# Supplementary material for: Immunomic, genomic and transcriptomic characterization of CT26 colorectal carcinoma
Source: BMC Genomics. 2014 Mar 13;15(1):190. doi: 10.1186/1471-2164-15-190 (PMC4007559; doi:10.1186/1471-2164-15-190)
Supplement: Supplementary file 2 — Additional file 2: Absolute copy number for each gene determined using the number of exome-seq reads mapping to each gene from CT26 and balb/c samples and using the allele fraction to determine ploidy. Columns include gene, copy number, normalized ratio, chromosome and gene start coordinate in the mm9 assembly. (XLSX 888 KB) [file 12864_2013_7028_MOESM2_ESM.xlsx]

## Sheet: TableS1.CT26_CNV
Gene	Chromosome	Start coordinate	Copy number (discrete value)	Copy number (continuous value)
Xkr4	chr1	3204562	3	2.957
Rp1	chr1	4333587	4	3.664
Sox17	chr1	4481008	3	3.295
Mrpl15	chr1	4763278	4	3.834
Lypla1	chr1	4797973	4	4.038
Tcea1	chr1	4847774	4	3.829
Rgs20	chr1	4899656	4	3.835
Atp6v1h	chr1	5073253	4	3.919
Oprk1	chr1	5578573	4	3.559
Npbwr1	chr1	5903787	3	3.406
Rb1cc1	chr1	6204742	4	3.765
Fam150a	chr1	6349411	4	3.715
St18	chr1	6720131	3	3.336
Pcmtd1	chr1	7079000	3	3.35
Sntg1	chr1	8352741	3	3.312
Rrs1	chr1	9535488	4	3.921
Adhfe1	chr1	9538126	4	3.953
2610203C22Rik	chr1	9550913	4	3.839
3110035E14Rik	chr1	9591347	4	3.661
Mybl1	chr1	9658915	4	3.875
Vcpip1	chr1	9713277	4	4.215
Sgk3	chr1	9838361	4	3.941
Snhg6	chr1	9932105	NaN	NaN
Snord87	chr1	9932550	NaN	NaN
Cops5	chr1	10014680	4	3.56
Cspp1	chr1	10028298	4	3.789
Arfgef1	chr1	10127587	4	3.585
Cpa6	chr1	10314807	4	3.675
Prex2	chr1	11254043	3	3.362
A830018L16Rik	chr1	11404185	3	3.242
Sulf1	chr1	12708625	3	3.362
Slco5a1	chr1	12856630	3	3.494
Prdm14	chr1	13103508	4	3.573
Ncoa2	chr1	13129239	3	3.192
Tram1	chr1	13554782	3	3.463
Lactb2	chr1	13615979	3	3.443
Xkr9	chr1	13658851	4	3.838
Gm5523	chr1	13775765	4	3.781
Eya1	chr1	14159038	3	3.133
Msc	chr1	14743428	3	3.222
Trpa1	chr1	14862728	3	3.292
Kcnb2	chr1	15302532	3	3.427
Terf1	chr1	15795738	4	3.921
Rpl7	chr1	16091375	4	3.91
Rdh10	chr1	16095962	4	3.729
Stau2	chr1	16218890	4	3.973
Ube2w	chr1	16558754	4	3.848
Tceb1	chr1	16632845	4	3.931
Tmem70	chr1	16655271	4	4.028
Ly96	chr1	16678536	4	4.071
Jph1	chr1	16985020	4	3.52
Gdap1	chr1	17135453	4	3.689
Pi15	chr1	17591981	4	3.566
Crispld1	chr1	17717497	4	3.521
Crisp4	chr1	18105271	4	3.724
Defb18	chr1	18226553	4	3.639
Defb41	chr1	18241058	3	3.334
Gm15386	chr1	18250604	3	3.366
Pkhd1	chr1	20047859	3	3.409
Mir206	chr1	20669090	NaN	NaN
Il17a	chr1	20720985	4	3.794
Il17f	chr1	20767229	3	3.068
Mcm3	chr1	20793094	3	3.25
Paqr8	chr1	20880702	3	3.197
Efhc1	chr1	20941706	3	3.458
Tram2	chr1	20991477	3	3.269
Tmem14a	chr1	21208711	3	3.425
Gsta3	chr1	21230669	3	3.358
Gm4956	chr1	21275326	4	3.772
Khdc1a	chr1	21339757	NaN	NaN
Khdc1c	chr1	21358411	NaN	NaN
Khdc1b	chr1	21373636	3	3.349
Kcnq5	chr1	21388483	3	3.152
Rims1	chr1	22278502	3	3.242
4933415F23Rik	chr1	23107312	4	4.058
Mir30a	chr1	23279107	NaN	NaN
Mir30c-2	chr1	23298539	NaN	NaN
Ogfrl1	chr1	23373262	4	3.568
B3gat2	chr1	23768764	4	3.605
Smap1	chr1	23852465	4	3.674
1110058L19Rik	chr1	24002777	4	3.553
Fam135a	chr1	24017596	4	4.361
Col9a1	chr1	24184448	3	3.362
Col19a1	chr1	24264521	3	3.4
Lmbrd1	chr1	24685382	3	3.289
Bai3	chr1	25124320	3	2.911
4931408C20Rik	chr1	26738645	3	3.329
Gm597	chr1	28832966	4	4.181
Phf3	chr1	30859186	3	3.424
Ptp4a1	chr1	30997147	3	3.483
4931428L18Rik	chr1	31197922	3	3.448
Lgsn	chr1	31233279	4	3.514
Gm4850	chr1	31321691	4	3.734
Khdrbs2	chr1	32229650	3	3.088
Gm9839	chr1	32576407	3	3.137
Gm5415	chr1	32600390	3	3.242
Prim2	chr1	33510655	4	3.699
1700001G17Rik	chr1	33726668	4	3.842
Rab23	chr1	33777263	4	3.968
Bag2	chr1	33802328	4	3.954
Zfp451	chr1	33818597	4	3.865
Gm15455	chr1	33892743	4	4.13
Bend6	chr1	33908896	4	3.874
Dst	chr1	34217174	3	3.469
Ccdc115	chr1	34493514	4	4.096
Imp4	chr1	34496673	4	3.871
Ptpn18	chr1	34516590	4	3.815
Prss39	chr1	34555274	4	4.073
Cfc1	chr1	34592492	4	4.06
Prss40	chr1	34609176	4	3.933
AA619741	chr1	34690379	NaN	NaN
Arhgef4	chr1	34858566	3	3.442
Fam168b	chr1	34870062	4	3.596
Plekhb2	chr1	34906803	4	3.602
Hs6st1	chr1	36125244	4	3.673
Uggt1	chr1	36196872	4	4.076
Neurl3	chr1	36321446	4	4.075
Arid5a	chr1	36364577	4	3.851
Lman2l	chr1	36480030	4	4.088
Cnnm4	chr1	36528441	4	3.798
Cnnm3	chr1	36568720	4	3.664
Ankrd23	chr1	36587378	4	3.868
Ankrd39	chr1	36595017	4	3.826
Sema4c	chr1	36605486	4	3.708
Fam178b	chr1	36619540	4	3.785
Cox5b	chr1	36748331	4	3.841
Actr1b	chr1	36756046	4	3.671
Zap70	chr1	36818705	4	3.847
Tmem131	chr1	36849033	4	3.657
Cnga3	chr1	37276105	4	3.747
Inpp4a	chr1	37356737	4	3.532
Unc50	chr1	37487016	4	3.629
Mgat4a	chr1	37496184	4	3.738
4930594C11Rik	chr1	37542695	4	3.82
2010300C02Rik	chr1	37668520	4	3.51
Tsga10	chr1	37811620	4	3.903
Lipt1	chr1	37929050	4	3.611
Mitd1	chr1	37935734	4	3.554
Mrpl30	chr1	37947397	4	3.697
Lyg2	chr1	37962767	4	3.848
Lyg1	chr1	38003582	4	3.931
Txndc9	chr1	38040711	4	3.953
Eif5b	chr1	38054854	4	3.533
Rev1	chr1	38109630	4	3.502
Aff3	chr1	38234171	3	3.252
Lonrf2	chr1	38851353	3	3.296
Chst10	chr1	38920717	4	3.57
Nms	chr1	38995993	4	3.698
Pdcl3	chr1	39044658	4	3.549
Npas2	chr1	39251116	3	3.316
Rpl31	chr1	39424695	3	3.4
Tbc1d8	chr1	39428341	3	3.458
Snord89	chr1	39605591	NaN	NaN
Rnf149	chr1	39608143	4	3.813
Creg2	chr1	39675250	4	3.801
Rfx8	chr1	39722145	4	3.855
Gm3646	chr1	39860985	NaN	NaN
Map4k4	chr1	39957757	4	3.651
Il1r2	chr1	40141612	4	3.914
Il1r1	chr1	40323430	4	3.835
Il1rl2	chr1	40381471	4	3.844
Il1rl1	chr1	40497472	4	4.284
Il18r1	chr1	40522465	4	4.162
Il18rap	chr1	40572206	4	4.257
Slc9a4	chr1	40637071	4	3.891
Slc9a2	chr1	40738556	4	3.64
Mfsd9	chr1	40828884	4	3.563
Tmem182	chr1	40862445	4	3.621
2610017I09Rik	chr1	42705044	3	3.409
Pou3f3	chr1	42753990	4	3.637
2900092D14Rik	chr1	42757180	NaN	NaN
Mrps9	chr1	42908077	4	3.53
Gpr45	chr1	43009716	4	3.717
Tgfbrap1	chr1	43104113	4	3.705
AI597479	chr1	43155554	4	4.148
Fhl2	chr1	43179918	4	3.836
Nck2	chr1	43502595	3	3.333
1500015O10Rik	chr1	43787446	3	3.49
Uxs1	chr1	43807075	4	3.823
Tpp2	chr1	43990851	4	3.91
Kdelc1	chr1	44163390	4	3.727
Bivm	chr1	44176812	4	3.829
Ercc5	chr1	44204588	4	3.872
Gulp1	chr1	44608515	3	3.463
Col3a1	chr1	45368382	3	3.382
Col5a2	chr1	45431175	4	3.538
Wdr75	chr1	45852345	4	3.823
Slc40a1	chr1	45964914	4	3.508
Dnahc7b	chr1	46123582	4	3.678
Slc39a10	chr1	46864388	3	3.119
Tmeff2	chr1	50984366	3	3.237
Sdpr	chr1	51345969	4	3.591
Myo1b	chr1	51806609	3	3.406
Stat4	chr1	52065087	4	3.682
Stat1	chr1	52176281	3	3.495
Gls	chr1	52220293	4	3.714
Nab1	chr1	52512692	4	3.769
Tmem194b	chr1	52687548	4	3.814
Mfsd6	chr1	52716829	4	3.876
Inpp1	chr1	52846263	4	3.815
Hibch	chr1	52901889	4	4.085
1700019D03Rik	chr1	52981970	4	3.638
Mstn	chr1	53118506	4	3.757
1700019A02Rik	chr1	53215420	4	3.874
Pms1	chr1	53246031	4	3.684
Ormdl1	chr1	53353938	4	3.618
Osgepl1	chr1	53370506	4	3.519
Asnsd1	chr1	53401487	4	3.887
Stk17b	chr1	53812355	4	3.692
Hecw2	chr1	53863717	4	3.641
Ccdc150	chr1	54307526	4	3.998
Gtf3c3	chr1	54454424	4	3.835
Pgap1	chr1	54529843	4	4.126
Ankrd44	chr1	54702183	4	3.784
Sf3b1	chr1	55042012	4	4.225
Coq10b	chr1	55109613	4	3.868
Hspd1	chr1	55134677	4	4.054
Hspe1	chr1	55144991	4	4.379
Rftn2	chr1	55227003	4	4.118
Mars2	chr1	55294020	4	4.077
Boll	chr1	55356912	4	4.314
Plcl1	chr1	55462789	3	3.388
Hsfy2	chr1	56692892	4	3.81
Satb2	chr1	56850824	4	3.548
9130024F11Rik	chr1	57028312	NaN	NaN
1700066M21Rik	chr1	57434463	3	3.247
9430016H08Rik	chr1	57463391	3	3.471
Spats2l	chr1	57902414	3	3.257
Kctd18	chr1	58011944	4	3.542
Sgol2	chr1	58052817	4	3.95
Aox1	chr1	58086812	4	3.665
Aox3	chr1	58169979	4	3.849
Aox4	chr1	58267240	4	3.995
Aox3l1	chr1	58335169	4	4.12
Bzw1	chr1	58449979	4	4.166
Clk1	chr1	58468831	4	4.069
Ppil3	chr1	58490630	4	4.247
Nif3l1	chr1	58504476	4	4.209
Orc2	chr1	58519614	4	4.213
Fam126b	chr1	58579649	4	4.055
Ndufb3	chr1	58643442	4	3.918
Als2cr12	chr1	58714963	4	4.176
Cflar	chr1	58770129	4	4.048
Casp8	chr1	58852217	4	4.493
Trak2	chr1	58957293	4	4.072
Stradb	chr1	59030414	4	3.798
Als2cr11	chr1	59107349	4	3.941
Mpp4	chr1	59177778	4	3.891
Als2	chr1	59248466	4	3.805
Cdk15	chr1	59313750	4	4.007
Fzd7	chr1	59538990	4	3.621
Gm973	chr1	59573107	4	3.98
Sumo1	chr1	59696277	4	4.344
Nop58	chr1	59741849	4	4.308
Snord70	chr1	59748801	NaN	NaN
Snord11	chr1	59761651	NaN	NaN
Bmpr2	chr1	59821122	4	3.964
Fam117b	chr1	59969849	4	4.121
Ica1l	chr1	60045911	4	4.345
Wdr12	chr1	60133711	4	4.494
Carf	chr1	60155124	4	4.269
Nbeal1	chr1	60237442	4	4.09
Cyp20a1	chr1	60400215	4	4.103
Abi2	chr1	60466462	4	3.987
Raph1	chr1	60540028	4	3.697
Cd28	chr1	60803231	4	3.73
Ctla4	chr1	60965868	4	3.931
Icos	chr1	61034757	4	3.834
Pard3b	chr1	61685397	3	2.997
Nrp2	chr1	62749890	3	3.168
Ino80d	chr1	63094374	4	3.699
Ndufs1	chr1	63190165	4	4.015
Eef1b2	chr1	63223404	4	3.816
Snora41	chr1	63225596	NaN	NaN
Gpr1	chr1	63229267	4	3.797
Zdbf2	chr1	63319842	4	3.574
Adam23	chr1	63492477	4	3.612
Dytn	chr1	63669424	4	4.054
Mdh1b	chr1	63745400	4	4.117
Fastkd2	chr1	63777198	4	3.976
Klf7	chr1	64082246	4	3.539
Creb1	chr1	64579377	4	4.026
Ccnyl1	chr1	64737918	4	3.652
Fzd5	chr1	64777131	3	3.474
Plekhm3	chr1	64835694	4	3.561
Akr1cl	chr1	65059659	4	3.896
Cryge	chr1	65095130	4	3.753
Crygd	chr1	65108411	4	3.532
Crygc	chr1	65118098	4	3.698
Crygb	chr1	65126800	4	3.552
Cryga	chr1	65146962	4	3.867
D630023F18Rik	chr1	65153886	4	4.033
Idh1	chr1	65205189	3	3.415
Pikfyve	chr1	65233258	4	3.631
Pth2r	chr1	65357830	4	3.502
Crygf	chr1	65973095	3	3.331
Unc80	chr1	66515020	4	3.526
Rpe	chr1	66747466	3	3.057
Acadl	chr1	66877412	3	3.464
Myl1	chr1	66970869	3	3.347
Lancl1	chr1	67047090	3	3.189
Cps1	chr1	67169639	3	3.171
Erbb4	chr1	68086539	3	2.848
Ikzf2	chr1	69577783	3	3.129
Spag16	chr1	69873543	3	3.31
Vwc2l	chr1	70772288	3	3.184
Bard1	chr1	71074108	4	3.663
Abca12	chr1	71289663	4	3.69
Atic	chr1	71603729	4	3.939
Fn1	chr1	71632046	4	3.757
Gm8883	chr1	71934685	NaN	NaN
Mreg	chr1	72205806	4	4.095
Pecr	chr1	72305746	4	4.004
Tmem169	chr1	72330946	4	3.988
Xrcc5	chr1	72353994	4	3.869
March4	chr1	72473685	4	3.679
Smarcal1	chr1	72629824	4	3.686
Ankar	chr1	72689553	4	4.057
Rpl37a	chr1	72757833	4	3.875
Igfbp2	chr1	72871053	4	3.532
Igfbp5	chr1	72904638	3	3.158
Tnp1	chr1	73061648	3	3.087
Pinc	chr1	73437958	NaN	NaN
Tns1	chr1	73956804	4	3.779
Rufy4	chr1	74172114	4	4.107
Cxcr2	chr1	74200567	4	4.176
Cxcr1	chr1	74238359	4	4.488
Arpc2	chr1	74283123	4	4.029
Gpbar1	chr1	74325173	4	3.576
Aamp	chr1	74326413	4	3.528
Pnkd	chr1	74331607	4	3.794
Tmbim1	chr1	74334820	4	3.604
Gm216	chr1	74408681	4	4.306
Slc11a1	chr1	74421776	4	3.98
Ctdsp1	chr1	74438182	4	3.63
Mir26b	chr1	74440883	NaN	NaN
Vil1	chr1	74455957	4	4.183
Usp37	chr1	74482083	4	4.1
Rqcd1	chr1	74552633	4	4.207
Plcd4	chr1	74590933	5	4.536
Zfp142	chr1	74611701	4	4.136
Bcs1l	chr1	74634934	4	3.993
Rnf25	chr1	74640325	4	3.897
Stk36	chr1	74648028	4	4.174
Ttll4	chr1	74708327	4	4.097
Cyp27a1	chr1	74760147	4	4.093
Prkag3	chr1	74785495	4	4.222
Wnt6	chr1	74818465	4	3.764
Wnt10a	chr1	74838592	4	3.739
Cdk5r2	chr1	74901602	4	3.733
Fev	chr1	74928082	4	4.001
Cryba2	chr1	74936517	5	4.509
Mir375	chr1	74947231	NaN	NaN
Ccdc108	chr1	74948653	4	4.008
Ihh	chr1	74991891	4	3.821
Nhej1	chr1	75013919	4	3.973
Slc23a3	chr1	75122115	4	3.96
Fam134a	chr1	75139359	4	3.974
Zfand2b	chr1	75165219	4	4.093
Abcb6	chr1	75168214	4	3.91
Atg9a	chr1	75177439	4	3.83
Ankzf1	chr1	75188733	4	3.691
Glb1l	chr1	75194809	4	3.794
Stk16	chr1	75207403	4	3.852
Tuba4a	chr1	75211548	4	3.781
Dnajb2	chr1	75232997	4	3.794
Ptprn	chr1	75243615	4	4.277
Resp18	chr1	75268776	4	4.239
Dnpep	chr1	75305139	4	3.789
Des	chr1	75356918	4	4.013
Speg	chr1	75378688	4	3.854
Gmppa	chr1	75432517	4	3.976
Chpf	chr1	75471143	4	3.632
Tmem198	chr1	75476106	4	3.533
Obsl1	chr1	75482399	4	3.676
Inha	chr1	75503651	4	3.953
Stk11ip	chr1	75518103	4	3.832
Slc4a3	chr1	75542840	4	3.866
Epha4	chr1	77363759	3	3.338
Pax3	chr1	78097841	4	3.517
Sgpp2	chr1	78306920	4	3.578
Farsb	chr1	78421410	4	3.504
Mogat1	chr1	78507634	4	3.799
Acsl3	chr1	78654399	4	3.776
Utp14b	chr1	78654399	4	3.896
Kcne4	chr1	78813523	4	3.87
Scg2	chr1	79431243	4	3.516
Ap1s3	chr1	79603450	4	3.66
Wdfy1	chr1	79722977	4	3.586
Mrpl44	chr1	79772592	4	3.63
Serpine2	chr1	79790895	4	3.792
Fam124b	chr1	80195273	3	3.457
Cul3	chr1	80263392	3	3.235
Dock10	chr1	80497647	3	3.363
Irs1	chr1	82229679	3	3.46
Rhbdd1	chr1	82335623	4	3.551
Col4a4	chr1	82447297	4	3.746
Col4a3	chr1	82583495	4	3.828
Mff	chr1	82721492	4	3.576
Tm4sf20	chr1	82753223	4	3.556
Agfg1	chr1	82836057	4	3.725
Slc19a3	chr1	83009097	4	3.731
Ccl20	chr1	83113340	4	3.727
Sphkap	chr1	83252355	4	3.532
Pid1	chr1	84032867	3	3.275
Dner	chr1	84366413	4	3.669
Trip12	chr1	84717763	4	3.815
Fbxo36	chr1	84836415	4	4.02
Slc16a14	chr1	84903279	4	4.192
A530032D15Rik	chr1	85084713	4	3.934
Gm7609	chr1	85196185	4	4.176
C130026I21Rik	chr1	85242918	4	3.663
Sp110	chr1	87473474	4	4.066
Sp140	chr1	87497277	4	3.799
Sp100	chr1	87546624	4	4.145
A630001G21Rik	chr1	87613657	4	4.11
Cab39	chr1	87690021	3	3.461
Itm2c	chr1	87791084	3	3.408
4933407L21Rik	chr1	87825057	4	4.073
Gpr55	chr1	87836111	4	4.055
Spata3	chr1	87918516	4	3.958
2810459M11Rik	chr1	87942437	4	3.907
Psmd1	chr1	87961193	4	3.989
Htr2b	chr1	87995611	4	3.932
Armc9	chr1	88051389	4	3.86
B3gnt7	chr1	88199795	4	4.177
Ncl	chr1	88241293	4	4.378
Snora75	chr1	88247744	NaN	NaN
Snord82	chr1	88252834	4	4.303
C130036L24Rik	chr1	88256148	NaN	7.759
Nmur1	chr1	88282899	4	4.144
1700019O17Rik	chr1	88322903	4	3.983
Ptma	chr1	88423310	4	3.987
Pde6d	chr1	88439589	4	4.041
Cops7b	chr1	88483674	4	4.014
Nppc	chr1	88562867	4	4.281
Dis3l2	chr1	88600378	4	3.863
Alppl2	chr1	88983265	4	3.943
Alpi	chr1	88994576	4	3.841
Akp3	chr1	89021582	4	4.099
Ecel1	chr1	89044229	4	3.861
Chrnd	chr1	89087171	4	4.129
Chrng	chr1	89102385	4	3.715
Eif4e2	chr1	89110513	4	3.966
Efhd1	chr1	89160938	4	4.003
Gigyf2	chr1	89223603	4	3.804
Kcnj13	chr1	89282858	4	3.816
3110079O15Rik	chr1	89366838	4	3.502
Ngef	chr1	89373403	4	3.879
Neu2	chr1	89491124	4	3.808
Inpp5d	chr1	89516886	4	3.955
Atg16l1	chr1	89652585	4	3.8
Scarna6	chr1	89681145	NaN	NaN
Sag	chr1	89700254	4	4.039
Dgkd	chr1	89749861	4	3.753
Usp40	chr1	89841695	4	3.865
Ugt1a10	chr1	89951985	4	3.739
Ugt1a9	chr1	89967353	4	3.731
Ugt1a7c	chr1	89991575	4	3.731
Ugt1a6b	chr1	89999831	4	3.704
Ugt1a6a	chr1	90031383	4	3.686
Ugt1a5	chr1	90062586	4	3.679
Ugt1a2	chr1	90097185	4	3.667
Dnajb3	chr1	90101306	4	3.597
Ugt1a1	chr1	90108533	4	3.672
Hjurp	chr1	90155430	3	3.392
A730008H23Rik	chr1	90161402	3	3.409
Trpm8	chr1	90203286	4	3.857
Spp2	chr1	90303593	4	4.087
Glrp1	chr1	90396445	4	3.897
Arl4c	chr1	90594800	4	3.764
Sh3bp4	chr1	90967036	4	3.52
Agap1	chr1	91351385	3	3.33
4933400F21Rik	chr1	91573081	NaN	NaN
Gbx2	chr1	91824536	4	3.735
Asb18	chr1	91849252	4	3.787
Iqca	chr1	91938706	4	4.042
Cxcr7	chr1	92100554	4	3.912
Cops8	chr1	92499999	4	3.861
Mlph	chr1	92811676	4	3.814
Prlh	chr1	92849684	4	3.509
Rab17	chr1	92854709	4	4.245
Lrrfip1	chr1	92950020	3	3.118
Rbm44	chr1	93041679	4	4.095
Ramp1	chr1	93076398	4	3.945
Ube2f	chr1	93146895	4	3.682
Scly	chr1	93194914	4	3.707
Espnl	chr1	93218651	4	3.771
Klhl30	chr1	93247649	4	3.77
Fam132b	chr1	93263006	4	3.631
Ilkap	chr1	93272407	4	3.821
1700020N18Rik	chr1	93301456	3	3.443
Hes6	chr1	93308059	4	3.596
Per2	chr1	93312558	4	3.732
Traf3ip1	chr1	93391244	4	4.024
Asb1	chr1	93437141	4	3.836
Twist2	chr1	93698053	4	3.516
Hdac4	chr1	93829331	3	3.499
Ndufa10	chr1	94336295	4	3.634
Olfr1416	chr1	94376257	4	3.908
Olfr1415	chr1	94387394	4	3.992
Olfr1414	chr1	94407624	4	4.162
Olfr1413	chr1	94469701	5	4.539
Olfr1412	chr1	94484908	4	3.977
Olfr1411	chr1	94493097	4	3.87
Olfr1410	chr1	94504415	4	3.671
Olfr12	chr1	94516457	4	3.692
Myeov2	chr1	94533721	4	3.58
Otos	chr1	94540794	4	3.766
Gpc1	chr1	94728262	4	3.55
Mir149	chr1	94746954	NaN	NaN
Ankmy1	chr1	94766705	4	3.762
Dusp28	chr1	94803565	NaN	NaN
Rnpepl1	chr1	94807401	4	3.626
9430060I03Rik	chr1	94830119	4	3.867
Capn10	chr1	94830984	4	3.851
Gpr35	chr1	94869695	4	3.94
Aqp12	chr1	94902910	4	3.825
Kif1a	chr1	94912032	4	3.831
Agxt	chr1	95031816	4	3.99
2310007B03Rik	chr1	95047931	4	3.581
Sned1	chr1	95132473	4	4.021
Mterfd2	chr1	95195787	4	4.106
Pask	chr1	95206013	4	3.883
Ppp1r7	chr1	95240221	4	3.914
Ano7	chr1	95270472	4	3.878
Hdlbp	chr1	95302516	4	3.879
2002-09-01	chr1	95375569	4	3.883
Farp2	chr1	95408680	4	3.841
Stk25	chr1	95517327	4	4.109
Bok	chr1	95582270	4	4.221
Thap4	chr1	95601967	5	4.644
Atg4b	chr1	95651609	4	4.131
Dtymk	chr1	95697071	4	4.015
Ing5	chr1	95700541	4	3.816
D2hgdh	chr1	95721816	4	3.933
Gal3st2	chr1	95757920	4	3.834
Gm6086	chr1	95887085	4	3.924
Neu4	chr1	95917069	4	3.82
Pdcd1	chr1	95934881	4	3.907
Fam174a	chr1	97210204	3	2.95
St8sia4	chr1	97523819	3	2.751
Slco4c1	chr1	98715360	3	3.432
Slco6b1	chr1	98802752	4	3.711
Slco6c1	chr1	98956025	4	3.751
D1Ertd622e	chr1	99540478	3	3.21
Ppip5k2	chr1	99602622	4	3.551
Gin1	chr1	99666755	4	3.512
Pam	chr1	99717670	3	3.449
Slco6d1	chr1	100317700	4	4.212
Cntnap5b	chr1	101669341	3	3.108
Cdh20	chr1	106665395	3	3.317
Rnf152	chr1	107173493	3	3.175
Pign	chr1	107414998	4	3.849
2310035C23Rik	chr1	107560437	4	3.629
Tnfrsf11a	chr1	107677299	4	3.929
Zcchc2	chr1	107886982	4	3.76
Phlpp1	chr1	108068445	4	3.571
Bcl2	chr1	108608349	3	3.318
Kdsr	chr1	108616986	3	3.445
Vps4b	chr1	108667364	3	3.47
Serpinb5	chr1	108757756	4	3.777
Serpinb12	chr1	108835533	4	3.678
Serpinb13	chr1	108877560	4	3.915
Serpinb3a	chr1	108942163	4	4.003
Serpinb3d	chr1	108974769	4	4.136
Serpinb3b	chr1	109050537	4	4.196
Serpinb3c	chr1	109167777	4	3.702
Serpinb11	chr1	109258890	3	3.19
Serpinb7	chr1	109319265	3	3.338
Serpinb2	chr1	109408086	3	3.069
Serpinb8	chr1	109486582	3	3.157
Cdh7	chr1	111880313	3	3.021
Cdh19	chr1	112785771	3	2.885
Dsel	chr1	113755278	3	2.963
Cntnap5a	chr1	117581713	3	3.103
Tsn	chr1	120195094	4	4.11
Mki67ip	chr1	120218419	4	4.051
Clasp1	chr1	120285634	4	3.687
2900060B14Rik	chr1	120355245	NaN	NaN
Gli2	chr1	120730637	3	3.382
Inhbb	chr1	121312041	3	3.274
Ralb	chr1	121366881	4	3.741
Tmem185b	chr1	121422730	4	3.637
Epb4.1l5	chr1	121491400	4	3.665
Ptpn4	chr1	121554669	4	3.728
Tmem177	chr1	121804477	4	3.686
Gm101	chr1	121820095	4	4.061
Sctr	chr1	121903556	4	3.974
Tmem37	chr1	121963953	4	3.845
Dbi	chr1	122009856	4	3.679
3110009E18Rik	chr1	122017763	4	3.645
Steap3	chr1	122122992	3	3.413
C1ql2	chr1	122237158	3	3.304
Marco	chr1	122371114	4	3.674
En1	chr1	122499063	3	3.414
Insig2	chr1	123200929	4	3.585
Ccdc93	chr1	123327643	4	3.782
Htr5b	chr1	123406349	4	4.039
Ddx18	chr1	123450411	4	4.089
Dpp10	chr1	125228714	3	3.158
Actr3	chr1	127289481	4	3.582
Slc35f5	chr1	127457592	4	3.843
Gpr39	chr1	127573572	4	3.506
Lypd1	chr1	127768618	3	3.296
Nckap5	chr1	127810212	3	3.229
Mgat5	chr1	129101562	4	3.65
Tmem163	chr1	129386918	4	3.917
Acmsd	chr1	129625989	4	3.998
Ccnt2	chr1	129670740	4	3.915
Rab3gap1	chr1	129765349	4	3.993
Zranb3	chr1	129850762	4	3.846
R3hdm1	chr1	129999882	4	3.716
Mir128-1	chr1	130098937	NaN	NaN
Ubxn4	chr1	130140757	4	4.235
Lct	chr1	130181340	4	4.036
Mcm6	chr1	130228167	4	3.881
Dars	chr1	130308694	4	3.758
Cxcr4	chr1	130484775	4	3.988
Thsd7b	chr1	131169880	3	3.199
Daf2	chr1	132285104	4	3.726
Cd55	chr1	132335606	3	3.369
Zp3r	chr1	132473282	4	3.898
C4bp	chr1	132532497	4	3.897
C4bp-ps1	chr1	132566778	NaN	NaN
Pfkfb2	chr1	132593593	4	3.591
Yod1	chr1	132613903	3	3.353
AA986860	chr1	132628552	3	3.478
Fcamr	chr1	132697478	4	3.861
Pigr	chr1	132723260	4	3.823
Faim3	chr1	132762353	4	3.865
Il24	chr1	132778650	4	4.246
Il20	chr1	132803768	4	4.42
Il19	chr1	132829232	4	4.261
Il10	chr1	132916421	4	3.977
Mapkapk2	chr1	132950280	4	3.797
Dyrk3	chr1	133025017	4	4.029
Eif2d	chr1	133049783	4	4.14
Rassf5	chr1	133072986	4	3.624
Ikbke	chr1	133151178	4	3.753
Srgap2	chr1	133181827	4	3.743
Fam72a	chr1	133424565	4	3.615
Avpr1b	chr1	133495690	4	3.673
Ctse	chr1	133534890	4	3.992
5430435G22Rik	chr1	133585271	4	3.751
Slc26a9	chr1	133640598	4	3.757
Pm20d1	chr1	133693971	4	3.921
Slc41a1	chr1	133724588	4	3.644
Rab7l1	chr1	133763853	4	4.274
Nucks1	chr1	133807034	4	4.149
Slc45a3	chr1	133867185	4	3.934
Elk4	chr1	133904181	4	3.811
Mfsd4	chr1	133933359	4	3.7
Cdk18	chr1	134010123	4	3.903
Lemd1	chr1	134088012	4	3.995
Mir135b	chr1	134094664	NaN	NaN
Klhdc8a	chr1	134195202	4	3.807
Nuak2	chr1	134212701	4	3.75
Tmcc2	chr1	134252891	4	3.617
Dstyk	chr1	134314029	4	3.919
Rbbp5	chr1	134373943	4	3.882
Tmem81	chr1	134402806	4	3.958
Cntn2	chr1	134406001	4	3.819
Nfasc	chr1	134461266	4	3.614
Lrrn2	chr1	134776931	4	3.6
Mdm4	chr1	134886421	4	3.924
Pik3c2b	chr1	134942588	4	3.774
Ppp1r15b	chr1	135027742	4	3.881
Plekha6	chr1	135142673	4	3.594
Golt1a	chr1	135206399	4	3.658
Kiss1	chr1	135223788	4	3.615
Ren1	chr1	135247250	4	3.681
Etnk2	chr1	135260148	3	3.484
Sox13	chr1	135278876	4	3.652
Snrpe	chr1	135500447	4	3.899
Zc3h11a	chr1	135516447	4	3.886
Zbed6	chr1	135552455	4	3.933
Lax1	chr1	135575605	4	4.008
Atp2b4	chr1	135599250	4	3.848
Optc	chr1	135793770	4	3.825
Prelp	chr1	135806881	4	3.669
Fmod	chr1	135934091	4	3.617
Btg2	chr1	135971441	4	3.595
Chit1	chr1	136007818	4	3.878
Chi3l1	chr1	136078980	4	3.786
Mybph	chr1	136090024	4	3.765
Adora1	chr1	136095798	4	3.635
Myog	chr1	136186580	4	4.123
Ppfia4	chr1	136193359	4	3.806
Tmem183a	chr1	136242673	4	3.889
4933406M09Rik	chr1	136282516	4	4.188
Cyb5r1	chr1	136302566	4	3.978
Adipor1	chr1	136312043	4	3.825
Klhl12	chr1	136352131	4	4.312
Rabif	chr1	136391236	4	3.668
4931440L10Rik	chr1	136437521	4	4.367
Kdm5b	chr1	136456754	4	4.179
Syt2	chr1	136543257	4	3.708
Ppp1r12b	chr1	136676299	4	3.886
Ube2t	chr1	136859153	4	4.079
Lgr6	chr1	136882929	4	3.827
Ptprv	chr1	137005074	4	3.936
Ptpn7	chr1	137029301	4	3.942
Arl8a	chr1	137043410	4	3.886
Gpr37l1	chr1	137056826	4	3.961
Elf3	chr1	137150150	4	4.263
Rnpep	chr1	137159275	4	4.221
Timm17a	chr1	137198111	4	4.271
Lmod1	chr1	137221389	4	4.032
Shisa4	chr1	137268032	4	3.638
Ipo9	chr1	137278891	4	4.068
Nav1	chr1	137331156	4	3.739
Csrp1	chr1	137625773	4	3.882
Phlda3	chr1	137662661	4	3.724
Tnni1	chr1	137696087	4	3.744
Lad1	chr1	137715174	4	3.873
Tnnt2	chr1	137732910	4	3.975
Pkp1	chr1	137767971	4	3.747
Igfn1	chr1	137850154	3	3.438
Tmem9	chr1	137904795	4	3.513
Cacna1s	chr1	137949477	4	3.773
Kif21b	chr1	138027977	4	3.597
5730559C18Rik	chr1	138110098	4	3.505
Gpr25	chr1	138155490	4	3.504
9230116N13Rik	chr1	138308492	NaN	NaN
Ddx59	chr1	138311847	4	3.807
Kif14	chr1	138364534	4	3.973
Zfp281	chr1	138521477	4	4.067
Nr5a2	chr1	138740160	4	3.519
Mir181a-1	chr1	139863031	NaN	NaN
Ptprc	chr1	139959435	4	3.841
Atp6v1g3	chr1	140170314	4	3.613
Nek7	chr1	140381290	4	3.625
Lhx9	chr1	140721762	4	3.756
2310009B15Rik	chr1	140748555	4	4.358
Dennd1b	chr1	140864297	4	3.629
Crb1	chr1	141094830	4	3.626
Zbtb41	chr1	141318959	3	3.287
Aspm	chr1	141351349	3	3.424
F13b	chr1	141398283	4	3.719
Cfhr1	chr1	141443640	4	4.037
Cfh	chr1	141982431	3	3.329
Kcnt2	chr1	142142833	3	3.034
Cdc73	chr1	145454628	3	3.472
B3galt2	chr1	145487826	3	3.431
Glrx2	chr1	145587576	4	3.547
Trove2	chr1	145597920	3	3.496
Uchl5	chr1	145624407	3	3.444
Rgs2	chr1	145846467	3	3.454
Rgs13	chr1	145985796	4	3.788
Rgs1	chr1	146091798	4	3.708
Rgs18	chr1	146599970	3	3.216
Fam5c	chr1	148342795	3	2.885
Pla2g4a	chr1	151676751	4	3.746
7530420F21Rik	chr1	151923790	4	3.853
Ptgs2	chr1	151947253	4	4.412
Pdc	chr1	152166546	4	4.277
BC003331	chr1	152208440	4	3.954
Tpr	chr1	152239967	4	3.663
Prg4	chr1	152296541	3	3.349
Hmcn1	chr1	152409631	3	3.446
Ivns1abp	chr1	153191627	4	3.706
Rnf2	chr1	153316535	4	4.216
Fam129a	chr1	153418502	4	3.77
Edem3	chr1	153602503	4	3.93
1700025G04Rik	chr1	153731653	3	3.405
Tsen15	chr1	154217865	4	4.018
Rgl1	chr1	154364659	4	3.642
Apobec4	chr1	154597680	4	4.239
Arpc5	chr1	154613671	4	3.935
Ncf2	chr1	154655019	4	3.851
Smg7	chr1	154684124	4	3.969
Nmnat2	chr1	154802230	4	3.927
Lamc2	chr1	154969885	4	3.931
Lamc1	chr1	155066051	4	3.845
E330020D12Rik	chr1	155251315	NaN	NaN
Dhx9	chr1	155302887	4	4.203
Npl	chr1	155350145	5	4.754
Rgs8	chr1	155500166	4	3.933
Rgs16	chr1	155587482	4	3.994
Rnasel	chr1	155596555	4	3.833
5830403L16Rik	chr1	155696671	4	3.793
Gm5531	chr1	155721474	4	3.881
Teddm1	chr1	155738775	4	3.71
Glul	chr1	155747074	4	3.572
Cacna1e	chr1	156239648	3	3.346
Ier5	chr1	156943496	4	3.679
Mr1	chr1	156975007	4	3.979
Stx6	chr1	157005832	4	3.733
Xpr1	chr1	157122786	4	3.748
Acbd6	chr1	157405249	4	3.66
Lhx4	chr1	157548823	4	3.737
Qsox1	chr1	157625284	4	3.684
Cep350	chr1	157692093	4	3.834
Tor1aip1	chr1	157851728	4	3.981
Tor1aip2	chr1	157887990	4	3.954
Fam163a	chr1	157923085	4	3.738
Tdrd5	chr1	158185425	4	3.853
Nphs2	chr1	158240865	4	3.933
Soat1	chr1	158358238	4	4.09
Abl2	chr1	158488917	4	3.717
Tor3a	chr1	158583747	3	3.319
Fam20b	chr1	158608701	4	4.018
Ralgps2	chr1	158734296	4	3.73
Angptl1	chr1	158769153	4	3.633
Rasal2	chr1	159065313	4	3.796
2810025M15Rik	chr1	159342482	4	3.697
BC026585	chr1	159388712	4	3.64
Sec16b	chr1	159456300	4	3.748
Fam5b	chr1	160175399	3	3.287
Astn1	chr1	160292434	3	3.326
Mir488	chr1	160435755	NaN	NaN
Pappa2	chr1	160641861	3	3.475
Rfwd2	chr1	161162456	4	3.778
Scarna3a	chr1	161270437	NaN	NaN
Tnr	chr1	161453899	4	3.503
4930523C07Rik	chr1	161974510	4	3.509
Tnn	chr1	162015162	4	3.715
Mrps14	chr1	162125390	4	3.5
Cacybp	chr1	162132497	4	3.598
Rabgap1l	chr1	162149304	4	3.764
Gpr52	chr1	162506798	4	3.938
Rc3h1	chr1	162836541	4	4.308
Serpinc1	chr1	162908736	4	4.085
Zbtb37	chr1	162947886	4	3.977
Gas5	chr1	162965296	4	4.019
Snord47	chr1	162968222	NaN	NaN
Dars2	chr1	162970743	4	4.062
Cenpl	chr1	163001022	4	4.072
Klhl20	chr1	163018508	4	3.877
Ankrd45	chr1	163072842	4	4.016
4930469G21Rik	chr1	163086973	4	3.983
Prdx6	chr1	163170242	4	3.864
Tnfsf4	chr1	163325568	4	3.758
Tnfsf18	chr1	163424787	4	3.635
Fasl	chr1	163710822	4	3.985
Pigc	chr1	163899318	4	3.853
Dnm3	chr1	163917432	4	3.753
Dnm3os	chr1	164147753	NaN	NaN
Mettl13	chr1	164463802	4	3.733
Vamp4	chr1	164500958	4	3.573
Myoc	chr1	164569280	4	3.755
7420461P10Rik	chr1	164577373	4	3.565
Prrc2c	chr1	164601915	4	3.61
Fmo4	chr1	164724013	4	3.77
Fmo1	chr1	164759691	4	3.838
Fmo2	chr1	164805177	4	3.904
Fmo6	chr1	164846681	3	3.293
Fmo3	chr1	164883930	4	3.844
Prrx1	chr1	165185407	3	3.482
Gorab	chr1	165315039	3	3.473
Mettl11b	chr1	165633123	4	3.854
Kifap3	chr1	165709809	4	3.86
Scyl3	chr1	165860194	4	3.635
BC055324	chr1	165884138	4	3.897
Sele	chr1	165978364	4	4.082
Sell	chr1	165992206	4	4.027
Selp	chr1	166045394	4	4.047
F5	chr1	166081989	4	3.938
Slc19a2	chr1	166179176	4	3.645
Blzf1	chr1	166219930	4	4.04
Nme7	chr1	166237805	4	3.906
Atp1b1	chr1	166367229	4	3.896
Dpt	chr1	166726862	3	3.166
Xcl1	chr1	166861778	4	3.642
Tbx19	chr1	167067983	5	4.77
Sft2d2	chr1	167104471	5	4.74
Tiprl	chr1	167142416	5	5.134
Gpr161	chr1	167225896	4	3.807
Dcaf6	chr1	167259631	4	4.034
Adcy10	chr1	167415313	4	3.943
Mpzl1	chr1	167522311	4	3.723
Rcsd1	chr1	167579075	3	3.492
Creg1	chr1	167693910	4	3.716
Cd247	chr1	167718811	3	3.479
Pou2f1	chr1	167795284	4	3.522
Dusp27	chr1	168028278	3	3.453
Gpa33	chr1	168060590	3	3.426
Mael	chr1	168131515	4	3.782
Ildr2	chr1	168184269	3	3.288
Tada1	chr1	168309297	3	3.409
Pogk	chr1	168323741	3	3.477
Gm4846	chr1	168413743	4	4.068
Gm4847	chr1	168559101	4	3.687
Fmo9	chr1	168592185	3	3.434
Fam78b	chr1	168931547	3	3.276
Uck2	chr1	169156216	3	3.398
Tmco1	chr1	169238800	4	4.035
Aldh9a1	chr1	169280121	4	3.705
Mgst3	chr1	169302514	3	3.327
Lrrc52	chr1	169375805	4	3.673
Rxrg	chr1	169548395	3	3.389
Lmx1a	chr1	169619688	3	3.227
Pbx1	chr1	170049494	3	3.16
Nuf2	chr1	171428064	3	3.459
Rgs5	chr1	171585631	3	3.259
Rgs4	chr1	171671607	3	3.366
1700084C01Rik	chr1	171859069	4	3.548
Hsd17b7	chr1	171879667	3	3.104
Ddr2	chr1	171902437	3	3.254
Uap1	chr1	172072133	4	3.57
Uhmk1	chr1	172129386	4	3.623
Sh2d1b2	chr1	172163001	4	3.751
Sh2d1b1	chr1	172207454	4	3.885
Gm7694	chr1	172228323	4	3.732
1700015E13Rik	chr1	172238991	4	3.553
Nos1ap	chr1	172257344	3	3.39
Olfml2b	chr1	172574662	4	3.571
Atf6	chr1	172634587	4	3.536
Dusp12	chr1	172804318	4	3.916
Fcrlb	chr1	172837403	4	3.882
Fcrla	chr1	172847724	4	3.603
Fcgr2b	chr1	172890688	4	3.909
Fcgr4	chr1	172949056	4	3.961
Fcgr3	chr1	172981299	4	3.73
1700009P17Rik	chr1	173051791	4	3.954
Sdhc	chr1	173059287	4	4.06
Mpz	chr1	173080843	4	3.812
Pcp4l1	chr1	173103394	4	3.506
Nr1i3	chr1	173144100	4	3.69
Tomm40l	chr1	173147933	4	3.637
Apoa2	chr1	173155184	4	4.278
Fcer1g	chr1	173159702	4	3.696
Ndufs2	chr1	173164990	4	3.702
Adamts4	chr1	173180552	4	3.68
B4galt3	chr1	173200458	4	3.657
Ppox	chr1	173207122	4	3.741
Usp21	chr1	173212083	3	3.377
Ufc1	chr1	173218694	4	3.898
Dedd	chr1	173259275	4	3.841
Nit1	chr1	173272367	4	3.754
Pfdn2	chr1	173275829	4	3.849
Klhdc9	chr1	173288579	4	3.577
Pvrl4	chr1	173300303	4	3.64
Arhgap30	chr1	173319090	4	3.77
Usf1	chr1	173341811	4	3.854
Tstd1	chr1	173349163	4	3.803
F11r	chr1	173367691	4	3.967
Itln1	chr1	173448254	4	3.6
Cd244	chr1	173489323	4	3.564
Ly9	chr1	173518743	3	3.322
Slamf7	chr1	173562533	4	3.62
Cd48	chr1	173612185	4	3.64
Slamf1	chr1	173697262	3	3.457
Cd84	chr1	173769827	3	3.382
Slamf6	chr1	173847667	4	3.605
Vangl2	chr1	173934501	4	3.594
Nhlh1	chr1	173982422	4	3.777
Ncstn	chr1	173996143	4	3.526
Copa	chr1	174012659	4	3.548
Pex19	chr1	174056885	3	3.488
Dcaf8	chr1	174078145	4	3.599
Pea15a	chr1	174126859	4	3.543
Casq1	chr1	174140024	4	3.508
Atp1a4	chr1	174153638	4	3.61
Atp1a2	chr1	174201839	4	3.52
Igsf8	chr1	174242537	3	3.239
Kcnj9	chr1	174251163	3	3.344
Kcnj10	chr1	174271340	3	3.372
Pigm	chr1	174306661	4	3.636
Slamf9	chr1	174405490	4	3.516
Igsf9	chr1	174412447	3	3.069
Tagln2	chr1	174430376	3	3.148
Ccdc19	chr1	174451260	3	3.265
Vsig8	chr1	174486068	3	3.324
Slamf8	chr1	174511507	3	3.381
Fcrl6	chr1	174526770	4	3.817
Dusp23	chr1	174560899	NaN	NaN
Crp	chr1	174628186	4	3.853
Apcs	chr1	174824091	3	3.426
Olfr16	chr1	174886898	3	3.461
Olfr1408	chr1	175060413	3	3.39
Olfr1406	chr1	175113572	4	3.601
Olfr218	chr1	175133488	3	3.272
Olfr1404	chr1	175145737	3	3.24
Fcer1a	chr1	175151401	3	3.307
Olfr418-ps1	chr1	175200277	4	3.51
Darc	chr1	175262016	4	3.705
Cadm3	chr1	175264384	3	3.457
Aim2	chr1	175350734	3	3.415
BC094916	chr1	175451441	4	3.62
Pydc4	chr1	175522087	4	3.649
Pyhin1	chr1	175560989	4	3.552
Pydc3	chr1	175603810	4	3.637
Ifi204	chr1	175677424	4	3.74
Mndal	chr1	175787350	4	3.627
Mnda	chr1	175826485	4	3.609
Ifi203	chr1	175850533	4	3.724
Ifi202b	chr1	175892699	4	3.733
Ifi205	chr1	175942128	4	3.876
Olfr433	chr1	175972063	3	3.472
Olfr432	chr1	175980505	3	3.485
Olfr430	chr1	175999430	4	3.526
Olfr429	chr1	176019168	3	3.394
Olfr427	chr1	176029590	3	3.287
Olfr231	chr1	176047221	3	3.316
Olfr424	chr1	176066876	3	3.328
Olfr420	chr1	176088852	3	3.465
Olfr419	chr1	176180019	4	3.673
Olfr417	chr1	176299049	3	3.373
Olfr248	chr1	176321176	4	3.599
Olfr414	chr1	176360560	4	3.512
Olfr220	chr1	176378755	3	3.484
Fmn2	chr1	176431955	3	3.085
Grem2	chr1	176763915	3	2.758
Rgs7	chr1	176989206	3	2.948
Fh1	chr1	177531508	3	3.177
Kmo	chr1	177562323	3	3.221
Opn3	chr1	177592558	3	3.007
Chml	chr1	177612368	3	3.016
Wdr64	chr1	177628723	3	3.322
Exo1	chr1	177810908	3	3.28
Pld5	chr1	177892436	3	3.136
Cep170	chr1	178663783	3	3.147
Mir350	chr1	178702455	NaN	NaN
Sdccag8	chr1	178744942	3	3.241
Akt3	chr1	178952245	3	3.409
1700016C15Rik	chr1	179659944	4	3.939
Adss	chr1	179693308	4	3.78
Gm16432	chr1	179921565	5	4.627
Hnrnpu	chr1	180258430	4	3.72
Efcab2	chr1	180336011	4	4.004
Kif26b	chr1	180459255	3	3.484
Smyd3	chr1	180885169	3	3.442
Tfb2m	chr1	181458186	4	3.965
Cnst	chr1	181476659	4	4.186
Sccpdh	chr1	181598361	4	4.138
Ahctf1	chr1	181675034	4	3.94
Cdc42bpa	chr1	181891219	4	3.763
Adck3	chr1	182095368	4	3.51
Psen2	chr1	182157134	4	3.7
Itpkb	chr1	182260606	4	3.537
6330403A02Rik	chr1	182362503	4	3.529
Parp1	chr1	182499105	4	3.883
Lin9	chr1	182571464	4	4.257
Mixl1	chr1	182623178	4	4.42
Acbd3	chr1	182656173	4	4.247
H3f3a	chr1	182732698	4	4.274
Lefty2	chr1	182823249	4	4.219
Pycr2	chr1	182834404	4	3.999
Lefty1	chr1	182865169	4	4.179
Tmem63a	chr1	182872648	4	4.011
Ephx1	chr1	182919686	4	3.917
9130409I23Rik	chr1	182981367	4	4.207
Nvl	chr1	183023553	4	3.705
Cnih4	chr1	183081061	4	4.185
Wdr26	chr1	183103356	4	4.202
Cnih3	chr1	183282758	4	3.636
Ccdc121	chr1	183439763	4	3.684
Lbr	chr1	183745445	4	3.829
Enah	chr1	183834575	4	3.742
Srp9	chr1	184054867	4	3.921
Vmn1r1	chr1	184087308	NaN	NaN
Degs1	chr1	184205900	4	3.613
1700047M11Rik	chr1	184230964	NaN	NaN
Fbxo28	chr1	184243232	4	3.53
Trp53bp2	chr1	184339297	4	3.756
Capn2	chr1	184397389	4	3.687
Capn8	chr1	184495137	4	3.653
4922505E12Rik	chr1	184677256	3	3.474
Susd4	chr1	184695036	4	3.77
Tlr5	chr1	184884918	4	3.882
1700056E22Rik	chr1	185856910	NaN	NaN
Dusp10	chr1	185858339	4	3.769
Hlx	chr1	186551023	4	3.783
Mir1981	chr1	186646285	NaN	NaN
C130074G19Rik	chr1	186695804	4	3.959
Mark1	chr1	186720302	4	3.582
Rab3gap2	chr1	187028046	4	3.637
Snora36b	chr1	187066804	NaN	NaN
Iars2	chr1	187110540	4	3.558
Mir194-1	chr1	187137197	NaN	NaN
Mir215	chr1	187137459	NaN	NaN
Bpnt1	chr1	187156037	4	3.744
Eprs	chr1	187186973	4	3.629
Slc30a10	chr1	187278726	4	3.642
5033404E19Rik	chr1	187321184	4	3.689
Lyplal1	chr1	187911610	4	3.564
Tgfb2	chr1	188447064	3	3.329
Rrp15	chr1	188544964	3	3.469
D1Pas1	chr1	188791294	3	3.261
Spata17	chr1	188872285	3	3.143
Gpatch2	chr1	189039389	3	2.838
Esrrg	chr1	189821705	3	2.942
Ush2a	chr1	190086716	3	3.251
Kctd3	chr1	190794976	3	3.435
Kcnk2	chr1	191031808	3	3.465
Cenpf	chr1	191464492	4	3.682
Ptpn14	chr1	191552146	4	3.577
Smyd2	chr1	191704370	4	3.681
Prox1	chr1	191945657	4	3.562
Rps6kc1	chr1	192596757	4	3.819
Angel2	chr1	192752383	4	3.899
Vash2	chr1	192771524	4	3.867
Mfsd7b	chr1	192829710	4	3.98
A230020J21Rik	chr1	192849229	NaN	7.725
1700022P22Rik	chr1	192860700	5	4.637
Tatdn3	chr1	192869708	4	4.085
Nsl1	chr1	192886899	4	3.837
Batf3	chr1	192922292	NaN	NaN
Fam71a	chr1	192986462	4	4.041
Atf3	chr1	192994175	4	3.848
Nenf	chr1	193130675	4	4.121
Tmem206	chr1	193149843	4	3.95
Ppp2r5a	chr1	193175859	4	3.973
Dtl	chr1	193361243	4	4.026
Ints7	chr1	193399612	4	3.809
Lpgat1	chr1	193542273	4	3.79
Nek2	chr1	193645351	4	3.819
1700034H15Rik	chr1	193717950	3	3.467
Slc30a1	chr1	193730659	4	3.641
Rd3	chr1	193801253	3	3.49
Traf5	chr1	193821087	4	3.971
Rcor3	chr1	193924342	4	3.682
Gm10516	chr1	193960779	4	3.564
Kcnh1	chr1	194014753	4	3.556
Hhat	chr1	194336709	4	3.769
Sertad4	chr1	194670681	3	3.454
Syt14	chr1	194723500	3	3.442
Irf6	chr1	194979305	3	3.389
A130010J15Rik	chr1	194999770	3	3.38
Traf3ip3	chr1	195001697	3	3.37
Hsd11b1	chr1	195047834	4	3.763
G0s2	chr1	195098353	NaN	NaN
Lamb3	chr1	195128187	3	3.455
Camk1g	chr1	195172539	3	3.263
Mir205	chr1	195333656	NaN	NaN
Plxna2	chr1	196446022	4	3.762
Cd34	chr1	196765014	4	3.81
A330023F24Rik	chr1	196843592	4	3.734
Mir29b-2	chr1	196863233	NaN	NaN
Mir29c	chr1	196863740	NaN	NaN
Cd46	chr1	196868093	4	4.364
Cr1l	chr1	196929981	4	3.731
Cr2	chr1	196963004	4	3.997
Disp1	chr1_random	48173	NaN	6.574
Brox	chr1_random	249689	NaN	NaN
Aida	chr1_random	270407	4	4.417
Mia3	chr1_random	299583	3	3.479
Taf1a	chr1_random	362232	NaN	NaN
Hhipl2	chr1_random	391850	NaN	NaN
Cnksr3	chr10	3134303	3	2.731
Oprm1	chr10	3308331	3	2.96
Ipcef1	chr10	3323355	3	3.049
Rgs17	chr10	4424140	3	2.98
Mtrf1l	chr10	4522597	3	2.698
Fbxo5	chr10	4541075	3	2.874
Vip	chr10	4698926	3	2.955
Myct1	chr10	4739751	3	3.119
Syne1	chr10	5277477	3	3.004
Esr1	chr10	5342779	3	3.031
1700052N19Rik	chr10	5891400	3	3.108
Rmnd1	chr10	5914188	3	3.03
Zbtb2	chr10	5958432	3	3.035
Akap12	chr10	5987069	3	3.207
Mthfd1l	chr10	6179459	3	2.828
Plekhg1	chr10	6379238	3	2.735
Iyd	chr10	6791663	3	2.615
Ppp1r14c	chr10	6881565	3	2.707
Lrp11	chr10	7309597	3	2.952
Pcmt1	chr10	7350033	3	3.103
A630066F11Rik	chr10	7383168	NaN	NaN
Nup43	chr10	7387301	3	3.11
BC020402	chr10	7398768	NaN	NaN
Lats1	chr10	7401006	3	3.186
Katna1	chr10	7445797	3	3.137
Ppil4	chr10	7512691	3	3.078
Zc3h12d	chr10	7552267	3	2.846
Tab2	chr10	7625445	3	2.669
Ust	chr10	7924550	3	2.549
Sash1	chr10	8442016	2	2.345
Samd5	chr10	9347056	2	2.307
Stxbp5	chr10	9475344	2	2.438
Rab32	chr10	10264836	3	2.774
Gm5177	chr10	10325742	3	2.694
Grm1	chr10	10405856	2	2.47
Shprh	chr10	10869227	3	2.633
Fbxo30	chr10	11001384	3	2.677
Epm2a	chr10	11063242	3	2.982
Utrn	chr10	12101985	3	2.913
Stx11	chr10	12659786	3	3.291
Sf3b5	chr10	12728255	3	3.371
Plagl1	chr10	12810593	3	2.916
Ltv1	chr10	12898443	3	2.97
Phactr2	chr10	12927522	3	2.757
Fuca2	chr10	13220833	3	3.001
Pex3	chr10	13243750	3	2.948
Adat2	chr10	13272712	3	2.866
Aig1	chr10	13372514	3	2.723
Hivep2	chr10	13686184	3	2.844
Gpr126	chr10	14122390	3	2.798
Vta1	chr10	14375138	3	2.824
Gje1	chr10	14435431	3	3.005
Nmbr	chr10	14480094	3	2.958
Cited2	chr10	17443033	2	2.459
Txlnb	chr10	17516024	3	2.83
Heca	chr10	17620271	3	2.735
Reps1	chr10	17775745	3	2.839
Ect2l	chr10	17848827	3	3.085
Ccdc28a	chr10	17933490	3	2.813
Nhsl1	chr10	18189786	3	2.773
Hebp2	chr10	18259928	3	2.979
D10Bwg1379e	chr10	18307816	3	2.782
Gm4922	chr10	18499532	3	3.094
Perp	chr10	18564876	3	2.633
Tnfaip3	chr10	18720716	3	2.989
Olig3	chr10	19076344	3	2.816
Ifngr1	chr10	19311763	3	2.71
Il22ra2	chr10	19341833	3	2.688
Il20ra	chr10	19432392	3	2.935
Slc35d3	chr10	19567722	3	2.723
Pex7	chr10	19579895	3	2.869
Map3k5	chr10	19654331	3	2.884
Gm6251	chr10	19928244	3	2.689
Bclaf1	chr10	20032274	3	2.772
Pde7b	chr10	20117809	3	2.791
Ahi1	chr10	20760625	3	2.633
Myb	chr10	20844735	3	2.676
Hbs1l	chr10	21015784	3	2.886
Aldh8a1	chr10	21097105	3	2.858
1700020N01Rik	chr10	21312950	3	2.739
Sgk1	chr10	21712028	3	2.853
4930444G20Rik	chr10	21786114	3	2.893
Raet1a	chr10	21878414	3	2.892
Raet1e	chr10	21893326	3	2.92
Raet1c	chr10	21893707	3	2.898
H60b	chr10	21993279	3	3.096
C920009B18Rik	chr10	22026525	3	2.82
Raet1d	chr10	22081699	3	2.946
Gm10825	chr10	22122618	NaN	NaN
Slc2a12	chr10	22364816	3	2.515
Tbpl1	chr10	22423682	2	2.308
Tcf21	chr10	22537078	3	2.554
Eya4	chr10	22823973	2	2.383
Rps12	chr10	23504988	3	2.862
Snora33	chr10	23505152	NaN	NaN
Snord100	chr10	23505559	NaN	NaN
Vnn3	chr10	23571267	3	2.944
Vnn1	chr10	23614493	3	2.787
Taar1	chr10	23640211	3	2.761
Taar2	chr10	23658377	3	2.711
Taar3	chr10	23669363	3	2.817
Taar4	chr10	23680299	3	2.765
Taar5	chr10	23690511	3	2.758
Taar6	chr10	23704414	3	2.855
Taar7a	chr10	23712210	3	3.04
Taar7b	chr10	23719744	3	3.001
Taar7d	chr10	23747027	3	3.047
Taar7e	chr10	23757419	3	3.151
Taar7f	chr10	23769315	3	3.015
Taar8a	chr10	23796305	3	3.026
Taar8b	chr10	23811065	3	2.995
Taar8c	chr10	23820648	3	2.818
Taar9	chr10	23828293	3	2.813
Stx7	chr10	23869122	3	2.891
Moxd1	chr10	23943322	3	3.004
Ctgf	chr10	24315247	3	2.791
Enpp1	chr10	24361216	3	3.048
Enpp3	chr10	24493619	3	3.064
Med23	chr10	24589791	3	2.907
Arg1	chr10	24635012	3	2.983
Akap7	chr10	24888895	3	2.918
Epb4.1l2	chr10	25128173	3	2.964
Tmem200a	chr10	25710991	3	2.936
Gm9767	chr10	25798060	3	3.117
Samd3	chr10	25949512	3	2.985
L3mbtl3	chr10	25995257	3	2.918
Gm8709	chr10	26393251	3	3.027
Arhgap18	chr10	26492317	3	2.826
Lama2	chr10	26701091	3	2.718
Ptprk	chr10	27794625	2	2.355
Themis	chr10	28388200	2	2.446
4930519F09Rik	chr10	28641768	3	2.968
2310057J18Rik	chr10	28692093	3	2.658
9330159F19Rik	chr10	28931448	3	2.769
Echdc1	chr10	29033305	3	2.532
Rnf146	chr10	29063981	2	2.471
Rspo3	chr10	29172912	2	2.414
Cenpw	chr10	29915814	3	3.36
Trmt11	chr10	30254030	3	2.975
Hint3	chr10	30328012	3	2.782
Ncoa7	chr10	30365387	3	2.762
Hey2	chr10	30552164	2	2.456
Hddc2	chr10	31033210	3	2.787
Tpd52l1	chr10	31052185	3	2.822
Gm3258	chr10	31133531	3	2.976
Rnf217	chr10	31221692	3	2.718
Nkain2	chr10	31409124	2	2.468
Trdn	chr10	32803288	3	2.582
Clvs2	chr10	33232139	3	3.009
Gm4794	chr10	33486229	3	2.998
Sult3a1	chr10	33577527	3	3.155
Rsph4a	chr10	33624916	3	3.05
Zufsp	chr10	33646741	3	3.083
A830082N09Rik	chr10	33707021	NaN	NaN
Rwdd1	chr10	33716360	3	2.969
Bet3l	chr10	33757402	3	2.958
Fam26d	chr10	33758589	3	3.095
Fam26e	chr10	33811157	3	2.762
Fam26f	chr10	33845872	3	2.918
Dse	chr10	33871198	3	2.924
Tspyl1	chr10	34001995	3	2.924
Tspyl4	chr10	34017226	3	2.865
Nt5dc1	chr10	34023417	3	2.835
Col10a1	chr10	34109786	3	2.84
Frk	chr10	34203205	3	2.77
Hs3st5	chr10	36226612	2	2.394
Hdac2	chr10	36694349	3	2.555
Marcks	chr10	36853048	2	2.082
Rfpl4b	chr10	38540346	NaN	NaN
Lama4	chr10	38685320	3	2.713
Tube1	chr10	38853828	3	2.766
Wisp3	chr10	38870776	3	2.509
Fyn	chr10	39089604	3	2.599
Traf3ip2	chr10	39332739	3	2.812
Rev3l	chr10	39451965	3	2.794
AA474331	chr10	39612565	NaN	NaN
2010001E11Rik	chr10	39640187	3	2.868
G630090E17Rik	chr10	39666717	3	2.875
BC021785	chr10	39687958	3	2.952
AI317395	chr10	39721378	3	3.124
Slc16a10	chr10	39753340	3	2.899
Rpf2	chr10	39943051	3	3.256
Gtf3c6	chr10	39969008	3	3.205
Amd2	chr10	40007270	3	3.207
Cdk19	chr10	40069113	3	2.988
Slc22a16	chr10	40290167	3	3.252
Ddo	chr10	40349816	3	2.964
Cdc40	chr10	40551426	3	2.781
Wasf1	chr10	40603339	3	2.584
Gpr6	chr10	40790298	3	2.756
Fig4	chr10	40907977	3	2.743
Zbtb24	chr10	41170163	3	2.75
Mical1	chr10	41196119	3	2.596
Smpd2	chr10	41206977	3	2.776
Ppil6	chr10	41210244	3	2.734
Cd164	chr10	41239305	3	2.632
Ccdc162	chr10	41258654	3	2.775
Cep57l1	chr10	41438645	3	2.856
Sesn1	chr10	41607244	3	2.755
Armc2	chr10	41634796	3	2.886
Foxo3	chr10	41905591	3	2.527
Lace1	chr10	42032390	3	3.01
Snx3	chr10	42221859	3	2.96
Nr2e1	chr10	42281776	3	3.004
Ostm1	chr10	42398721	3	3.145
Sec63	chr10	42481301	3	2.965
Scml4	chr10	42580317	3	2.826
Sobp	chr10	42722305	3	2.645
9030612E09Rik	chr10	42894504	3	2.877
Pdss2	chr10	42941291	3	2.909
Bend3	chr10	43198945	3	2.879
1700021F05Rik	chr10	43244926	3	2.9
Cd24a	chr10	43298974	3	2.841
F830002L21Rik	chr10	43313232	3	2.706
Qrsl1	chr10	43593995	3	3.074
Rtn4ip1	chr10	43621612	3	2.991
Aim1	chr10	43670112	3	3.066
Speer5-ps1	chr10	43935230	3	3.373
Atg5	chr10	43988163	3	3.116
Mir1929	chr10	44079481	NaN	NaN
Prdm1	chr10	44156980	3	2.836
Prep	chr10	44787019	3	2.636
Popdc3	chr10	45009110	3	2.778
Bves	chr10	45055567	3	2.865
Lin28b	chr10	45096424	3	2.782
Hace1	chr10	45297634	3	2.857
Grik2	chr10	48819268	2	2.207
Ascc3	chr10	50312474	3	2.567
Sim1	chr10	50615456	3	2.591
Gp49a	chr10	51200484	3	2.745
Lilrb4	chr10	51210780	3	2.873
Fam162b	chr10	51305255	3	2.844
Gprc6a	chr10	51334628	3	2.827
Rfx6	chr10	51397565	3	2.609
Vgll2	chr10	51742491	3	2.989
Ros1	chr10	51765731	3	3.082
Dcbld1	chr10	51953424	3	2.716
Gopc	chr10	52056829	3	2.654
Nepn	chr10	52111413	3	2.7
Nus1	chr10	52137352	3	2.758
Slc35f1	chr10	52410306	2	2.447
Pln	chr10	53057491	3	2.681
Mcm9	chr10	53257129	3	2.556
Asf1a	chr10	53316766	3	2.552
Fam184a	chr10	53352951	3	2.686
Man1a	chr10	53625838	2	2.41
D630037F22Rik	chr10	55734099	3	2.743
Msl3l2	chr10	55826722	2	2.5
Gja1	chr10	56097105	3	2.828
Hsf2	chr10	57206190	3	2.663
Serinc1	chr10	57235581	3	2.526
Pkib	chr10	57365674	3	2.592
Fabp7	chr10	57504728	3	2.878
Smpdl3a	chr10	57514349	3	2.691
Dux	chr10	57693398	3	3.28
Gm4981	chr10	57697595	3	3.417
Gcc2	chr10	57718273	3	3.159
Lims1	chr10	57834201	3	3.038
Ranbp2	chr10	57909599	3	3.097
Ccdc138	chr10	57960684	3	3.169
Edar	chr10	58063535	3	2.812
BB019430	chr10	58159492	NaN	NaN
Sh3rf3	chr10	58276106	3	2.766
2010-09-01	chr10	58604374	3	2.995
P4ha1	chr10	58786043	3	2.992
Pla2g12b	chr10	58866432	3	3.278
Oit3	chr10	58885707	3	3.219
Dnajb12	chr10	59342338	3	3.032
Ddit4	chr10	59412422	3	3.37
Anapc16	chr10	59450656	3	3.102
Ascc1	chr10	59466074	3	3.204
Spock2	chr10	59569004	3	3.256
Chst3	chr10	59644275	3	3.047
Psap	chr10	59740375	3	2.955
Cdh23	chr10	59765497	3	2.88
4632428N05Rik	chr10	59809598	3	2.874
Slc29a3	chr10	60174819	3	3.018
Unc5b	chr10	60225342	3	2.948
Pldi	chr10	60390973	3	3.267
Pcbd1	chr10	60552090	3	3.081
Sgpl1	chr10	60561389	3	3.215
Tbata	chr10	60638009	3	3.347
Adamts14	chr10	60659859	3	3.147
Prf1	chr10	60760583	3	3.162
Nodal	chr10	60880719	3	3.32
Eif4ebp2	chr10	60895244	3	3.341
Lrrc20	chr10	60938580	3	3.175
Npffr1	chr10	61058231	4	3.576
Ppa1	chr10	61111368	3	3.148
Sar1a	chr10	61143068	3	3.102
Tysnd1	chr10	61158333	3	3.082
Aifm2	chr10	61178010	3	3.293
H2afy2	chr10	61201394	4	3.691
Col13a1	chr10	61301245	3	2.885
2010107G23Rik	chr10	61570403	3	2.757
Neurog3	chr10	61595837	3	3.086
Tspan15	chr10	61648143	3	3.009
Tacr2	chr10	61715185	3	3.12
Hk1	chr10	61731602	3	3.039
Hkdc1	chr10	61845884	3	3.185
Supv3l1	chr10	61892125	3	3.099
4930507D05Rik	chr10	61911907	NaN	NaN
Vps26a	chr10	61917590	3	3.205
Srgn	chr10	61957175	3	3.105
2510003E04Rik	chr10	62021217	3	3.208
Ddx21	chr10	62042994	3	2.994
Ddx50	chr10	62078770	3	3.188
Stox1	chr10	62122169	3	3.152
Ccar1	chr10	62206675	3	3.357
Tet1	chr10	62267317	3	3.366
Slc25a16	chr10	62383380	3	3.403
Dna2	chr10	62409776	3	3.298
Rufy2	chr10	62442970	3	3.078
Hnrnph3	chr10	62477411	3	3.136
Pbld2	chr10	62487259	3	3.149
Pbld1	chr10	62524364	3	3.069
Atoh7	chr10	62562903	NaN	NaN
Mypn	chr10	62578542	3	3.09
Herc4	chr10	62706544	3	3.018
Sirt1	chr10	62781752	3	3.069
Dnajc12	chr10	62845190	3	2.991
Ctnna3	chr10	63283802	2	2.3
Lrrtm3	chr10	63391244	2	2.097
Reep3	chr10	66471936	3	3.129
Jmjd1c	chr10	66590005	3	3.007
Nrbf2	chr10	66729436	3	3.273
Egr2	chr10	67000616	3	2.714
Ado	chr10	67007258	3	2.976
Zfp365	chr10	67348852	3	3.246
Rtkn2	chr10	67442345	3	3.094
Arid5b	chr10	67558340	3	2.799
1700040L02Rik	chr10	67893703	3	2.79
Tmem26	chr10	68186493	3	2.831
Rhobtb1	chr10	68675404	3	2.905
Cdk1	chr10	68799382	3	2.826
Ank3	chr10	69388279	3	2.734
Ccdc6	chr10	69559868	3	2.613
Slc16a9	chr10	69708023	3	3.002
Fam13c	chr10	69903657	3	2.532
Phyhipl	chr10	70020433	2	2.453
Bicc1	chr10	70387847	3	2.538
Tfam	chr10	70688224	3	3.016
Ube2d1	chr10	70717727	3	2.878
Cisd1	chr10	70793241	3	2.83
Ipmk	chr10	70810540	3	2.782
1700049L16Rik	chr10	71442632	3	2.585
Zwint	chr10	72117642	3	2.741
Pcdh15	chr10	73284614	3	2.738
Rtdr1	chr10	74420221	3	2.783
Gnaz	chr10	74429975	3	2.808
Rab36	chr10	74499833	3	2.891
Bcr	chr10	74523640	3	2.894
Specc1l	chr10	74675134	3	2.838
Adora2a	chr10	74779687	3	2.773
Gm5779	chr10	74814799	3	2.992
Upb1	chr10	74869778	3	3.132
Snrpd3	chr10	74980786	3	3.004
Ggt1	chr10	75036337	3	2.853
Ggt5	chr10	75052125	3	3.048
Susd2	chr10	75099363	3	2.955
Cabin1	chr10	75108854	3	2.803
Ddt	chr10	75233977	3	3.121
Gstt3	chr10	75236866	3	3.198
Gstt1	chr10	75246557	3	3.117
Gstt4	chr10	75277688	3	3.143
Gstt2	chr10	75294589	3	3.07
Mif	chr10	75322097	NaN	NaN
Derl3	chr10	75356142	3	2.761
Smarcb1	chr10	75359513	3	2.807
Mmp11	chr10	75385968	3	2.904
Chchd10	chr10	75398317	3	3.232
Vpreb3	chr10	75411056	3	3.201
Gm5134	chr10	75417258	3	3.369
Zfp280b	chr10	75495356	3	3.334
Slc5a4b	chr10	75521365	3	3.3
Slc5a4a	chr10	75610195	3	3.162
Prmt2	chr10	75669966	3	3.092
Mir678	chr10	75670070	NaN	NaN
S100b	chr10	75716580	3	3.053
Dip2a	chr10	75725793	3	2.929
Pcnt	chr10	75813998	3	3.041
2610028H24Rik	chr10	75911825	3	3.191
Ybey	chr10	75922311	3	3.207
Mcm3ap	chr10	75931715	3	3.162
Lss	chr10	75994371	3	2.966
Ftcd	chr10	76038392	3	3.049
Col6a2	chr10	76058500	3	2.952
Col6a1	chr10	76171536	3	2.695
Pcbp3	chr10	76224598	3	2.755
Slc19a1	chr10	76495956	3	3.129
Col18a1	chr10	76514923	3	3.068
Gm10941	chr10	76720517	3	3.025
Pofut2	chr10	76722044	3	2.827
Adarb1	chr10	76753471	3	2.998
Itgb2	chr10	76993092	3	3.189
Pttg1ip	chr10	77044511	3	2.895
Sumo3	chr10	77068978	3	2.994
Ube2g2	chr10	77085065	3	2.842
Mir1930	chr10	77103968	NaN	NaN
Krtap12-1	chr10	77183330	3	3.09
Gm10100	chr10	77189230	3	3.109
Gm3238	chr10	77233377	NaN	NaN
Krtap10-4	chr10	77288913	NaN	NaN
Krtap10-10	chr10	77298691	3	2.952
Gm10318	chr10	77315603	NaN	NaN
Gm3285	chr10	77324719	NaN	NaN
1700009J07Rik	chr10	77356164	NaN	NaN
Lrrc3	chr10	77360319	3	3.023
Trpm2	chr10	77370466	3	3.097
1810043G02Rik	chr10	77441394	3	2.777
Pfkl	chr10	77449693	3	2.9
Aire	chr10	77492766	3	3.045
Dnmt3l	chr10	77505031	3	3.195
Icosl	chr10	77532112	3	3.177
D10Jhu81e	chr10	77624811	3	2.911
Pwp2	chr10	77633654	3	2.747
Trappc10	chr10	77649470	3	2.882
Agpat3	chr10	77734307	3	2.89
Rrp1	chr10	77863106	3	3.161
Cstb	chr10	77888414	3	3.02
Pdxk	chr10	77899491	3	3.029
Ilvbl	chr10	78037244	3	2.94
Syde1	chr10	78047247	3	2.988
Olfr1357	chr10	78074413	3	3.372
Casp14	chr10	78174739	3	3.355
Ccdc105	chr10	78209668	3	3.022
Slc1a6	chr10	78243240	3	3.2
Olfr1356	chr10	78309695	4	3.501
Olfr1355	chr10	78338293	3	3.287
Olfr1354	chr10	78379586	3	3.382
Olfr8	chr10	78417951	3	3.144
Olfr1353	chr10	78426053	3	3.283
Olfr1352	chr10	78443794	3	3.403
Olfr1351	chr10	78480068	4	3.536
Olfr57	chr10	78497467	4	3.608
2610008E11Rik	chr10	78527118	3	3.149
Vmn2r80	chr10	78611560	3	3.21
Vmn2r81	chr10	78710521	3	3.361
Vmn2r82	chr10	78819335	3	3.293
Vmn2r83	chr10	78931702	3	3.494
Ppap2c	chr10	78989173	3	3.171
Mier2	chr10	79002989	3	3.218
Theg	chr10	79039221	3	3.344
C2cd4c	chr10	79069598	3	2.802
Shc2	chr10	79080682	3	2.988
Odf3l2	chr10	79102270	3	3.164
Madcam1	chr10	79127318	3	3.022
Cdc34	chr10	79144939	3	2.979
Gzmm	chr10	79151764	3	3.111
Bsg	chr10	79167102	3	3.12
Hcn2	chr10	79179378	3	3.055
Polrmt	chr10	79198869	3	3.022
Fgf22	chr10	79217863	3	3.336
Rnf126	chr10	79221259	3	3.18
Fstl3	chr10	79240018	3	2.916
Palm	chr10	79256316	3	3.228
9130017N09Rik	chr10	79283765	3	3.232
E130317F20Rik	chr10	79314121	NaN	NaN
Ptbp1	chr10	79317349	3	2.734
BC005764	chr10	79327525	3	2.815
Prtn3	chr10	79342411	3	3.04
Elane	chr10	79349056	3	3.205
Cfd	chr10	79353597	3	3.152
Med16	chr10	79357451	3	3.05
Kiss1r	chr10	79379715	3	2.885
Arid3a	chr10	79389816	3	2.847
Wdr18	chr10	79422896	3	2.949
Grin3b	chr10	79433468	3	2.823
Cnn2	chr10	79451344	3	2.892
Abca7	chr10	79460359	3	2.844
Hmha1	chr10	79482419	3	2.967
Polr2e	chr10	79498697	3	3.025
Gpx4	chr10	79516781	3	2.971
Sbno2	chr10	79519758	3	2.82
Stk11	chr10	79579280	3	2.795
Dos	chr10	79593178	3	2.758
Atp5d	chr10	79605059	2	2.43
Midn	chr10	79611034	2	2.447
Cirbp	chr10	79630585	3	2.776
1600002K03Rik	chr10	79635688	3	2.736
Efna2	chr10	79642226	3	2.907
Mum1	chr10	79689342	3	3.186
Ndufs7	chr10	79712196	3	2.877
Gamt	chr10	79720895	3	3.049
Dazap1	chr10	79727735	3	3.091
Rps15	chr10	79755175	3	2.838
Apc2	chr10	79764564	3	2.94
2310011J03Rik	chr10	79780999	3	2.98
Pcsk4	chr10	79784027	3	2.983
Reep6	chr10	79792889	3	2.941
Adamtsl5	chr10	79803460	3	3.018
Plk5	chr10	79819203	4	3.5
Mex3d	chr10	79843099	3	3.098
Mbd3	chr10	79855285	3	2.812
Uqcr11	chr10	79865741	NaN	NaN
Tcf3	chr10	79871909	3	2.93
Onecut3	chr10	79957650	3	3.054
Atp8b3	chr10	79982329	3	3.126
Rexo1	chr10	80003670	3	2.944
Klf16	chr10	80029865	3	2.676
Adat3	chr10	80065624	3	2.867
Scamp4	chr10	80065626	3	2.956
Csnk1g2	chr10	80085524	3	2.849
Btbd2	chr10	80105361	3	2.991
Mknk2	chr10	80128073	3	2.783
Izumo4	chr10	80165437	3	2.962
Ap3d1	chr10	80169722	3	2.994
Dot1l	chr10	80217950	3	2.94
Plekhj1	chr10	80258843	3	3.003
Sf3a2	chr10	80261479	3	2.885
Amh	chr10	80267992	3	3.071
Jsrp1	chr10	80271240	3	3.185
Oaz1	chr10	80289400	3	3.23
Mir1982	chr10	80291541	NaN	NaN
Lingo3	chr10	80295547	3	2.957
Lsm7	chr10	80315569	3	3.169
Tmprss9	chr10	80342560	3	3.127
Timm13	chr10	80362194	3	3.116
Lmnb2	chr10	80364107	3	2.948
Gadd45b	chr10	80392835	3	3.004
Gng7	chr10	80411368	3	2.859
Diras1	chr10	80482334	3	3.072
Slc39a3	chr10	80491284	3	3.124
Sgta	chr10	80506817	3	3.051
Thop1	chr10	80532827	3	3.104
Creb3l3	chr10	80547077	3	3.221
Map2k2	chr10	80568691	3	3.023
Zbtb7a	chr10	80599015	3	2.801
Pias4	chr10	80616715	3	2.956
Eef2	chr10	80639375	3	2.932
Snord37	chr10	80641705	NaN	NaN
Dapk3	chr10	80646662	3	2.958
2310050B05Rik	chr10	80657435	3	3.159
Atcay	chr10	80667257	3	3.327
Zfr2	chr10	80695907	3	2.963
Matk	chr10	80720289	3	3.02
Mrpl54	chr10	80727466	3	3.075
Apba3	chr10	80730916	3	2.912
Mir3057	chr10	80734341	NaN	NaN
Tjp3	chr10	80735944	3	2.902
Pip5k1c	chr10	80755716	3	2.861
Tbxa2r	chr10	80791447	3	2.953
Gipc3	chr10	80800506	3	3.006
Hmg20b	chr10	80808790	3	2.9
4930404N11Rik	chr10	80826768	3	2.581
Fzr1	chr10	80829623	3	2.735
Dohh	chr10	80847172	3	2.789
2210404O07Rik	chr10	80855808	3	2.596
Nfic	chr10	80858935	3	2.727
Celf5	chr10	80921972	3	3.016
Ncln	chr10	80949203	3	2.978
S1pr4	chr10	80960489	3	2.711
Gna15	chr10	80965058	3	3.286
Gna11	chr10	80991476	3	3.044
Aes	chr10	81022188	3	2.832
Tle2	chr10	81038031	3	2.988
Tle6	chr10	81053649	3	2.841
BC025920	chr10	81069052	NaN	NaN
Sirt6	chr10	81084530	3	3.083
Ankrd24	chr10	81091284	3	3.068
Gm10778	chr10	81274930	NaN	NaN
Zfp781	chr10	81364655	NaN	NaN
Zfp873	chr10	81510871	3	3.088
AU041133	chr10	81590757	3	3.2
Zfp938	chr10	81687601	3	3.214
1190007I07Rik	chr10	82082595	3	3.192
Tdg	chr10	82092582	3	3.171
Glt8d2	chr10	82113177	3	3.272
Hcfc2	chr10	82161751	3	3.298
Nfyb	chr10	82211444	3	3.061
Txnrd1	chr10	82323085	3	3.101
Eid3	chr10	82329370	3	3.088
Chst11	chr10	82448241	3	2.762
Slc41a2	chr10	82693883	3	3.068
D10Wsu102e	chr10	82822965	3	2.948
Aldh1l2	chr10	82950191	3	3
A230046K03Rik	chr10	83006685	3	2.814
Appl2	chr10	83062778	3	2.805
1500009L16Rik	chr10	83185609	3	2.953
Nuak1	chr10	83834063	3	2.713
Ckap4	chr10	83989049	3	2.878
Tcp11l2	chr10	84039691	3	2.987
Polr3b	chr10	84085181	3	2.859
Rfx4	chr10	84300892	3	2.97
Ric8b	chr10	84380357	3	2.672
Fhl4	chr10	84559763	3	2.822
AI597468	chr10	84565371	3	2.991
Mterfd3	chr10	84582177	3	2.887
Cry1	chr10	84594444	3	2.741
Btbd11	chr10	85061155	3	2.677
Pwp1	chr10	85334575	4	4.086
Prdm4	chr10	85354712	4	3.96
Ascl4	chr10	85391235	NaN	NaN
D10Wsu52e	chr10	85401381	4	4.19
Fbxo7	chr10	85484673	4	4.164
Syn3	chr10	85754337	4	3.875
Timp3	chr10	85763156	4	3.686
1810014B01Rik	chr10	86148271	4	3.595
Hsp90b1	chr10	86153585	4	3.757
BC030307	chr10	86168555	4	4.034
Nt5dc3	chr10	86241749	4	3.913
Stab2	chr10	86303954	4	3.836
1700113H08Rik	chr10	86520790	4	3.896
Ascl1	chr10	86953785	3	3.4
Pah	chr10	86984539	4	3.541
Igf1	chr10	87323855	4	3.527
Tyms-ps	chr10	87429415	4	3.655
Pmch	chr10	87553816	4	3.824
Nup37	chr10	87609736	4	3.842
Ccdc53	chr10	87663841	4	3.861
Dram1	chr10	87785548	4	3.932
Gnptab	chr10	87842156	4	3.748
Sycp3	chr10	87922331	4	3.852
Chpt1	chr10	87936220	4	3.836
Mybpc1	chr10	87981023	4	3.852
Spic	chr10	88138014	4	4.296
Gm4925	chr10	88192285	4	3.671
Arl1	chr10	88194158	4	3.714
Utp20	chr10	88209351	4	3.673
Slc5a8	chr10	88348736	4	3.804
Ano4	chr10	88411738	4	3.55
Gas2l3	chr10	88871567	4	3.807
Nr1h4	chr10	88916978	4	3.696
Slc17a8	chr10	89036764	4	4.068
Scyl2	chr10	89102851	4	4.039
Actr6	chr10	89174717	4	4.157
Uhrf1bp1l	chr10	89207735	4	4.203
Anks1b	chr10	90039435	4	3.809
Apaf1	chr10	90452055	4	4.337
Ikbip	chr10	90545783	5	4.588
Slc25a3	chr10	90579322	4	4.305
Tmpo	chr10	90610315	4	4.161
Mir135a-2	chr10	91534830	NaN	NaN
Rmst	chr10	91544490	3	3.076
Mir1251	chr10	91599884	NaN	NaN
Nedd1	chr10	92147489	4	3.715
Cdk17	chr10	92623620	4	3.939
Mir1931	chr10	92625529	NaN	NaN
Elk3	chr10	92710160	4	3.754
Lta4h	chr10	92916140	4	4.205
Hal	chr10	92951512	4	4.293
Amdhd1	chr10	92986082	4	4.369
Ccdc38	chr10	93003376	4	4.174
Snrpf	chr10	93045773	4	4.244
Ntn4	chr10	93103793	4	4.274
Gm8580	chr10	93127988	4	4.307
Usp44	chr10	93294299	4	4.402
Metap2	chr10	93321234	4	4.213
Mir331	chr10	93426512	NaN	NaN
Vezt	chr10	93430844	4	3.979
Fgd6	chr10	93498745	4	3.955
Nr2c1	chr10	93610675	4	4.012
Ndufa12	chr10	93661753	4	3.792
Gm4792	chr10	93756407	4	4.137
Tmcc3	chr10	94038001	4	3.638
4932415G12Rik	chr10	94136237	NaN	NaN
Ccdc41	chr10	94151534	4	3.822
Plxnc1	chr10	94253611	4	3.586
Cradd	chr10	94637379	4	3.734
Socs2	chr10	94874123	NaN	NaN
Mrpl42	chr10	94943439	4	4.393
Ube2n	chr10	94977795	4	4.291
Nudt4	chr10	95009640	4	4.163
Mir3058	chr10	95021864	NaN	NaN
Eea1	chr10	95403296	4	4.23
Btg1	chr10	96079634	4	3.705
Dcn	chr10	96944983	4	3.887
Lum	chr10	97028134	4	4.144
Kera	chr10	97069838	4	3.806
Epyc	chr10	97106701	4	3.945
Gm10754	chr10	97144047	4	3.597
Atp2b1	chr10	98377785	4	3.787
Poc1b	chr10	98569804	4	4.062
Galnt4	chr10	98570768	4	4.005
Dusp6	chr10	98725864	4	3.809
Csl	chr10	99220338	4	4.154
Kitl	chr10	99478457	4	3.721
Gm4302	chr10	99808603	NaN	NaN
Gm4307	chr10	99823971	NaN	NaN
Gm4301	chr10	99844280	NaN	NaN
Tmtc3	chr10	99910817	4	3.674
Cep290	chr10	99950922	4	3.735
4930430F08Rik	chr10	100034907	4	3.655
1700017N19Rik	chr10	100055019	4	3.677
Mir3059	chr10	101235325	NaN	NaN
Mgat4c	chr10	101837070	3	3.247
Nts	chr10	101944389	3	3.444
Rassf9	chr10	101974855	3	3.166
Alx1	chr10	102470480	3	3.225
Lrriq1	chr10	102677032	4	3.773
Slc6a15	chr10	102830441	3	3.324
Gm4340	chr10	103614078	NaN	NaN
Tmtc2	chr10	104624719	3	3.112
Ccdc59	chr10	105278534	3	3.066
Ppfia2	chr10	105907365	3	3.25
Acss3	chr10	106402137	4	3.597
Lin7a	chr10	106708886	4	4.025
Myf5	chr10	106919963	4	3.863
Myf6	chr10	106929915	4	3.506
Ptprq	chr10	106954415	4	4.08
Ppp1r12a	chr10	107599455	4	4.046
Pawr	chr10	107769244	4	4.106
Syt1	chr10	107934705	3	3.393
Gm5136	chr10	108136099	4	3.536
Nav3	chr10	109120494	3	3.269
9230102K24Rik	chr10	110037705	NaN	NaN
E2f7	chr10	110182520	4	3.723
Csrp2	chr10	110357231	4	3.6
Zdhhc17	chr10	110378835	4	3.851
Osbpl8	chr10	110601857	4	3.826
Bbs10	chr10	110735734	4	3.697
Nap1l1	chr10	110917672	4	4.213
Phlda1	chr10	110943341	NaN	NaN
Krr1	chr10	111409750	4	4.214
Glipr1	chr10	111422503	4	4.326
Glipr1l1	chr10	111497244	4	4.447
Glipr1l2	chr10	111520409	4	4.208
Caps2	chr10	111602731	4	4.06
Kcnc2	chr10	111708178	4	3.569
Atxn7l3b	chr10	112362483	NaN	NaN
Trhde	chr10	113835876	3	3.19
Tph2	chr10	114515696	4	3.841
Tbc1d15	chr10	114634926	4	4.085
Rab21	chr10	114726917	4	3.947
Tmem19	chr10	114777795	4	3.553
Thap2	chr10	114807021	3	3.495
Zfc3h1	chr10	114822014	6	5.818
Lgr5	chr10	114887369	5	5.127
Tspan8	chr10	115254339	4	3.976
4933416C03Rik	chr10	115548719	4	3.896
Ptprr	chr10	115614406	4	4.003
Ptprb	chr10	115738429	4	4.127
Kcnmb4	chr10	115854923	4	4.014
1700058G18Rik	chr10	115855176	4	4.009
Cnot2	chr10	115922216	4	3.706
Rab3ip	chr10	116342839	4	3.923
D630029K05Rik	chr10	116403329	4	4.432
Best3	chr10	116423369	4	4.313
Lrrc10	chr10	116482396	4	4.132
Cct2	chr10	116488053	4	4.197
Frs2	chr10	116507182	4	4.098
Yeats4	chr10	116652196	4	4.264
9530003J23Rik	chr10	116670808	5	4.63
Lyz2	chr10	116714596	4	4.012
Lyz1	chr10	116724850	4	4.126
Cpsf6	chr10	116781723	4	4.123
Cpm	chr10	117066555	4	4.208
Mdm2	chr10	117125960	4	4.279
Slc35e3	chr10	117170733	4	4.039
Nup107	chr10	117187698	4	4.087
Rap1b	chr10	117251652	4	3.808
Mdm1	chr10	117578842	4	3.838
Il22	chr10	117642019	4	3.881
Iltifb	chr10	117726685	NaN	NaN
Ifng	chr10	117878102	4	3.841
Dyrk2	chr10	118296404	4	3.737
Cand1	chr10	118635867	4	3.978
Grip1	chr10	119429977	4	3.892
Helb	chr10	119520663	4	4.105
Irak3	chr10	119578709	4	4.055
Tmbim4	chr10	119645881	4	4.49
Llph	chr10	119664115	NaN	NaN
Hmga2	chr10	119798330	4	4.061
Mir763	chr10	119885046	NaN	NaN
Msrb3	chr10	120218156	4	3.932
Lemd3	chr10	120360466	4	4.238
Wif1	chr10	120471059	4	3.894
Tbc1d30	chr10	120700875	4	4.063
Gns	chr10	120802145	4	4.088
Rassf3	chr10	120847406	4	3.737
Tbk1	chr10	120983512	4	4.138
Xpot	chr10	121024435	4	4.127
D930020B18Rik	chr10	121078756	4	4.294
BC048403	chr10	121176992	4	3.946
Srgap1	chr10	121218046	4	3.616
Gm9079	chr10	121515167	4	3.594
Tmem5	chr10	121518315	4	3.781
Gm4489	chr10	121556752	4	4.06
Avpr1a	chr10	121885554	4	3.642
Ppm1h	chr10	122115817	3	3.469
Mirlet7i	chr10	122422695	NaN	NaN
Mon2	chr10	122429116	4	3.797
Usp15	chr10	122550299	4	3.5
Fam19a2	chr10	122701131	3	3.142
4930503E24Rik	chr10	123906129	3	2.999
Slc16a7	chr10	124664540	3	3.211
Lrig3	chr10	125403274	3	3.282
Xrcc6bp1	chr10	126305483	5	4.667
Ctdsp2	chr10	126415772	4	4.059
Mir26a-2	chr10	126432585	NaN	NaN
Mir546	chr10	126435495	NaN	NaN
Avil	chr10	126437764	4	4.205
Tsfm	chr10	126459387	5	4.548
Mettl1	chr10	126478987	4	4.194
Cyp27b1	chr10	126485301	4	4.367
March9	chr10	126493105	4	3.994
Cdk4	chr10	126500658	4	4.055
Tspan31	chr10	126504345	4	4.306
Agap2	chr10	126515962	4	4.325
Os9	chr10	126531314	4	4.267
B4galnt1	chr10	126602211	4	4.306
Slc26a10	chr10	126609481	4	4.2
Arhgef25	chr10	126619576	4	4.227
Dtx3	chr10	126627433	4	4.262
Pip4k2c	chr10	126634122	4	4.307
Kif5a	chr10	126662750	4	4.323
Dctn2	chr10	126703317	4	3.985
Mbd6	chr10	126719011	4	3.955
Ddit3	chr10	126727848	4	3.717
Mars	chr10	126733276	4	4.011
Arhgap9	chr10	126760782	4	4.205
Gli1	chr10	126766937	4	3.974
Inhbe	chr10	126786457	5	4.546
Inhbc	chr10	126793381	4	4.235
R3hdm2	chr10	126857922	4	4.173
Stac3	chr10	126938772	4	3.943
Ndufa4l2	chr10	126951994	4	4.134
Shmt2	chr10	126954178	4	3.871
Nxph4	chr10	126962528	4	4.064
Lrp1	chr10	126975213	4	4.017
Stat6	chr10	127080041	4	3.947
Nab2	chr10	127097973	4	3.724
Tmem194	chr10	127114120	4	4.174
Myo1a	chr10	127142311	4	4.062
Tac2	chr10	127162447	4	3.908
Zbtb39	chr10	127176593	4	3.988
Gpr182	chr10	127186657	4	4.027
Rdh1	chr10	127196818	4	4.273
Rdh9	chr10	127213460	4	4.273
Rdh16	chr10	127238208	4	3.858
Rdh18-ps	chr10	127261271	4	3.992
Rdh19	chr10	127286983	4	4.067
BC089597	chr10	127303531	4	4.293
Rdh7	chr10	127321082	4	4.113
Sdr9c7	chr10	127335590	4	4.074
Hsd17b6	chr10	127427991	5	4.815
Prim1	chr10	127452270	5	4.602
Naca	chr10	127472401	4	4.335
Ptges3	chr10	127496037	4	4.223
Atp5b	chr10	127520362	4	4.06
Mir677	chr10	127522341	NaN	NaN
Baz2a	chr10	127529838	4	4.22
Rbms2	chr10	127566525	4	4.463
Gls2	chr10	127631690	5	4.588
Spryd4	chr10	127646965	5	4.719
Mip	chr10	127662893	4	4.276
Timeless	chr10	127669118	4	4.426
Apon	chr10	127691186	4	4.446
Apof	chr10	127705052	4	4.463
Stat2	chr10	127707631	4	4.441
Il23a	chr10	127733195	4	4.326
Pan2	chr10	127740390	4	4.303
Cnpy2	chr10	127759514	4	4.33
Cs	chr10	127774887	4	4.221
Coq10a	chr10	127800152	4	4
Ankrd52	chr10	127814179	4	4.143
Slc39a5	chr10	127832987	4	4.346
Rnf41	chr10	127848671	5	4.513
[truncated: 18,620 more rows]

## Sheet: Sheet1
# TRON gGmbH, Mainz, Germany
# Program "allele_ratios10"
# 17-Jul-2013
