# Supplementary material for: Immunomic, genomic and transcriptomic characterization of CT26 colorectal carcinoma
Source: BMC Genomics. 2014 Mar 13;15(1):190. doi: 10.1186/1471-2164-15-190 (PMC4007559; doi:10.1186/1471-2164-15-190)
Supplement: Supplementary file 3 — Additional file 3: The 3,023 high confidence point mutations found in CT26 transcripts. Columns include chromosomal position of the mutation, reference and observed nt, classification non/synonymous, classification UTR/CDS, amino acid substitution, gene symbol, transcript ID and affected exon, mean gene expression (combined of gene expression and exon expression), possible repeat region, dbSNP ID and dbSNP validation source, MHC prediction for MHC class I and class II alleles for the mutated neo-epitope and corresponding wild type peptide, allele to which it is binding, percentile rank, neo-epitope sequence, IC 50 [nM]).The mutation-containing epitope and associated MHC allele were selected using the IEDB algorithm v2.5 [3], with consensus setting, with the listed epitope and MHC being the pair with the predicted strongest binding. (XLSX 561 KB) [file 12864_2013_7028_MOESM3_ESM.xlsx]

## Sheet: SNVs
position	ref	obs	synonymous	UTR	amino_acid	gene	exons	gene expression (RPKM)	repeat	dbsnp	dbsnp_validation_level	MHC_I_allele (best_prediction)	MHC_I_score (Mut) (best_prediction)	MHC_I_epitope (Mut) (best_prediction)	IC50 (Mut)	MHC_I_epitope (WT)	MHC_I_score (WT)	IC50 (WT)	MHC_II_allele (Mut) (best_prediction)	MHC_II_score (Mut) (best_prediction)	MHC_II_epitope (best_prediction)	MHC_II_epitope (WT)	MHC_II_score (WT)	MHC_II IC50
chr1_107574760	C	T	FALSE	TRUE	T183I	2310035C23Rik	uc007cgj.2#exon.1	6.41583				H-2-Kd	2.2	NRAGSISIL	2697.47	NRAGSISTL	0.5	220.39	H2-IAd	9.415	LNRAGSISILDSLDF	LNRAGSISTLDSLDF	15.595	5577.58
chr1_107637905	G	A	FALSE	TRUE	G642D	2310035C23Rik	uc007cgk.2#exon.23	7.0548				H-2-Kd	1	FDTIMETVI	774.43	FGTIMETVI	0.6	283.76	H2-IAd	0.555	EFSVRIATIPAFDTI	EFSVRIATIPAFGTI	0.645	1998.78
chr1_108260860	C	T	FALSE	FALSE	P958S	Phlpp1	uc007cgv.2#exon.10	1.522				H-2-Kd	2.9	ETLSPATLSE	5931.41	ETLPPATLSE	2.9	5931.43	H2-IAd	20.655	ASANKLETLSPATLS	ASANKLETLPPATLS	23.38	6909.72
chr1_109056206	T	A	FALSE	FALSE	I50L	Serpinb3b	uc007chi.1#exon.1	0				H-2-Dd	3.2	KGNTELQIEK	314.425	KGNTEIQIEK	25.1	13722.5	H2-IAd	3.395	KGNTELQIEKVLQFI	KGNTEIQIEKVLQFI	3.12	4706.33
chr1_109168419	C	T	FALSE	FALSE	S316N	Serpinb3c	uc007chk.2#exon.7	0				H-2-Kd	0.7	SGMNSTQGL	4747.44	SGMSSTQGL	0.7	3325.2	H2-IAd	17.72	NSTQGLVVSKVLHKS	SSTQGLVVSKVLHKS	15.985	64.38
chr1_109418819	C	T	TRUE	FALSE		Serpinb2	uc007chn.2#exon.3	0.134482					999							999
chr1_109421630	C	T	TRUE	TRUE		Serpinb2	uc007chn.2#exon.7	0.134482					999							999
chr1_113757252	C	T	FALSE	FALSE	V710M	Dsel	uc007chy.1#exon.1	2.82544				H-2-Ld	4.05	HVNSTEHSM	13596.4	HVNSTEHSV	14.6	22059.2	H2-IAd	5.715	NSTEHSMSVVTDYQN	NSTEHSVSVVTDYQN	13.025	1636.34
chr1_11404627	C	T	TRUE	TRUE		A830018L16Rik	uc011wii.1#exon.0	0					999							999
chr1_118081018	T	G	FALSE	FALSE	S487R	Cntnap5a	uc007cia.1#exon.8	0				H-2-Kd	1.2	IYSGKRYYFG	3280.03	IYSGKSYYFG	1.6	4020.68	H2-IAd	22.255	APDTSRIQIYSGKRY	APDTSRIQIYSGKSY	19.435	1771.42
chr1_120745030	C	T	FALSE	TRUE	V274I	Gli2	uc007cim.1#exon.8	0				H-2-Dd	7.4	DDCKQEAEVI	1419.02	DDCKQEAEVV	72	227236	H2-IAd	18.84	DDCKQEAEVIIYETN	DDCKQEAEVVIYETN	15.25	1818.27
chr1_121314534	C	T	TRUE	FALSE		Inhbb	uc007cir.1#exon.1	0					999							999
chr1_121833860	C	T	TRUE	FALSE		Gm101	uc011wqu.1#exon.14	0					999							999
chr1_125295173	C	T	FALSE	FALSE	S386N	Dpp10	uc007cjx.2#exon.12	0				H-2-Dd	0.8	DGNKFFMTVP	43.2105	DGSKFFMTVP	0.8	38.125	H2-IAd	14.57	DGNKFFMTVPVKQGG	DGSKFFMTVPVKQGG	12.7	4458.09
chr1_127921234	T	C	FALSE	FALSE	T1276A	Nckap5	uc011wqy.1#exon.6	0				H-2-Dd	10.1	KGQVQAKSAS	2474.95	KGQVQTKSAS	32.8	24027.4	H2-IAd	1.955	KGQVQAKSASVEVKP	KGQVQTKSASVEVKP	3.86	6905.32
chr1_127921582	T	C	FALSE	FALSE	M1160V	Nckap5	uc011wqy.1#exon.6	0				H-2-Kd	2.5	SKLPLRVLTR	5406.84	SKLPLRMLTR	2.7	5704.21	H2-IAd	11.725	QHGSPSKLPLRVLTR	QHGSPSKLPLRMLTR	14.915	279.495
chr1_127922527	C	T	FALSE	FALSE	A845T	Nckap5	uc011wqy.1#exon.6	0				H-2-Ld	2.3	PPHHALGTT	3763.59	PPHHALGTA	3	4894.94	H2-IAd	13.675	LGTTHMDTDLQTPKT	LGTAHMDTDLQTPKT	9.62	1216.35
chr1_128389235	C	T	TRUE	TRUE		Nckap5	uc007ckk.1#exon.0	0					999							999
chr1_12849092	A	C	FALSE	TRUE	N116H	Sulf1	uc007aia.2#exon.21	0				H-2-Dd	2.6	PDPHKANGT	6733.92	PDPNKANGT	6.7	11116	H2-IAd	14.585	VYRAFALLNSHPDPH	VYRAFALLNSHPDPN	14.64	175518
chr1_12862389	A	C	FALSE	FALSE	I704M	Slco5a1	uc007aif.1#exon.8	0.046949				H-2-Kd	0.8	AYIPTPMYFG	2647.6	AYIPTPIYFG	0.8	2612.17	H2-IAd	3.405	VLLRTLAYIPTPMYF	VLLRTLAYIPTPIYF	2.88	7675.69
chr1_129356528	C	T	TRUE	FALSE		Mgat5	uc007ckr.1#exon.13	3.30686					999							999
chr1_129636569	G	A	TRUE	FALSE		Acmsd	uc007ckv.1#exon.2	0.0542302					999							999
chr1_129717108	C	T	FALSE	FALSE	R1009K	Ysk4	uc011wra.1#exon.7	0.0423076				H-2-Dd	2.6	TTDVKLQKCI	234.846	TTDVKLQRCI	2.9	278.213	H2-IAd	9.48	ELGRETTDVKLQKCI	ELGRETTDVKLQRCI	8.875	35251
chr1_131492533	C	T	TRUE	FALSE		Thsd7b	uc007clv.2#exon.2	0					999							999
chr1_132511784	G	C	FALSE	FALSE	P110A	Zp3r	uc007cmb.2#exon.3	0				H-2-Dd	5.8	IASDLLVGSI	907.432	IPSDLLVGSI	4.8	649.721	H2-IAd	9.41	NGKVEIASDLLVGSI	NGKVEIPSDLLVGSI	38.33	2299.08
chr1_132701212	C	A	FALSE	FALSE	A64E	Fcamr	uc007cml.1#exon.2	0				H-2-Ld	3.15	EEHTAPTPL	8060.83	EAHTAPTPL	3.55	7555.57	H2-IAd	47.785	HLYNVEEHTAPTPLC	HLYNVEAHTAPTPLC	19.115	124425
chr1_132782298	A	C	FALSE	TRUE	I7S	Il24	uc007cmo.1#exon.0	0.0507377				H-2-Kd	1.9	SLPCLSLILL	4566.62	ILPCLSLILL	2	4728.1	H2-IAd	15.14	SWGLQSLPCLSLILL	SWGLQILPCLSLILL	25	38552
chr1_133025542	C	T	FALSE	FALSE	G490D	Dyrk3	uc007cmw.1#exon.2	5.66595				H-2-Dd	2.2	CDDYLFIEF	7924.37	CGDYLFIEF	0.5	1787.46	H2-IAd	40.21	PGSKDWATALKGCDD	PGSKDWATALKGCGD	41.03	89015.9
chr1_134424792	G	A	FALSE	FALSE	S35F	Cntn2	uc007cpa.1#exon.5	0				H-2-Dd	0.6	DGRHFVFQTT	24.1775	DGRHFVSQTT	0.6	28.7939	H2-IAd	41.805	HFVFQTTGNLYIART	HFVSQTTGNLYIART	29.07	9336.58
chr1_134501620	C	G	FALSE	FALSE	A721P	Nfasc	uc011wrx.1#exon.16	0				H-2-Dd	1.6	SGPPPESNP	761.05	SGAPPESNP	16	12050.2	H2-IAd	40.245	LPSERYRTSGPPPES	LPSERYRTSGAPPES	33.655	16174.1
chr1_13569871	C	T	FALSE	FALSE	A70T	Tram1	uc007ait.1#exon.2	22.8623				H-2-Dd	5.4	TESTSLYHYG	792.882	TESASLYHYG	3.8	436.619	H2-IAd	15.62	TSLYHYGIKDLATVL	ASLYHYGIKDLATVL	15.495	1434.13
chr1_136085813	C	T	FALSE	FALSE	S321F	Chi3l1	uc007crg.2#exon.8	0				H-2-Dd	4.3	KGAEVHRLF	9972.78	KGAEVHRLS	21.5	19478.3	H2-IAd	21.16	CDFLKGAEVHRLFNE	CDFLKGAEVHRLSNE	17.105	470.859
chr1_138176956	C	T	FALSE	FALSE	E1131K	Camsap1l1	uc011wsz.1#exon.0	12.278				H-2-Dd	15	VSVKKLDGES	5189.23	VSVEKLDGES	48.8	61949.7	H2-IAd	8.315	LKPPEKADVSVKKLD	LKPPEKADVSVEKLD	11.405	1180.31
chr1_139985297	C	T	FALSE	FALSE	D497N	Ptprc	uc007cvf.2#exon.11	0.0127571				H-2-Dd	4.8	VFSKFPIKNA	642.763	VFSKFPIKDA	5	695.116	H2-IAd	28.375	PRVFSKFPIKNARKP	PRVFSKFPIKDARKP	13.855	987612
chr1_141343674	G	A	TRUE	FALSE		Zbtb41	uc007cwg.2#exon.10	6.24648					999							999
chr1_141419996	A	T	FALSE	FALSE	K668I	F13b	uc007cwk.2#exon.11	0				H-2-Dd	2.6	ALRTRRQMEI	235.777	ALRTRRQMEK	15	5162.08	H2-IAd	13.785	LSFQEALRTRRQMEI	LSFQEALRTRRQMEK	15.285	191.854
chr1_141630095	A	C	FALSE	FALSE	L531V	EG214403	uc011wte.1#exon.9	0				H-2-Kd	1.1	KYVDGEKLSV	3231.07	KYLDGEKLSV	0.4	1816.76	H2-IAd	22.6	VKYVDGEKLSVLCQD	VKYLDGEKLSVLCQD	18.545	2825.84
chr1_141727800	T	C	TRUE	FALSE		BC026782	uc007cwp.2#exon.1	0					999							999
chr1_141995469	C	T	FALSE	TRUE	W1062-	Cfh	uc007cws.1#exon.19	0.0235421					999							999
chr1_145546423	A	G	FALSE	FALSE	Y54H	Cdc73	uc007cwx.1#exon.1	15.9841				H-2-Dd	1.8	GQPREHYTL	4682.96	GQPREYYTL	1.7	4605.96	H2-IAd	5.78	PREHYTLDSILFLLN	PREYYTLDSILFLLN	6.355	8602.12
chr1_146095081	T	G	FALSE	FALSE	E31D	Rgs1	uc007cxk.1#exon.1	0	Charlie10			H-2-Ld	3.5	DILSAEDVM	11198.9	DILSAEEVM	6.05	14629.9	H2-IAd	2.785	MKSAKSKDILSAEDV	MKSAKSKDILSAEEV	2.685	2272.09
chr1_146603213	C	T	FALSE	FALSE	V97M	Rgs18	uc007cxl.1#exon.3	0				H-2-Kd	2.4	KLLSHRDGMD	5225.14	KLLSHRDGVD	2.4	5235.14	H2-IAd	27.945	LSHRDGMDAFTRFLK	LSHRDGVDAFTRFLK	30.3	1840.26
chr1_152210697	G	A	FALSE	FALSE	A378V	BC003331	uc007cxy.1#exon.10	10.6683				H-2-Kd	3	SSVNSEVSL	4068.22	SSVNSEASL	4	5717.27	H2-IAd	12.39	TACMTSSVNSEVSLT	TACMTSSVNSEASLT	11.555	26990.8
chr1_152457805	C	G	TRUE	FALSE		Hmcn1	uc007cyj.1#exon.83	0					999							999
chr1_152536727	C	T	TRUE	FALSE		Hmcn1	uc007cyj.1#exon.43	0					999							999
chr1_153235773	G	A	TRUE	FALSE		1200016B10Rik	uc007cyq.2#exon.14	3.01902					999							999
chr1_153643912	G	A	FALSE	FALSE	A417T	Edem3	uc007czc.2#exon.12	7.90553				H-2-Dd	0.2	ESTYFLYKTT	5.07283	ESTYFLYKAT	0.2	4.53647	H2-IAd	45.06	TTGDPYYLEVGKTLI	ATGDPYYLEVGKTLI	45.155	23196.7
chr1_154664193	A	G	FALSE	FALSE	I111V	Ncf2	uc007czm.1#exon.2	0.0309371				H-2-Kd	1.2	DYKVLGLQFK	3405.34	DYKILGLQFK	1.2	3405.34	H2-IAd	19.35	LTQLRGNQLIDYKVL	LTQLRGNQLIDYKIL	21.555	1208.55
chr1_154673021	C	T	FALSE	FALSE	S207F	Ncf2	uc007czm.1#exon.5	0.0309371				H-2-Dd	1	TVVAFVVHQD	59.5957	TVVASVVHQD	18.7	7820.71	H2-IAd	3.14	YLGKATVVAFVVHQD	YLGKATVVASVVHQD	1.11	852.732
chr1_154693312	C	T	TRUE	FALSE		Smg7	uc007czn.1#exon.14	14.1567					999							999
chr1_155077854	C	T	TRUE	FALSE		Lamc1	uc007czu.1#exon.21	37.0645					999							999
chr1_155081679	C	T	TRUE	FALSE		Lamc1	uc007czu.1#exon.18	37.0645					999							999
chr1_155089762	C	T	FALSE	FALSE	E931K	Lamc1	uc007czu.1#exon.14	37.0645				H-2-Dd	11.9	QGCKRCDCHA	3331.64	QGCERCDCHA	40.9	39773.5	H2-IAd	43.885	QGCKRCDCHALGSTN	QGCERCDCHALGSTN	52.15	3550.47
chr1_155697582	G	A	FALSE	FALSE	A225V	5830403L16Rik	uc007dam.1#exon.0	0				H-2-Dd	1.9	NDVVFATTFF	140.41	NDVAFATTFF	0.7	34.2937	H2-IAd	44.48	YKWLDEDKNDVVFAT	YKWLDEDKNDVAFAT	46.015	7572.66
chr1_156259588	T	G	FALSE	FALSE	Q1891P	Cacna1e	uc007dav.1#exon.41	0				H-2-Ld	4.9	KVKKQRPQL	10566.3	KVKKQRQQL	10	16979.3	H2-IAd	8.3	MDYYKQSKVKKQRPQ	MDYYKQSKVKKQRQQ	9.455	44704.9
chr1_156296045	G	A	FALSE	FALSE	T1256I	Cacna1e	uc007dav.1#exon.26	0				H-2-Dd	2.1	GTNKGRDIKI	167.939	GTNKGRDIKT	13.7	4378.11	H2-IAd	1.39	RDIKIIKSLRVLRVL	RDIKTIKSLRVLRVL	0.445	67.9167
chr1_156330754	G	C	FALSE	FALSE	T549R	Cacna1e	uc007dav.1#exon.12	0				H-2-Dd	1.6	FGVRVGSIF	3935.02	FGVTVGSIF	2.2	4557.51	H2-IAd	40.4	DFGVRVGSIFEVVWA	DFGVTVGSIFEVVWA	54.915	2703.79
chr1_157636521	C	T	FALSE	FALSE	G268R	Qsox1	uc007dbo.1#exon.6	9.80595				H-2-Kd	0.5	SYLRRLPGL	175.76	SYLRGLPGL	0.3	149.69	H2-IAd	32.765	YTSYLRRLPGLTRDA	YTSYLRGLPGLTRDA	48.065	2981.2
chr1_161849207	C	T	TRUE	FALSE		Tnr	uc007dea.2#exon.20	0.0561147					999							999
chr1_162070774	C	T	FALSE	FALSE	V393M	Tnn	uc007dee.2#exon.4	0.0156346				H-2-Dd	0.4	YGPLTGQEM	920.04	YGPLTGQEV	1	1504.33	H2-IAd	2.455	LTGQEMTEVTVPKSR	LTGQEVTEVTVPKSR	10.035	146.385
chr1_162876785	A	C	FALSE	FALSE	D364A	Rc3h1	uc007del.2#exon.6	4.66932				H-2-Kd	3.1	ELLANIAPSP	6187.33	ELLANIDPSP	3.2	6212.07	H2-IAd	8.275	LRPHLELLANIAPSP	LRPHLELLANIDPSP	22.83	56002.5
chr1_162990881	G	A	FALSE	FALSE	L200F	Dars2	uc007dey.1#exon.5	6.48101				H-2-Kd	1.5	EYFCNLHGFV	3827.5	EYLCNLHGFV	0.2	1276.82	H2-IAd	0.075	LRLRSQMVMKMREYF	LRLRSQMVMKMREYL	0.07	61.0767
chr1_163171800	C	T	TRUE	TRUE		Prdx6	uc007dfl.1#exon.4	99.1858					999							999
chr1_163901349	C	T	TRUE	FALSE		Pigc	uc007dfx.1#exon.1	3.56348					999							999
chr1_163901448	G	A	FALSE	FALSE	E290K	Pigc	uc007dfx.1#exon.1	3.56348				H-2-Kd	6.9	GPWDEAEIKK	9703.56	GPWDEAEIKE	8.7	11051.1	H2-IAd	24.3	WDEAEIKKDLSRFLS	WDEAEIKEDLSRFLS	34.4	10750.1
chr1_164283703	G	A	FALSE	FALSE	T179I	Dnm3	uc007dga.2#exon.3	0.110929				H-2-Ld	2.95	AVTPANIDL	1907.51	AVTPANTDL	3.75	2600.78	H2-IAd	5.735	TRENCLILAVTPANI	TRENCLILAVTPANT	5.685	147.197
chr1_164603616	G	A	TRUE	TRUE		Prrc2c	uc007dgo.1#exon.4	23.2734					999							999
chr1_164650656	C	T	FALSE	FALSE	A159T	Prrc2c	uc007dgu.1#exon.4	19.9782				H-2-Dd	27.9	EKETNDENY	17605.2	EKEANDENY	28.9	17818.8	H2-IAd	80.035	SLQAAGDQEKKEKET	SLQAAGDQEKKEKEA	78.285	14700.4
chr1_164897929	G	A	FALSE	FALSE	P156S	Fmo3	uc007dhe.1#exon.3	0				H-2-Ld	0.15	FPHVSKDSF	31.78	FPHVPKDSF	0.35	151.7	H2-IAd	41.84	GHHIFPHVSKDSFPG	GHHIFPHVPKDSFPG	67.26	12734.3
chr1_165655144	C	T	FALSE	TRUE	W14-	Mettl11b	uc011wus.1#exon.0	0					999							999
chr1_165926791	C	T	FALSE	FALSE	L184F	2810422O20Rik	uc007dhv.1#exon.1	2.88132				H-2-Dd	1.4	FGCGSGLLGI	93.7039	LGCGSGLLGI	1.5	98.0716	H2-IAd	17.655	KVKFAGQKVLDFGCG	KVKFAGQKVLDLGCG	14.93	927.494
chr1_167482091	C	T	FALSE	FALSE	P370S	Adcy10	uc007dje.1#exon.19	0.0962602				H-2-Dd	3.5	RILRFCRSIM	367.284	RILRFCRPIM	3.7	407.838	H2-IAd	4.635	RFCRSIMQKTAYELW	RFCRPIMQKTAYELW	7.055	3092.35
chr1_167810315	C	G	FALSE	TRUE	A517P	Pou2f1	uc007dkb.1#exon.12	1.87142				H-2-Kd	4.3	SLAAMPAAA	6990.11	SLAAMAAAA	3.7	6131.32	H2-IAd	0.08	LPANASLAAMPAAAG	LPANASLAAMAAAAG	0.105	10051.5
chr1_168199588	G	A	FALSE	FALSE	G67E	Ildr2	uc011wvd.1#exon.1	0				H-2-Kd	3.5	SYCQDRMEE	10983.9	SYCQDRMGE	3.4	12541.4	H2-IAd	7.24	YCQDRMEESLGMSSP	YCQDRMGESLGMSSP	16.395	140788
chr1_168571824	C	T	FALSE	FALSE	E134K	Gm4847	uc011wvm.1#exon.3	0				H-2-Kd	5.1	TEKMQKTYI	7951.15	TEEMQKTYI	5.8	8672.33	H2-IAd	15.295	VETEKMQKTYIFDGI	VETEEMQKTYIFDGI	19.98	2433.79
chr1_169260323	C	T	TRUE	FALSE		Tmco1	uc007dkv.1#exon.6	13.2411					999							999
chr1_169376122	C	T	FALSE	FALSE	G252S	Lrrc52	uc007dkz.1#exon.1	0				H-2-Dd	0.5	QDYIFLLLIS	21.9587	QDYIFLLLIG	0.5	21.9587	H2-IAd	13.02	SFCIFAAGTVAAWLT	GFCIFAAGTVAAWLT	13.165	2122.85
chr1_171934868	G	A	FALSE	FALSE	A161V	Ddr2	uc011wvr.1#exon.4	45.9379				H-2-Dd	1.9	LEPPIVVRF	5369.32	LEPPIVARF	1.9	5396.77	H2-IAd	8.97	IVVRFVRLIPVTDHS	IVARFVRLIPVTDHS	9.075	2734.89
chr1_172079531	C	T	FALSE	FALSE	D410N	Uap1	uc007dlw.1#exon.7	18.8435				H-2-Dd	1	FSPLKNANS	2438.01	FSPLKNADS	2	5351.99	H2-IAd	65.255	EVLREDEFSPLKNAN	EVLREDEFSPLKNAD	65.08	215283
chr1_173147506	C	T	FALSE	TRUE	H126Y	Nr1i3	uc007dnh.1#exon.5	0.694164				H-2-Kd	0.3	LYLQEPEYVL	1481.85	LHLQEPEYVL	11.7	13132	H2-IAd	18.17	YLQEPEYVLMAATAL	HLQEPEYVLMAATAL	18.485	43032.8
chr1_173149975	A	C	FALSE	FALSE	F246V	Tomm40l	uc007dni.1#exon.7	6.36856				H-2-Dd	4.2	TTVSFGYHLT	516.206	TTFSFGYHLT	4.2	517.641	H2-IAd	5.83	VSFGYHLTLPQADMV	FSFGYHLTLPQADMV	5.855	11305.4
chr1_173202749	G	A	FALSE	TRUE	G120R	B4galt3	uc007dnp.2#exon.3	7.07669				H-2-Dd	2.5	YRPARCEPR	13653.2	YRPAGCEPR	12.2	16340.2	H2-IAd	5.685	RCEPRSRTAIIVPHR	GCEPRSRTAIIVPHR	5.62	461.32
chr1_173347403	A	C	FALSE	FALSE	E109D	Usf1	uc007doj.1#exon.6	10.3445				H-2-Kd	2.6	FVMMSPQDV	10908.4	FVMMSPQEV	2.9	9879.69	H2-IAd	12.995	QFFVMMSPQDVLQGG	QFFVMMSPQEVLQGG	13.375	22.9744
chr1_173433852	G	A	TRUE	FALSE		Refbp2	uc007dop.1#exon.0	1.63514					999							999
chr1_173569181	C	T	TRUE	FALSE		Slamf7	uc007dov.1#exon.2	0					999							999
chr1_174206049	C	T	TRUE	FALSE		Atp1a2	uc007dqc.1#exon.21	0					999							999
chr1_174208441	G	T	FALSE	FALSE	A929D	Atp1a2	uc007dqc.1#exon.19	0				H-2-Dd	7.5	IVVVQWDDLI	1450.99	IVVVQWADLI	6.6	1139.59	H2-IAd	22.045	HTAFFASIVVVQWDD	HTAFFASIVVVQWAD	11.28	1371.04
chr1_174248263	C	T	FALSE	FALSE	P269L	Igsf8	uc007dqb.1#exon.5	14.4193				H-2-Dd	1.4	PLPGRHAAY	1371.52	PPPGRHAAY	1.5	464.33	H2-IAd	21.745	LPGRHAAYSVGWEMA	PPGRHAAYSVGWEMA	22.805	4359.42
chr1_174427448	G	A	TRUE	TRUE		Igsf9	uc007dqn.2#exon.18	0					999							999
chr1_174529343	G	A	TRUE	FALSE		Fcrl6	uc011wwo.1#exon.2	0					999							999
chr1_175451680	C	A	TRUE	TRUE		BC094916	uc007dro.2#exon.4	0.0270704					999							999
chr1_175613504	G	A	FALSE	FALSE	S365N	Pydc3	uc007drt.1#exon.3	0.0418119				H-2-Dd	2.7	NNPHVSAAT	5600.59	NSPHVSAAT	0.9	2394.54	H2-IAd	3.79	ILQMNLAAMTIGCNN	ILQMNLAAMTIGCNS	3.12	6618.09
chr1_175868139	C	T	TRUE	TRUE		Ifi203	uc007dsc.1#exon.1	12.4001					999							999
chr1_176047737	T	G	FALSE	FALSE	Q136H	Olfr231	uc007dss.1#exon.0	0				H-2-Ld	3.05	IHLTAGSCF	8656.24	IQLTAGSCF	2.5	6140.8	H2-IAd	3.745	IMTSKLCIHLTAGSC	IMTSKLCIQLTAGSC	1.755	2068.85
chr1_176121174	G	A	FALSE	FALSE	E527K	Spna1	uc007dsw.2#exon.11	0.0288151				H-2-Dd	3.6	FEEAFTAQKE	390.092	FEEAFTAQEE	4.6	593.996	H2-IAd	19.88	AFTAQKEKIITLDET	AFTAQEEKIITLDET	26.035	8017.45
chr1_176141714	T	G	FALSE	FALSE	N1164K	Spna1	uc007dsw.2#exon.24	0.0288151				H-2-Kd	5.1	QELNTRWKSL	8148.83	QELNTRWNSL	5.1	8148.82	H2-IAd	1.695	TRWKSLKRLADEQYQ	TRWNSLKRLADEQYQ	6.14	317.227
chr1_176143598	A	C	FALSE	FALSE	D1278A	Spna1	uc007dsw.2#exon.26	0.0288151				H-2-Dd	7.7	DTLQGLTSAR	1529.06	DTLQGLTSDR	10.1	2481.51	H2-IAd	16.21	LTSARKESLNEAHKF	LTSDRKESLNEAHKF	32.41	40116.8
chr1_176148611	G	A	FALSE	FALSE	A1604T	Spna1	uc007dsw.2#exon.33	0.0288151				H-2-Dd	3.9	NETSRQQRF	7871.69	NEASRQQRF	3.9	4215.93	H2-IAd	19.74	TSRQQRFNTSIRDFE	ASRQQRFNTSIRDFE	19.265	2206.53
chr1_176321339	A	C	FALSE	FALSE	T47P	Olfr248	uc007dta.2#exon.0	0				H-2-Dd	1.5	LTIMGLPWAD	98.5215	LTIMGLTWAD	1.4	91.9898	H2-IAd	13.82	ALASNLTIMGLPWAD	ALASNLTIMGLTWAD	15.75	18728.6
chr1_176321919	C	G	FALSE	FALSE	A240G	Olfr248	uc007dta.2#exon.0	0				H-2-Dd	1.2	CGSHLTVAI	927.45	CASHLTVAI	11.4	6329.42	H2-IAd	6.94	CGSHLTVAIIHFVFA	CASHLTVAIIHFVFA	6.455	380.504
chr1_176379569	C	T	FALSE	FALSE	A272V	Olfr220	uc011wwz.1#exon.0	0				H-2-Kd	0.3	MYVYNSNKVV	1504.86	MYAYNSNKVV	0.7	2280.17	H2-IAd	10.92	YVYNSNKVVSVLYTV	YAYNSNKVVSVLYTV	9.445	3840.62
chr1_176433372	C	T	TRUE	FALSE		Fmn2	uc007dtd.2#exon.0	0					999							999
chr1_176542654	T	G	FALSE	TRUE	L312R	Fmn2	uc007dtd.2#exon.5	0				H-2-Kd	1.6	KRDSSPSRI	5048.06	KRDSSPSLI	2.3	6960.93	H2-IAd	34.325	IQLHSKRDSSPSRIW	IQLHSKRDSSPSLIW	36.435	171178
chr1_17742939	C	T	TRUE	FALSE		Crispld1	uc007akg.1#exon.10	0					999							999
chr1_17743101	C	T	FALSE	FALSE	P409S	Crispld1	uc007akg.1#exon.11	0				H-2-Dd	6.1	QLCPFHKSAS	982.953	QLCPFHKPAS	6.4	1091.48	H2-IAd	33.335	TCETTVEQLCPFHKS	TCETTVEQLCPFHKP	34.89	4553.77
chr1_177617898	C	T	FALSE	FALSE	D196N	Chml	uc007dtr.2#exon.0	3.76488				H-2-Ld	8.4	GENKGEHKL	17645.9	GEDKGEHKL	14.55	22016.4	H2-IAd	18.86	NKGEHKLVVQDSIEQ	DKGEHKLVVQDSIEQ	18.7	661.575
chr1_177730487	C	T	TRUE	TRUE		Wdr64	uc011wxe.1#exon.22	0					999							999
chr1_181711908	G	A	FALSE	FALSE	P604S	Ahctf1	uc011wxn.1#exon.14	30.2482				H-2-Dd	3.3	SLFDGSCRFI	338.872	PLFDGSCRFI	3	285.485	H2-IAd	18.365	EEFDRLCVSLFDGSC	EEFDRLCVPLFDGSC	18.585	20892.6
chr1_182677189	C	T	TRUE	FALSE		Acbd3	uc007dwq.2#exon.6	16.5281					999							999
chr1_184679033	G	C	FALSE	FALSE	P74A	4922505E12Rik	uc007dyj.1#exon.0	0				H-2-Kd	0.1	GYMTLARESH	743.887	GYMTLPRESH	0.1	771.441	H2-IAd	5.785	RRRGYMTLARESHSL	RRRGYMTLPRESHSL	7.705	1033.01
chr1_184905137	C	A	FALSE	FALSE	C625-	Tlr5	uc007dyl.1#exon.3	0					999							999
chr1_189057668	G	A	TRUE	TRUE		Gpatch2	uc007dzx.2#exon.4	3.08647					999							999
chr1_190239733	C	T	FALSE	FALSE	T993I	Ush2a	uc007eae.1#exon.13	0				H-2-Kd	1.1	SYFRFDPLI	994.84	SYFRFDPLT	14.7	16704.2	H2-IAd	44.085	IGRCRPCHCHVAGAS	TGRCRPCHCHVAGAS	44.73	10360.8
chr1_190357082	G	A	FALSE	FALSE	V1642M	Ush2a	uc007eaf.1#exon.22	0				H-2-Dd	0.8	GMPQGHSVL	1825.55	GVPQGHSVL	2.2	5898.64	H2-IAd	28.625	GGMPQGHSVLQKRLE	GGVPQGHSVLQKRLE	34.465	1386.56
chr1_190672948	C	T	FALSE	FALSE	L3716F	Ush2a	uc007eaf.1#exon.55	0				H-2-Dd	0.3	NGSLFLVGGR	11.2911	NGSLLLVGGR	18.1	7360.57	H2-IAd	22.55	ISQYQLRRNGSLFLV	ISQYQLRRNGSLLLV	19.83	8726.96
chr1_190734831	G	A	FALSE	FALSE	A4171T	Ush2a	uc007eaf.1#exon.61	0				H-2-Dd	5	SQPTSPNGKI	706.758	SQPASPNGKI	3.6	389.193	H2-IAd	18.06	PTNVRLHWSQPTSPN	PTNVRLHWSQPASPN	7.355	125260
chr1_190735265	G	A	TRUE	FALSE		Ush2a	uc007eaf.1#exon.61	0					999							999
chr1_19108928	A	G	FALSE	FALSE	N206S	Tcfap2d	uc007akp.1#exon.3	0				H-2-Dd	0.6	VSPTDLFCS	12489.3	VNPTDLFCS	2.1	15007.4	H2-IAd	41.45	VSPTDLFCSVPGRLS	VNPTDLFCSVPGRLS	45.04	209454
chr1_191507702	C	G	FALSE	FALSE	E101D	Cenpf	uc007eao.2#exon.2	18.7753				H-2-Kd	5.5	SQVNLQDSQL	8561.74	SQVNLQESQL	6.2	9148.71	H2-IAd	10.56	SHELQVKESQVNLQD	SHELQVKESQVNLQE	10.675	33299.3
chr1_191610632	G	A	TRUE	TRUE		Ptpn14	uc007eas.1#exon.1	8.33975					999							999
chr1_191673966	T	C	TRUE	FALSE		Ptpn14	uc007eat.1#exon.12	7.53487					999							999
chr1_191715318	C	T	FALSE	TRUE	D188N	Smyd2	uc007eax.1#exon.5	28.7147				H-2-Dd	5.6	NCNGFTIENE	858.449	NCNGFTIEDE	5.9	928.369	H2-IAd	26.525	NEELSHLGSAIFPDV	DEELSHLGSAIFPDV	25.975	79361.3
chr1_192695791	C	T	FALSE	FALSE	D171N	Rps6kc1	uc007ebi.2#exon.5	6.37088				H-2-Kd	1.7	DLLSLTVNAD	4144.5	DLLSLTVDAD	1.7	4144.51	H2-IAd	22.05	DLLSLTVNADSLAEV	DLLSLTVDADSLAEV	15.565	19729.2
chr1_192863654	C	T	FALSE	FALSE	S65F	1700022P22Rik	uc007ebw.2#exon.1	0				H-2-Dd	7.2	FVPESTRTS	13739.2	SVPESTRTS	15.1	18007.1	H2-IAd	5.23	AYQTLACMHIKEFVP	AYQTLACMHIKESVP	3.54	1371.31
chr1_193821655	G	T	TRUE	FALSE		Traf5	uc007edf.1#exon.9	3.70229					999							999
chr1_195177279	G	A	FALSE	FALSE	P218S	Camk1g	uc007eel.1#exon.7	0				H-2-Kd	0.3	TYILLCGYPS	1536.96	TYILLCGYPP	0.3	1536.96	H2-IAd	26.68	SFYEETESKLFEKIK	PFYEETESKLFEKIK	27.28	1000000
chr1_196775608	G	A	FALSE	FALSE	D120N	Cd34	uc007eep.2#exon.2	286.495				H-2-Dd	1.8	ILPTTSNSI	6397.37	ILPTTSDSI	1.8	6039.49	H2-IAd	23.76	NSISTSEMTWKSSLP	DSISTSEMTWKSSLP	24	62182.7
chr1_196786105	C	T	TRUE	TRUE		Cd34	uc007eep.2#exon.7	280.211					999							999
chr1_196943788	G	A	FALSE	FALSE	S219F	Cr1l	uc007eeu.1#exon.4	11.0455				H-2-Dd	0.6	RSLFFLRDIV	27.1605	RSLFSLRDIV	12.3	3564.26	H2-IAd	45.37	VENAVMLSENRSLFF	VENAVMLSENRSLFS	41.34	10042.1
chr1_196967371	C	T	TRUE	TRUE		Cr2	uc007eez.1#exon.17	0					999							999
chr1_196984941	T	C	FALSE	FALSE	Q412R	Cr2	uc007eey.1#exon.5	0				H-2-Ld	6.25	KGCRAPPKI	9329.71	KGCQAPPKI	5.85	9662.92	H2-IAd	64.215	PVPVCEKGCRAPPKI	PVPVCEKGCQAPPKI	61.9	191964
chr1_20189551	T	G	FALSE	FALSE	N3283T	Pkhd1	uc007akv.1#exon.58	0				H-2-Dd	0.9	CYSTDLDVCI	51.1555	CYSNDLDVCI	1.6	114.063	H2-IAd	41.07	VKSCYSTDLDVCILP	VKSCYSNDLDVCILP	65.41	5437.02
chr1_20337385	A	T	FALSE	FALSE	S2541T	Pkhd1	uc007akv.1#exon.47	0				H-2-Kd	9.4	HVLASMETLT	11533.8	HVLASMETLS	9.3	11477.5	H2-IAd	8.97	NGSHVLASMETLTDT	NGSHVLASMETLSDT	7.39	1661.02
chr1_20337389	G	A	TRUE	FALSE		Pkhd1	uc007akv.1#exon.47	0					999							999
chr1_20340541	C	T	FALSE	FALSE	G2474S	Pkhd1	uc007akv.1#exon.46	0				H-2-Dd	2.7	SNTTFVNFDS	243.955	SNTTFVNFDG	2.7	243.955	H2-IAd	39.455	NFDSNCVAIRTCSGC	NFDGNCVAIRTCSGC	53.53	84327.9
chr1_20510368	C	T	FALSE	FALSE	G1745D	Pkhd1	uc007akv.1#exon.32	0				H-2-Kd	0.9	NYGCLDGRL	354.13	NYGCLGGRL	1	323.81	H2-IAd	23.845	YGCLDGRLLHVLGAG	YGCLGGRLLHVLGAG	33.965	255.054
chr1_20957587	G	A	FALSE	FALSE	E303K	Efhc1	uc007alf.2#exon.4	0				H-2-Kd	4.5	VLVKNAKNFP	7686.54	VLVENAKNFP	4.5	7686.53	H2-IAd	1.24	LMNRQRMPKVLVKNA	LMNRQRMPKVLVENA	1.425	233.113
chr1_24208866	T	G	TRUE	FALSE		Col9a1	uc007amo.2#exon.10	0					999							999
chr1_25188219	G	A	TRUE	FALSE		Bai3	uc007amw.2#exon.18	0					999							999
chr1_30861280	C	T	FALSE	FALSE	G1814E	Phf3	uc007ane.1#exon.14	16.046				H-2-Dd	0.1	FPPQNMFEF	321.43	FPPQNMFGF	0.1	252.82	H2-IAd	48.7	MFEFPPHLSPPLLPP	MFGFPPHLSPPLLPP	49.445	5865.89
chr1_32576977	T	G	TRUE	FALSE		Gm9839	uc011wiv.1#exon.0	0					999							999
chr1_33834486	G	A	FALSE	FALSE	P248L	Zfp451	uc007anz.1#exon.9	7.32902				H-2-Dd	1	RLPCDLHLF	12392.1	RPPCDLHLF	1.1	9321.73	H2-IAd	28.65	HISEGSRLPCDLHLF	HISEGSRPPCDLHLF	51.695	16791.8
chr1_34301246	A	G	FALSE	FALSE	D5330G	Dst	uc007aoi.1#exon.58	13.3389				H-2-Kd	2.4	ALLHCGRFQG	5278.29	ALLHCGRFQD	3	5985.39	H2-IAd	6.895	GRFQGALESLLSWMA	GRFQDALESLLSWMA	9.565	12219.9
chr1_34644233	C	T	TRUE	FALSE		Fam123c	uc011wjc.1#exon.1	0					999							999
chr1_36607105	C	T	FALSE	FALSE	D595N	Sema4c	uc007aqq.2#exon.14	4.4611				H-2-Dd	2.5	AHWTFGSQNL	223.58	AHWTFGSQDL	2.7	241.791	H2-IAd	39.46	AHAHWTFGSQNLPAE	AHAHWTFGSQDLPAE	28.7	3508.13
chr1_37682155	G	A	FALSE	FALSE	P225L	2010300C02Rik	uc007arx.2#exon.6	0.119154				H-2-Ld	5.55	PPKRIMAPL	9978.27	PPKRIMAPP	34.7	31152.5	H2-IAd	15.63	APPKRIMAPLERDMS	APPKRIMAPPERDMS	33.04	1412.28
chr1_37906220	G	A	FALSE	TRUE	A91V	Tsga10	uc007arz.1#exon.2	0.516839				H-2-Kd	3.5	KLLDSKEVVS	6555.57	KLLDSKEAVS	3.5	6555.53	H2-IAd	10.685	RKLLDSKEVVSTQVD	RKLLDSKEAVSTQVD	5.235	6717.44
chr1_43089086	T	C	FALSE	FALSE	L15P	Gpr45	uc007avd.2#exon.1	0				H-2-Ld	1.3	LPLNVSNTL	385.64	LLLNVSNTL	21	30089.3	H2-IAd	20.91	CNSTPMGTYEHLPLN	CNSTPMGTYEHLLLN	19.1	12271.3
chr1_44213787	G	A	FALSE	TRUE	S32N	Ercc5	uc007awi.2#exon.1	10.0321				H-2-Kd	2.3	KVLAVDINI	3577.9	KVLAVDISI	1.4	1271.56	H2-IAd	19.71	INIWLNQALKGVRDS	ISIWLNQALKGVRDS	17	1978.85
chr1_44223756	A	T	FALSE	FALSE	K328N	Ercc5	uc007awh.2#exon.7	9.86859				H-2-Dd	3.7	SSPHENVKP	4370.47	SSPHEKVKP	3.7	6482.63	H2-IAd	38.83	NVKPEREPEAAPPSP	KVKPEREPEAAPPSP	38.645	140436
chr1_44830927	C	T	FALSE	FALSE	L183F	Gulp1	uc007awl.2#exon.7	0				H-2-Dd	9.1	ENMEFKNKVQ	2032.9	ENMELKNKVQ	93	1.32523e+06	H2-IAd	33.305	EFKNKVQDLESRLRT	ELKNKVQDLESRLRT	34.9	1688.3
chr1_45388859	C	T	FALSE	FALSE	R445C	Col3a1	uc007awq.2#exon.18	26.0379				H-2-Dd	5	NGAKGEPGAC	690.267	NGAKGEPGAR	5.8	895.185	H2-IAd	70.52	CGERGEAGSPGIPGP	RGERGEAGSPGIPGP	70.72	15443.6
chr1_45491761	C	T	FALSE	FALSE	G142E	Col5a2	uc007awr.1#exon.5	0.0870991				H-2-Dd	0.5	QGPREDRGP	540.85	QGPRGDRGP	0.5	1004.3	H2-IAd	85.265	GPREDRGPKGRPGPR	GPRGDRGPKGRPGPR	85.85	188589
chr1_51528139	G	A	TRUE	TRUE		Obfc2a	uc007axn.1#exon.5	5.41176					999							999
chr1_51812576	C	T	FALSE	FALSE	S1066N	Myo1b	uc007axs.2#exon.29	0.00999534				H-2-Dd	0.9	SKGDFLFNSD	48.233	SKGDFLFSSD	0.9	44.9103	H2-IAd	1.85	NSDHLIEMATKLYRT	SSDHLIEMATKLYRT	1.655	2130.98
chr1_54588916	C	T	TRUE	FALSE		Pgap1	uc011wky.1#exon.6	1.29583					999							999
chr1_58361338	G	T	FALSE	FALSE	G446C	Aox3l1	uc007bbp.1#exon.13	0.0126775				H-2-Dd	4.2	ALPDVNACM	9531.12	ALPDVNAGM	4.2	8165.49	H2-IAd	14.6	QAQCHQNALPDVNAC	QAQCHQNALPDVNAG	14.59	14291.9
chr1_58491075	G	A	TRUE	TRUE		Ppil3	uc007bby.2#exon.5	6.67806					999							999
chr1_59119341	G	A	FALSE	FALSE	P69L	Als2cr11	uc011wln.1#exon.4	0				H-2-Dd	0.3	EYLAFLSPEF	8.4876	EYPAFLSPEF	0.1	2.89216	H2-IAd	17.46	VITPQRVEYLAFLSP	VITPQRVEYPAFLSP	37.285	4041.77
chr1_59131875	G	A	FALSE	FALSE	L205F	Als2cr11	uc007bdc.1#exon.3	0				H-2-Dd	1.7	KNLVFRFGEM	119.95	KNLVLRFGEM	53	78194.5	H2-IAd	14	FRFGEMKYFSVQVPR	LRFGEMKYFSVQVPR	12.135	2570.06
chr1_59255992	G	T	FALSE	FALSE	L675I	Als2	uc011wlp.1#exon.9	4.71846				H-2-Kd	0.2	SYIALVDKNI	1218.08	SYLALVDKNI	0.1	769.634	H2-IAd	16.25	ISRVTAGKDSYIALV	ISRVTAGKDSYLALV	17.145	3627.62
chr1_59344688	G	C	FALSE	FALSE	L228F	Cdk15	uc007bdr.2#exon.6	0				H-2-Dd	1	KPQNFLLSHL	59.0965	KPQNLLLSHL	40.4	38524.6	H2-IAd	15.83	FLLSHLGELKLADFG	LLLSHLGELKLADFG	15.56	274958
chr1_59763885	G	A	FALSE	FALSE	A416T	Nop58	uc007bdy.1#exon.11	135.512				H-2-Dd	10.6	TGKALAKTE	13273.6	TGKALAKAE	7.6	13122	H2-IAd	22.36	TEKYEHKSEVKTYDP	AEKYEHKSEVKTYDP	22.245	581148
chr1_63229743	T	G	FALSE	FALSE	Y302S	Gpr1	uc007bga.1#exon.2	0				H-2-Dd	1.8	CLNPILSVLI	132.873	CLNPILYVLI	2	152.685	H2-IAd	11.96	NPILSVLISKTFQAR	NPILYVLISKTFQAR	17.285	2006.18
chr1_63639210	C	T	FALSE	FALSE	L79F	Adam23	uc007bgg.1#exon.25	0				H-2-Ld	1.6	IPFSKAPSE	5119.52	IPLSKAPSE	3.3	11290.7	H2-IAd	34.37	FSKAPSESSALEECH	LSKAPSESSALEECH	30.56	902915
chr1_63766531	C	T	TRUE	FALSE		Mdh1b	uc007bgj.1#exon.4	0					999							999
chr1_65118387	C	T	FALSE	FALSE	E105K	Crygc	uc007bhh.1#exon.2	0				H-2-Kd	3.4	VMMKLSEDCS	6538.95	VMMELSEDCS	3.4	6538.94	H2-IAd	12.58	EDHKGVMMKLSEDCS	EDHKGVMMELSEDCS	17.435	13004.7
chr1_65262522	T	G	TRUE	FALSE		Pikfyve	uc007bhq.1#exon.7	2.34874		rs46472791	unknown		999							999
chr1_66519881	G	A	FALSE	TRUE	D126N	Unc80	uc007bif.2#exon.3	0				H-2-Kd	2	MLLEAPQNCN	4727.08	MLLEAPQDCN	2	4727.09	H2-IAd	12.11	LHTLHWMLLEAPQNC	LHTLHWMLLEAPQDC	11.125	252.703
chr1_66520044	A	C	FALSE	TRUE	N180T	Unc80	uc007bif.2#exon.3	0				H-2-Dd	2.4	RRKTFQTSMA	203.873	RRKTFQNSMA	2.7	248.258	H2-IAd	0.89	TFQTSMATVELFVFL	TFQNSMATVELFVFL	1.625	16.3287
chr1_66553907	A	G	FALSE	FALSE	T522A	Unc80	uc007bih.2#exon.10	0				H-2-Dd	5.2	WQTTILGKLA	744.518	WQTTILGKLT	4.7	619.943	H2-IAd	4.785	GGWQTTILGKLARRG	GGWQTTILGKLTRRG	10.985	2058.78
chr1_66682509	A	C	FALSE	FALSE	K1964N	Unc80	uc007bih.2#exon.36	0				H-2-Dd	0.4	VLRHFLENLT	16.5575	VLRHFLEKLT	0.4	17.1157	H2-IAd	44.535	EDPSTVLRHFLENLT	EDPSTVLRHFLEKLT	38.845	1919.75
chr1_66753081	G	A	FALSE	FALSE	G22D	Rpe	uc007bij.1#exon.2	17.8256				H-2-Ld	2.45	LDQDPFFDM	10393.3	LGQDPFFDM	1.55	6083.72	H2-IAd	18.64	ESLRKQLDQDPFFDM	ESLRKQLGQDPFFDM	20.65	736.746
chr1_67217454	G	A	TRUE	FALSE		Cps1	uc007biy.1#exon.16	0.0442503					999							999
chr1_67267076	G	A	FALSE	FALSE	V1335M	Cps1	uc007biy.1#exon.33	0.0442503				H-2-Dd	2.3	EMACFGEGIH	184.345	EVACFGEGIH	2.2	181.22	H2-IAd	11.72	LRCEMASTGEMACFG	LRCEMASTGEVACFG	7.79	6610.37
chr1_6800704	A	G	FALSE	FALSE	D447G	St18	uc007afw.1#exon.10	0.00716008				H-2-Kd	3	AMTQGKSQL	2292.54	AMTQDKSQL	7	5183.29	H2-IAd	9.525	AAEKLAMTQGKSQLD	AAEKLAMTQDKSQLD	13.475	86.439
chr1_6810177	G	A	TRUE	FALSE		St18	uc007afw.1#exon.12	0.00716008					999							999
chr1_71340241	G	A	TRUE	FALSE		Abca12	uc011wmq.1#exon.24	0.00181869					999							999
chr1_71347599	G	A	FALSE	FALSE	T125I	Abca12	uc011wmq.1#exon.22	0.00181869				H-2-Dd	1.5	MKDNFLISVS	99.9937	MKDNFLTSVS	1.5	103.805	H2-IAd	7.035	ISVSYSLPIVLMVAW	TSVSYSLPIVLMVAW	7.63	213.647
chr1_71603763	C	G	TRUE	TRUE		Atic	uc007bjr.2#exon.0	51.2028					999							999
chr1_71650262	C	T	FALSE	FALSE	S1710N	Fn1	uc007bju.1#exon.32	87.2091				H-2-Kd	5.7	DDMENQPLIG	8707.93	DDMESQPLIG	6	8948.9	H2-IAd	17.405	NQPLIGIQSTAIPAP	SQPLIGIQSTAIPAP	18.445	6696.44
chr1_72322765	G	A	FALSE	FALSE	T133I	Pecr	uc007bki.2#exon.2	4.10897				H-2-Ld	0.6	TNLIGTFYM	430.74	TNLTGTFYM	0.35	106.87	H2-IAd	10.345	KGWHAVIETNLIGTF	KGWHAVIETNLTGTF	10.995	643.929
chr1_72760132	C	T	TRUE	FALSE		Rpl37a	uc007bkv.2#exon.3	136.507					999							999
chr1_72898935	G	A	TRUE	TRUE		Igfbp2	uc007bkw.1#exon.3	0					999							999
chr1_73971419	T	C	FALSE	FALSE	D286G	Tns1	uc007blf.2#exon.2	9.50648				H-2-Dd	3.8	VGGRAGSLP	9498.94	VGDRAGSLP	7.6	15641.7	H2-IAd	1.02	EKRRMSVGGRAGSLP	EKRRMSVGDRAGSLP	1.84	14754
chr1_74302601	G	A	FALSE	FALSE	V160I	Arpc2	uc007bln.1#exon.6	137.134				H-2-Dd	6	VFKDDDDVI	10135.2	VFKDDDDVV	28.2	17967.6	H2-IAd	41.105	IIGKVFMQEFKEGRR	VIGKVFMQEFKEGRR	41.03	23131.3
chr1_74965047	C	T	FALSE	FALSE	E979K	Ccdc108	uc007bnj.1#exon.16	0				H-2-Dd	9.9	KGTMPPHSQD	2398.45	EGTMPPHSQD	9.2	2088.13	H2-IAd	38.11	KGTMPPHSQDTIYLT	EGTMPPHSQDTIYLT	38.535	6974.85
chr1_75418314	C	T	TRUE	FALSE		Speg	uc007boz.1#exon.29	0.19133					999							999
chr1_75482475	T	C	TRUE	TRUE		Obsl1	uc007bpn.2#exon.19	13.5301					999							999
chr1_75551552	C	T	FALSE	FALSE	T373I	Slc4a3	uc007bpv.2#exon.16	2.49593				H-2-Kd	0.9	FYPPDEALEI	2777.09	FYPPDEALET	1.4	3777.7	H2-IAd	31.785	IGLELNSSALPPTEG	TGLELNSSALPPTEG	31.505	133043
chr1_77395109	G	T	TRUE	FALSE		Epha4	uc007bqa.1#exon.7	0.00478411					999							999
chr1_78414091	G	A	TRUE	TRUE		Sgpp2	uc007bqe.1#exon.4	0.208258					999							999
chr1_78663199	T	C	FALSE	FALSE	Y747H	Utp14b	uc007bqn.2#exon.2	3.12704				H-2-Kd	3	HCSSTRSDL	4888.6	YCSSTRSDL	1.4	2484.31	H2-IAd	8.4	HCSSTRSDLSILQSS	YCSSTRSDLSILQSS	8.175	2803.94
chr1_80536857	G	A	FALSE	FALSE	L1338F	Dock10	uc011wny.1#exon.35	0.00512586				H-2-Dd	0.6	LFMCFLHIMK	27.2082	LLMCFLHIMK	0.4	17.2192	H2-IAd	18.085	FMCFLHIMKTISDET	LMCFLHIMKTISDET	18.105	319.485
chr1_82867316	T	G	FALSE	FALSE	F107V	Agfg1	uc007bse.1#exon.2	19.5679				H-2-Ld	11.05	DRSSAIPDV	12056.3	DRSSAIPDF	1.5	2339.99	H2-IAd	10.865	FDDRSSAIPDVRDPQ	FDDRSSAIPDFRDPQ	15.48	621.316
chr1_83253738	G	A	FALSE	FALSE	T1647I	Sphkap	uc007bsp.2#exon.5	0				H-2-Ld	4.45	IPSLFDWLL	10472.9	TPSLFDWLL	5.35	12487	H2-IAd	12.175	CKLHAEQKERIPSLF	CKLHAEQKERTPSLF	24.625	26425.9
chr1_8438211	T	C	FALSE	TRUE	D356G	Sntg1	uc007agg.1#exon.3	0				H-2-Dd	9.6	KGSDLLDRRK	2264.73	KDSDLLDRRK	27.7	16754.4	H2-IAd	32.12	KTFSVCEIMCKVLKG	KTFSVCEIMCKVLKD	31.765	637.069
chr1_84741282	A	G	TRUE	FALSE		Trip12	uc007bsy.1#exon.26	27.546					999							999
chr1_84741620	C	T	FALSE	FALSE	V1328M	Trip12	uc007bsy.1#exon.25	27.546				H-2-Kd	0.5	DPLALMQAI	832.69	DPLALVQAI	0.5	1047.09	H2-IAd	0.485	IDPLALMQAIERYLV	IDPLALVQAIERYLV	2.37	34.8066
chr1_84758752	A	G	FALSE	FALSE	S624P	Trip12	uc007bsy.1#exon.12	29.2678				H-2-Dd	7.4	KKPVESTCL	12493	KKSVESTCL	74	45458.3	H2-IAd	30.37	TQRLTHQDKKPVEST	TQRLTHQDKKSVEST	32.64	184172
chr1_87745630	G	A	TRUE	FALSE		Cab39	uc007bum.2#exon.8	33.0551					999							999
chr1_88201835	G	A	TRUE	FALSE		B3gnt7	uc007bvk.2#exon.1	0					999							999
chr1_89813452	T	G	TRUE	FALSE		Dgkd	uc011wos.1#exon.6	18.6779					999							999
chr1_89822736	G	A	FALSE	FALSE	D576N	Dgkd	uc011wos.1#exon.14	18.6779				H-2-Dd	6.6	AENGDGSGNI	1134.43	AEDGDGSGNI	6.9	1233.14	H2-IAd	75.315	LSNPPPTIAEEAENG	LSNPPPTIAEEAEDG	70.165	56565.5
chr1_90102128	G	C	FALSE	FALSE	A42G	Dnajb3	uc007byj.2#exon.0	0				H-2-Dd	1.6	EGERRFKQV	5969.2	EAERRFKQV	11.4	23935.4	H2-IAd	2.13	GERRFKQVAQAYEVL	AERRFKQVAQAYEVL	2.1	331.833
chr1_90251832	C	G	FALSE	FALSE	L756V	Trpm8	uc011wox.1#exon.19	0				H-2-Kd	0.4	AYVVLMDFHS	1752.65	AYVLLMDFHS	0.4	1752.65	H2-IAd	8.515	LLFAYVVLMDFHSVP	LLFAYVLLMDFHSVP	14.175	6093.49
chr1_92111412	C	T	FALSE	FALSE	L340F	Cxcr7	uc007bzh.1#exon.1	3.09875	L2			H-2-Kd	1.8	KYSAKTGFTK	4461.73	KYSAKTGLTK	1.8	4461.74	H2-IAd	10.085	TGFTKLIDASRVSET	TGLTKLIDASRVSET	8.695	414.62
chr1_92508136	C	T	TRUE	FALSE		Cops8	uc007bzi.1#exon.6	41.953					999							999
chr1_93008818	G	A	TRUE	TRUE		Lrrfip1	uc007bzq.2#exon.7	12.8144					999							999
chr1_93008845	C	A	TRUE	TRUE		Lrrfip1	uc007bzq.2#exon.7	12.8144					999							999
chr1_94408603	C	T	TRUE	TRUE		Olfr1414	uc007cbk.2#exon.1	0					999							999
chr1_94751602	A	G	FALSE	FALSE	E165G	Gpc1	uc007cbs.1#exon.2	76.4406				H-2-Dd	1.9	TLAGFWARLL	145.531	TLAEFWARLL	8.5	1805.79	H2-IAd	23.13	LHLEETLAGFWARLL	LHLEETLAEFWARLL	22.85	142093
chr1_94869807	C	T	TRUE	TRUE		Gpr35	uc007cbz.2#exon.0	0					999							999
chr1_94921209	G	A	FALSE	FALSE	A1308V	Kif1a	uc007cde.2#exon.37	0				H-2-Kd	0.6	FYSRDAKLPV	2131.77	FYSRDAKLPA	2.5	5447.71	H2-IAd	3.57	FYSRDAKLPVSRSIR	FYSRDAKLPASRSIR	3.71	15286.8
chr1_95457733	C	T	FALSE	FALSE	P101L	Farp2	uc007ceb.2#exon.3	4.36234				H-2-Kd	0.3	SYWIWLELMK	1496.79	SYWIWLEPMK	0.3	1496.79	H2-IAd	12.885	QSYWIWLELMKPIIR	QSYWIWLEPMKPIIR	16.105	17783.9
chr1_95936680	C	T	TRUE	FALSE		Pdcd1	uc007cev.1#exon.3	0					999							999
chr1_9680161	C	T	TRUE	FALSE		Mybl1	uc007agq.1#exon.3	10.0346					999							999
chr1_99620310	G	A	FALSE	FALSE	S952F	Ppip5k2	uc007cfi.2#exon.0	10.0294				H-2-Dd	0.6	KPLVFEPIHI	24.469	KPLVSEPIHI	11.6	3211.05	H2-IAd	7.705	EVDRAVMLFKPLVFE	EVDRAVMLFKPLVSE	6.345	3804.63
chr1_99718312	A	G	TRUE	TRUE		Pam	uc007cfo.1#exon.25	39.3729					999							999
chr1_99718444	C	T	FALSE	FALSE	G961E	Pam	uc007cfo.1#exon.25	39.3729				H-2-Kd	28.8	DESESEEEYS	25426.6	DGSESEEEYS	49.4	45363.1	H2-IAd	46.67	ESESEEEYSAPLPTP	GSESEEEYSAPLPTP	46.48	333949
chr10_100066150	C	T	TRUE	FALSE		1700017N19Rik	uc007gxz.1#exon.5	0					999							999
chr10_101851780	A	T	FALSE	FALSE	Q407H	Mgat4c	uc011xmt.1#exon.5	0				H-2-Dd	6.4	RQNDILHHGA	1086.89	RQNDILQHGA	6.4	1086.89	H2-IAd	23.85	NDILHHGALDVGEKL	NDILQHGALDVGEKL	17.87	26233.3
chr10_102007447	C	T	FALSE	FALSE	T19I	Rassf9	uc007gyf.1#exon.1	0				H-2-Kd	0.7	TRHKNRSPI	670.39	TRHKNRSPT	11.3	15005.2	H2-IAd	35.82	TRHKNRSPIKDMDPE	TRHKNRSPTKDMDPE	62.315	6857.08
chr10_10333042	G	A	TRUE	TRUE		Gm5177	uc011xac.1#exon.2	0.681929					999							999
chr10_10417886	C	T	FALSE	FALSE	A902T	Grm1	uc007ejh.2#exon.7	0				H-2-Dd	2.4	QCPSTHVQL	6317.24	QCPSAHVQL	3.7	8897.32	H2-IAd	56.84	EFSPSSQCPSTHVQL	EFSPSSQCPSAHVQL	50.965	17079.8
chr10_10417888	G	A	FALSE	FALSE	S901L	Grm1	uc007ejh.2#exon.7	0				H-2-Dd	0.3	FSPSSQCPL	541.46	FSPSSQCPS	2.4	6026.59	H2-IAd	35.7	EFSPSSQCPLAHVQL	EFSPSSQCPSAHVQL	50.965	3003.72
chr10_10502446	G	A	FALSE	FALSE	P366S	Grm1	uc007ejh.2#exon.2	0				H-2-Ld	2.4	TRNSWFPEF	8561.65	TRNPWFPEF	3.15	11682.6	H2-IAd	54.365	DYFLKLRLDTNTRNS	DYFLKLRLDTNTRNP	56.1	54109
chr10_105278425	C	T	TRUE	TRUE		BC067068	uc007gyo.2#exon.0	3.35182					999							999
chr10_107072427	G	A	TRUE	FALSE		Ptprq	uc007gzb.1#exon.24	0.347433					999							999
chr10_10800193	C	T	FALSE	FALSE	G48E	Grm1	uc007ejh.2#exon.0	0				H-2-Ld	4.6	VIIEALFSV	4231.45	VIIGALFSV	4.15	1831.56	H2-IAd	4.64	QRSVARMDGDVIIEA	QRSVARMDGDVIIGA	4.93	830.11
chr10_10909482	C	T	FALSE	FALSE	L1346F	Shprh	uc007ejp.1#exon.21	3.1559				H-2-Ld	2.2	NRVSAVDEF	2634.31	NRVSAVDEL	4.9	4016.6	H2-IAd	3.085	VDEFAMATERLRVRH	VDELAMATERLRVRH	2.885	2.24679
chr10_10909488	A	C	FALSE	FALSE	M1348L	Shprh	uc007ejp.1#exon.21	3.1559				H-2-Kd	2	DELALATERL	4744.33	DELAMATERL	2.6	5525.21	H2-IAd	7.265	NRVSAVDELALATER	NRVSAVDELAMATER	6.125	5016.76
chr10_109204521	C	T	FALSE	FALSE	S334N	Nav3	uc007gzk.1#exon.4	3.47771				H-2-Kd	3.2	NGVGASTMI	3777.63	SGVGASTMI	1.5	1675	H2-IAd	24.45	NGVGASTMITSSGAT	SGVGASTMITSSGAT	24.405	1293.12
chr10_109204586	C	T	TRUE	FALSE		Nav3	uc007gzk.1#exon.4	3.47771					999							999
chr10_109290477	G	A	TRUE	FALSE		Nav3	uc007gzl.1#exon.7	3.39533					999							999
chr10_109320696	C	T	FALSE	FALSE	V154I	Nav3	uc007gzl.1#exon.3	3.39533				H-2-Kd	2.2	CLSFLAARGI	4973.7	CLSFLAARGV	1.9	4519.71	H2-IAd	11.885	LSFLAARGINVQGLS	LSFLAARGVNVQGLS	10.125	2987.8
chr10_110735880	A	G	FALSE	FALSE	T35A	Bbs10	uc011xnf.1#exon.0	1.45171				H-2-Dd	3.6	AKPTGEVLL	8694.85	TKPTGEVLL	2.9	7213.95	H2-IAd	18.075	GQVLCAKPTGEVLLS	GQVLCTKPTGEVLLS	28.495	16684.3
chr10_110927489	C	T	FALSE	FALSE	P136S	Nap1l1	uc007haa.2#exon.5	132.926				H-2-Kd	9.6	CEWKSDEEDE	11701.6	CEWKPDEEDE	6	8959.07	H2-IAd	51.505	SDEEDEVSEELKEKA	PDEEDEVSEELKEKA	51.88	179981
chr10_115550715	C	T	TRUE	TRUE		4933416C03Rik	uc007hbq.2#exon.0	0					999							999
chr10_115756467	T	A	TRUE	FALSE		Ptprb	uc007hbu.1#exon.7	0.00838615					999							999
chr10_116351165	A	G	FALSE	FALSE	C373R	Rab3ip	uc011xnl.1#exon.4	9.06238				H-2-Dd	6.9	RGGPKKCAL	11238.8	CGGPKKCAL	3	1689.98	H2-IAd	2.86	LQPIRFVKASAVERG	LQPIRFVKASAVECG	3.35	7952.65
chr10_121368482	T	G	FALSE	FALSE	Q50H	Srgap1	uc007hgb.1#exon.1	0				H-2-Dd	0.5	LHDFFRKKAE	19.7612	LQDFFRKKAE	0.5	17.8141	H2-IAd	0.49	EQQTEMRVQLLQDLH	EQQTEMRVQLLQDLQ	0.53	7.46857
chr10_121516568	C	T	TRUE	TRUE		Gm9079	uc011xpa.1#exon.0	0.941871					999							999
chr10_121526075	C	T	FALSE	FALSE	S71N	Tmem5	uc007hgd.1#exon.4	21.9948				H-2-Kd	3.9	VVEANWTML	4983.78	VVEASWTML	2.1	2734.06	H2-IAd	4.095	ATYRQFPVVEANWTM	ATYRQFPVVEASWTM	3.49	282.272
chr10_12384787	G	A	FALSE	FALSE	T1897I	Utrn	uc007ejw.1#exon.38	7.44053				H-2-Ld	1.45	LNITVYKDF	2762.13	LNTTVYKDF	3.85	8016.67	H2-IAd	33.72	IELSLNMPELNITVY	IELSLNMPELNTTVY	35.895	973.427
chr10_125403651	G	A	FALSE	FALSE	D41N	Lrig3	uc007hhb.2#exon.0	0				H-2-Kd	3.7	QLLDNDAQRP	6794.18	QLLDDDAQRP	5.3	8313.89	H2-IAd	41.38	LLDNDAQRPCPAACH	LLDDDAQRPCPAACH	44.19	19640.3
chr10_126448818	G	A	FALSE	FALSE	G519E	Avil	uc007hhl.2#exon.13	0.578927				H-2-Dd	7.8	PVRLFQIHEN	1567.73	PVRLFQIHGN	6.1	984.93	H2-IAd	8.36	ENDKSNTKAVEVSAS	GNDKSNTKAVEVSAS	7.86	5604.57
chr10_126993697	G	A	TRUE	FALSE		Lrp1	uc007hjx.1#exon.51	40.1797					999							999
chr10_127088305	C	A	FALSE	FALSE	Q209K	Stat6	uc007hka.1#exon.6	30.2969				H-2-Kd	11.1	QKLAGNGTP	57372.8	QQLAGNGTP	10.9	46209.1	H2-IAd	8.69	ALVLKRIQIWKRQQK	ALVLKRIQIWKRQQQ	8.565	665.958
chr10_127152001	C	T	FALSE	FALSE	A609V	Myo1a	uc007hkh.2#exon.16	0.732541				H-2-Kd	6.4	SEMVMVQVRY	9314.14	SEMVMVQARY	6.4	9314.07	H2-IAd	0.78	RFTSEMVMVQVRYLG	RFTSEMVMVQARYLG	0.235	56.2213
chr10_128323469	C	T	FALSE	FALSE	V191I	Gdf11	uc007hot.1#exon.1	1.05315				H-2-Kd	0.6	IYLQILRLKP	2164.07	VYLQILRLKP	0.6	2110.11	H2-IAd	8.185	PATIYLQILRLKPLT	PATVYLQILRLKPLT	7.085	41.0048
chr10_128530155	C	T	TRUE	FALSE		Olfr768	uc007hpj.1#exon.0	0					999							999
chr10_128978157	A	T	TRUE	FALSE		Olfr792	uc007hqc.1#exon.0	0					999							999
chr10_129192422	A	C	FALSE	FALSE	F28V	Olfr807	uc007hqo.1#exon.0	0				H-2-Dd	0.4	QIVIFLVLFM	17.5022	QIVIFLFLFM	0.3	11.3986	H2-IAd	8.855	DPKWQIVIFLVLFMT	DPKWQIVIFLFLFMT	14.975	9.84058
chr10_129382756	G	A	TRUE	FALSE		Olfr818	uc007hqy.1#exon.0	0					999							999
chr10_129455281	C	T	TRUE	FALSE		Olfr820	uc007hra.1#exon.0	0					999							999
chr10_129471509	G	A	FALSE	FALSE	S276N	Olfr821	uc007hrb.1#exon.0	0				H-2-Kd	2.7	ALLNTSVAPM	5673.24	ALLSTSVAPM	2.7	5673.23	H2-IAd	11.495	AKERVALNKGIALLN	AKERVALNKGIALLS	7.88	77219.7
chr10_129511973	C	T	TRUE	FALSE		Olfr822	uc007hrc.1#exon.0	0					999							999
chr10_129647403	T	G	FALSE	FALSE	S261R	Olfr827	uc007hrh.1#exon.0	0				H-2-Dd	2.7	LGVVRLLYGT	244.468	LGVVSLLYGT	3.7	400.522	H2-IAd	17.57	STCSSHLGVVRLLYG	STCSSHLGVVSLLYG	14.845	1794.21
chr10_129647832	G	A	FALSE	FALSE	L118F	Olfr827	uc007hrh.1#exon.0	0				H-2-Dd	1	FLYAFFMVTE	52.2038	FLYALFMVTE	38.3	34031.3	H2-IAd	6.72	AFFMVTEAFILAAMA	ALFMVTEAFILAAMA	6.27	192.948
chr10_129855413	C	T	FALSE	FALSE	G819E	Vmn2r85	uc009vac.1#exon.5	0				H-2-Dd	0.9	ASSAELLGCI	49.1312	ASSAGLLGCI	0.4	15.0166	H2-IAd	20.01	VFSILASSAELLGCI	VFSILASSAGLLGCI	20.025	180639
chr10_13244746	C	T	FALSE	FALSE	D355N	Pex3	uc011xaj.1#exon.11	4.04619				H-2-Kd	1.4	DLLMMEQVKN	3750.23	DLLMMEQVKD	1.7	4274.22	H2-IAd	2.92	QDLLMMEQVKNFAAN	QDLLMMEQVKDFAAN	1.595	23808.9
chr10_13849292	C	T	FALSE	FALSE	H610Y	Hivep2	uc007elh.1#exon.4	2.63023				H-2-Kd	1.5	EYPARVSKGL	3804.46	EHPARVSKGL	38.5	33714.6	H2-IAd	11.595	EYPARVSKGLASPSL	EHPARVSKGLASPSL	13.09	53589
chr10_13869010	C	T	TRUE	FALSE		Hivep2	uc007elg.1#exon.12	2.66997					999							999
chr10_18575700	A	G	TRUE	TRUE		Perp	uc007emz.1#exon.2	0					999							999
chr10_19077402	C	T	TRUE	TRUE		Olig3	uc007ene.1#exon.0	0					999							999
chr10_19746055	C	T	FALSE	FALSE	H348Y	Map3k5	uc007enm.2#exon.5	4.48342				H-2-Dd	3.3	YHVKFHYAFA	346.094	HHVKFHYAFA	3.1	303.11	H2-IAd	14.05	LASHYHVKFHYAFAL	LASHHHVKFHYAFAL	17.835	25081.7
chr10_22385374	C	T	FALSE	FALSE	S441F	Slc2a12	uc007epo.2#exon.1	0				H-2-Dd	1.2	TFTSFLPNAG	74.1787	TFTSSLPNAG	21	9734.42	H2-IAd	40.325	MEPKGEMTFTSFLPN	MEPKGEMTFTSSLPN	37.565	30369.7
chr10_22859848	C	T	FALSE	FALSE	R319K	Eya4	uc007ept.1#exon.10	0.0120248				H-2-Ld	9.2	TPIKDLDDK	17418.3	TPIKDLDDR	7.35	17078.5	H2-IAd	44.32	DKTCRSSGSKSRGRG	DRTCRSSGSKSRGRG	41.595	91368.8
chr10_23620406	A	G	TRUE	FALSE		Vnn1	uc007eqc.2#exon.4	0.0125306					999							999
chr10_23796724	C	T	TRUE	FALSE		Taar8a	uc007eqo.1#exon.0	0					999							999
chr10_25798808	T	A	FALSE	TRUE	I151N	Tmem200a	uc007erw.2#exon.0	7.84921				H-2-Dd	3.3	ADSVFSGRRN	341.833	ADSVFSGRRI	0.4	13.1733	H2-IAd	19.395	RRNHRPLGSTPLGCF	RRIHRPLGSTPLGCF	16.43	13063
chr10_26064449	G	A	FALSE	FALSE	T61I	L3mbtl3	uc007esa.1#exon.2	3.24478				H-2-Kd	1.8	KATAITTWM	933.74	KATATTTWM	1.2	953.14	H2-IAd	1.645	VKKATAITTWMVPTA	VKKATATTTWMVPTA	6.21	984.146
chr10_26710615	C	T	FALSE	FALSE	G2896D	Lama2	uc007esf.1#exon.40	0.11342				H-2-Kd	4.8	NYTTRRIDPV	7905.66	NYTTRRIGPV	4.8	7905.66	H2-IAd	20.09	NYTTRRIDPVTYSLD	NYTTRRIGPVTYSLD	12.635	126.994
chr10_26878638	C	T	FALSE	FALSE	E1486K	Lama2	uc007esf.1#exon.12	0.11342				H-2-Dd	8.4	EGLKDYRCTA	1758.58	EGLEDYRCTA	30.8	20994.2	H2-IAd	36.68	KDYRCTACPRGYEGQ	EDYRCTACPRGYEGQ	37.315	2567.39
chr10_26951415	C	T	TRUE	FALSE		Lama2	uc007esg.1#exon.16	0.113144					999							999
chr10_28312678	A	C	TRUE	FALSE		Ptprk	uc007esn.1#exon.30	0					999							999
chr10_28643097	A	C	TRUE	TRUE		4930519F09Rik	uc011xcc.1#exon.0	4.46137					999							999
chr10_28705981	C	G	FALSE	FALSE	Q39H	2310057J18Rik	uc007esr.2#exon.0	0				H-2-Ld	0.4	SPEHLSDYM	91.62	SPEQLSDYM	0.3	76.93	H2-IAd	35.945	HLSDYMMEDGNYIIN	QLSDYMMEDGNYIIN	35.85	32305
chr10_28941926	C	T	TRUE	TRUE		9330159F19Rik	uc011xcd.1#exon.2	0					999							999
chr10_30367797	T	G	FALSE	TRUE	S169R	Ncoa7	uc007etm.2#exon.4	3.04559				H-2-Kd	1.2	SYFINGDIRS	3330.78	SYFINGDISS	1.2	3297.68	H2-IAd	51.66	YFINGDIRSLELGGG	YFINGDISSLELGGG	57.43	13811.5
chr10_31133621	G	A	FALSE	FALSE	T117I	Gm3258	uc011xck.1#exon.0	14.2841				H-2-Kd	23	KSRDTAIKI	19930.2	KSRDTAIKT	65.7	135323	H2-IAd	23.585	SRGVAYKSRDTAIKI	SRGVAYKSRDTAIKT	18.62	16308.6
chr10_31133840	C	T	FALSE	FALSE	G44D	Gm3258	uc011xck.1#exon.0	14.2841				H-2-Kd	0.2	AYLQMKDNRE	1284.54	AYLQMKGNRE	0.2	1333.59	H2-IAd	20.15	DAYLQMKDNREMVYD	DAYLQMKGNREMVYD	19.325	16.1211
chr10_31328576	G	A	TRUE	FALSE		Rnf217	uc007etu.2#exon.0	6.88094					999							999
chr10_33649626	T	G	FALSE	TRUE	K438T	Zufsp	uc007eul.1#exon.0	2.60243				H-2-Kd	4.3	TLLTSLRVTC	7400.77	TLLTSLRVKC	4.4	7501.74	H2-IAd	8.925	YTLLTSLRVTCRIID	YTLLTSLRVKCRIID	6.175	2349.62
chr10_33660014	C	A	FALSE	TRUE	K246N	Zufsp	uc007eui.1#exon.3	2.72929				H-2-Kd	11.3	HRLQQEEDRN	12879.5	HRLQQEEDRK	9.1	11309	H2-IAd	49.275	EEDRNRKSEESRQER	EEDRKRKSEESRQER	45.165	40091
chr10_34123492	C	T	FALSE	TRUE	D120N	Nt5dc1	uc007euv.1#exon.3	3.85552				H-2-Kd	0.5	SNKPGVSDI	1720.07	SDKPGVSDI	1	5264.84	H2-IAd	34.555	KEWRHCVSDKRCTSN	KEWRHCVSDKRCTSD	34.57	446345
chr10_3426457	G	A	FALSE	FALSE	A157T	Ipcef1	uc007efr.1#exon.6	0				H-2-Kd	4.2	TQWASSSSPK	7379.36	AQWASSSSPK	5.3	8326.08	H2-IAd	10.745	YASTTSSPVVRVDAT	YASTTSSPVVRVDAA	10.165	1748.49
chr10_3516127	G	A	TRUE	TRUE		Oprm1	uc007egf.1#exon.2	0					999							999
chr10_36713455	C	T	FALSE	FALSE	P228S	Hdac2	uc007eve.1#exon.6	24.4464				H-2-Kd	0.1	KYYAVNFSM	7.87	KYYAVNFPM	0.1	13.41	H2-IAd	40.525	KGKYYAVNFSMRDGI	KGKYYAVNFPMRDGI	45.37	110846
chr10_39242640	C	T	TRUE	FALSE		Fyn	uc011xcv.1#exon.5	2.49368					999							999
chr10_39689861	T	C	TRUE	TRUE		BC021785	uc011xcx.1#exon.3	0.0468946					999							999
chr10_40010379	C	T	FALSE	FALSE	S171N	Amd2	uc007ews.2#exon.5	17.9176				H-2-Dd	1.9	NQPDQTLEI	5354.82	SQPDQTLEI	2.6	6966.57	H2-IAd	29.085	NQPDQTLEILMSELD	SQPDQTLEILMSELD	28.005	11242.5
chr10_40640184	C	T	FALSE	FALSE	A35V	Wasf1	uc007exi.2#exon.1	1.56699				H-2-Dd	1.6	VTNISLVNII	111.372	VTNISLANII	1.3	82.6118	H2-IAd	11.67	VNIIRQLSSLSKYAE	ANIIRQLSSLSKYAE	11.32	7986.81
chr10_41646677	C	T	FALSE	FALSE	A321T	Armc2	uc011xdf.1#exon.7	0				H-2-Kd	2	ITIHPRIGPV	4762.98	IAIHPRIGPV	12.7	13809.2	H2-IAd	7.325	VKLTRVLANITIHPR	VKLTRVLANIAIHPR	1.45	31226.4
chr10_43594266	A	G	TRUE	TRUE		Qrsl1	uc007ezn.1#exon.10	4.8393					999							999
chr10_43718044	G	C	FALSE	FALSE	P584A	Aim1	uc007ezq.2#exon.1	12.0425				H-2-Dd	4.7	CVPQHEDAA	9319.8	CVPQHEDAP	5.2	10776.3	H2-IAd	36.99	VVSVTTCVPQHEDAA	VVSVTTCVPQHEDAP	43	21308.5
chr10_45037817	A	G	TRUE	TRUE		Popdc3	uc007ezy.1#exon.3	0					999							999
chr10_4544631	G	C	FALSE	FALSE	A235P	Fbxo5	uc007egj.1#exon.1	23.5504				H-2-Dd	0.4	RGFVHLLPNI	14.1766	RGFVHLLANI	0.3	12.1951	H2-IAd	13.23	ILAELSRRGFVHLLP	ILAELSRRGFVHLLA	8.895	2989.5
chr10_4995580	G	A	FALSE	FALSE	E449K	Syne1	uc007egn.1#exon.22	0.0152706				H-2-Kd	2.4	KFKESRAEL	2296.63	KFEESRAEL	3.1	2776.46	H2-IAd	7.01	KESRAELEKVLRVAQ	EESRAELEKVLRVAQ	7.015	4371.15
chr10_5003161	G	A	TRUE	FALSE		Syne1	uc007egn.1#exon.29	0.0152706					999							999
chr10_50433028	T	C	TRUE	FALSE		Ascc3	uc007fak.2#exon.18	8.83123					999							999
chr10_51335243	T	C	TRUE	FALSE		Gprc6a	uc007fau.1#exon.5	0					999							999
chr10_51445225	C	T	FALSE	FALSE	P612S	Rfx6	uc011xdr.1#exon.16	0				H-2-Kd	0.6	SAIASRGSV	303.63	PAIASRGSV	3.9	6935.82	H2-IAd	9.47	STGHLMTPPISSAIA	STGHLMTPPISPAIA	9.265	2247.65
chr10_51821644	A	T	FALSE	FALSE	L1458H	Ros1	uc007fbb.1#exon.27	0				H-2-Kd	0.9	LYATNTSHT	209.16	LYATNTSLT	2.3	1145.81	H2-IAd	7.94	TSHTLKLPPVKTNLT	TSLTLKLPPVKTNLT	13.32	10253.9
chr10_51843208	C	A	TRUE	FALSE		Ros1	uc007fbb.1#exon.23	0					999							999
chr10_51874963	C	T	TRUE	FALSE		Ros1	uc007fbb.1#exon.12	0					999							999
chr10_52793296	A	T	TRUE	FALSE		Slc35f1	uc007fbk.2#exon.4	0					999							999
chr10_53339978	C	T	FALSE	FALSE	V222I	Mcm9	uc011xdw.1#exon.3	1.68428				H-2-Dd	1	VGSIPRSMKI	57.4217	VGSIPRSMKV	20.4	9195.27	H2-IAd	3.66	SIPRSMKIILEDDLV	SIPRSMKVILEDDLV	3.035	1814.22
chr10_5348571	G	A	FALSE	FALSE	P508S	Esr1	uc011wzo.1#exon.3	5.0439				H-2-Kd	2.5	AAAASPSSS	10285.3	AAAASPPSS	16.4	21705.2	H2-IAd	22.885	WPDSAAAASPSSSAP	WPDSAAAASPPSSAP	18.585	93802
chr10_58884239	T	C	FALSE	FALSE	F166L	Pla2g12b	uc007fdq.1#exon.3	0				H-2-Kd	6.7	TVLNTVWTL	3193.3	TVFNTVWTL	4	2449.12	H2-IAd	29.13	SNVEAACDSLADTVL	SNVEAACDSLADTVF	28.01	659.708
chr10_58890765	G	C	FALSE	FALSE	S431R	Oit3	uc007fdr.1#exon.6	0.183902				H-2-Kd	8.1	RLVESCFATP	10616.6	SLVESCFATP	7.4	10094.1	H2-IAd	29.49	ERLVESCFATPTAKM	ESLVESCFATPTAKM	41.465	269547
chr10_59928288	G	A	TRUE	TRUE		Cdh23	uc011xek.1#exon.6	0.000955072					999							999
chr10_61198286	G	A	FALSE	FALSE	G284D	Aifm2	uc007fgi.2#exon.7	4.32031				H-2-Kd	1.9	GYSNIYAIDD	4501.27	GYSNIYAIGD	1.9	4576.78	H2-IAd	37.435	VEGYSNIYAIDDCAD	VEGYSNIYAIGDCAD	33.48	181178
chr10_62582925	C	T	TRUE	FALSE		Mypn	uc007fjx.2#exon.1	0.0205332					999							999
chr10_62593823	C	T	TRUE	FALSE		Mypn	uc007fjy.2#exon.12	0.0230834					999							999
chr10_62966842	C	T	FALSE	FALSE	T20M	Ctnna3	uc007fkh.2#exon.1	0				H-2-Dd	4.7	QIQMFTVEKL	623.792	QIQTFTVEKL	8.4	1781.27	H2-IAd	7.91	TQDLQIQMFTVEKLL	TQDLQIQTFTVEKLL	14.725	63.5261
chr10_64048894	C	T	TRUE	FALSE		Ctnna3	uc007fkh.2#exon.11	0					999							999
chr10_68186602	G	A	TRUE	TRUE		Tmem26	uc007fmm.2#exon.0	0					999							999
chr10_72120100	G	A	TRUE	FALSE		Zwint	uc007foy.1#exon.6	36.0492					999							999
chr10_7430654	C	T	FALSE	FALSE	Q928-	Lats1	uc007eig.2#exon.6	7.17564					999							999
chr10_74454696	C	T	FALSE	FALSE	R179W	Gnaz	uc007fpu.1#exon.0	0				H-2-Kd	2.3	RSWDMTTGIV	5192.66	RSRDMTTGIV	68.1	74989.4	H2-IAd	13.88	LRSWDMTTGIVENKF	LRSRDMTTGIVENKF	8.665	3780.83
chr10_7461285	T	G	TRUE	FALSE		Katna1	uc007eii.2#exon.2	11.0862					999							999
chr10_74692597	A	T	TRUE	TRUE		Specc1l	uc007fqf.2#exon.3	8.02683	ORR1D-int				999							999
chr10_75019986	C	T	FALSE	FALSE	R91Q	AI646023	uc007fqn.2#exon.1	0.814191				H-2-Kd	1.9	DLLVNLAQDL	4605.29	DLLVNLARDL	1.9	4605.27	H2-IAd	31.405	SHDLLVNLAQDLQCP	SHDLLVNLARDLQCP	31.27	2345.88
chr10_75100904	G	A	FALSE	FALSE	H654Y	Susd2	uc007fqt.2#exon.11	0.00987901				H-2-Dd	0.1	YGPKYNPNF	112.82	YGPKHNPNF	0.1	107.72	H2-IAd	51.29	DSWLLVYQFVYGPKY	DSWLLVYQFVYGPKH	54.3	22554.2
chr10_75356260	T	C	FALSE	FALSE	V31A	Derl3	uc007ftj.1#exon.0	0				H-2-Kd	5.5	CVLTTAAAL	8277.03	CVLTTAAVL	11.4	11727	H2-IAd	0.655	TRAYTAACVLTTAAA	TRAYTAACVLTTAAV	0.695	672.206
chr10_75553450	C	G	FALSE	FALSE	A186P	Slc5a4b	uc007ftx.1#exon.5	0				H-2-Ld	0.2	LPITAFYTV	47.63	LAITAFYTV	3.5	1328.72	H2-IAd	9.91	LNLYLAVFILLPITA	LNLYLAVFILLAITA	7.735	285.918
chr10_75651866	G	A	FALSE	FALSE	R611K	Slc5a4a	uc007fty.1#exon.14	0				H-2-Ld	1.8	GLQKAEFKL	5481.36	GLQRAEFKL	2.25	7285.57	H2-IAd	28.775	KAEFKLTKVEEEALT	RAEFKLTKVEEEALT	24.8	48248.3
chr10_75851982	G	A	FALSE	FALSE	P895S	Pcnt	uc007fuj.1#exon.12	6.85746				H-2-Dd	4.2	EMSDFPTQEK	520.251	EMPDFPTQEK	2.6	228.715	H2-IAd	17.795	QDLLVQVEMSDFPTQ	QDLLVQVEMPDFPTQ	23.14	58650.4
chr10_75883231	A	G	FALSE	FALSE	F640L	Pcnt	uc007fuk.1#exon.11	6.75848				H-2-Kd	2.3	KFAKEQDAL	1928.61	KFAKEQDAF	14.3	15483.7	H2-IAd	13.71	KFAKEQDALLRDAQE	KFAKEQDAFLRDAQE	22.37	3212.64
chr10_76047009	G	A	FALSE	FALSE	G355E	Ftcd	uc007fut.2#exon.8	0				H-2-Dd	3	VGARSAAPE	6270.13	VGARSAAPG	3	11493.2	H2-IAd	0.475	EGGSVAAAVAALGAA	GGGSVAAAVAALGAA	0.49	4265.74
chr10_76172001	C	G	TRUE	TRUE		Col6a1	uc007fux.1#exon.34	4.24108					999							999
chr10_76179057	C	T	FALSE	FALSE	G448E	Col6a1	uc007fux.1#exon.19	4.24108				H-2-Ld	9.95	DPGEAEPQG	18932.2	DPGEAGPQG	10.1	19177	H2-IAd	81.715	EPQGDQGREGPVGIP	GPQGDQGREGPVGIP	81.74	26102.9
chr10_77011383	G	A	FALSE	TRUE	C198Y	Itgb2	uc007fvv.1#exon.5	0.472517				H-2-Kd	2.8	AYQPPFAFRH	5748.31	ACQPPFAFRH	53.6	50940.7	H2-IAd	30.07	PNKEKAYQPPFAFRH	PNKEKACQPPFAFRH	22.995	78644.6
chr10_77363822	A	G	FALSE	FALSE	S175P	Lrrc3	uc007fwi.2#exon.1	0				H-2-Dd	9.3	CHTPAQEQF	10887	CHTSAQEQF	7.1	8422.86	H2-IAd	45.025	ACHTPAQEQFVGKPL	ACHTSAQEQFVGKPL	30.8	1365.63
chr10_77381731	G	A	TRUE	FALSE		Trpm2	uc007fwj.2#exon.8	0					999							999
chr10_78656804	G	A	TRUE	FALSE		Vmn2r80	uc009uzz.1#exon.5	0					999							999
chr10_78710728	C	T	FALSE	FALSE	P64L	Vmn2r81	uc007fyp.1#exon.0	0				H-2-Dd	0.3	DWKYFLMDSD	9.66658	DWKYFPMDSD	3	294.507	H2-IAd	18.73	SLVRTTTDWKYFLMD	SLVRTTTDWKYFPMD	20.71	40955.6
chr10_78990238	C	T	FALSE	TRUE	V224I	Ppap2c	uc007fyt.1#exon.4	26.4116				H-2-Kd	2.7	ILVGLLQGAL	5690.97	VLVGLLQGAL	2.6	5549.06	H2-IAd	15.07	KHHWSDILVGLLQGA	KHHWSDVLVGLLQGA	14.88	600.218
chr10_79223809	C	T	TRUE	TRUE		Rnf126	uc007fzr.2#exon.6	29.6247					999							999
chr10_7927350	C	T	FALSE	TRUE	R353K	Ust	uc011xaa.1#exon.6	0				H-2-Kd	0.5	HYVKEQFHLL	1901.14	HYVREQFHLL	0.5	1901.13	H2-IAd	24.81	KEQFHLLKRKLGLKS	REQFHLLKRKLGLKS	24.555	14851
chr10_79326082	A	C	TRUE	TRUE		Ptbp1	uc007gab.1#exon.13	117.573					999							999
chr10_79350339	C	T	TRUE	FALSE		Elane	uc007gai.1#exon.3	0					999							999
chr10_79428730	G	C	FALSE	FALSE	A202P	Wdr18	uc007gat.1#exon.4	13.9496				H-2-Ld	0.65	WPISSGDLL	229.23	WAISSGDLL	10.8	18493.6	H2-IAd	13.735	RVATASLDQTVKLWP	RVATASLDQTVKLWA	11.66	324.982
chr10_79651521	T	A	FALSE	FALSE	L206H	Efna2	uc007gcg.2#exon.3	0.800966				H-2-Dd	3.3	TVPVLWSHL	7859.43	TVPVLWSLL	3.1	7658.33	H2-IAd	17.585	GCHLFLTTVPVLWSH	GCHLFLTTVPVLWSL	16.565	30331.8
chr10_79873326	C	T	TRUE	FALSE		Tcf3	uc007gdj.2#exon.17	20.9081					999							999
chr10_80010571	C	G	FALSE	TRUE	A718P	Rexo1	uc007gdr.1#exon.0	6.51094				H-2-Dd	2.8	SPPGEKRRI	2900.56	SAPGEKRRI	5.9	9593.29	H2-IAd	17.195	RPTERLSSVHISPPG	RPTERLSSVHISAPG	15.46	44056.9
chr10_80102549	A	C	FALSE	FALSE	D375A	Csnk1g2	uc007gea.2#exon.9	34.1181				H-2-Dd	5.3	DAPTAGHSN	16286.2	DDPTAGHSN	5.5	15822.7	H2-IAd	11.175	APTAGHSNAPIAAPA	DPTAGHSNAPIAAPA	11.275	9502.48
chr10_80235920	A	G	FALSE	TRUE	D189G	Dot1l	uc007gel.1#exon.5	6.39229				H-2-Dd	4.7	GIPAKYAET	9306.99	DIPAKYAET	6.2	10670.1	H2-IAd	7.77	KHHYGVEKAGIPAKY	KHHYGVEKADIPAKY	6.615	21903.9
chr10_80727587	C	T	TRUE	TRUE		Mrpl54	uc007ggy.1#exon.2	45.024					999							999
chr10_80785268	C	T	FALSE	FALSE	S108F	2510012J08Rik	uc007ghf.2#exon.1	17.2177				H-2-Dd	3.2	SQNQFSCSDS	327.856	SQNQSSCSDS	42.3	43024.3	H2-IAd	44.905	PPRWHSQNQFSCSDS	PPRWHSQNQSSCSDS	41.695	47828.3
chr10_80795668	C	T	FALSE	FALSE	A149V	Tbxa2r	uc007ghg.1#exon.2	0.0164641				H-2-Kd	8.2	RRAWVTVGL	10955.6	RRAWATVGL	16.2	16664.1	H2-IAd	0.4	TSRRAWVTVGLVWVA	TSRRAWATVGLVWVA	0.42	1289.46
chr10_80824989	G	C	FALSE	FALSE	G320A	F630110N24Rik	uc007gho.1#exon.5	3.69344				H-2-Dd	0.5	LSAFFSSFLM	18.0261	LSGFFSSFLM	0.6	23.892	H2-IAd	7.13	KKFIATIPLVMYLSA	KKFIATIPLVMYLSG	8.24	156.108
chr10_80850149	C	G	FALSE	TRUE	L173V	Dohh	uc007ghu.2#exon.3	15.7869				H-2-Ld	2.05	LLDEARPVF	3149.92	LLDEARPLF	2.1	4128.88	H2-IAd	2.075	VFERYRAMFALRNVG	LFERYRAMFALRNVG	2.1	2690.47
chr10_82104828	C	T	FALSE	FALSE	H169Y	Tdg	uc011xjr.1#exon.3	3.66463				H-2-Dd	0.3	PGNYFWKCLF	12.1745	PGNHFWKCLF	0.8	36.5914	H2-IAd	40.635	YFWKCLFMSGLSEVQ	HFWKCLFMSGLSEVQ	39.685	3000.08
chr10_82696394	C	T	FALSE	FALSE	G546D	Slc41a2	uc007gkf.1#exon.10	2.77476				H-2-Kd	0.2	PYLTALDDLL	1241.95	PYLTALGDLL	0.2	1289.37	H2-IAd	20.37	DDLLGTALLALSFHF	GDLLGTALLALSFHF	20.93	2241.85
chr10_82985483	G	A	FALSE	FALSE	L131F	Aldh1l2	uc007gkh.2#exon.2	28.9889				H-2-Dd	1.2	YHPSFLPRHR	76.643	YHPSLLPRHR	44.9	49963	H2-IAd	29.825	FLPRHRGASAINWTL	LLPRHRGASAINWTL	29.81	6782.01
chr10_84053980	A	C	FALSE	FALSE	K188T	Tcp11l2	uc007gkr.1#exon.4	0.827993				H-2-Kd	0.3	YVITTMGTI	95.65	YVITTMGKI	1.6	1798.24	H2-IAd	3.945	YVITTMGTICAPVRD	YVITTMGKICAPVRD	4.245	18.2282
chr10_86317933	C	A	FALSE	TRUE	C2172F	Stab2	uc007gqo.1#exon.59	0.011572				H-2-Kd	0.7	HYVGDGRDFE	2389.48	HYVGDGRDCE	0.7	2398.81	H2-IAd	50.755	RDFEPEQLPLDRCLQ	RDCEPEQLPLDRCLQ	42.28	65099.6
chr10_86354393	C	T	TRUE	TRUE		Stab2	uc007gqo.1#exon.39	0.00925759					999							999
chr10_87906128	A	C	TRUE	FALSE		Gnptab	uc007grl.1#exon.19	11.5357					999							999
chr10_88231648	A	C	FALSE	FALSE	L1710V	Utp20	uc007grx.2#exon.40	21.5662				H-2-Kd	3.8	EVLEPEAMEV	6899.09	ELLEPEAMEV	1.1	3075.6	H2-IAd	10.96	ENTVEMAEVLEPEAM	ENTVEMAELLEPEAM	16.86	44067
chr10_88969350	T	C	FALSE	FALSE	Q4R	Nr1h4	uc007gsg.2#exon.0	0.225689				H-2-Kd	1.1	RFQGLENPI	183.67	QFQGLENPI	0.8	124.56	H2-IAd	26.52	RFQGLENPIQISLHH	QFQGLENPIQISLHH	26.675	55563.4
chr10_89512621	C	T	FALSE	FALSE	A145V	Anks1b	uc011xlm.1#exon.3	0.257169				H-2-Kd	3.1	QYGHSEVVVV	6090.87	QYGHSEVVAV	3.1	6108.76	H2-IAd	8.525	QYGHSEVVVVLLEEL	QYGHSEVVAVLLEEL	6.175	2982.72
chr10_89723452	T	A	FALSE	FALSE	L443Q	Anks1b	uc011xlm.1#exon.9	0.257169				H-2-Ld	0.65	EPSASQDTF	220.5	EPSASLDTF	1.25	811.31	H2-IAd	7.94	NFPMEMEPSASQDTF	NFPMEMEPSASLDTF	7.845	165251
chr10_90458523	C	T	FALSE	FALSE	D1147N	Apaf1	uc007gtg.1#exon.25	4.75954				H-2-Kd	7.5	IWNVSNGQL	2532.85	IWNVSDGQL	8.5	6871.48	H2-IAd	12.905	NGQLLHSCAPISVEE	DGQLLHSCAPISVEE	12.95	21712.6
chr10_92152430	A	G	FALSE	FALSE	V587A	Nedd1	uc007gud.2#exon.12	12.6048				H-2-Dd	0.7	GAPLTSAQI	1641.55	GAPLTSVQI	0.7	1565.15	H2-IAd	18.385	PLTSAQIRFIQNMIQ	PLTSVQIRFIQNMIQ	16.58	516.815
chr10_9348579	G	A	TRUE	TRUE		Samd5	uc007eiw.1#exon.1	0					999							999
chr10_94041809	G	A	FALSE	FALSE	G241R	Tmcc3	uc007gvt.2#exon.1	4.13693				H-2-Kd	0.6	AYGRSATIV	335.23	AYGGSATIV	0.7	365.32	H2-IAd	12.73	EEFRPEASPRAYGRS	EEFRPEASPRAYGGS	14.225	40572.2
chr10_97156365	C	T	FALSE	FALSE	R86C	4921510H08Rik	uc007gxd.1#exon.0	0				H-2-Kd	1.9	LYSNWECCGG	4600.68	LYSNWERCGG	2	4682.05	H2-IAd	34.975	CCGGPWRPPLIAFQS	RCGGPWRPPLIAFQS	36.12	1341.32
chr10_98572719	C	T	FALSE	FALSE	P558S	Galnt4	uc007gxj.2#exon.0	2.30422				H-2-Kd	5.2	RTAEGRSSV	9792.21	RTAEGRPSV	24.2	65832.3	H2-IAd	10.275	GRSSVHMKTCDALDK	GRPSVHMKTCDALDK	16.04	1202.55
chr11_100110039	C	T	TRUE	FALSE		Krt16	uc007lkq.1#exon.0	0					999							999
chr11_100945662	C	T	FALSE	FALSE	A244V	Coasy	uc007lnc.1#exon.2	6.50717				H-2-Kd	1.3	ELLQPYVERV	3479.18	ELLQPYAERV	1.3	3563.73	H2-IAd	18.805	LLKSKLLPELLQPYV	LLKSKLLPELLQPYA	17.025	3157.64
chr11_100947434	G	A	FALSE	FALSE	E536K	Coasy	uc007lnc.1#exon.8	6.50717				H-2-Kd	1.7	TLWKSHVTQS	4246.05	TLWESHVTQS	1.7	4246.05	H2-IAd	4.51	WKSHVTQSQVEKAWN	WESHVTQSQVEKAWN	7.12	5550.73
chr11_101278706	G	A	TRUE	TRUE		Aarsd1	uc007los.1#exon.0	31.9247					999							999
chr11_101332383	G	A	FALSE	FALSE	A150T	Rnd2	uc007lpa.1#exon.5	7.48422				H-2-Kd	8.2	TVLTKQVGAV	10634.3	TVLAKQVGAV	8.2	10634.3	H2-IAd	6.54	QGTVLTKQVGAVSYV	QGTVLAKQVGAVSYV	2.665	2709.3
chr11_102067163	A	G	FALSE	FALSE	Y248H	Hdac5	uc007lqu.1#exon.6	8.20474				H-2-Dd	0.8	TPPSHKLPL	755.78	TPPSYKLPL	0.8	847.36	H2-IAd	40.32	TPPSHKLPLLGPYDS	TPPSYKLPLLGPYDS	43.76	6954.92
chr11_102149775	T	C	TRUE	TRUE		Tmub2	uc007lrb.1#exon.3	8.3882					999							999
chr11_103397886	T	A	FALSE	FALSE	K1397M	Gm884	uc007lvk.1#exon.10	0				H-2-Ld	7.1	RTKKGDKEM	14793	RTKKGDKEK	54.35	91399	H2-IAd	41.62	KGDKEMHKWRKKYKE	KGDKEKHKWRKKYKE	64.325	453275
chr11_104151278	C	T	FALSE	FALSE	P82L	Mapt	uc007lwg.1#exon.3	0.0742168				H-2-Dd	1.2	QAAAQLHTEI	77.2614	QAAAQPHTEI	9.8	2353.88	H2-IAd	7.13	APDKQAAAQLHTEIP	APDKQAAAQPHTEIP	12.945	3572.05
chr11_105108831	C	G	TRUE	FALSE		Tlk2	uc007lxd.2#exon.10	8.23363					999							999
chr11_107745833	C	T	FALSE	TRUE	A8T	Cacng5	uc007mbb.1#exon.1	0				H-2-Kd	2.6	KTLTLLSSV	1566.15	KALTLLSSV	2.2	1080.2	H2-IAd	4.335	ACGRKTLTLLSSVFA	ACGRKALTLLSSVFA	1.46	388.65
chr11_108257152	C	T	FALSE	FALSE	P30S	Apoh	uc007mbp.2#exon.1	0				H-2-Ld	1.1	CPKPDDLSF	2968.8	CPKPDDLPF	2.05	7156.6	H2-IAd	12.11	DDLSFATVVPLKTSY	DDLPFATVVPLKTSY	22.525	404.845
chr11_109261639	T	G	TRUE	TRUE		Gna13	uc007mce.1#exon.3	12.8311					999							999
chr11_109378733	G	A	FALSE	FALSE	A133T	Arsg	uc007mcn.1#exon.4	0.277149				H-2-Kd	1.4	GYVTTMIGKW	3737.04	GYVTAMIGKW	1.1	3086.37	H2-IAd	17.205	EGYVTTMIGKWHLGH	EGYVTAMIGKWHLGH	12.53	6188.99
chr11_109386788	C	G	FALSE	FALSE	Q183E	Arsg	uc007mcn.1#exon.6	0.277149				H-2-Kd	0.9	NYPPCPACPE	2735.01	NYPPCPACPQ	0.9	2735.01	H2-IAd	81.96	YNYPPCPACPERDGL	YNYPPCPACPQRDGL	80.79	13184.5
chr11_109899709	A	C	FALSE	FALSE	L1296R	Abca8a	uc007mdf.1#exon.29	0.0272656				H-2-Dd	7.9	KKKCFVRKSK	1589.5	KKKCFVLKSK	8.5	1830.95	H2-IAd	7.48	FVRKSKKKIATRNIS	FVLKSKKKIATRNIS	11.3	11109
chr11_110162858	T	G	FALSE	FALSE	I714L	Abca5	uc007mdm.1#exon.16	2.35498				H-2-Kd	0.6	MYLDRYCATE	2129.86	MYIDRYCATE	1.2	3370.88	H2-IAd	4.93	YRLSMYLDRYCATES	YRLSMYIDRYCATES	2.99	5649.15
chr11_11252634	A	G	FALSE	FALSE	L284P	Zpbp	uc011xrm.1#exon.6	0				H-2-Ld	0.45	EPPPEIYYI	229.57	EPLPEIYYI	0.35	195.4	H2-IAd	23.475	FIQQVEVLGKRAEPP	FIQQVEVLGKRAEPL	23.07	9953.83
chr11_114613136	C	T	FALSE	FALSE	P224S	Dnaic2	uc007mfp.1#exon.6	0.37296				H-2-Kd	0.3	AYLSDGAWSS	1596.41	AYLSDGAWSP	0.3	1596.41	H2-IAd	4.28	TKYHMAYLSDGAWSS	TKYHMAYLSDGAWSP	4.765	28381
chr11_114618669	T	C	TRUE	TRUE		Dnaic2	uc007mfn.1#exon.12	0.449513					999							999
chr11_114618672	G	C	TRUE	TRUE		Dnaic2	uc007mfn.1#exon.12	0.449513					999							999
chr11_114648149	G	C	FALSE	FALSE	A654P	Kif19a	uc007mfq.1#exon.13	0				H-2-Ld	4.9	VPSRALQDS	6556.23	VASRALQDS	38.5	52947.1	H2-IAd	2.795	LERATIMDRVPSRAL	LERATIMDRVASRAL	1.3	45.4661
chr11_114650470	C	T	TRUE	FALSE		Kif19a	uc007mfq.1#exon.17	0					999							999
chr11_114978400	G	A	FALSE	FALSE	P301S	Cd300lf	uc007mgn.2#exon.6	0				H-2-Dd	4.2	LTLAGLGQES	504.159	LTLAGLGQEP	4.2	504.159	H2-IAd	5.61	VSYAALTLAGLGQES	VSYAALTLAGLGQEP	5.89	11405.3
chr11_115066408	C	T	FALSE	TRUE	T154I	Tmem104	uc007mgt.2#exon.6	1.61217				H-2-Kd	0.3	IYLYGDLAI	145.87	TYLYGDLAI	0.3	98.81	H2-IAd	3.12	IYLYGDLAIYAAAVP	TYLYGDLAIYAAAVP	3.015	59458
chr11_115205895	G	A	FALSE	FALSE	D347N	Otop3	uc007mhe.1#exon.5	0				H-2-Ld	0.1	GPNIARQYF	10.43	GPDIARQYF	0.1	26.09	H2-IAd	32.14	VFVLFQIEASGPNIA	VFVLFQIEASGPDIA	29.35	450713
chr11_115987537	C	T	FALSE	FALSE	E471K	Trim65	uc007mkb.2#exon.5	1.28044				H-2-Dd	1.1	GCLTFYSLKP	64.6867	GCLTFYSLEP	1.5	98.499	H2-IAd	34.25	LTFYSLKPRTQPLHT	LTFYSLEPRTQPLHT	41.37	18089.4
chr11_116083997	G	C	FALSE	FALSE	S1393R	Evpl	uc007mkp.1#exon.21	0.0624544				H-2-Kd	12.4	SRLRRSLDEE	13655.5	SRLSRSLDEE	12.4	13655.5	H2-IAd	11.805	SRLRRSLDEEVGRRR	SRLSRSLDEEVGRRR	27.35	21678.7
chr11_116538921	G	A	FALSE	FALSE	P343L	St6galnac2	uc007mma.1#exon.8	0.0491372				H-2-Kd	1.2	HYFEREKKLL	3323.11	HYFEREKKPL	1.2	3340.01	H2-IAd	11.495	YFEREKKLLIFYANH	YFEREKKPLIFYANH	34.25	21055.4
chr11_117644531	C	T	FALSE	FALSE	R37W	Tmc8	uc007mns.2#exon.1	0.0184172				H-2-Dd	0.6	WTPVRMLPY	1498.43	RTPVRMLPY	2.9	9794.55	H2-IAd	3.195	CASWTPVRMLPYAMA	CASRTPVRMLPYAMA	2.255	2558.39
chr11_118136293	C	T	TRUE	FALSE		Usp36	uc011yim.1#exon.9	11.2047					999							999
chr11_118890350	C	T	FALSE	FALSE	T476I	Cbx2	uc007mpt.1#exon.4	4.44135				H-2-Ld	5.65	QNLSVAIQI	10470.9	QNLSVAIQT	21.85	25628.7	H2-IAd	2.945	SAAQNLSVAIQISQD	SAAQNLSVAIQTSQD	3.56	318.697
chr11_119872214	C	T	FALSE	FALSE	D890N	Aatk	uc007mrk.1#exon.7	0.0217466				H-2-Dd	0.5	NGPHTEKSG	772.01	DGPHTEKSG	0.3	548.57	H2-IAd	21.56	NGPHTEKSGIVPALR	DGPHTEKSGIVPALR	21.555	5047.37
chr11_120145691	G	A	TRUE	FALSE		Bahcc1	uc011yiy.1#exon.17	3.67953					999							999
chr11_120208617	G	A	FALSE	FALSE	Q137-	Actg1	uc007msi.1#exon.3	132.729					999							999
chr11_120311895	G	A	FALSE	FALSE	R11W	Pde6g	uc007mss.1#exon.1	0.0555594				H-2-Dd	3.7	EPPKGEIWS	8299.13	EPPKGEIRS	7.7	11422.2	H2-IAd	13.635	GEIWSATRVIGGPVT	GEIRSATRVIGGPVT	15.055	943.22
chr11_120490627	T	A	TRUE	FALSE		Mafg	uc007mtu.1#exon.2	22.8953					999							999
chr11_120503083	G	A	TRUE	FALSE		Pycr1	uc007mtv.1#exon.3	4.31408					999							999
chr11_120817734	G	A	FALSE	FALSE	R145H	Slc16a3	uc007muw.1#exon.4	9.36662				H-2-Kd	0.3	RYFNKRHPI	153.62	RYFNKRRPI	0.5	287.89	H2-IAd	9.47	NKRHPIANGLAAAGS	NKRRPIANGLAAAGS	3.825	9234.61
chr11_121021672	C	T	TRUE	FALSE		Uts2r	uc007mvj.1#exon.0	0		rs27014504	by-frequency		999							999
chr11_121310290	G	A	TRUE	FALSE		Fn3k	uc007mvx.2#exon.4	0.0413824					999							999
chr11_16894770	C	T	TRUE	FALSE		Plek	uc007ibv.2#exon.2	0					999							999
chr11_19994319	C	T	TRUE	FALSE		Actr2	uc011xrw.1#exon.2	25.5689					999							999
chr11_20627584	T	C	FALSE	TRUE	Y9C	Aftph	uc007idg.1#exon.0	14.4409				H-2-Kd	7.3	IRMCSSSPPP	10020.3	IRMYSSSPPP	7.3	10020.3	H2-IAd	25.405	MEPDIIRMCSSSPPP	MEPDIIRMYSSSPPP	16.3	48503.4
chr11_21219858	T	C	FALSE	FALSE	-978R	Vps54	uc007ido.2#exon.22	9.32315				H-2-Ld	59.65	AEIWEQKRR	39779.6	AEIWEQKR			H2-IAd	38.655	DLDLNMAEIWEQKRR	DLDLNMAEIWEQKR		10431.6
chr11_21407457	C	A	TRUE	TRUE		4932414J04Rik	uc011xsa.1#exon.1	0.0163175					999							999
chr11_23352528	A	G	FALSE	FALSE	M80V	Usp34	uc007iez.1#exon.4	9.5201				H-2-Dd	10.3	DDVDASVEDI	2547.22	DDMDASVEDI	10.2	2505.44	H2-IAd	65.31	DDVDASVEDIGGRSC	DDMDASVEDIGGRSC	46.975	313714
chr11_23416579	C	T	FALSE	FALSE	V151I	1700093K21Rik	uc007ife.1#exon.4	0				H-2-Dd	8.8	KMPIHIHRS	16573.7	KMPIHVHRS	8.8	16734.3	H2-IAd	5.61	LAEKMPIHIHRSSDT	LAEKMPIHVHRSSDT	4.835	6023.6
chr11_23567306	G	A	FALSE	FALSE	E7K	Pus10	uc007ifk.1#exon.1	6.5754				H-2-Kd	11.9	MLPLTEKNKH	13293.7	MLPLTEENKH	13.7	14528.1	H2-IAd	19.215	LTEKNKHVAQLLFSS	LTEENKHVAQLLFSS	25.075	77.0082
chr11_23642815	C	T	FALSE	FALSE	A406T	Rel	uc007ifo.1#exon.9	3.518				H-2-Dd	1.1	TLSTFSTGTL	67.2864	TLSTFSAGTL	1	58.3254	H2-IAd	37.025	TGTLSSNSQGILPFL	AGTLSSNSQGILPFL	36.92	56104.8
chr11_24622321	A	C	TRUE	TRUE		Gm10466	uc011xsh.1#exon.2	0					999							999
chr11_26687845	A	G	TRUE	TRUE		Gapdh	uc007igj.1#exon.1	52.4183	(TAAA)n				999							999
chr11_28483586	C	T	TRUE	TRUE		Ccdc85a	uc007igk.2#exon.0	0					999							999
chr11_29721732	G	A	TRUE	FALSE		Eml6	uc007ihq.1#exon.13	0.711885					999							999
chr11_30014818	C	T	FALSE	FALSE	W1893-	Spnb2	uc007iht.1#exon.25	38.4133					999							999
chr11_3121177	C	T	FALSE	FALSE	S222L	Eif4enif1	uc007hsc.2#exon.5	14.2698				H-2-Dd	0.5	EPEWFLAGPT	22.2561	EPEWFSAGPT	2.2	176.474	H2-IAd	37.89	LAGPTSQSETIELTG	SAGPTSQSETIELTG	38.31	114803
chr11_33375060	G	A	TRUE	TRUE		Ranbp17	uc007ikl.2#exon.11	0					999							999
chr11_33973554	A	T	FALSE	FALSE	K194N	Lcp2	uc007iku.1#exon.7	0				H-2-Ld	0.15	RPNPALPPL	36.9	RPKPALPPL	0.3	75.31	H2-IAd	30	GKVSQQPPVPPLRPN	GKVSQQPPVPPLRPK	29.975	140.533
chr11_3417782	A	C	FALSE	TRUE	I890S	Smtn	uc007hte.2#exon.8	10.4104				H-2-Kd	4.2	DMMSMGKKPD	7382.7	DMMIMGKKPD	4.2	7382.71	H2-IAd	13.49	VEDMMSMGKKPDPKC	VEDMMIMGKKPDPKC	20.335	10184.1
chr11_34182749	G	A	TRUE	FALSE		Dock2	uc007ikx.1#exon.32	0					999							999
chr11_35665792	C	T	FALSE	FALSE	R891K	Wwc1	uc007ili.1#exon.18	1.09667				H-2-Kd	10.3	TVVRPKDRKV	12194.2	TVVRPKDRRV	10.4	12244.7	H2-IAd	41.69	VVRPKDRKVGAPSTG	VVRPKDRRVGAPSTG	45.925	6815.59
chr11_35840897	G	A	FALSE	FALSE	R1815-	Odz2	uc007ilk.1#exon.25	0					999							999
chr11_35860973	A	T	FALSE	FALSE	L1427H	Odz2	uc007ilk.1#exon.22	0				H-2-Kd	0.2	DYSLSKHAI	55.77	DYSLSKLAI	0.5	231.42	H2-IAd	1.715	LSKHAIHSALESASA	LSKLAIHSALESASA	0.205	57040.8
chr11_40493624	C	T	TRUE	FALSE		Mat2b	uc007ilp.2#exon.6	20.8856					999							999
chr11_40541957	C	T	FALSE	TRUE	A66T	Hmmr	uc007ilt.2#exon.2	16.9599				H-2-Kd	2.4	TLLASTKKAK	5298.37	TLLASAKKAK	1.6	4100.36	H2-IAd	15.245	ASTKKAKKSVSKDSQ	ASAKKAKKSVSKDSQ	7.405	3070.34
chr11_41966844	A	G	FALSE	FALSE	F183L	Gabra1	uc007imf.1#exon.5	0				H-2-Kd	4.3	CPLKLGSYAY	7434.43	CPLKFGSYAY	9.4	11561.6	H2-IAd	2.605	LGSYAYTRAEVVYEW	FGSYAYTRAEVVYEW	2.87	625.01
chr11_42300803	T	A	FALSE	FALSE	L115H	Gabrb2	uc007imj.1#exon.3	0				H-2-Kd	3.3	QHWVPDTYFL	6392.95	QLWVPDTYFL	0.9	2849.96	H2-IAd	33.28	LDNRVADQHWVPDTY	LDNRVADQLWVPDTY	29.84	13382.5
chr11_42405393	G	A	FALSE	FALSE	W192-	Gabrb2	uc007imi.1#exon.6	0					999							999
chr11_43014708	C	T	TRUE	FALSE		Atp10b	uc007imk.1#exon.7	0.00876487					999							999
chr11_43029601	T	C	TRUE	FALSE		Atp10b	uc007imk.1#exon.11	0.00876487					999							999
chr11_43410990	C	T	TRUE	FALSE		Fabp6	uc007imt.1#exon.2	0					999							999
chr11_44435462	C	T	TRUE	TRUE		Ebf1	uc007inj.1#exon.3	0					999							999
chr11_44697417	C	T	FALSE	FALSE	L247F	Ebf1	uc007ink.1#exon.7	0				H-2-Dd	5.1	FDPSEGTPS	9658.2	LDPSEGTPS	15	14838.8	H2-IAd	42.42	NSKHGRRARRFDPSE	NSKHGRRARRLDPSE	32.11	481.718
chr11_45953198	C	T	FALSE	FALSE	P751S	Adam19	uc007iny.1#exon.19	0				H-2-Ld	3.35	HQFSCSFRV	1703.08	HQFSCPFRV	2.9	1946.91	H2-IAd	27.565	LRHQFSCSFRVSQSG	LRHQFSCPFRVSQSG	31.26	8449.62
chr11_46052925	C	T	TRUE	TRUE		C030019I05Rik	uc007ioe.1#exon.1	0					999							999
chr11_46140853	G	A	TRUE	TRUE		Itk	uc007iog.1#exon.16	0.00707667					999							999
chr11_46390726	C	T	FALSE	FALSE	S42F	BC053393	uc007ioo.2#exon.2	0				H-2-Dd	0.6	TLPCSYPEF	3974.82	TLPCSYPES	6.9	13424.2	H2-IAd	52.855	YPEFRILSFVCWGRG	YPESRILSFVCWGRG	45.355	41906.8
chr11_46792812	C	T	TRUE	FALSE		Sgcd	uc007ioz.1#exon.7	8.54766					999							999
chr11_4783731	A	C	FALSE	FALSE	H77P	Nipsnap1	uc007hvk.1#exon.2	0.00970412				H-2-Kd	3.1	NLYKIQFPNV	6091.83	NLYKIQFHNV	3.1	6091.77	H2-IAd	29.13	PNVKPECLDAYNSLT	HNVKPECLDAYNSLT	27.765	11351.5
chr11_48729441	C	T	TRUE	FALSE		Gm12185	uc007ipj.1#exon.1	0.405235					999							999
chr11_49959833	G	C	TRUE	FALSE		Tbc1d9b	uc007iro.1#exon.4	9.0769					999							999
chr11_50115316	C	T	FALSE	FALSE	W324-	Canx	uc007isg.2#exon.8	84.2766					999							999
chr11_50600733	G	A	TRUE	FALSE		Adamts2	uc007isp.1#exon.14	0					999							999
chr11_50647210	T	G	FALSE	FALSE	K100N	Zfp879	uc007isr.1#exon.4	0				H-2-Ld	1.7	LPFRRNPGV	513.05	LPFRRKPGV	1.5	447.66	H2-IAd	34.22	LPFRRNPGVAAGGGK	LPFRRKPGVAAGGGK	22.265	2798.6
chr11_50764652	A	C	FALSE	FALSE	F143V	Prop1	uc007itg.1#exon.2	0				H-2-Dd	0.9	STATFSGVLP	46.7371	STATFSGFLP	0.9	50.442	H2-IAd	15.315	IAHLSTATFSGVLPE	IAHLSTATFSGFLPE	25.425	53399.1
chr11_51407455	A	C	FALSE	FALSE	E247A	Agxt2l2	uc007itx.1#exon.7	29.714				H-2-Dd	0.2	AGGLFVADAI	5.5645	AGGLFVADEI	0.3	11.9768	H2-IAd	11.635	AEHIHRAGGLFVADA	AEHIHRAGGLFVADE	14.49	13.0999
chr11_51416430	C	T	TRUE	TRUE		Agxt2l2	uc007ity.1#exon.12	4.61017					999							999
chr11_51527114	T	C	TRUE	TRUE		Sec24a	uc007iuk.1#exon.0	2.87193					999							999
chr11_53278692	G	A	FALSE	TRUE	G356D	Shroom1	uc007iwe.1#exon.2	0.29475				H-2-Dd	3.4	TKPAGCDRRI	354.233	TKPAGCGRRI	3.2	328.781	H2-IAd	14.08	DRRISETSVSTPGPS	GRRISETSVSTPGPS	14.525	371589
chr11_54080764	G	A	TRUE	TRUE		Il3	uc007ixn.1#exon.0	0					999							999
chr11_54440208	C	A	FALSE	FALSE	S261R	Rapgef6	uc007ixy.1#exon.10	4.36448				H-2-Dd	3.1	RGTRKGHIVI	309.462	SGTRKGHIVI	4.3	527.306	H2-IAd	2.185	RGTRKGHIVIKATPE	SGTRKGHIVIKATPE	2.25	5661.72
chr11_54754324	C	T	TRUE	FALSE		Tnip1	uc007iyl.2#exon.1	4.85772					999							999
chr11_55069721	C	T	TRUE	FALSE		Fat2	uc007izf.1#exon.20	0.049069					999							999
chr11_55096056	T	G	FALSE	FALSE	K2444T	Fat2	uc007izf.1#exon.8	0.049069				H-2-Ld	2.25	TQLDSSYNL	8162.6	KQLDSSYNL	4.55	15216.9	H2-IAd	23.22	MFNLCKTQLDSSYNL	MFNLCKKQLDSSYNL	28.035	341.872
chr11_5543763	G	A	TRUE	FALSE		Ankrd36	uc007hws.1#exon.5	0					999							999
chr11_56825537	G	A	FALSE	FALSE	M1I	Gria1	uc007izs.2#exon.0	0				H-2-Ld	1.3	IPYIFAFFC	3671.75	MPYIFAFFC	1.35	3653.97	H2-IAd	83.875	IPYIFAFFCTGFLGA	MPYIFAFFCTGFLGA	83.145	304346
chr11_57042487	C	T	TRUE	FALSE		Gria1	uc007izs.2#exon.7	0					999							999
chr11_57102875	C	T	FALSE	TRUE	L717F	Gria1	uc007izs.2#exon.12	0				H-2-Dd	0.2	KYAYFLESTM	3.96894	KYAYLLESTM	10.4	2587.32	H2-IAd	16.515	GMIRVRKSKGKYAYF	GMIRVRKSKGKYAYL	16.09	28685.7
chr11_57583127	A	G	FALSE	FALSE	I98V	Galnt10	uc007jab.1#exon.5	6.89579				H-2-Kd	1	MYYKRVPIPP	3007.98	MYYKRIPIPP	0.8	2600.1	H2-IAd	8.485	WEMYYKRVPIPPELQ	WEMYYKRIPIPPELQ	8.32	24267
chr11_57853921	G	A	FALSE	FALSE	A129T	Larp1	uc007jah.2#exon.1	42.1254				H-2-Dd	8.7	SAPAKVVRT	13265	SAPAKVVRA	10	14654.9	H2-IAd	7.225	SAPAKVVRTAAPKPR	SAPAKVVRAAAPKPR	2.1	2068.87
chr11_58002429	T	A	FALSE	FALSE	N390K	Gm12250	uc011xvf.1#exon.1	0.0672255				H-2-Dd	0.4	MQKYFLDTVT	16.7949	MQNYFLDTVT	0.3	11.4458	H2-IAd	4.265	RKSYYMQKYFLDTVT	RKSYYMQNYFLDTVT	14.82	2709.28
chr11_58195815	G	A	TRUE	TRUE		2210415F13Rik	uc007jbj.1#exon.2	0					999							999
chr11_58236382	A	G	FALSE	FALSE	K112E	1810065E05Rik	uc007jbl.1#exon.3	0				H-2-Dd	6.2	TEPSQVPAK	8189.47	TKPSQVPAK	5.2	9637.54	H2-IAd	14.515	CNQVDTEPSQVPAKA	CNQVDTKPSQVPAKA	8.54	15184
chr11_58343473	T	C	FALSE	FALSE	T5A	Olfr330	uc007jbr.2#exon.1	0				H-2-Kd	11.3	AWMNNYTTQ	14504.7	TWMNNYTTQ	10.4	14453.3	H2-IAd	49.455	AWMNNYTTQSDFTLV	TWMNNYTTQSDFTLV	49.855	24029.6
chr11_58355972	G	A	TRUE	TRUE		Olfr329-ps	uc007jbs.2#exon.2	0					999							999
chr11_58814296	T	G	FALSE	FALSE	Q6962H	Obscn	uc007jdb.2#exon.94	0.078593				H-2-Kd	2.9	FYQHAGEGAE	5959.92	FYQQAGEGAE	2.9	5959.92	H2-IAd	3.645	VPRHSVISSLFYQHA	VPRHSVISSLFYQQA	2.73	65028.1
chr11_58851153	G	A	FALSE	FALSE	Q5402-	Obscn	uc007jdb.2#exon.59	0.0686367					999							999
chr11_58854071	C	T	FALSE	FALSE	G4936S	Obscn	uc007jdb.2#exon.57	0.0686367				H-2-Kd	3.1	TFNVVMTSS	3213.27	TFNVVMTSG	5	6674.76	H2-IAd	21.785	SSGDEVPAQPSLPPE	GSGDEVPAQPSLPPE	22.265	30551.7
chr11_59142180	A	C	FALSE	FALSE	K177T	Wnt9a	uc007jdq.1#exon.2	0.358225				H-2-Kd	2.3	KYSSTFVKEF	5063.49	KYSSKFVKEF	3.4	6517.86	H2-IAd	28.925	NLKYSSTFVKEFLGR	NLKYSSKFVKEFLGR	27.42	1000000
chr11_59241929	C	T	FALSE	FALSE	V291M	Snap47	uc007jds.1#exon.2	15.5223				H-2-Dd	0.2	VIPILEMQF	4501.28	VIPILEVQF	0.2	4044.99	H2-IAd	4.875	LISAKMPEVIPILEM	LISAKMPEVIPILEV	5	89.865
chr11_59269206	G	A	TRUE	TRUE		Jmjd4	uc007jdu.1#exon.5	2.3033					999							999
chr11_59379757	C	T	FALSE	FALSE	S1032F	Nlrp3	uc007jeh.1#exon.10	0.402773				H-2-Dd	11.1	ELTIVFEIF	14855.5	ELTIVFEIS	55.8	22291.2	H2-IAd	45.045	LQEEKPELTIVFEIF	LQEEKPELTIVFEIS	44.87	10400.3
chr11_59426819	C	T	FALSE	FALSE	A118V	Olfr225	uc007jel.1#exon.0	0				H-2-Kd	2.5	ILLSVMVYDR	5370.89	ILLSVMAYDR	2.6	5501.41	H2-IAd	9.625	GIECILLSVMVYDRF	GIECILLSVMAYDRF	5.165	10048.6
chr11_60000551	C	G	FALSE	FALSE	P647A	Rai1	uc007jfl.1#exon.1	6.57258				H-2-Dd	4.9	SQPGEAETL	8365.24	SQPGEPETL	4.9	9627.02	H2-IAd	29.8	TVAKTSWSQPGEAET	TVAKTSWSQPGEPET	38.42	38999.9
chr11_60076278	C	G	FALSE	FALSE	A125P	Tom1l2	uc007jfq.1#exon.4	7.39536				H-2-Dd	0.7	WPDAFRSSPD	33.2649	WADAFRSSPD	0.9	46.4594	H2-IAd	8.7	IVQDKVLALIQAWPD	IVQDKVLALIQAWAD	6.27	223.917
chr11_60321032	C	T	FALSE	FALSE	L2774F	Myo15	uc007jfz.1#exon.45	0.00493287				H-2-Dd	2.2	ASRRFRVLCA	172.26	ASRRLRVLCA	59.8	112295	H2-IAd	3.32	EASRRFRVLCAYSFA	EASRRLRVLCAYSFA	0.855	1130.6
chr11_60576039	C	T	FALSE	FALSE	V57I	Top3a	uc007jgk.1#exon.3	3.21736				H-2-Kd	0.3	LYGQNITMI	54.52	LYGQNVTMI	0.3	66.12	H2-IAd	9.05	ITMIMTSVSGHLLAH	VTMIMTSVSGHLLAH	8.65	317.076
chr11_61533428	G	A	FALSE	FALSE	A9V	Slc5a10	uc007jia.1#exon.0	0				H-2-Dd	9.3	TGDVHVPGS	17463.7	TGDAHVPGS	9.2	17459.1	H2-IAd	21.955	VHVPGSQLSVTDIIV	AHVPGSQLSVTDIIV	22.535	3658.16
chr11_62172508	G	A	FALSE	FALSE	P737S	Ncor1	uc007jiu.1#exon.1	16.6321				H-2-Kd	4.7	EVLQSAPHQV	7825.92	EVLQPAPHQV	3	5991.72	H2-IAd	9.615	NREWEVLQSAPHQVI	NREWEVLQPAPHQVI	9.69	3612.85
chr11_62690721	A	C	FALSE	TRUE	M961L	Fbxw10	uc011xwf.1#exon.12	0.171904				H-2-Dd	2.1	TGFMLLTVKE	169.973	TGFMLMTVKE	26.3	15070.9	H2-IAd	22.3	LDPLRMNTGFMLLTV	LDPLRMNTGFMLMTV	21.105	2304.94
chr11_6300795	G	A	TRUE	FALSE		Zmiz2	uc007hyl.1#exon.12	16.3292					999							999
chr11_64821869	A	G	FALSE	FALSE	V661A	Arhgap44	uc007jkt.1#exon.14	0.0219192				H-2-Kd	3.1	AGQPSPVSL	4048.31	VGQPSPVSL	4.5	5997.53	H2-IAd	36.16	QPAGQPSPVSLSPTP	QPVGQPSPVSLSPTP	39.19	2982.48
chr11_64821932	T	G	FALSE	FALSE	K640T	Arhgap44	uc007jkt.1#exon.14	0.0219192				H-2-Kd	2.7	KVSKTVAPI	3344.49	KVSKKVAPI	16.8	14176.1	H2-IAd	3.555	QSPHTLRKVSKTVAP	QSPHTLRKVSKKVAP	2.125	5290.18
chr11_64873353	A	C	FALSE	FALSE	V120G	Arhgap44	uc007jkw.1#exon.4	0.0137129				H-2-Ld	7.95	ERDGIEPLF	18466.1	ERDVIEPLF	10.25	19718.8	H2-IAd	39.625	IHFELQVERDGIEPL	IHFELQVERDVIEPL	25.455	120570
chr11_64880652	C	G	FALSE	FALSE	K68N	Arhgap44	uc007jkw.1#exon.3	0.0137129				H-2-Dd	3.3	NLPLTTLAQ	14038.2	KLPLTTLAQ	6.3	15734.5	H2-IAd	14.775	ADKRSKNLPLTTLAQ	ADKRSKKLPLTTLAQ	4.505	7927.85
chr11_65000640	G	A	FALSE	FALSE	P610L	Myocd	uc007jky.1#exon.9	0.00737842				H-2-Kd	3.5	QLLLHCVESS	6552.95	QLLPHCVESS	3.5	6552.94	H2-IAd	9.475	PACETAQLLLHCVES	PACETAQLLPHCVES	30.41	11791.6
chr11_6538583	C	T	TRUE	FALSE		Wap	uc007hzb.1#exon.0	0					999							999
chr11_65709377	C	T	FALSE	FALSE	V3644I	Dnahc9	uc007jlg.1#exon.55	0.00362625				H-2-Kd	11.4	ALVENLEITK	12961.9	ALVENLEVTK	11.4	12961.9	H2-IAd	19.45	NLEITKQTAADVEEK	NLEVTKQTAADVEEK	20.885	2639.7
chr11_65761027	C	T	TRUE	FALSE		Dnahc9	uc007jlg.1#exon.48	0.00362625					999							999
chr11_65908830	T	C	FALSE	FALSE	T1160A	Dnahc9	uc007jlg.1#exon.17	0.00362625				H-2-Dd	1.4	ADDMFEPLKQ	88.2409	TDDMFEPLKQ	0.9	50.0971	H2-IAd	17.77	MGHLVTLKERQSSAD	MGHLVTLKERQSSTD	20.24	3702.59
chr11_65921456	G	A	FALSE	FALSE	P1089L	Dnahc9	uc007jlg.1#exon.16	0.00362625				H-2-Dd	1	LFKASLLNTI	54.6968	PFKASLLNTI	0.9	49.6715	H2-IAd	1.025	GWMRVDVRLFKASLL	GWMRVDVRPFKASLL	2.635	1138.42
chr11_65922061	A	T	FALSE	FALSE	F918I	Dnahc9	uc007jlg.1#exon.15	0.00362625				H-2-Dd	0.3	CKPGLTPVI	499.11	CKPGLTPVF	0.2	266.9	H2-IAd	21.49	PVIEAQLNLVTPELV	PVFEAQLNLVTPELV	19.225	181.158
chr11_66760375	C	T	TRUE	TRUE		Gm12298	uc011xwk.1#exon.0	0					999							999
chr11_67002515	G	A	TRUE	FALSE		Myh2	uc007jmd.2#exon.24	0					999							999
chr11_67019011	G	A	FALSE	FALSE	E272K	Myh1	uc007jmg.1#exon.9	0				H-2-Kd	0.5	TYLLKKSRV	1402.48	TYLLEKSRV	0.7	1274.62	H2-IAd	7.73	TGKLASADIETYLLK	TGKLASADIETYLLE	8.3	6270.7
chr11_67022570	G	A	FALSE	FALSE	D602N	Myh1	uc007jmg.1#exon.15	0				H-2-Kd	12.5	NPLNETVVGL	13693.1	DPLNETVVGL	9.4	11517.8	H2-IAd	29.625	KNPLNETVVGLYQKS	KDPLNETVVGLYQKS	29.025	19245.6
chr11_67069863	G	A	FALSE	FALSE	S1611N	Myh4	uc007jmj.1#exon.32	0				H-2-Kd	4.1	STLDAEIRNR	7253.79	STLDAEIRSR	4.1	7223.86	H2-IAd	4.785	VESMQSTLDAEIRNR	VESMQSTLDAEIRSR	3.895	8375.24
chr11_67101734	C	T	FALSE	FALSE	T115I	Myh8	uc007jmr.1#exon.2	0				H-2-Ld	1.8	INEKLQQFF	4005.44	TNEKLQQFF	2.05	4541.62	H2-IAd	46.9	DFNSLEQLCINFINE	DFNSLEQLCINFTNE	48.265	268966
chr11_68611858	G	A	TRUE	FALSE		Myh10	uc007jny.1#exon.27	0.525927					999							999
chr11_69128263	G	A	TRUE	FALSE		Cntrob	uc007jpp.1#exon.8	5.07056					999							999
chr11_69160609	G	A	TRUE	FALSE		Chd3	uc007jpx.1#exon.2	15.3812					999							999
chr11_69244066	G	A	TRUE	FALSE		Dnahc2	uc007jqg.1#exon.75	0.00364477					999							999
chr11_69437161	T	G	TRUE	TRUE		Sat2	uc007jqq.1#exon.6	0.59309					999							999
chr11_69462679	G	A	FALSE	FALSE	S287N	Fxr2	uc007jqt.1#exon.8	25.8653				H-2-Kd	0.1	NYLEFSEDSV	1007.21	SYLEFSEDSV	0.1	856.804	H2-IAd	29.485	NYLEFSEDSVQVPRN	SYLEFSEDSVQVPRN	28.445	13288.6
chr11_69498611	C	G	FALSE	FALSE	R219S	Tnfsf13	uc007jre.1#exon.0	2.25252				H-2-Kd	7.1	SLSREVSRL	10137.5	SLRREVSRL	10.3	14233.2	H2-IAd	8.67	LCQTELQSLSREVSR	LCQTELQSLRREVSR	8.345	1894.01
chr11_69500422	G	A	TRUE	FALSE		Tnfsf12	uc007jri.2#exon.6	7.74124					999							999
chr11_69548677	G	A	FALSE	FALSE	T1678I	Polr2a	uc007jrj.1#exon.27	27.4114	(TGGG)n			H-2-Kd	0.9	SYSPISPSYS	2847.76	SYSPTSPSYS	0.9	2828.32	H2-IAd	42.985	SPSYSPISPSYSPTS	SPSYSPTSPSYSPTS	58.06	356598
chr11_69693879	G	A	TRUE	TRUE		Kctd11	uc007jsd.2#exon.0	3.59413					999							999
chr11_70039518	G	A	TRUE	TRUE		Bcl6b	uc007juc.2#exon.8	33.8295					999							999
chr11_70341005	G	A	TRUE	FALSE		Psmb6	uc007jve.2#exon.5	44.8264					999							999
chr11_70499605	G	A	FALSE	TRUE	P32S	Camta2	uc007jwb.2#exon.1	3.75237				H-2-Dd	1.9	CLPRCSLLP	2849.9	CLPRCPLLP	1.9	4446.51	H2-IAd	39.515	LECLPRCSLLPPERL	LECLPRCPLLPPERL	57.315	21695.1
chr11_7069632	C	T	FALSE	TRUE	A1091V	Adcy1	uc007hzf.1#exon.19	0.0309823				H-2-Dd	5.1	RPPLCPVAG	4992.08	RPPLCPAAG	5.1	5037.71	H2-IAd	27.29	RRPPLCPVAGPPVRP	RRPPLCPAAGPPVRP	31.17	141.062
chr11_7069681	G	A	TRUE	TRUE		Adcy1	uc007hzf.1#exon.19	0.0309823					999							999
chr11_70806210	G	C	FALSE	FALSE	P483A	Dhx33	uc007jxg.1#exon.8	9.21997				H-2-Kd	2.1	DDQLTLTAI	5142.85	DDQLTLTPI	3.8	6633.7	H2-IAd	4.255	AIGRKMAAFPLEPRF	PIGRKMAAFPLEPRF	4.69	6419.23
chr11_70813260	G	A	FALSE	TRUE	Q205-	Dhx33	uc007jxh.1#exon.1	5.45979					999							999
chr11_72697913	G	A	FALSE	FALSE	G1744S	Zzef1	uc007jzl.2#exon.32	3.8457				H-2-Dd	0.7	QDSMFEAWYE	34.8995	QDGMFEAWYE	0.8	36.7051	H2-IAd	38.435	ECQDSMFEAWYEKIA	ECQDGMFEAWYEKIA	48.655	298278
chr11_72842657	A	G	FALSE	FALSE	R234G	Camkk1	uc007jzt.1#exon.7	1.53519				H-2-Kd	0.4	LYLVFDLLGK	1751.65	LYLVFDLLRK	0.4	1749.12	H2-IAd	53.73	LGKGPVMEVPCDKPF	LRKGPVMEVPCDKPF	40.25	4313.23
chr11_73001248	G	A	FALSE	FALSE	P184L	Ctns	uc007kae.1#exon.6	4.0653				H-2-Kd	1.1	LYIQEEFLLK	3130.48	PYIQEEFLLK	0.8	2599.1	H2-IAd	42.505	LWVLYIQEEFLLKYP	LWVPYIQEEFLLKYP	53.595	19110.2
chr11_73055284	C	T	FALSE	FALSE	P408S	Trpv1	uc007kah.1#exon.6	0.0116868				H-2-Kd	0.8	AYSSSETSN	589.59	AYSSSETPN	0.6	908.55	H2-IAd	8.645	SNRHDMLLVEPLNRL	PNRHDMLLVEPLNRL	9.195	439.653
chr11_73267155	T	A	FALSE	FALSE	K186M	Olfr380	uc007kau.1#exon.0	0				H-2-Kd	0.8	ALLMLACSDI	2605	ALLKLACSDI	0.8	2605	H2-IAd	2.165	HFFCDMSALLMLACS	HFFCDMSALLKLACS	2.365	47.7881
chr11_73720214	A	C	FALSE	FALSE	L260V	Olfr395	uc007kbf.1#exon.0	0				H-2-Kd	0.6	LYVCPSGNNS	2163.42	LYLCPSGNNS	0.2	1216.44	H2-IAd	27.615	TLFYGTIIGLYVCPS	TLFYGTIIGLYLCPS	33.115	33204.3
chr11_73867578	T	C	TRUE	FALSE		Olfr399	uc007kbk.2#exon.0	0					999							999
chr11_74102394	A	G	TRUE	FALSE		Olfr59	uc007kbr.2#exon.1	0					999							999
chr11_74742619	G	A	FALSE	TRUE	E72K	Smg6	uc007kcz.1#exon.1	5.99545				H-2-Dd	3.6	SGNKEFKDEI	390.823	SGNEEFKDEI	14.2	4665.69	H2-IAd	37.44	RLRNRPKTKEASGNK	RLRNRPKTKEASGNE	37.725	21205.4
chr11_75446651	C	T	TRUE	TRUE		Inpp5k	uc007kej.1#exon.1	3.96613					999							999
chr11_75479218	T	C	FALSE	FALSE	L546P	Myo1c	uc007keo.1#exon.15	42.0952				H-2-Dd	2	NDPLFRNLKE	157.805	NDLLFRNLKE	4	463.111	H2-IAd	46.745	PLFRNLKETMCSSMN	LLFRNLKETMCSSMN	45.615	12123.2
chr11_75890003	C	T	FALSE	FALSE	S423N	Vps53	uc007kfb.1#exon.4	6.54622				H-2-Kd	1.3	FSTVISNSI	1188.04	FSTVISSSI	0.7	388.49	H2-IAd	9.085	ISNSIQLLVQDLDAA	ISSSIQLLVQDLDAA	7.355	354.33
chr11_76611113	T	G	FALSE	FALSE	M945L	Cpd	uc007kga.1#exon.11	10.8671				H-2-Ld	2.35	LNYPHITNL	5098.55	MNYPHITNL	2.25	4047.27	H2-IAd	19.355	HSYKDLSEFLRGLVL	HSYKDLSEFLRGLVM	18.595	26931.6
chr11_77268466	C	T	FALSE	FALSE	Q1253-	Ssh2	uc007kgl.1#exon.14	2.68048					999							999
chr11_77286352	C	T	FALSE	FALSE	A429T	Ankrd13b	uc007kgv.1#exon.2	12.6064				H-2-Kd	0.7	IFHILNTRI	123.75	IFHILNARI	4.3	1835.96	H2-IAd	36.7	FPVKIEIPIFHILNT	FPVKIEIPIFHILNA	32.77	6434.96
chr11_77841761	G	A	FALSE	FALSE	G830D	Phf12	uc007kht.2#exon.12	12.4456				H-2-Kd	3.5	NYDHCNYVSG	6657.26	NYGHCNYVSG	7.3	10013.9	H2-IAd	46.61	IGTGADMDVCLTNYD	IGTGADMDVCLTNYG	47.355	92.5366
chr11_78040440	C	G	FALSE	FALSE	A484P	Supt6h	uc007kip.2#exon.11	20.6767				H-2-Dd	2.4	AKPSRKKLK	8203.9	AKASRKKLK	27.2	35931.9	H2-IAd	11.065	KMQNAAKPSRKKLKR	KMQNAAKASRKKLKR	5.6	21154.9
chr11_78099016	A	G	FALSE	FALSE	I1814M	2610507B11Rik	uc007kir.2#exon.29	68.0266				H-2-Ld	1.1	NPEEQRSSM	867.41	NPEEQRSSI	3.9	3331.29	H2-IAd	1.88	SSMLHLQEAVRQHVA	SSILHLQEAVRQHVA	3.595	2699.34
chr11_78101290	T	A	FALSE	FALSE	F2006I	2610507B11Rik	uc007kir.2#exon.33	68.0266				H-2-Dd	2.3	VGGISVKEHI	183.635	VGGISVKEHF	15	5182.12	H2-IAd	4.61	ISVKEHIEVNVVPLT	ISVKEHFEVNVVPLT	23.185	41667.5
chr11_78343586	C	T	FALSE	FALSE	D50N	Tnfaip1	uc007kjq.2#exon.1	20.8521				H-2-Dd	6.2	RHNTMLKAMF	1007.94	RHDTMLKAMF	6.4	1095.64	H2-IAd	1.25	TRHNTMLKAMFSGRM	TRHDTMLKAMFSGRM	2.155	2762.46
chr11_78352228	G	A	TRUE	TRUE		Ift20	uc007kjs.1#exon.1	11.3354					999							999
chr11_78761870	G	A	FALSE	FALSE	W666-	Nos2	uc007kkc.1#exon.16	0					999							999
chr11_80694535	G	A	TRUE	TRUE		Accn1	uc007kml.1#exon.9	0					999							999
chr11_82258155	G	A	FALSE	FALSE	G558D	Tmem132e	uc007kmv.1#exon.9	0				H-2-Ld	2.4	IPADEVPGL	6047.43	IPAGEVPGL	1.55	1131.36	H2-IAd	34.115	GPPGTAIPADEVPGL	GPPGTAIPAGEVPGL	35.055	479.315
chr11_82830157	G	A	FALSE	FALSE	P354S	Slfn8	uc007kod.2#exon.2	5.29444				H-2-Dd	1.4	MMVDFGSEAS	94.3827	MMVDFGPEAS	1.6	111.525	H2-IAd	12.415	EWVRMMVDFGSEASS	EWVRMMVDFGPEASS	18.855	50291.3
chr11_83026834	G	A	TRUE	FALSE		Slfn3	uc007kok.1#exon.1	7.39286					999							999
chr11_8351059	C	T	TRUE	FALSE		Tns3	uc007hzj.1#exon.2	30.0693					999							999
chr11_8351062	G	A	TRUE	FALSE		Tns3	uc007hzj.1#exon.2	30.0693					999							999
chr11_84029362	G	A	FALSE	FALSE	A129T	Acaca	uc007kqk.1#exon.3	5.30727				H-2-Kd	6.1	VLIANNGIAT	8984.86	VLIANNGIAA	14.9	15338.3	H2-IAd	2.71	IATVKCMRSIRRWSY	IAAVKCMRSIRRWSY	1.545	25.5397
chr11_84646477	G	A	TRUE	TRUE		Ggnbp2	uc011ybk.1#exon.13	23.0167					999							999
chr11_84646601	A	T	FALSE	FALSE	H667Q	Ggnbp2	uc011ybk.1#exon.13	23.0167				H-2-Ld	9.4	YRQQLKEKF	18938.8	YRQHLKEKF	11.1	19963	H2-IAd	11.09	EQYRQQLKEKFNKYC	EQYRQHLKEKFNKYC	26.295	35036.9
chr11_84806173	G	A	FALSE	FALSE	P1302S	Usp32	uc007krh.1#exon.30	8.09314				H-2-Dd	1.7	KIVKFSRESF	115.943	KIVKFPRESF	3.9	445.486	H2-IAd	1.05	GRWIKSQKIVKFSRE	GRWIKSQKIVKFPRE	1.46	674.555
chr11_85290301	G	A	FALSE	FALSE	E325K	Bcas3	uc007krn.2#exon.12	1.38716				H-2-Kd	11.7	ETVGKGQVLV	13120.2	ETVGEGQVLV	9	11273.2	H2-IAd	34.98	VGKGQVLVSEDSDSD	VGEGQVLVSEDSDSD	45.605	1912.1
chr11_85323142	T	G	FALSE	FALSE	C475G	Bcas3	uc007krn.2#exon.15	1.38716				H-2-Dd	4.1	GSPVPGLSS	8665.38	CSPVPGLSS	2.1	5508.8	H2-IAd	45.735	EEIEQELTSKQGGRG	EEIEQELTSKQGGRC	42.3	111462
chr11_86142772	T	A	TRUE	FALSE		Med13	uc007ksk.1#exon.5	6.11021					999							999
chr11_86583743	A	T	TRUE	FALSE		Dhx40	uc007ktc.1#exon.17	0.827248					999							999
chr11_89845951	G	A	TRUE	TRUE		Pctp	uc007kwl.1#exon.5	0					999							999
chr11_9175062	C	T	FALSE	FALSE	S513F	Abca13	uc007iaa.1#exon.12	0.0151265				H-2-Dd	2.4	NGHLFQEAAL	205.401	NGHLSQEAAL	34.6	26954.7	H2-IAd	5.02	NGHLFQEAALPTGNS	NGHLSQEAALPTGNS	0.44	61023
chr11_94287134	C	A	FALSE	FALSE	E1518-	Cacna1g	uc007kys.2#exon.24	0					999							999
chr11_94491363	G	A	FALSE	FALSE	D16N	Lrrc59	uc007kze.1#exon.0	88.8462				H-2-Dd	4.2	GGNLRDKLN	13832.6	GGNLRDKLD	10.5	16081	H2-IAd	39.705	NGNELDLSLSDLNEV	DGNELDLSLSDLNEV	38.44	39245.7
chr11_9477193	T	G	FALSE	FALSE	F4535V	Abca13	uc007iaa.1#exon.51	0.0151265				H-2-Kd	0.1	MYLMSRIVSS	1060.84	MYLMSRIFSS	0.1	1060.84	H2-IAd	9.445	WMYLMSRIVSSSDVA	WMYLMSRIFSSSDVA	8.39	13067.3
chr11_94890058	G	A	FALSE	FALSE	P272S	Pdk2	uc007kzu.2#exon.7	0.533491				H-2-Kd	2.3	SSLTLPSIKI	5159.75	SSLTLPPIKI	2.2	4926.48	H2-IAd	1.66	HESSLTLPSIKIMVA	HESSLTLPPIKIMVA	2.905	120.653
chr11_96894197	T	C	FALSE	FALSE	V229A	Scrn2	uc007ldk.2#exon.4	2.07294				H-2-Ld	1.55	FDFAEAFSL	4775.83	FDFAEVFSL	1.5	4100.65	H2-IAd	3.67	AFSLTQQPVRMEAAK	VFSLTQQPVRMEAAK	3.31	251.41
chr11_97717544	G	A	TRUE	FALSE		Fbxo47	uc007lfb.1#exon.8	0.0891396					999							999
chr11_97870632	C	T	FALSE	FALSE	A338T	Cacnb1	uc007lfg.1#exon.9	0.235687				H-2-Ld	0.95	TPIIVYIKI	273.97	APIIVYIKI	1.05	299.97	H2-IAd	6.705	LSKTSLTPIIVYIKI	LSKTSLAPIIVYIKI	3.4	1010.91
chr11_98019029	C	T	TRUE	FALSE		Med1	uc007lfp.1#exon.16	7.96413					999							999
chr11_98418821	G	A	FALSE	FALSE	R185Q	Zpbp2	uc007lgp.2#exon.6	0				H-2-Ld	1.2	NVLKARDQM	1668.32	NVLKARDRM	1.55	3450.45	H2-IAd	19.855	EDITNHNVLKARDQM	EDITNHNVLKARDRM	20.49	5215.06
chr12_100023214	C	T	FALSE	FALSE	P497L	Zc3h14	uc007org.1#exon.13	26.4988				H-2-Ld	8.8	KADCLFTHM	18530.2	KADCPFTHM	13	20860.7	H2-IAd	1.4	LFTHMSRRASILTPK	PFTHMSRRASILTPK	1.66	245.762
chr12_100032363	C	T	FALSE	FALSE	G44R	Eml5	uc007orm.1#exon.1	6.50468				H-2-Dd	7.9	RKKRDRRCAI	1569	GKKRDRRCAI	10.7	2722.22	H2-IAd	17.875	WRKKRDRRCAIHDIR	WGKKRDRRCAIHDIR	28.2	11405
chr12_100054194	T	G	FALSE	FALSE	D1349A	Eml5	uc007orn.1#exon.30	5.5529				H-2-Kd	0.1	HYLNDGDAII	951.441	HYLNDGDDII	0.1	951.445	H2-IAd	2.565	AIIYHTASIGILHNV	DIIYHTASIGILHNV	2.705	18310.6
chr12_102889267	T	C	TRUE	TRUE		Tc2n	uc007otm.1#exon.10	0					999							999
chr12_102989055	C	T	FALSE	FALSE	D415N	Fbln5	uc007otp.1#exon.10	7.43777				H-2-Dd	1.2	KGPRNIQLD	4246.3	KGPRDIQLD	3.5	9140.17	H2-IAd	6.635	RNIQLDLEMITVNTV	RDIQLDLEMITVNTV	9.105	2531.26
chr12_103628040	T	G	FALSE	FALSE	I877S	Rin3	uc007ouc.2#exon.9	0				H-2-Dd	2.4	SVQDFSCVSY	200.481	SVQDFICVSY	6.5	1103.46	H2-IAd	4.765	LNKARASRSSVQDFS	LNKARASRSSVQDFI	5.64	3330.51
chr12_10379742	G	A	FALSE	TRUE	D77N	Nt5c1b	uc007nap.2#exon.2	0.00518033				H-2-Dd	1.9	NEPRSRNTAI	147.933	DEPRSRNTAI	2.1	165.716	H2-IAd	2.52	NEPRSRNTAIKAPNS	DEPRSRNTAIKAPNS	2.505	34000.7
chr12_10384082	C	T	TRUE	TRUE		Nt5c1b	uc007nap.2#exon.5	0.00518033					999							999
chr12_104024031	G	A	TRUE	FALSE		Btbd7	uc007ouq.1#exon.11	8.68856					999							999
chr12_104825728	T	C	FALSE	TRUE	V303A	Ppp4r4	uc007ovw.2#exon.10	0				H-2-Ld	1.55	APVRHTIAI	1438.42	VPVRHTIAI	1.35	1169.91	H2-IAd	7.41	APVRHTIAICFYEVS	VPVRHTIAICFYEVS	7.73	75860.3
chr12_105235321	C	T	FALSE	FALSE	R379H	Serpina9	uc011yrb.1#exon.4	0				H-2-Kd	5.4	HSRDTPSSI	7269.39	RSRDTPSSI	5.8	7697.51	H2-IAd	8.66	AAAATTTKLIVHSRD	AAAATTTKLIVRSRD	8.825	3072.44
chr12_105372332	C	T	TRUE	FALSE		Serpina3b	uc007owu.1#exon.3	0					999							999
chr12_105558065	C	T	TRUE	TRUE		Serpina3j	uc011yrg.1#exon.3	0					999							999
chr12_106207477	G	A	TRUE	FALSE		4831426I19Rik	uc007oxr.1#exon.3	17.8438					999							999
chr12_106864460	C	A	FALSE	FALSE	E1782-	Atg2b	uc007oyo.1#exon.14	3.59051					999							999
chr12_109155208	G	A	TRUE	FALSE		Bcl11b	uc007ozh.1#exon.3	0					999							999
chr12_11248447	C	G	FALSE	FALSE	K707N	Gen1	uc007nav.1#exon.13	6.1541				H-2-Kd	2	NNLVMKNSV	2318.29	KNLVMKNSV	1.3	1223.44	H2-IAd	17.225	TNNLVMKNSVCLERD	TKNLVMKNSVCLERD	13.935	8945.5
chr12_11305089	C	T	FALSE	FALSE	S530F	Smc6	uc007nay.1#exon.18	24.5267				H-2-Dd	5.8	KMKIRKNIF	13759.7	KMKIRKNIS	47.9	30230.8	H2-IAd	5.9	LHYKEIKMKIRKNIF	LHYKEIKMKIRKNIS	5.44	17502.2
chr12_113413741	C	T	FALSE	FALSE	R740-	Kif26a	uc007pem.1#exon.11	0					999							999
chr12_113973466	C	T	FALSE	FALSE	P96S	AW555464	uc007pfb.1#exon.6	13.815				H-2-Kd	1.3	SYSERPKDL	591.58	PYSERPKDL	12	11170.2	H2-IAd	44.295	ESYSERPKDLAQQNG	EPYSERPKDLAQQNG	45.035	35139.7
chr12_114728048	C	G	FALSE	FALSE	P92A	Adam6b	uc007pgv.1#exon.0	0				H-2-Kd	1.7	TLIWARHLLL	4253.84	TLIWPRHLLL	1.2	3418.26	H2-IAd	2.41	LRRKTLIWARHLLLT	LRRKTLIWPRHLLLT	7.735	1343.81
chr12_117463483	C	T	TRUE	TRUE		Wdr60	uc007phi.1#exon.3	6.66958					999							999
chr12_119191078	T	C	TRUE	FALSE		Dnahc11	uc007pie.1#exon.64	0.763133					999							999
chr12_119258776	C	T	FALSE	FALSE	G2482E	Dnahc11	uc007pie.1#exon.45	0.763133				H-2-Kd	4.6	MLVENAGVGK	7731.38	MLVGNAGVGK	4.6	7731.36	H2-IAd	23.035	LLCKGKPIMLVENAG	LLCKGKPIMLVGNAG	25.53	648.363
chr12_120170328	C	T	FALSE	FALSE	A402T	Abcb5	uc007pij.2#exon.10	0				H-2-Kd	0.6	SYPSRPSTKV	2233.89	SYPSRPSAKV	0.6	2233.88	H2-IAd	22.665	YPSRPSTKVLKGLNL	YPSRPSAKVLKGLNL	18.215	1206.71
chr12_12371627	T	A	TRUE	FALSE		Fam49a	uc007nbc.2#exon.10	0					999							999
chr12_13541295	C	T	FALSE	FALSE	S200F	Nbas	uc007nbj.2#exon.47	3.54794				H-2-Dd	0.5	LGQFFHLSEE	22.8579	LGQSFHLSEE	4.1	483.094	H2-IAd	9.385	PVRPRIQVLQLLGQF	PVRPRIQVLQLLGQS	11.72	0.167827
chr12_16660447	C	T	FALSE	FALSE	A48V	Ntsr2	uc007nbw.1#exon.0	0.0658316				H-2-Kd	4.1	SLIFALGTV	2862.67	SLIFALGTA	20.5	19759	H2-IAd	1.375	VGNALSVHVVLKARA	AGNALSVHVVLKARA	1.405	7431.8
chr12_17330164	C	T	TRUE	TRUE		Atp6v1c2	uc007ncs.2#exon.1	0.291875					999							999
chr12_25339831	C	T	FALSE	FALSE	P140L	Klf11	uc007neo.2#exon.2	1.66499				H-2-Ld	2.4	LPPSPAGGL	813.94	LPPSPAGGP	22.85	25621.3	H2-IAd	10.93	GCMVTALPPSPAGGL	GCMVTALPPSPAGGP	11.805	80.9993
chr12_29201523	C	G	TRUE	FALSE		Dcdc2c	uc007nfo.1#exon.7	0					999							999
chr12_29279859	C	T	FALSE	FALSE	E161K	Colec11	uc007nfr.1#exon.6	0				H-2-Kd	0.4	IYLLVKEKKR	1679.54	IYLLVKEEKR	0.4	1679.54	H2-IAd	1.975	KKRYADAQLSCQARG	EKRYADAQLSCQARG	1.955	2170.59
chr12_29431321	C	G	FALSE	FALSE	A359P	Ttc15	uc007nfx.2#exon.1	4.37715				H-2-Ld	0.2	DPFATPLSM	45.54	DPFATALSM	0.2	38.33	H2-IAd	12.72	ATPLSMSEMDRRNDA	ATALSMSEMDRRNDA	10.13	30845.1
chr12_32234885	T	C	FALSE	FALSE	M103V	Slc26a4	uc007nho.1#exon.3	0.00981961				H-2-Dd	2.8	VGTLQGVAY	7558.59	VGTLQGMAY	2.9	8015.03	H2-IAd	0.56	VAYALLAAVPVQFGL	MAYALLAAVPVQFGL	0.37	1089.94
chr12_32394594	C	T	FALSE	FALSE	G131E	Gpr22	uc007nht.2#exon.2	0				H-2-Dd	1.8	VECIPLTIVI	126.928	VGCIPLTIVI	0.4	17.04	H2-IAd	19.705	LDVIICVECIPLTIV	LDVIICVGCIPLTIV	35.48	9663.3
chr12_32890493	C	T	FALSE	TRUE	D120N	Pik3cg	uc011ylh.1#exon.1	0.00114086				H-2-Kd	1.7	RYQVVQTLN	1714.73	RYQVVQTLD	2.4	3106.89	H2-IAd	5.315	EIYDRYQVVQTLNCL	EIYDRYQVVQTLDCL	4.125	699.373
chr12_33065057	G	A	TRUE	TRUE		2010109K11Rik	uc007nie.2#exon.0	3.10146					999							999
chr12_33832449	C	T	TRUE	TRUE		F730043M19Rik	uc007nil.1#exon.0	1.019					999							999
chr12_35771649	C	T	FALSE	FALSE	A146V	Snx13	uc007njf.2#exon.4	4.82406				H-2-Dd	4.2	ALIQFVTRSK	512.743	ALIQFATRSK	2.7	244.102	H2-IAd	19.02	IRQTLQNALIQFVTR	IRQTLQNALIQFATR	13.165	108.041
chr12_37199702	C	T	TRUE	FALSE		Ispd	uc007njy.2#exon.3	0.939782					999							999
chr12_37835541	C	T	FALSE	FALSE	S42F	Meox2	uc007nkf.1#exon.0	0				H-2-Kd	0.5	SYPELFTSSS	1964.76	SYPELSTSSS	0.4	1663.48	H2-IAd	27.14	LFTSSSSCIIAGYPN	LSTSSSSCIIAGYPN	23.485	339099
chr12_40799911	C	T	FALSE	FALSE	A520T	Scin	uc007nkw.2#exon.10	0				H-2-Kd	1	RNLTSITRI	897.79	RNLASITRI	0.7	495.22	H2-IAd	14.13	VRRNLTSITRIVEVD	VRRNLASITRIVEVD	6.71	1903.67
chr12_4134559	C	T	TRUE	FALSE		Adcy3	uc007mxk.2#exon.1	0.316623					999							999
chr12_45692023	G	A	FALSE	TRUE	D93N	Nrcam	uc007nlu.2#exon.29	0.129844				H-2-Dd	1.4	DNGTFGEYSD	94.348	DDGTFGEYSD	1.4	94.703	H2-IAd	49.53	HADPEIQPMKEDNGT	HADPEIQPMKEDDGT	43.89	264128
chr12_47798226	G	A	TRUE	TRUE		Nova1	uc007nmd.2#exon.4	2.40269					999							999
chr12_47814545	G	A	FALSE	FALSE	S153F	Nova1	uc007nmd.2#exon.3	2.40269				H-2-Dd	1.4	FSPTTTKSS	4282.69	SSPTTTKSS	2.4	11024.8	H2-IAd	12.325	VNPDRIKQTLPFSPT	VNPDRIKQTLPSSPT	13.465	1379.22
chr12_52466540	C	T	FALSE	FALSE	S459F	G2e3	uc007nmm.2#exon.11	7.95073				H-2-Kd	0.8	NFQAVKENL	198.82	NSQAVKENL	3.9	5319.95	H2-IAd	21.115	LNFQAVKENLYYEVG	LNSQAVKENLYYEVG	16.885	79329.5
chr12_52892220	C	T	FALSE	FALSE	G714E	Hectd1	uc007nmz.2#exon.12	27.0606				H-2-Kd	2.4	MYSSGSPEGE	5249.27	MYSSGSPEGG	2.4	5275.92	H2-IAd	35.24	GKLATMYSSGSPEGE	GKLATMYSSGSPEGG	35.11	32876.5
chr12_53040578	C	T	FALSE	TRUE	G613S	Heatr5a	uc007nna.1#exon.0	4.6469				H-2-Kd	1.6	VTLESRAGAL	4036.59	VTLEGRAGAL	4.8	7942.39	H2-IAd	1.095	SRAGALCAVKSFISH	GRAGALCAVKSFISH	1.07	22882.6
chr12_53056502	C	T	FALSE	FALSE	W212-	Heatr5a	uc007nnb.1#exon.5	4.14754					999							999
chr12_54241367	C	T	FALSE	FALSE	A1526V	Akap6	uc007nnm.1#exon.12	0.0560463				H-2-Ld	2.25	ILVSAPHEM	756.28	ILASAPHEM	3.5	1507.22	H2-IAd	5.91	APLHEKILVSAPHEM	APLHEKILASAPHEM	8.285	2388.48
chr12_55048186	A	G	FALSE	FALSE	H176R	Npas3	uc007nno.1#exon.5	0.334006				H-2-Kd	0.3	DYVRPGDHVE	1533.63	DYVHPGDHVE	0.3	1533.63	H2-IAd	27.995	RPGDHVEMAEQLGMK	HPGDHVEMAEQLGMK	28.125	189834
chr12_56666210	C	T	TRUE	TRUE		Aldoa	uc007nos.2#exon.0	7.13542					999							999
chr12_56777658	T	C	FALSE	FALSE	T353A	Ralgapa1	uc007nou.1#exon.32	6.54816				H-2-Kd	0.3	QYLGTASPEC	1551.94	QYLGTTSPEC	0.5	2005.38	H2-IAd	10.785	ASPECLQRTGISLNV	TSPECLQRTGISLNV	13.335	276.156
chr12_56858991	C	T	FALSE	FALSE	G502D	Ralgapa1	uc007nou.1#exon.11	6.9033				H-2-Ld	9.05	KNDSYQEAF	17936.7	KNGSYQEAF	10.85	19545.3	H2-IAd	44.465	VRNSSWTKNDSYQEA	VRNSSWTKNGSYQEA	42.615	812470
chr12_59313744	G	A	FALSE	FALSE	G56S	Sstr1	uc007npu.1#exon.1	0				H-2-Dd	0.3	QSSAILISFI	12.5359	QGSAILISFI	0.1	1.80912	H2-IAd	11.29	SEGQSSAILISFIYS	SEGQGSAILISFIYS	24.12	5651.34
chr12_59314618	C	T	FALSE	FALSE	A347V	Sstr1	uc007npu.1#exon.1	0				H-2-Kd	4.4	CLSWMDNAV	6504.89	CLSWMDNAA	21.1	23002	H2-IAd	14.88	SFQRILCLSWMDNAV	SFQRILCLSWMDNAA	12.915	24304.1
chr12_60087123	C	T	FALSE	FALSE	G421E	Sec23a	uc007npw.1#exon.10	9.66616				H-2-Dd	10.3	IEPCVSLNS	15030	IGPCVSLNS	1.1	4467.94	H2-IAd	0.62	KTSREIKISGAIEPC	KTSREIKISGAIGPC	0.535	23037.7
chr12_60261168	G	A	FALSE	TRUE	A277T	Ctage5	uc007nqd.2#exon.11	17.7569				H-2-Kd	0.7	YAAKLNTSL	365.83	YAAKLNASL	2.6	3128.13	H2-IAd	4.08	IYAAKLNTSLKALEG	IYAAKLNASLKALEG	2.835	16521.4
chr12_65574182	C	A	FALSE	FALSE	E499-	Fscb	uc011yme.1#exon.0	0					999							999
chr12_66058560	C	T	FALSE	FALSE	S55N	Klhl28	uc007nqq.1#exon.1	1.84253				H-2-Dd	3.8	VLANISPYF	8531.99	VLASISPYF	2.5	4812.56	H2-IAd	1.16	IHAHKVVLANISPYF	IHAHKVVLASISPYF	0.605	6132.85
chr12_66156151	C	T	FALSE	TRUE	P339S	Prpf39	uc007nqw.1#exon.7	15.1277				H-2-Kd	1.5	SYFHVKPLEK	3905.56	PYFHVKPLEK	1.7	4161.2	H2-IAd	13.74	RSYFHVKPLEKAQLK	RPYFHVKPLEKAQLK	29.455	5756.46
chr12_68769626	C	T	TRUE	TRUE		LOC100316870	uc011ymj.1#exon.0	0.0199313					999							999
chr12_70442034	C	T	FALSE	FALSE	D421N	Sdccag1	uc007nse.1#exon.13	11.3442				H-2-Kd	0.3	PYLLSEEENG	1487.3	PYLLSEEEDG	0.3	1473.48	H2-IAd	53.26	TMLLRNPYLLSEEEN	TMLLRNPYLLSEEED	53.14	73035.7
chr12_72000580	T	C	FALSE	FALSE	F599L	Frmd6	uc007ntv.1#exon.13	14.4096				H-2-Kd	9.7	QCVNIQDAL	9687.76	QCVNIQDAF	37	41484	H2-IAd	1.695	QQCVNIQDALPVKRA	QQCVNIQDAFPVKRA	8.285	10728.9
chr12_72188530	T	C	TRUE	FALSE		Arid4a	uc007nud.1#exon.22	4.33681					999							999
chr12_73337617	C	T	TRUE	TRUE		Rtn1	uc007nvj.1#exon.0	0					999							999
chr12_73656963	G	A	FALSE	FALSE	V338I	1810048J11Rik	uc007nvr.1#exon.3	4.35067				H-2-Dd	1.3	VSMIFRYGVT	79.369	VSMVFRYGVT	1.5	103.014	H2-IAd	24.12	IFRYGVTRHRVGSSH	VFRYGVTRHRVGSSH	24.18	10346.5
chr12_73754177	G	C	TRUE	FALSE		Dhrs7	uc007nvs.2#exon.4	24.6675					999							999
chr12_76494961	C	T	FALSE	FALSE	L137F	Rhoj	uc007nxa.1#exon.3	2.06587				H-2-Dd	0.9	TQIDFRDDPK	46.6781	TQIDLRDDPK	36.5	30429.1	H2-IAd	39.04	FRDDPKTLARLLYMK	LRDDPKTLARLLYMK	37.19	748.391
chr12_76734149	G	C	FALSE	TRUE	P106A	Wdr89	uc007nxj.2#exon.1	81.6519				H-2-Ld	3.9	ASEKAVQLF	7437.27	ASEKPVQLF	17.45	23432.5	H2-IAd	1.895	ARGASEKAVQLFKGY	ARGASEKPVQLFKGY	13.9	1291.92
chr12_77067716	T	G	FALSE	FALSE	F2898L	Syne2	uc007nxp.1#exon.47	4.8175				H-2-Dd	2.3	LERLFLDDQL	190.107	FERLFLDDQL	2.2	181.641	H2-IAd	20.28	ELTNAYKDANVLERL	ELTNAYKDANVFERL	19.55	3103.37
chr12_77428838	G	A	TRUE	FALSE		Akap5	uc007nya.2#exon.1	0.149433		rs47681273	unknown		999							999
chr12_77432390	G	A	TRUE	TRUE		Akap5	uc007nya.2#exon.1	0.149433	B1_Mus1				999							999
chr12_77450698	C	T	TRUE	FALSE		Zbtb25	uc007nyc.2#exon.2	5.25965					999							999
chr12_79926903	C	T	FALSE	FALSE	P429L	Mpp5	uc007nzg.2#exon.9	4.1155				H-2-Dd	10.6	EEDKELEKSG	2721.55	EEDKEPEKSG	54.1	82916	H2-IAd	24.095	QREAMKQTIEEDKEL	QREAMKQTIEEDKEP	23.695	22013.9
chr12_8012013	C	T	TRUE	FALSE		Apob	uc007mzf.2#exon.24	0					999							999
chr12_80387203	C	T	FALSE	FALSE	E327K	Zfyve26	uc007oae.1#exon.5	1.79496				H-2-Dd	1.2	NNKHFLKQIL	68.7636	NNKHFLEQIL	1.2	76.724	H2-IAd	4.21	HFLKQILVTALTLLK	HFLEQILVTALTLLK	7.265	109.829
chr12_81577038	C	T	FALSE	FALSE	P95L	Exd2	uc007oas.2#exon.1	2.51249				H-2-Ld	0.3	LPFGALRAL	72.22	LPFGALRAP	6.55	16892.5	H2-IAd	1.855	LPFGALRALRASWEE	LPFGALRAPRASWEE	6.215	226.474
chr12_82995980	C	T	TRUE	FALSE		Pcnx	uc007ocq.1#exon.1	2.66815					999							999
chr12_83081863	T	G	FALSE	TRUE	C674G	Pcnx	uc007ocq.1#exon.25	2.76163				H-2-Ld	2.35	LQHSLGGDL	3664.09	LQHSLCGDL	2.15	1672.92	H2-IAd	28.05	FYEHLTRSLQHSLGG	FYEHLTRSLQHSLCG	26.2	13581.6
chr12_84711562	C	T	TRUE	FALSE		Dpf3	uc007odc.1#exon.1	0.0407435					999							999
chr12_84889043	C	T	FALSE	FALSE	R708K	Zfyve1	uc007odg.1#exon.11	3.44869				H-2-Ld	15.2	KPAYWVPDH	22032.9	RPAYWVPDH	12.2	20362.5	H2-IAd	13.88	LGLVKDAAKPAYWVP	LGLVKDAARPAYWVP	17.11	2328.61
chr12_84893436	G	A	TRUE	FALSE		Zfyve1	uc007odg.1#exon.8	3.47809					999							999
chr12_85124614	C	T	FALSE	FALSE	A1017V	Papln	uc007odr.2#exon.21	0				H-2-Dd	4.2	DMVVFPEGQP	511.182	DMAVFPEGQP	3.8	438.617	H2-IAd	37.43	EPQEIQLRVTGGDMV	EPQEIQLRVTGGDMA	31.21	67.0203
chr12_85410582	C	T	FALSE	FALSE	S56F	Acot5	uc007oeh.1#exon.0	0.394845				H-2-Ld	2.45	ADFHGELDL	2910.83	ADSHGELDL	16.2	23415.2	H2-IAd	11.515	FRAHARYRADFHGEL	FRAHARYRADSHGEL	13.8	43914.8
chr12_8542487	C	T	FALSE	FALSE	G298R	Slc7a15	uc007mzs.1#exon.1	0				H-2-Kd	16.1	AVIWRDRVL	15126.5	AVIWGDRVL	13.8	14825.3	H2-IAd	8.27	RDRVLGSWAWLVPLA	GDRVLGSWAWLVPLA	9.515	1512.54
chr12_85687850	C	T	FALSE	FALSE	R464K	Fam161b	uc007ofa.1#exon.7	0.176582				H-2-Kd	6.2	RYKDALKQAG	9148.7	RYRDALKQAG	18.6	17945.2	H2-IAd	12	AEERYKDALKQAGLE	AEERYRDALKQAGLE	16.975	4336.63
chr12_85703147	G	A	FALSE	TRUE	G50R	Coq6	uc007ofb.2#exon.0	5.65464				H-2-Kd	4.3	VYDVVVSRGG	7453.07	VYDVVVSGGG	4.3	7453.09	H2-IAd	16.675	RGGLVGSAMACALGH	GGGLVGSAMACALGH	18.745	6526.98
chr12_86126160	G	A	TRUE	FALSE		Ltbp2	uc011ypc.1#exon.25	1.15889					999							999
chr12_86128864	G	C	FALSE	FALSE	S805C	Ltbp2	uc011ypc.1#exon.20	1.15889				H-2-Ld	1.35	CPCEDSVEF	2708.25	CPSEDSVEF	3.3	7699.37	H2-IAd	36.565	TQGARWGKACAPCPC	TQGARWGKACAPCPS	26.16	16345.3
chr12_87123934	C	T	FALSE	FALSE	P256L	Mfsd7c	uc007ohe.1#exon.1	0.0352534				H-2-Dd	1.1	VLPVLVPNI	2805.29	VPPVLVPNI	0.3	213.23	H2-IAd	17.725	VFGNQLGIAIGFLVL	VFGNQLGIAIGFLVP	17.695	5507.29
chr12_87399902	A	C	FALSE	FALSE	F343V	Tgfb3	uc007ohn.2#exon.5	4.61852				H-2-Kd	0.7	GYYANVCSGP	2422.28	GYYANFCSGP	0.6	2117.91	H2-IAd	38.08	KGYYANVCSGPCPYL	KGYYANFCSGPCPYL	68.66	739337
chr12_88413077	C	T	TRUE	TRUE		Tmem63c	uc007oif.1#exon.12	0					999							999
chr12_89559043	C	T	TRUE	TRUE		Eif1ax	uc007ojt.1#exon.0	1.12619					999							999
chr12_89559242	G	A	TRUE	TRUE		Eif1ax	uc007ojt.1#exon.0	1.12619					999							999
chr12_90034140	C	T	TRUE	FALSE		Nrxn3	uc007ojy.1#exon.1	0					999							999
chr12_92757711	C	T	TRUE	FALSE		Tshr	uc007okp.2#exon.7	0					999							999
chr12_93063802	C	T	FALSE	FALSE	A299T	Sel1l	uc007okx.1#exon.8	14.8175				H-2-Kd	0.6	RYWTGIGVLQ	2176.58	RYWAGIGVLQ	0.6	2176.59	H2-IAd	1.755	GYRYWTGIGVLQSCE	GYRYWAGIGVLQSCE	0.81	699.742
chr12_97017817	A	C	FALSE	FALSE	N240T	Flrt2	uc007olc.2#exon.1	3.67378				H-2-Kd	2.6	EFSIVRTSL	487.04	EFSIVRNSL	5.2	1227.12	H2-IAd	9.455	SHLTKLKEFSIVRTS	SHLTKLKEFSIVRNS	21.41	10189
chr12_99949088	C	T	TRUE	TRUE		Ptpn21	uc011ypx.1#exon.2	11.4801					999							999
chr13_100821327	T	C	FALSE	TRUE	D1568G	Bdp1	uc011zdo.1#exon.3	5.40786				H-2-Kd	4.2	HLLQKEDCGT	7330.55	HLLQKEDCDT	4.1	7209.61	H2-IAd	1.225	EDCGTQLSLQAREKA	EDCDTQLSLQAREKA	2.31	40.232
chr13_100959233	T	C	TRUE	FALSE		Naip2	uc011zdq.1#exon.1	4.17367					999							999
chr13_105754168	T	G	FALSE	FALSE	N226T	Rgs7bp	uc007rtp.1#exon.4	0.00857034				H-2-Kd	1.8	ETMPLPLKTQ	4422.06	ETMPLPLKNQ	1.9	4474.67	H2-IAd	5.89	SKLRETMPLPLKTQD	SKLRETMPLPLKNQD	7.47	4161.66
chr13_105909943	G	A	TRUE	FALSE		4933425L06Rik	uc007rtq.1#exon.6	0					999							999
chr13_108838304	G	A	TRUE	TRUE		2810008M24Rik	uc007rut.1#exon.2	28.1627					999							999
chr13_109072665	G	A	FALSE	FALSE	V126I	Elovl7	uc007rva.2#exon.7	0				H-2-Dd	0.3	QLIQFVLVTI	12.4297	QLVQFVLVTI	0.4	13.141	H2-IAd	1.77	KKHLTSLQLIQFVLV	KKHLTSLQLVQFVLV	2.17	2697.07
chr13_110530671	T	C	FALSE	FALSE	L117P	Pde4d	uc007rvg.2#exon.3	0.179333				H-2-Ld	1.45	IPQANFVHS	2385.33	ILQANFVHS	25.4	28449.4	H2-IAd	42.125	LDPMTSPGSGLIPQA	LDPMTSPGSGLILQA	32.31	75.125
chr13_113745709	G	C	FALSE	FALSE	R891T	Dhx29	uc007rwx.1#exon.15	14.0805				H-2-Dd	1.6	SDRTFYSERY	107.927	SDRRFYSERY	2.6	226.604	H2-IAd	2.71	TFYSERYQVIALHSV	RFYSERYQVIALHSV	2.71	1116.93
chr13_11827929	G	A	TRUE	TRUE		Ryr2	uc007pld.1#exon.37	0					999							999
chr13_12501502	G	A	FALSE	FALSE	E552K	Heatr1	uc007plk.1#exon.13	15.6484				H-2-Dd	2.5	FQQHFGVEKT	219.528	FQQHFGVEET	3.3	334.278	H2-IAd	21.985	QQHFGVEKTVSSLLN	QQHFGVEETVSSLLN	30.31	26977.7
chr13_13094570	G	A	TRUE	FALSE		Prl2c2	uc007plx.1#exon.1	0.332872					999							999
chr13_14107003	G	A	FALSE	TRUE	P153L	Tbce	uc007pmq.1#exon.4	13.7823				H-2-Dd	3	GRIAEACLNI	290.141	GRIAEACPNI	3	297.804	H2-IAd	9.765	RIAEACLNIRVVNLS	RIAEACPNIRVVNLS	41.475	3341.91
chr13_14283454	G	A	FALSE	FALSE	S521N	Arid4b	uc007pmz.1#exon.20	4.42223				H-2-Dd	14.7	QGVGNSSKKQ	4961.22	QGVGSSSKKQ	7.5	1440.62	H2-IAd	16.59	NSSKKQKRSHKATVV	SSSKKQKRSHKATVV	16.155	1121.35
chr13_19233926	G	T	FALSE	FALSE	A197S	Amph	uc007pom.1#exon.19	0.00438448				H-2-Kd	3.4	VLVVPSDSES	6502.84	VLVVPSDSEA	8.9	11155.6	H2-IAd	34.13	ESDQDAGWLVGVKES	EADQDAGWLVGVKES	34.175	12663.2
chr13_19742636	T	G	FALSE	FALSE	N583H	Txndc3	uc007ppj.1#exon.15	0				H-2-Dd	9	ISNVFTEGHP	2016.72	ISNVFTEGNP	9.1	2037	H2-IAd	37.24	SEASEIISNVFTEGH	SEASEIISNVFTEGN	38.555	59681.2
chr13_23228843	G	A	FALSE	FALSE	G164D	Vmn1r218	uc007pti.1#exon.0	0				H-2-Ld	5.4	ATFIDHCYM	16095.7	ATFIGHCYM	1.7	2407.27	H2-IAd	12.185	SSLNRSVAATFIDHC	SSLNRSVAATFIGHC	13.525	36214.5
chr13_23513852	C	T	FALSE	FALSE	E267K	Abt1	uc007pto.1#exon.2	3.18637				H-2-Ld	5.4	APLPAESKK	7911.3	APLPAESKE	3.7	8872.29	H2-IAd	58.645	KIFGAPLPAESKKKP	KIFGAPLPAESKEKP	61.01	94874.8
chr13_23515530	C	T	TRUE	FALSE		Abt1	uc007pto.1#exon.0	3.18637					999							999
chr13_23662749	C	T	TRUE	FALSE		Hist1h2ae	uc007pud.1#exon.0	1.13518					999							999
chr13_23662978	G	A	TRUE	TRUE		Hist1h2ae	uc007pud.1#exon.0	1.13518					999							999
chr13_23663019	C	G	TRUE	TRUE		Hist1h2ae	uc007pud.1#exon.0	1.13518					999							999
chr13_25081946	C	T	FALSE	TRUE	R829W	Gpld1	uc007pwt.2#exon.0	5.18827				H-2-Dd	0.6	WGAWLSGAL	1593.85	WGARLSGAL	0.3	695.56	H2-IAd	9.545	AAGRSSWGAWLSGAL	AAGRSSWGARLSGAL	3.795	30068.7
chr13_25297421	G	A	TRUE	TRUE		Dcdc2a	uc007pww.2#exon.9	0					999							999
chr13_26861999	A	C	TRUE	TRUE		Hdgfl1	uc007pxa.2#exon.0	0					999							999
chr13_27445975	C	A	TRUE	TRUE		Prl8a2	uc007pxl.1#exon.5	0					999							999
chr13_34838996	A	C	FALSE	FALSE	I196L	Fam50b	uc007qbl.1#exon.1	0				H-2-Dd	1.4	VELTFSYWDG	95.2819	VEITFSYWDG	1.1	64.6016	H2-IAd	24.035	EAKREKVKGEEVELT	EAKREKVKGEEVEIT	34.8	24746
chr13_3589702	G	C	FALSE	FALSE	Q227E	BC016423	uc007pix.1#exon.9	7.0447				H-2-Kd	0.7	SLMAPPEDGV	2278.15	SLMAPPQDGV	0.6	2087.23	H2-IAd	12.045	LYKVDKSLSLMAPPE	LYKVDKSLSLMAPPQ	11.645	9508.98
chr13_3593588	T	G	FALSE	FALSE	D125A	BC016423	uc007pix.1#exon.7	4.79328				H-2-Ld	2.4	KCLEAKSFF	8141.01	KCLEDKSFF	12.95	20735.4	H2-IAd	3.94	NKELALIKCLEAKSF	NKELALIKCLEDKSF	18.86	27016.9
chr13_38577740	G	A	TRUE	FALSE		Bmp6	uc007qdp.1#exon.3	0.186527					999							999
chr13_3883709	A	G	FALSE	FALSE	I465T	Net1	uc007pjd.1#exon.9	12.9013				H-2-Dd	3.1	AKNTFRVRFQ	308.199	AKNIFRVRFQ	4.3	535.386	H2-IAd	54.64	GNSDKAKNTFRVRFQ	GNSDKAKNIFRVRFQ	43.745	4227.47
chr13_4144513	C	G	FALSE	FALSE	A64P	Akr1c18	uc007pjj.1#exon.1	12.9286				H-2-Kd	2	IGQPILSKI	2264.9	IGQAILSKI	1	724.72	H2-IAd	40.09	NEEEIGQPILSKIED	NEEEIGQAILSKIED	22.98	627.814
chr13_4433684	C	T	FALSE	FALSE	P17S	Akr1c6	uc007pjo.1#exon.0	0				H-2-Dd	2.1	SILGFGTYAP	161.4	PILGFGTYAP	1.8	135.973	H2-IAd	5.615	SKQQTVRLSDGHFIS	SKQQTVRLSDGHFIP	6.33	4903.68
chr13_46897974	G	A	FALSE	FALSE	P637L	Kif13a	uc007qhn.1#exon.16	10.109				H-2-Kd	6	QQLSLERQPP	8911.76	QQLSPERQPP	8.1	10550.3	H2-IAd	2.775	EQLRQQLSLERQPPS	EQLRQQLSPERQPPS	17.85	4824.48
chr13_48997625	G	T	FALSE	FALSE	Q652K	Fam120a	uc007qio.1#exon.10	114.053				H-2-Dd	4.5	KTPELVEAL	10435	QTPELVEAL	2.7	8682.72	H2-IAd	12.035	PKTPELVEALAFREW	PQTPELVEALAFREW	15.28	72.6268
chr13_51266749	C	A	FALSE	FALSE	A20D	Nxnl2	uc007qme.1#exon.0	0				H-2-Kd	4.8	DEVALQNKVV	7918.62	AEVALQNKVV	6.7	9535.24	H2-IAd	13.59	DEVALQNKVVALYFA	AEVALQNKVVALYFA	12.985	359.635
chr13_54840240	G	A	FALSE	FALSE	T527I	Gprin1	uc007qpa.1#exon.2	0				H-2-Ld	1.55	SPGKVDLMI	670.06	SPGKVDLMT	7.3	15581.9	H2-IAd	8.82	VSPGKVDLMISERAE	VSPGKVDLMTSERAE	9.56	179.637
chr13_55427081	A	G	TRUE	TRUE		Mxd3	uc007qqn.1#exon.5	39.163					999							999
chr13_57524327	C	G	TRUE	TRUE		Spock1	uc011zai.1#exon.10	0	Tigger7				999							999
chr13_58280976	G	A	FALSE	FALSE	A456V	Ubqln1	uc007qtj.2#exon.1	42.8831				H-2-Kd	2.4	VLLQIQQGLQ	5268	ALLQIQQGLQ	3.2	6213.13	H2-IAd	0.235	MSNPRAMQVLLQIQQ	MSNPRAMQALLQIQQ	0.1	37.0061
chr13_59828193	T	G	FALSE	FALSE	M963L	4932411G14Rik	uc007qvb.1#exon.3	0				H-2-Ld	2.35	EPELPAHSL	5717.97	EPEMPAHSL	1.8	3538.2	H2-IAd	22.73	TNAVQVQPQEPELPA	TNAVQVQPQEPEMPA	27.805	6139.88
chr13_59909432	G	C	FALSE	FALSE	L477V	Zcchc6	uc007qvf.1#exon.1	12.1122				H-2-Dd	1.8	VLPVYLGSW	12288.2	LLPVYLGSW	8.7	14584.8	H2-IAd	4.535	FLQQRKEPVLPVYLG	FLQQRKEPLLPVYLG	7.005	1263.55
chr13_60944046	T	A	TRUE	TRUE		4930486L24Rik	uc007qvs.1#exon.7	0.617384					999							999
chr13_61641181	G	A	FALSE	FALSE	T74I	Ctsm	uc007qwj.1#exon.2	0				H-2-Dd	7.5	ENGLGKHGFI	1441.53	ENGLGKHGFT	40	37580	H2-IAd	13.7	GKHGFIMEMNAFGDM	GKHGFTMEMNAFGDM	13.395	862.086
chr13_63341446	C	T	FALSE	TRUE	R679W	2010111I01Rik	uc007qxk.1#exon.0	3.04346				H-2-Dd	0.3	CSPSRLAWQ	191.91	CSPSRLARQ	0.3	272.05	H2-IAd	5.31	SPSRLAWQVGSEVAK	SPSRLARQVGSEVAK	4.335	2395.87
chr13_65296723	G	A	TRUE	FALSE		Nlrp4f	uc007qzf.1#exon.2	0.0390654					999							999
chr13_67643778	G	A	TRUE	FALSE		Zfp748	uc007rbb.1#exon.3	3.6902					999							999
chr13_68828182	A	T	FALSE	FALSE	L641H	Adcy2	uc007rcf.1#exon.14	0				H-2-Dd	0.4	FGAAFHSLIF	15.3364	FGAAFLSLIF	0.1	0.66573	H2-IAd	34.72	GAAFHSLIFILFVCF	GAAFLSLIFILFVCF	42.52	79093.9
chr13_69772515	T	C	TRUE	FALSE		Nsun2	uc007rcm.2#exon.18	46.3873					999							999
chr13_70980499	A	C	TRUE	TRUE		Adamts16	uc007rcz.1#exon.0	0					999							999
chr13_74097801	G	A	TRUE	TRUE		Brd9	uc007rej.1#exon.15	10.5184					999							999
chr13_74805440	G	A	FALSE	FALSE	M509I	Erap1	uc007rfi.1#exon.10	10.4929				H-2-Kd	6	KTIMNTWTL	3478.37	KTMMNTWTL	5.9	2768.37	H2-IAd	4.945	STSHWRQEVVDVKTI	STSHWRQEVVDVKTM	4.975	422.102
chr13_75265332	C	G	FALSE	FALSE	S555C	Pcsk1	uc007rfs.1#exon.11	0				H-2-Dd	7.7	KNWDFMCVHT	1499.65	KNWDFMSVHT	7.1	1307.3	H2-IAd	54.95	WDFMCVHTWGENPVG	WDFMSVHTWGENPVG	50.415	38057.3
chr13_76194217	G	A	FALSE	FALSE	P19S	Gpr150	uc007rgg.1#exon.0	0				H-2-Kd	2	STQPSWSLN	15628.7	PTQPSWSLN	16.4	23890.4	H2-IAd	19.77	PASNLSVSTQPSWSL	PASNLSVPTQPSWSL	27.27	558.542
chr13_76262257	G	A	TRUE	FALSE		Ttc37	uc007rgk.1#exon.13	12.3399					999							999
chr13_76268767	G	A	FALSE	FALSE	A3T	Ttc37	uc007rgk.1#exon.19	11.8827				H-2-Kd	9.4	KTSELNPDST	11537.2	KASELNPDST	38.3	33449.3	H2-IAd	69.485	MKTSELNPDSTYSVF	MKASELNPDSTYSVF	64.025	72438.4
chr13_81598714	T	C	FALSE	FALSE	D4079G	Gpr98	uc007rhn.1#exon.58	0.0150773				H-2-Ld	2.85	IEEKAKGDL	1629.29	IEEKAKDDL	2.4	1501.01	H2-IAd	6.49	VRLHWAIEEKAKGDL	VRLHWAIEEKAKDDL	6.115	300620
chr13_81718682	G	A	FALSE	FALSE	T101I	Gpr98	uc007rhu.1#exon.6	0.00301547				H-2-Kd	3.7	VLIIPVLRGK	6840.07	VLTIPVLRGK	38.9	34055	H2-IAd	9.86	DDHVLIIPVLRGKDS	DDHVLTIPVLRGKDS	8.505	1433.55
chr13_8836043	C	T	FALSE	FALSE	V318I	Wdr37	uc007pki.1#exon.9	3.11676				H-2-Kd	4.5	LYDVETSELI	7609.89	LYDVETSELV	3.8	6915.27	H2-IAd	27.94	LYDVETSELIHSLTG	LYDVETSELVHSLTG	26.335	142654
chr13_88961492	G	A	TRUE	TRUE		Edil3	uc011zcj.1#exon.0	0					999							999
chr13_89747552	A	C	FALSE	FALSE	K290N	Hapln1	uc007rjf.2#exon.4	0				H-2-Kd	2.3	AQIANVGQI	1747.85	AQIAKVGQI	4.6	6243.54	H2-IAd	27.375	NDGAQIANVGQIFAA	NDGAQIAKVGQIFAA	8.045	2256.28
chr13_89747727	G	A	FALSE	FALSE	V349I	Hapln1	uc007rjf.2#exon.4	0				H-2-Dd	1.4	YGIYCFRAY	4182.33	YGVYCFRAY	1.4	3423.66	H2-IAd	14.95	KKHKLYGIYCFRAYN	KKHKLYGVYCFRAYN	17.23	2748.51
chr13_92901402	G	A	FALSE	FALSE	A16V	Rasgrf2	uc007rke.2#exon.0	0				H-2-Kd	0.4	LYLVMLARKE	1656	LYLAMLARKE	0.4	1656.01	H2-IAd	7.32	EGHALYLVMLARKEG	EGHALYLAMLARKEG	2.8	764.436
chr13_93345181	G	A	FALSE	FALSE	S247F	Spz1	uc007rkr.2#exon.0	0				H-2-Ld	5.5	QNQPNNGLF	15881	QNQPNNGLS	34.55	30656.8	H2-IAd	17.185	FTKQKLEEQVKKLSH	STKQKLEEQVKKLSH	18.115	11125.1
chr13_93864605	G	C	FALSE	FALSE	Q1310E	Cmya5	uc007rkw.2#exon.0	0.00712594				H-2-Kd	4.3	EEMALPRVGR	7401.92	EQMALPRVGR	4.3	7401.92	H2-IAd	4.745	LTSADEEMALPRVGR	LTSADEQMALPRVGR	1.875	943.883
chr13_93920704	G	A	FALSE	FALSE	R408C	Papd4	uc007rkz.1#exon.11	8.78721				H-2-Kd	4.2	WNTQMISVC	8222.77	WNTQMISVR	4.4	9082.65	H2-IAd	4.295	TQMISVCEAKAIPRP	TQMISVREAKAIPRP	0.48	31694.9
chr13_94481248	C	G	FALSE	FALSE	P500A	Dmgdh	uc007rll.1#exon.9	0.0167667				H-2-Kd	3.1	QYRASFRRT	4749.71	QYRPSFRRT	4.7	7227.81	H2-IAd	38.575	PGQDTQYRASFRRTN	PGQDTQYRPSFRRTN	64.31	28469.6
chr13_95253230	G	A	TRUE	FALSE		Ap3b1	uc007rlv.2#exon.19	19.9792					999							999
chr13_97203311	G	A	FALSE	TRUE	P251L	Ankdd1b	uc011zdb.1#exon.1	0.414857				H-2-Kd	0.6	NRLAVVNSL	574.31	NRPAVVNSL	1.9	2170.6	H2-IAd	13.87	NNRLAVVNSLLSARH	NNRPAVVNSLLSARH	15.765	6961.35
chr13_97719213	A	G	TRUE	TRUE		Gcnt4	uc007rno.2#exon.2	7.66502	B3A				999							999
chr13_97804156	T	G	FALSE	FALSE	T22P	1700029F12Rik	uc007rnp.1#exon.0	0	RMER16			H-2-Dd	7.8	NLPSGHDKE	11750.1	NLTSGHDKE	34.6	22944	H2-IAd	52.325	DWDVSSDRNLPSGHD	DWDVSSDRNLTSGHD	57.09	685096
chr14_102095178	G	A	FALSE	FALSE	A224T	Uchl3	uc007uvw.1#exon.8	22.3636				H-2-Ld	5.45	DPDELRFNT	16121.1	DPDELRFNA	6.65	17289.1	H2-IAd	9.745	DPDELRFNTIALSAA	DPDELRFNAIALSAA	5.43	437.149
chr14_103380520	G	A	TRUE	TRUE		Kctd12	uc007uwe.1#exon.0	0					999							999
chr14_103555156	G	A	FALSE	FALSE	R220W	Mycbp2	uc007uwk.1#exon.0	5.66764				H-2-Kd	4	ISWKCANRHT	7147.7	ISRKCANRHT	79.1	103223	H2-IAd	4.32	LKDEQEMRASPKISW	LKDEQEMRASPKISR	3.24	30262.2
chr14_103584849	G	A	FALSE	FALSE	P2446L	Mycbp2	uc007uwl.1#exon.49	5.33329				H-2-Dd	2.1	DPPKGMILP	5819.79	DPPKGMIPP	2.4	6443.2	H2-IAd	30.19	LPGTQLVKPKADPQP	PPGTQLVKPKADPQP	32.9	348.508
chr14_104103053	T	G	FALSE	FALSE	F606V	Slain1	uc007uws.1#exon.6	0				H-2-Kd	0.9	IAQPVRSVL	639.13	IAQPVRSFL	1.1	912.42	H2-IAd	2.49	NLPRSKIAQPVRSVL	NLPRSKIAQPVRSFL	2.1	121.003
chr14_104865152	G	A	TRUE	FALSE		Pou4f1	uc007uxb.1#exon.1	0					999							999
chr14_106506822	C	G	FALSE	FALSE	P233A	Trim52	uc007uxz.1#exon.0	0	L4			H-2-Kd	47.1	IIRQICHTA	63062.7	IIRQICHTP	46	61410.9	H2-IAd	22.535	LANMVHIIRQICHTA	LANMVHIIRQICHTP	27.45	1210.5
chr14_109311492	G	A	TRUE	FALSE		Slitrk1	uc007uyc.1#exon.0	0					999							999
chr14_109311730	G	A	FALSE	FALSE	T255I	Slitrk1	uc007uyc.1#exon.0	0				H-2-Ld	8.85	LNEITEQDL	17821.5	LNETTEQDL	6	11311.1	H2-IAd	53.185	CEAPTRLQGKDLNEI	CEAPTRLQGKDLNET	52.085	35024
chr14_112079548	G	A	FALSE	FALSE	R461H	Slitrk5	uc011zpr.1#exon.1	0				H-2-Kd	2.7	HLYLNGNRIE	5652.54	RLYLNGNRIE	3.2	6260.01	H2-IAd	54.455	LRHLYLNGNRIERLS	LRRLYLNGNRIERLS	50.67	359.565
chr14_118633944	C	T	TRUE	TRUE		Sox21	uc007uyt.2#exon.0	0					999							999
chr14_119440817	T	A	FALSE	TRUE	K833I	Uggt2	uc007uzj.2#exon.21	0.0209138				H-2-Kd	0.3	IYNTVGVNI	50.46	KYNTVGVNI	0.1	15.19	H2-IAd	25.675	TFLAVEMDKNAFEKI	TFLAVEMDKNAFEKK	29.62	110711
chr14_121982657	G	A	TRUE	TRUE		Dock9	uc007vai.1#exon.4	7.11774					999							999
chr14_123707609	G	A	TRUE	FALSE		Nalcn	uc007vbq.1#exon.27	0.0186999					999							999
chr14_14783707	C	G	TRUE	TRUE		Thoc7	uc007sgg.1#exon.4	22.0213					999							999
chr14_14920010	T	G	FALSE	FALSE	H225Q	Atxn7	uc007sgi.2#exon.4	4.30083				H-2-Ld	1.75	KPMQPVQQI	2886.99	KPMHPVQQI	2.15	5318.18	H2-IAd	4.905	GNMKPMQPVQQIKVP	GNMKPMHPVQQIKVP	11.655	409.945
chr14_15763797	G	C	FALSE	FALSE	G752A	Nek10	uc011zgh.1#exon.23	0				H-2-Kd	0.2	VYEPVPEAI	32.52	VYEPVPEGI	0.5	184.11	H2-IAd	20.765	EAIYSEKVTDTIRRC	EGIYSEKVTDTIRRC	22.14	1781.76
chr14_15770207	A	C	FALSE	FALSE	K804N	Nek10	uc011zgh.1#exon.24	0				H-2-Kd	2.5	SQLALERNL	3815.29	SQLALERKL	3.3	5439.75	H2-IAd	4.805	DRLSTSQLALERNLE	DRLSTSQLALERKLE	5.105	11947.7
chr14_21351056	C	G	TRUE	FALSE		Ppp3cb	uc007sjx.2#exon.1	17.8525					999							999
chr14_21546510	C	T	TRUE	FALSE		Ndst2	uc007sks.1#exon.7	5.19039					999							999
chr14_22488034	A	C	FALSE	FALSE	S1078R	Myst4	uc007slg.1#exon.16	3.81044				H-2-Dd	3.7	DGAKRKENP	4371.33	DGAKSKENP	9.2	13289.9	H2-IAd	47.935	EEVTTEKDLDGAKRK	EEVTTEKDLDGAKSK	47.585	48116.2
chr14_23858875	A	C	TRUE	TRUE		Gm10248	uc007smb.1#exon.3	0					999							999
chr14_24128410	G	C	FALSE	FALSE	D1127E	Kcnma1	uc011zhf.1#exon.27	0.0156664				H-2-Kd	2.2	CLMQFEHNAG	4979.67	CLMQFDHNAG	2.9	5918.21	H2-IAd	21.495	EHNAGQSRASLSHSS	DHNAGQSRASLSHSS	22.08	60986.1
chr14_24969841	C	T	TRUE	FALSE		Dlg5	uc011zhm.1#exon.15	9.10551					999							999
chr14_27425368	T	C	FALSE	FALSE	I9T	Fam116a	uc007ssv.1#exon.7	2.64101				H-2-Kd	4	LVMKVRTPT	10150.3	LVMKVRIPT	17.1	22434.5	H2-IAd	23.065	MGLVMKVRTPTCHDK	MGLVMKVRIPTCHDK	10.775	56.4208
chr14_28285417	G	A	FALSE	FALSE	D1130N	D14Abb1e	uc011zhv.1#exon.17	5.01866				H-2-Kd	11.7	EPLCSEHLKN	13126.1	EPLCSEHLKD	14.3	14960.1	H2-IAd	58.59	NNNSNEQYSSSVEVE	DNNSNEQYSSSVEVE	58.61	547054
chr14_30858461	A	G	FALSE	FALSE	V635A	Cacna1d	uc007sus.1#exon.0	0				H-2-Kd	5.7	ALPSPALPHR	8696.55	VLPSPALPHR	4.2	7373.66	H2-IAd	12.02	LRRQSSQDDALPSPA	LRRQSSQDDVLPSPA	9.3	44588
chr14_31473438	C	G	FALSE	TRUE	A69G	Rft1	uc007svm.1#exon.2	3.43921				H-2-Dd	1.2	AREAFRRGCL	76.6201	AREAFRRACL	1.2	71.9352	H2-IAd	7.045	YSTTTFLAREAFRRG	YSTTTFLAREAFRRA	3.195	5197.84
chr14_31711174	A	G	FALSE	FALSE	Q727R	Itih4	uc007svw.2#exon.18	0.00968199				H-2-Ld	1.35	SPNPDHPRV	1644.32	SPNPDHPQV	1	503.03	H2-IAd	31.945	DHPRVPTITLPLPGS	DHPQVPTITLPLPGS	35.195	4431.06
chr14_32842913	G	A	FALSE	FALSE	S79N	Galntl2	uc007syb.1#exon.0	0.21706				H-2-Dd	0.7	NLLDGLPSFI	32.4092	SLLDGLPSFI	0.9	46.5663	H2-IAd	42.49	GDEYNLLDGLPSFIS	GDEYSLLDGLPSFIS	17.15	380699
chr14_33473185	T	G	FALSE	FALSE	Q1336P	3425401B19Rik	uc007szg.2#exon.3	0				H-2-Ld	0.1	SPLAAPTFL	5.83	SQLAAPTFL	0.5	146.07	H2-IAd	2.265	LRCSSPLAAPTFLRQ	LRCSSQLAAPTFLRQ	1.27	10302.8
chr14_34907594	A	C	FALSE	FALSE	E188D	Anxa8	uc007taj.1#exon.7	12.1928				H-2-Dd	3.6	HDAVFEEYEK	381.803	HEAVFEEYEK	3.6	384.432	H2-IAd	6.685	PGLVLQDAQALHDAV	PGLVLQDAQALHEAV	7.8	333.173
chr14_35156867	G	A	FALSE	FALSE	V546I	Glud1	uc007tas.2#exon.12	90.8173				H-2-Kd	1.7	AYVNAIEKIF	4239.68	AYVNAIEKVF	1.7	4240.21	H2-IAd	8.04	LDLRTAAYVNAIEKI	LDLRTAAYVNAIEKV	7.665	13591.4
chr14_35211916	A	G	TRUE	FALSE		Mmrn2	uc007tav.1#exon.5	0.0126965					999							999
chr14_35408979	G	A	TRUE	FALSE		Opn4	uc011ziw.1#exon.5	0					999							999
chr14_35758983	C	T	FALSE	FALSE	T94M	Grid1	uc007tbj.1#exon.2	0				H-2-Kd	0.9	GILALVTSM	699.96	GILALVTST	4.7	7867.2	H2-IAd	7.08	MGCASANALQSLTDA	TGCASANALQSLTDA	9.93	489.084
chr14_36375689	G	A	FALSE	FALSE	G735R	Grid1	uc007tbj.1#exon.13	0				H-2-Dd	0.2	RNYAFLWDVA	5.48888	GNYAFLWDVA	0.3	9.52326	H2-IAd	11.12	RNYAFLWDVAVVEYA	GNYAFLWDVAVVEYA	12.805	1271.14
chr14_37905204	G	A	FALSE	FALSE	A150V	Cdhr1	uc007tbu.1#exon.5	0				H-2-Kd	1.3	ENIPVGSSI	1210.64	ENIPAGSSI	2.1	2495.24	H2-IAd	25.335	YIIRVPENIPVGSSI	YIIRVPENIPAGSSI	22.32	21706.4
chr14_3930629	A	C	TRUE	TRUE		2610042L04Rik	uc007sbh.1#exon.1	0					999							999
chr14_40285390	G	A	FALSE	FALSE	S233F	Nrg3	uc007tbz.2#exon.0	0				H-2-Kd	0.6	FYLHDSTPSW	2117.3	SYLHDSTPSW	0.5	1846.36	H2-IAd	20.595	QAMPSWPTAAYATSF	QAMPSWPTAAYATSS	19.745	13161.1
chr14_44540418	T	G	FALSE	FALSE	L92V	Ang3	uc011zjf.1#exon.2	0				H-2-Dd	2.1	GRPYGVNVRI	170.551	GRPYGVNLRI	2.3	189.007	H2-IAd	42.66	VRISNSRFQITTCKH	LRISNSRFQITTCKH	41.98	65179.6
chr14_47930503	C	T	FALSE	FALSE	P145S	Mapk1ip1l	uc007thy.1#exon.2	20.0601				H-2-Kd	4.1	GSWGPMSSGP	7236.04	GPWGPMSSGP	4.1	7236.04	H2-IAd	25.715	YGAPTDPAAAGSLGS	YGAPTDPAAAGSLGP	27.14	4155.48
chr14_50858086	T	C	FALSE	FALSE	S158G	Olfr731	uc007tku.1#exon.0	0				H-2-Dd	0.4	WTVGFLHTMG	12.6656	WTVGFLHTMS	0.4	12.6656	H2-IAd	25.115	GFLHTMGQLVFILYL	GFLHTMSQLVFILYL	12.535	43.0596
chr14_50901336	A	C	FALSE	FALSE	L197R	Olfr732	uc007tkv.2#exon.0	0				H-2-Kd	1.4	RLMIFNSGLL	3774.54	LLMIFNSGLL	1.9	4605.42	H2-IAd	25.545	TDTFAVERLMIFNSG	TDTFAVELLMIFNSG	30.475	841.635
chr14_50918323	A	C	FALSE	FALSE	V220G	Olfr733	uc007tkw.2#exon.0	0				H-2-Kd	0.5	SYAGILCHV	70.09	SYAVILCHV	0.4	49.94	H2-IAd	17.19	LTSYAGILCHVHRSA	LTSYAVILCHVHRSA	9.82	13574
chr14_52509552	G	A	FALSE	TRUE	G299R	Mett11d1	uc007tnh.1#exon.9	4.47205				H-2-Kd	3.8	VLVENRTKAG	6945.5	VLVENGTKAG	5	8104.41	H2-IAd	18.325	RTKAGHRLLMDARNL	GTKAGHRLLMDARNL	19.76	35.8612
chr14_52511089	G	A	FALSE	TRUE	G381R	Mett11d1	uc007tnh.1#exon.12	4.47205				H-2-Kd	5.3	VILARRSPK	10147.1	VILARGSPK	6.7	15665.3	H2-IAd	6.615	IFSMVILARRSPKEA	IFSMVILARGSPKEA	15.535	1005.69
chr14_52530008	C	T	FALSE	FALSE	A109T	Ndrg2	uc007tnk.2#exon.4	0				H-2-Dd	2.9	GTPVFPLGYQ	272.35	GAPVFPLGYQ	4.4	554.919	H2-IAd	22.575	FVRVHVDAPGMEEGT	FVRVHVDAPGMEEGA	21.77	8335.28
chr14_52701488	G	A	FALSE	FALSE	H111Y	Hnrnpc	uc007tob.2#exon.3	57.3012				H-2-Kd	0.6	EYPSPSPLLS	2209.34	EHPSPSPLLS	20.9	19578.9	H2-IAd	13.66	VKRSAAEMYGSVPEY	VKRSAAEMYGSVPEH	13.31	27062.8
chr14_52821882	C	T	FALSE	FALSE	R1027Q	Chd8	uc007tot.1#exon.34	9.93038				H-2-Ld	1.85	APRQAELEM	570.19	APRRAELEM	2.1	661.58	H2-IAd	21.27	APRQAELEMWLQGHP	APRRAELEMWLQGHP	20.775	1864.35
chr14_52837882	G	A	FALSE	FALSE	L1008F	Chd8	uc007tot.1#exon.13	9.28214				H-2-Dd	0.6	QFPSESEFF	3940.46	QFPSESEFL	2.5	6460.83	H2-IAd	68.755	FKDFGDLKTEEQVQK	LKDFGDLKTEEQVQK	66.93	4046.82
chr14_54902272	G	A	FALSE	FALSE	A99V	Olfr49	uc007tvs.2#exon.0	0				H-2-Dd	0.8	LLGCFLQVFL	39.3475	LLGCFLQAFL	0.8	38.5011	H2-IAd	13.615	TGHKTISLLGCFLQV	TGHKTISLLGCFLQA	12.97	10276.7
chr14_55693409	T	C	TRUE	FALSE		Zfhx2	uc007txz.1#exon.1	0.753972					999							999
chr14_57105853	G	A	FALSE	FALSE	G526E	Rnf17	uc007ubz.1#exon.24	0				H-2-Kd	11.3	VKIFCRDEKE	12872.4	VKIFCRDEKG	11.4	12937.8	H2-IAd	31.685	EERVDVSKYLIKKGL	GERVDVSKYLIKKGL	30.87	28958.9
chr14_57145663	A	G	TRUE	TRUE		Cenpj	uc007ucb.2#exon.16	2.28365					999							999
chr14_57312344	C	G	FALSE	TRUE	C751W	Mphosph8	uc011zmc.1#exon.10	11.6898				H-2-Dd	0.7	VFPIAWHRL	12739.5	VFPIACHRL	1.2	12772.1	H2-IAd	13.935	ESRLALLEPVFPIAW	ESRLALLEPVFPIAC	13.87	21843.7
chr14_59761625	T	G	FALSE	FALSE	K20T	1700129C05Rik	uc007udz.2#exon.0	0				H-2-Dd	2.8	VPPTDLSLP	8054.37	VPPKDLSLP	2.3	6127.18	H2-IAd	45.39	RPRILGSLRNPVPPT	RPRILGSLRNPVPPK	46.235	4569.96
chr14_60392854	A	G	TRUE	FALSE		Atp8a2	uc007uet.1#exon.29	0.0246463					999							999
chr14_60646790	T	G	FALSE	FALSE	K168T	Atp8a2	uc007ueu.1#exon.8	0.0227552				H-2-Dd	1.2	GGKSWYIKT	3295.99	GGKSWYIKK	8.4	6740.28	H2-IAd	41.87	SHGGKSWYIKTMGES	SHGGKSWYIKKMGES	37.71	36109.3
chr14_61398812	G	A	TRUE	FALSE		C1qtnf9	uc007uff.2#exon.3	0					999							999
chr14_64562620	G	C	FALSE	FALSE	W10S	Sox7	uc007uhy.1#exon.0	0				H-2-Kd	1.5	AYPSTEGLEC	3941.77	AYPWTEGLEC	1.5	3941.78	H2-IAd	31.1	STEGLECPALEAELS	WTEGLECPALEAELS	27.415	129367
chr14_64694322	G	A	TRUE	FALSE		Prss55	uc007uib.1#exon.4	0					999							999
chr14_65871981	A	T	TRUE	TRUE		Fzd3	uc007ujb.2#exon.1	1.4347					999							999
chr14_66475312	G	A	TRUE	FALSE		Ccdc25	uc007ujq.1#exon.5	8.8497					999							999
chr14_67483964	C	T	FALSE	FALSE	D28N	Dpysl2	uc007uko.1#exon.1	4.11422				H-2-Dd	5.3	DNQSFYADIY	783.117	DDQSFYADIY	5.3	786.063	H2-IAd	39.255	NQSFYADIYMEDGLI	DQSFYADIYMEDGLI	41.635	128971
chr14_69983912	G	A	TRUE	TRUE		Entpd4	uc007uml.1#exon.3	2.90554					999							999
chr14_71070860	G	A	TRUE	FALSE		Xpo7	uc011zoe.1#exon.6	9.80134					999							999
chr14_71368103	G	A	FALSE	FALSE	G367S	Gfra2	uc007uoz.1#exon.6	0.113362				H-2-Dd	0.7	KSPTFSATQA	34.6397	KGPTFSATQA	0.2	4.99903	H2-IAd	7.175	SPTFSATQAPRVEKT	GPTFSATQAPRVEKT	7.425	185.645
chr14_73429346	A	G	TRUE	FALSE		Cysltr2	uc007upi.2#exon.5	0					999							999
chr14_73990708	G	A	TRUE	FALSE		Sucla2	uc007upx.1#exon.6	22.9014					999							999
chr14_75674757	C	T	FALSE	FALSE	A268V	Cpb2	uc007uqq.2#exon.8	0				H-2-Kd	9.9	WCEKGVSSS	19341.1	WCEKGASSS	11.1	19386.5	H2-IAd	33.375	FASKHWCEKGVSSSS	FASKHWCEKGASSSS	38.48	98582.8
chr14_75705700	G	A	FALSE	FALSE	D149N	Zc3h13	uc007uqs.1#exon.4	8.28341				H-2-Kd	8.5	VEWETNRNDS	10880.5	VEWETNRDDS	8.5	10880.5	H2-IAd	82.175	EEENVEWETNRNDSD	EEENVEWETNRDDSD	73.43	1000000
chr14_78194718	G	A	FALSE	FALSE	P95S	Gm1587	uc007usb.1#exon.2	0				H-2-Dd	2.6	RHPMLCLSL	11197.2	RHPMLCLPL	4.8	13407.4	H2-IAd	18.825	ILRHPMLCLSLCDQV	ILRHPMLCLPLCDQV	18	9332.92
chr14_84847004	C	T	TRUE	FALSE		Pcdh17	uc007uto.2#exon.0	0					999							999
chr14_84847142	G	A	TRUE	FALSE		Pcdh17	uc007uto.2#exon.0	0					999							999
chr14_84847757	G	A	TRUE	FALSE		Pcdh17	uc007uto.2#exon.0	0					999							999
chr14_88867040	G	A	FALSE	FALSE	P877S	Pcdh20	uc007uuh.2#exon.2	0				H-2-Ld	7.55	STHRKVESM	14993	PTHRKVESM	8.85	17053.4	H2-IAd	4.16	STHRKVESMSCMPTL	PTHRKVESMSCMPTL	5.985	119297
chr14_96600455	T	G	FALSE	FALSE	M542L	Klhl1	uc007uuq.1#exon.6	0				H-2-Kd	3.6	VLPPLSTHRH	6701.05	VLPPMSTHRH	4.7	7803.99	H2-IAd	5.47	KTKTWTVLPPLSTHR	KTKTWTVLPPMSTHR	7.375	6510.49
chr14_96917205	G	A	FALSE	FALSE	P111S	Klhl1	uc007uuq.1#exon.0	0				H-2-Dd	7.7	QGASGQGTQ	11856.9	QGAPGQGTQ	13.1	13880.1	H2-IAd	21.275	GTLLPVATRLQQGAS	GTLLPVATRLQQGAP	23.225	4.7918
chr14_99461609	G	A	TRUE	TRUE		6720463M24Rik	uc007uuv.1#exon.8	6.68224					999							999
chr15_100312524	T	C	FALSE	FALSE	K439E	Csrnp2	uc007xrk.1#exon.4	2.38481				H-2-Ld	3.8	FPKEEDLSV	3986.89	FPKEKDLSV	4.15	3465.99	H2-IAd	24.885	EDLSVFSLPVTSLVA	KDLSVFSLPVTSLVA	24.805	16633.2
chr15_101749452	C	T	TRUE	TRUE		Krt4	uc007xuf.1#exon.8	0					999							999
chr15_101776942	C	T	FALSE	FALSE	G955R	Krt78	uc007xuh.1#exon.8	0.0145578				H-2-Dd	3.6	RQECGGQAVI	394.074	GQECGGQAVI	4.9	683.722	H2-IAd	21.72	PRQECGGQAVIPRGD	PGQECGGQAVIPRGD	35.89	1140.37
chr15_11240730	T	C	TRUE	FALSE		Adamts12	uc007vhb.1#exon.18	0.006678					999							999
chr15_12279472	G	A	FALSE	TRUE	D275N	Golph3	uc007vho.1#exon.3	36.384				H-2-Kd	1.6	QLLDLNPEVE	4013.69	QLLDLDPEVE	1.8	4450.06	H2-IAd	11.13	DLATKRVRQLLDLNP	DLATKRVRQLLDLDP	12.365	42.3614
chr15_12853852	G	A	FALSE	FALSE	V1189I	Drosha	uc007vib.2#exon.29	23.3302				H-2-Ld	9.85	AKIAEELGM	18633.8	AKVAEELGM	15.15	22086.6	H2-IAd	10.16	VNNRTQAKIAEELGM	VNNRTQAKVAEELGM	11.545	4922.71
chr15_27748755	G	A	TRUE	FALSE		Trio	uc007vjw.1#exon.31	8.37574					999							999
chr15_28341433	G	A	TRUE	FALSE		Dnahc5	uc007vjy.1#exon.64	0					999							999
chr15_3225727	A	C	FALSE	FALSE	D122A	Sepp1	uc007vby.1#exon.2	0.991825				H-2-Kd	2.1	DGIAVWTLL	2527.49	DGIDVWTLL	11.8	12974.4	H2-IAd	16.21	YRQEEDGIAVWTLLN	YRQEEDGIDVWTLLN	48.985	40149.1
chr15_37975547	A	G	FALSE	FALSE	S96P	Ubr5	uc007vnp.1#exon.4	24.2182				H-2-Dd	2.4	SSPGTGRTS	6430.85	SSSGTGRTS	65.2	29180.3	H2-IAd	43.63	PGTGRTSRPGRTSDS	SGTGRTSRPGRTSDS	44.615	164.422
chr15_47475817	T	C	FALSE	FALSE	I2948M	Csmd3	uc007vqr.1#exon.38	0.0274126				H-2-Kd	6.8	SKMEHGNFTY	9590.87	SKIEHGNFTY	17.5	17191.3	H2-IAd	42.895	IPANSKRESKMEHGN	IPANSKRESKIEHGN	37.44	482954
chr15_47813506	C	T	FALSE	FALSE	G910R	Csmd3	uc007vqr.1#exon.1	0.0274126				H-2-Dd	0.9	LSPRWPGYY	399.1	LSPGWPGYY	1.2	548.95	H2-IAd	19.045	GGHFSAPSGVILSPR	GGHFSAPSGVILSPG	19.75	6367
chr15_5055292	T	C	FALSE	FALSE	T143A	Card6	uc007vcr.2#exon.2	2.46929				H-2-Dd	1.5	ALKFFAYKES	102.571	ALKFFTYKES	6.1	995.787	H2-IAd	1.945	EKECLDLRALKFFAY	EKECLDLRALKFFTY	4.745	1645.04
chr15_57090690	T	A	FALSE	FALSE	Q148H	BC026439	uc007vsn.1#exon.2	0				H-2-Kd	0.1	KYYAHATSL	6.31	KYYAQATSL	0.1	2.8	H2-IAd	3.175	YYAHATSLAGHLVSC	YYAQATSLAGHLVSC	1.81	52946.2
chr15_57774161	C	T	FALSE	FALSE	T455I	Wdr67	uc007vss.1#exon.9	13.6205				H-2-Ld	1.15	GIHAAYLSL	1162.63	GTHAAYLSL	1.2	802.29	H2-IAd	8.885	KGIHAAYLSLQKKYP	KGTHAAYLSLQKKYP	6.22	9573.01
chr15_57774195	C	T	TRUE	FALSE		Wdr67	uc007vss.1#exon.9	13.6205					999							999
chr15_58014435	C	A	FALSE	FALSE	G311V	Fbxo32	uc007vtk.2#exon.7	0.110098				H-2-Kd	0.8	CYPRREQYVV	2588.27	CYPRREQYGV	0.8	2598.36	H2-IAd	12.745	YPRREQYVVTLQLCK	YPRREQYGVTLQLCK	33.76	156.851
chr15_60751319	G	A	FALSE	FALSE	A274V	A1bg	uc007vyd.1#exon.4	0.0159252				H-2-Dd	0.1	FSPTRDVIL	110.84	FSPTRDAIL	0.1	107.41	H2-IAd	26.715	VILYYVNLKELDNPG	AILYYVNLKELDNPG	26.06	1000000
chr15_6379350	A	C	FALSE	FALSE	N248T	Dab2	uc007vde.1#exon.9	32.0233				H-2-Ld	3.9	TSLRENPFL	7514.53	NSLRENPFL	5.6	14218.8	H2-IAd	29.22	IDTNQTSLRENPFLT	IDTNQNSLRENPFLT	55.49	19393.3
chr15_64752216	T	A	FALSE	FALSE	I151F	Adcy8	uc007vzo.1#exon.0	0				H-2-Dd	0.3	FFPTLRNSF	2501.66	IFPTLRNSF	0.5	6784.64	H2-IAd	59.5	FFPTLRNSFKSRDLE	IFPTLRNSFKSRDLE	59.325	121683
chr15_65851863	G	A	FALSE	FALSE	S408F	Kcnq3	uc007wab.2#exon.7	0				H-2-Dd	0.6	FFPFFRKEQL	26.7149	SFPFFRKEQL	0.7	30.1395	H2-IAd	5.415	FFPFFRKEQLEAAAS	SFPFFRKEQLEAAAS	4.94	15535.3
chr15_72886209	G	C	TRUE	TRUE		Trappc9	uc007wbl.2#exon.0	6.64226					999							999
chr15_72935687	G	T	TRUE	TRUE		Eif2c2	uc007wbu.2#exon.18	12.0574					999							999
chr15_73582309	G	A	TRUE	TRUE		Ptp4a3	uc011ztw.1#exon.1	1.40307					999							999
chr15_74371361	G	A	FALSE	TRUE	G501D	Bai1	uc007wco.1#exon.6	0.0181905				H-2-Dd	0.5	NGPSYGDAE	720.89	NGPSYGGAE	0.5	394.49	H2-IAd	42.6	RQQRTRECNGPSYGD	RQQRTRECNGPSYGG	42.195	143392
chr15_75722833	G	A	TRUE	FALSE		Naprt1	uc007whi.1#exon.6	0.449267					999							999
chr15_75741568	C	G	FALSE	FALSE	A450G	Tigd5	uc007whp.1#exon.0	0.711043				H-2-Kd	1.2	ELLRLAVSCG	3326.9	ELLRLAVSCA	2.7	5678.49	H2-IAd	2.98	LYKRELLRLAVSCGS	LYKRELLRLAVSCAS	1.61	516.058
chr15_75934475	G	A	TRUE	FALSE		Eppk1	uc007wio.1#exon.1	0.0979546					999							999
chr15_76368207	T	C	FALSE	TRUE	Q187R	Fbxl6	uc007wkp.2#exon.0	20.1147				H-2-Kd	0.4	SRLQSLTLI	936.75	SQLQSLTLI	0.7	596.75	H2-IAd	5.235	NRFSRLQSLTLIHWK	NRFSQLQSLTLIHWK	7.18	14861
chr15_76555484	G	A	FALSE	FALSE	T1086I	Arhgap39	uc007wmh.2#exon.11	4.01977				H-2-Dd	3.1	PRVIFENIRK	304.731	PRVIFENTRK	3.2	329.651	H2-IAd	2.68	IRKEMSFLRVLIQHL	TRKEMSFLRVLIQHL	3.095	393.558
chr15_77566304	G	A	TRUE	FALSE		Apol9b	uc007wny.2#exon.2	19.7828					999							999
chr15_78127489	G	C	FALSE	FALSE	T44S	Csf2rb2	uc007woy.1#exon.2	0.00680388				H-2-Kd	2	DYSNRIICSW	4766.1	DYTNRIICSW	18.7	18001	H2-IAd	31.775	YSNRIICSWADTEDA	YTNRIICSWADTEDA	34.3	7948.43
chr15_78295730	T	G	FALSE	FALSE	T15P	Tmprss6	uc007wpi.1#exon.1	0.146532				H-2-Dd	3.2	MPPTEVPQA	9043.99	MPTTEVPQA	64	52098.3	H2-IAd	21.96	PCSTRMPPTEVPQAA	PCSTRMPTTEVPQAA	12.145	615.15
chr15_78748705	G	C	FALSE	FALSE	E237Q	Pdxp	uc007wru.1#exon.1	2.55686				H-2-Dd	1.1	MVGDRLQTDI	63.4395	MVGDRLETDI	1.2	70.7836	H2-IAd	10.04	DPARTLMVGDRLQTD	DPARTLMVGDRLETD	12.565	258.554
chr15_79624778	G	A	FALSE	FALSE	R222-	Nptxr	uc007wul.1#exon.1	23.5102					999							999
chr15_81478930	C	T	FALSE	FALSE	Q1647-	Ep300	uc007wws.1#exon.29	12.7761					999							999
chr15_81977910	G	A	FALSE	FALSE	D27N	Srebf2	uc007wyh.1#exon.0	41.6816				H-2-Kd	3.3	DELTLGNIDE	6377.32	DELTLGDIDE	3.3	6373.25	H2-IAd	35.88	GNIDEMLQFVSNQVG	GDIDEMLQFVSNQVG	38.605	16769.4
chr15_82203293	C	T	TRUE	FALSE		Cyp2d22	uc007wzd.2#exon.6	0					999							999
chr15_82687534	A	G	TRUE	FALSE		Tcf20	uc007wzo.2#exon.1	15.3463					999							999
chr15_8273479	G	A	TRUE	FALSE		Nipbl	uc007veq.1#exon.28	15.3154					999							999
chr15_8277774	T	C	TRUE	FALSE		Nipbl	uc007veq.1#exon.22	15.4624					999							999
chr15_83917062	G	A	TRUE	FALSE		Sult4a1	uc007xbs.1#exon.4	0.0371337					999							999
chr15_84143405	A	C	FALSE	FALSE	K348T	Parvb	uc007xby.1#exon.12	28.192				H-2-Kd	3.8	VNLDLTSTL	5394.13	VNLDLKSTL	3.3	5763.81	H2-IAd	17.36	LDLTSTLRVLYTLFT	LDLKSTLRVLYTLFT	13.905	534.909
chr15_84848538	C	T	TRUE	FALSE		Upk3a	uc007xcs.2#exon.1	0					999							999
chr15_85072557	G	C	FALSE	FALSE	G522A	Fbln1	uc007xdb.2#exon.12	0				H-2-Dd	5	SSGYRLAPNA	694.308	SSGYRLAPNG	4.5	575.46	H2-IAd	45.265	CPSSGYRLAPNARNC	CPSSGYRLAPNGRNC	63.535	2858.1
chr15_88941646	G	A	FALSE	FALSE	L397F	Tubgcp6	uc007xfh.2#exon.3	9.55169				H-2-Ld	0.55	SPESISSIF	209.65	SPESISSIL	1.35	482.01	H2-IAd	14.72	GASPESISSIFSEVA	GASPESISSILSEVA	8.64	3946.6
chr15_89132372	G	A	TRUE	FALSE		Sbf1	uc011zxu.1#exon.22	28.9031					999							999
chr15_89290828	C	T	FALSE	FALSE	T722M	Mapk8ip2	uc007xgx.2#exon.8	0				H-2-Ld	5.55	KIATARKLM	15043.4	KIATARKLT	32.3	33739.3	H2-IAd	0.985	LCAAMQKIATARKLM	LCAAMQKIATARKLT	1.06	685.952
chr15_89303716	G	A	TRUE	FALSE		Arsa	uc007xgy.2#exon.8	13.5207					999							999
chr15_93319563	G	A	FALSE	FALSE	D283N	Pphln1	uc007xix.1#exon.9	20.2345				H-2-Kd	3.8	EYNNSAQDFG	6958.26	EYDNSAQDFG	2.5	5439.11	H2-IAd	32.685	RCVEELKRFITEYNN	RCVEELKRFITEYDN	28.79	35534.8
chr15_99234895	G	A	FALSE	FALSE	A73T	Tmbim6	uc011zzd.1#exon.4	117.72				H-2-Kd	1.6	WLMTTPHSHE	4098.09	WLMATPHSHE	1.6	4098.11	H2-IAd	2.955	LGSLALMIWLMTTPH	LGSLALMIWLMATPH	2.28	283.993
chr15_99534240	A	G	FALSE	FALSE	I161V	Smarcd1	uc007xqb.1#exon.3	18.0492				H-2-Dd	1.4	QTVMRKRLDI	88.2124	QTIMRKRLDI	1.3	83.4375	H2-IAd	0.6	TVMRKRLDIQEALKR	TIMRKRLDIQEALKR	0.625	40.9473
chr16_10506783	G	A	TRUE	FALSE		Ciita	uc007ydq.1#exon.6	0					999							999
chr16_11073908	T	C	TRUE	TRUE		Snn	uc007yeq.2#exon.1	2.30054					999							999
chr16_14205631	C	T	FALSE	FALSE	E1585K	Myh11	uc007yhd.2#exon.32	0.132212				H-2-Kd	5.7	RDLQARDKQN	8707.49	RDLQARDEQN	5.7	8707.49	H2-IAd	25.99	KQNEEKRRQLQRQLH	EQNEEKRRQLQRQLH	26.07	23.3045
chr16_14589337	A	C	FALSE	FALSE	T13P	A630010A05Rik	uc012abk.1#exon.4	0				H-2-Dd	1.2	TKPSTSFLH	11621.8	TKTSTSFLH	22.9	20840.3	H2-IAd	5.83	PSTSFLHQNMLVRRS	TSTSFLHQNMLVRRS	5.555	396.567
chr16_16868765	C	T	FALSE	FALSE	G118R	Vpreb1	uc007yjg.2#exon.1	0.0788382				H-2-Kd	0.6	VYYCAVRLRS	2214.96	VYYCAVGLRS	0.6	2198.33	H2-IAd	10.04	EAVYYCAVRLRSQEK	EAVYYCAVGLRSQEK	11.36	1803.11
chr16_17213632	A	G	TRUE	TRUE		Rimbp3	uc007ykn.2#exon.0	0.00711879					999							999
chr16_17282389	A	G	FALSE	FALSE	I220T	Pi4ka	uc007ykq.2#exon.5	10.9162				H-2-Ld	1.4	KGHTIHIDF	4178.65	KGHIIHIDF	2.75	11087.4	H2-IAd	59.215	DRHNGNIMLDKKGHT	DRHNGNIMLDKKGHI	64.705	58914.9
chr16_17574615	G	T	FALSE	FALSE	A349D	Slc7a4	uc007ylk.1#exon.2	0				H-2-Kd	0.9	VYAMADDGL	582.04	VYAMAADGL	0.6	263.6	H2-IAd	15.15	RIVYAMADDGLFFQV	RIVYAMAADGLFFQV	4.025	4411.81
chr16_17803337	A	C	FALSE	FALSE	K259T	Scarf2	uc007ymd.1#exon.3	18.7573				H-2-Dd	1.1	CDPGYRGTY	2880.09	CDPGYRGKY	2.4	6147.12	H2-IAd	49.92	YRGTYCREPCPAGFY	YRGKYCREPCPAGFY	45.59	154369
chr16_18249265	G	A	TRUE	TRUE		Trmt2a	uc007ymz.2#exon.0	11.6388					999							999
chr16_18397818	C	T	FALSE	FALSE	R268W	Arvcf	uc007ynl.1#exon.4	0.78642				H-2-Kd	1	DTWSLAADDE	3007.66	DTRSLAADDE	47.8	43434.9	H2-IAd	52.98	YGLEDDTWSLAADDE	YGLEDDTRSLAADDE	51.955	46041
chr16_19286168	A	G	TRUE	FALSE		Olfr164	uc007yot.1#exon.0	0					999							999
chr16_19407612	A	G	TRUE	FALSE		Olfr165	uc007you.1#exon.0	0					999							999
chr16_19770587	A	G	TRUE	TRUE		B3gnt5	uc012acn.1#exon.5	0					999							999
chr16_20375123	T	C	TRUE	TRUE		Abcc5	uc007ypp.1#exon.15	8.22055					999							999
chr16_20699354	G	T	FALSE	FALSE	V114L	Fam131a	uc007yqx.1#exon.3	0.0659814				H-2-Kd	1.7	SLHGISQVL	1867.19	SLHGISQVV	4.1	5032.18	H2-IAd	12.91	LKDHVTKPTAMAQGR	VKDHVTKPTAMAQGR	13.735	11246.8
chr16_20708202	G	A	FALSE	TRUE	P705L	Clcn2	uc012ada.1#exon.17	2.62509				H-2-Kd	4	KPLKLALKRG	7120.02	KPLKPALKRG	5.4	8429.15	H2-IAd	6.51	HGQTHKPLKLALKRG	HGQTHKPLKPALKRG	15.62	2718.31
chr16_20742037	G	A	TRUE	TRUE		Chrd	uc007yrd.1#exon.22	0.249483		rs46862966	unknown		999							999
chr16_21153298	A	C	FALSE	FALSE	L198V	2310042E22Rik	uc007yrf.2#exon.0	0				H-2-Kd	3.9	SWMALVVST	2021.45	SWMALVLST	4.2	5700.02	H2-IAd	1.855	LWVLKSWMALVVSTW	LWVLKSWMALVLSTW	2.485	170.116
chr16_21763210	G	A	FALSE	FALSE	S368L	Ehhadh	uc007yrm.2#exon.6	0				H-2-Kd	4.3	ELLSVDLVIE	7473.52	ELSSVDLVIE	15.2	15592.1	H2-IAd	4	STKELLSVDLVIEAV	STKELSSVDLVIEAV	7.445	2418.63
chr16_22382783	G	A	TRUE	TRUE		Etv5	uc012adn.1#exon.12	10.6366					999							999
chr16_23157447	G	A	TRUE	FALSE		Adipoq	uc007ytk.1#exon.2	0					999							999
chr16_25868307	C	T	TRUE	FALSE		Trp63	uc007yuo.2#exon.8	0.410837					999							999
chr16_26712333	C	T	TRUE	FALSE		Il1rap	uc007yve.2#exon.9	1.30293					999							999
chr16_26723176	G	A	TRUE	TRUE		Il1rap	uc007yvg.2#exon.10	0.655298					999							999
chr16_26723358	G	A	TRUE	TRUE		Il1rap	uc007yvg.2#exon.10	0.704607					999							999
chr16_27417399	G	A	FALSE	TRUE	E133K	Ccdc50	uc007yvn.2#exon.4	15.143				H-2-Dd	2.5	HTPKFSGGSV	220.254	HTPEFSGGSV	10.4	2629.42	H2-IAd	28.815	EKRRKKHTPKFSGGS	EKRRKKHTPEFSGGS	46.145	530616
chr16_29232540	G	A	TRUE	TRUE		Atp13a5	uc007yvy.2#exon.29	0					999							999
chr16_29261029	C	G	FALSE	TRUE	A939P	Atp13a5	uc007yvy.2#exon.24	0				H-2-Kd	0.5	QYLLQDVPIT	1885.3	QYLLQDVAIT	0.5	1885.29	H2-IAd	8.93	NYQYLLQDVPITLMV	NYQYLLQDVAITLMV	3.665	3329.56
chr16_29452708	A	C	FALSE	FALSE	L492V	Atp13a4	uc012aec.1#exon.12	0				H-2-Dd	5	VTRGGLDPWG	692.672	LTRGGLDPWG	5.3	780.611	H2-IAd	43.885	CGQLNLVCFDKTGTV	CGQLNLVCFDKTGTL	44.035	71231.9
chr16_29605635	G	A	TRUE	FALSE		Opa1	uc007ywe.2#exon.7	11.5467					999							999
chr16_30308699	G	A	FALSE	FALSE	T414I	Gp5	uc007ywo.1#exon.1	0.0912707				H-2-Ld	0.45	LPQLIQVLL	273.8	LPQLTQVLL	0.5	261.21	H2-IAd	5.845	VFAALPQLIQVLLGH	VFAALPQLTQVLLGH	15.58	7.96868
chr16_31127422	A	G	FALSE	FALSE	F263L	Acap2	uc007yxb.1#exon.9	15.8621				H-2-Kd	3.1	LFKRASNAL	3042.87	LFKRASNAF	14.5	18730.5	H2-IAd	8.185	LFKRASNALKTWNRR	LFKRASNAFKTWNRR	17.83	95104.7
chr16_31455197	C	T	FALSE	FALSE	A165V	Bdh1	uc007yxi.2#exon.5	0				H-2-Kd	4.2	TYKEVVEVNL	7362.71	TYKEVAEVNL	2.4	5202.75	H2-IAd	7.175	VEFTSMETYKEVVEV	VEFTSMETYKEVAEV	6.055	2578.51
chr16_32143058	G	A	TRUE	TRUE		Lrrc33	uc007yyg.1#exon.1	0					999							999
chr16_32406669	C	T	FALSE	FALSE	L74F	Tm4sf19	uc012ael.1#exon.2	0				H-2-Ld	1.75	MVLLAATFI	2462.34	MVLLAATLI	4	10974.6	H2-IAd	11.675	GGLMVLLAATFISMT	GGLMVLLAATLISMT	6.15	1325.44
chr16_32614731	A	C	FALSE	FALSE	K39N	Tfrc	uc007yyz.2#exon.2	30.8082				H-2-Kd	2.8	VEMNLAADEE	5816.05	VEMKLAADEE	2.8	5816.07	H2-IAd	6.66	GDNSHVEMNLAADEE	GDNSHVEMKLAADEE	2.85	969113
chr16_32755464	G	A	FALSE	FALSE	R1751K	Muc4	uc012aeq.1#exon.3	0.00369197				H-2-Kd	17.5	HTTAVKTQG	22447	HTTAVRTQG	16.1	19889.2	H2-IAd	5.005	TRHTTAVKTQGSTPA	TRHTTAVRTQGSTPA	6.75	743.233
chr16_32767520	C	A	FALSE	FALSE	Q2784K	Muc4	uc012aeq.1#exon.13	0.00369197				H-2-Kd	6	FLLEGRTAKT	8927.03	FLLEGRTAQT	6	8981.77	H2-IAd	10.825	LEGRTAKTGTAKATN	LEGRTAQTGTAKATN	10.98	8596.76
chr16_34894966	G	T	FALSE	FALSE	Q526H	Mylk	uc007zbd.1#exon.9	2.25506				H-2-Dd	1	EGHDFVLRCS	55.3975	EGQDFVLRCS	1	52.1703	H2-IAd	16.21	SFSSVLKDSVVIEGH	SFSSVLKDSVVIEGQ	20.395	10874.2
chr16_35938808	G	A	FALSE	TRUE	T52I	Parp9	uc007zbx.1#exon.0	5.00732				H-2-Dd	0.2	VGPSAPDIY	215.76	VGPSAPDTY	0.1	180.56	H2-IAd	27.67	ECSVQPVGPSAPDIY	ECSVQPVGPSAPDTY	29.9	37758.8
chr16_36618598	G	A	TRUE	FALSE		Cd86	uc007zcq.2#exon.3	0					999							999
chr16_36774713	C	T	FALSE	FALSE	V159I	Slc15a2	uc007zcv.2#exon.4	0				H-2-Kd	1.3	SLIGLSLIAL	3446.52	SLVGLSLIAL	1.5	3872.91	H2-IAd	8.655	MLHTILSLIGLSLIA	MLHTILSLVGLSLIA	10.005	389.356
chr16_36781698	G	A	TRUE	FALSE		Slc15a2	uc007zcv.2#exon.2	0					999							999
chr16_37012071	C	G	FALSE	TRUE	S29R	Polq	uc007zdm.2#exon.0	2.55268				H-2-Dd	4	DGDSFVRPQL	474.925	DGDSFVSPQL	3.8	427.584	H2-IAd	26.15	SFVRPQLRCGPVLSP	SFVSPQLRCGPVLSP	38.675	3769.4
chr16_3712981	C	T	TRUE	FALSE		Mefv	uc007xym.2#exon.3	0					999							999
chr16_37200772	G	A	FALSE	FALSE	P615L	Stxbp5l	uc007zds.2#exon.17	0				H-2-Kd	3.4	RLVRMPPGYQ	6474.35	RPVRMPPGYQ	13.7	14523.1	H2-IAd	5.195	PCLSVKTRLVRMPPG	PCLSVKTRPVRMPPG	10.05	1203.33
chr16_38397561	C	T	TRUE	FALSE		Pla1a	uc007zew.1#exon.9	0.202423					999							999
chr16_38621101	G	A	TRUE	FALSE		Arhgap31	uc007zfg.1#exon.6	3.26647					999							999
chr16_39025097	C	T	TRUE	FALSE		Igsf11	uc007zfp.1#exon.6	0.0854088					999							999
chr16_41889055	G	A	FALSE	FALSE	V79M	Lsamp	uc007zfr.1#exon.3	0				H-2-Kd	6.7	MAWLNRSGII	9496.23	VAWLNRSGII	5.9	8861.88	H2-IAd	20.01	SKMAWLNRSGIIFAG	SKVAWLNRSGIIFAG	31.865	2582.17
chr16_43969475	C	T	FALSE	FALSE	G354D	Zdhhc23	uc007zgp.1#exon.3	0				H-2-Kd	0.9	WYSVIITADM	2721.7	WYSVIITAGM	0.9	2767.35	H2-IAd	14.705	CVWYSVIITADMAYI	CVWYSVIITAGMAYI	18.425	2458.14
chr16_44419375	G	A	FALSE	FALSE	V558I	Wdr52	uc012agb.1#exon.13	0.0189719				H-2-Kd	1	KYIFKPHTDE	2916.36	KYVFKPHTDE	1.2	3277.17	H2-IAd	31.83	IFKPHTDEVTALAYE	VFKPHTDEVTALAYE	31.92	1814.33
chr16_45244335	T	A	TRUE	FALSE		Btla	uc007zil.1#exon.3	0					999							999
chr16_45553081	T	G	FALSE	TRUE	F248L	Slc9a10	uc007ziq.1#exon.7	0				H-2-Kd	5.5	GLFLNSTSL	4498.65	GLFLNSTSF	25.9	25300.3	H2-IAd	19.425	LNSTSLKPGVEAFLL	LNSTSFKPGVEAFLL	48.23	115458
chr16_45555782	C	T	FALSE	TRUE	S318F	Slc9a10	uc007ziq.1#exon.9	0				H-2-Kd	1.2	LLMSPILFRL	3409.33	LLMSPILSRL	1.2	3409.3	H2-IAd	22.575	LVFLLMSPILFRLGH	LVFLLMSPILSRLGH	11.055	37.6042
chr16_45556771	C	T	FALSE	TRUE	T389I	Slc9a10	uc007ziq.1#exon.10	0				H-2-Kd	2.7	IKLGLRDVTS	5704.9	TKLGLRDVTS	2.8	5814.65	H2-IAd	2.635	RFILPMAVIKLGLRD	RFILPMAVTKLGLRD	7.155	2403.91
chr16_45640462	C	T	TRUE	FALSE		BC016579	uc012agh.1#exon.2	0					999							999
chr16_45780447	C	T	FALSE	FALSE	S769N	Phldb2	uc012agi.1#exon.3	12.0061				H-2-Kd	5.5	ALKKQANHI	7882.26	ALKKQASHI	3.1	4200.97	H2-IAd	3.225	VARKEKISALKKQAN	VARKEKISALKKQAS	1.995	5430.33
chr16_4766293	G	T	TRUE	TRUE		5730403B10Rik	uc007yaj.1#exon.5	9.18727					999							999
chr16_48630885	C	T	TRUE	FALSE		Morc1	uc007zjp.1#exon.26	0					999							999
chr16_48874363	C	T	TRUE	FALSE		Retnlg	uc007zjw.2#exon.3	0					999							999
chr16_48943590	A	C	FALSE	FALSE	Y554-	Dzip3	uc007zka.2#exon.19	4.46018					999							999
chr16_49013392	A	T	TRUE	FALSE		C330027C09Rik	uc007zkb.1#exon.13	26.4504					999							999
chr16_49137790	G	A	FALSE	FALSE	A953T	Myh15	uc012agk.1#exon.22	0				H-2-Kd	2.6	IYDLEAILTK	5500.98	IYDLEAILAK	2.7	5601.84	H2-IAd	7.87	KEIYDLEAILTKSEK	KEIYDLEAILAKSEK	3.13	60627.6
chr16_49155798	G	A	TRUE	FALSE		Myh15	uc012agk.1#exon.29	0					999							999
chr16_50262544	G	A	FALSE	FALSE	A217V	Bbx	uc007zkn.2#exon.4	6.65626				H-2-Kd	1.3	MLLLAGEHVL	3543.64	MLLLAGEHAL	1.3	3554.04	H2-IAd	15.54	QMGGLSMLLLAGEHV	QMGGLSMLLLAGEHA	12.37	1218.03
chr16_55966417	C	T	TRUE	TRUE		Rpl24	uc007zlv.2#exon.0	151.563					999							999
chr16_56660322	G	A	TRUE	FALSE		Abi3bp	uc007zmq.2#exon.28	0.0816264					999							999
chr16_57133240	A	C	FALSE	FALSE	K129Q	Tomm70a	uc007zmz.1#exon.1	45.519				H-2-Kd	1.3	KYFQAGKYEQ	3459.38	KYFKAGKYEQ	1.3	3459.39	H2-IAd	3.145	QAGKYEQAIQCYTEA	KAGKYEQAIQCYTEA	3.13	8339.3
chr16_57513393	G	A	FALSE	FALSE	E146K	Filip1l	uc012agu.1#exon.3	12.4427				H-2-Dd	13.1	KKHKESHRRI	4008.34	EKHKESHRRI	12.2	3489.72	H2-IAd	26.715	KKHKESHRRILEQLL	EKHKESHRRILEQLL	30.56	565.365
chr16_57627717	C	T	FALSE	FALSE	G514E	Col8a1	uc007znl.1#exon.3	27.5642				H-2-Dd	0.5	SGPIGPPEI	973.8	SGPIGPPGI	0.4	674.57	H2-IAd	79.525	GPSGPIGPPEIPGPK	GPSGPIGPPGIPGPK	81.1	25740.2
chr16_57627780	C	T	FALSE	FALSE	G493D	Col8a1	uc007znl.1#exon.3	27.5642				H-2-Dd	5.8	PGDQDLQGPP	904.723	PGDQGLQGPP	2.9	280.466	H2-IAd	74.085	DLQGPPGIPGIVGPS	GLQGPPGIPGIVGPS	74.4	1218.6
chr16_58823661	C	T	FALSE	FALSE	S291N	Olfr175-ps1	uc007zog.1#exon.1	0				H-2-Kd	1.2	PLLNPFIYNL	3284.84	PLLNPFIYSL	1.2	3271.29	H2-IAd	6.89	YNLRNKEVINAIKRT	YSLRNKEVINAIKRT	6.37	659.042
chr16_58925505	G	A	FALSE	FALSE	A297V	Olfr181	uc007zok.2#exon.1	0				H-2-Ld	10	VVNVVKKVM	19606.2	VVNAVKKVM	6.4	17311.2	H2-IAd	10	NVVKKVMKTHSIFKN	NAVKKVMKTHSIFKN	8.4	3060.06
chr16_59201378	C	T	FALSE	FALSE	S291N	Olfr198	uc007zow.1#exon.0	0				H-2-Ld	5.15	FLNPFIYNL	15378.9	FLNPFIYSL	9.45	19080.9	H2-IAd	7.585	NLRNKEVTAALRRKM	SLRNKEVTAALRRKM	7.085	401.538
chr16_59215985	A	C	FALSE	FALSE	L151R	Olfr199	uc007zox.1#exon.0	0				H-2-Kd	0.9	AYLRGALHL	186.75	AYLLGALHL	1.8	373.87	H2-IAd	4.155	RLCTQFIAVAYLRGA	RLCTQFIAVAYLLGA	5.725	1110.06
chr16_59269480	C	T	FALSE	FALSE	G4E	Olfr201	uc007zoy.1#exon.0	0				H-2-Dd	9.4	ENRTLVTEF	16075.3	GNRTLVTEF	9.4	13944	H2-IAd	24.04	ENRTLVTEFILMGLT	GNRTLVTEFILMGLT	21.84	9938.67
chr16_60526317	G	A	FALSE	TRUE	T136I	Epha6	uc007zpo.1#exon.1	0				H-2-Kd	2.9	QVVLLDTTI	1034.1	QVVLLDTTT	28.3	26349.4	H2-IAd	3.875	CSHVSNQVVLLDTTI	CSHVSNQVVLLDTTT	3.98	98.8965
chr16_62795465	T	C	FALSE	FALSE	I426V	Arl13b	uc007zpu.2#exon.9	6.93275				H-2-Ld	15.35	PNGDAQDTV	20776.7	PNGDAQDTI	8.4	13643.2	H2-IAd	46.59	LAVRQRPNGDAQDTV	LAVRQRPNGDAQDTI	46.73	11645.6
chr16_63595488	C	T	FALSE	FALSE	V658I	Epha3	uc007zpy.1#exon.10	0				H-2-Dd	1.9	ISVAIKTLKI	141.164	ISVAIKTLKV	31.9	22605.4	H2-IAd	3.555	PSKKEISVAIKTLKI	PSKKEISVAIKTLKV	2.49	424.51
chr16_64857744	G	A	TRUE	TRUE		Cggbp1	uc007zqf.1#exon.2	28.8408					999							999
chr16_64926354	C	T	TRUE	FALSE		Htr1f	uc007zqg.2#exon.2	0					999							999
chr16_72664174	C	T	TRUE	TRUE		Robo1	uc007zqz.1#exon.0	0					999							999
chr16_78987898	T	G	FALSE	FALSE	E704D	Tmprss15	uc007zsx.1#exon.10	0				H-2-Dd	4.6	DDASCVRFL	6843.99	DEASCVRFL	7.6	7010.83	H2-IAd	60.275	SDDASCVRFLNGTRS	SDEASCVRFLNGTRS	48.705	78405.4
chr16_84730676	C	T	FALSE	FALSE	W150-	Mrpl39	uc007zte.1#exon.4	12.3393					999							999
chr16_85550385	C	T	TRUE	TRUE		Cyyr1	uc007ztu.1#exon.0	0					999							999
chr16_85550410	C	T	TRUE	TRUE		Cyyr1	uc007ztu.1#exon.0	0					999							999
chr16_85798405	C	T	FALSE	FALSE	W566-	Adamts1	uc012aho.1#exon.5	10.9254					999							999
chr16_87437563	C	T	FALSE	FALSE	S61N	Rwdd2b	uc007zui.1#exon.1	2.87248				H-2-Kd	0.7	VYFTINVNL	106.46	VYFTINVSL	0.2	29.73	H2-IAd	6.46	NLDLSEAAVVTFSLS	SLDLSEAAVVTFSLS	6.085	2076.28
chr16_87720375	C	G	FALSE	FALSE	A520G	Bach1	uc007zup.1#exon.2	5.70335				H-2-Dd	7.5	EGDSESCSG	17638.9	EGDSESCSA	8.8	17110	H2-IAd	50.005	SGREQDCEVKLPFNA	SAREQDCEVKLPFNA	46.92	2698.09
chr16_87722761	G	A	FALSE	FALSE	R565H	Bach1	uc007zup.1#exon.3	5.70335				H-2-Kd	3.2	IHRRSKNRI	4967.53	IRRRSKNRI	4.3	9418.19	H2-IAd	2.4	HRRSKNRIAAQRCRK	RRRSKNRIAAQRCRK	2.78	4558.06
chr16_88708010	C	G	FALSE	FALSE	G48R	2310061N02Rik	uc012ahu.1#exon.0	0				H-2-Dd	3.6	LRSSFRHGYH	387.177	LGSSFRHGYH	1	52.5326	H2-IAd	44.085	FCSPRNRHLRSSFRH	FCSPRNRHLGSSFRH	49.02	6786.41
chr16_88751603	G	A	TRUE	FALSE		Krtap13	uc007zvc.1#exon.0	0					999							999
chr16_89015882	A	G	TRUE	TRUE		Gm10229	uc012ahy.1#exon.0	0					999							999
chr16_89822172	C	T	FALSE	FALSE	G981S	Tiam1	uc007zvt.2#exon.2	0.688477				H-2-Ld	5.95	PEESEGPDL	15047	PEEGEGPDL	8	17713	H2-IAd	54.58	SSEQGSSAETAPEES	SSEQGSSAETAPEEG	56.94	393159
chr16_89867932	G	A	FALSE	FALSE	S544F	Tiam1	uc007zvu.2#exon.6	0.649843				H-2-Dd	2	TAIHFACAAA	149.707	TAIHSACAAA	29.9	19646	H2-IAd	4.07	IHFACAAAVARHHHK	IHSACAAAVARHHHK	2.06	37675.7
chr16_90230147	G	A	FALSE	FALSE	P141S	Scaf4	uc007zwa.1#exon.1	12.1415	(CTG)n			H-2-Dd	13.3	EDRDGRQQQS	4130.6	EDRDGRQQQP	13.3	4130.6	H2-IAd	30.96	RDGRQQQSQQQPPPQ	RDGRQQQPQQQPPPQ	49.225	517.538
chr16_90386861	C	T	TRUE	FALSE		Hunk	uc007zwi.1#exon.0	0					999							999
chr16_90386882	C	T	TRUE	FALSE		Hunk	uc007zwi.1#exon.0	0					999							999
chr16_90496348	C	T	FALSE	FALSE	R501C	Hunk	uc007zwi.1#exon.10	0				H-2-Dd	3.3	CCNLFRKTSD	340.94	CRNLFRKTSD	3.3	340.94	H2-IAd	47.36	VCCNLFRKTSDSNCV	VCRNLFRKTSDSNCV	43.4	1000000
chr16_90789252	C	T	FALSE	FALSE	W482-	Urb1	uc007zwm.2#exon.10	2.92492					999							999
chr16_91034429	C	T	TRUE	TRUE		Gcfc1	uc012aih.1#exon.6	14.0566					999							999
chr16_91228131	G	C	TRUE	TRUE		Olig2	uc007zxe.1#exon.1	0					999							999
chr16_91506773	G	A	TRUE	TRUE		Ifnar1	uc007zxn.2#exon.10	8.04003					999							999
chr16_93888384	G	A	FALSE	FALSE	S159N	Chaf1b	uc008aab.1#exon.4	8.66391				H-2-Dd	3.5	DVNKGQKISI	375.296	DVSKGQKISI	3.3	331.127	H2-IAd	32.745	VNKGQKISIFNEHKS	VSKGQKISIFNEHKS	28.725	28359.6
chr16_94725973	C	T	FALSE	FALSE	G148R	Dscr3	uc008abe.2#exon.4	13.8525				H-2-Dd	6.5	SAPQKRKLT	11279	SAPQKGKLT	6.5	9996.59	H2-IAd	22.695	HSAPQKRKLTPSPVD	HSAPQKGKLTPSPVD	28.415	5029.21
chr16_95046616	T	A	FALSE	FALSE	Q301L	Kcnj6	uc008abn.1#exon.2	0				H-2-Ld	5.4	GMVEATGLF	15693.8	GMVEATGQF	4.45	12961.4	H2-IAd	41.06	IVVILEGMVEATGLF	IVVILEGMVEATGQF	49.12	359.106
chr16_9579667	G	A	FALSE	FALSE	P883S	Grin2a	uc007ydc.1#exon.11	0				H-2-Ld	2.05	KKKSSDFNL	6821.25	KKKSPDFNL	4.05	13439.8	H2-IAd	51.895	VHIEEKKKSSDFNLT	VHIEEKKKSPDFNLT	57.585	1000000
chr16_96814683	T	G	FALSE	FALSE	K2008N	Dscam	uc012aiy.1#exon.5	0				H-2-Ld	0.2	NPYANSYTL	53.68	NPYAKSYTL	0.35	87.5	H2-IAd	73.315	HLKGNNPYANSYTLV	HLKGNNPYAKSYTLV	62.18	77247.7
chr16_97022927	G	A	TRUE	FALSE		Dscam	uc008add.1#exon.8	0					999							999
chr16_98173611	C	G	FALSE	FALSE	S212T	Zfp295	uc008adv.1#exon.2	4.30227				H-2-Kd	8.8	KSWTKDTAAV	11143.5	KSWTKDSAAV	9	11230.3	H2-IAd	11.145	TKDTAAVYAKSLEQA	TKDSAAVYAKSLEQA	9.82	10247.6
chr17_12912759	A	C	FALSE	FALSE	F508V	Igf2r	uc008aky.1#exon.11	4.65972				H-2-Kd	1.1	KYVFINVCHR	3066.9	KYFFINVCHR	2.3	5169.38	H2-IAd	20.09	VFINVCHRVLQEGKA	FFINVCHRVLQEGKA	20.105	11100.6
chr17_13117788	C	T	TRUE	TRUE		Tcp1	uc008all.1#exon.11	204.231					999							999
chr17_13419907	C	T	FALSE	FALSE	P502L	Smok2a	uc012akl.1#exon.1	0				H-2-Kd	3.9	SHLGQRRVSL	7000	SHLGQRRVSP	7	9790.46	H2-IAd	31.2	NETSHLGQRRVSLKK	NETSHLGQRRVSPKK	41.15	41.8313
chr17_13428885	C	T	FALSE	FALSE	P356S	Smok2b	uc012akm.1#exon.0	0				H-2-Dd	6.1	TESTSLRLSA	999.179	TEPTSLRLSA	3.8	439.264	H2-IAd	12.13	TESTSLRLSANRQMS	TEPTSLRLSANRQMS	13.265	38337.3
chr17_13718983	T	A	TRUE	TRUE		Smok(Tcr)	uc008amk.2#exon.1	0					999							999
chr17_15538968	G	A	FALSE	TRUE	G82S	Fam120b	uc008aok.2#exon.1	8.4506				H-2-Dd	0.3	FVAAFTSASI	7.69436	FVAAFTSAGI	0.3	7.78254	H2-IAd	6.86	VAAFTSASIKLIFFF	VAAFTSAGIKLIFFF	19.9	34321.2
chr17_15700283	G	A	TRUE	TRUE		Prdm9	uc012aku.1#exon.0	0.747736					999							999
chr17_18158970	T	C	FALSE	FALSE	L92P	Fpr-rs4	uc012alh.1#exon.0	0				H-2-Dd	2	PFGWFLCKLV	149.377	LFGWFLCKLV	2.1	164.489	H2-IAd	23.75	LHIISMVMRGKWPFG	LHIISMVMRGKWLFG	16.92	808.924
chr17_18272694	C	T	TRUE	FALSE		Vmn2r91	uc009vav.1#exon.5	0					999							999
chr17_18576344	T	C	FALSE	FALSE	L129P	Vmn2r95	uc009vba.1#exon.1	0				H-2-Dd	2.1	TAPGDGNHI	5884.29	TALGDGNHI	41.6	24930.2	H2-IAd	63.57	GKYILDITFNWLTAP	GKYILDITFNWLTAL	60.79	22768
chr17_19531062	C	T	FALSE	FALSE	P694S	Vmn2r99	uc012ali.1#exon.5	0				H-2-Kd	1.1	WLMISRGSNY	3103.98	WLMISRGPNY	1.1	3104.02	H2-IAd	6.77	RMLRWLMISRGSNYI	RMLRWLMISRGPNYI	9.99	127.338
chr17_19658483	C	T	FALSE	FALSE	L165F	Vmn2r100	uc009vbe.1#exon.1	0				H-2-Dd	0.8	LFHLFKFPQI	37.3143	LLHLFKFPQI	0.6	23.615	H2-IAd	8.595	TSWITSAQIGTLFHL	TSWITSAQIGTLLHL	6.19	792.981
chr17_19948906	A	G	FALSE	FALSE	T660A	Vmn2r103	uc009vbh.1#exon.5	0				H-2-Ld	0.6	TTFAVTFAM	678.39	TTFAVTFTM	0.6	436.97	H2-IAd	0.27	TFAMALATVLAKAIT	TFTMALATVLAKAIT	0.46	12.8216
chr17_20166516	T	C	FALSE	FALSE	S819G	Vmn2r104	uc009vbi.1#exon.5	0				H-2-Kd	0.2	SILASGTAL	68.06	SILASSTAL	0.2	44.08	H2-IAd	0.405	KVMVAMEVFSILASG	KVMVAMEVFSILASS	0.41	763.258
chr17_20599362	T	G	FALSE	FALSE	T848P	Vmn2r108	uc009vbl.1#exon.5	0				H-2-Kd	2.3	KPYSRWNKI	2555.32	KTYSRWNKI	5.3	6951.51	H2-IAd	34.72	KNSFHRIKDKPYSRW	KNSFHRIKDKTYSRW	43.37	149893
chr17_20913314	C	T	FALSE	FALSE	A302T	Vmn1r228	uc008aqd.1#exon.0	0				H-2-Kd	0.9	WWVMNITTI	542.54	WWVMNITAI	0.5	511.97	H2-IAd	10.765	WWVMNITTIIALCFP	WWVMNITAIIALCFP	3.92	480.692
chr17_21051159	C	T	TRUE	FALSE		Vmn1r232	uc008aqh.2#exon.0	0					999							999
chr17_21399666	C	G	TRUE	TRUE		Vmn1r235	uc008aqp.1#exon.1	0					999							999
chr17_21424018	C	T	FALSE	FALSE	S145F	Vmn1r236	uc008aqq.2#exon.0	0				H-2-Dd	2.3	ISPRNFRDS	6231.83	ISPRNSRDS	2.9	7396.96	H2-IAd	10.06	FLSVFQAIIISPRNF	FLSVFQAIIISPRNS	10.13	7457.92
chr17_23094879	C	T	FALSE	FALSE	P557L	Vmn2r113	uc009vbq.1#exon.5	0				H-2-Dd	10.4	ETNVELCVLC	2593.65	ETNVELCVPC	11.5	3124.89	H2-IAd	39.715	ISNETNVELCVLCPE	ISNETNVELCVPCPE	43.25	146079
chr17_23952483	C	T	TRUE	TRUE		Srrm2	uc008atn.1#exon.10	68.3064					999							999
chr17_23971198	A	T	FALSE	FALSE	L194M	Prss33	uc008att.2#exon.4	0				H-2-Dd	5.2	VLPGNMCAG	15668.2	VLPGNLCAG	4.5	15362.4	H2-IAd	38.46	ANVPQGERIVLPGNM	ANVPQGERIVLPGNL	40.555	593.242
chr17_24518987	A	G	FALSE	FALSE	Q477R	Abca3	uc008avl.1#exon.10	8.98158				H-2-Kd	0.8	WYVEAVFPGR	2606.64	WYVEAVFPGQ	0.8	2583.05	H2-IAd	22.37	GLVTWYVEAVFPGRF	GLVTWYVEAVFPGQF	23.375	900.53
chr17_24561405	C	A	FALSE	FALSE	P246T	Rnps1	uc008avs.1#exon.7	35.0539				H-2-Dd	1.2	PTPRRFSPP	4797	PPPRRFSPP	1	1384.97	H2-IAd	6.52	EITATAVLAPWPRPT	EITATAVLAPWPRPP	7	9312.73
chr17_24765034	C	G	FALSE	FALSE	W167S	Tsc2	uc008awy.1#exon.4	10.6146				H-2-Kd	6.5	FVLQSMDVGL	9374.52	FVLQWMDVGL	9.9	11909.7	H2-IAd	1.3	EFVLQSMDVGLSSEF	EFVLQWMDVGLSSEF	3.37	14691.7
chr17_24765036	C	T	TRUE	FALSE		Tsc2	uc008awy.1#exon.4	10.6146					999							999
chr17_25038651	C	T	FALSE	TRUE	V812M	Mapk8ip3	uc008ayx.2#exon.20	15.5544				H-2-Kd	2.3	GMLAGITLV	9182.54	GVLAGITLV	5.3	9724.04	H2-IAd	17.255	ADGMLAGITLVGCAT	ADGVLAGITLVGCAT	37.04	172.055
chr17_25976643	C	G	FALSE	FALSE	A576P	Rhot2	uc008bch.1#exon.17	24.1024				H-2-Dd	1.6	TMPTFPHLVH	109.865	TMATFPHLVH	2.4	198.306	H2-IAd	3.055	VFTQLATMPTFPHLV	VFTQLATMATFPHLV	1.725	6009.05
chr17_25994180	G	T	TRUE	FALSE		Wdr90	uc008bci.2#exon.9	5.88039					999							999
chr17_26101024	C	T	FALSE	TRUE	D476N	Solh	uc008bcy.1#exon.1	6.66018				H-2-Dd	11.4	VEKRRQTNE	15593.8	VEKRRQTDE	11.4	16581.7	H2-IAd	9.19	RRRESMHVEKRRQTN	RRRESMHVEKRRQTD	9.075	5675.52
chr17_27588910	C	T	TRUE	FALSE		Grm4	uc008bow.1#exon.3	0					999							999
chr17_27841871	G	T	TRUE	FALSE		Pacsin1	uc008bpj.1#exon.3	0.0101223					999							999
chr17_28452573	C	G	TRUE	TRUE		Fance	uc008bqo.2#exon.1	9.5106					999							999
chr17_28466429	G	A	TRUE	FALSE		Rpl10a	uc008bqq.2#exon.2	252.181					999							999
chr17_29419813	C	G	FALSE	FALSE	S127R	BC004004	uc008bsn.2#exon.3	10.5966				H-2-Dd	5.1	QGRQEDKPF	13986	QGSQEDKPF	4.1	10152	H2-IAd	39.51	KKYMPENKGVPLQGR	KKYMPENKGVPLQGS	37.095	44133.6
chr17_29764124	G	C	FALSE	FALSE	E305D	Rnf8	uc008btf.1#exon.2	12.9383				H-2-Kd	4.1	LYADQAQQQA	7264.06	LYAEQAQQQA	4.1	7264.03	H2-IAd	3.235	LRNLQSQLYADQAQQ	LRNLQSQLYAEQAQQ	2.14	15681
chr17_31350732	C	T	FALSE	FALSE	A75V	Ubash3a	uc008bur.2#exon.2	0				H-2-Ld	0.2	IPQEYVLFL	48.81	IPQEYALFL	0.2	50.67	H2-IAd	65.905	DDPIPQEYVLFLCPT	DDPIPQEYALFLCPT	60.89	39414.6
chr17_3197380	C	T	FALSE	TRUE	P993L	Scaf8	uc008aej.2#exon.19	12.4992				H-2-Dd	0.4	GRPSIDNVL	733.25	GRPSIDNVP	1.2	3253	H2-IAd	38.365	APGRPSIDNVLNPDK	APGRPSIDNVPNPDK	52.825	61906.4
chr17_33203526	G	A	TRUE	FALSE		4921501E09Rik	uc008bxz.2#exon.0	0					999							999
chr17_33406037	G	A	FALSE	FALSE	R123H	Olfr63	uc008byg.1#exon.0	0				H-2-Kd	0.9	HYVAICRPLH	2798.63	RYVAICRPLH	1.1	3099.4	H2-IAd	9.92	YDHYVAICRPLHYHA	YDRYVAICRPLHYHA	7.61	2962.25
chr17_33518031	C	T	FALSE	FALSE	S565N	Zfp101	uc008byk.1#exon.3	4.78884				H-2-Dd	1.7	CGKTFNNQSS	123.219	CGKTFNSQSS	1.4	91.7166	H2-IAd	14.96	NQSSYYTHKKIHSMK	SQSSYYTHKKIHSMK	14.915	233982
chr17_33570655	C	G	FALSE	FALSE	D248E	Actl9	uc008byl.1#exon.0	0				H-2-Dd	5.3	QEDLELVENI	766.109	QEDLDLVENI	5.2	755.338	H2-IAd	26.035	GFSLQQEDLELVENI	GFSLQQEDLDLVENI	28.425	15347.6
chr17_33918217	C	T	TRUE	TRUE		Angptl4	uc008bzp.2#exon.0	1.18641					999							999
chr17_34249541	G	C	FALSE	FALSE	T792S	Brd2	uc008cbh.1#exon.13	52.9664				H-2-Kd	4.8	SSSSSDSSD	16139.6	SSSSSDTSD	6.2	16073	H2-IAd	54.97	SSSSSSSSSDSSDSD	SSSSSSSSSDTSDSD	56.44	1000000
chr17_34250154	A	C	FALSE	FALSE	S703A	Brd2	uc008cbh.1#exon.11	52.9664				H-2-Kd	0.6	RYVLACLRKK	2131.02	RYVLSCLRKK	0.6	2236.64	H2-IAd	7.86	LKPSTLRELERYVLA	LKPSTLRELERYVLS	9.255	12663.7
chr17_34809680	G	A	TRUE	FALSE		Tnxb	uc012aqk.1#exon.1	5.64705					999							999
chr17_35163249	A	C	TRUE	TRUE		D17H6S56E-3	uc008cfa.1#exon.16	0.105399					999							999
chr17_35254811	C	T	FALSE	FALSE	G129D	Csnk2b	uc008cfu.1#exon.5	70.822				H-2-Ld	0.6	IPDEAMVKL	157.21	IPGEAMVKL	0.7	178.55	H2-IAd	11.82	DIPDEAMVKLYCPKC	DIPGEAMVKLYCPKC	14.965	668.96
chr17_35282973	G	A	FALSE	FALSE	E623K	Bat3	uc008cgb.1#exon.21	39.6732				H-2-Dd	3.5	PEPQRKNAS	8730.13	PEPQRENAS	2.9	7157.73	H2-IAd	39.58	EPQRKNASPAPGTTA	EPQRENASPAPGTTA	38.57	16645
chr17_35692919	C	T	FALSE	FALSE	S467F	Cdsn	uc008cia.1#exon.1	4.52186				H-2-Ld	3.05	SLFSGKIVL	1815.33	SLSSGKIVL	18.5	25293	H2-IAd	19.42	SSLFSGKIVLQPCGS	SSLSSGKIVLQPCGS	15.49	2968.03
chr17_35824128	T	G	FALSE	FALSE	T490P	Ddr1	uc008cih.2#exon.10	5.06429				H-2-Kd	1.3	PYQEPRPRGP	3514.98	PYQEPRPRGT	1.3	3532.22	H2-IAd	56.255	GPPPHSAPCVPNGSA	GTPPHSAPCVPNGSA	48.295	53472.6
chr17_35830566	C	T	FALSE	TRUE	W54-	Ddr1	uc008cih.2#exon.2	5.06429					999							999
chr17_36005571	C	T	FALSE	FALSE	P465S	2310014H01Rik	uc008civ.2#exon.0	29.1122				H-2-Ld	4.6	PPASSAPPV	1993.2	PPASPAPPV	7.55	6390.22	H2-IAd	24.8	SSAPPVNPATADAAG	SPAPPVNPATADAAG	33.365	142181
chr17_36018320	C	T	TRUE	TRUE		Dhx16	uc008ciw.2#exon.1	13.1929					999							999
chr17_36045581	C	T	FALSE	FALSE	A112T	Atat1	uc008cja.2#exon.5	2.18531				H-2-Ld	6	EPHQLTIDR	17243.8	EPHQLAIDR	4.55	15493.3	H2-IAd	12.78	QHMLQKERVEPHQLT	QHMLQKERVEPHQLA	10.935	3473.36
chr17_36299266	A	C	TRUE	TRUE		2410017I17Rik	uc012asm.1#exon.3	1.12962					999							999
chr17_36302657	C	T	FALSE	FALSE	G290R	Gm8909	uc012asn.1#exon.3	10.9658				H-2-Dd	0.2	TRPARDGTF	326.87	TRPAGDGTF	1.6	4204.8	H2-IAd	8.52	ELTQDMELVETRPAR	ELTQDMELVETRPAG	8.8	5711.25
chr17_3683027	C	T	FALSE	FALSE	A203T	Nox3	uc008aev.1#exon.5	0				H-2-Ld	1.45	ISLTLVFIM	3839.27	ISLALVFIM	1.15	2797.64	H2-IAd	33.525	ITGLGISLTLVFIMT	ITGLGISLALVFIMT	15.325	10312.5
chr17_37288381	T	G	FALSE	FALSE	E178D	Olfr93	uc008cmh.1#exon.0	0				H-2-Dd	0.7	QIDDFLCDVP	33.8093	QIDDFLCEVP	0.7	33.5778	H2-IAd	4.965	CSHRQIDDFLCDVPS	CSHRQIDDFLCEVPS	5.015	25793.2
chr17_37726920	C	T	FALSE	FALSE	V126I	Olfr114	uc008cnf.1#exon.0	0				H-2-Kd	0.5	RYIAICLPL	59.75	RYIAVCLPL	0.2	22.73	H2-IAd	4.59	MAILTVMSYDRYIAI	MAILTVMSYDRYIAV	3.93	125.067
chr17_41092102	C	T	FALSE	FALSE	T536I	Mut	uc008coo.2#exon.8	15.0777				H-2-Kd	6.1	ALIQCAASGD	9040.1	ALTQCAASGD	49.1	45008.5	H2-IAd	1.06	ALAEQCLSALIQCAA	ALAEQCLSALTQCAA	0.89	419.582
chr17_43224906	C	T	FALSE	FALSE	P652S	Tnfrsf21	uc008cov.1#exon.5	0				H-2-Kd	3.1	VYSHLSDLL	2405.49	VYSHLPDLL	3.3	3243.23	H2-IAd	9.59	EASQTLLDSVYSHLS	EASQTLLDSVYSHLP	11.68	630.928
chr17_45654700	G	A	TRUE	TRUE		Aars2	uc008cqr.1#exon.14	3.75402					999							999
chr17_46271939	C	T	FALSE	FALSE	E218K	Rsph9	uc008crt.1#exon.3	0				H-2-Dd	0.4	PSLDFLDSLK	14.8718	PSLDFLDSLE	0.5	17.6262	H2-IAd	25.035	KYDIPRGSWSIQMER	EYDIPRGSWSIQMER	26.585	10997.6
chr17_46376506	C	T	FALSE	FALSE	P77S	Xpo5	uc008csa.1#exon.26	32.7298				H-2-Kd	12	DHTAASTAD	16009.9	DHTAAPTAD	14.7	17697.1	H2-IAd	10.6	CVSKKTADHTAASTA	CVSKKTADHTAAPTA	9.655	978.171
chr17_46440414	C	T	TRUE	TRUE		Abcc10	uc008csn.1#exon.19	1.42828					999							999
chr17_46860116	C	T	FALSE	FALSE	P674L	Pex6	uc008cud.1#exon.9	12.7812				H-2-Dd	0.2	CVAGFLLLAE	5.55189	CVAGFPLLAE	2.1	169.146	H2-IAd	31.18	EDEGDLCVAGFLLLA	EDEGDLCVAGFPLLA	30.935	5067.57
chr17_46862831	C	A	FALSE	FALSE	V267F	Gnmt	uc008cue.1#exon.5	0.117341				H-2-Dd	0.4	FGGRCQHSF	322.27	FGGRCQHSV	5.1	2813.02	H2-IAd	43.09	FGGRCQHSFLGDFKP	FGGRCQHSVLGDFKP	15.535	61628.9
chr17_47605446	T	G	FALSE	FALSE	F1050V	AI661453	uc008cvg.2#exon.3	0.156423				H-2-Dd	0.9	PTPGFSRVRG	45.3366	PTPGFSRFRG	0.9	48.9305	H2-IAd	47.985	GFSRVRGTQYPESGG	GFSRFRGTQYPESGG	62.12	171.958
chr17_47605567	G	C	FALSE	FALSE	G1090A	AI661453	uc008cvg.2#exon.3	0.156423				H-2-Dd	4.6	GMPRASTGR	9253.44	GMPRGSTGR	4.9	9428.06	H2-IAd	24.805	HRNPGMPRASTGRSL	HRNPGMPRGSTGRSL	60.46	617.751
chr17_48006205	C	T	FALSE	FALSE	S573N	Foxp4	uc008cwm.2#exon.15	14.6124				H-2-Kd	0.9	SYQAALAEN	1843.74	SYQAALAES	0.9	953.14	H2-IAd	5.355	ALNASYQAALAENSF	ALNASYQAALAESSF	3.715	95976.2
chr17_49210161	C	T	TRUE	FALSE		Lrfn2	uc008cyd.2#exon.1	0					999							999
chr17_50010240	C	T	TRUE	FALSE		Kif6	uc008cyq.1#exon.15	0					999							999
chr17_50141956	C	T	TRUE	FALSE		Rftn1	uc008cyr.1#exon.8	0					999							999
chr17_53654860	G	A	TRUE	FALSE		4921523A10Rik	uc008czo.1#exon.1	1.07608					999							999
chr17_5433474	G	A	TRUE	FALSE		5730437N04Rik	uc008afd.1#exon.2	19.266					999							999
chr17_56528747	C	T	TRUE	FALSE		Kdm4b	uc008dbt.2#exon.9	3.21915					999							999
chr17_56533261	G	T	FALSE	TRUE	R503S	Kdm4b	uc008dbu.2#exon.11	3.91191				H-2-Dd	3.1	LSPPPQPKS	5586.28	LRPPPQPKS	17.1	15506.5	H2-IAd	41.455	PALFPTEEVLSPPPQ	PALFPTEEVLRPPPQ	40.515	9719.09
chr17_56651099	G	A	FALSE	FALSE	A210V	Znrf4	uc008dce.1#exon.0	0		rs48562481	unknown	H-2-Kd	2.5	RLSDLCVICL	5358.03	RLSDLCAICL	2.6	5488.24	H2-IAd	11.225	RTFTRLSDLCVICLD	RTFTRLSDLCAICLD	8.98	11318.2
chr17_57364291	C	T	FALSE	FALSE	V254I	C3	uc008deg.1#exon.6	0.40552				H-2-Dd	0.4	DDPNGLEISI	17.2195	DDPNGLEVSI	0.4	15.6308	H2-IAd	19.695	NGLEISIIAKFLYGK	NGLEVSIIAKFLYGK	17.585	4958.9
chr17_59093864	C	T	FALSE	FALSE	G865E	2610034M16Rik	uc008dez.1#exon.4	0				H-2-Dd	7.3	EEKEFYTENF	1388.15	EEKGFYTENF	1.6	111.873	H2-IAd	45.94	EFYTENFHSTAWVFR	GFYTENFHSTAWVFR	46.495	674393
chr17_6009787	C	T	FALSE	TRUE	T395I	Synj2	uc008afk.2#exon.8	12.8986				H-2-Dd	6.2	DRTNIVQCFI	1020.29	DRTNTVQCFI	16.6	6279.4	H2-IAd	7.405	IVQCFIALEVLHLQL	TVQCFIALEVLHLQL	7.26	805.249
chr17_65827756	A	C	FALSE	FALSE	L67V	Tmem232	uc008dga.1#exon.4	0				H-2-Dd	0.7	LFVFFLHGHV	35.8238	LFVFFLHGHL	0.3	11.536	H2-IAd	18.805	VESFKQHLLRLQPYL	LESFKQHLLRLQPYL	17.465	1645.7
chr17_66479430	G	A	FALSE	FALSE	E127K	Ddx11	uc008dha.1#exon.2	7.18297				H-2-Dd	5.4	DLVKRLRKHE	803.322	DLVERLRKHE	20.8	9590.15	H2-IAd	40.44	FVQKKEERDLVKRLR	FVQKKEERDLVERLR	47.225	2969.43
chr17_67043160	C	T	FALSE	TRUE	V1114I	Ptprm	uc008dka.2#exon.22	0				H-2-Dd	3	GLLGFVRQIK	285.93	GLLGFVRQVK	3.1	304.947	H2-IAd	26.745	LGFVRQIKSKSPPNA	LGFVRQVKSKSPPNA	27.595	8630.63
chr17_67981943	C	T	TRUE	TRUE		Lrrc30	uc008dkf.1#exon.0	0					999							999
chr17_69608402	A	T	FALSE	FALSE	K413M	Epb4.1l3	uc008dko.1#exon.10	0				H-2-Dd	0.1	LGSMFRYSGR	2.56042	LGSKFRYSGR	0.3	10.5871	H2-IAd	7.68	MFRYSGRTQAQTRRA	KFRYSGRTQAQTRRA	7.6	40.5017
chr17_69768323	G	A	TRUE	TRUE		C030034I22Rik	uc008dkw.2#exon.0	0.9812					999							999
chr17_71905726	G	A	FALSE	TRUE	E44K	Spdya	uc008dml.1#exon.5	0.37474				H-2-Kd	5.3	SWKASENNA	18073.7	SWEASENNA	7.5	19214.4	H2-IAd	26.065	LKRPILKDSWKASEN	LKRPILKDSWEASEN	33.235	3629.25
chr17_71947951	C	T	TRUE	TRUE		Trmt61b	uc008dmp.2#exon.0	1.64495		rs47436176	unknown		999							999
chr17_72100274	C	T	TRUE	FALSE		BC027072	uc008dmv.1#exon.0	0					999							999
chr17_74179744	C	T	FALSE	FALSE	A523V	Ehd3	uc008dnn.2#exon.5	0				H-2-Ld	2	LPSELPVHL	805.67	LPSELPAHL	4.05	2671.2	H2-IAd	17.09	HELPSELPVHLLPPS	HELPSELPAHLLPPS	16.635	21651.9
chr17_7481889	G	C	FALSE	FALSE	E100Q	Rps6ka2	uc008aih.1#exon.11	6.90319				H-2-Dd	2.3	PEDTFHFDPQ	195.302	PEDTFHFDPE	2.3	195.302	H2-IAd	43.17	PQFTARTPTDSPGVP	PEFTARTPTDSPGVP	43.23	1455.49
chr17_78743832	C	T	FALSE	FALSE	P549S	Crim1	uc008dou.2#exon.8	37.3006				H-2-Dd	0.3	CSLGFLKNKH	11.8847	CPLGFLKNKH	0.4	16.8067	H2-IAd	34.435	KKCRPTMCDKFCSLG	KKCRPTMCDKFCPLG	38.705	102573
chr17_79161592	C	T	FALSE	FALSE	M1688I	Heatr5b	uc008dpb.1#exon.5	8.00538				H-2-Ld	5.9	IEKESCPTL	12898.4	MEKESCPTL	6.3	12825.4	H2-IAd	59.415	LNEEDIEKESCPTLG	LNEEDMEKESCPTLG	44.765	652486
chr17_79219996	A	T	FALSE	FALSE	H516Q	Heatr5b	uc008dpc.1#exon.9	6.37096				H-2-Dd	4.5	GGVQQCPLGI	587.287	GGVHQCPLGI	3.5	370.211	H2-IAd	3.285	GYSFAMAALLGGVQQ	GYSFAMAALLGGVHQ	2.34	510.921
chr17_79220158	C	T	TRUE	FALSE		Heatr5b	uc008dpc.1#exon.9	6.37096					999							999
chr17_81807647	C	T	TRUE	FALSE		Slc8a1	uc008drq.1#exon.2	0					999							999
chr17_82048197	G	A	TRUE	FALSE		Slc8a1	uc008drs.1#exon.1	0					999							999
chr17_83623575	C	T	FALSE	FALSE	P480S	Pkdcc	uc012axu.1#exon.6	1.58759				H-2-Kd	12.7	SDAGKTTYV	16359.7	PDAGKTTYV	44.3	125319	H2-IAd	31.75	QVVSDAGKTTYVKAP	QVVPDAGKTTYVKAP	37.33	2584.88
chr17_84828517	C	T	FALSE	TRUE	E892K	Thada	uc012axy.1#exon.17	4.51228				H-2-Kd	2	CLMENLKDEI	4675.31	CLMENLEDEI	2.3	5109.44	H2-IAd	17.7	RNTLVVIKCLMENLK	RNTLVVIKCLMENLE	18.675	3694.21
chr17_8632809	C	T	TRUE	FALSE		T	uc008ajq.1#exon.6	0.0244125					999							999
chr17_86457088	C	G	TRUE	FALSE		Srbd1	uc008due.2#exon.14	11.2176					999							999
chr17_87761277	A	G	FALSE	FALSE	D671G	Ttc7	uc008duu.1#exon.16	7.69742				H-2-Dd	4.3	GSGSRRASS	9464.08	DSGSRRASS	5.9	11266.5	H2-IAd	1.46	GSGSRRASSIAASRL	DSGSRRASSIAASRL	1.45	1391.9
chr17_90960108	A	C	TRUE	FALSE		Nrxn1	uc008dwa.2#exon.10	0.00362454					999							999
chr17_91488225	T	G	TRUE	TRUE		Nrxn1	uc008dwh.1#exon.1	0.00184664					999							999
chr18_10100929	T	C	FALSE	FALSE	H661R	Rock1	uc008eaq.1#exon.16	13.9487				H-2-Kd	5.7	QDMLNRSEKE	8732.94	QDMLNHSEKE	11.2	12776.8	H2-IAd	35.22	GERKEAQDMLNRSEK	GERKEAQDMLNHSEK	37.87	16878.4
chr18_10751924	G	T	FALSE	FALSE	G270-	Mib1	uc008ebb.1#exon.5	8.97227					999							999
chr18_12639512	C	T	FALSE	FALSE	P1277S	Lama3	uc008ecf.2#exon.30	1.08183				H-2-Dd	6.5	AGTAGHHCSS	1113.21	AGTAGHHCSP	6.5	1113.21	H2-IAd	71.745	AGHHCSSEGGQCPCR	AGHHCSPEGGQCPCR	77.785	267798
chr18_14003295	A	G	TRUE	TRUE		Zfp521	uc012azq.1#exon.0	0					999							999
chr18_14785670	G	C	TRUE	TRUE		Ss18	uc008ede.1#exon.10	13.462					999							999
chr18_15558168	C	T	TRUE	FALSE		Aqp4	uc008edq.2#exon.0	0					999							999
chr18_20121850	C	T	TRUE	TRUE		Dsc3	uc008eeb.1#exon.15	0					999							999
chr18_20246873	C	T	FALSE	FALSE	D682N	Dsc1	uc008eei.2#exon.12	0				H-2-Dd	12.1	KEERNAKPNI	3441.3	KEERDAKPNI	7.1	1317.29	H2-IAd	9.14	TECRMAVKEERNAKP	TECRMAVKEERDAKP	7.86	234864
chr18_20563788	C	T	TRUE	FALSE		Dsg1b	uc008eem.1#exon.12	0					999							999
chr18_20750853	C	T	FALSE	FALSE	S507F	Dsg2	uc008ees.2#exon.10	0				H-2-Dd	2.9	VLVDFVRSVC	268.414	VLVDSVRSVC	38.9	35223.7	H2-IAd	46.77	VNDNCPVLVDFVRSV	VNDNCPVLVDSVRSV	32.815	7539.62
chr18_20886462	C	T	FALSE	FALSE	D78N	B4galt6	uc008eeu.2#exon.1	5.99946				H-2-Kd	4.6	NYPEGNNTSD	7751.77	DYPEGNNTSD	3.4	6520.31	H2-IAd	69.57	IRLYTNKNTTLNGTN	IRLYTNKNTTLNGTD	69.87	44233.2
chr18_22682768	A	T	FALSE	FALSE	K1778N	Asxl3	uc008efm.2#exon.12	0				H-2-Dd	8.2	NHPNKRAAR	14218.8	NHPKKRAAR	8.4	13290.9	H2-IAd	6.785	PNKRAARTVGDHAQV	PKKRAARTVGDHAQV	6.185	422.977
chr18_23761163	C	T	TRUE	TRUE		Dtna	uc008efu.1#exon.10	2.27113					999							999
chr18_24162390	T	C	TRUE	FALSE		Zfp35	uc008egk.1#exon.2	8.08586	MMSAT4				999							999
chr18_24631482	C	T	FALSE	TRUE	H45Y	2700062C07Rik	uc008egt.1#exon.2	9.9877				H-2-Dd	0.9	TCPYCFQLL	1135.69	TCPHCFQLL	1.2	1699.97	H2-IAd	27.98	CPYCFQLLVLDNSRV	CPHCFQLLVLDNSRV	30.215	1203.02
chr18_30453329	T	G	FALSE	TRUE	S282A	Pik3c3	uc008ehw.1#exon.7	9.19355				H-2-Ld	2.45	RSGPADHDL	932.8	RSGPSDHDL	5.6	5434.76	H2-IAd	3.675	SKHHKLARSLRSGPA	SKHHKLARSLRSGPS	5.52	5135.09
chr18_32091191	C	T	TRUE	TRUE		Lims2	uc008eiv.1#exon.0	1.59619					999							999
chr18_32120891	C	T	TRUE	FALSE		Myo7b	uc008eix.2#exon.42	0					999							999
chr18_32386251	C	T	TRUE	FALSE		Map3k2	uc008ejd.2#exon.15	8.37166					999							999
chr18_3281735	C	T	TRUE	TRUE		Crem	uc008dxk.2#exon.0	0.838385					999							999
chr18_3419559	C	T	TRUE	FALSE		Cul2	uc008dxz.2#exon.7	10.6084					999							999
chr18_34476842	C	T	TRUE	FALSE		Apc	uc008eke.2#exon.15	8.00434					999							999
chr18_34768252	T	G	FALSE	FALSE	E345D	Brd8	uc008ekv.1#exon.10	16.2113				H-2-Kd	3.2	RLLDAGPTQF	6273.68	RLLEAGPTQF	3.2	6273.66	H2-IAd	15.74	SGAPTLSRLLDAGPT	SGAPTLSRLLEAGPT	18.895	1298.6
chr18_34969922	G	T	TRUE	TRUE		Kdm3b	uc008elq.1#exon.8	14.1088					999							999
chr18_34987102	C	T	TRUE	TRUE		Kdm3b	uc008elq.1#exon.15	14.1088					999							999
chr18_35372742	A	G	FALSE	FALSE	S387P	Lrrtm2	uc008ema.1#exon.1	0.422028				H-2-Kd	2.7	EYTKISSPS	3483.63	EYTKISSSS	1.9	2107.55	H2-IAd	10.915	TTEYTKISSPSYHVG	TTEYTKISSSSYHVG	16.08	10712.9
chr18_37114498	G	A	FALSE	FALSE	V694M	Pcdha4	uc008eox.2#exon.0	13.516				H-2-Kd	1.4	SLMDVNVYLI	3668.45	SLVDVNVYLI	4.2	7389.06	H2-IAd	2.675	VTHSEASLMDVNVYL	VTHSEASLVDVNVYL	4.365	4883.68
chr18_37128825	C	T	FALSE	FALSE	H473Y	Pcdha6	uc008epb.2#exon.0	0.00828983				H-2-Kd	0.1	AYIFTVSAM	7.57	AHIFTVSAM	1.2	1050.11	H2-IAd	5.135	YIFTVSAMDADAQEN	HIFTVSAMDADAQEN	4.875	262.687
chr18_37180840	G	T	FALSE	FALSE	V320L	Pcdha12	uc008epi.2#exon.0	0.00791909				H-2-Kd	2.5	KLYEIPLEAV	5367.26	KLYEIPVEAV	2.4	5254.16	H2-IAd	10.165	EIKLYEIPLEAVDKG	EIKLYEIPVEAVDKG	6.465	139810
chr18_37460708	C	T	FALSE	FALSE	L25F	Pcdhb3	uc008epo.1#exon.0	0.0109931				H-2-Dd	0.4	LLFVFLGGSF	17.0029	LLFVFLGGSL	0.7	31.07	H2-IAd	18.355	FAGSMSRRYSVAEEK	LAGSMSRRYSVAEEK	16.75	628.667
chr18_37572568	T	C	FALSE	FALSE	I348T	Pcdhb10	uc008epv.1#exon.0	0				H-2-Kd	2.1	TTSSLNSSI	519.38	TISSLNSSI	0.8	138.53	H2-IAd	41.39	KLTTSSLNSSIPENA	KLTISSLNSSIPENA	39.71	144690
chr18_37610152	C	T	TRUE	TRUE		Pcdhb14	uc008epz.1#exon.0	0.15981					999							999
chr18_37633588	A	C	TRUE	FALSE		Pcdhb15	uc008eqa.1#exon.0	0.411595					999							999
chr18_37640510	C	T	TRUE	TRUE		Pcdhb16	uc008eqb.1#exon.0	1.14544					999							999
chr18_37886042	C	T	FALSE	FALSE	S166F	Pcdhga8	uc008eqv.1#exon.0	26.1939				H-2-Dd	0.1	VGINFLQSYQ	1.83819	VGINSLQSYQ	2.7	241.225	H2-IAd	44	INFLQSYQLSPNRHF	INSLQSYQLSPNRHF	25.315	109721
chr18_37913071	G	T	FALSE	FALSE	R547L	Pcdhgb7	uc008era.1#exon.0	27.4807				H-2-Kd	2.9	ALSANVSML	2038.66	ALSANVSMR	11.5	15481.2	H2-IAd	9.2	LSANVSMLVLVDDRN	LSANVSMRVLVDDRN	1.525	6221.84
chr18_38013221	C	T	TRUE	FALSE		Diap1	uc008erj.1#exon.22	26.895					999							999
chr18_38150165	C	T	FALSE	TRUE	S457N	Arap3	uc012bcd.1#exon.8	1.39921				H-2-Dd	0.2	LTPHRCFNF	673.3	LTPHRCFSF	0.3	842.21	H2-IAd	30.55	NFTAESGGARQSWAA	SFTAESGGARQSWAA	31.585	5654.64
chr18_38442256	C	T	FALSE	FALSE	G490S	Pcdh12	uc008esb.1#exon.0	0				H-2-Kd	5.7	DLSSNGKVSY	8733.4	DLGSNGKVSY	29.8	26225.1	H2-IAd	1.095	SLHLITLKAHDADLS	SLHLITLKAHDADLG	1.405	82059.1
chr18_42271021	A	T	FALSE	FALSE	S300C	Sh3rf2	uc008etl.2#exon.3	0.0255718				H-2-Kd	3.4	MLICSNSPSV	6493.01	MLISSNSPSV	3.4	6492.96	H2-IAd	2.715	EGHQMVEISTPMLIC	EGHQMVEISTPMLIS	2.59	2358.61
chr18_43488073	C	T	FALSE	FALSE	D454N	Dpysl3	uc008eug.2#exon.11	35.3923				H-2-Kd	3.7	IMLENGNLHV	6802.73	IMLEDGNLHV	5.3	8324.35	H2-IAd	38.755	ICQGKIMLENGNLHV	ICQGKIMLEDGNLHV	24.415	411.064
chr18_4386969	G	A	FALSE	FALSE	E341K	Mtpap	uc008dyi.1#exon.5	10.0976				H-2-Kd	3.3	KLLYIYGSL	2437.47	ELLYIYGSL	18.7	15457.4	H2-IAd	5.22	LTANNSIALKSSKLL	LTANNSIALKSSELL	5.71	30929.2
chr18_44147504	G	A	FALSE	FALSE	A291T	Spink5	uc008eup.1#exon.9	0				H-2-Ld	3.3	AEERAKTKM	5681.11	AEERAKAKM	8.15	12239.1	H2-IAd	2.52	EERAKTKMEIQKRCS	EERAKAKMEIQKRCS	3.37	920.336
chr18_44327789	T	G	FALSE	FALSE	K45T	Spinkl	uc008eut.1#exon.3	0				H-2-Kd	3.7	KSTSECSNI	5115.72	KSKSECSNI	5.4	7897.37	H2-IAd	32.385	CTMYKSTSECSNIAE	CTMYKSKSECSNIAE	25.645	620914
chr18_45037431	C	T	FALSE	TRUE	P1285S	Ythdc2	uc008evb.2#exon.25	5.2499				H-2-Dd	2.1	SSPSSGKGS	5507.73	SPPSSGKGS	4.8	3009.06	H2-IAd	27.665	SSSYPSPCASPSSPS	SSSYPSPCASPSPPS	31.225	479253
chr18_45845022	C	T	FALSE	TRUE	T776I	Kcnn2	uc008evh.1#exon.3	0				H-2-Dd	1.3	TLETKLEILI	82.0727	TLETKLETLI	1.4	88.7844	H2-IAd	14.18	TLETKLEILIGSIHA	TLETKLETLIGSIHA	14.18	10480.8
chr18_46401307	C	T	FALSE	FALSE	E334K	Pggt1b	uc008evk.1#exon.8	9.05489				H-2-Kd	2.7	SLMEKSGICK	5656.34	SLMEESGICK	2.1	4860.06	H2-IAd	19.11	LSLMEKSGICKVHPA	LSLMEESGICKVHPA	21.05	27341.9
chr18_46447300	C	T	TRUE	FALSE		Ccdc112	uc012bcr.1#exon.6	1.56923					999							999
chr18_4675232	C	T	FALSE	FALSE	T999I	9430020K01Rik	uc008dyl.1#exon.2	6.26682				H-2-Dd	0.7	VGSVQLGREI	32.1765	VGSVQLGRET	5.5	838.827	H2-IAd	20.245	VGSVQLGREIPTQVG	VGSVQLGRETPTQVG	26.115	300.169
chr18_47010513	T	A	FALSE	FALSE	H223Q	4833403I15Rik	uc008evx.1#exon.0	0.108014				H-2-Dd	1.4	LEGLFLNLYQ	92.8434	LEGLFLNLYH	1.4	92.8434	H2-IAd	4.37	QDEDELRALVATQME	HDEDELRALVATQME	3.585	3553.56
chr18_49883348	A	C	FALSE	FALSE	I175S	Dtwd2	uc008ewl.2#exon.3	2.09146				H-2-Kd	0.4	VYPSTISLI	108.81	VYPSTIILI	3.6	2848.53	H2-IAd	17.715	SPVYPSTISLIDGTW	SPVYPSTIILIDGTW	26.555	4131.74
chr18_50024364	C	T	TRUE	FALSE		Dmxl1	uc008ewn.1#exon.11	8.12678					999							999
chr18_50051234	C	T	FALSE	FALSE	A1774V	Dmxl1	uc008ewn.1#exon.22	8.12678				H-2-Kd	2.6	FLRSMVHWI	3415.73	FLRSMAHWI	3.1	4175.65	H2-IAd	7.015	LRSMVHWILEDYSAA	LRSMAHWILEDYSAA	2.575	94.0947
chr18_53028751	C	T	TRUE	FALSE		Sncaip	uc008exp.1#exon.3	0					999							999
chr18_53044634	A	C	FALSE	FALSE	E398A	Sncaip	uc008exn.2#exon.5	0				H-2-Kd	7.7	GQLACVRWMV	10288.8	GQLECVRWMV	7.7	10288.8	H2-IAd	9.805	GQLACVRWMVSETEA	GQLECVRWMVSETEA	25.465	209.218
chr18_54055555	C	G	FALSE	FALSE	N42K	Csnk1g3	uc008eya.1#exon.1	13.5271				H-2-Dd	0.1	VGPKFRVGKK	3.20627	VGPNFRVGKK	0.2	4.93717	H2-IAd	30.38	TGSSSSGVLMVGPKF	TGSSSSGVLMVGPNF	34.595	969.682
chr18_5767630	C	T	FALSE	FALSE	L659F	Zeb1	uc008dyz.1#exon.5	6.67298				H-2-Ld	0.9	EPQVEPLDF	2276.43	EPQVEPLDL	1.05	2882.4	H2-IAd	39.035	FSLPKQQGELLERST	LSLPKQQGELLERST	39.105	7330.92
chr18_58255609	G	A	TRUE	FALSE		Fbn2	uc008ezn.1#exon.15	0					999							999
chr18_58283979	C	T	FALSE	FALSE	S323N	Fbn2	uc008ezn.1#exon.7	0				H-2-Dd	9.7	CEDIDECNVI	2299.26	CEDIDECSVI	9.3	2140.87	H2-IAd	72.28	QSETTQKCEDIDECN	QSETTQKCEDIDECS	69.125	6349.95
chr18_59060530	C	T	FALSE	FALSE	S308F	Adamts19	uc008ezr.1#exon.3	0.00324409				H-2-Dd	1.1	GRPRFKKIAD	67.3245	GRPRSKKIAD	19.9	8834.95	H2-IAd	48.22	KGRPRFKKIADNRRE	KGRPRSKKIADNRRE	31.82	8970.44
chr18_59086925	C	T	FALSE	FALSE	H446Y	Adamts19	uc008ezs.1#exon.6	0.00648818				H-2-Kd	2.6	VYKDEPCDTV	5574.05	VHKDEPCDTV	52.5	49396.4	H2-IAd	39.055	VDAAILITRKDFCVY	VDAAILITRKDFCVH	36.985	2062.9
chr18_59112010	C	T	FALSE	FALSE	H495Y	Adamts19	uc008ezs.1#exon.8	0.00648818				H-2-Ld	9.45	MGHNMGINY	14530.1	MGHNMGINH	17.8	23543.7	H2-IAd	58.68	YDNDHPSCADGLHIM	HDNDHPSCADGLHIM	60.345	113859
chr18_60550910	C	T	TRUE	TRUE		Iigp1	uc008fad.2#exon.2	0.593688					999							999
chr18_60697985	C	T	FALSE	FALSE	T92I	Dctn4	uc008fai.1#exon.2	7.62195				H-2-Kd	2.8	STRATSISI	4277.43	STRATSIST	23.5	29612.8	H2-IAd	3.275	GCMHTLSTRATSISI	GCMHTLSTRATSIST	3.2	811.234
chr18_60709873	A	C	FALSE	FALSE	N290T	Dctn4	uc008fai.1#exon.8	7.62195				H-2-Ld	0.85	TPTSIKFKI	231	NPTSIKFKI	0.95	322.22	H2-IAd	19.205	FTPTSIKFKIQLVAV	FNPTSIKFKIQLVAV	18.38	159.905
chr18_61165497	A	G	TRUE	FALSE		Slc6a7	uc008fbi.1#exon.4	0					999							999
chr18_61236301	A	C	FALSE	FALSE	N718T	Pdgfrb	uc008fbl.2#exon.14	12.3405				H-2-Ld	2.6	TALPVGFSL	6047.64	NALPVGFSL	4.2	12895	H2-IAd	6.945	SAELYSTALPVGFSL	SAELYSNALPVGFSL	21.545	2179.46
chr18_61903034	C	T	TRUE	FALSE		Afap1l1	uc008fcq.1#exon.10	0.00968218					999							999
chr18_61964728	A	T	TRUE	FALSE		Ablim3	uc012bds.1#exon.21	0					999							999
chr18_63154720	C	T	FALSE	FALSE	P257L	Napg	uc008fdp.1#exon.10	8.44897				H-2-Kd	4.3	QVSEVCNSL	2457.43	QVSEVCNSP	35.3	40009.2	H2-IAd	35.17	QDQDQVSEVCNSLLF	QDQDQVSEVCNSPLF	36.295	684936
chr18_63273710	A	G	FALSE	FALSE	S527P	Fam38b	uc008fdv.1#exon.5	0				H-2-Dd	2.3	IWPCTLWMI	6268.87	IWSCTLWMI	40.4	22349.3	H2-IAd	16.33	TYHSWLTFVLLIWPC	TYHSWLTFVLLIWSC	17.18	3890.16
chr18_64425059	C	T	TRUE	TRUE		St8sia3	uc008fed.1#exon.2	0					999							999
chr18_64690841	C	T	TRUE	TRUE		Atp8b1	uc008fem.1#exon.27	0.00470091					999							999
chr18_65508865	C	T	FALSE	FALSE	G575D	Alpk2	uc008feu.2#exon.3	0				H-2-Dd	0.2	GAPDWDSHF	151.39	GAPGWDSHF	0.3	168.43	H2-IAd	11.745	DWDSHFHAEVCIPLP	GWDSHFHAEVCIPLP	11.525	66923.5
chr18_65607342	C	T	FALSE	TRUE	A218V	Malt1	uc008fey.1#exon.3	1.41936				H-2-Kd	11.2	SQLDVCDVVE	12833.5	SQLDVCDVAE	11.3	12871.2	H2-IAd	19.185	FSQWSQLDVCDVVEV	FSQWSQLDVCDVAEV	18.12	29936.4
chr18_65972387	C	T	TRUE	TRUE		Sec11c	uc008ffh.1#exon.2	23.7964					999							999
chr18_6992832	C	T	FALSE	FALSE	V150I	Mkx	uc008dzp.2#exon.3	0				H-2-Kd	1.2	KYIQGNAERL	3377.52	KYVQGNAERL	1.5	3795.38	H2-IAd	3.955	DLSWALRIKLYNKYI	DLSWALRIKLYNKYV	3.94	271.914
chr18_72114429	C	T	TRUE	FALSE		Dcc	uc008fos.1#exon.1	0.00201601					999							999
chr18_74090736	C	T	FALSE	FALSE	S356N	Mapk4	uc008fpa.1#exon.4	0				H-2-Ld	0.8	YPVNLSSDL	214.01	YPVSLSSDL	0.8	225.93	H2-IAd	36.63	ASQSQLSNWDRYPVN	ASQSQLSNWDRYPVS	35.95	38450.7
chr18_74356503	T	C	TRUE	TRUE		Ska1	uc008fpf.2#exon.6	10.4483					999							999
chr18_77391600	C	G	TRUE	TRUE		Pias2	uc008frc.2#exon.13	9.31573					999							999
chr18_80492850	C	T	TRUE	FALSE		Kcng2	uc012bfj.1#exon.3	0					999							999
chr18_80646494	C	T	FALSE	FALSE	G508E	Ctdp1	uc008ftb.1#exon.7	9.86673				H-2-Dd	7.5	SPLGESEPSI	1436.91	SPLGESGPSI	7	1287.82	H2-IAd	15.97	SGGRAAASPLGESEP	SGGRAAASPLGESGP	16.36	4153.2
chr18_81169709	C	T	FALSE	FALSE	E581K	Sall3	uc008ftl.2#exon.0	0				H-2-Kd	2.7	GLNNTKSGI	3900.44	GLNNTESGI	3.8	4106.1	H2-IAd	30.585	TKSGITVRPESPQPL	TESGITVRPESPQPL	44.255	373.42
chr18_83157476	A	C	FALSE	FALSE	E1038A	Zfp516	uc008fuf.2#exon.2	3.92345				H-2-Dd	7.4	QEPAAAGQE	14580.2	QEPAAEGQE	11.3	14682.1	H2-IAd	8.98	AGQEKRLDILSIFKT	EGQEKRLDILSIFKT	9.64	2483.51
chr18_84264589	A	T	FALSE	FALSE	D333V	Zadh2	uc008fun.1#exon.1	20.3341				H-2-Kd	6.2	VCEVVLGHL	8730.24	VCEVDLGHL	21.2	21739.8	H2-IAd	17.495	ARGDLVCEVVLGHLA	ARGDLVCEVDLGHLA	42.26	12865.3
chr18_85120689	G	A	TRUE	TRUE		1700034H14Rik	uc008fuy.1#exon.0	10.4074					999							999
chr19_10865104	G	A	TRUE	FALSE		Cd6	uc008gqx.1#exon.7	0					999							999
chr19_10917716	C	G	TRUE	FALSE		Slc15a3	uc008gra.2#exon.0	0.0119651					999							999
chr19_10992958	C	T	FALSE	FALSE	V268I	Zp1	uc008grh.1#exon.3	0				H-2-Kd	0.6	CYYGNTITLQ	2168.83	CYYGNTVTLQ	0.6	2083.65	H2-IAd	8.785	PCYYGNTITLQCFKS	PCYYGNTVTLQCFKS	9.28	12942.7
chr19_11017007	A	T	TRUE	TRUE		Ccdc86	uc008grj.2#exon.3	12.4301					999							999
chr19_11327681	G	A	FALSE	FALSE	T215I	Ms4a1	uc008grw.1#exon.5	0				H-2-Kd	6.7	IRSKSNVVL	5804.79	TRSKSNVVL	7.5	6296.14	H2-IAd	6.66	EWKRMCIRSKSNVVL	EWKRMCTRSKSNVVL	15.115	2728.68
chr19_11721867	A	G	TRUE	TRUE		Plac1l	uc008gss.1#exon.3	0					999							999
chr19_11944841	G	A	FALSE	FALSE	P288L	Olfr1419	uc008gtf.1#exon.0	0				H-2-Dd	0.4	FSPLLNLLI	585.11	FSPLLNPLI	0.2	265.82	H2-IAd	9.835	LLIYSLRNQEVTDAV	PLIYSLRNQEVTDAV	9.8	3508.86
chr19_12111071	G	A	TRUE	FALSE		Olfr1423	uc008gtl.1#exon.0	0					999							999
chr19_12133562	C	T	TRUE	FALSE		Olfr1424	uc008gtm.1#exon.0	0					999							999
chr19_12396566	G	A	FALSE	FALSE	S250F	Olfr1437	uc008gtx.1#exon.0	0				H-2-Dd	0.3	LTAVFLFYTS	9.50241	LTAVSLFYTS	6.9	1246.99	H2-IAd	12.395	TCASHLTAVFLFYTS	TCASHLTAVSLFYTS	3.635	17467.7
chr19_12497124	G	A	FALSE	FALSE	G109R	Olfr1441	uc008gtz.1#exon.0	0				H-2-Dd	1.2	QLFFFVGMRG	74.3478	QLFFFVGMGG	1	53.7084	H2-IAd	4.31	RGTECCLLAAMAYDR	GGTECCLLAAMAYDR	5.59	5212.6
chr19_12505556	C	T	TRUE	TRUE		Pfpl	uc008gua.1#exon.1	0					999							999
chr19_12661883	G	A	FALSE	FALSE	G213E	Fam111a	uc008guf.1#exon.3	22.4273				H-2-Dd	0.1	CVYGFKEETI	2.9109	CVYGFKGETI	0.1	2.60888	H2-IAd	19.955	YGFKEETIRDTLRKD	YGFKGETIRDTLRKD	36.69	2044.06
chr19_12726113	C	T	FALSE	FALSE	P261L	Glyat	uc008guh.1#exon.5	0				H-2-Kd	14.3	CAWNQWKCML	14942.5	CAWNQWKCMP	22.7	20899.1	H2-IAd	37.595	LPMPCAWNQWKCMLM	LPMPCAWNQWKCMPM	42.345	94144.5
chr19_12839928	C	T	TRUE	TRUE		Cntf	uc008gun.1#exon.0	1.45103					999							999
chr19_13028819	C	T	FALSE	FALSE	A247V	Olfr1450	uc008guz.1#exon.0	0				H-2-Dd	0.2	VVTIFYGTII	3.99502	AVTIFYGTII	0.2	5.54626	H2-IAd	11.775	GRKKASSTCASHLTV	GRKKASSTCASHLTA	11.35	14860.7
chr19_13137940	G	T	TRUE	FALSE		Olfr1454	uc008gvc.1#exon.0	0					999							999
chr19_13170066	A	C	FALSE	FALSE	L24V	Olfr1457	uc008gvd.1#exon.0	0				H-2-Ld	2.45	DPEVQLPLF	9603.3	DPELQLPLF	2.65	10472.7	H2-IAd	40.54	NDPEVQLPLFLIFLL	NDPELQLPLFLIFLL	40.425	4321.63
chr19_13239553	G	A	FALSE	FALSE	G17R	Olfr1461	uc008gvf.1#exon.0	0				H-2-Kd	1.3	TYVTEFILLR	3432.8	TYVTEFILLG	1.2	3419.01	H2-IAd	23.125	KNWTYVTEFILLRLT	KNWTYVTEFILLGLT	28.42	1006.65
chr19_13265307	C	T	TRUE	FALSE		Olfr1462	uc008gvg.1#exon.0	0					999							999
chr19_13308968	A	C	TRUE	FALSE		Olfr1463	uc008gvh.1#exon.0	0					999							999
chr19_13485423	C	T	FALSE	FALSE	R122C	Olfr1469	uc008gvl.1#exon.0	0				H-2-Kd	0.1	CYAAVCKPL	15.49	RYAAVCKPL	0.3	36.85	H2-IAd	1.485	NYLLASMAYDCYAAV	NYLLASMAYDRYAAV	1.82	39656
chr19_13707642	G	A	FALSE	FALSE	G14E	Olfr1489	uc008gvu.1#exon.0	0				H-2-Dd	3.4	VTEFILVELT	350.753	VTEFILVGLT	3.3	332.277	H2-IAd	24.18	SEVTEFILVELTDAP	SEVTEFILVGLTDAP	23.55	3718.74
chr19_13779390	C	T	FALSE	FALSE	P25S	Olfr1491	uc008gvw.1#exon.0	0				H-2-Ld	2.8	RVFTNASEF	4321.24	RVFTNAPEF	0.85	840.85	H2-IAd	25.95	RVFTNASEFQALLFT	RVFTNAPEFQALLFT	32.725	57065.2
chr19_13912728	T	C	TRUE	FALSE		Olfr1501	uc008gwd.1#exon.0	0					999							999
chr19_13962128	C	T	TRUE	FALSE		Olfr1504	uc008gwh.1#exon.0	0					999							999
chr19_13994006	C	T	FALSE	FALSE	L166F	Olfr1505	uc008gwi.1#exon.0	0				H-2-Dd	0.7	TTCTFSFSFC	33.5217	TTCTFSLSFC	0.9	51.0781	H2-IAd	30.24	MCGAILRTTCTFSFS	MCGAILRTTCTFSLS	20.52	90.9794
chr19_16053322	G	A	TRUE	TRUE		Cep78	uc012bjd.1#exon.0	5.29147					999							999
chr19_16238775	G	A	TRUE	TRUE		E030024N20Rik	uc012bje.1#exon.0	10.8203					999							999
chr19_16691245	A	G	TRUE	TRUE		Vps13a	uc008gwv.1#exon.71	7.6592					999							999
chr19_17199921	G	A	FALSE	FALSE	D2652N	Prune2	uc008gxg.2#exon.8	4.79342				H-2-Kd	5.8	LSLSLNKGPK	8810.56	LSLSLDKGPK	7	9768.44	H2-IAd	34.82	PEPFLSLSLNKGPKS	PEPFLSLSLDKGPKS	36.435	98858.1
chr19_17242821	C	T	TRUE	FALSE		Prune2	uc008gxi.1#exon.1	4.23777					999							999
chr19_17508135	C	T	FALSE	FALSE	S1794N	Pcsk5	uc008gxp.2#exon.37	0				H-2-Dd	4.1	WRKSRNRPV	11373.8	WRKSRSRPV	4.2	13043.9	H2-IAd	13.665	WRKSRNRPVAKGRYE	WRKSRSRPVAKGRYE	5.535	775.916
chr19_20714576	C	T	FALSE	FALSE	S461L	Aldh1a1	uc008gym.1#exon.11	0.589936				H-2-Kd	0.1	CYMMLLAQCP	1084.96	CYMMLSAQCP	0.1	753.444	H2-IAd	6.035	VNCYMMLLAQCPFGG	VNCYMMLSAQCPFGG	4.015	4463.65
chr19_21015453	G	A	TRUE	TRUE		Tmc1	uc008gyp.1#exon.1	0					999							999
chr19_21350948	C	T	FALSE	FALSE	P9S	Zfand5	uc008gyw.1#exon.1	12.7425				H-2-Dd	1.2	SGPMLCSTG	3179.43	PGPMLCSTG	1	2492.79	H2-IAd	27.075	MAQETNQTSGPMLCS	MAQETNQTPGPMLCS	53.235	158162
chr19_21470536	T	G	FALSE	FALSE	K427T	Gda	uc008gyx.1#exon.12	0				H-2-Dd	0.3	VIQTFLYLGD	9.88135	VIQKFLYLGD	0.4	14.3084	H2-IAd	9.455	VGDISEAVIQTFLYL	VGDISEAVIQKFLYL	9.05	8403.34
chr19_23000603	A	T	FALSE	FALSE	L921F	Trpm3	uc008gzt.1#exon.20	0.0994488				H-2-Kd	1.7	IFTSIESRL	428.32	ILTSIESRL	4.7	2677.75	H2-IAd	9.52	IFTSIESRLFQVHLF	ILTSIESRLFQVHLF	7.645	17934.3
chr19_23052866	C	T	TRUE	FALSE		Trpm3	uc008gzj.1#exon.22	0.154279					999							999
chr19_25015319	A	G	FALSE	FALSE	V71A	Cbwd1	uc008hax.2#exon.7	8.16242				H-2-Ld	0.7	TRQAALADM	292.96	TRQVALADM	1.8	4110.26	H2-IAd	1.54	EATRQAALADMILIN	EATRQVALADMILIN	1.62	1667.44
chr19_25752829	G	A	TRUE	FALSE		Dmrt2	uc008hbm.1#exon.3	0					999							999
chr19_29828579	G	A	TRUE	FALSE		9930021J03Rik	uc008hdy.2#exon.2	4.53054					999							999
chr19_29860806	T	G	TRUE	FALSE		9930021J03Rik	uc008hdy.2#exon.1	4.53054					999							999
chr19_29879987	C	T	FALSE	FALSE	S126N	9930021J03Rik	uc008hdy.2#exon.0	4.53054				H-2-Dd	12.2	EGRRSGGRGN	3521.61	EGRRSGGRGS	12.2	3521.61	H2-IAd	68.45	NRVPPQQPSQGMCLL	SRVPPQQPSQGMCLL	65.365	98160.6
chr19_29887404	G	A	TRUE	FALSE		Ranbp6	uc008heb.2#exon.0	3.34448					999							999
chr19_30210994	G	A	FALSE	FALSE	A499V	Gldc	uc008hej.1#exon.10	0.0199472				H-2-Kd	7	WIFGCESSV	10554.5	WIFGCESSA	22.5	38155.3	H2-IAd	18.23	IFGCESSVELVAEGM	IFGCESSAELVAEGM	21.42	11842
chr19_30233006	C	T	FALSE	FALSE	G161E	Gldc	uc008hej.1#exon.2	0.0199472				H-2-Kd	2.8	NLLENSEWVT	5806.63	NLLENSGWVT	2.7	5641.59	H2-IAd	38.685	LENSEWVTQYTPYQP	LENSGWVTQYTPYQP	53.375	8213.3
chr19_30308491	C	T	FALSE	FALSE	L8F	Mbl2	uc008hel.1#exon.2	0				H-2-Ld	0.55	SIFTSFFLL	413.27	SIFTSFLLL	1.75	3144.95	H2-IAd	22.38	FFLLCVVTVVYAETL	FLLLCVVTVVYAETL	23.575	3203.8
chr19_30623832	A	G	TRUE	FALSE		Dkk1	uc008hen.1#exon.0	0					999							999
chr19_31160058	G	A	TRUE	TRUE		Cstf2t	uc008her.1#exon.0	10.1973					999							999
chr19_32080768	G	A	TRUE	FALSE		Asah2	uc008hew.1#exon.19	1.62436					999							999
chr19_32708421	G	A	FALSE	FALSE	S25N	Papss2	uc008hfl.2#exon.1	0				H-2-Kd	3.8	VYQAHHVNRN	6882.97	VYQAHHVSRN	3.8	6882.94	H2-IAd	20.57	QQKSTNVVYQAHHVN	QQKSTNVVYQAHHVS	19.205	10918.8
chr19_32708441	G	A	FALSE	FALSE	V32M	Papss2	uc008hfl.2#exon.1	0				H-2-Dd	8	RGQMVGTRGG	1635.7	RGQVVGTRGG	21.9	10531.1	H2-IAd	29.255	SRNKRGQMVGTRGGF	SRNKRGQVVGTRGGF	31.9	505.376
chr19_3283137	C	G	FALSE	FALSE	R23G	Mrpl21	uc008fwd.1#exon.0	13.554				H-2-Kd	5	RLVSVCSGSI	8086.14	RLVSVCSRSI	5	8086.12	H2-IAd	12.88	FGRLVSVCSGSILAS	FGRLVSVCSRSILAS	6.59	42450.1
chr19_34094811	G	A	FALSE	TRUE	G73R	Lipk	uc012bkr.1#exon.2	0.0197457				H-2-Dd	6.2	HGKRCSRKT	11405.8	HGKGCSRKT	9.5	13389.7	H2-IAd	1.745	RCSRKTAPKAVVYLQ	GCSRKTAPKAVVYLQ	1.92	467.118
chr19_3411146	T	C	FALSE	FALSE	S96G	Gal	uc008fwj.1#exon.4	0				H-2-Dd	0.5	EFLGFLHLKE	19.7465	EFLSFLHLKE	1.9	143.204	H2-IAd	11.065	LGFLHLKEAGALDSL	LSFLHLKEAGALDSL	9.41	23640.7
chr19_34223778	G	A	FALSE	FALSE	A47V	Ankrd22	uc008hgb.1#exon.1	0				H-2-Dd	2.8	NGDTPLICVC	266.075	NGDTPLICAC	1.9	138.804	H2-IAd	7.43	VCRRGHLRIVSFLLR	ACRRGHLRIVSFLLR	6.95	904.819
chr19_34669281	G	A	TRUE	FALSE		Gm14446	uc012bku.1#exon.1	0.14702					999							999
chr19_35025135	C	T	FALSE	FALSE	L677F	Kif20b	uc008hgz.1#exon.18	15.6054				H-2-Dd	0.6	REQAFSELSQ	28.2847	REQALSELSQ	29	18438.6	H2-IAd	10.765	LRVQVQLVAEREQAF	LRVQVQLVAEREQAL	10.5	410.451
chr19_36680904	T	A	FALSE	TRUE	C486S	Hectd2	uc008hho.2#exon.13	2.26027				H-2-Dd	1.7	HSHWFSSFKC	124.867	HCHWFSSFKC	1.8	132.812	H2-IAd	44.065	DYGMFTYHKDSHSHW	DYGMFTYHKDSHCHW	45.015	1000000
chr19_36933573	G	A	FALSE	FALSE	A338T	Tnks2	uc008hhu.2#exon.8	27.2205				H-2-Kd	3.2	SLLQTAREAD	6224.65	SLLQAAREAD	2.3	5140.84	H2-IAd	5.195	SLLQTAREADVTRIK	SLLQAAREADVTRIK	3.645	97.9992
chr19_36964446	C	T	FALSE	FALSE	A1116V	Tnks2	uc008hhu.2#exon.25	27.2205				H-2-Ld	4.5	LQFSAMKMV	6288.25	LQFSAMKMA	12.05	20321.9	H2-IAd	1.25	FLQFSAMKMVHSPPG	FLQFSAMKMAHSPPG	1.755	10549.4
chr19_37673068	G	A	FALSE	FALSE	D514N	Exoc6	uc008hiq.1#exon.15	5.72211				H-2-Kd	3.7	SSTEINDML	3635.62	SSTEIDDML	5.3	7497.29	H2-IAd	20.275	SLHRSSTEINDMLRK	SLHRSSTEIDDMLRK	11.08	13086.4
chr19_37982177	C	T	FALSE	FALSE	V1820I	Myof	uc008hit.1#exon.47	65.5889				H-2-Ld	9.7	EENKQKTDI	19171.6	EENKQKTDV	15.4	22372	H2-IAd	13.435	EENKQKTDIHYRSLD	EENKQKTDVHYRSLD	12.66	84925.6
chr19_38199451	C	T	FALSE	FALSE	R36H	Rbp4	uc008hje.2#exon.0	0				H-2-Dd	1	EGPRVHSGG	2356.18	EGPRVRSGG	0.8	1893.72	H2-IAd	26.34	RRRGTARLTEGPRVH	RRRGTARLTEGPRVR	28.05	232.255
chr19_38599385	C	T	FALSE	FALSE	A213V	Plce1	uc008hjo.1#exon.0	0.0262104				H-2-Kd	12.8	NLILDDCVNC	13896.2	NLILDDCANC	12.8	13896.1	H2-IAd	52.99	AFHTLSENLILDDCV	AFHTLSENLILDDCA	51.83	33391.5
chr19_38810967	G	A	TRUE	FALSE		Plce1	uc008hjp.1#exon.15	0.0375299					999							999
chr19_38870314	A	C	FALSE	FALSE	V538G	Noc3l	uc008hjr.2#exon.13	16.1988				H-2-Kd	2.3	DLLGVLHTLI	5083.67	DLLVVLHTLI	2.3	5083.67	H2-IAd	29.22	LGVLHTLIESGELSY	LVVLHTLIESGELSY	28.445	173734
chr19_38886835	G	A	FALSE	FALSE	H231Y	Noc3l	uc008hjr.2#exon.5	16.1988				H-2-Kd	1.5	SYIKKLKELR	3968.12	SHIKKLKELR	40	35164.9	H2-IAd	8.03	SYIKKLKELRSMLME	SHIKKLKELRSMLME	8.035	8655.57
chr19_39116588	G	A	TRUE	FALSE		Cyp2c55	uc008hju.1#exon.8	14.2134					999							999
chr19_39349106	G	A	TRUE	TRUE		Cyp2c53-ps	uc008hjx.2#exon.8	0					999							999
chr19_39365339	G	A	FALSE	FALSE	R58K	Cyp2c29	uc008hjy.1#exon.2	0				H-2-Dd	1.8	RGEEFAGKGS	131.028	RGEEFAGRGS	2	155.223	H2-IAd	5.905	KGSFPMAEKIIKGFG	RGSFPMAEKIIKGFG	5.895	13771.6
chr19_39404741	G	A	FALSE	FALSE	G392E	Cyp2c29	uc008hjy.1#exon.9	0				H-2-Ld	0.35	MPFSTEKRI	94.5	MPFSTGKRI	0.35	88.15	H2-IAd	23.85	FSTEKRICAGEGLAR	FSTGKRICAGEGLAR	33.835	6782.99
chr19_39717844	T	A	FALSE	FALSE	N133Y	Cyp2c67	uc008hkc.1#exon.2	0				H-2-Kd	0.1	RYLGMGKRTI	641.893	RNLGMGKRTI	6.9	9695.19	H2-IAd	17.515	INTLRYLGMGKRTIE	INTLRNLGMGKRTIE	33.09	1906.38
chr19_39887146	C	T	TRUE	FALSE		Cyp2c40	uc008hke.2#exon.0	0					999							999
chr19_40238847	C	T	FALSE	FALSE	V318I	Cyp2c70	uc008hkj.2#exon.5	0				H-2-Kd	1.4	LLLLLKYPEI	3619.88	LLLLLKYPEV	1.2	3289.47	H2-IAd	14.215	EITAKIQEEIAHVIG	EVTAKIQEEIAHVIG	13.995	2408.73
chr19_40652165	G	A	FALSE	FALSE	P154S	Aldh18a1	uc008hkw.2#exon.5	42.831				H-2-Ld	8.25	LKEMAISVL	13751	LKEMAIPVL	2.9	5815.85	H2-IAd	0.05	NHLKEMAISVLEARA	NHLKEMAIPVLEARA	0.05	6345.13
chr19_40797621	C	T	FALSE	FALSE	A132V	Entpd1	uc008hld.1#exon.3	0				H-2-Kd	0.4	VYLAECMELS	1802.03	AYLAECMELS	0.6	2125.32	H2-IAd	7.14	KYAQKTDEIGVYLAE	KYAQKTDEIGAYLAE	8.295	1832.9
chr19_41158692	G	A	TRUE	FALSE		Tll2	uc008hlr.1#exon.20	0					999							999
chr19_4166071	C	T	FALSE	FALSE	G704S	Carns1	uc012bge.1#exon.1	0.397534				H-2-Kd	8.4	ILHDLQSEAD	10786.5	ILHDLQGEAD	8.5	10866.1	H2-IAd	19.1	QCREHFSRILHDLQS	QCREHFSRILHDLQG	21.665	36479.6
chr19_41708654	C	T	TRUE	FALSE		Slit1	uc008hmf.2#exon.19	0.0317913					999							999
chr19_42358640	T	G	FALSE	FALSE	E598D	Crtac1	uc008hno.1#exon.13	0				H-2-Dd	5.9	YDPNEDGTA	8829.8	YEPNEDGTA	9.7	9462.11	H2-IAd	25.435	DPNEDGTACVAQVAF	EPNEDGTACVAQVAF	25.43	1676.83
chr19_4319088	C	T	TRUE	TRUE		Kdm2a	uc008fzw.1#exon.20	10.7834					999							999
chr19_43516380	G	A	FALSE	FALSE	D483N	Cnnm1	uc008hoh.2#exon.0	0				H-2-Dd	1.8	KNLAFVDPDD	135.568	KDLAFVDPDD	1.8	136.078	H2-IAd	18.4	DQRHNIVDILFVKNL	DQRHNIVDILFVKDL	17.515	8280.18
chr19_43881614	G	A	FALSE	FALSE	W440-	Abcc2	uc008how.1#exon.9	0.0154502					999							999
chr19_43924620	A	T	FALSE	FALSE	L644H	Dnmbp	uc008hox.1#exon.12	11.494				H-2-Ld	1.95	VSFTSGHAL	1024.36	VSFTSGLAL	2.85	2509.81	H2-IAd	23.59	HALTQPQDASPLKDC	LALTQPQDASPLKDC	28.075	1311.6
chr19_44419243	A	T	FALSE	FALSE	E306V	Scd4	uc008hpq.1#exon.5	4.40621				H-2-Kd	1.3	DYSVSVYRWH	3509.07	DYSVSEYRWH	0.9	2831.22	H2-IAd	31.595	FPYDYSVSVYRWHIN	FPYDYSVSEYRWHIN	56.575	43473.6
chr19_44608743	C	T	FALSE	FALSE	E257K	Sec31b	uc008hpu.1#exon.6	0.462357				H-2-Kd	5.3	KVLKSHSRG	17545.6	KVLESHSRG	10.5	20009.1	H2-IAd	4.985	DLRFASSPLKVLKSH	DLRFASSPLKVLESH	6.945	8839.71
chr19_44907683	T	G	TRUE	FALSE		Pax2	uc008hpz.1#exon.8	2.03529					999							999
chr19_45076027	C	T	TRUE	FALSE		Sema4g	uc008hqf.1#exon.14	0.0096748					999							999
chr19_46047395	C	T	FALSE	FALSE	V111I	9130011E15Rik	uc008hrv.1#exon.4	3.16682				H-2-Dd	4	QTLCALIRGI	460.228	QTLCALIRGV	51.9	73698.9	H2-IAd	5.72	VNALQTLCALIRGIH	VNALQTLCALIRGVH	5.05	9190.62
chr19_46206453	C	T	TRUE	TRUE		Elovl3	uc008hsk.1#exon.0	0					999							999
chr19_47187853	G	T	FALSE	TRUE	G996V	Pdcd11	uc008hup.1#exon.19	18.4218				H-2-Ld	0.55	VPASKRTRM	163.12	GPASKRTRM	0.8	476.75	H2-IAd	4.28	VPASKRTRMPVQRDS	GPASKRTRMPVQRDS	4.405	17.8979
chr19_47745464	G	A	TRUE	FALSE		Col17a1	uc008hvi.2#exon.14	0.0251684					999							999
chr19_47971482	G	A	TRUE	FALSE		Itprip	uc008hvu.1#exon.1	8.22191					999							999
chr19_48822737	G	A	FALSE	FALSE	G670D	Sorcs3	uc008hvx.1#exon.14	0				H-2-Dd	3.3	VFDHFSLRSE	342.834	VFGHFSLRSE	3	292.668	H2-IAd	17.225	DHFSLRSEWQLVKVD	GHFSLRSEWQLVKVD	17.45	4648.1
chr19_52339231	A	G	FALSE	FALSE	Y40C	Ins1	uc008hwd.1#exon.1	0				H-2-Kd	6.2	PHLVEALCLV	9112.21	PHLVEALYLV	6.2	9112.21	H2-IAd	13.925	VKQHLCGPHLVEALC	VKQHLCGPHLVEALY	11.95	3132.43
chr19_5286239	G	A	TRUE	FALSE		Sf3b2	uc008gcm.2#exon.11	81.0081					999							999
chr19_53710241	A	C	FALSE	FALSE	D733A	Smc3	uc008hwy.2#exon.19	46.797				H-2-Kd	0.1	KFKASRASI	45.14	KFKASRDSI	0.1	20.23	H2-IAd	1.29	QRKFKASRASILSEM	QRKFKASRDSILSEM	10.42	25429.5
chr19_5382758	G	T	TRUE	FALSE		Sart1	uc008gcu.1#exon.11	13.0755	(CTG)n				999							999
chr19_53928091	C	T	FALSE	TRUE	P1112S	Rbm20	uc008hwz.2#exon.11	0.458264				H-2-Dd	0.2	ESEVFSELSI	6.48519	EPEVFSELSI	0.3	9.17105	H2-IAd	7.39	LKEPLSLPSWESEVF	LKEPLSLPSWEPEVF	12.145	114556
chr19_55291868	G	A	FALSE	TRUE	P683L	Gucy2g	uc008hxn.1#exon.0	0.00389525				H-2-Kd	5.6	GNLKLSNCLV	8565.37	GNLKPSNCLV	7.5	10140.3	H2-IAd	19.335	LSNCLVDSHMQLKLS	PSNCLVDSHMQLKLS	19.83	36573.1
chr19_56436251	T	G	FALSE	FALSE	Q525H	Nrap	uc012bnq.1#exon.8	0.0257248				H-2-Kd	1.2	KAHALASDL	1077.76	KAQALASDL	1	799.08	H2-IAd	3.97	LRHAKKAHALASDLD	LRHAKKAQALASDLD	0.755	7683.29
chr19_56876394	C	T	FALSE	FALSE	D455N	A630007B06Rik	uc008hzg.1#exon.5	6.73484				H-2-Ld	5.75	IRQNCQNMI	11285.8	IRQNCQDMI	3.85	9597.76	H2-IAd	15.21	NCQNMIKTYQESEEI	NCQDMIKTYQESEEI	16.47	8038.35
chr19_57024737	G	A	FALSE	TRUE	T30I	Afap1l2	uc012bnu.1#exon.3	0.00755287				H-2-Kd	3.9	QLLIELDDFL	7071.73	QLLTELDDFL	3.9	7071.71	H2-IAd	2.25	RRILQVSASLEQLLI	RRILQVSASLEQLLT	2.125	1625.08
chr19_5720585	G	A	FALSE	FALSE	P282S	Ehbp1l1	uc008gew.2#exon.7	12.5194				H-2-Dd	1.3	VGPETPEPS	3852.25	VGPETPEPP	0.8	1866.37	H2-IAd	77.995	ITGGQVGPETPEPSP	ITGGQVGPETPEPPP	78.275	16119.5
chr19_57290514	G	A	TRUE	TRUE		Ablim1	uc008hzr.2#exon.0	0.104247					999							999
chr19_5756806	C	T	TRUE	FALSE		Ltbp3	uc008gff.1#exon.23	25.6389					999							999
chr19_58837922	G	A	TRUE	FALSE		Pnliprp2	uc008iau.2#exon.4	0					999							999
chr19_58860586	C	T	FALSE	FALSE	A205T	1700019N19Rik	uc008iav.1#exon.5	0				H-2-Dd	0.8	TPPSEDPQT	625.73	TPPSEDPQA	3	973.46	H2-IAd	37.775	TPRPCGCAQWSSQSC	APRPCGCAQWSSQSC	36.965	19906.1
chr19_5892550	C	T	FALSE	FALSE	A184T	Tigd3	uc008gft.1#exon.1	0.393764				H-2-Kd	1.4	LYRTVPGRV	469.21	LYRAVPGRV	0.7	171.98	H2-IAd	15.98	PLLYRTVPGRVFECD	PLLYRAVPGRVFECD	7.96	5177.3
chr19_5951163	A	C	FALSE	FALSE	L314R	Pola2	uc008gge.2#exon.8	14.0665				H-2-Dd	7.1	TGRRRTATK	17691.8	TGRRLTATK	19.4	20515.4	H2-IAd	1.06	TGRRRTATKLYEGVP	TGRRLTATKLYEGVP	1.02	14991.6
chr19_60621441	G	A	TRUE	FALSE		2700078E11Rik	uc008ibv.2#exon.3	11.307					999							999
chr19_6911881	G	A	FALSE	FALSE	P281S	Rps6ka4	uc008gja.1#exon.7	35.6931				H-2-Dd	6.9	DSKKRLGAGP	1236.5	DPKKRLGAGP	8.3	1748.6	H2-IAd	22.735	PVAQDLLQRLLCKDS	PVAQDLLQRLLCKDP	26.65	1.70075
chr19_7028520	A	C	TRUE	TRUE		Plcb3	uc008gjq.1#exon.30	22.5015					999							999
chr19_7494577	G	A	FALSE	FALSE	G54E	2700081O15Rik	uc008gkz.2#exon.1	0.0250335				H-2-Dd	9.5	GGQALQLEE	12547.9	GGQALQLEG	14.8	15673.8	H2-IAd	24.745	GGQALQLEEGALGSW	GGQALQLEGGALGSW	33.61	16465
chr19_7608678	G	A	TRUE	TRUE		Atl3	uc012bhw.1#exon.12	30.1668					999							999
chr19_7860965	C	T	TRUE	FALSE		BC014805	uc008glr.1#exon.6	0					999							999
chr19_9952653	C	T	TRUE	FALSE		Incenp	uc008gor.2#exon.11	32.8335					999							999
chr2_101426595	C	T	FALSE	FALSE	G55E	B230118H07Rik	uc008lhg.1#exon.2	1.84145				H-2-Dd	2.5	WGAHETDSS	6999.87	WGAHGTDSS	2	11554.6	H2-IAd	27.52	EDNVAKWGAHETDSS	EDNVAKWGAHGTDSS	39.6	163108
chr2_101557289	A	G	FALSE	FALSE	L349P	Prr5l	uc012cac.1#exon.6	0.00729665				H-2-Dd	3.6	DEPELEDVA	8579.18	DELELEDVA	52.7	29618.5	H2-IAd	43.135	QCSSEPSILDSPDEP	QCSSEPSILDSPDEL	42.715	139595
chr2_101557504	C	T	TRUE	FALSE		Prr5l	uc012cac.1#exon.6	0.00729665					999							999
chr2_10156763	C	T	TRUE	FALSE		Itih5	uc008ihr.1#exon.7	0					999							999
chr2_102474620	C	T	TRUE	FALSE		Pamr1	uc008lhy.2#exon.6	0					999							999
chr2_103964717	C	G	FALSE	FALSE	A191G	A930018P22Rik	uc008ljp.1#exon.1	0				H-2-Kd	5.1	SRQPGKSGS	14871.7	SRQPGKSAS	2.2	9281.06	H2-IAd	28.91	LQGLKMSRQPGKSGS	LQGLKMSRQPGKSAS	18.5	4911.78
chr2_105377295	G	A	TRUE	TRUE		Pax6os1	uc008lkt.1#exon.3	0.156707					999							999
chr2_105510410	C	G	TRUE	TRUE		Pax6os1	uc008lkt.1#exon.0	0.198791					999							999
chr2_105525062	G	A	FALSE	FALSE	S68N	Pax6	uc008lku.1#exon.5	7.38691				H-2-Dd	4.6	NVSNGCVNKI	610.786	NVSNGCVSKI	4.5	568.71	H2-IAd	39.715	NKILGRYYETGSIRP	SKILGRYYETGSIRP	38.815	33225.3
chr2_107136972	G	A	FALSE	FALSE	G632R	Kcna4	uc008llu.2#exon.1	0				H-2-Dd	32.2	CGKEEKCQR	17496.4	CGKEEKCQG	30.8	18276	H2-IAd	56.935	KEEKCQRKGDESETD	KEEKCQGKGDESETD	77.695	131964
chr2_107137139	G	A	TRUE	TRUE		Kcna4	uc008llu.2#exon.1	0					999							999
chr2_107137811	C	T	TRUE	TRUE		Kcna4	uc008llu.2#exon.1	0					999							999
chr2_107137813	G	A	TRUE	TRUE		Kcna4	uc008llu.2#exon.1	0					999							999
chr2_108933427	C	T	FALSE	FALSE	A269T	Mett5d1	uc008llv.1#exon.5	2.10417				H-2-Ld	0.95	FPPSAVYTR	977.04	FPPSAVYAR	0.95	1780.16	H2-IAd	19.435	VYTRKDLLQRSTHIA	VYARKDLLQRSTHIA	12.35	191.614
chr2_108977564	C	T	FALSE	FALSE	D178N	Mett5d1	uc008llv.1#exon.3	2.10417				H-2-Dd	0.4	NAPERGFSL	1816.65	DAPERGFSL	0.3	992.01	H2-IAd	13.655	LGCSSMQLNAPERGF	LGCSSMQLDAPERGF	8.975	3700.57
chr2_109138304	A	C	FALSE	FALSE	E383A	Kif18a	uc008lma.1#exon.7	12.5548				H-2-Ld	1.6	NMQKAAILM	6227.88	NMQKAEILM	1.75	6975.46	H2-IAd	1.2	ICNMQKAAILMLKEK	ICNMQKAEILMLKEK	2.855	293.474
chr2_109181434	G	T	TRUE	TRUE		Kif18a	uc008lmc.1#exon.16	14.756					999							999
chr2_109734705	T	C	FALSE	FALSE	V41A	Lin7c	uc008lmo.1#exon.1	54.6246				H-2-Kd	0.7	KLQALQRAL	354.24	KLQALQRVL	1.4	782.35	H2-IAd	1.09	VPPQKLQALQRALQS	VPPQKLQALQRVLQS	1.645	337.477
chr2_109758460	C	T	TRUE	FALSE		Lgr4	uc008lmq.1#exon.0	1.81629					999							999
chr2_110461916	C	T	TRUE	FALSE		Slc5a12	uc008lmx.2#exon.7	0					999							999
chr2_110571729	C	T	FALSE	FALSE	P118L	Muc15	uc008lmz.1#exon.1	0				H-2-Kd	2.9	KLLLNSSTAD	5889.14	KLPLNSSTAD	10.7	12472.8	H2-IAd	23.55	LLNSSTADANPLQVS	PLNSSTADANPLQVS	27.835	582.324
chr2_110571816	C	T	FALSE	FALSE	T147I	Muc15	uc008lmz.1#exon.1	0				H-2-Dd	0.3	NSPSPENFI	378.5	NSPSPENFT	1.2	3030.84	H2-IAd	67.455	ENFIWSLDNDTMNSP	ENFTWSLDNDTMNSP	69.96	1000000
chr2_110586070	T	G	FALSE	FALSE	Q431H	Ano3	uc012caw.1#exon.12	0				H-2-Kd	4.4	VTMNESQVSH	7583.79	VTMNESQVSQ	4.4	7583.79	H2-IAd	12.115	QVSHEICKATEVFMC	QVSQEICKATEVFMC	11.065	86046.2
chr2_110611181	T	G	FALSE	FALSE	K296T	Ano3	uc012caw.1#exon.8	0				H-2-Dd	0.7	TDTFFSNATR	29.6216	KDTFFSNATR	0.8	40.2346	H2-IAd	29.71	PFSRARIHHFIINNT	PFSRARIHHFIINNK	34.6	3139.71
chr2_111097355	T	A	FALSE	FALSE	L28H	Olfr1276	uc008lnd.1#exon.0	0				H-2-Dd	1.5	FFHAFSVVFY	104.64	FFLAFSVVFY	1.8	127.195	H2-IAd	28.025	LGLSTSKHIQHFFHA	LGLSTSKHIQHFFLA	31.93	186000
chr2_111261053	C	T	FALSE	FALSE	C18Y	Olfr1286	uc008lnm.1#exon.0	0				H-2-Kd	0.7	LYSSRQLEI	186.21	LCSSRQLEI	16.9	16914.6	H2-IAd	2.505	LYSSRQLEIFLLLPF	LCSSRQLEIFLLLPF	3.19	15521.1
chr2_111289913	T	A	FALSE	FALSE	L206M	Olfr1287	uc008lnn.1#exon.0	0				H-2-Kd	1.5	GVMATTCFI	1894.94	GVLATTCFI	2.5	3998.1	H2-IAd	11.815	SGVMATTCFILLLIS	SGVLATTCFILLLIS	23.51	273.11
chr2_111323773	C	T	TRUE	FALSE		Olfr1289	uc008lnp.1#exon.0	0					999							999
chr2_111620555	A	G	TRUE	FALSE		Olfr1302	uc008lnz.1#exon.0	0					999							999
chr2_111752654	A	C	FALSE	FALSE	F144C	Olfr1306	uc008loc.1#exon.0	0				H-2-Dd	3.1	MSPRMCILC	12907.8	MSPRMCILF	0.3	2151.04	H2-IAd	1.535	MCILCSVAAWVVGLM	MCILFSVAAWVVGLM	1.59	190.296
chr2_111823856	C	G	FALSE	FALSE	A133P	Olfr1309	uc008lof.1#exon.0	0				H-2-Kd	1	RYVPICKPLH	2897.11	RYVAICKPLH	1	2897.11	H2-IAd	8.13	EMVLLIAMAFDRYVP	EMVLLIAMAFDRYVA	5.885	230.094
chr2_111848575	A	G	FALSE	FALSE	F256L	Olfr1310	uc008log.1#exon.0	0				H-2-Dd	0.2	FGPLILFYT	536	FGPLIFFYT	0.1	545.29	H2-IAd	42.66	AHVIVVVLFFGPLIL	AHVIVVVLFFGPLIF	43.845	21645.8
chr2_111932626	G	A	FALSE	FALSE	T77I	Olfr1314	uc008lok.1#exon.0	0				H-2-Ld	2.2	ICPKMIYDL	6970.71	TCPKMIYDL	2.65	8673.96	H2-IAd	22.1	LANLSFIDLGVSCVI	LANLSFIDLGVSCVT	19.82	1440.68
chr2_112596805	C	T	TRUE	FALSE		Ryr3	uc008lpg.1#exon.53	0.00810566					999							999
chr2_112618408	C	T	FALSE	FALSE	V2348I	Ryr3	uc008lpg.1#exon.45	0.00810566				H-2-Kd	2.9	SLVPTEDLI	3094.85	SLVPTEDLV	13.2	11823.6	H2-IAd	17.055	LIGIISIPLKLPSLN	LVGIISIPLKLPSLN	16.265	23742.3
chr2_112752548	C	T	FALSE	FALSE	R447H	Ryr3	uc008lpg.1#exon.12	0.00810566				H-2-Kd	3.9	NHTTAPVAL	3411.96	NRTTAPVAL	3.7	5329.27	H2-IAd	5.225	GNNHTTAPVALPTEE	GNNRTTAPVALPTEE	4.99	33117.4
chr2_112762613	C	T	TRUE	FALSE		Ryr3	uc008lpg.1#exon.11	0.00810566					999							999
chr2_112767114	C	T	FALSE	FALSE	D351N	Ryr3	uc008lpg.1#exon.10	0.00810566				H-2-Kd	12.6	EKLNSSHKRD	13782.6	EKLDSSHKRD	12.6	13782.7	H2-IAd	11.07	FSFRASKEIKEKLNS	FSFRASKEIKEKLDS	10.57	450590
chr2_113269793	G	A	FALSE	FALSE	G625D	Fmn1	uc008lpl.1#exon.2	4.83797				H-2-Ld	1.15	PPDIASEGF	928.95	PPGIASEGF	1.2	1009.19	H2-IAd	46.65	APPQHQLPPDIASEG	APPQHQLPPGIASEG	45.24	1030.77
chr2_113433308	C	T	FALSE	FALSE	A1061V	Fmn1	uc008lpl.1#exon.10	4.88661				H-2-Dd	1.1	QCIIFRVVFS	68.2758	QCIIFRAVFS	0.9	50.6445	H2-IAd	10.175	NFAERAQCIIFRVVF	NFAERAQCIIFRAVF	6.73	1058.31
chr2_113688259	C	T	TRUE	TRUE		Arhgap11a	uc008lpr.1#exon.0	21.6516					999							999
chr2_113876220	C	T	TRUE	FALSE		Actc1	uc008lpz.1#exon.2	0					999							999
chr2_113956500	C	T	TRUE	FALSE		Aqr	uc008lqd.2#exon.19	13.4668					999							999
chr2_113972655	C	T	FALSE	FALSE	D363N	Aqr	uc008lqd.2#exon.12	11.2298				H-2-Ld	2.55	ARNSLVKFF	9681.16	ARDSLVKFF	3.65	10595.1	H2-IAd	11.945	FALSNVAEVDARNSL	FALSNVAEVDARDSL	8.315	62292.8
chr2_11401957	C	T	FALSE	TRUE	S461N	Pfkfb3	uc008iin.2#exon.13	0.0315116				H-2-Kd	3.5	PLMRRNNVTP	6601.5	PLMRRNSVTP	3.7	6799.03	H2-IAd	15.36	LMRRNNVTPLASPEP	LMRRNSVTPLASPEP	3.03	61.5622
chr2_11414266	C	T	TRUE	TRUE		Pfkfb3	uc008iii.1#exon.2	0.0321103					999							999
chr2_117938362	G	A	TRUE	TRUE		Thbs1	uc008lrq.1#exon.1	18.9688					999							999
chr2_118520265	T	C	FALSE	FALSE	F546L	Pak6	uc008lsf.2#exon.8	2.22392				H-2-Dd	3.5	SDLGFCAQIS	366.125	SDFGFCAQIS	2.8	263.17	H2-IAd	8.715	LGFCAQISKDVPKRK	FGFCAQISKDVPKRK	8.725	12049.4
chr2_118528309	C	G	FALSE	FALSE	A289P	Gm1337	uc008lsh.1#exon.0	0				H-2-Kd	3.3	ALMPRPNSPQ	6334.63	ALMARPNSPQ	3.3	6334.63	H2-IAd	1.425	EETARLRAGALMPRP	EETARLRAGALMARP	1.085	295.898
chr2_118895836	C	G	FALSE	FALSE	S761C	Casc5	uc008ltb.1#exon.7	9.20411				H-2-Kd	1.8	HLVCLAGTSK	4459.6	HLVSLAGTSK	1.8	4459.57	H2-IAd	15.32	LDKHDSHLVCLAGTS	LDKHDSHLVSLAGTS	14.255	33717.2
chr2_119001392	C	T	TRUE	TRUE		Gm14137	uc008lth.2#exon.0	5.22768					999							999
chr2_119011790	C	T	FALSE	FALSE	E61K	Dnajc17	uc008ltg.2#exon.2	4.13003				H-2-Kd	4.3	HQLSQALKVL	7442.58	HQLSQALEVL	4.3	7442.58	H2-IAd	0.92	HQLSQALKVLTDAAA	HQLSQALEVLTDAAA	1.85	78.5109
chr2_119848495	A	C	FALSE	FALSE	Q1105H	Mapkbp1	uc008luw.2#exon.25	2.52755				H-2-Dd	0.7	ISSRFLLHVQ	30.0783	ISSRFLLQVQ	0.7	30.0783	H2-IAd	16.655	RFLLHVQTSPLREPS	RFLLQVQTSPLREPS	9.64	6863.6
chr2_120310330	G	C	FALSE	TRUE	W181C	Capn3	uc008lvx.2#exon.6	0.0374233				H-2-Dd	1.9	CSALLEKAY	4330.55	WSALLEKAY	1.9	5367.38	H2-IAd	6.215	EFCSALLEKAYAKLH	EFWSALLEKAYAKLH	6.04	2295.44
chr2_120853457	G	A	TRUE	FALSE		Epb4.2	uc008lxj.1#exon.5	0					999							999
chr2_120929617	G	A	TRUE	FALSE		Tgm7	uc012ccl.1#exon.4	0					999							999
chr2_121779983	G	A	TRUE	FALSE		Mageb3	uc008lzv.1#exon.0	0.0391135					999							999
chr2_122004465	G	A	FALSE	FALSE	D424N	Trim69	uc008mah.1#exon.6	0.142084				H-2-Kd	0.6	WLLRLRNQTN	2173.61	WLLRLRNQTD	0.8	2477.31	H2-IAd	0.78	LRNQTNLKALDLPSR	LRNQTDLKALDLPSR	0.655	8097.25
chr2_122107481	C	T	FALSE	FALSE	V1348M	Duox2	uc008mak.1#exon.27	0.00905878				H-2-Kd	0.6	IYSPPMGGTC	2173.28	IYSPPVGGTC	0.9	2733.44	H2-IAd	14.585	PWTTRLREIYSPPMG	PWTTRLREIYSPPVG	14.215	1665.28
chr2_122116342	G	A	FALSE	FALSE	L775F	Duox2	uc008mak.1#exon.16	0.00905878				H-2-Dd	0.6	LEIFFRQFFA	23.8691	LEIFFRQLFA	0.6	24.5091	H2-IAd	14.95	QFFAQVLDINQADAG	QLFAQVLDINQADAG	14.015	6913.02
chr2_122164390	G	A	FALSE	FALSE	W1185-	Duox1	uc008map.1#exon.25	0.0284495					999							999
chr2_122280322	G	A	FALSE	FALSE	G352E	Slc28a2	uc008mas.1#exon.11	0				H-2-Dd	0.2	VLEAFISFGI	6.80196	VLGAFISFGI	0.2	5.98992	H2-IAd	13.305	GFATIAGTVLEAFIS	GFATIAGTVLGAFIS	10.175	112.407
chr2_122312592	T	G	FALSE	FALSE	L32R	Gm14085	uc008mav.1#exon.2	0.00809462				H-2-Kd	2.4	GNRAQRNTL	3754.42	GNLAQRNTL	1.4	1783.28	H2-IAd	40.355	NRAQRNTLEEVTQGL	NLAQRNTLEEVTQGL	43.495	5224.3
chr2_122312617	A	G	TRUE	FALSE		Gm14085	uc008mav.1#exon.2	0.00809462					999							999
chr2_125140516	G	A	TRUE	FALSE		Fbn1	uc008mco.1#exon.57	0.247217					999							999
chr2_125176063	G	A	TRUE	FALSE		Fbn1	uc008mco.1#exon.34	0.247217					999							999
chr2_125191388	G	A	TRUE	FALSE		Fbn1	uc008mco.1#exon.24	0.247217					999							999
chr2_125213098	G	A	TRUE	FALSE		Fbn1	uc008mco.1#exon.12	0.247217					999							999
chr2_126400477	G	A	FALSE	FALSE	G338E	Slc27a2	uc008mdq.1#exon.4	0				H-2-Kd	7.6	VKKALENGL	9656.41	VKKALGNGL	5.8	11927.6	H2-IAd	9.075	DRDHKVKKALENGLR	DRDHKVKKALGNGLR	9.945	295215
chr2_126456034	C	T	TRUE	TRUE		Gabpb1	uc008mds.1#exon.5	8.76708					999							999
chr2_126648237	C	T	FALSE	TRUE	A986T	Trpm7	uc008mef.2#exon.20	25.2337				H-2-Dd	0.5	TGPYVMMIG	1046.6	AGPYVMMIG	1	1987.38	H2-IAd	4.865	TGPYVMMIGKMVANM	AGPYVMMIGKMVANM	4.565	13.3424
chr2_127260581	C	T	TRUE	FALSE		Gpat2	uc008mfj.1#exon.17	0.336252					999							999
chr2_127599681	G	A	TRUE	FALSE		Nphp1	uc008mga.1#exon.4	6.28002					999							999
chr2_128501947	C	T	FALSE	FALSE	D231N	Anapc1	uc008mgq.2#exon.7	30.943				H-2-Kd	0.4	QYVVNPAVKI	1719.63	QYVVDPAVKI	0.6	2104.27	H2-IAd	9.3	GSSRVQYVVNPAVKI	GSSRVQYVVDPAVKI	6.445	35191.5
chr2_128597207	G	A	TRUE	TRUE		Mertk	uc008mgu.1#exon.0	1.47696					999							999
chr2_128656325	G	A	FALSE	FALSE	W195-	Tmem87b	uc008mgw.1#exon.5	2.9521					999							999
chr2_128894662	T	C	FALSE	FALSE	L77S	Ttl	uc008mhe.2#exon.1	8.97792				H-2-Kd	7.6	CRKASSVKL	12239.8	CRKASLVKL	7.1	10130.8	H2-IAd	0.26	KLCRKASSVKLVKTS	KLCRKASLVKLVKTS	0.375	2371.64
chr2_128941396	G	T	TRUE	FALSE		Polr1b	uc008mhf.2#exon.9	15.0883		rs27448763	by-frequency		999							999
chr2_129033450	G	A	FALSE	FALSE	R299K	Slc20a1	uc008mhl.2#exon.6	32.8299				H-2-Dd	20.3	KNPVSEVVC	18044.9	RNPVSEVVC	17.9	18027	H2-IAd	28.885	DHEETKMAPGDVEHK	DHEETKMAPGDVEHR	24.545	873.812
chr2_129033932	C	T	FALSE	FALSE	T425I	Slc20a1	uc008mhl.2#exon.7	32.8299				H-2-Kd	0.3	SYTSYIMAI	42.73	SYTSYTMAI	0.3	49.78	H2-IAd	3.585	TSYIMAICGMPLDSF	TSYTMAICGMPLDSF	4.045	123.489
chr2_129111638	C	T	TRUE	FALSE		Ckap2l	uc008mho.2#exon.3	25.3675					999							999
chr2_129455837	T	G	FALSE	FALSE	V483G	Sirpa	uc012cdw.1#exon.8	0				H-2-Kd	0.6	TYADLDMGHL	2082.07	TYADLDMVHL	0.6	2082.08	H2-IAd	10.085	YADLDMGHLSRAQPA	YADLDMVHLSRAQPA	13.22	953.681
chr2_129514320	G	A	FALSE	FALSE	P55S	Pdyn	uc008mic.1#exon.1	0				H-2-Dd	1.9	VSPSEEWET	5059.6	VPPSEEWET	0.8	1884.54	H2-IAd	30.615	ICSLECQDLVSPSEE	ICSLECQDLVPPSEE	35.465	3459.13
chr2_129927842	C	T	TRUE	TRUE		AU015228	uc008mih.1#exon.0	0.192892					999							999
chr2_130074449	G	A	FALSE	FALSE	S660N	Tmc2	uc008mik.1#exon.15	0.686078				H-2-Kd	3.8	QCWAVMSNNV	6904.76	QCWAVMSSNV	3.8	6904.72	H2-IAd	17.25	LLTSMYFQCWAVMSN	LLTSMYFQCWAVMSS	13.59	8995.42
chr2_130105401	C	T	FALSE	FALSE	G377S	Idh3b	uc008min.2#exon.11	62.5663				H-2-Kd	1.1	FIKSVISHL	452.27	FIKSVIGHL	3.8	1670.04	H2-IAd	29.83	GGYSTTTDFIKSVIS	GGYSTTTDFIKSVIG	34.295	50994.2
chr2_130221929	A	C	FALSE	FALSE	S112A	Cpxm1	uc008mir.2#exon.2	0.0750282				H-2-Dd	0.8	CPPLGLEAL	1407.79	CPPLGLESL	0.9	2251.27	H2-IAd	6.985	GCPPLGLEALRVSDS	GCPPLGLESLRVSDS	14.855	5962.34
chr2_130248065	T	A	TRUE	FALSE		Fam113a	uc008miy.2#exon.2	5.52359					999							999
chr2_130249926	C	A	TRUE	TRUE		Fam113a	uc008miu.2#exon.0	5.36164					999							999
chr2_130460820	C	T	FALSE	FALSE	G481D	Prosapip1	uc008mjo.2#exon.3	5.22971				H-2-Dd	3.2	GGEDGTRAL	7858.39	GGEGGTRAL	3.9	8932.33	H2-IAd	15.37	DGTRALRREVGRLQA	GGTRALRREVGRLQA	13.605	153.764
chr2_130462705	G	A	TRUE	FALSE		Prosapip1	uc012ceh.1#exon.2	5.17474					999							999
chr2_130866878	C	T	TRUE	FALSE		Gfra4	uc008mkd.1#exon.1	1.32536					999							999
chr2_132705455	G	T	FALSE	FALSE	P59H	Lrrn4	uc008mnn.1#exon.1	0				H-2-Kd	0.7	LHAAGVTTL	113.21	LPAAGVTTL	0.7	198.79	H2-IAd	14.52	RHPTDSLCVGLHAAG	RHPTDSLCVGLPAAG	16.79	208528
chr2_135794149	C	G	FALSE	FALSE	C644W	Plcb4	uc008mob.1#exon.22	3.64296				H-2-Dd	2.9	MPQIFWNAGW	271.368	MPQIFWNAGC	2.9	271.368	H2-IAd	15.92	WNAGWQMVSLNYQTP	WNAGCQMVSLNYQTP	21.775	62.6786
chr2_136370382	G	A	TRUE	TRUE		Ankrd5	uc008mol.1#exon.3	0					999							999
chr2_136607101	C	T	TRUE	TRUE		Snap25	uc008mop.1#exon.7	0					999							999
chr2_140245830	G	A	FALSE	TRUE	V99I	Macrod2	uc008mpt.1#exon.3	0.656121				H-2-Kd	2.1	SFIACLTNT	3316.38	SFVACLTNT	3.2	7980.83	H2-IAd	41.065	RRVGDTCSFIACLTN	RRVGDTCSFVACLTN	44.635	49224
chr2_140487216	G	A	FALSE	FALSE	P76S	Flrt3	uc012cfb.1#exon.2	0.938563				H-2-Kd	5.1	NNVGISSDL	6623.33	NNVGIPSDL	5.3	6489.76	H2-IAd	20.155	SSDLKNLLKVQRIYL	PSDLKNLLKVQRIYL	20.945	1491.24
chr2_14182930	C	T	TRUE	FALSE		Mrc1	uc008ikk.2#exon.5	0.112707					999							999
chr2_142002396	A	T	FALSE	FALSE	E238V	Macrod2	uc008mpv.1#exon.8	0.14356				H-2-Dd	2.1	MNVFFPVDDN	164.439	MNEFFPVDDN	2.5	212.363	H2-IAd	16.555	FKIYKKKMNVFFPVD	FKIYKKKMNEFFPVD	38.275	75884.4
chr2_14329120	C	T	TRUE	FALSE		Slc39a12	uc008ikl.2#exon.5	0.0155571					999							999
chr2_144079454	T	C	FALSE	FALSE	T341A	Snx5	uc008mqq.2#exon.10	84.1803				H-2-Kd	11.2	VKLAEAHQQE	12786.1	VKLAETHQQE	16.6	16521.8	H2-IAd	0.73	KARLKSKDVKLAEAH	KARLKSKDVKLAETH	1.175	2238.8
chr2_144096164	G	C	TRUE	TRUE		Snx5	uc008mqq.2#exon.0	84.1803					999							999
chr2_144393627	G	A	TRUE	FALSE		Sec23b	uc008mrj.1#exon.6	18.8666					999							999
chr2_144413298	G	A	FALSE	FALSE	G737E	Sec23b	uc008mrj.1#exon.18	18.8666				H-2-Kd	6.7	LYAWEQETGA	9497.69	LYAWGQETGA	13.9	14646.1	H2-IAd	19.19	NLYAWEQETGAPILT	NLYAWGQETGAPILT	28.83	12563.5
chr2_144649514	G	A	FALSE	FALSE	A13T	1700010M22Rik	uc008mrp.1#exon.0	0				H-2-Dd	13.8	TGDRPQTCQ	15943.8	AGDRPQTCQ	19.2	19520.6	H2-IAd	23.795	TGDRPQTCQSLALGS	AGDRPQTCQSLALGS	23.595	1097.61
chr2_145274280	A	G	FALSE	FALSE	D53G	Slc24a3	uc008mrq.1#exon.2	0.0120953				H-2-Dd	2.5	PRDIFSNEGR	216.712	PRDIFSNEDR	2.8	260.09	H2-IAd	2.68	EGRRQGAVVLHVLCA	EDRRQGAVVLHVLCA	4	7.55863
chr2_145430283	G	A	FALSE	FALSE	R292H	Slc24a3	uc008mrq.1#exon.10	0.0120953				H-2-Ld	0.3	FPPKTHLSM	68.09	FPPKTRLSM	0.3	72.01	H2-IAd	0.89	PKTHLSMASRMLINE	PKTRLSMASRMLINE	0.645	324.803
chr2_146168113	C	G	FALSE	TRUE	A1523P	Ralgapa2	uc008msk.1#exon.10	2.32862				H-2-Ld	0.25	PPNGRNPSF	87.89	APNGRNPSF	0.2	45.05	H2-IAd	49.21	DGKVLYGPLEGRLPP	DGKVLYGPLEGRLAP	19.715	14248.1
chr2_146863947	C	T	FALSE	FALSE	S485F	Xrn2	uc008msq.1#exon.15	41.8342				H-2-Dd	0.6	GFPSPLGGI	1329.25	GSPSPLGGI	0.1	118.28	H2-IAd	48.595	ISPNTSFASDGFPSP	ISPNTSFASDGSPSP	53.81	139226
chr2_146887015	G	A	FALSE	FALSE	D763N	Xrn2	uc008msq.1#exon.24	41.8342				H-2-Kd	1.3	NYVFKAAMLP	3507.56	DYVFKAAMLP	1	2950.35	H2-IAd	5.19	ENYVFKAAMLPGARK	EDYVFKAAMLPGARK	5.385	571.281
chr2_148231898	G	A	TRUE	TRUE		Thbd	uc008mtd.2#exon.0	0					999							999
chr2_148267874	G	A	FALSE	FALSE	S429L	Cd93	uc008mte.1#exon.0	0.112888		rs27278269	by-frequency	H-2-Kd	7.3	ECLDARGNPC	9952.19	ECSDARGNPC	22.5	20763.4	H2-IAd	63.845	TQCEDIDECLDARGN	TQCEDIDECSDARGN	75.28	34467.1
chr2_148526148	G	A	FALSE	FALSE	A209V	Napb	uc008mti.1#exon.7	1.88546				H-2-Dd	0.8	KDYFFKVALC	37.9618	KDYFFKAALC	0.6	28.1587	H2-IAd	26.885	NPLLKYSAKDYFFKV	NPLLKYSAKDYFFKA	24.72	372953
chr2_149235876	T	G	TRUE	TRUE		Cst10	uc008mtu.1#exon.2	0					999							999
chr2_150091901	G	A	TRUE	FALSE		Gm14124	uc012cft.1#exon.1	3.88994	MurSatRep1				999							999
chr2_150233916	C	T	TRUE	FALSE		Zfp442	uc008mua.2#exon.4	1.48852	MurSatRep1				999							999
chr2_150310770	C	T	TRUE	TRUE		Zfp345	uc008mub.1#exon.0	3.2671					999							999
chr2_150514541	C	T	FALSE	FALSE	R52K	Vsx1	uc008muh.1#exon.0	0				H-2-Dd	14.5	AEPGLKSNS	14323.9	AEPGLRSNS	16.4	14668.7	H2-IAd	39.31	LEADLPTPAEPGLKS	LEADLPTPAEPGLRS	36.18	8915.27
chr2_150775084	C	T	FALSE	FALSE	E1085K	Ninl	uc008mut.2#exon.16	4.20256				H-2-Kd	9.4	KSYRAELQRL	11574.8	ESYRAELQRL	10.6	12410.9	H2-IAd	5.205	RKSYRAELQRLSEEN	RESYRAELQRLSEEN	5.8	786.64
chr2_151532788	A	C	FALSE	FALSE	-233Y	5430405G05Rik	uc008nei.2#exon.1	0				H-2-Dd	15.5	TSYTTQGSY	15919.2	TSYTTQGS			H2-IAd	47.23	VVQVSETSYTTQGSY	VVQVSETSYTTQGS		164307
chr2_152344000	G	A	TRUE	TRUE		Defb28	uc008nfp.1#exon.0	0					999							999
chr2_152513036	G	A	FALSE	FALSE	V11M	Mcts2	uc008nge.1#exon.0	3.56086				H-2-Ld	4.9	ESMSNCIQL	8109.36	ESVSNCIQL	11.05	12759.7	H2-IAd	10.965	SMSNCIQLKTSVIKG	SVSNCIQLKTSVIKG	15.075	11815.9
chr2_153219658	C	A	TRUE	FALSE		Asxl1	uc008nhs.1#exon.8	13.3364					999							999
chr2_153303645	T	C	FALSE	TRUE	K184E	8430427H17Rik	uc008nhw.1#exon.4	0.0683003				H-2-Kd	2.9	FLMSCTECQE	5911.38	FLMSCTECQK	2.3	5190.55	H2-IAd	44.73	AVTRFLMSCTECQER	AVTRFLMSCTECQKR	36.74	7630.89
chr2_153715262	G	A	FALSE	FALSE	M274I	Bpil1	uc008nin.2#exon.8	0				H-2-Kd	1.3	ALLILQKAGS	3492.59	ALLMLQKAGS	1.3	3492.61	H2-IAd	6.89	FDCALLILQKAGSLN	FDCALLMLQKAGSLN	4.6	11141.8
chr2_153728432	C	T	TRUE	FALSE		Bpil3	uc008nio.2#exon.2	0					999							999
chr2_153768371	G	A	FALSE	FALSE	G88D	Gm1006	uc012cgs.1#exon.2	0.802945				H-2-Dd	2.4	GGNYKYDHI	6371.22	GGNYKYGHI	1.4	3514.08	H2-IAd	40.535	NYKYDHIKANDNRAQ	NYKYGHIKANDNRAQ	39.025	7743.48
chr2_153825891	G	A	TRUE	TRUE		Gm5840	uc008nir.1#exon.10	0					999							999
chr2_155816529	G	A	TRUE	FALSE		Cep250	uc012chh.1#exon.28	10.5666					999							999
chr2_155828186	C	T	TRUE	TRUE		6430550D23Rik	uc012chn.1#exon.4	0.0927314					999							999
chr2_155873078	C	T	FALSE	FALSE	G341E	Fer1l4	uc012cho.1#exon.11	0.00495886				H-2-Dd	3.6	HDPRDTRAE	10652.8	HDPRDTRAG	3.4	14452.8	H2-IAd	5.645	ETKGFVKITLSVRAR	GTKGFVKITLSVRAR	5.55	349.389
chr2_155980020	G	A	TRUE	FALSE		Rbm39	uc008nmr.1#exon.12	72.5841					999							999
chr2_155993303	C	T	FALSE	TRUE	S129N	Rbm39	uc012chr.1#exon.1	63.2175				H-2-Kd	5.2	SRRRSRSKN	17073	SRRRSRSKS	7.9	16233.3	H2-IAd	20.395	PHSIKLSRRRSRSKN	PHSIKLSRRRSRSKS	18.02	1344
chr2_157635273	G	A	FALSE	FALSE	W244-	Ctnnbl1	uc008nph.2#exon.6	9.17674					999							999
chr2_158677499	C	T	FALSE	FALSE	T646I	Dhx35	uc008nqt.1#exon.19	5.49353				H-2-Kd	0.1	YYMRDVIAI	60.74	YYMRDVTAI	0.1	3.26	H2-IAd	0.71	YYMRDVIAIESAWLL	YYMRDVTAIESAWLL	1.74	394.279
chr2_160153177	G	A	TRUE	TRUE		Gm826	uc008nqv.1#exon.0	0					999							999
chr2_160530980	C	T	FALSE	FALSE	T413I	Top1	uc008nqy.1#exon.12	37.7447				H-2-Kd	7.9	IWLVSWTENI	10407.1	TWLVSWTENI	8.1	10607.3	H2-IAd	24.69	VRHDNKVIWLVSWTE	VRHDNKVTWLVSWTE	26.1	266.723
chr2_163140235	A	G	FALSE	FALSE	K204R	Tox2	uc008nso.1#exon.3	0				H-2-Kd	2.2	SRSATPSPS	10208.1	SKSATPSPS	5.4	9872.82	H2-IAd	33.66	PGSRSATPSPSSSTQ	PGSKSATPSPSSSTQ	40.035	83356.9
chr2_163561166	G	A	TRUE	FALSE		Ada	uc008ntl.1#exon.2	2.73694					999							999
chr2_164226307	C	T	FALSE	FALSE	M123I	Matn4	uc008num.2#exon.2	0				H-2-Dd	1.1	INVAFSEAEG	60.5608	MNVAFSEAEG	1	56.4866	H2-IAd	1.57	LAQGTMTGLAIQYAI	LAQGTMTGLAIQYAM	1.42	19.956
chr2_164410669	C	T	TRUE	TRUE		Wfdc6a	uc008nvg.2#exon.0	0.0376073					999							999
chr2_164661950	C	T	TRUE	FALSE		Ctsa	uc008nwl.1#exon.8	13.4362					999							999
chr2_164808371	C	T	FALSE	FALSE	S376F	Slc12a5	uc008nwu.2#exon.8	0.185976				H-2-Dd	1.2	RGMPFVGLAD	77.2475	RGMPSVGLAD	21.5	10137.1	H2-IAd	35.925	IVERRGMPFVGLADG	IVERRGMPSVGLADG	15.275	118.07
chr2_164888206	C	G	FALSE	FALSE	C59W	Cd40	uc008nwx.1#exon.2	0				H-2-Dd	0.2	WHPCDSGEF	4265.05	CHPCDSGEF	1.3	3299.59	H2-IAd	29.045	SRLTSHCTALEKTQW	SRLTSHCTALEKTQC	26.385	25385.7
chr2_165130433	G	A	FALSE	TRUE	A241V	Elmo2	uc008nxj.1#exon.7	14.9043				H-2-Kd	1.2	TYAIALINVL	3378.54	TYAIALINAL	1.2	3388.47	H2-IAd	10.505	TYAIALINVLFLKAP	TYAIALINALFLKAP	7.995	644.508
chr2_16560288	T	G	FALSE	FALSE	F206C	Plxdc2	uc008ikz.1#exon.4	0				H-2-Kd	0.7	QYIAPLMANC	2437.79	QYIAPLMANF	1.3	3431.46	H2-IAd	6.085	MLTATQYIAPLMANC	MLTATQYIAPLMANF	6.57	1288.56
chr2_165878365	T	G	FALSE	FALSE	D356E	Ncoa3	uc008nyi.2#exon.9	11.1995				H-2-Dd	4.4	ERHGFISTHF	557.563	DRHGFISTHF	4.5	566.571	H2-IAd	45.275	NERHGFISTHFLQRE	NDRHGFISTHFLQRE	46.165	1645.55
chr2_165891280	G	A	TRUE	FALSE		Ncoa3	uc008nyi.2#exon.17	10.4277					999							999
chr2_165914721	C	T	FALSE	FALSE	M288I	Sulf2	uc008nyk.1#exon.5	0.837008				H-2-Dd	0.7	LQRKRLQTLI	36.2916	LQRKRLQTLM	5.5	831.366	H2-IAd	5.585	QRKRLQTLISVDDSM	QRKRLQTLMSVDDSM	3.68	8781.71
chr2_166398473	G	A	TRUE	FALSE		Prex1	uc008nym.1#exon.8	0.0143061					999							999
chr2_166408724	C	T	FALSE	FALSE	E1124K	Prex1	uc008nyn.1#exon.25	0.0185445				H-2-Dd	7.6	SPPVSEKSE	6952.6	SPPVSEESE	7.6	10238.7	H2-IAd	45.685	PPVSEKSEVDRTDHS	PPVSEESEVDRTDHS	55.21	13560.9
chr2_166851637	C	T	FALSE	FALSE	S297F	Ddx27	uc008nzb.1#exon.8	47.6183				H-2-Dd	3	LDVKFQEAAL	294.527	LDVKSQEAAL	40.4	38650.6	H2-IAd	0.615	DVKFQEAALRAAPDI	DVKSQEAALRAAPDI	0.19	1664.7
chr2_166862110	A	T	TRUE	TRUE		Znfx1	uc008nzc.1#exon.13	6.43216					999							999
chr2_166864091	C	T	FALSE	FALSE	R1288Q	Znfx1	uc008nzc.1#exon.13	6.43216				H-2-Dd	5	PCEFQLACGH	698.29	PCEFRLACGH	3.2	323.319	H2-IAd	22.6	SRPCEFQLACGHVCT	SRPCEFRLACGHVCT	29.03	222341
chr2_166930177	C	T	FALSE	FALSE	G750E	Kcnb1	uc008nzh.1#exon.1	0				H-2-Dd	2.5	TAIAFNFEAE	216.523	TAIAFNFEAG	2.5	216.523	H2-IAd	32.755	SPEKHTAIAFNFEAE	SPEKHTAIAFNFEAG	32.69	326534
chr2_166931763	G	C	TRUE	FALSE		Kcnb1	uc008nzh.1#exon.1	0					999							999
chr2_167309730	C	G	FALSE	FALSE	A223P	Spata2	uc008nzs.1#exon.2	8.84747				H-2-Kd	8.2	TTSMARVPL	21998	TTSMARVAL	5.3	12195.4	H2-IAd	0.515	EHLTTSMARVPLQKS	EHLTTSMARVALQKS	0.155	230.093
chr2_168056205	C	T	TRUE	FALSE		Mocs3	uc012cjs.1#exon.0	2.24984					999							999
chr2_168392659	T	A	TRUE	TRUE		Nfatc2	uc012ckg.1#exon.2	0.0102404					999							999
chr2_168751269	C	G	FALSE	FALSE	A641P	Zfp64	uc008obk.1#exon.5	12.3373				H-2-Dd	1.4	TPPSIFSTQ	1212.01	TAPSIFSTQ	3	5357.75	H2-IAd	13.44	SDGDQSIAVATTPPS	SDGDQSIAVATTAPS	10.855	69963.5
chr2_169710157	T	C	TRUE	FALSE		Tshz2	uc008obo.2#exon.1	0					999							999
chr2_170209800	C	T	FALSE	FALSE	C318Y	Bcas1	uc008obx.2#exon.3	0				H-2-Kd	2	VYDGHAAGQK	4623.85	VCDGHAAGQK	45.6	40976	H2-IAd	11.725	EDTKATKADSVYDGH	EDTKATKADSVCDGH	37.845	292.091
chr2_172076290	C	G	TRUE	TRUE		Mc3r	uc008ocl.1#exon.0	0.0346251					999							999
chr2_172241858	C	T	TRUE	FALSE		Cass4	uc008ocr.1#exon.1	0.067006					999							999
chr2_172279883	C	T	TRUE	FALSE		Gcnt7	uc012cko.1#exon.0	0.0236313					999							999
chr2_172376990	C	T	FALSE	FALSE	P45S	Tcfap2c	uc008ocz.2#exon.1	0				H-2-Kd	1.1	LYSPAPSLSH	3090.72	LYSPAPPLSH	1	2950.99	H2-IAd	22.19	PGQHLYSPAPSLSHT	PGQHLYSPAPPLSHT	21.175	10256.6
chr2_172382646	A	C	FALSE	FALSE	N374T	Tcfap2c	uc008ocz.2#exon.6	0				H-2-Dd	8.9	NGTNRPAQV	14033	NGNNRPAQV	9.4	19345	H2-IAd	30.495	GTNRPAQVLEPNIQN	GNNRPAQVLEPNIQN	34.505	1231.26
chr2_173609438	G	A	TRUE	TRUE		Vapb	uc008oei.1#exon.5	18.8656					999							999
chr2_173920621	G	A	FALSE	FALSE	G286D	Stx16	uc008oej.1#exon.8	15.3414				H-2-Kd	6.9	SCVKTEDDL	9216.71	SCVKTEDGL	7.7	9803.21	H2-IAd	29.29	DYNVEQSCVKTEDDL	DYNVEQSCVKTEDGL	27.845	56049.7
chr2_178118315	C	T	FALSE	FALSE	R346K	Sycp2	uc008oho.1#exon.10	0.00366016				H-2-Kd	7.5	MYNIEVKESK	10130	MYNIEVRESK	8.4	10837.3	H2-IAd	7.9	MYNIEVKESKKLLTL	MYNIEVRESKKLLTL	7.195	55951
chr2_178206467	C	T	TRUE	FALSE		Cdh26	uc008ohr.1#exon.10	49.2317					999							999
chr2_179581943	A	G	FALSE	FALSE	D248G	Cdh4	uc008ohu.2#exon.5	0				H-2-Kd	1.7	SYHLRAHAVG	4276.15	SYHLRAHAVD	2.1	4849.01	H2-IAd	2.475	ERASYHLRAHAVGMN	ERASYHLRAHAVDMN	2.08	80295.1
chr2_179993248	T	G	TRUE	TRUE		Cables2	uc008oit.1#exon.9	5.69683					999							999
chr2_180329089	G	A	TRUE	FALSE		Ogfr	uc008ojk.2#exon.6	29.3333					999							999
chr2_180329961	G	A	FALSE	FALSE	S545N	Ogfr	uc008ojj.2#exon.6	29.3333				H-2-Dd	1.1	VGPEDPKNQ	2854.82	VGPEDPKSQ	1.1	5861.31	H2-IAd	83.12	EDPKNQVGPEDPKSQ	EDPKSQVGPEDPKSQ	80.09	153131
chr2_180447925	C	T	FALSE	FALSE	P7S	2310003C23Rik	uc008ojz.1#exon.0	19.103				H-2-Kd	0.7	SYAEKSDEI	102.92	SYAEKPDEI	0.7	130.65	H2-IAd	48.615	SDEITKDEWMEKLNN	PDEITKDEWMEKLNN	50.305	730519
chr2_180468510	T	A	FALSE	FALSE	S174T	Slc17a9	uc008oka.1#exon.3	1.09126				H-2-Kd	0.8	TYSTVGAGTQ	2594.28	TYSTVGAGSQ	0.8	2614.32	H2-IAd	17.615	ERAFTYSTVGAGTQV	ERAFTYSTVGAGSQV	16.95	3964.02
chr2_180815863	T	C	FALSE	FALSE	E817G	Kcnq2	uc008okx.1#exon.14	0				H-2-Kd	0.8	PYIAEGGSDT	2524.5	PYIAEGESDT	0.8	2598.35	H2-IAd	23.72	APCAKVRPYIAEGGS	APCAKVRPYIAEGES	25.345	26461
chr2_180823268	C	T	TRUE	TRUE		Kcnq2	uc008ola.1#exon.2	0					999							999
chr2_181041283	C	T	TRUE	TRUE		Stmn3	uc008olt.1#exon.4	0					999							999
chr2_181331268	G	A	TRUE	TRUE		Samd10	uc008omw.1#exon.4	0.995303					999							999
chr2_21290501	C	T	FALSE	FALSE	S207F	Gpr158	uc008ine.1#exon.0	0				H-2-Dd	4.6	LQDLFSSAHH	602.642	LQDLSSSAHH	53.2	79084.3	H2-IAd	11.44	TREESRILLQDLFSS	TREESRILLQDLSSS	11.545	409.993
chr2_22705061	C	T	TRUE	FALSE		Apbb1ip	uc008inn.2#exon.7	17.4466					999							999
chr2_23052587	A	C	TRUE	TRUE		Yme1l1	uc008ioe.1#exon.18	33.9995					999							999
chr2_24132907	T	C	TRUE	TRUE		Il1f5	uc008iot.2#exon.0	0					999							999
chr2_24508431	C	T	TRUE	FALSE		Cacna1b	uc008ipe.1#exon.26	0					999							999
chr2_25316458	C	G	TRUE	TRUE		BC029214	uc008ise.1#exon.0	13.1658					999							999
chr2_25762227	A	T	FALSE	FALSE	K626-	Kcnt1	uc012bsh.1#exon.20	0					999							999
chr2_25762228	A	T	FALSE	FALSE	K626M	Kcnt1	uc012bsh.1#exon.20	0				H-2-Kd	0.7	AYGFMNKLI	369.97	AYGFKNKLI	13.6	9332.38	H2-IAd	2.665	YGFMNKLIIVSAETA	YGFKNKLIIVSAETA	5.41	258.93
chr2_26208057	C	T	TRUE	FALSE		Card9	uc008iut.1#exon.10	0					999							999
chr2_26336499	G	T	FALSE	FALSE	R365S	Notch1	uc008ivl.2#exon.5	3.0974				H-2-Ld	0.55	CPHGSTGLL	240.65	CPHGRTGLL	1	775.64	H2-IAd	58.235	ECPHGSTGLLCHLND	ECPHGRTGLLCHLND	49.905	7282.95
chr2_27089860	C	T	FALSE	FALSE	R368H	Sardh	uc008ixg.1#exon.7	19.1646				H-2-Dd	6.7	EGAINHVPV	12012.7	EGAINRVPV	6.3	11771.7	H2-IAd	22.78	HVPVLEKTGIKSTVC	RVPVLEKTGIKSTVC	22.98	111140
chr2_27124430	T	C	FALSE	TRUE	S769G	Vav2	uc008ixh.1#exon.24	5.14086				H-2-Kd	5.1	SRASGRSPA	8651.13	SRASSRSPA	3.4	5264.77	H2-IAd	18.335	SRERTTSRASGRSPA	SRERTTSRASSRSPA	16.365	104742
chr2_28305932	C	T	TRUE	FALSE		Gm347	uc008iye.1#exon.2	0					999							999
chr2_29965741	C	T	TRUE	FALSE		Zer1	uc008jbf.1#exon.4	4.58515					999							999
chr2_30004280	C	T	TRUE	FALSE		Tbc1d13	uc008jbj.1#exon.9	11.0979					999							999
chr2_32158281	G	A	TRUE	FALSE		Golga2	uc008jev.1#exon.14	14.9728					999							999
chr2_32542684	C	T	FALSE	FALSE	D268N	Fpgs	uc008jgm.2#exon.8	12.9363				H-2-Dd	1.6	EGPLAVLRN	8598.64	EGPLAVLRD	1.6	7046.42	H2-IAd	7.405	LRNRAQQIGCPLYLC	LRDRAQQIGCPLYLC	10.77	12301.2
chr2_3376908	T	C	TRUE	TRUE		Dclre1c	uc012bos.1#exon.14	2.00732					999							999
chr2_3379823	C	A	FALSE	FALSE	D376Y	Suv39h2	uc008ied.2#exon.3	4.98261				H-2-Kd	0.5	LYYESDEFTV	1909.12	LDYESDEFTV	17.1	16918.3	H2-IAd	23.56	YYESDEFTVDAARYG	DYESDEFTVDAARYG	24.36	211612
chr2_3411794	C	T	FALSE	FALSE	G323E	Hspa14	uc008ief.1#exon.9	33.6239				H-2-Dd	3	RQTEFTADDI	290.342	RQTGFTADDI	0.6	23.3991	H2-IAd	13.09	NKCTEAIRELLRQTE	NKCTEAIRELLRQTG	11.015	462.677
chr2_34539865	A	T	FALSE	FALSE	D301E	Gapvd1	uc008jip.1#exon.7	16.7499				H-2-Dd	1	EFLQFLYGVM	58.8759	DFLQFLYGVM	1	59.8271	H2-IAd	22.055	EFLQFLYGVMAQDVI	DFLQFLYGVMAQDVI	22.07	15703.8
chr2_35210143	C	T	FALSE	FALSE	D239N	4930568D16Rik	uc012bum.1#exon.5	0				H-2-Dd	0.7	FIPFEKGNF	1655.3	FIPFEKGDF	1.1	2693.48	H2-IAd	13.485	NFYYHRAIVGGTPLN	DFYYHRAIVGGTPLN	13.415	24400.7
chr2_36715094	A	C	FALSE	FALSE	L258V	Olfr351	uc008jma.1#exon.0	0				H-2-Kd	0.5	AYVCPPSVVS	1979.22	AYLCPPSVVS	0.2	1112.87	H2-IAd	26.34	TLFSAYVCPPSVVST	TLFSAYLCPPSVVST	24.93	7995.1
chr2_3696947	C	T	TRUE	TRUE		Fam107b	uc008iek.1#exon.3	20.9647					999							999
chr2_37057148	C	T	TRUE	FALSE		Olfr365	uc008jml.1#exon.0	0					999							999
chr2_37232667	G	C	FALSE	FALSE	L1033V	Rc3h2	uc008jmq.1#exon.18	6.9566				H-2-Kd	6.3	NLLSKEIEVR	9186.68	NLLSKEIELR	6.2	9122.73	H2-IAd	15.775	GRHLTLNLLSKEIEV	GRHLTLNLLSKEIEL	16.665	22527.2
chr2_37238318	G	A	FALSE	FALSE	T755I	Rc3h2	uc008jmq.1#exon.12	6.9566				H-2-Dd	1.3	QPPNDPRTI	3565.59	QPPNDPRTT	6.3	10761.5	H2-IAd	28.26	PNDPRTIVPLPREPC	PNDPRTTVPLPREPC	29.645	754.003
chr2_37646482	C	T	TRUE	FALSE		Crb2	uc008jnf.2#exon.6	0.0665151					999							999
chr2_38564037	C	T	FALSE	FALSE	R166Q	Nr5a1	uc008jnt.1#exon.2	0.00679927				H-2-Dd	3.4	QGGRNKFGP	9376.98	RGGRNKFGP	7.3	14667.6	H2-IAd	1.02	TVGMRLEAVRADRMQ	TVGMRLEAVRADRMR	1	400.441
chr2_39045544	C	G	FALSE	TRUE	G21A	Scai	uc012bva.1#exon.1	2.41913				H-2-Kd	3.6	SRLAPRLSAT	6663.03	SRLAPRLSGT	3.6	6669.42	H2-IAd	12.305	RSRLAPRLSATVEKP	RSRLAPRLSGTVEKP	19.13	80.7152
chr2_40552879	C	T	FALSE	FALSE	S3961N	Lrp1b	uc008jom.1#exon.3	0.00169395				H-2-Kd	1	KRQANNGLI	785.35	KRQANSGLI	1.9	2078.32	H2-IAd	26.82	FYKMIDAREKRQANN	FYKMIDAREKRQANS	26.44	2009.54
chr2_41199991	G	A	FALSE	FALSE	L1156F	Lrp1b	uc008jon.1#exon.21	0.00338791				H-2-Dd	3.9	QPEKFCNGRK	459.68	QPEKLCNGRK	76.3	299662	H2-IAd	42.675	CANDTSVCLQPEKFC	CANDTSVCLQPEKLC	36.215	156709
chr2_41231444	C	T	TRUE	FALSE		Lrp1b	uc008jon.1#exon.20	0.00338791					999							999
chr2_41304758	C	T	FALSE	FALSE	C864Y	Lrp1b	uc008jon.1#exon.15	0.00338791				H-2-Kd	6.6	KYDGDDDCLD	9454.8	KCDGDDDCLD	72.1	83787.1	H2-IAd	16.885	KNKHCIQARWKYDGD	KNKHCIQARWKCDGD	18.905	1340.17
chr2_41332331	A	G	FALSE	FALSE	L598P	Lrp1b	uc008jon.1#exon.11	0.00338791				H-2-Dd	1.6	DDPDNVEGI	4260.7	DDLDNVEGI	13	15414	H2-IAd	42.995	DGTERETILKDDPDN	DGTERETILKDDLDN	34.24	6040.38
chr2_41816290	C	T	TRUE	FALSE		Lrp1b	uc008jon.1#exon.2	0.0049932					999							999
chr2_4525090	A	G	FALSE	FALSE	D897G	Frmd4a	uc008ieo.2#exon.20	11.4042				H-2-Dd	6.1	LGRDGAHGKG	987.803	LGRDGAHDKG	6.3	1049.92	H2-IAd	21.365	GKGSGRAAVSDELRQ	DKGSGRAAVSDELRQ	21.375	3773.18
chr2_49803066	C	T	FALSE	FALSE	P177L	Lypd6b	uc008jpz.1#exon.9	0				H-2-Kd	0.9	LYLLVLAWL	195.29	PYLLVLAWL	3.7	1765.28	H2-IAd	15.755	SLYLLVLAWLFMLPL	SPYLLVLAWLFMLPL	19.34	4613.97
chr2_51928725	C	T	TRUE	FALSE		Rif1	uc008jqq.1#exon.1	13.7446					999							999
chr2_55447332	A	G	FALSE	TRUE	Q344R	Kcnj3	uc008jru.1#exon.2	0				H-2-Kd	1	DYSRFHATFE	2942.95	DYSQFHATFE	1	2942.96	H2-IAd	22.925	YSRFHATFEVPTPPY	YSQFHATFEVPTPPY	30.79	35896.9
chr2_57891287	G	C	FALSE	FALSE	K906N	Galnt5	uc012bvo.1#exon.9	0				H-2-Kd	2.2	NTLKLAACNP	4943.31	KTLKLAACNP	1.9	4569.97	H2-IAd	9.7	GNFSQNTLKLAACNP	GNFSQKTLKLAACNP	2.745	13208
chr2_5797553	A	G	TRUE	FALSE		Sec61a2	uc008ifx.1#exon.8	12.6769					999							999
chr2_57990314	C	T	FALSE	FALSE	V190M	Cytip	uc008jsi.1#exon.6	5.46074				H-2-Kd	1.6	KWMELRSLHL	4055.72	KWVELRSLHL	5.1	8169.12	H2-IAd	1.35	KKKWMELRSLHLQEQ	KKKWVELRSLHLQEQ	6.4	5534.72
chr2_5812342	C	T	FALSE	FALSE	C45Y	Sec61a2	uc008ify.1#exon.2	8.76419				H-2-Dd	0.3	TLFIFLVYCQ	12.4273	TLFIFLVCCQ	0.3	12.0534	H2-IAd	13.175	IFLVYCQIPLFGIMS	IFLVCCQIPLFGIMS	19.815	15431.6
chr2_58135935	G	A	FALSE	FALSE	R322-	Acvr1c	uc008jso.2#exon.4	0		rs27910675	by-frequency		999							999
chr2_58140217	C	T	FALSE	FALSE	E217K	Acvr1c	uc008jso.2#exon.2	0				H-2-Dd	2.2	CGKDVAVKI	5921.57	CGEDVAVKI	3.7	6541.65	H2-IAd	7.77	WCGKDVAVKIFSSRD	WCGEDVAVKIFSSRD	8.745	64962.4
chr2_58300792	C	T	FALSE	FALSE	D443N	Acvr1	uc008jst.1#exon.11	10.008				H-2-Ld	3.6	PNDPSFENM	8682.43	PNDPSFEDM	3.7	7661.36	H2-IAd	11.545	SFENMRKVVCVDQQR	SFEDMRKVVCVDQQR	11.155	935.808
chr2_58311483	A	G	FALSE	FALSE	V359A	Acvr1	uc008jst.1#exon.10	10.008				H-2-Dd	4.2	CCIADLGLAA	503.892	CCIADLGLAV	10.3	2577.32	H2-IAd	9.09	LAAMHSQSTNQLDVG	LAVMHSQSTNQLDVG	15.49	1807.65
chr2_58332092	G	C	FALSE	FALSE	A105G	Acvr1	uc008jst.1#exon.5	10.008				H-2-Kd	3.6	GDWCNRNITG	6687.85	GDWCNRNITA	9.2	11415.1	H2-IAd	32.61	WCNRNITGQLPTKGK	WCNRNITAQLPTKGK	12.725	3098.43
chr2_60290473	C	T	FALSE	TRUE	W751-	Pla2r1	uc008juh.1#exon.12	0.268356					999							999
chr2_62102067	C	G	FALSE	FALSE	P466R	Slc4a10	uc008jve.2#exon.10	0				H-2-Dd	4.6	HGEAERHGGH	591.203	HGEAEPHGGH	12.6	3743.35	H2-IAd	62.58	NGTAAHGEAERHGGH	NGTAAHGEAEPHGGH	68.22	83967.5
chr2_62170749	G	A	TRUE	FALSE		Dpp4	uc008jvg.2#exon.25	0					999							999
chr2_62366773	C	T	FALSE	FALSE	R447K	Fap	uc008jvl.1#exon.14	0				H-2-Dd	12.4	CVTCHLRKEK	3609.84	CVTCHLRKER	15.6	5548.58	H2-IAd	17.135	KCQYYTASFSYKAKY	RCQYYTASFSYKAKY	14.75	1000000
chr2_62602633	C	T	FALSE	FALSE	M716I	Kcnh7	uc008jvq.1#exon.8	0				H-2-Ld	2.1	YTNGIDINM	8180.15	YTNGIDMNM	4.25	12341	H2-IAd	45.03	TNGIDINMVLKGFPE	TNGIDMNMVLKGFPE	15.135	663.788
chr2_63818472	C	A	FALSE	FALSE	S159I	Fign	uc008jvv.2#exon.2	0				H-2-Kd	0.1	SYSSSTCGI	20.36	SYSSSTCGS	1.7	2028.04	H2-IAd	16.525	TCGIHTVPSLHAGLP	TCGSHTVPSLHAGLP	16.255	102542
chr2_66039249	C	T	FALSE	FALSE	E79K	Ttc21b	uc008jww.1#exon.1	5.92731				H-2-Kd	2	ALYNMIKICL	4706.19	ALYNMIEICL	2.3	5143.18	H2-IAd	19.68	NALYNMIKICLNPDN	NALYNMIEICLNPDN	24.735	239736
chr2_66126993	C	T	TRUE	FALSE		Scn1a	uc008jwz.1#exon.21	0					999							999
chr2_67347353	C	T	TRUE	FALSE		Xirp2	uc008jxk.1#exon.6	0					999							999
chr2_67349858	C	T	TRUE	FALSE		Xirp2	uc008jxk.1#exon.6	0					999							999
chr2_67957027	A	C	TRUE	TRUE		B3galt1	uc008jxm.2#exon.0	0					999							999
chr2_68699821	T	G	FALSE	FALSE	L44V	Lass6	uc008jxs.1#exon.0	6.61006				H-2-Ld	0.15	FPVAFCIFM	25.29	FPLAFCIFM	0.1	11.73	H2-IAd	15.425	TFPQAEDLYLAFPVA	TFPQAEDLYLAFPLA	18.24	10169.8
chr2_68946520	A	G	FALSE	FALSE	D342G	Lass6	uc008jxs.1#exon.9	6.61006				H-2-Kd	8.9	SGIESSSDD	19188.5	SDIESSSDD	12.2	21184.9	H2-IAd	34.66	KTVSKGKVSKDDRSG	KTVSKGKVSKDDRSD	34.7	7903.87
chr2_69124803	C	T	FALSE	FALSE	G519D	Abcb11	uc008jya.1#exon.13	0.018414				H-2-Dd	12.7	AENIRLDREE	3761.35	AENIRLGREE	12.2	3491.09	H2-IAd	1.83	LDREEATMEDIVQAA	LGREEATMEDIVQAA	1.44	186.683
chr2_69792336	G	A	FALSE	FALSE	M780I	Ubr3	uc008jzb.2#exon.16	9.78056				H-2-Dd	2.5	LLSLRLHLGI	215.39	LLSLRLHLGM	14.6	4934.14	H2-IAd	15.925	ISDDDILRAEMVAQL	MSDDDILRAEMVAQL	13.425	487.766
chr2_70315051	C	T	TRUE	FALSE		Sp5	uc008jzg.1#exon.1	0					999							999
chr2_71679142	T	C	FALSE	FALSE	V288A	Itga6	uc008kbe.1#exon.10	25.9102				H-2-Kd	7.7	KQLSCAANQN	10266.5	KQLSCVANQN	13.7	14528.8	H2-IAd	28.795	YRELRAFPEKQLSCA	YRELRAFPEKQLSCV	29.735	26902.5
chr2_72072678	C	T	TRUE	FALSE		Rapgef4	uc008kbn.2#exon.24	0.00239926					999							999
chr2_72808353	T	G	FALSE	FALSE	Q434H	Sp3	uc008kca.1#exon.1	30.2028		rs27984835	by-frequency	H-2-Kd	2.9	GHVAAGGAL	2773.15	GQVAAGGAL	4.1	7499.24	H2-IAd	3.385	LTLGHVAAGGALTST	LTLGQVAAGGALTST	3.54	766.551
chr2_76550798	C	T	FALSE	FALSE	R31554K	Ttn	uc008kfn.1#exon.306	0.00637367				H-2-Kd	3.9	PWLKQRIDKV	7017.14	PWLKQRIDRV	3.9	7046.17	H2-IAd	5.21	LKQRIDKVSTKVIRT	LKQRIDRVSTKVIRT	4.52	46.2274
chr2_76553725	C	T	FALSE	FALSE	E30721K	Ttn	uc008kfn.1#exon.303	0.00637367				H-2-Kd	7.1	KNTEHYTHL	9346.76	ENTEHYTHL	20	21477.5	H2-IAd	10.595	KNTEHYTHLVMKNVQ	ENTEHYTHLVMKNVQ	10.61	3031.33
chr2_76563402	G	A	TRUE	FALSE		Ttn	uc008kfn.1#exon.287	0.00637367					999							999
chr2_76567498	C	A	TRUE	FALSE		Ttn	uc008kfn.1#exon.283	0.00637367					999							999
chr2_76567500	C	A	FALSE	FALSE	V27792L	Ttn	uc008kfn.1#exon.283	0.00637367				H-2-Ld	0.3	EPLASNIIL	96.88	EPLASNIIV	1.1	745.83	H2-IAd	14.6	VSEPLASNIILAKHQ	VSEPLASNIIVAKHQ	18.215	11291.9
chr2_76568517	T	C	FALSE	FALSE	R27453G	Ttn	uc008kfn.1#exon.283	0.00637367				H-2-Kd	5	GTWSVVSHKC	8067.19	RTWSVVSHKC	4.6	7723.6	H2-IAd	21.785	TKGTWSVVSHKCSGT	TKRTWSVVSHKCSGT	15.765	12102.3
chr2_76582025	A	G	TRUE	FALSE		Ttn	uc008kfn.1#exon.274	0.00637367					999							999
chr2_76582707	C	T	TRUE	FALSE		Ttn	uc008kfn.1#exon.274	0.00637367					999							999
chr2_76586400	C	T	TRUE	FALSE		Ttn	uc008kfn.1#exon.274	0.00637367					999							999
chr2_76591109	C	T	FALSE	FALSE	E20753K	Ttn	uc008kfn.1#exon.274	0.00637367				H-2-Kd	1.6	GYVVKHQKVG	4077.33	GYVVEHQKVG	1.3	3503.34	H2-IAd	28.505	YVVKHQKVGDDAWIK	YVVEHQKVGDDAWIK	36.325	22853.8
chr2_76597311	T	G	FALSE	FALSE	E19472D	Ttn	uc008kfn.1#exon.262	0.00637367				H-2-Kd	1.2	NYIIDKRDTS	3261.26	NYIIDKRETS	1.2	3261.26	H2-IAd	16.58	DTSRPNWAQVSATVP	ETSRPNWAQVSATVP	16.56	92.1727
chr2_76606198	C	T	FALSE	FALSE	G17730S	Ttn	uc008kfn.1#exon.252	0.00637367				H-2-Dd	0.4	VSPPLDSIP	824.37	VGPPLDSIP	0.2	198.46	H2-IAd	11.05	VKAENKMGVSPPLDS	VKAENKMGVGPPLDS	20.555	48067.7
chr2_76607473	A	C	FALSE	FALSE	I17364S	Ttn	uc008kfn.1#exon.250	0.00637367				H-2-Kd	8.7	RDLEVSESRK	11062.5	RDLEVSEIRK	8.7	11062.5	H2-IAd	40.79	SESRKDSCYLTWKEP	SEIRKDSCYLTWKEP	35.45	6954.2
chr2_76609317	C	G	FALSE	FALSE	R16907P	Ttn	uc008kfn.1#exon.245	0.00637367				H-2-Dd	4.7	DDPTHIKTT	9266.96	DDRTHIKTT	50.2	21280.1	H2-IAd	35.795	PTHIKTTPTTLALEK	RTHIKTTPTTLALEK	21.645	1432.15
chr2_76614520	C	G	FALSE	FALSE	G16288A	Ttn	uc008kfn.1#exon.238	0.00637367				H-2-Dd	2.4	WLPPKDDAG	6220.14	WLPPKDDGG	3.2	7718.81	H2-IAd	7.87	ADQMTLSWLPPKDDA	ADQMTLSWLPPKDDG	8.14	26454.2
chr2_76620419	C	T	FALSE	FALSE	R15378H	Ttn	uc008kfn.1#exon.227	0.00637367				H-2-Kd	1.4	GYIIEKRHHD	3763.36	GYIIEKRRHD	1.4	3763.37	H2-IAd	43.63	GSPIQGYIIEKRHHD	GSPIQGYIIEKRRHD	43.655	52667.6
chr2_76627543	C	T	FALSE	FALSE	V14200I	Ttn	uc008kfn.1#exon.214	0.00637367				H-2-Kd	0.2	FRIAAENAI	507.86	FRVAAENAI	0.8	880.37	H2-IAd	11.235	VFRIAAENAIGQSDY	VFRVAAENAIGQSDY	13.01	24219.3
chr2_76683145	C	T	TRUE	FALSE		Ttn	uc008kfn.1#exon.143	0.00614179					999							999
chr2_76708567	C	T	FALSE	FALSE	W8771-	Ttn	uc008kfn.1#exon.102	0.00614179					999							999
chr2_76723005	C	T	FALSE	FALSE	G7039E	Ttn	uc008kfn.1#exon.82	0.00614179				H-2-Kd	4.6	ITLQCKVDET	7739.32	ITLQCKVDGT	4.6	7764.16	H2-IAd	44.935	IGEPITLQCKVDETP	IGEPITLQCKVDGTP	40.285	4365.61
chr2_76730607	T	C	FALSE	FALSE	K5680R	Ttn	uc008kfn.1#exon.67	0.00614179				H-2-Kd	1.1	KYICQVRNDG	3146.11	KYICQVKNDG	1	2940.77	H2-IAd	22.96	RNDGGVRENMATLTV	KNDGGVRENMATLTV	23.14	1151.8
chr2_76734093	C	T	FALSE	FALSE	S5107N	Ttn	uc008kfn.1#exon.61	0.00614179				H-2-Kd	7.4	SFEDNVATL	5714.35	SFEDSVATL	3.2	2340.5	H2-IAd	7.26	EDNVATLQVRSVDNG	EDSVATLQVRSVDNG	4.48	1688.13
chr2_76782220	G	T	FALSE	FALSE	L2179M	Ttn	uc008kfn.1#exon.28	0.00637367				H-2-Kd	1.6	FLLVQAKQMI	4066.79	FLLVQAKQLI	1.6	4046.2	H2-IAd	4.875	TSSHAFLLVQAKQMI	TSSHAFLLVQAKQLI	4.345	3015.31
chr2_76853140	T	G	FALSE	FALSE	D1213A	Ccdc141	uc012bxs.1#exon.22	0.263097				H-2-Dd	4	ESECISSADI	464.868	ESECISSDDI	4.3	526.277	H2-IAd	3.835	CISSADISLPPLPVS	CISSDDISLPPLPVS	19.43	1150.15
chr2_76883760	C	T	FALSE	FALSE	E661K	Ccdc141	uc008kfv.2#exon.11	0.262763				H-2-Dd	2.7	NGRKELSHLR	246.754	NGREELSHLR	11.1	2945.78	H2-IAd	2.65	KELSHLRVAWYLKAI	EELSHLRVAWYLKAI	2.815	791.561
chr2_79173791	G	A	FALSE	FALSE	T209I	Cerkl	uc008kgs.1#exon.11	0				H-2-Dd	0.4	NQFNFPFVEI	16.099	NQFNFPFVET	3.8	419.694	H2-IAd	17.265	VEIYIIEEVKIHPKS	VETYIIEEVKIHPKS	17.235	64737.3
chr2_79479451	G	A	FALSE	TRUE	G97D	Ssfa2	uc008kgx.1#exon.0	11.7719				H-2-Dd	10.3	DTPKGVLVR	12652.4	GTPKGVLVR	8	11542.6	H2-IAd	42.025	CRTPLGASLDEQSSD	CRTPLGASLDEQSSG	42.3	25051.7
chr2_82075990	C	G	FALSE	FALSE	L16V	Zfp804a	uc008khv.1#exon.0	0				H-2-Ld	7.45	TIAKAVEDL	7087.23	TIAKALEDL	9.55	10748	H2-IAd	5.385	EKENTIAKAVEDLKA	EKENTIAKALEDLKA	5.64	10901.1
chr2_82098785	C	T	FALSE	FALSE	T900I	Zfp804a	uc008khu.1#exon.3	0				H-2-Kd	2.6	EHNQRSQTI	2633.74	EHNQRSQTT	26.7	28894	H2-IAd	39.71	EHNQRSQTINSNEKQ	EHNQRSQTTNSNEKQ	54.305	403806
chr2_84455393	G	A	TRUE	FALSE		Ctnnd1	uc008kiu.1#exon.2	25.8182					999							999
chr2_84563928	T	G	FALSE	TRUE	K351T	Clp1	uc008kja.1#exon.2	8.43465				H-2-Kd	6.6	LTLVPVTPGR	9435.76	LKLVPVTPGR	13.8	14580.8	H2-IAd	9.975	MSQEDNQLTLVPVTP	MSQEDNQLKLVPVTP	15.12	1888.91
chr2_84690280	C	T	FALSE	FALSE	P176S	Slc43a1	uc008kji.1#exon.4	0				H-2-Dd	0.7	SSLIFLALSL	34.6976	SPLIFLALSL	0.9	49.0676	H2-IAd	1.595	LMALASRDTEVLSSL	LMALASRDTEVLSPL	1.645	1492.81
chr2_84781144	T	A	FALSE	FALSE	Y108N	Slc43a3	uc008kjo.1#exon.2	0.00584212				H-2-Kd	1.4	IFFNTCATI	227.04	IFFYTCATI	1.4	238.42	H2-IAd	5.535	RFKTTVARLIAIFFN	RFKTTVARLIAIFFY	3.95	413.76
chr2_85171612	A	G	TRUE	FALSE		Olfr987	uc008kkd.1#exon.0	0					999							999
chr2_85240615	G	A	FALSE	FALSE	H25Y	Olfr992	uc008kkf.1#exon.0	0				H-2-Kd	0.3	WYILFVVFLV	1474.95	WHILFVVFLV	11.6	13070.8	H2-IAd	33.07	SWYILFVVFLVIYIA	SWHILFVVFLVIYIA	28.69	9694.35
chr2_85254630	A	T	FALSE	FALSE	L135H	Olfr993	uc008kkg.1#exon.0	0				H-2-Ld	0.3	KPLRYPIHM	145.38	KPLRYPILM	0.6	772.75	H2-IAd	1.115	YPIHMSRKVCIQMVA	YPILMSRKVCIQMVA	1.105	47.4669
chr2_85270163	G	A	FALSE	FALSE	S274F	Olfr994	uc008kkh.1#exon.0	0				H-2-Dd	0.2	MKVAFVFYGI	7.32394	MKVASVFYGI	6	961.116	H2-IAd	14.635	DNSEENMKVAFVFYG	DNSEENMKVASVFYG	7.21	10917.5
chr2_85594197	C	T	FALSE	FALSE	A224V	Olfr1010	uc008kks.1#exon.1	0				H-2-Kd	0.1	SYLFIIVVI	16.3	SYLFIIVAI	0.1	6.85	H2-IAd	11.11	VILKIRSTQGRLKAF	AILKIRSTQGRLKAF	9.185	154.064
chr2_85681236	G	A	FALSE	FALSE	A237V	Olfr1019	uc008kkz.1#exon.0	0				H-2-Dd	1.9	RLKVFSTCGS	147.853	RLKAFSTCGS	0.7	36.1114	H2-IAd	6.79	RIRSAEGRLKVFSTC	RIRSAEGRLKAFSTC	5.305	3809.82
chr2_85727305	T	C	TRUE	FALSE		Olfr1023	uc008klc.1#exon.0	0					999							999
chr2_85815922	C	T	TRUE	FALSE		Olfr1029	uc008klg.2#exon.0	0					999							999
chr2_85816244	A	C	FALSE	FALSE	S282R	Olfr1029	uc008klg.2#exon.0	0				H-2-Kd	0.6	FYTFVRPLL	298.78	FYTFVSPLL	1.3	1124.47	H2-IAd	12.845	VEESKIIAVFYTFVR	VEESKIIAVFYTFVS	11.725	2998.8
chr2_85832005	T	G	FALSE	FALSE	F11V	Olfr1031	uc008kli.1#exon.0	0				H-2-Kd	1.4	NFTSVTEVI	325.08	NFTSVTEFI	1.4	326.8	H2-IAd	13.815	RNFTSVTEVILLGLT	RNFTSVTEFILLGLT	20.14	2035.53
chr2_85962926	C	T	FALSE	FALSE	P282L	Olfr1038-ps	uc008klo.1#exon.2	0				H-2-Kd	1.6	ILMLNPLIYS	4126.86	IPMLNPLIYS	6.4	9257.25	H2-IAd	4.995	TDKMASVFTQVILML	TDKMASVFTQVIPML	6.46	910.017
chr2_85971355	C	T	FALSE	FALSE	V155M	Olfr1039	uc008klp.1#exon.0	0				H-2-Kd	1.2	TYIYGFTMGL	3409.11	TYIYGFTVGL	1.2	3409.13	H2-IAd	2.73	FTMGLAQAVATFRLS	FTVGLAQAVATFRLS	4.235	478.137
chr2_86000217	C	T	FALSE	FALSE	C103Y	Olfr1042	uc008klr.2#exon.0	0				H-2-Kd	1.7	FYACATQLCY	4243.02	FYACATQLCC	1.7	4258.9	H2-IAd	23.825	ITFYACATQLCYFVT	ITFYACATQLCCFVT	20.915	3534
chr2_86022071	G	A	TRUE	FALSE		Olfr52	uc008klu.1#exon.0	0					999							999
chr2_86173118	G	C	TRUE	FALSE		Olfr1054	uc008kmc.1#exon.0	0					999							999
chr2_86173461	A	G	FALSE	FALSE	I17T	Olfr1054	uc008kmc.1#exon.0	0				H-2-Dd	2.8	VTEFILMGTT	264.339	VTEFILMGIT	3.8	424.882	H2-IAd	13.415	TTDRPELQAPLFGLF	ITDRPELQAPLFGLF	12.64	277.139
chr2_86215458	G	A	TRUE	FALSE		Olfr1057	uc008kmf.1#exon.0	0					999							999
chr2_86323351	G	A	TRUE	FALSE		Olfr228	uc008kml.1#exon.0	0					999							999
chr2_86573680	C	T	TRUE	FALSE		Olfr1089	uc008kmv.1#exon.0	0					999							999
chr2_86669117	C	T	FALSE	FALSE	P70S	Olfr1094	uc008kmz.2#exon.0	0				H-2-Dd	0.2	SMYYFLSVLS	4.95652	PMYYFLSVLS	0.2	4.17566	H2-IAd	8.135	SMYYFLSVLSFLDAC	PMYYFLSVLSFLDAC	10.615	86251.7
chr2_86799014	A	C	FALSE	FALSE	F200C	Olfr1099	uc008knd.1#exon.0	0				H-2-Kd	2.4	CIFAGSTLL	3131	FIFAGSTLL	1.4	1417.39	H2-IAd	28.415	CIFAGSTLLLSLITI	FIFAGSTLLLSLITI	29.265	465.26
chr2_86818721	A	C	FALSE	FALSE	I77S	Olfr1100	uc008kne.1#exon.0	0				H-2-Kd	0.4	SYSTVSTPK	120.7	SYSTVITPK	0.3	76.84	H2-IAd	12.17	LSYSTVSTPKTLQNL	LSYSTVITPKTLQNL	16.69	6005.46
chr2_86828551	A	C	FALSE	FALSE	S260R	Olfr1101	uc008knf.1#exon.0	0				H-2-Kd	0.1	MYMRPRSSYT	737.868	MYMRPSSSYT	0.1	904.482	H2-IAd	24.345	RSSYTLEHDMIVSTF	SSSYTLEHDMIVSTF	28.625	1575.87
chr2_86911442	G	A	FALSE	FALSE	P283S	Olfr1107	uc008knk.2#exon.0	0				H-2-Kd	0.1	FYTLVISML	7.06	FYTLVIPML	0.5	219.84	H2-IAd	21.465	VFYTLVISMLNPLIY	VFYTLVIPMLNPLIY	11.05	2397.15
chr2_86947616	C	T	FALSE	FALSE	R309K	Olfr259	uc008knm.1#exon.0	0				H-2-Kd	17.4	KLICGEKNAP	17099.4	KLICGERNAP	19.1	18293.3	H2-IAd	27.56	KDVKEAAKKLICGEK	KDVKEAAKKLICGER	24.89	86124.3
chr2_86976453	C	T	FALSE	FALSE	G8D	Olfr1110	uc008knn.1#exon.0	0				H-2-Dd	5.9	WNHTDVSEFI	949.236	WNHTGVSEFI	3	294.265	H2-IAd	20.83	WNHTDVSEFILVGLT	WNHTGVSEFILVGLT	21.255	24647.3
chr2_87053852	G	A	FALSE	FALSE	G268E	Olfr1113	uc008knq.1#exon.0	0				H-2-Dd	0.6	LIVVFLFYES	27.8923	LIVVFLFYGS	0.4	17.5234	H2-IAd	12.5	LFYESASITYLKPKS	LFYGSASITYLKPKS	11.595	81970.4
chr2_87109805	C	A	FALSE	FALSE	F268L	Olfr1116-ps	uc008kns.1#exon.0	0				H-2-Kd	0.6	LYTILIPAL	261.8	FYTILIPAL	0.4	91.67	H2-IAd	2.955	LSLLYTILIPALNPI	LSLFYTILIPALNPI	4.91	1651.9
chr2_87198290	C	T	FALSE	FALSE	T230I	Olfr1120	uc008knu.1#exon.0	0				H-2-Kd	0.3	SYSKIIAII	36.02	SYSKIIATI	0.1	11.15	H2-IAd	3.07	LASYSKIIAIILKLP	LASYSKIIATILKLP	6.135	4228.52
chr2_87275530	T	A	FALSE	FALSE	Y296N	Olfr1124	uc008kny.1#exon.0	0				H-2-Kd	1	MFNPMVNSL	191.79	MFNPMVYSL	4.8	2616.23	H2-IAd	8.02	NSLRNKDVTIALRKF	YSLRNKDVTIALRKF	7.83	7425.08
chr2_87329827	A	C	FALSE	FALSE	I426R	Pramel7	uc008koa.1#exon.2	0				H-2-Kd	0.3	NYVRVEIFI	85.38	NYVIVEIFI	0.5	130.32	H2-IAd	10.595	NESNYVRVEIFIQIC	NESNYVIVEIFIQIC	22.365	3367.02
chr2_87468857	G	T	FALSE	FALSE	K79N	Olfr1131	uc008kog.1#exon.0	0				H-2-Dd	0.8	IGPNMLLDM	2149.73	IGPKMLLDM	0.6	1272.58	H2-IAd	14.78	FCDLCYSTAIGPNML	FCDLCYSTAIGPKML	8.52	174749
chr2_87496939	A	G	FALSE	FALSE	V46A	Olfr1134	uc008koj.2#exon.1	0				H-2-Dd	0.7	TVIANLGMAI	35.5411	TVIANLGMVI	1.1	68.1292	H2-IAd	6.23	NLGMAILIKLDSRLH	NLGMVILIKLDSRLH	8.915	90.6399
chr2_87512255	C	T	TRUE	FALSE		Olfr1135	uc008kok.1#exon.0	0					999							999
chr2_87533648	A	T	FALSE	FALSE	L130H	Olfr1136	uc008kol.2#exon.0	0				H-2-Ld	0.25	NPHMYAVDM	65.61	NPLMYAVDM	0.35	159.45	H2-IAd	7.765	NPHMYAVDMSSRVCY	NPLMYAVDMSSRVCY	8.605	3986.24
chr2_87551715	C	T	FALSE	FALSE	A116T	Olfr1137	uc008kom.1#exon.0	0				H-2-Dd	2.4	TVMAFDRYKA	201.54	AVMAFDRYKA	3.4	354.992	H2-IAd	0.915	ECMLLTVMAFDRYKA	ECMLLAVMAFDRYKA	0.4	2694.77
chr2_87578260	A	G	TRUE	FALSE		Olfr1138	uc008kon.1#exon.0	0					999							999
chr2_87586641	C	T	TRUE	FALSE		Olfr1140	uc008koo.2#exon.0	0					999							999
chr2_87673983	G	C	FALSE	FALSE	V263L	Olfr1148	uc008kot.1#exon.0	0				H-2-Kd	0.7	YGSATLTYL	583.34	YGSATVTYL	0.7	668.8	H2-IAd	12.08	FYGSATLTYLRPKSM	FYGSATVTYLRPKSM	13.41	2792.4
chr2_87708741	C	T	FALSE	FALSE	A198V	Olfr1152	uc008kov.1#exon.0	0				H-2-Kd	2.5	VLFTVFGFI	1793.55	ALFTVFGFI	1.6	1035.13	H2-IAd	7.03	LYMLSCSDIQVNELV	LYMLSCSDIQVNELA	5.91	279.102
chr2_87802343	C	T	FALSE	FALSE	R235H	Olfr1157	uc008kpa.2#exon.1	0				H-2-Dd	0.7	RHKAFSTCAS	30.5116	RRKAFSTCAS	0.7	30.5116	H2-IAd	6.605	ITILRMRSVEGRHKA	ITILRMRSVEGRRKA	5.07	4695.8
chr2_87802741	G	A	TRUE	FALSE		Olfr1157	uc008kpa.2#exon.1	0					999							999
chr2_87830796	C	T	TRUE	FALSE		Olfr1158	uc008kpc.1#exon.0	0					999							999
chr2_87890734	G	A	TRUE	FALSE		Olfr1162	uc008kpg.1#exon.0	0					999							999
chr2_88025958	C	T	TRUE	FALSE		Olfr1168	uc008kpm.1#exon.0	0					999							999
chr2_88115194	G	A	FALSE	FALSE	Q4-	Olfr1173	uc008kpo.1#exon.0	0					999							999
chr2_88231794	C	T	TRUE	FALSE		Olfr1178	uc008kpq.1#exon.0	0					999							999
chr2_88252442	G	A	FALSE	FALSE	P124L	Olfr1180	uc008kps.2#exon.0	0				H-2-Kd	1.1	RYVAICRLLH	3099.4	RYVAICRPLH	1.1	3099.4	H2-IAd	4.65	AYDRYVAICRLLHYT	AYDRYVAICRPLHYT	10.83	1011.08
chr2_88286382	G	T	TRUE	FALSE		Olfr1182	uc008kpu.2#exon.2	0					999							999
chr2_88326993	C	T	FALSE	FALSE	A35V	Olfr1184	uc008kpw.1#exon.0	0				H-2-Kd	0.4	CYLVILCGNL	1621.19	CYLAILCGNL	0.4	1621.2	H2-IAd	23.055	VILCGNLLILISIRC	AILCGNLLILISIRC	22.68	484.67
chr2_88327671	C	T	FALSE	FALSE	T261I	Olfr1184	uc008kpw.1#exon.0	0				H-2-Kd	0.1	AYLRPPITFP	1089.81	AYLRPPTTFP	0.2	1101.1	H2-IAd	49.185	PSIFAYLRPPITFPE	PSIFAYLRPPTTFPE	60.46	5451.89
chr2_88523049	G	T	FALSE	FALSE	L280I	Olfr1195	uc008kqb.1#exon.0	0				H-2-Dd	1.5	CTPFINPLI	716.42	CTPFLNPLI	0.8	545.32	H2-IAd	39.19	ISVFYTICTPFINPL	ISVFYTICTPFLNPL	27.195	40888.5
chr2_88635050	C	T	TRUE	FALSE		Olfr1201	uc008kqh.1#exon.0	0					999							999
chr2_88635096	C	T	FALSE	FALSE	A186V	Olfr1201	uc008kqh.1#exon.0	0				H-2-Kd	1.2	KLVCMDTYM	1039.91	KLACMDTYM	1	712.3	H2-IAd	6.51	LLKLVCMDTYMINLL	LLKLACMDTYMINLL	4.58	1344.04
chr2_88704780	T	A	TRUE	FALSE		Olfr1206	uc008kql.1#exon.0	0					999							999
chr2_89011007	G	A	TRUE	FALSE		Olfr1225	uc008krb.2#exon.0	0					999							999
chr2_89011022	T	C	TRUE	FALSE		Olfr1225	uc008krb.2#exon.0	0					999							999
chr2_89166059	G	T	TRUE	FALSE		Olfr1232	uc008krh.1#exon.0	0					999							999
chr2_89368410	G	A	FALSE	FALSE	S52F	Olfr1243	uc008krp.1#exon.0	0				H-2-Dd	1.2	ASPFLNSPM	3409.23	ASPSLNSPM	0.7	1478.57	H2-IAd	4.89	LGNLLIAVTVIASPF	LGNLLIAVTVIASPS	5.235	2415.12
chr2_89562164	A	T	TRUE	FALSE		Olfr1252	uc008krx.1#exon.0	0					999							999
chr2_89628580	T	A	TRUE	FALSE		Olfr1254	uc008kry.1#exon.0	0					999							999
chr2_89656610	A	G	FALSE	FALSE	I43V	Olfr1255	uc008krz.1#exon.0	0				H-2-Kd	0.3	LYMITVSGNL	1551.67	LYMITISGNL	0.2	1341.27	H2-IAd	20.12	FLLLYMITVSGNLLI	FLLLYMITISGNLLI	18.555	1957.51
chr2_89770155	T	G	FALSE	FALSE	Y63-	Olfr1258	uc008ksd.1#exon.0	0					999							999
chr2_89770318	T	G	FALSE	FALSE	Y118D	Olfr1258	uc008ksd.1#exon.0	0				H-2-Kd	2.6	ILLTVMADDR	5501.41	ILLTVMAYDR	2.6	5501.4	H2-IAd	11.9	DDRYVAICKPLHYTT	YDRYVAICKPLHYTT	10.46	23446.2
chr2_89855696	G	A	TRUE	FALSE		Olfr1263	uc008ksi.1#exon.0	0					999							999
chr2_89892163	C	T	FALSE	FALSE	G106R	Olfr140	uc008ksl.1#exon.0	0				H-2-Kd	2.2	AHLLRGTEI	3041.37	AHLLGGTEI	1.8	2681.31	H2-IAd	9.935	HLLRGTEIILLTVMA	HLLGGTEIILLTVMA	24.35	215.08
chr2_91320974	C	G	FALSE	TRUE	L681V	Lrp4	uc008kvw.2#exon.11	0.0190142				H-2-Ld	2.75	IRNKVHFPM	10575.2	IRNKLHFPM	3.3	12664.2	H2-IAd	10.925	NKVHFPMDIHTLHPQ	NKLHFPMDIHTLHPQ	10.345	6159.32
chr2_91786067	C	T	TRUE	FALSE		Dgkz	uc008kxe.1#exon.0	8.32486					999							999
chr2_93696886	C	T	FALSE	TRUE	V338I	Accsl	uc012bzu.1#exon.11	0.0457315				H-2-Dd	0.7	PGWFRLIFAE	29.347	PGWFRLVFAE	0.7	35.6019	H2-IAd	6.345	IFAETHLHLQVAMDR	VFAETHLHLQVAMDR	6.62	4250.15
chr3_100735365	G	A	FALSE	FALSE	A554T	Trim45	uc008qqz.2#exon.6	1.85743				H-2-Kd	3	DTLTVATDTK	6040.56	DTLAVATDTK	3	6040.58	H2-IAd	6.505	LTVATDTKATRAVHT	LAVATDTKATRAVHT	7.25	221.809
chr3_100754110	G	A	FALSE	FALSE	P807L	Ttf2	uc008qrb.2#exon.13	7.32706				H-2-Kd	3.8	LLVALPARRC	6896.55	PLVALPARRC	2.8	5725.89	H2-IAd	1.375	GKLLVALPARRCQLH	GKPLVALPARRCQLH	3.17	1320.44
chr3_100766675	C	T	FALSE	FALSE	D335N	Ttf2	uc008qrb.2#exon.4	7.32706				H-2-Kd	11.6	SENDGVSSR	20282.4	SEDDGVSSR	22.7	27823.4	H2-IAd	21.95	GMAHHATSSSEDSEN	GMAHHATSSSEDSED	21.8	81052.6
chr3_101619123	C	T	FALSE	FALSE	V370I	BC037703	uc008qrk.2#exon.6	0				H-2-Kd	0.3	KYPHLKDWQI	1578.27	KYPHLKDWQV	0.3	1434.21	H2-IAd	5.995	QIFHQALLRLVRKLH	QVFHQALLRLVRKLH	5.75	109.667
chr3_104600207	C	T	TRUE	FALSE		Mov10	uc008qun.2#exon.14	5.80817					999							999
chr3_105801267	T	C	TRUE	FALSE		1700027A23Rik	uc008qvr.1#exon.4	0					999							999
chr3_107134025	C	T	FALSE	FALSE	S658N	Rbm15	uc008qwz.1#exon.0	14.9081				H-2-Ld	11.25	SPENERPRK	19904.8	SPESERPRK	9.5	18254	H2-IAd	43.12	NERPRKQRHCTPSPD	SERPRKQRHCTPSPD	43.08	40978.2
chr3_107296155	C	T	FALSE	TRUE	V192M	Slc6a17	uc008qxb.1#exon.4	0				H-2-Kd	6.7	AVMEPECEKS	9545.95	AVVEPECEKS	20.4	19227.6	H2-IAd	28.27	PVIRNGTVAVMEPEC	PVIRNGTVAVVEPEC	37.37	84.8588
chr3_107357415	C	T	FALSE	FALSE	E149K	Ubl4b	uc008qxe.1#exon.0	0				H-2-Kd	2.3	KAPAVASEL	2545.33	EAPAVASEL	7.4	12692.5	H2-IAd	6.34	LLAQQQLDELAEEKK	LLAQQQLDELAEEKE	6.49	380.783
chr3_107471232	A	C	FALSE	FALSE	L385V	Ahcyl1	uc008qxi.1#exon.4	68.5585				H-2-Dd	6.9	HVDRMKNSCI	1255.73	HLDRMKNSCI	6.9	1241.67	H2-IAd	20.455	VTREHVDRMKNSCIV	VTREHLDRMKNSCIV	18.825	152751
chr3_108205651	T	C	FALSE	FALSE	D1560G	Celsr2	uc008qyx.1#exon.6	0.0238494				H-2-Kd	1.9	RHIDMAGFI	2393.23	RHIDMADFI	3.1	4225.74	H2-IAd	9.275	QVDSRHIDMAGFIAN	QVDSRHIDMADFIAN	8.96	4091.53
chr3_109366090	A	T	FALSE	FALSE	R558S	Vav3	uc008raf.1#exon.16	0.00417559				H-2-Kd	17	ECLGSVDNCG	16794.1	ECLGRVDNCG	23.7	21651.4	H2-IAd	18.7	CGAKAHKECLGSVDN	CGAKAHKECLGRVDN	21.47	18245.5
chr3_109467342	G	A	FALSE	FALSE	G781D	Vav3	uc008rag.1#exon.24	0.0110613				H-2-Kd	6.6	RGNRTDNSL	4574.29	RGNRTGNSL	6.9	6118.86	H2-IAd	16.485	DNSLLSPKVLGIAIA	GNSLLSPKVLGIAIA	16.265	8587.86
chr3_109938296	C	T	FALSE	TRUE	V44I	Ntng1	uc008rai.2#exon.0	0				H-2-Kd	4.3	SLIYTEEGKI	7413.55	SLIYTEEGKV	3.6	6736.86	H2-IAd	40.92	IWDYTACQPESTDMT	VWDYTACQPESTDMT	41.465	37870.6
chr3_112955000	T	C	FALSE	FALSE	K214R	Amy2b	uc008rav.2#exon.4	0				H-2-Dd	1.3	RFGAKLGTVI	85.7323	KFGAKLGTVI	1.8	128.739	H2-IAd	38.805	EFRFGAKLGTVIRKW	EFKFGAKLGTVIRKW	44.66	288.906
chr3_114804879	A	C	FALSE	FALSE	E197D	Olfm3	uc008rbm.1#exon.3	0				H-2-Kd	0.9	DYDELHQRVL	2662.57	DYEELHQRVL	1.4	3725.1	H2-IAd	13.77	DELHQRVLSLETRLR	EELHQRVLSLETRLR	15.04	377.804
chr3_115817510	C	T	FALSE	FALSE	V607I	Vcam1	uc008rbx.1#exon.7	30.2123				H-2-Ld	1.4	SPKDIQLTI	1076.93	SPKDIQLTV	3.3	2387.27	H2-IAd	10.725	VSPKDIQLTIFPSKS	VSPKDIQLTVFPSKS	12.07	7135.13
chr3_115832331	G	A	TRUE	TRUE		Vcam1	uc008rbx.1#exon.0	25.2571					999							999
chr3_116365431	C	T	TRUE	TRUE		Hiat1	uc008rco.2#exon.0	31.6687					999							999
chr3_116447749	G	A	FALSE	FALSE	L1529F	Agl	uc008rcq.1#exon.33	5.24648				H-2-Ld	2.2	VVLETFYDL	8886.84	VVLETLYDL	3.7	13188	H2-IAd	1.1	TQAWSMAVVLETFYD	TQAWSMAVVLETLYD	1.305	344.663
chr3_116626508	C	T	FALSE	FALSE	G419E	Palmd	uc008rcy.1#exon.6	0				H-2-Kd	4	VTMIFMEYQQ	7091.9	VTMIFMGYQQ	3.8	6890.32	H2-IAd	18.7	TEPVTMIFMEYQQAD	TEPVTMIFMGYQQAD	29.9	1333.71
chr3_118844846	A	G	FALSE	FALSE	N668D	Dpyd	uc008rdh.1#exon.15	0.0682305				H-2-Ld	2.8	LDLSCPHGM	4508.05	LNLSCPHGM	1.6	1808.06	H2-IAd	8.59	SKMAEASGADALELD	SKMAEASGADALELN	8.64	9776.83
chr3_122817101	C	T	TRUE	FALSE		Synpo2	uc012cxa.1#exon.3	0					999							999
chr3_124281419	C	T	FALSE	TRUE	D78N	1700003H04Rik	uc012cxf.1#exon.2	0				H-2-Dd	3.4	GGNSRMACK	10469.4	GGDSRMACK	5.5	11613.8	H2-IAd	2.47	NSRMACKSIILFWPM	DSRMACKSIILFWPM	3.405	2281.01
chr3_125618121	G	A	TRUE	FALSE		Ugt8a	uc008rgb.1#exon.1	0.0239749					999							999
chr3_126300371	C	T	TRUE	TRUE		Camk2d	uc008rge.1#exon.0	15.0835					999							999
chr3_126645520	G	A	FALSE	FALSE	P157S	Ank2	uc008rgt.1#exon.0	0.237543				H-2-Kd	4.3	STTQRSDSL	5907.21	PTTQRSDSL	19.9	19364.1	H2-IAd	15.565	TPTKEAVSTAVEEPS	TPTKEAVSTAVEEPP	18.06	12850.4
chr3_127264674	G	A	FALSE	TRUE	E211K	4930422G04Rik	uc008rhe.1#exon.5	4.78116				H-2-Dd	5.3	LGKKDKLCF	15134.2	LGKEDKLCF	6.4	15901.9	H2-IAd	37.675	LGKKDKLCFPVSSET	LGKEDKLCFPVSSET	52.015	96076.4
chr3_127337057	G	A	FALSE	FALSE	V138M	Neurog2	uc008rhi.1#exon.1	0				H-2-Dd	1.2	MLPTFPEDAK	72.7744	VLPTFPEDAK	1.1	66.5142	H2-IAd	6.56	HNLNAALDALREMLP	HNLNAALDALREVLP	6.125	4398.16
chr3_127337619	G	A	TRUE	TRUE		Neurog2	uc008rhi.1#exon.1	0					999							999
chr3_130323706	C	T	FALSE	FALSE	S111F	Agxt2l1	uc012cxv.1#exon.3	0				H-2-Kd	0.7	CYFTNFGYV	108.97	CYFTNSGYV	0.7	108.74	H2-IAd	40.875	ATLPQELSVCYFTNF	ATLPQELSVCYFTNS	40.215	1198.5
chr3_130974826	G	A	TRUE	FALSE		Hadh	uc008rjl.1#exon.0	26.5796					999							999
chr3_131749103	C	T	TRUE	FALSE		Dkk2	uc008rjw.2#exon.0	5.36023					999							999
chr3_131840878	G	A	FALSE	FALSE	G192E	Dkk2	uc008rjw.2#exon.3	5.36023				H-2-Ld	9.7	DEFCCARHF	19086.7	DGFCCARHF	9.55	18381.5	H2-IAd	30.745	PCLRSSDCIDEFCCA	PCLRSSDCIDGFCCA	24.64	193220
chr3_134900680	C	T	FALSE	FALSE	A834V	Cenpe	uc008rkz.1#exon.21	22.7761				H-2-Kd	4.3	AELEHRHVGV	7427.23	AELEHRHAGV	4.3	7427.18	H2-IAd	16.385	HAELEHRHVGVLEER	HAELEHRHAGVLEER	20.12	20639.2
chr3_134905583	G	A	TRUE	FALSE		Cenpe	uc008rkz.1#exon.27	22.7761					999							999
chr3_135746183	G	A	FALSE	FALSE	A506V	Bank1	uc008rmd.1#exon.10	0.249959				H-2-Dd	11.4	IAQVFQQKAV	3087.42	IAQVFQQKAA	4.6	603.623	H2-IAd	5.555	IAQVFQQKAVRRQSD	IAQVFQQKAARRQSD	10.92	4221.78
chr3_137766233	A	G	TRUE	FALSE		Mttp	uc008rmw.2#exon.14	2.60283					999							999
chr3_137811438	G	A	FALSE	FALSE	V105I	Rg9mtd2	uc008rmy.1#exon.2	3.22335				H-2-Dd	4.5	DVARSSLRLI	573.133	DVARSSLRLV	56	91779	H2-IAd	9.325	RVRRDVARSSLRLII	RVRRDVARSSLRLVI	8.995	3054.05
chr3_138405509	G	A	TRUE	TRUE		Tspan5	uc008rnp.1#exon.0	13.1989					999							999
chr3_141128557	C	A	TRUE	TRUE		Unc5c	uc008roc.1#exon.0	0.0217256					999							999
chr3_141452999	C	T	TRUE	TRUE		Unc5c	uc008rod.1#exon.9	0.027157					999							999
chr3_141525947	A	G	FALSE	FALSE	L195P	Bmpr1b	uc008rog.1#exon.5	0.0177815				H-2-Kd	1.1	LPLPVQRTI	814.77	LPLLVQRTI	3.3	2382.77	H2-IAd	6.76	PVQRTIAKQIQMVKQ	LVQRTIAKQIQMVKQ	5.18	12.5893
chr3_142262042	C	T	FALSE	FALSE	T92I	Gbp1	uc008rox.1#exon.2	1.64252				H-2-Ld	1.35	HPEKPEHIL	1311.17	HPEKPEHTL	1.75	765.62	H2-IAd	34.405	EKPEHILVLLDTEGL	EKPEHTLVLLDTEGL	33.665	11264.1
chr3_142274449	G	A	TRUE	FALSE		Gbp1	uc008ror.1#exon.7	1.77594					999							999
chr3_144588243	C	T	FALSE	FALSE	S273N	AI747448	uc008rqd.1#exon.5	0.0202028				H-2-Kd	4.3	NTWEVISSSE	7418.43	STWEVISSSE	3.2	6310.64	H2-IAd	31.905	CQWRNTWEVISSSED	CQWRSTWEVISSSED	15.885	8830.39
chr3_144632354	C	T	FALSE	FALSE	W159-	Clca6	uc008rqe.1#exon.3	0.21818					999							999
chr3_144637945	G	A	TRUE	FALSE		Clca6	uc008rqe.1#exon.0	0.21818					999							999
chr3_146275275	C	T	TRUE	FALSE		Uox	uc008rrp.1#exon.2	0					999							999
chr3_148522331	G	T	FALSE	FALSE	S192Y	Lphn2	uc008rsb.1#exon.4	0				H-2-Kd	0.5	AYLEDFQNSR	1964.74	ASLEDFQNSR	17.8	17411.3	H2-IAd	13.065	TPYRTDTLIEYAYLE	TPYRTDTLIEYASLE	11.35	3136.94
chr3_148522433	T	C	FALSE	FALSE	Q158R	Lphn2	uc008rsb.1#exon.4	0				H-2-Kd	11	IYEAERKSGA	12653.7	IYEAEQKSGA	14.6	15161.5	H2-IAd	22.325	ERKSGAWCKDPLQAA	EQKSGAWCKDPLQAA	24.405	8945.66
chr3_151180445	A	G	FALSE	FALSE	Y565C	Eltd1	uc008rsj.2#exon.11	0.00737308				H-2-Kd	2.5	IHLCLIVVGV	5433.24	IHLYLIVVGV	2.5	5433.22	H2-IAd	2.51	LAAFAWMCIEGIHLC	LAAFAWMCIEGIHLY	1.785	65621.9
chr3_151206428	C	T	TRUE	TRUE		Eltd1	uc008rsj.2#exon.15	0.00737308					999							999
chr3_151498237	C	T	FALSE	FALSE	R199K	Ptgfr	uc008rsm.1#exon.0	0				H-2-Dd	1.6	WEDKFYLLFF	110.631	WEDRFYLLFF	2.1	160.413	H2-IAd	46.655	KFYLLFFSFLGLLAL	RFYLLFFSFLGLLAL	44.825	3588.09
chr3_151884314	C	T	FALSE	TRUE	L371F	Fubp1	uc008rsu.1#exon.12	30.7609				H-2-Ld	0.4	GPPGGFQEF	106.12	GPPGGLQEF	0.9	261.4	H2-IAd	71.445	QGNWNMGPPGGFQEF	QGNWNMGPPGGLQEF	68.905	316.513
chr3_152316692	C	T	FALSE	FALSE	G144E	Ak5	uc008rtq.1#exon.3	14.8518				H-2-Dd	0.2	GGPGSEKGT	317.07	GGPGSGKGT	0.2	332.6	H2-IAd	5.86	GSEKGTQSLKIAERY	GSGKGTQSLKIAERY	7.38	788.226
chr3_154396386	G	A	FALSE	FALSE	G234E	4922501L14Rik	uc008rur.1#exon.4	0.0150691				H-2-Ld	0.8	PPNKSQEKL	269.41	PPNKSQGKL	0.45	137.28	H2-IAd	23.185	EKLRKDRMNAPSKRN	GKLRKDRMNAPSKRN	23.39	1346.99
chr3_157200583	G	A	TRUE	FALSE		Zranb2	uc008rve.1#exon.3	26.0287					999							999
chr3_157706611	C	T	TRUE	TRUE		Lrrc40	uc008rvu.1#exon.3	5.50534					999							999
chr3_19130348	C	T	FALSE	FALSE	A331T	Pde7a	uc008ort.2#exon.10	4.83638				H-2-Kd	3.2	RHLVLQMTLK	6306.61	RHLVLQMALK	3.2	6306.6	H2-IAd	1.765	HRHLVLQMTLKCADI	HRHLVLQMALKCADI	0.255	2027.8
chr3_19795105	T	G	FALSE	FALSE	L42R	4632415L05Rik	uc012cnt.1#exon.0	4.41931				H-2-Dd	4	LAPYRLRTAR	463.453	LAPYRLRTAL	5	710.167	H2-IAd	11.015	LAPYRLRTARPDRPS	LAPYRLRTALPDRPS	3.605	109.084
chr3_20025263	C	T	TRUE	FALSE		Gyg	uc008oso.1#exon.5	19.2332					999							999
chr3_27140393	C	T	FALSE	FALSE	S294L	Nceh1	uc008otl.1#exon.4	8.35497				H-2-Kd	1.1	SLLPLSIKKN	3089.15	SLLPSSIKKN	2.1	4776.68	H2-IAd	8.625	RLDWTSLLPLSIKKN	RLDWTSLLPSSIKKN	23.1	21730.7
chr3_28023615	C	T	TRUE	FALSE		Pld1	uc008ott.2#exon.24	3.44311					999							999
chr3_28566833	C	T	FALSE	FALSE	S1330F	Tnik	uc012cob.1#exon.32	0				H-2-Dd	1.3	DKVFFAFVRS	82.2681	DKVFFASVRS	1.5	97.9761	H2-IAd	34.07	AFVRSGGSSQVFFMT	ASVRSGGSSQVFFMT	32.905	10078.7
chr3_28626254	C	T	TRUE	FALSE		Slc2a2	uc008oua.2#exon.10	0					999							999
chr3_29878574	C	T	FALSE	FALSE	G373S	Mecom	uc008oun.2#exon.4	2.46923				H-2-Dd	1.2	TRPSSDSSL	3365.44	TRPSSDGSL	1.1	2919.29	H2-IAd	17.515	GSNMDTRPSSDSSLQ	GSNMDTRPSSDGSLQ	23.5	47318
chr3_30558006	G	A	FALSE	FALSE	R445Q	Lrriq4	uc008ovc.1#exon.5	0				H-2-Kd	0.9	LYIENNQLEQ	2706.82	LYIENNRLEQ	1	2892.16	H2-IAd	11.31	NQLEQLPASLGLMPN	NRLEQLPASLGLMPN	9.89	1422.31
chr3_30655556	C	T	FALSE	FALSE	S267F	Samd7	uc012cof.1#exon.4	0				H-2-Dd	1.6	RKPSFLEANA	112.78	RKPSSLEANA	26.1	14800.1	H2-IAd	14.21	LHTHQRKPSFLEANA	LHTHQRKPSSLEANA	12.195	50021.2
chr3_30835407	G	A	TRUE	TRUE		Phc3	uc012cog.1#exon.8	5.2903					999							999
chr3_30847638	C	T	TRUE	TRUE		Phc3	uc012cog.1#exon.5	5.54197					999							999
chr3_31010546	A	G	FALSE	FALSE	T364A	Skil	uc008ovu.1#exon.2	4.88169				H-2-Kd	7.8	SKADTPSGM	9771.2	SKTDTPSGM	8.3	10323.8	H2-IAd	30.735	RNGKRIQSKADTPSG	RNGKRIQSKTDTPSG	41.23	8879.47
chr3_35924886	C	T	TRUE	FALSE		Ccdc144b	uc008ozd.1#exon.5	0					999							999
chr3_35974968	G	A	FALSE	TRUE	G213D	Acad9	uc008oze.1#exon.5	8.73834				H-2-Kd	0.5	KYFILNDSKV	1973.93	KYFILNGSKV	0.6	2049.3	H2-IAd	33.03	KKYFILNDSKVWITN	KKYFILNGSKVWITN	37.81	359961
chr3_3638157	G	A	FALSE	FALSE	G35E	Hnf4g	uc008ony.2#exon.1	0				H-2-Kd	3.7	HYEASSCDGC	6832.98	HYGASSCDGC	4.2	7346.48	H2-IAd	23.735	LCAICGDRATGKHYE	LCAICGDRATGKHYG	23.33	1327.4
chr3_3652842	C	T	FALSE	FALSE	A340V	Hnf4g	uc008ony.2#exon.8	0				H-2-Kd	3.7	QEMLLGGAVN	6833.92	QEMLLGGAAN	3.7	6854	H2-IAd	6.72	NLLQEMLLGGAVNDG	NLLQEMLLGGAANDG	4.33	11292.8
chr3_38786573	G	A	TRUE	FALSE		Fat4	uc008pbe.1#exon.0	0					999							999
chr3_38856238	G	A	FALSE	FALSE	V2189I	Fat4	uc008pbf.1#exon.4	0				H-2-Dd	4	NGQIRYGIV	12811.5	NGQVRYGIV	4.8	14192.7	H2-IAd	62.385	GTNGQIRYGIVGGNT	GTNGQVRYGIVGGNT	62.965	1702.39
chr3_38876344	T	G	TRUE	FALSE		Fat4	uc008pbf.1#exon.7	0					999							999
chr3_38882668	G	T	FALSE	FALSE	Q3849H	Fat4	uc008pbf.1#exon.8	0				H-2-Dd	4.2	LQPSHCKCV	8125.9	LQPSQCKCV	12.2	5996.63	H2-IAd	24.455	VIIVANEPLQPSHCK	VIIVANEPLQPSQCK	24.415	87.9995
chr3_38909211	C	T	TRUE	FALSE		Fat4	uc008pbf.1#exon.16	0					999							999
chr3_40476625	G	A	FALSE	FALSE	S305N	Intu	uc008pbh.1#exon.3	0.652554				H-2-Kd	4.8	ADAVQHNTL	5053.63	ADAVQHSTL	2.3	2884.64	H2-IAd	3.27	QHNTLSIPHISMYLT	QHSTLSIPHISMYLT	1.74	23441.2
chr3_40525553	T	C	FALSE	FALSE	S203P	Slc25a31	uc008pbi.2#exon.3	0				H-2-Dd	0.8	RAPYFGAYDT	38.8019	RASYFGAYDT	1.4	88.2614	H2-IAd	3.035	GFGVSVQGIIVYRAP	GFGVSVQGIIVYRAS	2.565	94.7833
chr3_40609805	C	T	FALSE	FALSE	S405L	Plk4	uc008pbm.1#exon.4	15.1692				H-2-Kd	1.4	MLLKPRRSLD	3781.59	MLSKPRRSLD	4.8	7889.57	H2-IAd	7.085	ERCHSVEMLLKPRRS	ERCHSVEMLSKPRRS	14.595	11790
chr3_40737746	G	T	FALSE	FALSE	R96I	3110057O12Rik	uc012cpe.1#exon.10	0.2966				H-2-Kd	3.1	HLLNREQRIS	6175.22	HLLNREQRRS	3.1	6191.11	H2-IAd	19.05	ISNRQKESLIFMKGV	RSNRQKESLIFMKGV	17.795	130980
chr3_41405393	G	A	FALSE	FALSE	A325T	Phf17	uc008pcj.2#exon.7	8.63423				H-2-Dd	1.9	CNEKFGTSIQ	143.399	CNEKFGASIQ	1.7	124.301	H2-IAd	33.475	KFGTSIQCSVKNCRT	KFGASIQCSVKNCRT	30.85	12730.6
chr3_45183117	G	C	TRUE	TRUE		Pcdh10	uc012cpg.1#exon.0	0.0976535					999							999
chr3_45183839	C	T	TRUE	FALSE		Pcdh10	uc012cpg.1#exon.0	0.0976535					999							999
chr3_45185907	G	A	TRUE	TRUE		Pcdh10	uc012cpg.1#exon.0	0.0107693					999							999
chr3_51061566	C	T	FALSE	FALSE	A234T	Elf2	uc008pdo.1#exon.5	13.5746				H-2-Kd	9.2	DLATAADDKS	11436.9	DLAAAADDKS	9.2	11437	H2-IAd	32.84	TAADDKSLERVSLSA	AAADDKSLERVSLSA	32.33	18121.7
chr3_52819437	A	C	FALSE	FALSE	L84V	Cog6	uc008pen.2#exon.1	6.47585				H-2-Dd	7	DIERRSVAI	7874.82	DIERRSLAI	7.1	8258.1	H2-IAd	21.115	DIERRSVAINEEFVN	DIERRSLAINEEFVN	22.09	77536.6
chr3_53320913	G	A	FALSE	FALSE	S157F	Frem2	uc008pex.1#exon.6	0				H-2-Dd	1.5	YTVKFKDNTH	101.179	YTVKSKDNTH	24.7	13277.7	H2-IAd	11.855	LGREWYIHTIYTVKF	LGREWYIHTIYTVKS	7.785	36098
chr3_53323528	T	A	FALSE	FALSE	L122F	Frem2	uc008pex.1#exon.5	0				H-2-Dd	3.4	DDPEAVLFV	8421.87	DDPEAVLLV	3.7	8743.24	H2-IAd	15.54	FNAKLAVDDPEAVLF	FNAKLAVDDPEAVLL	14.26	21178.5
chr3_53344974	A	T	FALSE	FALSE	V2314E	Frem2	uc008pey.1#exon.11	0				H-2-Dd	7.3	IEEIFDGVRE	1384.78	IEVIFDGVRE	6.4	1072.28	H2-IAd	31.83	TQHTVEIEEIFDGVR	TQHTVEIEVIFDGVR	23.95	82797.3
chr3_53376332	C	T	FALSE	FALSE	V1954I	Frem2	uc008pey.1#exon.5	0				H-2-Dd	4.4	REKMCRILII	557.858	REKMCRILVI	4.6	594.961	H2-IAd	5.455	EREKMCRILIIDDSL	EREKMCRILVIDDSL	3.6	501.106
chr3_5396626	C	T	TRUE	FALSE		Zfhx4	uc008ooa.1#exon.6	0					999							999
chr3_5400727	T	C	FALSE	FALSE	L1982P	Zfhx4	uc008ooa.1#exon.9	0	C-rich			H-2-Ld	1.95	PPPPAPPQP	5334.33	PLPPAPPQP	23.4	28380.9	H2-IAd	72.48	PPPAPPQPSTLGPVK	LPPAPPQPSTLGPVK	69.815	9657.56
chr3_5402265	C	T	FALSE	FALSE	P2495S	Zfhx4	uc008ooa.1#exon.9	0				H-2-Dd	0.8	AQNQFLHSSF	41.7069	AQNQFLHSPF	0.9	46.3496	H2-IAd	11.79	SFLERPMDMPYMIFD	PFLERPMDMPYMIFD	12.725	87.1828
chr3_5402307	G	T	FALSE	FALSE	D2509Y	Zfhx4	uc008ooa.1#exon.9	0				H-2-Kd	0.3	PYMIFYPNNP	1399.68	PYMIFDPNNP	0.3	1438.15	H2-IAd	10.005	LERPMDMPYMIFYPN	LERPMDMPYMIFDPN	12.85	87.1828
chr3_5402833	C	T	FALSE	FALSE	S2684F	Zfhx4	uc008ooa.1#exon.9	0				H-2-Dd	2.5	SLPPSPLIF	6459.31	SLPPSPLIS	23.8	15984.9	H2-IAd	54.27	GKQAGYSLPPSPLIF	GKQAGYSLPPSPLIS	51.79	36126.5
chr3_5411883	A	G	TRUE	FALSE		Zfhx4	uc008ooa.1#exon.10	0					999							999
chr3_54586296	C	T	TRUE	FALSE		Smad9	uc008pfv.1#exon.1	0					999							999
chr3_54854788	G	C	FALSE	FALSE	L132V	Ccna1	uc008pfy.2#exon.2	0				H-2-Dd	4.6	SDLHFVLDFN	594.495	SDLHFLLDFN	0.7	36.0934	H2-IAd	20.34	VLDFNTVSPMLVDPT	LLDFNTVSPMLVDPT	20.23	9.82289
chr3_55059803	G	A	FALSE	FALSE	G132S	Dclk1	uc008pgk.2#exon.2	0				H-2-Kd	1	SYVCSSIEPF	3026.19	SYVCGSIEPF	2.9	5954.32	H2-IAd	24.715	GESYVCSSIEPFKKL	GESYVCGSIEPFKKL	50.585	217206
chr3_55281770	A	C	FALSE	FALSE	K53N	Dclk1	uc008pgl.2#exon.6	0				H-2-Kd	0.8	SSTNVCSSM	482.95	SSTKVCSSM	0.7	344.91	H2-IAd	42.92	HGGSSTSLSSTNVCS	HGGSSTSLSSTKVCS	29.6	32851.2
chr3_55435943	C	T	FALSE	FALSE	V576I	Nbea	uc008pgt.2#exon.15	2.18593				H-2-Dd	6.3	AVLTGHDHEI	1047.76	AVLTGHDHEV	67	167784	H2-IAd	15.33	IVCVSVCAELGLVIS	VVCVSVCAELGLVIS	15.385	3478.51
chr3_58456977	G	A	TRUE	TRUE		Gm8234	uc012cpw.1#exon.0	1.01417					999							999
chr3_58880713	C	T	FALSE	FALSE	A463V	Med12l	uc008pig.1#exon.10	0.155557				H-2-Dd	4.3	VGVTISRVLH	522.753	AGVTISRVLH	5.1	725.734	H2-IAd	10.775	CQESTVGVTISRVLH	CQESTAGVTISRVLH	14.555	2086.86
chr3_62274454	G	A	TRUE	TRUE		Dhx36	uc008pjn.2#exon.24	23.2421					999							999
chr3_62292844	C	T	FALSE	FALSE	A438T	Dhx36	uc008pjn.2#exon.9	23.2421				H-2-Kd	1.5	TYIKELRTRY	3836.14	AYIKELRTRY	1.8	4328.29	H2-IAd	11.995	RWPTYIKELRTRYSA	RWPAYIKELRTRYSA	10.245	2983.74
chr3_63890649	C	T	FALSE	FALSE	A165V	Vmn2r1	uc008pkf.1#exon.1	0				H-2-Kd	1	SLSVAVSRI	781.77	SLSVAASRI	1.1	1009.53	H2-IAd	8.025	GSSLSVAVSRILGLY	GSSLSVAASRILGLY	5.145	620.759
chr3_63908494	G	A	TRUE	FALSE		Vmn2r1	uc008pkf.1#exon.5	0					999							999
chr3_64194953	C	T	TRUE	FALSE		Vmn2r4	uc009vcl.1#exon.3	0					999							999
chr3_64360186	C	T	FALSE	FALSE	V294M	Vmn2r6	uc009vcn.1#exon.1	0				H-2-Ld	2	VPYNMDHRV	615.88	VPYNVDHRV	2.3	726.13	H2-IAd	39.5	MDHRVNMTGKEDRLY	VDHRVNMTGKEDRLY	41.635	6157.2
chr3_68674605	C	T	TRUE	TRUE		1110032F04Rik	uc012cqj.1#exon.0	0					999							999
chr3_68702467	T	G	FALSE	FALSE	K721T	Ift80	uc008plw.2#exon.5	6.85856				H-2-Dd	0.3	YRQTFLDTFG	11.9954	YRQKFLDTFG	0.4	17.3697	H2-IAd	6.435	KYKTHVDTVLAYRQT	KYKTHVDTVLAYRQK	6.495	137.07
chr3_68832473	A	G	TRUE	FALSE		Smc4	uc008pma.1#exon.15	83.3663					999							999
chr3_72695401	C	T	FALSE	FALSE	S1745N	Sis	uc008pmq.1#exon.45	0.0924568				H-2-Ld	11.95	LNQKNLTNT	20263.6	LNQKNLTST	17.6	24018.5	H2-IAd	44.135	QKNLTNTVLKDGYRN	QKNLTSTVLKDGYRN	26.95	11952.5
chr3_72853125	G	A	FALSE	FALSE	P745L	Slitrk3	uc008pms.1#exon.1	0				H-2-Kd	0.6	EYILHPVTQM	2105.12	EYIPHPVTQM	0.6	2105.12	H2-IAd	26.475	LHPVTQMCNNPIYKP	PHPVTQMCNNPIYKP	26.66	3890.99
chr3_73505692	C	T	TRUE	FALSE		Bche	uc008pmv.1#exon.0	0					999							999
chr3_75681909	G	A	TRUE	TRUE		Golim4	uc008pnf.1#exon.14	44.1964					999							999
chr3_78887518	G	A	FALSE	FALSE	A818V	Rapgef2	uc008pnl.1#exon.14	4.26186				H-2-Ld	5.7	LNLAPVVRL	11092.1	LNLAPVARL	10.3	17288.8	H2-IAd	20.545	ISGLNLAPVVRLRTT	ISGLNLAPVARLRTT	14.03	1836.15
chr3_79284726	G	A	FALSE	FALSE	P610L	Fnip2	uc008pno.2#exon.5	4.81917				H-2-Kd	1.1	GYKGLSSEPV	3155.58	GYKGPSSEPV	1.4	3735.79	H2-IAd	19.53	LEQTRDVQLKGYKGL	LEQTRDVQLKGYKGP	19.845	343.063
chr3_81836981	C	T	TRUE	TRUE		Gucy1b3	uc008pos.2#exon.13	0					999							999
chr3_81843776	G	A	FALSE	FALSE	T349I	Gucy1b3	uc008pos.2#exon.8	0				H-2-Dd	1.4	LSDIPLHDAI	91.1134	LSDIPLHDAT	9.9	2375.29	H2-IAd	4.46	RRGLYLSDIPLHDAI	RRGLYLSDIPLHDAT	4.325	14530.3
chr3_82178104	G	A	FALSE	FALSE	E262K	Mtap9	uc008pow.1#exon.5	0				H-2-Dd	2.2	TSPGSQKKV	4624.58	TSPGSQEKV	2.8	7323.81	H2-IAd	24.57	TSPGSQKKVPIKDHD	TSPGSQEKVPIKDHD	34.235	999.708
chr3_82837018	G	A	FALSE	TRUE	G686E	Fga	uc008ppf.2#exon.4	0				H-2-Dd	1.7	VSSYRGTAE	6291.08	VSSYRGTAG	5.5	11821.5	H2-IAd	15.23	SYRGTAEDALVQGSV	SYRGTAGDALVQGSV	25.65	880.583
chr3_83976765	G	A	TRUE	FALSE		Trim2	uc012cqx.1#exon.8	3.82945					999							999
chr3_84400069	G	A	TRUE	TRUE		Tigd4	uc008pqh.1#exon.0	0.01444					999							999
chr3_84762464	T	G	TRUE	FALSE		Fbxw7	uc008pqk.2#exon.5	3.59056					999							999
chr3_85469321	A	G	FALSE	FALSE	L982P	Fam160a1	uc008pqu.2#exon.2	3.95438				H-2-Kd	0.1	QYLPFRVDMS	1088.16	QYLLFRVDMS	0.1	1088.16	H2-IAd	9.355	GLLIQAQQYLPFRVD	GLLIQAQQYLLFRVD	12.12	2046.55
chr3_86801536	C	T	TRUE	FALSE		Cd1d1	uc012cre.1#exon.3	0					999							999
chr3_86803217	T	C	TRUE	TRUE		Cd1d1	uc012cre.1#exon.0	0					999							999
chr3_87533179	G	A	TRUE	FALSE		Arhgef11	uc008psl.1#exon.29	9.67946					999							999
chr3_87536646	G	A	FALSE	FALSE	E1155K	Arhgef11	uc008psl.1#exon.34	9.93845				H-2-Dd	0.6	EGPEQEKDA	974.39	EGPEQEEDA	0.9	2340.96	H2-IAd	11.34	KDAEELRALPCPPPS	EDAEELRALPCPPPS	19.23	6881.18
chr3_87542972	G	A	TRUE	TRUE		4933430H15Rik	uc008psp.2#exon.14	3.50687					999							999
chr3_87584029	C	T	FALSE	FALSE	G673D	Ntrk1	uc012crl.1#exon.4	0				H-2-Ld	2.1	VVKIGDFDM	8480.67	VVKIGDFGM	6.1	16906.5	H2-IAd	17.17	FDMSRDIYSTDYYRV	FGMSRDIYSTDYYRV	18.575	106992
chr3_88051375	G	A	TRUE	FALSE		Rhbg	uc008pui.1#exon.3	0.159352					999							999
chr3_88290430	T	G	FALSE	FALSE	D142A	Lmna	uc008pvj.2#exon.3	192.257				H-2-Kd	8.7	QELRAQHEAQ	11042.9	QELRAQHEDQ	8.5	10871.1	H2-IAd	8.77	QELRAQHEAQVEQYK	QELRAQHEDQVEQYK	38.615	6715.11
chr3_88566388	G	A	TRUE	FALSE		Syt11	uc008pwk.1#exon.1	0.708829					999							999
chr3_88715505	G	A	FALSE	FALSE	R242W	Msto1	uc008pxd.2#exon.7	17.1446				H-2-Kd	2.6	EYAGWGVLTW	5556.23	EYAGRGVLTW	2.7	5638.4	H2-IAd	39.475	QDEYAGWGVLTWGLL	QDEYAGRGVLTWGLL	30.52	540.019
chr3_89035797	C	T	FALSE	FALSE	L555F	Muc1	uc008pyh.1#exon.4	0.279401				H-2-Ld	0.65	VALAIVYFF	798.68	VALAIVYFL	0.85	869.81	H2-IAd	4.815	LVCILVALAIVYFFA	LVCILVALAIVYFLA	4.485	37.5963
chr3_89226092	C	T	TRUE	FALSE		Shc1	uc008pzn.2#exon.0	21.6572					999							999
chr3_89829115	T	A	FALSE	FALSE	M295L	Ubap2l	uc008qal.2#exon.11	35.1859				H-2-Kd	3.1	VLLGKTPSSL	6103.81	VLLGKTPSSM	4.5	7685.14	H2-IAd	41.985	RIDLAVLLGKTPSSL	RIDLAVLLGKTPSSM	38.265	36650.1
chr3_90083848	C	T	TRUE	TRUE		Dennd4b	uc008qbx.2#exon.27	4.68884					999							999
chr3_90877374	C	T	TRUE	TRUE		4930529C04Rik	uc012ctd.1#exon.0	0.424366					999							999
chr3_92629036	A	C	TRUE	FALSE		Kprp	uc008qes.1#exon.1	0.0332802					999							999
chr3_9264685	T	G	FALSE	FALSE	F368C	Zbtb10	uc008ooy.2#exon.1	0				H-2-Ld	3.8	KICKAHKNI	10275.7	KIFKAHKNI	1.45	3731.87	H2-IAd	5.725	KICKAHKNILVAGSR	KIFKAHKNILVAGSR	5.575	1602.44
chr3_92672732	G	A	TRUE	FALSE		2310050C09Rik	uc008qeu.2#exon.1	0					999							999
chr3_93018658	A	G	FALSE	FALSE	S1403G	Flg2	uc008qfe.1#exon.7	0				H-2-Dd	7.7	SGSGRSPRGS	1511.38	SGSGRSPRSS	7.6	1494.26	H2-IAd	40.165	GSGRSPRGSPVHPES	GSGRSPRSSPVHPES	13.925	6457.16
chr3_93200985	G	A	FALSE	FALSE	S568N	Rptn	uc008qfh.1#exon.2	0				H-2-Dd	1	QGQNFHFDQA	57.4445	QGQSFHFDQA	2.8	260.293	H2-IAd	48.075	NFHFDQAGREVQGSH	SFHFDQAGREVQGSH	47.735	4269.75
chr3_95540623	C	T	FALSE	FALSE	W179-	Ecm1	uc008qko.2#exon.6	10.8849					999							999
chr3_96332045	G	A	TRUE	FALSE		Hfe2	uc008qna.2#exon.3	0					999							999
chr3_96460639	G	T	FALSE	FALSE	E896-	Itga10	uc008qnq.1#exon.21	0.648092					999							999
chr3_96673104	G	A	FALSE	TRUE	G486E	Pdzk1	uc008qoi.2#exon.7	2.66009				H-2-Dd	2.8	AGPDEKEET	6922.18	AGPDEKGET	1.4	3828.08	H2-IAd	30.935	SSMAEPLVAGPDEKE	SSMAEPLVAGPDEKG	30.925	508.749
chr3_97570932	C	T	FALSE	FALSE	A197T	Pde4dip	uc008qpg.1#exon.0	11.1336				H-2-Kd	1.8	SYTPSSRWS	1968.02	SYAPSSRWS	1.3	1127.41	H2-IAd	14.175	KVPRKVARSISYTPS	KVPRKVARSISYAPS	11.11	3057.86
chr3_97711181	G	A	TRUE	TRUE		Sec22b	uc008qpj.1#exon.1	21.6429					999							999
chr3_97965900	C	T	FALSE	FALSE	Q376-	Adam30	uc008qpp.1#exon.0	0					999							999
chr3_98125266	G	A	FALSE	FALSE	T171I	Phgdh	uc008qps.1#exon.5	93.6223				H-2-Kd	6	TRMQSFGMKI	8978.9	TRMQSFGMKT	10.3	12214.1	H2-IAd	13.4	REVATRMQSFGMKIV	REVATRMQSFGMKTV	14.005	2714.5
chr3_98423196	G	C	FALSE	FALSE	S285R	Hsd3b5	uc008qqb.1#exon.3	0				H-2-Kd	3.2	SGWRLPLSLL	6236.66	SGWSLPLSLL	3.2	6236.66	H2-IAd	10.555	SGWRLPLSLLYWLAF	SGWSLPLSLLYWLAF	17.915	3114.46
chr3_98423353	T	C	FALSE	FALSE	H233R	Hsd3b5	uc008qqb.1#exon.3	0				H-2-Kd	0.5	VYVGNAAWAR	2011.71	VYVGNAAWAH	0.5	1993.51	H2-IAd	1.285	AAWARILAARSLQDP	AAWAHILAARSLQDP	5.205	22.986
chr3_99156110	C	T	TRUE	FALSE		Tbx15	uc008qql.1#exon.7	6.66532					999							999
chr3_99786258	G	A	FALSE	FALSE	A174T	Spag17	uc012cus.1#exon.4	0.487156				H-2-Dd	7.7	TKPGKGKSK	11969.4	AKPGKGKSK	9.3	16913.2	H2-IAd	19.895	GKSPKEKKVASTKPG	GKSPKEKKVASAKPG	12.9	15285.7
chr3_99955909	C	T	FALSE	FALSE	D339N	Wdr3	uc008qqo.2#exon.9	24.6357				H-2-Dd	2.2	ENPETSVSM	5890.33	EDPETSVSM	2.3	5943.72	H2-IAd	26.62	NPETSVSMTLQDEIL	DPETSVSMTLQDEIL	27.105	49530.7
chr4_100113987	A	T	FALSE	FALSE	K651M	Ror1	uc008tvd.1#exon.8	0.0117534				H-2-Kd	0.3	YRVQSMSSL	880.65	YRVQSKSSL	0.3	1164.42	H2-IAd	0.25	YYRVQSMSSLPIRWM	YYRVQSKSSLPIRWM	1.33	16295.9
chr4_101180753	G	A	FALSE	TRUE	G22R	Dnajc6	uc008tvr.2#exon.0	0				H-2-Kd	8.2	RAAARENRM	9725.07	RAAAGENRM	11.9	11342.6	H2-IAd	12.87	ACSRAAARENRMKDS	ACSRAAAGENRMKDS	20.495	37314.9
chr4_104538130	G	A	TRUE	FALSE		C8a	uc008tya.2#exon.1	0					999							999
chr4_106250853	G	A	TRUE	FALSE		Dhcr24	uc008tyl.1#exon.5	0					999							999
chr4_106354523	G	A	FALSE	FALSE	S1179F	Gm1027	uc008tyt.2#exon.13	0				H-2-Dd	0.5	IFIGFLVPCM	19.4047	IFIGSLVPCM	10.3	2546.47	H2-IAd	14.82	SRASLRKSSVIFIGF	SRASLRKSSVIFIGS	12.995	27703.7
chr4_106386705	G	A	TRUE	FALSE		Gm1027	uc012dia.1#exon.3	0					999							999
chr4_107046855	G	A	FALSE	FALSE	A130T	Tmem48	uc008tzt.1#exon.3	15.7251				H-2-Kd	1.6	VTWCAAIMTK	4026.64	VAWCAAIMTK	9.6	11674.3	H2-IAd	0.84	FIHAAMGMAVTWCAA	FIHAAMGMAVAWCAA	0.17	440.853
chr4_108520783	G	A	FALSE	FALSE	A97T	Kti12	uc008ubt.1#exon.0	13.8994				H-2-Kd	0.8	LYCLARTAR	2653.08	LYCLARAAR	4.9	12457.6	H2-IAd	13.18	CLARTARTPLCLLYC	CLARAARTPLCLLYC	7.275	348.312
chr4_109093966	C	A	FALSE	FALSE	F73L	Ttc39a	uc008uci.2#exon.2	1.92165				H-2-Kd	1.5	MTLDPQDILL	3944.66	MTFDPQDILL	9.8	11824.9	H2-IAd	0.295	YATILEMQAMMTLDP	YATILEMQAMMTFDP	0.255	22.6501
chr4_11124412	G	A	TRUE	FALSE		Ccne2	uc008rzd.1#exon.6	16.0221					999							999
chr4_111556390	G	A	TRUE	FALSE		Slc5a9	uc008udj.2#exon.11	0					999							999
chr4_111654765	C	T	TRUE	TRUE		Skint7	uc008udn.1#exon.3	0					999							999
chr4_11306512	G	A	FALSE	TRUE	L139F	Esrp1	uc008rzl.2#exon.1	0				H-2-Kd	1.5	FYSFFDFRKE	3955.1	FYSFFDLRKE	1.4	3698.46	H2-IAd	78.32	KNVLLPECFYSFFDF	KNVLLPECFYSFFDL	78.25	758677
chr4_11497069	C	T	FALSE	TRUE	L80F	Rad54b	uc008rzr.1#exon.2	3.4562				H-2-Dd	1.4	GDGTRVDPF	7503.1	GDGTRVDPL	5	10257.6	H2-IAd	50.165	FPPVHSASKEITESK	LPPVHSASKEITESK	50.09	518457
chr4_115198215	G	A	TRUE	FALSE		Cyp4a10	uc008uew.2#exon.7	0					999							999
chr4_115301339	G	A	FALSE	FALSE	P335L	Cyp4b1	uc008ufc.1#exon.7	0				H-2-Kd	0.4	LYLMHQQRCR	1626.91	LYPMHQQRCR	1.3	3445.69	H2-IAd	4.66	WFLYCMALYLMHQQR	WFLYCMALYPMHQQR	7.035	848.032
chr4_115557432	G	A	FALSE	FALSE	V31I	Kncn	uc008ufo.1#exon.0	0				H-2-Kd	7.7	SIIIGISVS	10079	SIIIGVSVS	12.9	14242	H2-IAd	2.03	IGISVSKAAAAVGGI	IGVSVSKAAAAVGGI	2.205	29914.6
chr4_116010093	G	A	FALSE	FALSE	P202S	Mast2	uc008ugn.1#exon.5	22.9292				H-2-Kd	1.7	HGHTGNSSL	687.67	HGHTGNSPL	3.4	1491.56	H2-IAd	47.345	HGHTGNSSLDSPRNF	HGHTGNSPLDSPRNF	69.73	66141.6
chr4_116378583	C	T	FALSE	FALSE	D60N	Mmachc	uc008uhe.1#exon.1	5.77118				H-2-Dd	1.6	TPAMFNRALK	109.476	TPAMFDRALK	1.4	87.6294	H2-IAd	5.28	PAMFNRALKPFLKSC	PAMFDRALKPFLKSC	6.84	11651.6
chr4_116478877	G	A	FALSE	FALSE	Q107-	Toe1	uc008uhk.1#exon.3	7.4177					999							999
chr4_116801515	C	G	TRUE	TRUE		Plk3	uc008uib.1#exon.14	9.34565					999							999
chr4_116938476	G	A	FALSE	TRUE	G10D	Tmem53	uc008uil.1#exon.0	0.721376				H-2-Dd	15.4	DGKNRQDGKE	5429.18	DGKNRQGGKE	14.8	5039.09	H2-IAd	26.52	DGKEAGKQQPVVILL	GGKEAGKQQPVVILL	26.225	34.1486
chr4_118589464	G	A	TRUE	FALSE		Olfr1329	uc008ula.1#exon.0	0					999							999
chr4_118640968	G	A	TRUE	FALSE		Lao1	uc008uld.2#exon.6	0					999							999
chr4_119029404	G	A	TRUE	TRUE		Ccdc30	uc008uma.1#exon.1	0					999							999
chr4_120134648	C	T	TRUE	TRUE		Scmh1	uc008une.2#exon.4	7.04863					999							999
chr4_120140895	T	C	TRUE	FALSE		Scmh1	uc008une.2#exon.6	7.04863					999							999
chr4_12073657	C	A	FALSE	FALSE	P828T	Rbm12b	uc008sao.2#exon.2	5.80267				H-2-Dd	4.5	VGTRKVKLS	12872	VGPRKVKLS	0.1	357.04	H2-IAd	5.07	SGRPVGTRKVKLSLL	SGRPVGPRKVKLSLL	17.375	484.89
chr4_123047187	G	A	FALSE	TRUE	P1071S	Macf1	uc008upi.2#exon.0	21.2747				H-2-Ld	2.9	LNQPTSPPM	10577.5	LNQPTPPPM	3.1	11557.3	H2-IAd	39.405	SLNQPTSPPMPILSQ	SLNQPTPPPMPILSQ	62.285	640.05
chr4_123059913	G	A	FALSE	FALSE	T236I	Macf1	uc008upk.2#exon.4	17.7881				H-2-Ld	3.7	IMPPVGTDL	6485.74	TMPPVGTDL	4.45	8311.45	H2-IAd	14.225	LDNTVIKLCIMPPVG	LDNTVIKLCTMPPVG	22	2237.33
chr4_123085977	C	T	FALSE	FALSE	G658E	D830031N03Rik	uc012dkt.1#exon.0	10.2868				H-2-Kd	3.7	NYEQDVTSE	10210.7	NYEQDVTSG	3.8	8501.25	H2-IAd	35.36	QDVTSEPEVEVFSSD	QDVTSGPEVEVFSSD	64.33	1168.8
chr4_123087656	T	C	FALSE	FALSE	I98M	D830031N03Rik	uc012dkt.1#exon.0	10.2868				H-2-Dd	2.6	ERIMFDALKL	226.201	ERIIFDALKL	6.5	1122.07	H2-IAd	14.215	MFDALKLSSDVQKSA	IFDALKLSSDVQKSA	14.995	98328.8
chr4_123413994	G	A	TRUE	TRUE		Akirin1	uc008upv.1#exon.4	14.0992					999							999
chr4_123612888	T	C	FALSE	FALSE	L385P	Rragc	uc008uqm.1#exon.6	34.5295				H-2-Ld	2.5	SPKALAHNG	5810.97	SLKALAHNG	30.7	35308.6	H2-IAd	7.06	CSHQTSAPSPKALAH	CSHQTSAPSLKALAH	2.125	5210.86
chr4_124337616	G	T	TRUE	TRUE		Pou3f1	uc008uqt.1#exon.1	0					999							999
chr4_124482130	G	A	TRUE	FALSE		Mtf1	uc008ura.2#exon.1	3.53207					999							999
chr4_125711743	C	T	FALSE	TRUE	R309-	Csf3r	uc008usd.2#exon.7	0					999							999
chr4_125812332	G	A	FALSE	FALSE	R248K	Stk40	uc008usm.2#exon.8	8.94315				H-2-Dd	2.2	KDQKGSPAYI	176.806	KDQRGSPAYI	2.8	256.367	H2-IAd	15.245	LKDQKGSPAYISPDV	LKDQRGSPAYISPDV	17.615	10781.7
chr4_126258759	A	G	FALSE	FALSE	M1021V	Clspn	uc008utn.2#exon.17	10.5671				H-2-Kd	2.7	ELLKQSEKVK	5634.22	ELLKQSEKMK	2.7	5623.46	H2-IAd	0.635	EKVKRQMRLKKYLED	EKMKRQMRLKKYLED	0.46	186.443
chr4_126396771	G	A	TRUE	FALSE		Tcfap2e	uc008uts.1#exon.5	0					999							999
chr4_126421983	G	A	TRUE	TRUE		Ncdn	uc008utu.2#exon.7	10.2291					999							999
chr4_126430355	T	A	TRUE	TRUE		Ncdn	uc008utt.2#exon.0	10.1083					999							999
chr4_126989469	G	C	FALSE	FALSE	A248G	Gja4	uc008uur.1#exon.1	0				H-2-Dd	10	GRPAQGSAS	12377.4	ARPAQGSAS	10.8	15896.3	H2-IAd	4.65	RCVSREIKARRDHDG	RCVSREIKARRDHDA	4.25	1986.07
chr4_127033404	G	A	TRUE	FALSE		Gjb5	uc008uuv.1#exon.1	0.122156					999							999
chr4_128761042	G	A	FALSE	FALSE	S602N	Rnf19b	uc008uvy.2#exon.8	6.21811				H-2-Kd	2.1	SGNSTEDSL	1642.75	SGSSTEDSL	2.1	1956.37	H2-IAd	23.25	PSHYQLVSGNSTEDS	PSHYQLVSGSSTEDS	14.16	20412.3
chr4_128795817	G	A	TRUE	FALSE		Hpca	uc008uwc.1#exon.0	0.155836					999							999
chr4_129226161	G	A	TRUE	FALSE		Lck	uc008uxh.2#exon.6	0.699109					999							999
chr4_129331245	A	G	FALSE	FALSE	S251P	Kpna6	uc008uxz.2#exon.8	14.5864				H-2-Dd	2.3	VPPCLPVLS	5928.5	VSPCLPVLS	4.9	9389.15	H2-IAd	16.3	AKVPPCLPVLSRLLF	AKVSPCLPVLSRLLF	14.38	32.8224
chr4_131355568	A	G	FALSE	FALSE	L597P	Ptpru	uc008vaa.1#exon.11	0				H-2-Dd	1.2	LVHYFGAEPA	74.6293	LVHYFGAELA	1.1	61.9421	H2-IAd	5.78	FGAEPAASSLLEAMP	FGAELAASSLLEAMP	1.46	33617.9
chr4_132620586	G	C	FALSE	FALSE	A1075P	Ahdc1	uc008vcc.1#exon.5	3.51656				H-2-Kd	9	PSVASSSSS	17408.8	ASVASSSSS	2.4	11496.5	H2-IAd	15.405	KGTTASAPSVASSSS	KGTTASAASVASSSS	7.245	9230.27
chr4_132802849	G	A	FALSE	FALSE	D548N	Map3k6	uc008vck.1#exon.10	2.79473				H-2-Dd	2	TNPVSTVTL	3304.3	TDPVSTVTL	1.4	3835.68	H2-IAd	19.385	NPVSTVTLSLLDPET	DPVSTVTLSLLDPET	19.69	3586.15
chr4_133278822	T	C	TRUE	FALSE		Arid1a	uc008vdh.1#exon.1	10.0469					999							999
chr4_135783542	C	T	FALSE	FALSE	Q90-	Asap3	uc008vhu.2#exon.2	0.325409					999							999
chr4_136876959	A	G	TRUE	TRUE		Cdc42	uc008viw.2#exon.5	95.1412					999							999
chr4_137084772	A	G	TRUE	FALSE		Hspg2	uc008vjc.2#exon.33	9.5348					999							999
chr4_13817087	C	T	TRUE	TRUE		Runx1t1	uc008sau.2#exon.10	0.00699564					999							999
chr4_139007742	G	C	TRUE	FALSE		Ubr4	uc008vmi.1#exon.4	11.8159					999							999
chr4_139034887	T	G	FALSE	FALSE	M4864R	Ubr4	uc008vmm.2#exon.99	12.0312				H-2-Kd	15.1	KRVALEEREN	15522.9	KRVALEEMEN	15.1	15523	H2-IAd	22.775	IYTFTKRVALEEREN	IYTFTKRVALEEMEN	14.355	2187.32
chr4_139209558	G	A	FALSE	FALSE	G26R	Tas1r2	uc008vmr.1#exon.0	0.534505				H-2-Dd	2.8	RNSDFHLAGD	256.651	GNSDFHLAGD	3.9	445.292	H2-IAd	23.75	VRNSDFHLAGDYLLG	VGNSDFHLAGDYLLG	28.535	20455.8
chr4_140296936	A	G	FALSE	FALSE	V108A	Padi6	uc008vnc.1#exon.2	0				H-2-Ld	1.05	VPTATAALF	332.19	VPTATAVLF	0.5	121.23	H2-IAd	17.345	FCPDQEVPTATAALF	FCPDQEVPTATAVLF	15.84	5342.48
chr4_140979876	G	C	TRUE	FALSE		Hspb7	uc008voj.1#exon.2	0.0721791					999							999
chr4_141027661	C	T	FALSE	FALSE	V2762M	Spen	uc008vom.1#exon.7	8.18599				H-2-Dd	2.7	EQPRATEGM	6762.51	EQPRATEGV	3.3	8356.51	H2-IAd	5.995	RATEGMVKVPPANKA	RATEGVVKVPPANKA	17.325	1393.83
chr4_142725453	A	G	FALSE	FALSE	Y390H	Prdm2	uc012doi.1#exon.6	9.03966				H-2-Dd	1.1	INHAFKCKHC	62.9354	INHAFKCKYC	1	52.7923	H2-IAd	38.505	HIHISTINHAFKCKH	HIHISTINHAFKCKY	38.735	828887
chr4_142959737	A	G	FALSE	FALSE	S239G	Lrrc38	uc008vqb.2#exon.1	0				H-2-Dd	1.6	SEAGFSECKF	111.442	SEASFSECKF	5.4	808.195	H2-IAd	4.265	MEDRRVALRELSEAG	MEDRRVALRELSEAS	4.105	16904.5
chr4_142986346	G	A	TRUE	TRUE		Pramel1	uc008vqc.2#exon.1	0.170618					999							999
chr4_143205986	C	G	FALSE	FALSE	Q254E	Gm13083	uc012doo.1#exon.1	0				H-2-Dd	1.7	EKLLFKQICI	123.639	QKLLFKQICI	1.8	135.758	H2-IAd	11.3	VGRMKNLEKLLFKQI	VGRMKNLQKLLFKQI	6.78	11104.2
chr4_143316682	C	T	FALSE	FALSE	L153F	Gm13078	uc008vqk.1#exon.2	0				H-2-Ld	2.55	MTIKMNFSL	2574.85	MTIKMNLSL	8.6	10684.7	H2-IAd	2.72	GKQTMTIKMNFSLMS	GKQTMTIKMNLSLMS	1.06	8391.25
chr4_143485475	G	A	FALSE	FALSE	A404V	Pramef6	uc012doq.1#exon.3	0				H-2-Kd	3.3	HTVNLTKLTL	6365.95	HTANLTKLTL	6.9	9645.75	H2-IAd	6.36	TVNLTKLTLEKYPAP	TANLTKLTLEKYPAP	5.81	93135.3
chr4_143799262	G	A	FALSE	FALSE	A108V	C87977	uc008vqz.2#exon.1	0				H-2-Dd	2.3	EGLDILLVQK	193.209	EGLDILLAQK	2.3	189.053	H2-IAd	8.065	LDILLVQKVQTSRCK	LDILLAQKVQTSRCK	4.12	4820.67
chr4_143862772	A	G	FALSE	FALSE	W216R	Pramel5	uc008vra.1#exon.2	0				H-2-Ld	2.8	SIHRDIYNL	11546.8	SIHWDIYNL	4.35	15318	H2-IAd	1.63	VASIQELAIKSIHRD	VASIQELAIKSIHWD	2.345	32648.5
chr4_143862894	T	C	FALSE	FALSE	K175R	Pramel5	uc008vra.1#exon.2	0				H-2-Dd	3.5	WAEQRRDGI	11073.3	WAEQRKDGI	4.6	9665.2	H2-IAd	28.505	AEQRRDGIQVICEKL	AEQRKDGIQVICEKL	26.605	301.701
chr4_144008334	G	A	FALSE	FALSE	P188L	1700012P22Rik	uc008vrf.1#exon.3	0				H-2-Kd	3.9	PHLRLQPIPR	7078.46	PHPRLQPIPR	14.4	14991.7	H2-IAd	1.72	AMSRREHAIPVPHLR	AMSRREHAIPVPHPR	1.985	7958.94
chr4_144046040	G	A	TRUE	FALSE		Aadacl3	uc008vrg.1#exon.3	0					999							999
chr4_144047816	T	C	TRUE	FALSE		Aadacl3	uc008vrg.1#exon.1	0					999							999
chr4_14437308	G	A	TRUE	FALSE		Slc26a7	uc008saz.2#exon.15	0					999							999
chr4_145054938	G	A	TRUE	TRUE		Vmn2r-ps14	uc008vrx.1#exon.0	7.0679					999							999
chr4_147646210	G	A	TRUE	TRUE		Ptchd2	uc008vum.1#exon.1	0					999							999
chr4_147846153	G	A	FALSE	FALSE	V971M	Mtor	uc008vur.2#exon.18	10.3895				H-2-Kd	0.5	HHTMMVQAI	172.75	HHTMVVQAI	0.7	425.9	H2-IAd	0.435	LSHHHTMMVQAITFI	LSHHHTMVVQAITFI	0.295	189.605
chr4_147988073	T	G	FALSE	TRUE	I501S	Tardbp	uc008vva.1#exon.1	35.5812				H-2-Kd	2.9	SLNIRMGSL	1766.22	SLNIRMGIL	8.5	9354.25	H2-IAd	4.145	EKRMAASSLNIRMGS	EKRMAASSLNIRMGI	4.265	33400.2
chr4_148040845	T	C	FALSE	FALSE	L189P	Gm572	uc008vvj.1#exon.6	0				H-2-Kd	0.3	WLLSLRGEPV	1534.2	WLLSLRGELV	0.3	1526.44	H2-IAd	21.315	GQTPWLLSLRGEPVA	GQTPWLLSLRGELVA	20.26	2961.22
chr4_148307380	C	T	TRUE	FALSE		Casz1	uc008vvl.1#exon.5	0.0118733					999							999
chr4_151653508	C	T	TRUE	FALSE		Gpr153	uc008wab.1#exon.1	0.0320613					999							999
chr4_151912017	A	G	TRUE	FALSE		Nphp4	uc008wap.1#exon.13	8.90082					999							999
chr4_153409916	T	C	FALSE	FALSE	E448G	Ccdc27	uc008wbf.1#exon.7	0				H-2-Kd	5.4	GLLEKELRER	8431.21	ELLEKELRER	6	8943.16	H2-IAd	19.355	DFQESQLRKVTTENG	DFQESQLRKVTTENE	21.07	395.695
chr4_153636649	A	C	FALSE	FALSE	N741T	Megf6	uc008wbp.2#exon.17	0.00440283				H-2-Dd	1.6	PVGTFGVTCS	113.21	PVGTFGVNCS	1.5	104.511	H2-IAd	28.395	TCSGSCSCVGAPCHR	NCSGSCSCVGAPCHR	28.115	446623
chr4_154232209	T	C	FALSE	FALSE	L65P	Ttc34	uc012dql.1#exon.1	0				H-2-Kd	1.9	SLLVAPSQRP	4606.31	SLLVALSQRP	3.6	6700.61	H2-IAd	0.12	PSQRPQAAPVLVRLA	LSQRPQAAPVLVRLA	0.115	65.6579
chr4_154239364	A	G	FALSE	TRUE	T380A	Ttc34	uc008wcc.1#exon.4	0				H-2-Dd	6.7	QAAAKEASNI	1169.29	QTAAKEASNI	4.5	573.878	H2-IAd	0.23	SPERQSLVQAAAKEA	SPERQSLVQTAAKEA	1.325	68.4068
chr4_17981621	G	A	FALSE	TRUE	R327Q	Mmp16	uc008sbv.1#exon.4	0				H-2-Dd	2.1	QPPTGRPSY	5618.61	RPPTGRPSY	5	10276.6	H2-IAd	57.055	ADPRRHDRPKPPQPP	ADPRRHDRPKPPRPP	55.585	2087.51
chr4_19766476	A	G	FALSE	FALSE	E311G	Slc7a13	uc008scf.2#exon.2	0				H-2-Dd	1.5	LGTSRVLYI	1836.27	LETSRVLYI	14.5	11272.8	H2-IAd	29.06	GTSRVLYIASENGQL	ETSRVLYIASENGQL	29.67	5351.88
chr4_21800824	G	A	FALSE	FALSE	A20T	Sfrs18	uc008sdg.2#exon.10	18.4444				H-2-Kd	2.1	SLLEASETDR	4795.35	SLLEASEADR	2.1	4795.35	H2-IAd	3.77	HREQNSLSLLEASET	HREQNSLSLLEASEA	2.265	11381.3
chr4_24523289	C	T	FALSE	FALSE	S1034F	Mms22l	uc008sdx.2#exon.20	6.81483				H-2-Kd	0.4	FYLEFKGSSP	1698.09	SYLEFKGSSP	0.3	1480.79	H2-IAd	2.37	TPLRKHTVHAIRKFY	TPLRKHTVHAIRKSY	2.855	793.834
chr4_24523346	T	C	FALSE	FALSE	F1053S	Mms22l	uc008sdx.2#exon.20	6.81483				H-2-Kd	2.1	SVLASVLQL	3622.27	SVLAFVLQL	7.8	12172.5	H2-IAd	3.56	PPRLASVLASVLQLF	PPRLASVLAFVLQLF	7.05	509.153
chr4_24934442	T	G	FALSE	FALSE	L7V	Gpr63	uc008see.1#exon.1	0				H-2-Ld	10	GVVTAPAVL	18077.4	GVLTAPAVL	6	14009.5	H2-IAd	2.865	VSGVVTAPAVLTAPH	VSGVLTAPAVLTAPH	2.525	728.031
chr4_25127221	C	T	FALSE	FALSE	G253E	Fhl5	uc008sef.1#exon.5	0				H-2-Dd	8	HSECFNCEKC	1626.37	HSECFNCGKC	7.8	1540.7	H2-IAd	25.61	FNCEKCSVSLVGEGF	FNCGKCSVSLVGEGF	27.195	108652
chr4_26267926	A	G	FALSE	FALSE	F61L	Manea	uc008sej.1#exon.1	6.98278				H-2-Kd	7	ADLQRSDRI	13624.7	ADFQRSDRI	8.9	10623	H2-IAd	16.735	LNAHSGNKADLQRSD	LNAHSGNKADFQRSD	42.89	294.786
chr4_28874722	A	G	FALSE	FALSE	E615G	Epha7	uc008sen.2#exon.9	0				H-2-Kd	0.5	TYIDPETYGD	1951.3	TYIDPETYED	0.5	1945.06	H2-IAd	43.6	PGTKTYIDPETYGDP	PGTKTYIDPETYEDP	43.09	8413.33
chr4_28889662	T	G	FALSE	FALSE	F944V	Epha7	uc008sen.2#exon.15	0				H-2-Kd	4.4	VTAAGYNSL	4126.17	FTAAGYNSL	2.2	1662.46	H2-IAd	3.365	LQAIKMERYKDNVTA	LQAIKMERYKDNFTA	5.155	2120
chr4_28893663	T	A	TRUE	TRUE		Epha7	uc008sen.2#exon.16	0					999							999
chr4_32727222	G	A	FALSE	FALSE	R434K	Casp8ap2	uc012dbh.1#exon.6	6.46898				H-2-Dd	0.9	RCSSFLSSNK	44.9755	RCSSFLSSNR	1.2	69.1304	H2-IAd	29.155	KNSKYPHSKEVSVAH	RNSKYPHSKEVSVAH	29.16	1570.67
chr4_32731702	C	T	FALSE	FALSE	S1267F	Casp8ap2	uc008sex.2#exon.7	6.52785				H-2-Dd	2.4	ASAKFERSFE	198.91	ASAKSERSFE	34.1	26102.8	H2-IAd	7.835	EEAQAAQHASAKFER	EEAQAAQHASAKSER	6.03	11809.6
chr4_32754349	G	A	FALSE	FALSE	G256R	Mdn1	uc008sez.1#exon.4	4.2192				H-2-Ld	1.95	EPQYIQRHL	5925.69	EPQYIQGHL	0.75	1016.49	H2-IAd	4.755	QRHLVSADLSSSVAA	QGHLVSADLSSSVAA	12.865	1187.92
chr4_32794602	G	C	FALSE	FALSE	G1639A	Mdn1	uc008sfa.1#exon.33	5.71262				H-2-Kd	0.3	VYIDAIGSGV	1488.23	VYIDGIGSGV	1.1	3073.36	H2-IAd	7.155	FVHAACLVYIDAIGS	FVHAACLVYIDGIGS	18.645	180.099
chr4_33443080	C	T	TRUE	FALSE		Rngtt	uc012dbk.1#exon.8	6.18794					999							999
chr4_34031490	G	A	TRUE	FALSE		Cnr1	uc008sfw.1#exon.1	0					999							999
chr4_34758566	G	A	TRUE	FALSE		Zfp292	uc008sgn.2#exon.7	4.26349					999							999
chr4_3516407	G	A	FALSE	FALSE	R419K	Tgs1	uc008rwi.2#exon.4	8.08176		rs27697616	by-frequency	H-2-Dd	5.6	HKPSKVKKS	10479.4	HKPSKVKRS	7	11320.9	H2-IAd	12.31	PEHKPSKVKKSHELD	PEHKPSKVKRSHELD	12.875	216316
chr4_3710192	G	A	TRUE	FALSE		Lyn	uc008rwm.2#exon.11	2.94923					999							999
chr4_4061249	T	G	FALSE	FALSE	E181D	Penk	uc008rwz.1#exon.1	0				H-2-Ld	9.5	ESTNNDDDM	14655.1	ESTNNDEDM	16.8	23672.2	H2-IAd	54.775	DDMSKRYGGFMRSLK	EDMSKRYGGFMRSLK	53.975	10399.2
chr4_41158768	G	A	FALSE	FALSE	T342I	Ubap2	uc008sik.1#exon.11	26.4515				H-2-Dd	3.7	MAPGTANSI	9019.24	MAPGTANST	5.9	15003.3	H2-IAd	19.8	ISASSYSPQSLSSVL	TSASSYSPQSLSSVL	20.77	45293.1
chr4_41671126	G	A	TRUE	TRUE		Arid3c	uc012dce.1#exon.6	0					999							999
chr4_43035540	C	T	FALSE	FALSE	E293K	Pigo	uc008sov.1#exon.3	3.49355				H-2-Ld	1.65	LKVSAALFL	522.44	LEVSAALFL	1.4	434.41	H2-IAd	2.78	DSELKVSAALFLYSP	DSELEVSAALFLYSP	7.14	139.354
chr4_43046456	G	A	FALSE	TRUE	Q523-	B230312A22Rik	uc008soz.1#exon.8	2.59288					999							999
chr4_44045533	T	C	TRUE	TRUE		Clta	uc008srh.1#exon.5	54.9094					999							999
chr4_46536520	A	C	FALSE	TRUE	F130V	Trim14	uc012ddt.1#exon.2	1.21195				H-2-Kd	10.5	KVIDKSTQL	12858.9	KFIDKSTQL	4.2	2622.94	H2-IAd	2.595	VIDKSTQLTLQVYRE	FIDKSTQLTLQVYRE	2.625	255.629
chr4_46553319	G	A	TRUE	TRUE		Coro2a	uc008stz.2#exon.11	5.16541					999							999
chr4_47062195	G	A	FALSE	TRUE	H194Y	Anks6	uc008sui.1#exon.1	1.3546				H-2-Kd	0.6	GYEAVVRLL	280.61	GHEAVVRLL	10.8	11136.9	H2-IAd	2.435	HGYEAVVRLLMEWGA	HGHEAVVRLLMEWGA	2.25	780.357
chr4_48481523	G	A	TRUE	TRUE		Tex10	uc012ddy.1#exon.0	12.6255					999							999
chr4_48573843	T	C	FALSE	TRUE	Y183H	5730528L13Rik	uc008svg.2#exon.2	7.52988				H-2-Kd	4.3	KNHRSKTPQ	13862.7	KNYRSKTPQ	4.3	14702.8	H2-IAd	14.055	SCSAVRITANKNHRS	SCSAVRITANKNYRS	10.99	6578.3
chr4_49393172	G	A	FALSE	FALSE	P340L	Acnat2	uc012deb.1#exon.2	0				H-2-Kd	0.2	AYLGAGHLIE	1261.39	AYPGAGHLIE	0.9	2671.54	H2-IAd	4.03	RSSGRMLAYLGAGHL	RSSGRMLAYPGAGHL	12.165	1820.57
chr4_52497036	G	A	FALSE	FALSE	R1132Q	Smc2	uc008swk.1#exon.23	32.9283				H-2-Ld	3.4	IGQMLQTHF	12643.3	IGQMLRTHF	3.75	13369.6	H2-IAd	27.63	DLSHTQNIGQMLQTH	DLSHTQNIGQMLRTH	24.305	6184.33
chr4_52924518	A	T	FALSE	FALSE	V49D	Olfr272	uc008swq.1#exon.0	0				H-2-Kd	4.5	VLIAVDIHDI	7616.84	VLIAVVIHDI	4.8	7943.35	H2-IAd	8.655	NGVLIAVDIHDIRLH	NGVLIAVVIHDIRLH	15.375	2602.99
chr4_53046685	T	G	TRUE	TRUE		Abca1	uc008swu.1#exon.49	9.21069					999							999
chr4_55022853	G	A	TRUE	FALSE		Zfp462	uc008sxi.1#exon.2	3.9926					999							999
chr4_55544772	G	A	TRUE	TRUE		Klf4	uc008sxk.2#exon.0	46.699					999							999
chr4_56764350	A	C	TRUE	TRUE		Ikbkap	uc008sxp.2#exon.2	7.91455					999							999
chr4_56815553	C	A	FALSE	TRUE	P24Q	BC026590	uc008sxs.1#exon.0	8.41518				H-2-Dd	2.7	PQPSLVDRY	6725.02	PPPSLVDRY	0.8	1239.42	H2-IAd	18.09	APPEVVIATEAPQPS	APPEVVIATEAPPPS	25.3	8176.22
chr4_58082311	G	A	FALSE	FALSE	S2782F	Svep1	uc008syr.1#exon.37	0				H-2-Ld	1.3	KPNPLWNGF	3059.4	KPNPLWNGS	15.4	22169.5	H2-IAd	40.235	FIKGDDYSYLGVLYY	SIKGDDYSYLGVLYY	39.955	42033.2
chr4_58136929	T	G	TRUE	FALSE		Svep1	uc008syr.1#exon.9	0					999							999
chr4_59969845	A	C	TRUE	TRUE		Mup4	uc008tag.1#exon.6	0					999							999
chr4_62982544	G	A	FALSE	TRUE	G1505R	Col27a1	uc008tfs.1#exon.48	0				H-2-Dd	4.7	GLPGNQREP	9485.43	GLPGNQGEP	5	9756.55	H2-IAd	84.42	KRGTEGGTGLPGNQR	KRGTEGGTGLPGNQG	84.45	14770.8
chr4_63037864	T	A	FALSE	FALSE	D1047V	Akna	uc008tgb.2#exon.14	0				H-2-Kd	1	NLLLNRTERV	3035.81	NLLLNRTERD	2.3	5154.14	H2-IAd	0.935	ERVQAIKDLQAEVSR	ERDQAIKDLQAEVSR	2.06	497.716
chr4_63272990	G	A	TRUE	FALSE		1700018C11Rik	uc008tgz.1#exon.2	0					999							999
chr4_65242786	G	A	TRUE	FALSE		Astn2	uc008thn.1#exon.16	0					999							999
chr4_65274887	A	G	FALSE	FALSE	K216R	Trim32	uc008thq.2#exon.1	6.5904				H-2-Kd	11.5	EVERSNSQV	15849.4	EVEKSNSQV	10.9	14394.3	H2-IAd	31.73	RSNSQVVEEQSYLLN	KSNSQVVEEQSYLLN	32.015	401613
chr4_65276522	C	T	TRUE	TRUE		Trim32	uc008thq.2#exon.1	6.5904					999							999
chr4_6624820	G	A	TRUE	FALSE		Tox	uc008rxs.2#exon.6	0					999							999
chr4_68423717	G	A	TRUE	FALSE		Dbc1	uc008thw.1#exon.7	0					999							999
chr4_68453883	G	A	FALSE	FALSE	P374S	Dbc1	uc008thw.1#exon.6	0				H-2-Ld	2.95	CRHNSNHQL	3766.89	CRHNPNHQL	5.95	12705.8	H2-IAd	29.73	SNHQLPRERTIQQWL	PNHQLPRERTIQQWL	31.91	6454.74
chr4_69942403	G	A	FALSE	FALSE	P566L	Cdk5rap2	uc008thy.1#exon.20	9.59133				H-2-Dd	0.3	LGHSFLANSF	12.0751	LGHSFPANSF	3.5	367.885	H2-IAd	44.645	QVAVQLRDELGHSFL	QVAVQLRDELGHSFP	45.84	3345.82
chr4_73744010	G	A	FALSE	FALSE	W86-	Frmd3	uc008tjg.2#exon.2	0					999							999
chr4_73989305	G	A	FALSE	FALSE	V605I	Kdm4c	uc012dgi.1#exon.12	4.38457				H-2-Kd	12.7	VLSIDEEIEE	13817.2	VLSIDEEVEE	12.7	13817.2	H2-IAd	24.53	IEETESWAKPLIHLW	VEETESWAKPLIHLW	24.16	86148.7
chr4_80481312	T	A	TRUE	FALSE		Tyrp1	uc008tjq.1#exon.1	0					999							999
chr4_80557364	G	A	FALSE	FALSE	R36Q	D4Bwg0951e	uc008tjv.1#exon.0	0.0293984				H-2-Ld	7.85	APQEGAADP	17963.2	APREGAADP	39.95	63148	H2-IAd	30.25	LARSLRGEELAPQEG	LARSLRGEELAPREG	27.89	18967.3
chr4_81009993	C	T	TRUE	FALSE		Mpdz	uc012dgl.1#exon.12	0.00564023					999							999
chr4_81010008	C	T	TRUE	FALSE		Mpdz	uc012dgl.1#exon.12	0.00564023					999							999
chr4_81942608	G	A	FALSE	TRUE	L481F	Nfib	uc008tjz.2#exon.9	9.28563				H-2-Dd	0.6	GEPFFQAETS	24.5107	GEPFLQAETS	27.1	15978.3	H2-IAd	63.085	QNYGLNIIGEPFFQA	QNYGLNIIGEPFLQA	57.775	61862.6
chr4_82586554	G	A	FALSE	TRUE	P1507S	Frem1	uc008tkp.1#exon.7	0.00737611				H-2-Kd	6.3	ALSVLTKNKR	9227.27	ALPVLTKNKR	6.5	9367.12	H2-IAd	5.445	VFEITLQTVDSALSV	VFEITLQTVDSALPV	5.87	5803.22
chr4_82650198	G	A	FALSE	TRUE	S423F	Frem1	uc008tkm.2#exon.5	0.00532402				H-2-Dd	4.5	FWNTGLNLLE	578.466	SWNTGLNLLE	4.8	652.62	H2-IAd	22.44	HISIRTADTNAPRVF	HISIRTADTNAPRVS	23.65	684.578
chr4_82659782	A	G	FALSE	TRUE	V195A	Frem1	uc008tkm.2#exon.2	0.00532402				H-2-Kd	4.7	QLPAHGKLAV	7852.69	QLPAHGKLVV	4.7	7829.69	H2-IAd	18.225	QLPAHGKLAVVNRKS	QLPAHGKLVVVNRKS	34.72	2042.69
chr4_83118985	G	C	FALSE	FALSE	D138E	Psip1	uc008tkw.1#exon.5	37.6116				H-2-Dd	13.5	EDVTKAVEI	15416.4	EDVTKAVDI	18.7	16321.3	H2-IAd	5.995	EDVTKAVEITTPKAA	EDVTKAVDITTPKAA	9.425	4671.79
chr4_84695702	G	T	FALSE	TRUE	E752-	Cntln	uc008tll.1#exon.14	3.89705					999							999
chr4_85033635	T	A	TRUE	FALSE		Sh3gl2	uc008tlo.1#exon.8	0					999							999
chr4_86070265	G	C	FALSE	FALSE	V1231L	Adamtsl1	uc009vcq.2#exon.26	0				H-2-Ld	7.6	PANWQRCNL	17622.5	PANWQRCNV	17.4	23941.3	H2-IAd	62.23	RPANWQRCNLTPCEN	RPANWQRCNVTPCEN	67.595	497.268
chr4_86229075	C	T	FALSE	FALSE	A821T	Haus6	uc008tlx.1#exon.15	13.4064				H-2-Kd	0.3	SYETLKKSL	34.34	SYEALKKSL	0.1	15.68	H2-IAd	7.49	TSYETLKKSLSKIRE	TSYEALKKSLSKIRE	3.17	69258.1
chr4_8712521	G	A	FALSE	FALSE	V560M	Chd7	uc008rxz.1#exon.2	1.88518				H-2-Dd	1.4	PSEPFLEKPM	91.9866	PSEPFLEKPV	4.8	643.022	H2-IAd	1.28	MPDMTQVSAQNAQLV	VPDMTQVSAQNAQLV	1.335	4164.88
chr4_87428210	C	T	FALSE	TRUE	E321K	Mllt3	uc008tmn.1#exon.2	13.0865				H-2-Kd	0.4	RLMTLRKRHI	1665.95	RLMTLRERHI	0.4	1820.65	H2-IAd	1.03	ELHRRLMTLRKRHIL	ELHRRLMTLRERHIL	2.795	198.052
chr4_89358510	G	C	FALSE	FALSE	C339S	Dmrta1	uc008tol.1#exon.1	0				H-2-Kd	3.8	SKGDVVQAI	7168.64	CKGDVVQAI	12.3	12694.8	H2-IAd	10.91	FSKGDVVQAIEQILN	FCKGDVVQAIEQILN	10.69	118.262
chr4_94238521	C	T	FALSE	FALSE	G54R	Plaa	uc008tsc.1#exon.2	7.47538				H-2-Dd	17.8	LGKLKELNR	19331.5	LGKLKELNG	20	20634.4	H2-IAd	48.52	ANPTQILGKLKELNR	ANPTQILGKLKELNG	49.915	46739.7
chr4_94639646	C	T	TRUE	FALSE		Mysm1	uc008tsp.1#exon.2	2.6383					999							999
chr4_9464841	C	T	FALSE	FALSE	R345K	Asph	uc008ryf.2#exon.14	10.5066				H-2-Kd	0.9	KYPQSPRAKY	2836.56	KYPQSPRARY	0.9	2848.3	H2-IAd	36.57	VRKYPQSPRAKYGKA	VRKYPQSPRARYGKA	30.585	9319.57
chr4_9510991	C	T	FALSE	FALSE	A282T	Asph	uc008ryf.2#exon.12	10.2409				H-2-Kd	5.3	SEEINVTSV	7584.29	SEEINVASV	24	29255.4	H2-IAd	32.535	DSSIISEEINVTSVE	DSSIISEEINVASVE	20.405	12252.4
chr4_95593621	C	T	TRUE	TRUE		Fggy	uc008tsy.2#exon.15	2.59083					999							999
chr4_95974134	T	G	FALSE	FALSE	K338N	Cyp2j11-ps	uc008tth.2#exon.6	0				H-2-Kd	4.5	VQENVHSEI	6377.11	VQEKVHSEI	3.7	5120.93	H2-IAd	26.91	ENVHSEIDRVIGHGR	EKVHSEIDRVIGHGR	21.655	6750.91
chr4_98098576	C	T	TRUE	TRUE		Inadl	uc008tub.1#exon.10	0.00414455					999							999
chr4_98446073	C	T	FALSE	FALSE	A276T	Kank4	uc008tuk.2#exon.2	0				H-2-Kd	7.2	EHHMRETEL	6737.52	EHHMREAEL	25.5	25058.8	H2-IAd	5.905	HHMRETELVLTPGSA	HHMREAELVLTPGSA	2.215	112.265
chr4_98446512	C	T	TRUE	FALSE		Kank4	uc008tuk.2#exon.2	0					999							999
chr4_98601304	G	A	FALSE	FALSE	G722S	Usp1	uc008tum.1#exon.8	26.4291				H-2-Ld	5.9	SSDQTSVNM	11912.1	SSDQTGVNM	5.35	11854.5	H2-IAd	39.885	KESSDQTSVNMNGLE	KESSDQTGVNMNGLE	66.365	131692
chr5_100466956	C	T	FALSE	FALSE	D163N	Hnrpdl	uc008ygy.1#exon.1	47.113				H-2-Kd	4.9	LSWDTSKKNL	7985.99	LSWDTSKKDL	4.8	7911.77	H2-IAd	31.68	LSWDTSKKNLTEYLS	LSWDTSKKDLTEYLS	26.73	6469.22
chr5_102092703	C	G	FALSE	FALSE	A184P	Nkx6-1	uc008yim.1#exon.0	0				H-2-Dd	0.6	FSPSAAPVA	466.09	FSPSAAAVA	0.6	532.03	H2-IAd	2.095	YFSPSAAPVAAVGRY	YFSPSAAAVAAVGRY	0.975	19814.8
chr5_103958678	T	C	FALSE	TRUE	S715P	Ptpn13	uc008yjm.1#exon.0	7.37003				H-2-Dd	0.7	GVPYFRLEHY	29.4876	GVSYFRLEHY	1.1	67.0746	H2-IAd	12.685	PYFRLEHYLPARVME	SYFRLEHYLPARVME	11.64	62671.6
chr5_104522185	G	A	TRUE	FALSE		Sparcl1	uc008ykb.2#exon.3	0.032059					999							999
chr5_104767060	G	A	TRUE	FALSE		Mepe	uc008ykh.2#exon.2	0					999							999
chr5_105404388	T	C	FALSE	FALSE	R86G	Abcg3	uc008ykt.1#exon.2	0				H-2-Dd	1.1	MGPQDGSGS	9501.82	MGPQDGSRS	1.2	11920.2	H2-IAd	2.955	GSGSLLLDVLAARRD	GSRSLLLDVLAARRD	0.93	495.474
chr5_105554599	G	A	TRUE	TRUE		Gbp4	uc008ykx.1#exon.3	1.22636					999							999
chr5_107307628	T	C	TRUE	FALSE		Hfm1	uc012eai.1#exon.25	0.0422314					999							999
chr5_107412176	G	A	FALSE	TRUE	E500K	Cdc7	uc008ylw.1#exon.11	11.1946				H-2-Kd	8.8	QAQHSKDSL	11069.6	QAQHSEDSL	8.6	10955.2	H2-IAd	0.145	HKASRVQAAQAQHSK	HKASRVQAAQAQHSE	0.145	446.575
chr5_107644069	G	A	TRUE	FALSE		Tgfbr3	uc008ylz.2#exon.2	11.6932					999							999
chr5_107788385	C	T	TRUE	FALSE		Brdt	uc008ymc.1#exon.10	1.68614					999							999
chr5_108032842	C	T	FALSE	FALSE	P113S	Rpap2	uc008ymn.2#exon.4	3.82839				H-2-Kd	11.3	KKLGVISKQK	12898.5	KKLGVIPKQK	10.5	12315.3	H2-IAd	12.825	LGVISKQKYRISTKT	LGVIPKQKYRISTKT	24.71	25767.2
chr5_108338861	A	G	FALSE	FALSE	F283S	Fam69a	uc008yni.2#exon.4	9.4907				H-2-Ld	2	VSHGPYGNF	2538.09	VFHGPYGNF	3.95	12897	H2-IAd	47.485	AKIAIGLLEFVEDVS	AKIAIGLLEFVEDVF	51.205	5930.75
chr5_108999203	C	G	TRUE	FALSE		Gak	uc008yok.1#exon.25	15.3561					999							999
chr5_109215162	C	G	FALSE	FALSE	G62A	Tmed11	uc008ypd.1#exon.1	0				H-2-Dd	0.9	ALGMFVTVTT	43.9839	GLGMFVTVTT	0.8	39.1888	H2-IAd	25.055	LESAPALGMFVTVTT	LESAPGLGMFVTVTT	57.095	3395.72
[truncated: 1,024 more rows]
