# Supplementary material for: Immunomic, genomic and transcriptomic characterization of CT26 colorectal carcinoma
Source: BMC Genomics. 2014 Mar 13;15(1):190. doi: 10.1186/1471-2164-15-190 (PMC4007559; doi:10.1186/1471-2164-15-190)
Supplement: Supplementary file 4 — Additional file 4: The 363 insertion and deletion mutations. Columns include chromosomal position of the mutation, reference and observed nt(s), location of indel, frameshift mutation, classification non/synonymous, in UTR, gene symbol, UCSC transcript ID (if the mutation can occur in more than one transcript of this gene they are separated by a space), transcript ID and affected exon, mean expression (combined of gene expression and exon expression), possible repeat region, dbSNP ID and dbSNP validation source, allele frequency for CT26 and Balb/c replicates, number of reads per sample supporting this indel. (XLSX 97 KB) [file 12864_2013_7028_MOESM4_ESM.xlsx]

## Sheet: indels
								Indel DNA allele frequency						Indel DNA read count
position	ref	alt1	classification	synonymous	gene	transcript	gene expression	CT26	CT26	CT26	Balbc	Balbc	Balbc	CT26	CT26	CT26	Balbc	Balbc	Balbc	Confidence
chr1_176148560	T	-G	transcript	False	Spna1	uc007dsw.2	0.0288151	0.609	0.536	0.348	0	0	0	14	15	8	0	0	0	TRUE
chr10_13255754	A	-T	transcript	False	Pex3	uc007eky.2	3.05993	0.319	0.316	0.243	0.005	0	0	66	54	46	1	0	0	TRUE
chr10_45101025	G	-C	transcript	False	Lin28b	uc011xdp.1	0	0.395	0.447	0.378	0	0	0	17	17	14	0	0	0	TRUE
chr10_53794286	C	-G	transcript	False	Man1a	uc007fbw.1	0.173012	0.312	0.305	0.353	0	0	0	34	25	24	0	0	0	TRUE
chr11_101881806	C	-T	transcript	False	Mpp3	uc011yfo.1	0	0.319	0.286	0.234	0.06	0.089	0.069	29	22	15	4	4	4	TRUE
chr11_121008345	T	-GTCAGA	transcript	False	Tex19.1	uc007mvi.1	0	0.478	0.471	0.406	0	0	0	11	8	13	0	0	0	TRUE
chr11_16854323	G	-A	transcript	False	Fbxo48	uc007ibu.1	2.73277	0.364	0.411	0.303	0	0	0	16	30	20	0	0	0	TRUE
chr11_30354832	T	-C	transcript	False	4930505A04Rik	uc007ihv.1	0.0632465	0.307	0.276	0.212	0	0	0	61	45	36	0	0	0	TRUE
chr11_4784036	G	-C	transcript	False	Nipsnap1	uc007hvk.1	0.00970412	0.365	0.411	0.322	0	0	0	46	46	37	0	0	0	TRUE
chr11_4970271	T	-C	transcript	False	Ewsr1	uc007hvx.1	49.1332	0.227	0.193	0.322	0	0	0	39	27	49	0	0	0	TRUE
chr11_73267697	G	-T	transcript	False	Olfr380	uc007kau.1	0	0.373	0.355	0.341	0.014	0.022	0.014	91	86	86	3	3	2	TRUE
chr11_85635535	G	-A	transcript	False	Bcas3	uc007krz.2	1.75305	0.447	0.308	0.407	0.008	0.011	0	55	48	59	1	1	0	TRUE
chr14_24155295	G	-T	transcript	False	Kcnma1	uc011zhb.1	0.0240573	0.678	0.68	0.705	0.014	0	0	101	100	110	3	0	0	TRUE
chr16_16767168	C	-T	transcript	False	Spag6	uc007yjb.2	0	0.325	0.316	0.38	0	0	0	27	25	27	0	0	0	TRUE
chr19_13520140	T	-A	transcript	False	Olfr1471	uc008gvm.1	0	0.319	0.342	0.351	0.009	0.007	0.019	96	89	74	3	1	3	TRUE
chr19_39237841	C	-G	transcript	False	Cyp2c65	uc012blk.1	0.0269592	0.081	0.086	0.103	0.002	0	0	33	39	41	1	0	0	TRUE
chr19_41858817	T	+A	transcript	False	Arhgap19	uc008hmh.2	1.1816	1	1	1	0	0	0	670	675	591	0	0	0	TRUE
chr2_164233903	G	-C	transcript	False	Rbpjl	uc008nup.1	0	0.365	0.32	0.326	0	0	0	31	31	30	0	0	0	TRUE
chr4_114794290	G	-A	transcript	False	Cyp4x1	uc008uep.1	0	0.347	0.268	0.296	0	0	0	35	22	24	0	0	0	TRUE
chr4_25177781	G	-ACTA	transcript	False	Ufl1	uc008seg.2	4.92135	0.238	0.284	0.329	0	0	0	19	27	27	0	0	0	TRUE
chr6_128518764	G	-T	transcript	False	BC048546	uc009eeh.2	0	0.684	0.691	0.748	0	0	0	134	105	110	0	0	0	TRUE
chr7_92560200	G	-T	transcript	False	Vmn2r69	uc012foj.1	0	0.668	0.6	0.656	0.008	0.007	0	145	147	139	2	1	0	TRUE
chr8_88036042	G	-C	transcript	False	Gpt2	uc009mpx.1	18.9141	0.356	0.355	0.391	0	0	0	16	11	18	0	0	0	TRUE
chr9_119822724	G	-T	transcript	False	Wdr48	uc009sbp.1	3.34251	0.303	0.375	0.344	0	0	0.043	20	21	21	0	0	2	TRUE
chr9_39603266	C	-T	transcript	False	Olfr969	uc009oyo.1	0	0.344	0.345	0.287	0	0	0	145	159	145	0	0	0	TRUE
chr9_60528448	G	-T	transcript	False	Lrrc49	uc009pze.2	2.98508	0.281	0.375	0.327	0	0	0	16	18	18	0	0	0	TRUE
chrX_152009627	A	-G	transcript	False	Ptchd1	uc009urw.1	0	1	1	1	0	0	0.065	37	24	31	0	0	2	TRUE
chrX_65174250	C	-T	transcript	False	4933436I01Rik	uc009tis.1	0	0.483	0.403	0.446	0.029	0.029	0.026	43	31	37	5	2	2	TRUE
chr1_180259329	G	-A	transcript	True	Hnrnpu	uc011wxl.1	226.312	0.636	0.478	0.5	0.118	0.167	0.182	14	11	9	2	2	2	TRUE
chr11_24621403	T	-A	transcript	True	Gm10466	uc011xsh.1	0	0.353	0.371	0.373	0	0	0	49	56	41	0	0	0	TRUE
chr12_73174885	G	-A	transcript	True	2810055F11Rik	uc007nvd.1	0	0.448	0.585	0.406	0	0	0	30	31	26	0	0	0	TRUE
chr12_75401119	A	-T	transcript	True	Dbpht2	uc007nwy.1	0	0.333	0.421	0.37	0.061	0.079	0.023	18	16	17	3	3	1	TRUE
chr12_85992007	C	-T	transcript	True	Vrtn	uc011ypa.1	0	0.32	0.451	0.269	0	0	0	39	41	25	0	0	0	TRUE
chr15_43109974	G	-A	transcript	True	Eif3e	uc007vpj.1	90.9629	0.996	0.997	0.996	0	0.011	0	271	305	251	0	1	0	TRUE
chr16_27926087	T	-A	transcript	True	Gm10823	uc012adw.1	0	0.362	0.345	0.519	0.068	0.032	0.107	17	19	27	5	1	3	TRUE
chr16_30602503	T	-G	transcript	True	Fam43a	uc007ywy.2	3.21616	0.788	0.829	0.852	0.045	0.083	0.273	26	29	23	1	1	3	TRUE
chr16_78947041	G	-A	transcript	True	Chodl	uc007zsv.1	0	0.424	0.431	0.253	0	0.023	0.021	36	28	19	0	1	1	TRUE
chr2_65364171	G	-A	transcript	True	Scn3a	uc012bwc.1	0	0.822	0.564	0.641	0.071	0	0.063	37	22	25	2	0	1	TRUE
chr4_24935753	G	-T	transcript	True	Gpr63	uc008see.1	0	0.586	0.714	0.821	0.08	0.071	0	17	15	23	2	1	0	TRUE
chr5_111718104	T	-A	transcript	True	Ttc28	uc008yrz.2	1.67604	0.842	0.833	0.697	0.057	0	0.091	32	25	23	2	0	2	TRUE
chr5_150870203	G	-T	transcript	True	Rxfp2	uc009atq.1	0.0128566	0.625	0.625	0.867	0	0.167	0.091	10	15	13	0	2	1	TRUE
chr5_49676639	G	-A	transcript	True	Kcnip4	uc008xjx.1	0.346489	0.574	0.385	0.629	0.095	0	0.071	31	15	22	4	0	1	TRUE
chr5_71834163	G	+T	transcript	True	Cox7b2	uc008xqx.1	0	0.3	0.322	0.383	0	0	0	18	19	18	0	0	0	TRUE
chr5_72689967	A	-T	transcript	True	Atp10d	uc008xri.2	0	0.816	0.536	0.654	0	0	0.1	31	15	17	0	0	2	TRUE
chr6_23002166	G	-A	transcript	True	Ptprz1	uc012eim.1	0	0.5	0.333	0.4	0.02	0.038	0	31	19	30	1	1	0	TRUE
chr7_3298564	A	+T	transcript	True	Myadm	uc009eur.1	88.0134	1	1	1	0	0	0	59	45	53	0	0	0	TRUE
chr7_97592957	A	+TG	transcript	True	Crebzf	uc009ihl.1	10.4062	0.971	1	1	0	0	0	33	41	39	0	0	0	TRUE
chr8_23348935	G	-A	transcript	True	Thsd1	uc009lcw.1	0.26729	0.252	0.347	0.268	0	0	0	38	34	26	0	0	0	TRUE
chr9_113885405	A	-T	transcript	True	Ubp1	uc009rwy.1	15.9911	0.238	0.341	0.423	0.028	0	0	10	15	11	1	0	0	TRUE
chr9_44915937	C	-A	transcript	True	Amica1	uc009pfe.2	0.0173449	0.3	0.778	0.375	0.143	0.25	0.111	3	21	6	2	1	1	TRUE
chr9_51648337	T	-A	transcript	True	9230115E21Rik	uc012gtg.1	1.2018	0.359	0.392	0.389	0.008	0	0	37	49	49	1	0	0	TRUE
chrX_82384888	T	-TC	transcript	True	Dmd	uc009trn.1	0	1	1	1	NA	NA	NA	5	13	12	0	0	0	TRUE
chr2_67957664	G	-T	transcript	True	B3galt1	uc008jxm.2	0	0.386	0.291	0.449	0.029	0.032	0.021	66	65	75	6	3	2	TRUE
chr1_121530294		-A	intron_splicing	True				0.343	0.31	0.289	0	0	0	12	13	11	0	0	0	TRUE
chr1_131999618		-T	intron_splicing	True				0.493	0.544	0.56	0.016	0	0.053	36	31	42	1	0	1	TRUE
chr1_141131485		-A	intron_splicing	True				0.231	0.254	0.303	0.026	0	0.029	18	17	23	2	0	1	TRUE
chr1_14174837		-A	intron_splicing	True				0.926	0.769	0.938	0	0.133	0	25	10	15	0	2	0	TRUE
chr1_141856164		-A	intron_splicing	True				0.29	0.273	0.267	0	0	0	31	24	23	0	0	0	TRUE
chr1_142009282		-A	intron_splicing	True				0.359	0.326	0.342	0	0	0	14	14	13	0	0	0	TRUE
chr1_142475172		-T	intron_splicing	True				0.484	0.471	0.427	0.008	0	0	46	56	47	1	0	0	TRUE
chr1_152537536		-ATCT	intron_splicing	True				0.864	0.692	0.682	0	0	0	19	9	15	0	0	0	TRUE
chr1_165993039		-C	intron_splicing	True				0.788	0.76	0.889	0	0	0	26	19	16	0	0	0	TRUE
chr1_17384874		-A	intron_splicing	True				0.577	0.524	0.632	0.053	0.1	0.2	15	11	12	1	1	2	TRUE
chr1_177079753		-A	intron_splicing	True				0.471	0.45	0.469	0	0	0	16	18	15	0	0	0	TRUE
chr1_181608446		-T	intron_splicing	True				0.475	0.528	0.636	0	0	0	19	19	14	0	0	0	TRUE
chr1_184784011		-A	intron_splicing	True				0.4	0.25	0.429	0	0	0	14	8	9	0	0	0	TRUE
chr1_190478694		-T	intron_splicing	True				0.371	0.275	0.333	0	0	0	13	11	13	0	0	0	TRUE
chr1_4479718		-A	intron_splicing	True				0.953	0.968	0.975	0.017	0.031	0.042	41	30	39	1	1	1	TRUE
chr1_45397542		-T	intron_splicing	True				0.403	0.418	0.35	0.071	0.079	0.033	25	33	21	5	3	1	TRUE
chr1_46381873		-A	intron_splicing	True				0.512	0.491	0.435	0.03	0	0	21	27	20	1	0	0	TRUE
chr1_46561082		-T	intron_splicing	True				0.414	0.356	0.291	0.074	0.143	0.026	29	21	16	4	3	1	TRUE
chr1_46704002		-A	intron_splicing	True				0.492	0.452	0.509	0.015	0.031	0.016	64	61	55	2	2	1	TRUE
chr1_5589187		-T	intron_splicing	True				0.583	0.429	0.529	0	0	0	14	9	9	0	0	0	TRUE
chr1_58402998		-T	intron_splicing	True				0.486	0.638	0.605	0.027	0	0.063	17	30	23	1	0	1	TRUE
chr1_62285269		-A	intron_splicing	True				0.8	0.636	0.744	0.031	0	0.05	16	14	29	1	0	1	TRUE
chr1_80527865		-A	intron_splicing	True				0.438	0.48	0.5	0.091	0.133	0.167	14	12	10	2	2	2	TRUE
chr1_89953014		-T	intron_splicing	True				0.293	0.31	0.346	0.043	0.077	0	24	22	18	2	1	0	TRUE
chr1_99631528		+AT	intron_splicing	True				0.453	0.353	0.556	0	0	0	29	24	40	0	0	0	TRUE
chr10_111499567		-A	intron_splicing	True				0.81	0.667	0.577	0	0	0	17	12	15	0	0	0	TRUE
chr10_122608284		-A	intron_splicing	True				0.49	0.527	0.66	0	0	0.059	25	29	31	0	0	1	TRUE
chr10_33496899		-A	intron_splicing	True				0.625	0.448	0.722	0.069	0	0.077	15	13	13	2	0	1	TRUE
chr10_33498166		-A	intron_splicing	True				0.379	0.515	0.308	0	0	0	25	34	20	0	0	0	TRUE
chr10_51210987		-T	intron_splicing	True				0.361	0.521	0.378	0.019	0	0.02	39	38	28	2	0	1	TRUE
chr10_61325559		-A	intron_splicing	True				0.824	1	0.9	0.158	0.083	0.167	14	14	18	3	1	2	TRUE
chr10_6400561		-A	intron_splicing	True				0.545	0.35	0.208	0.095	0	0.2	18	7	5	2	0	2	TRUE
chr10_69444844		-TCTTC	intron_splicing	True				0.31	0.385	0.388	0	0	0	31	30	38	0	0	0	TRUE
chr10_76485080		-A	intron_splicing	True				0.294	0.484	0.341	0	0	0	10	15	14	0	0	0	TRUE
chr10_77022522		-G	intron_splicing	True				0.4	0.536	0.325	0.043	0.08	0	16	15	13	2	2	0	TRUE
chr10_86199877		-TTTCT	intron_splicing	True				0.909	0.923	1	0	0	0	30	36	25	0	0	0	TRUE
chr10_87875295		-GGGCC	intron_splicing	True				1	1	1	0	0	0	196	203	166	0	0	0	TRUE
chr10_95256266		-A	intron_splicing	True				0.299	0.256	0.361	0.038	0.045	0	26	23	30	2	1	0	TRUE
chr11_104954798		-A	intron_splicing	True				0.333	0.526	0.385	0	0	0	10	10	10	0	0	0	TRUE
chr11_109828464		-A	intron_splicing	True				0.278	0.486	0.541	0	0.111	0	10	17	20	0	2	0	TRUE
chr11_115516785		-A	intron_splicing	True				1	1	1	0.071	0	0	18	24	20	1	0	0	TRUE
chr11_51341406		-T	intron_splicing	True				0.438	0.389	0.414	0	0.071	0.026	21	21	24	0	1	1	TRUE
chr11_51846994		-T	intron_splicing	True				0.222	0.346	0.407	0	0	0	12	18	24	0	0	0	TRUE
chr11_62598511		-T	intron_splicing	True				0.387	0.263	0.485	0	0.133	0	12	5	16	0	2	0	TRUE
chr11_67745190		-T	intron_splicing	True				0.763	0.752	0.733	0.035	0.039	0	90	85	99	4	2	0	TRUE
chr11_69043542		-C	intron_splicing	True				0.433	0.375	0.347	0	0	0	29	36	26	0	0	0	TRUE
chr11_69045929		-G	intron_splicing	True				0.656	0.5	0.769	0.133	0	0	21	7	10	2	0	0	TRUE
chr11_73721005		-A	intron_splicing	True				0.447	0.2	0.594	0	0	0	17	5	19	0	0	0	TRUE
chr11_74236016		-A	intron_splicing	True				0.382	0.412	0.419	0	0	0	13	14	13	0	0	0	TRUE
chr11_74884289		-T	intron_splicing	True				0.395	0.442	0.38	0.056	0.1	0.021	30	34	19	4	3	1	TRUE
chr11_78431842		-A	intron_splicing	True				0.424	0.341	0.438	0	0	0	14	15	14	0	0	0	TRUE
chr11_82553003		+T	intron_splicing	True				0.328	0.263	0.581	0	0	0.095	20	15	18	0	0	2	TRUE
chr11_84777933		-C	intron_splicing	True				0.846	0.647	0.692	0.143	0	0.6	11	11	9	1	0	3	TRUE
chr11_86477089		-A	intron_splicing	True				0.4	0.514	0.31	0	0.1	0	16	19	13	0	1	0	TRUE
chr11_9278604		+A	intron_splicing	True				0.307	0.352	0.419	0	0	0	23	25	26	0	0	0	TRUE
chr12_101140403		-GTTTT	intron_splicing	True				0.647	0.583	0.75	0	0	0	11	14	12	0	0	0	TRUE
chr12_104360742		-A	intron_splicing	True				0.389	0.357	0.472	0.019	0	0	14	10	17	1	0	0	TRUE
chr12_18224570		-A	intron_splicing	True				0.652	0.846	0.739	0.038	0	0	15	11	17	1	0	0	TRUE
chr12_3970782		-T	intron_splicing	True				0.485	0.563	0.611	0.1	0.067	0.053	16	18	11	3	1	1	TRUE
chr12_56863732		-A	intron_splicing	True				0.556	0.5	0.389	0.069	0	0	15	16	7	2	0	0	TRUE
chr12_85784578		-C	intron_splicing	True				1	1	1	0.017	0.052	0	102	106	95	2	4	0	TRUE
chr12_87003611		-A	intron_splicing	True				0.425	0.379	0.387	0.014	0.016	0.012	54	47	43	2	1	1	TRUE
chr12_89193153		-T	intron_splicing	True				0.904	0.853	0.753	0.011	0	0	75	64	58	1	0	0	TRUE
chr12_92564168		+TTTTA	intron_splicing	True				1	1	1	0	0	0	11	16	7	0	0	0	TRUE
chr13_11861975		-A	intron_splicing	True				0.344	0.333	0.361	0.033	0	0	11	9	13	2	0	0	TRUE
chr13_13438288		-T	intron_splicing	True				0.9	0.923	1	0	0.5	0	9	12	9	0	1	0	TRUE
chr13_51016385		-A	intron_splicing	True				0.514	0.595	0.417	0	0	0	19	22	15	0	0	0	TRUE
chr13_93811580		-A	intron_splicing	True				0.448	0.387	0.364	0.087	0	0	13	12	12	2	0	0	TRUE
chr13_97398936		-T	intron_splicing	True				0.381	0.315	0.343	0.014	0	0	16	17	12	1	0	0	TRUE
chr14_15811288		-T	intron_splicing	True				0.575	0.531	0.391	0.067	0.143	0	23	17	9	2	2	0	TRUE
chr14_30864990		-T	intron_splicing	True				0.358	0.323	0.4	0.045	0.05	0.053	34	21	28	3	3	2	TRUE
chr14_42164679		-T	intron_splicing	True				0.555	0.486	0.598	0	0.01	0.01	106	88	101	0	1	1	TRUE
chr14_56786810		-A	intron_splicing	True				0.591	0.6	0.765	0.053	0	0	13	6	13	1	0	0	TRUE
chr14_57304154		-A	intron_splicing	True				0.333	0.475	0.517	0	0	0	11	19	15	0	0	0	TRUE
chr14_60036394		-A	intron_splicing	True				0.695	0.672	0.8	0.012	0	0	41	43	52	1	0	0	TRUE
chr14_6030865		-C	intron_splicing	True				0.281	0.318	0.256	0	0	0	149	135	119	0	0	0	TRUE
chr14_62086230		-T	intron_splicing	True				0.488	0.452	0.467	0.05	0.048	0	21	14	21	2	1	0	TRUE
chr14_63999945		-C	intron_splicing	True				0.387	0.292	0.44	0	0	0	12	7	11	0	0	0	TRUE
chr14_7274203		-A	intron_splicing	True				0.187	0.163	0.176	0	0	0	192	147	150	0	0	0	TRUE
chr14_76636415		-T	intron_splicing	True				0.885	0.895	0.85	0.125	0	0.125	23	17	17	2	0	1	TRUE
chr15_101782120		-G	intron_splicing	True				0.667	0.7	0.706	0	0	0	156	163	173	0	0	0	TRUE
chr15_16780891		-A	intron_splicing	True				0.825	0.906	0.714	0	0	0	33	29	15	0	0	0	TRUE
chr15_44397961		-A	intron_splicing	True				0.806	0.841	0.962	0	0	0	54	53	50	0	0	0	TRUE
chr15_54998139		-A	intron_splicing	True				0.634	0.659	0.719	0	0	0	26	27	23	0	0	0	TRUE
chr15_7079124		-A	intron_splicing	True				0.588	0.514	0.5	0.077	0.077	0	20	18	14	1	1	0	TRUE
chr15_84121148		+C	intron_splicing	True				0.385	0.345	0.429	0	0	0	10	10	12	0	0	0	TRUE
chr15_88795931		-A	intron_splicing	True				0.702	0.664	0.726	0.034	0.059	0.073	85	85	98	2	2	3	TRUE
chr16_4652707		-A	intron_splicing	True				0.213	0.311	0.244	0	0	0	20	28	20	0	0	0	TRUE
chr16_48442471		-T	intron_splicing	True				1	1	0.987	0.027	0.023	0.04	80	71	78	2	1	2	TRUE
chr16_96869711		-T	intron_splicing	True				0.302	0.382	0.458	0	0	0	16	21	27	0	0	0	TRUE
chr17_12591117		-G	intron_splicing	True				0.444	0.359	0.519	0	0	0	52	42	67	0	0	0	TRUE
chr17_12892304		-A	intron_splicing	True				0.615	0.739	0.6	0	0	0.083	16	17	9	0	0	1	TRUE
chr17_18050122		-T	intron_splicing	True				1	1	1	1	NA	1	21	23	15	3	0	5	TRUE
chr17_18308169		-T	intron_splicing	True				0.455	0.474	0.497	0.008	0	0	70	73	72	1	0	0	TRUE
chr17_30618304		-T	intron_splicing	True				0.652	0.833	0.571	0	0	0	15	10	8	0	0	0	TRUE
chr17_30809166		+T	intron_splicing	True				0.494	0.498	0.505	0	0	0	124	110	93	0	0	0	TRUE
chr17_30860157		+AAG	intron_splicing	True				0.522	0.35	0.542	0	NA	0	12	7	13	0	0	0	TRUE
chr17_30878414		+TT	intron_splicing	True				0.45	0.306	0.348	0	0	0	18	11	8	0	0	0	TRUE
chr17_30937321		-AGGGAGGCTCCTTTCTCAGTGGT	intron_splicing	True				0.667	0.4	0.538	0	0	0	16	8	7	0	0	0	TRUE
chr17_53605818		-T	intron_splicing	True				0.278	0.286	0.303	0	0.029	0	15	18	20	0	1	0	TRUE
chr17_54560124		-A	intron_splicing	True				0.385	0.5	0.565	0	0	0	15	16	26	0	0	0	TRUE
chr17_55388108		-T	intron_splicing	True				0.689	0.553	0.528	0	0	0	31	21	19	0	0	0	TRUE
chr17_57438102		-C	intron_splicing	True				0.381	0.614	0.512	0	0	0	16	27	22	0	0	0	TRUE
chr17_58547069		-T	intron_splicing	True				0.559	0.474	0.571	0	0	0	19	18	20	0	0	0	TRUE
chr17_82939681		+A	intron_splicing	True				0.382	0.37	0.625	0	0	0	13	10	20	0	0	0	TRUE
chr18_16147977		-T	intron_splicing	True				0.593	0.526	0.652	0.067	0	0	16	20	15	2	0	0	TRUE
chr18_44500935		-T	intron_splicing	True				0.333	0.267	0.244	0	0	0	17	12	10	0	0	0	TRUE
chr18_45836451		+A	intron_splicing	True				0.767	0.609	0.714	0	0	0	23	14	15	0	0	0	TRUE
chr18_57753909		-A	intron_splicing	True				1	0.864	0.842	0.095	0	0	19	19	16	2	0	0	TRUE
chr18_71839240		-A	intron_splicing	True				0.625	0.63	0.538	0	0	0	20	17	14	0	0	0	TRUE
chr18_77458287		-T	intron_splicing	True				0.6	0.813	0.882	0	0	0	9	13	15	0	0	0	TRUE
chr18_85134803		-T	intron_splicing	True				0.77	0.824	0.761	0.012	0.019	0	67	61	54	1	1	0	TRUE
chr18_86410554		-A	intron_splicing	True				0.25	0.219	0.197	0.032	0	0.025	18	21	15	3	0	1	TRUE
chr18_89376211		-T	intron_splicing	True				0.353	0.529	0.261	0.043	0	0	6	18	6	1	0	0	TRUE
chr19_12396308		-T	intron_splicing	True				0.846	1	0.875	0.111	0.154	0	22	30	21	4	2	0	TRUE
chr19_24997370		-TA	intron_splicing	True				1	1	1	NA	NA	NA	15	26	20	0	0	0	TRUE
chr19_29698112		+A	intron_splicing	True				0.263	0.337	0.26	0.031	0	0	21	34	25	3	0	0	TRUE
chr19_59065003		-A	intron_splicing	True				0.593	0.8	0.722	0.031	0.059	0.133	16	20	13	1	1	2	TRUE
chr19_8475170		-T	intron_splicing	True				0.365	0.436	0.313	0	0.027	0	27	34	15	0	1	0	TRUE
chr2_10511951		-T	intron_splicing	True				0.591	0.623	0.39	0.022	0.095	0	26	38	16	1	2	0	TRUE
chr2_110450365		-A	intron_splicing	True				0.978	0.886	0.889	0.122	0.118	0.05	44	39	24	5	4	1	TRUE
chr2_12115245		-A	intron_splicing	True				0.391	0.553	0.615	0	0	0	9	21	16	0	0	0	TRUE
chr2_143066025		-A	intron_splicing	True				0.643	0.524	0.591	0.059	0	0	18	11	13	1	0	0	TRUE
chr2_145376753		-A	intron_splicing	True				0.219	0.178	0.181	0.006	0	0.022	42	29	38	1	0	2	TRUE
chr2_16063802		-T	intron_splicing	True				0.387	0.212	0.264	0.041	0.029	0.048	29	11	19	3	1	2	TRUE
chr2_161391908		-A	intron_splicing	True				0.29	0.311	0.283	0.02	0.022	0.052	29	32	28	2	1	3	TRUE
chr2_16900237		-T	intron_splicing	True				0.276	0.232	0.286	0	0	0	21	13	14	0	0	0	TRUE
chr2_177258127		-T	intron_splicing	True				0.536	0.582	0.364	0.02	0	0	37	32	24	1	0	0	TRUE
chr2_177291578		-T	intron_splicing	True				0.273	0.263	0.31	0	0	0	18	15	18	0	0	0	TRUE
chr2_178082890		+A	intron_splicing	True				0.266	0.282	0.263	0.012	0	0.011	41	55	49	2	0	1	TRUE
chr2_178126578		-T	intron_splicing	True				0.352	0.306	0.279	0	0	0	19	11	12	0	0	0	TRUE
chr2_181550363		-T	intron_splicing	True				0.773	0.571	0.571	0.095	0	0	17	8	12	2	0	0	TRUE
chr2_19914443		-T	intron_splicing	True				0.357	0.327	0.422	0.043	0	0.065	20	17	19	2	0	2	TRUE
chr2_40759033		-A	intron_splicing	True				0.444	0.447	0.477	0.067	0.038	0.037	20	17	21	4	1	1	TRUE
chr2_43455075		-T	intron_splicing	True				0.289	0.265	0.304	0	0.009	0	58	54	51	0	1	0	TRUE
chr2_52035143		-T	intron_splicing	True				0.348	0.481	0.5	0.031	0	0.111	16	25	20	1	0	2	TRUE
chr2_58168019		-A	intron_splicing	True				0.585	0.393	0.553	0.054	0.067	0	24	11	21	2	1	0	TRUE
chr2_64313064		-T	intron_splicing	True				0.635	0.806	0.8	0.027	0	0	33	29	16	1	0	0	TRUE
chr2_65303227		-T	intron_splicing	True				0.6	0.8	0.784	0	0.143	0	9	16	29	0	2	0	TRUE
chr2_65929169		-G	intron_splicing	True				0.538	0.526	0.489	0.033	0	0	21	20	22	1	0	0	TRUE
chr2_68452608		+T	intron_splicing	True				0.255	0.25	0.319	0	0.029	0	24	18	22	0	1	0	TRUE
chr2_69376127		-A	intron_splicing	True				0.357	0.387	0.316	0	0.036	0	30	29	25	0	1	0	TRUE
chr2_74724586		-T	intron_splicing	True				0.367	0.326	0.32	0.038	0	0	18	14	16	2	0	0	TRUE
chr2_76784073		-A	intron_splicing	True				0.463	0.571	0.465	0.019	0.052	0.043	44	52	47	2	3	3	TRUE
chr2_80122715		-T	intron_splicing	True				0.233	0.311	0.347	0.009	0.019	0.046	28	37	43	1	1	3	TRUE
chr2_80678918		-A	intron_splicing	True				0.291	0.364	0.341	0.01	0.048	0.018	39	39	45	1	3	1	TRUE
chr2_84997506		-T	intron_splicing	True				0.324	0.338	0.349	0.027	0.049	0.059	48	45	51	4	3	4	TRUE
chr2_88634479		-T	intron_splicing	True				0.517	0.333	0.31	0.017	0	0.029	31	14	13	1	0	1	TRUE
chr3_104695081		-T	intron_splicing	True				0.37	0.417	0.366	0.097	0	0.2	17	15	15	3	0	3	TRUE
chr3_121710734		-A	intron_splicing	True				0.422	0.415	0.352	0.019	0	0	27	27	25	1	0	0	TRUE
chr3_121788420		-A	intron_splicing	True				0.493	0.357	0.315	0	0	0.056	35	15	17	0	0	1	TRUE
chr3_121850301		-A	intron_splicing	True				0.346	0.286	0.287	0.008	0	0	62	44	49	1	0	0	TRUE
chr3_130981116		-C	intron_splicing	True				0.442	0.583	0.321	0	0	0	34	42	18	0	0	0	TRUE
chr3_136595067		+T	intron_splicing	True				0.93	0.898	0.936	0.069	0	0.03	53	53	44	4	0	1	TRUE
chr3_13669474		-A	intron_splicing	True				0.468	0.387	0.409	0	0	0	22	12	18	0	0	0	TRUE
chr3_27029129		+A	intron_splicing	True				0.292	0.297	0.341	0	0	0	14	11	14	0	0	0	TRUE
chr3_29585800		-A	intron_splicing	True				0.667	0.523	0.727	0	0	0	24	23	24	0	0	0	TRUE
chr3_33729731		-TT	intron_splicing	True				0.308	0.253	0.427	0	0	0	32	20	35	0	0	0	TRUE
chr3_34082463		-T	intron_splicing	True				0.374	0.409	0.474	0.053	0.033	0.068	40	38	37	4	1	3	TRUE
chr3_4890592		-A	intron_splicing	True				0.327	0.364	0.361	0	0	0	56	47	60	0	0	0	TRUE
chr3_63144081		-T	intron_splicing	True				0.74	0.699	0.783	0.025	0.017	0	94	86	94	3	1	0	TRUE
chr3_64145108		-C	intron_splicing	True				0.267	0.272	0.283	0.004	0.009	0.016	94	88	89	1	1	2	TRUE
chr3_64247500		-A	intron_splicing	True				0.731	0.857	0.967	0.091	0	0.111	19	24	29	1	0	1	TRUE
chr3_76125951		-T	intron_splicing	True				0.28	0.198	0.301	0	0.038	0.029	21	16	25	0	1	1	TRUE
chr3_99885875		-T	intron_splicing	True				0.716	0.636	0.589	0	0	0	53	21	33	0	0	0	TRUE
chr4_102601525		-TC	intron_splicing	True				0.565	0.545	0.563	0.026	0	0	26	24	27	2	0	0	TRUE
chr4_115110530		-G	intron_splicing	True				0.354	0.3	0.255	0	0	0	17	12	13	0	0	0	TRUE
chr4_143325216		-T	intron_splicing	True				0.366	0.372	0.296	0	0	0	15	16	8	0	0	0	TRUE
chr4_144009548		+G	intron_splicing	True				0.126	0.099	0.077	0	0	0	13	14	8	0	0	0	TRUE
chr4_14902386		-A	intron_splicing	True				0.3	0.213	0.264	0	0	0	21	16	19	0	0	0	TRUE
chr4_155493615		+GAGGAA	intron_splicing	True				0.958	0.824	0.833	0	0	0	23	14	10	0	0	0	TRUE
chr4_15890903		-T	intron_splicing	True				0.357	0.444	0.394	0.041	0	0	15	16	13	2	0	0	TRUE
chr4_19766350		-T	intron_splicing	True				0.412	0.264	0.225	0	0	0.02	42	28	16	0	0	1	TRUE
chr4_34667059		-G	intron_splicing	True				0.593	0.542	0.444	0.037	0.063	0.037	32	32	24	2	2	1	TRUE
chr4_34899008		-A	intron_splicing	True				0.462	0.275	0.447	0	0	0	12	11	17	0	0	0	TRUE
chr4_40698859		+TA	intron_splicing	True				0.316	0.177	0.386	0	0	0	24	17	32	0	0	0	TRUE
chr4_42886453		-T	intron_splicing	True				0.6	0.638	0.8	0	0	0	27	30	32	0	0	0	TRUE
chr4_60433281		+AA	intron_splicing	True				0.365	0.338	0.308	0	0	0	203	161	151	0	0	0	TRUE
chr4_61269179		-A	intron_splicing	True				0.592	0.488	0.44	0	0.25	0.125	29	21	22	0	1	1	TRUE
chr4_65653484		-A	intron_splicing	True				0.563	0.494	0.329	0.024	0.053	0	40	39	24	2	2	0	TRUE
chr4_71435252		-A	intron_splicing	True				0.273	0.462	0.483	0	0.063	0	6	12	14	0	1	0	TRUE
chr4_88453208		-A	intron_splicing	True				0.29	0.244	0.281	0	0.021	0	38	31	32	0	1	0	TRUE
chr4_97248554		-T	intron_splicing	True				1	1	1	0.025	0	0	24	38	26	1	0	0	TRUE
chr6_103665115		-A	intron_splicing	True				0.619	0.741	0.808	0	0	0	13	20	21	0	0	0	TRUE
chr6_106629850		-T	intron_splicing	True				0.232	0.26	0.32	0.018	0	0.009	49	45	54	4	0	1	TRUE
chr6_121378290		-C	intron_splicing	True				0.236	0.256	0.22	0	0	0	35	34	22	0	0	0	TRUE
chr6_123756213		-AG	intron_splicing	True				0.892	0.719	0.725	0	0	0	33	23	29	0	0	0	TRUE
chr6_124457015		-C	intron_splicing	True				0.913	0.951	0.953	0	0	0	42	39	41	0	0	0	TRUE
chr6_12505932		-G	intron_splicing	True				1	1	1	0	0	0	15	15	8	0	0	0	TRUE
chr6_129044270		-A	intron_splicing	True				0.304	0.328	0.273	0.017	0.067	0	17	22	15	1	1	0	TRUE
chr6_131080802		-A	intron_splicing	True				0.615	0.714	0.556	0	NA	0	16	15	10	0	0	0	TRUE
chr6_141596981		-C	intron_splicing	True				0.573	0.474	0.513	0.012	0	0.077	47	37	40	1	0	3	TRUE
chr6_141757624		+GT	intron_splicing	True				0.667	0.727	0.588	0.026	0	0	14	8	10	1	0	0	TRUE
chr6_16817726		-A	intron_splicing	True				0.862	0.769	0.817	0	0	0	94	70	94	0	0	0	TRUE
chr6_21166077		-T	intron_splicing	True				0.48	0.313	0.556	0	0	0	12	10	15	0	0	0	TRUE
chr6_22187517		-T	intron_splicing	True				0.5	0.5	0.444	0	0	0.059	14	11	12	0	0	1	TRUE
chr6_30494854		-T	intron_splicing	True				0.407	0.464	0.357	0	0	0.115	33	26	20	0	0	3	TRUE
chr6_30531867		+T	intron_splicing	True				0.842	0.815	0.92	0	0	0	32	22	23	0	0	0	TRUE
chr6_3661603		-TC	intron_splicing	True				0.509	0.511	0.459	0	0	0	27	24	28	0	0	0	TRUE
chr6_36884695		-G	intron_splicing	True				0.609	0.4	0.81	0.059	0	0.071	14	6	17	1	0	1	TRUE
chr6_37084415		-T	intron_splicing	True				0.784	0.657	0.757	0.053	0.071	0.042	40	23	28	2	1	1	TRUE
chr6_40522466		-T	intron_splicing	True				0.717	0.81	0.753	0	0	0	66	68	64	0	0	0	TRUE
chr6_40611571		-T	intron_splicing	True				0.435	0.436	0.27	0.067	0	0	20	17	10	3	0	0	TRUE
chr6_40982600		-T	intron_splicing	True				0.778	1	0.824	0	0.25	0.333	14	14	14	0	1	1	TRUE
chr6_52130036		-G	intron_splicing	True				1	1	1	0	0	NA	17	19	20	0	0	0	TRUE
chr6_58028132		-A	intron_splicing	True				0.625	0.895	0.594	0.04	0	0.059	25	34	19	2	0	1	TRUE
chr6_58215102		-T	intron_splicing	True				0.257	0.278	0.282	0	0	0	28	30	37	0	0	0	TRUE
chr6_58421911		-A	intron_splicing	True				0.776	0.721	0.75	0	0	0	38	44	27	0	0	0	TRUE
chr6_58628368		-T	intron_splicing	True				0.303	0.258	0.303	0	0	0	27	25	23	0	0	0	TRUE
chr6_65382666		-A	intron_splicing	True				0.761	0.966	0.692	0.018	0.037	0.033	54	56	27	1	1	1	TRUE
chr6_70088843		+T	intron_splicing	True				0.881	0.957	0.92	0	0	0	37	22	23	0	0	0	TRUE
chr6_70910346		-GAAT	intron_splicing	True				1	1	1	0	0	0	56	65	57	0	0	0	TRUE
chr6_89697544		+A	intron_splicing	True				1	1	1	1	NA	NA	14	27	15	3	0	0	TRUE
chr7_115225261		-A	intron_splicing	True				0.658	0.784	0.63	0.028	0	0	25	29	17	1	0	0	TRUE
chr7_117198505		-C	intron_splicing	True				0.824	0.778	0.667	0.25	0	0	14	14	10	1	0	0	TRUE
chr7_126675546		-T	intron_splicing	True				0.286	0.346	0.25	0	0	0	18	18	11	0	0	0	TRUE
chr7_127475635		-A	intron_splicing	True				0.31	0.318	0.386	0	0	0.042	22	14	22	0	0	1	TRUE
chr7_128287337		-T	intron_splicing	True				0.405	0.313	0.4	0.009	0	0	47	35	40	1	0	0	TRUE
chr7_130138152		+T	intron_splicing	True				0.317	0.296	0.31	0	0	0	32	24	27	0	0	0	TRUE
chr7_138187890		-C	intron_splicing	True				0.37	0.364	0.406	0	0	0	17	12	13	0	0	0	TRUE
chr7_138339987		-T	intron_splicing	True				0.303	0.434	0.337	0.005	0.008	0	69	72	70	1	1	0	TRUE
chr7_13872039		-CAGGCCAGTTTCATCCCTTC	intron_splicing	True				1	1	1	0	0	0	277	205	203	0	0	0	TRUE
chr7_14229031		-A	intron_splicing	True				0.553	0.514	0.516	0.082	0	0.042	26	19	16	4	0	1	TRUE
chr7_142900292		-AAATAAAATA	intron_splicing	True				0.385	0.345	0.6	0	0	0	15	10	21	0	0	0	TRUE
chr7_148881424		-T	intron_splicing	True				0.283	0.267	0.286	0	0	0	66	52	61	0	0	0	TRUE
chr7_15220000		-G	intron_splicing	True				1	1	1	0	0	0	108	102	92	0	0	0	TRUE
chr7_15642337		+AA	intron_splicing	True				0.458	0.557	0.345	0.049	0	0	22	39	20	2	0	0	TRUE
chr7_15642967		-TGAAGTAGG	intron_splicing	True				0.78	0.786	0.836	0	0	0	462	396	404	0	0	0	TRUE
chr7_16505170		+C	intron_splicing	True				0.926	1	1	0.016	0.026	0.018	25	25	29	1	1	1	TRUE
chr7_24107009		-G	intron_splicing	True				0.437	0.466	0.408	0	0	0	365	384	311	0	0	0	TRUE
chr7_3148151		+G	intron_splicing	True				1	1	1	0	0	0	14	6	10	0	0	0	TRUE
chr7_3670701		-C	intron_splicing	True				0.233	0.221	0.199	0	0	0	89	72	64	0	0	0	TRUE
chr7_3776015		-C	intron_splicing	True				0.269	0.08	0.211	0	0	0	28	7	20	0	0	0	TRUE
chr7_3820070		+T	intron_splicing	True				0.199	0.25	0.254	0.014	0.043	0.026	138	158	165	3	5	3	TRUE
chr7_4797050		+TTA	intron_splicing	True				1	1	1	0	0	0	40	43	61	0	0	0	TRUE
chr7_48581584		-T	intron_splicing	True				0.443	0.468	0.65	0.016	0	0	35	37	39	1	0	0	TRUE
chr7_49380338		-T	intron_splicing	True				0.449	0.619	0.645	0.032	0	0.13	22	26	20	1	0	3	TRUE
chr7_51842220		-A	intron_splicing	True				0.371	0.3	0.222	0.029	0.1	0	13	12	8	1	1	0	TRUE
chr7_67434152		+A	intron_splicing	True				0.397	0.281	0.404	0	0	0	23	16	23	0	0	0	TRUE
chr7_71975051		-C	intron_splicing	True				0.292	0.205	0.178	0	0	0	26	17	13	0	0	0	TRUE
chr7_82811351		-T	intron_splicing	True				1	1	1	1	NA	1	22	11	15	1	0	1	TRUE
chr7_85447650		-A	intron_splicing	True				0.409	0.407	0.371	0	0.02	0	38	33	33	0	1	0	TRUE
chr7_92091775		-A	intron_splicing	True				0.441	0.317	0.344	0	0	0	26	26	22	0	0	0	TRUE
chr8_106836801		-C	intron_splicing	True				0.341	0.563	0.417	0.036	0	0.105	14	18	15	1	0	2	TRUE
chr8_109643920		-A	intron_splicing	True				0.548	0.471	0.471	0	0.111	0.125	17	8	8	0	1	1	TRUE
chr8_109786632		-T	intron_splicing	True				0.833	0.813	0.776	0.034	0	0.133	40	26	38	1	0	2	TRUE
chr8_128450196		-T	intron_splicing	True				0.692	0.793	0.762	0.056	0	0	18	23	16	1	0	0	TRUE
chr8_13014020		-C	intron_splicing	True				0.5	0.289	0.258	0	0	0	23	11	8	0	0	0	TRUE
chr8_131690828		-T	intron_splicing	True				0.5	0.345	0.556	0	0	0.063	28	20	30	0	0	1	TRUE
chr8_25824574		-A	intron_splicing	True				0.385	0.308	0.298	0.045	0	0	20	12	17	2	0	0	TRUE
chr8_3924353		-A	intron_splicing	True				0.407	0.37	0.438	0.029	0.077	0.067	11	17	14	1	1	1	TRUE
chr8_4135289		-GGGA	intron_splicing	True				1	1	1	NA	NA	NA	11	13	13	0	0	0	TRUE
chr8_55770905		-T	intron_splicing	True				0.477	0.58	0.53	0.087	0.074	0.111	31	29	35	4	2	3	TRUE
chr8_78193472		-A	intron_splicing	True				0.517	0.625	0.677	0.143	0	0	15	15	21	5	0	0	TRUE
chr8_93925798		-TTTG	intron_splicing	True				0.438	0.451	0.616	0	0	0	49	46	61	0	0	0	TRUE
chr9_104130670		+T	intron_splicing	True				0.564	0.48	0.5	0.043	0.021	0.019	31	24	17	4	1	1	TRUE
chr9_108746135		-C	intron_splicing	True				0.415	0.371	0.414	0.005	0.034	0	88	59	60	1	3	0	TRUE
chr9_109668734		-A	intron_splicing	True				0.359	0.341	0.275	0.03	0	0	14	15	11	1	0	0	TRUE
chr9_18748999		-A	intron_splicing	True				0.396	0.313	0.259	0.043	0.038	0	21	15	14	3	1	0	TRUE
chr9_19651084		-A	intron_splicing	True				0.315	0.431	0.328	0.064	0.04	0.022	17	31	22	5	2	1	TRUE
chr9_20140310		-C	intron_splicing	True				0.279	0.272	0.316	0	0.01	0	61	47	61	0	1	0	TRUE
chr9_26601585		-A	intron_splicing	True				0.4	0.25	0.652	0	0	0.083	12	6	15	0	0	1	TRUE
chr9_27165144		-T	intron_splicing	True				0.816	0.684	0.785	0.043	0.057	0.047	84	65	84	5	4	3	TRUE
chr9_37749579		-T	intron_splicing	True				0.418	0.424	0.378	0	0	0	23	25	17	0	0	0	TRUE
chr9_47016667		-GCTT	intron_splicing	True				1	1	1	0	0	0	12	9	9	0	0	0	TRUE
chr9_49606750		-T	intron_splicing	True				0.297	0.195	0.361	0	0	0	11	8	13	0	0	0	TRUE
chr9_7368668		-A	intron_splicing	True				0.34	0.441	0.55	0.081	0.056	0.13	18	15	22	3	1	3	TRUE
chr9_86730101		-T	intron_splicing	True				0.348	0.593	0.531	0	0.038	0	16	16	17	0	1	0	TRUE
chr9_88805570		-A	intron_splicing	True				0.467	0.333	0.475	0	0.033	0	28	14	19	0	1	0	TRUE
chr9_92649968		-A	intron_splicing	True				0.704	0.81	0.75	0.051	0	0.05	38	17	18	2	0	1	TRUE
chr9_96469548		+C	intron_splicing	True				0.295	0.278	0.368	0	0	0	72	68	81	0	0	0	TRUE
chrX_101691023		-TTTA	intron_splicing	True				1	1	1	0	0	0	15	5	17	0	0	0	TRUE
chrX_104598384		-C	intron_splicing	True				0.246	0.353	0.476	0	0	0	14	18	30	0	0	0	TRUE
chrX_125324068		-A	intron_splicing	True				0.333	0.286	0.295	0	0	0	20	18	18	0	0	0	TRUE
chrX_125324253		-T	intron_splicing	True				0.412	0.453	0.508	0.033	0.075	0.049	21	34	31	3	4	3	TRUE
chrX_149838693		-T	intron_splicing	True				0.495	0.512	0.574	0.012	0.039	0	46	42	39	2	3	0	TRUE
chrX_25961657		-A	intron_splicing	True				0.387	0.207	0.307	0.008	0.061	0.037	46	17	23	1	5	3	TRUE
chrX_33543980		-T	intron_splicing	True				1	0.984	1	0	0	0.018	44	60	64	0	0	1	TRUE
chrX_46209875		-A	intron_splicing	True				0.553	0.577	0.578	0.043	0.067	0.026	21	30	26	3	2	1	TRUE
chrX_46210722		-A	intron_splicing	True				0.516	0.558	0.589	0.021	0.054	0.014	47	53	53	3	3	1	TRUE
chrX_53701053		-T	intron_splicing	True				0.492	0.567	0.509	0.004	0.017	0.008	64	68	58	1	2	1	TRUE
chrX_54296913		-A	intron_splicing	True				0.464	0.522	0.654	0	0	0	13	12	17	0	0	0	TRUE
chrX_54998804		-T	intron_splicing	True				0.433	0.407	0.5	0	0	0	13	11	19	0	0	0	TRUE
chrX_55884050		-T	intron_splicing	True				0.448	0.417	0.474	0	0	0	13	10	18	0	0	0	TRUE
chrX_64033710		-T	intron_splicing	True				0.618	0.545	0.765	0.022	0.038	0	21	12	13	1	1	0	TRUE
chrX_71949044		-T	intron_splicing	True				0.905	0.933	0.958	0.5	0	0	19	14	23	1	0	0	TRUE
chrX_71949069		-T	intron_splicing	True				0.607	0.5	0.538	0.043	0.056	0	17	17	14	1	1	0	TRUE
chrX_72506933		-A	intron_splicing	True				0.762	0.629	0.692	0.03	0	0	16	22	18	1	0	0	TRUE
chrX_75266373		-T	intron_splicing	True				0.477	0.646	0.447	0.02	0.039	0.017	42	53	34	2	2	1	TRUE
chrX_7853494		-A	intron_splicing	True				0.424	0.576	0.421	0.02	0	0	14	19	16	1	0	0	TRUE
chrX_80596753		-T	intron_splicing	True				0.629	0.453	0.395	0	0	0	22	24	17	0	0	0	TRUE
chrX_8327214		-T	intron_splicing	True				0.455	0.375	0.397	0.005	0	0	106	78	85	2	0	0	TRUE
chrX_88177465		-A	intron_splicing	True				0.395	0.462	0.526	0	0	0.026	17	18	20	0	0	1	TRUE
chr1_18120401		-A	intron_splicing	True				0.364	0.242	0.284	0.051	0	0.033	39	31	29	6	0	2	TRUE
chr1_181734243		-T	intron_splicing	True				0.434	0.439	0.363	0.102	0.071	0.033	36	29	29	6	2	1	TRUE
chr11_109888222		-A	intron_splicing	True				0.385	0.439	0.448	0.005	0.039	0.054	72	72	65	1	3	6	TRUE
chr12_111930906	A	-TC	transcript	False	Hsp90aa1	uc007pbr.1	189.436	0	0	0	0	0	0	0	0	0	0	0	0	FALSE
chr13_23662956	C	-TGT	transcript	False	Hist1h2ae	uc007pud.1	1.13518	0	0	0	0	0	0	0	0	0	0	0	0	FALSE
chr5_131941954	T	-G	transcript	False	Auts2	uc008zuu.1	0.00943366	0.367	0.364	0.077	0	0	0.071	11	12	2	0	0	1	FALSE
chr7_30151614	G	-TC	transcript	False	Sipa1l3	uc012fhf.1	12.442	0	0.167	0.2	0	0	0	0	1	1	0	0	0	FALSE
chrX_20518608	G	+A	transcript	False	Elk1	uc009sud.1	1.32567	0.571	0.5	0.4	0	0	0	4	3	2	0	0	0	FALSE
chr11_8927990		-A	intron_splicing	True				0.285	0.304	0.261	0.026	0.028	0.03	67	62	48	6	3	4	TRUE
chr19_8145449		-T	intron_splicing	True				0.838	0.833	0.851	0.066	0.032	0.041	166	175	166	9	3	3	TRUE
chr2_151200984		-C	intron_splicing	True				1	1	1	1	1	1	31	27	33	10	1	3	TRUE
chr2_52099690		-T	intron_splicing	True				0.563	0.506	0.545	0.043	0	0	89	83	78	6	0	0	TRUE
chr2_57481629		-T	intron_splicing	True				0.704	0.809	0.748	0.065	0.096	0.016	88	110	98	6	5	1	TRUE
chr2_85194087		-A	intron_splicing	True				0.331	0.271	0.328	0.071	0.025	0.04	55	36	39	9	1	2	TRUE
chr7_11381388		-TG	intron_splicing	True				0.466	0.481	0.51	0.007	0.006	0.037	180	174	177	3	1	8	TRUE
chr7_114898130		-G	intron_splicing	True				1	1	1	1	1	1	23	23	24	6	1	4	TRUE
chr7_121667030		-A	intron_splicing	True				0.336	0.349	0.361	0.047	0	0.032	37	53	52	8	0	2	TRUE
chr7_139335452		-A	intron_splicing	True				0.818	0.743	0.627	0.079	0.033	0.07	72	52	32	6	1	3	TRUE
chr7_18560632		-T	intron_splicing	True				0.318	0.295	0.224	0.04	0.032	0.021	55	51	39	7	2	2	TRUE
chr8_70209937		-T	intron_splicing	True				0.344	0.398	0.35	0.036	0.024	0.012	45	51	48	6	2	1	TRUE
chr9_7577795		-T	intron_splicing	True				0.661	0.552	0.597	0.048	0.054	0	39	32	46	6	2	0	TRUE
chrX_100233763		-A	intron_splicing	True				0.81	0.87	0.828	0.032	0.154	0.087	51	67	53	3	6	4	TRUE
chrX_160695858		-T	intron_splicing	True				0.614	0.557	0.539	0.047	0.026	0.042	35	39	41	6	2	3	TRUE
chrX_28090388		-A	intron_splicing	True				0.341	0.234	0.302	0.105	0	0.038	28	15	19	9	0	2	TRUE
chrX_57330585		-A	intron_splicing	True				0.483	0.531	0.52	0.152	0.077	0	14	17	13	7	1	0	TRUE
chr5_21105440		-A	intron	True				0.619	0.468	0.652	0.085	0	0.081	26	22	30	5	0	3	TRUE
chr5_40190355		-G	intron	True				0.389	0.353	0.359	0	0	0	229	206	179	0	0	0	TRUE
chr5_87671771		-A	intron	True				0.5	0.5	0.44	0.015	0.054	0.079	38	48	40	1	2	3	TRUE
chr5_87949736		-A	intron	True				0.429	0.413	0.4	0.07	0.029	0.115	21	19	18	3	1	3	TRUE
chr1_106881209		-T	intron_splicing	True				0.5	0.4	0.444	0	0	0	4	2	4	0	0	0	FALSE
chr1_114364569		-G	intron_splicing	True				0.833	0.667	0.571	0	0	0	5	6	4	0	0	0	FALSE
chr1_125280703		+C	intron_splicing	True				1	NA	1	0	0	NA	5	0	2	0	0	0	FALSE
chr1_132748416	A	-GAGGAG	transcript	True	Pigr	uc011wrk.1	0	1	1	1	0.857	1	1	7	9	11	6	1	1	FALSE
chr1_137254755		-G	intron_splicing	True				NA	0	NA	0	0	0	0	0	0	0	0	0	FALSE
chr1_142449761		-C	intron_splicing	True				0.44	0.421	0.429	0	0	0	11	8	6	0	0	0	FALSE
chr1_156333572		-A	intron_splicing	True				0.385	0.286	0.353	0	0	0	5	6	6	0	0	0	FALSE
chr1_169774619		-G	intron_splicing	True				NA	NA	NA	NA	NA	NA	0	0	0	0	0	0	FALSE
chr1_173286459		-C	intron_splicing	True				1	1	0.5	0	0	NA	1	2	1	0	0	0	FALSE
chr1_177739101		-A	intron_splicing	True				NA	NA	NA	NA	NA	NA	0	0	0	0	0	0	FALSE
chr1_17934369		-T	intron_splicing	True				0.267	0.571	0.692	0	0	0	4	4	9	0	0	0	FALSE
chr1_17967555		-A	intron_splicing	True				0.647	0.7	0.714	0.231	0.333	0.167	11	7	5	3	2	1	FALSE
chr1_183141086		-C	intron_splicing	True				1	NA	NA	NA	NA	NA	1	0	0	0	0	0	FALSE
chr1_187113044		+T	intron_splicing	True				0.3	0.538	0	0	0.125	0	3	7	0	0	1	0	FALSE
chr1_18826338		+C	intron_splicing	True				0.5	0	0.333	0	0	0	3	0	1	0	0	0	FALSE
chr1_195002384	C	-T	transcript	True	A130010J15Rik	uc007eea.2	1.44976	0.267	0.385	0.462	0	0	0	4	5	6	0	0	0	FALSE
chr1_21247290		-A	intron_splicing	True				0.667	0.636	0.571	0	0	0	6	7	12	0	0	0	FALSE
chr1_24344697		-CAA	intron_splicing	True				1	1	NA	NA	NA	NA	1	2	0	0	0	0	FALSE
chr1_31332387		-TC	intron_splicing	True				0.455	0.333	0.667	0	0	0	10	2	8	0	0	0	FALSE
chr1_36364534		-G	intron_splicing	True				0.571	0.333	0.5	0	0	0	4	1	1	0	0	0	FALSE
chr1_45383273		-T	intron_splicing	True				0.182	0.4	0.333	0	0	0	2	4	3	0	0	0	FALSE
chr1_51529268		+A	intron_splicing	True				NA	1	NA	NA	NA	NA	0	2	0	0	0	0	FALSE
chr1_52725082		-AGAAG	intron_splicing	True				1	1	1	0	NA	0	9	6	8	0	0	0	FALSE
chr1_57358310		-C	intron_splicing	True				0.75	1	1	0	NA	0	3	4	1	0	0	0	FALSE
chr1_74468325		+T	intron_splicing	True				0.421	0.286	0.429	0.25	0.333	0	8	2	6	2	2	0	FALSE
chr1_75469939		+C	intron_splicing	True				0.4	0.5	0	0	0	0	2	4	0	0	0	0	FALSE
chr1_79799669		+A	intron_splicing	True				NA	NA	NA	NA	NA	NA	0	0	0	0	0	0	FALSE
chr1_80536328		-T	intron_splicing	True				0.281	0.35	0.385	0	0	0	9	7	5	0	0	0	FALSE
chr1_random_602277		-T	intergenic	True				0.981	0.984	0.995	0.414	0.34	0.377	264	246	210	115	35	43	FALSE
chr10_114557712		-T	intron_splicing	True				0.857	0.333	0.875	0	0.25	0	6	1	7	0	1	0	FALSE
chr10_114895926		-A	intron_splicing	True				0.333	0.75	0.2	0	0	0	3	9	4	0	0	0	FALSE
chr10_115286225		+C	intron_splicing	True				1	NA	NA	NA	NA	NA	1	0	0	0	0	0	FALSE
chr10_12887858		-A	intron_splicing	True				0.471	0.45	0.429	0.1	0.222	0	8	9	9	1	2	0	FALSE
chr10_129805117		-T	intron_splicing	True				0.4	0.667	0.333	0	0	0	2	2	1	0	0	0	FALSE
chr10_27186947		-C	intron_splicing	True				0.32	0.333	0.389	0	0.059	0	8	6	7	0	1	0	FALSE
chr10_31692014		-T	intron_splicing	True				0.469	0.182	0.375	0	0	0.042	15	2	6	0	0	1	FALSE
chr10_43487169		-T	intron_splicing	True				0.346	0.423	0.471	0	0	0	9	11	8	0	0	0	FALSE
chr10_55893506		+A	intron_splicing	True				0.3	0.429	0.381	0	0	0	6	6	8	0	0	0	FALSE
chr10_58810881		-GTTT	intron_splicing	True				0.143	0.286	0.375	0	0	0	1	2	3	0	0	0	FALSE
chr10_62208222		-A	intron_splicing	True				0.462	0.6	0.5	0	0	0	6	3	4	0	0	0	FALSE
chr10_76520092		-A	intron_splicing	True				0.25	0.35	0.583	0	0	0	5	7	7	0	0	0	FALSE
chr10_79976556		+C	intron_splicing	True				0.375	0.75	0.143	0	0	0	3	3	1	0	0	0	FALSE
chr10_81045146		-C	intron_splicing	True				0.6	0.45	0.833	0	0	0	6	9	5	0	0	0	FALSE
chr11_101390916		-A	intron_splicing	True				0.263	0.3	0.357	0	0	0	5	3	5	0	0	0	FALSE
chr11_109424422		+C	intron_splicing	True				0.286	0.059	0.25	0	0	0	4	1	4	0	0	0	FALSE
chr11_11775640		-A	intron_splicing	True				0.429	0.375	0.5	0.067	0.091	0	12	9	7	2	1	0	FALSE
chr11_117985905		-T	intron_splicing	True				0.333	0.6	0.2	0	0	0	1	6	1	0	0	0	FALSE
chr11_119776878		-T	intron_splicing	True				NA	NA	NA	NA	NA	NA	0	0	0	0	0	0	FALSE
chr11_24623032	T	-G	transcript	True	Gm10466	uc011xsh.1	0	0	0	0	0	0	0	0	0	0	0	0	0	FALSE
chr11_33379056		-A	intron_splicing	True				0.5	0.444	0.45	0	0	0	5	8	9	0	0	0	FALSE
chr11_67099563	G	-T	transcript	True	Myh8	uc007jmr.1	0	0.538	0.6	0.5	0.043	0.143	0.154	7	6	7	1	2	2	FALSE
chr11_77788315		-A	intron_splicing	True				0.333	0.357	0.214	0	0	0	4	5	3	0	0	0	FALSE
chr11_82251006		-A	intron_splicing	True				1	0.8	1	0.2	0.286	1	6	4	1	1	2	1	FALSE
chr11_87202187		-A	intron_splicing	True				0.436	0.417	0.413	0.095	0.148	0.026	61	60	50	12	8	2	FALSE
chr11_98248896		-G	intron_splicing	True				0.6	0.667	0.667	0	0	0	6	2	4	0	0	0	FALSE
chr12_104288012		-T	intron_splicing	True				0.25	0.556	0.444	0.167	0	0	2	5	4	1	0	0	FALSE
chr12_105552693		+T	intron_splicing	True				1	NA	NA	NA	NA	NA	1	0	0	0	0	0	FALSE
chr12_106456725		-A	intron_splicing	True				0.556	0.375	0.375	0.063	0	0	5	6	6	1	0	0	FALSE
chr12_120085969		+G	intron_splicing	True				NA	0	0	0	NA	0	0	0	0	0	0	0	FALSE
chr12_67534775		+G	intron_splicing	True				0	0.167	0.143	0	0	0	0	1	1	0	0	0	FALSE
chr12_80326335		-G	intron_splicing	True				0.346	0.285	0.201	0.221	0.164	0.284	44	39	32	23	10	19	FALSE
chr12_92032562		-A	intron_splicing	True				0.571	0.4	0.667	0	0	0	4	4	4	0	0	0	FALSE
chr12_99083367		-A	intron_splicing	True				0.357	0.476	0.526	0	0	0	5	10	10	0	0	0	FALSE
chr13_100999287		-T	intron_splicing	True				0.5	1	0.5	0	0	0	1	5	1	0	0	0	FALSE
chr13_106127086		-GAAGA	intron_splicing	True				1	1	1	0	NA	NA	4	3	2	0	0	0	FALSE
chr13_22593078		-A	intron_splicing	True				1	1	1	0	0	0	1	3	4	0	0	0	FALSE
chr13_22850633		-A	intron_splicing	True				0.545	0.4	0.8	0	0	0	6	2	4	0	0	0	FALSE
chr13_24111861		-A	intron_splicing	True				0.242	0.333	0.269	0	0	0	8	10	7	0	0	0	FALSE
chr13_3183231		+A	intron_splicing	True				0.4	0.25	0.571	0	0	0	4	2	4	0	0	0	FALSE
chr13_33813634		+A	intron_splicing	True				0.25	0.3	0.429	0	0	NA	1	3	3	0	0	0	FALSE
chr13_35753955		-T	intron_splicing	True				0.364	0.381	0.4	0	0	0	4	8	6	0	0	0	FALSE
chr13_37081174		-T	intron_splicing	True				0.857	1	0.889	0	NA	0	6	5	8	0	0	0	FALSE
chr13_40749453		-G	intron_splicing	True				0.167	0.333	0	0	0.125	0	1	3	0	0	1	0	FALSE
chr13_49186121		-T	intron_splicing	True				0.5	0.333	0.636	0	0	0.1	6	3	7	0	0	1	FALSE
chr13_64538323		+A	intron_splicing	True				1	1	NA	NA	NA	NA	2	3	0	0	0	0	FALSE
chr13_76255946		+ATAT	intron_splicing	True				NA	NA	NA	NA	NA	NA	0	0	0	0	0	0	FALSE
chr13_96405742		-A	intron_splicing	True				1	0.75	0.6	0	0	0	9	3	3	0	0	0	FALSE
chr14_101211512		-TG	intron_splicing	True				1	1	1	1	1	1	5	3	11	2	2	1	FALSE
chr14_101742976		-A	intron_splicing	True				0.273	0.273	0.273	0	0	0	3	3	3	0	0	0	FALSE
chr14_105549345		-T	intron_splicing	True				0.308	0.323	0.286	0	0	0	8	10	6	0	0	0	FALSE
chr14_114300205		-T	intron_splicing	True				0.25	0.444	0.444	0	0	0	2	4	4	0	0	0	FALSE
chr14_114708334		-G	intron_splicing	True				1	1	0.846	0	0	0	3	5	11	0	0	0	FALSE
chr14_15320421		-G	intron_splicing	True				1	1	1	0.333	0	0	11	6	11	1	0	0	FALSE
chr14_16289994		-AC	intron_splicing	True				0.2	0.5	0.667	0	0	0	3	5	8	0	0	0	FALSE
chr14_26629490		-AC	intron_splicing	True				1	1	1	1	NA	NA	6	5	1	2	0	0	FALSE
chr14_35383048		-A	intron_splicing	True				0.308	0.381	0.429	0	0	0	4	8	9	0	0	0	FALSE
chr14_43799696		-A	intron_splicing	True				0.333	0.385	0.381	0	0	0	5	5	8	0	0	0	FALSE
chr14_4457101	G	-T	transcript	True	ENSMUSG00000079376	uc007sbq.1	0	0.182	0.25	0.5	0	0	0.077	6	3	5	0	0	1	FALSE
chr14_4588553		+T	intron_splicing	True				0.308	0.222	0.259	0	0	0.05	12	4	7	0	0	1	FALSE
chr14_50805804		-T	intron_splicing	True				NA	NA	NA	NA	NA	NA	0	0	0	0	0	0	FALSE
chr14_54323873		-A	intron_splicing	True				NA	NA	NA	NA	NA	NA	0	0	0	0	0	0	FALSE
chr14_57654392		+TC	intron_splicing	True				0.391	0.313	0.45	0	0	0	9	10	9	0	0	0	FALSE
chr14_65271335		-C	intron_splicing	True				0	0.5	0	0	NA	0	0	1	0	0	0	0	FALSE
chr14_81769991		+T	intron_splicing	True				0.375	0.308	0.6	0	0	0	6	4	3	0	0	0	FALSE
chr15_102292938	A	-T	transcript	True	Prr13	uc007xvu.2	40.0683	0.75	0.846	1	0	0	0	12	11	3	0	0	0	FALSE
chr15_102865611		-C	intron_splicing	True				0.889	0.75	0.4	0	0	0	8	6	2	0	0	0	FALSE
chr15_103355594		+C	intron_splicing	True				0.4	0.714	0.667	0.071	0	0.167	2	5	6	1	0	1	FALSE
chr15_25595285		-G	intron_splicing	True				0.769	1	0.833	0	0	NA	10	6	5	0	0	0	FALSE
chr15_28023145		-G	intron_splicing	True				0.4	0	0	0	0	NA	2	0	0	0	0	0	FALSE
chr15_47508158		+A	intron_splicing	True				1	0.5	0.833	0	0.333	0	5	3	5	0	1	0	FALSE
chr15_47678995		+C	intron_splicing	True				NA	NA	NA	NA	NA	NA	0	0	0	0	0	0	FALSE
chr15_47801512		-T	intron_splicing	True				0.556	0.5	0.7	0	0	0	5	4	7	0	0	0	FALSE
chr15_47983316		-A	intron_splicing	True				0.154	0.5	1	0	0	0	2	2	1	0	0	0	FALSE
chr15_64599227		-A	intron_splicing	True				0.5	0.071	0.313	0	0	0	8	1	5	0	0	0	FALSE
chr15_72556462		+A	intron_splicing	True				0	0.2	0	0	0	0.2	0	2	0	0	0	1	FALSE
chr15_76504888		+TG	intron_splicing	True				1	1	0.5	0	0	NA	2	2	1	0	0	0	FALSE
chr15_83996781		-G	intron_splicing	True				1	1	1	0	NA	NA	10	5	6	0	0	0	FALSE
chr15_84003032		-C	intron_splicing	True				0.154	0.278	0.6	0.083	0	0	2	5	9	1	0	0	FALSE
chr15_84963485		-AC	intron_splicing	True				0.333	NA	0.75	0	0	0	2	0	3	0	0	0	FALSE
chr15_89208357		-T	intron_splicing	True				0.636	0.455	0.385	0	0.25	0	7	5	5	0	1	0	FALSE
chr15_89284899		-C	intron_splicing	True				0.7	0.444	0.6	0	0	0	7	4	6	0	0	0	FALSE
chr16_10787974		-T	intron_splicing	True				0	0	0.333	0	0	0	0	0	1	0	0	0	FALSE
chr16_16782031		-A	intron_splicing	True				0.533	0.5	0.636	0	0.143	0	8	8	7	0	1	0	FALSE
chr16_3796274		-A	intron_splicing	True				0.313	0.182	0.381	0	0	0.167	5	2	8	0	0	1	FALSE
chr16_45520320		-CA	intron_splicing	True				NA	NA	NA	NA	NA	NA	0	0	0	0	0	0	FALSE
chr16_51362264		-T	intron_splicing	True				0.458	0.348	0.5	0	0	0	11	8	5	0	0	0	FALSE
chr16_60790423		+A	intron_splicing	True				0.167	0.5	0.167	0	0	0	2	6	2	0	0	0	FALSE
chr16_66269775		-T	intron_splicing	True				NA	NA	NA	NA	0	NA	0	0	0	0	0	0	FALSE
chr16_73921053		-A	intron_splicing	True				0.467	0.188	0.462	0	0	0	7	3	6	0	0	0	FALSE
chr16_73933073		+T	intron_splicing	True				0.179	0.316	0.5	0	0	0	5	6	10	0	0	0	FALSE
chr16_74962737		-A	intron_splicing	True				0.364	0.444	0.4	0	0	0	8	8	8	0	0	0	FALSE
chr16_81483821		+T	intron_splicing	True				0.154	0.333	0.357	0.067	0	0	2	5	5	1	0	0	FALSE
chr16_89041822		-T	intron_splicing	True				0.692	0.529	0.818	0.071	0.167	0.077	9	9	9	1	1	1	FALSE
chr16_90069815		-A	intron_splicing	True				0.444	0.462	0.421	0	0	0	8	6	8	0	0	0	FALSE
chr17_18589468		-T	intron_splicing	True				0.297	0.348	0.263	0	0	0	11	8	5	0	0	0	FALSE
chr17_19065538		-C	intron_splicing	True				NA	NA	NA	NA	NA	NA	0	0	0	0	0	0	FALSE
chr17_23744750		-TG	intron_splicing	True				NA	NA	NA	NA	NA	NA	0	0	0	0	0	0	FALSE
chr17_30837529		-T	intron_splicing	True				0.4	0.6	0	0.4	0.25	0	2	3	0	2	1	0	FALSE
chr17_30881670		+GCT	intron_splicing	True				0.133	0	0	0.083	0	0	2	0	0	2	0	0	FALSE
chr17_30882360		-TT	intron_splicing	True				NA	NA	NA	NA	NA	NA	0	0	0	0	0	0	FALSE
chr17_30882363		-T	intron_splicing	True				NA	NA	0	NA	NA	NA	0	0	0	0	0	0	FALSE
chr17_31055647		-T	intron_splicing	True				0	NA	NA	0	0	NA	0	0	0	0	0	0	FALSE
chr17_3148702		-T	intron_splicing	True				0.909	0.167	0.625	0	0	0	10	1	5	0	0	0	FALSE
chr17_35565369		+A	intron_splicing	True				0	0	0	0	0	0	0	0	0	0	0	0	FALSE
chr17_35565405		-C	intron_splicing	True				1	NA	NA	1	NA	1	2	0	0	1	0	1	FALSE
chr17_35565419		-TG	intron_splicing	True				NA	NA	NA	NA	NA	NA	0	0	0	0	0	0	FALSE
chr17_35565454		-T	intron_splicing	True				NA	NA	NA	0	0	0.005	0	0	0	0	0	1	FALSE
chr17_44874184		-T	intron_splicing	True				0.5	0.5	NA	0.333	NA	NA	1	1	0	1	0	0	FALSE
chr17_46467381		+CC	intron_splicing	True				1	1	1	0	0	0	4	3	7	0	0	0	FALSE
chr17_47867900		-C	intron_splicing	True				NA	NA	0	0	0	NA	0	0	0	0	0	0	FALSE
chr17_68326742		+AGAGA	intron_splicing	True				0.583	1	0.375	0	NA	0	7	8	3	0	0	0	FALSE
chr17_6995486		-A	intron_splicing	True				1	0.833	1	0	NA	0.8	2	5	1	0	0	4	FALSE
chr17_6995498		-A	intron_splicing	True				NA	NA	0	0	NA	NA	0	0	0	0	0	0	FALSE
chr17_73855111		+G	intron_splicing	True				0	0.333	0	0	0	NA	0	1	0	0	0	0	FALSE
chr17_79657167		-G	intron_splicing	True				0	1	1	0	NA	NA	0	1	1	0	0	0	FALSE
chr17_87423287		-T	intron_splicing	True				NA	NA	NA	NA	NA	NA	0	0	0	0	0	0	FALSE
chr17_9170159		-T	intron_splicing	True				0.231	0.333	0.35	0	0	0	3	4	7	0	0	0	FALSE
chr18_15551789	A	+C	transcript	True	Aqp4	uc008eds.2	0	0.22	0.244	0.273	0	0	0	9	11	9	0	0	0	FALSE
chr18_16146782		-A	intron_splicing	True				0.857	1	0.833	0	0	0	6	2	10	0	0	0	FALSE
chr18_16433004		-T	intron_splicing	True				0.5	0.444	0.778	0	0	0.167	8	8	7	0	0	1	FALSE
chr18_30614722		-GA	intron_splicing	True				1	1	1	1	NA	NA	2	4	2	2	0	0	FALSE
chr18_34590511		-G	intron_splicing	True				0.333	0.143	0.667	0	0	0	4	1	4	0	0	0	FALSE
chr18_47447396		-A	intron_splicing	True				0.5	0.375	0.444	0	0	0	4	3	4	0	0	0	FALSE
chr18_59061672	A	-T	transcript	True	Adamts19	uc008ezr.1	0	0.3	0.269	0.269	0.023	0	0	9	7	7	1	0	0	FALSE
chr18_59129790		-T	intron_splicing	True				0.5	1	NA	0	NA	NA	1	1	0	0	0	0	FALSE
chr18_73809262		+A	intron_splicing	True				0.36	0.32	0.357	0	0	0	9	8	10	0	0	0	FALSE
chr18_74462948		-T	intron_splicing	True				0.5	1	0.294	0	0	0	6	5	5	0	0	0	FALSE
chr18_89375944		-T	intron_splicing	True				0.424	0.325	0.281	0.04	0.029	0.062	98	65	50	10	4	8	FALSE
chr19_11627559		+T	intron_splicing	True				1	1	1	NA	NA	1	1	1	3	0	0	1	FALSE
chr19_11864282		-C	intron_splicing	True				NA	NA	NA	NA	NA	NA	0	0	0	0	0	0	FALSE
chr19_12739454		-G	intron_splicing	True				0.4	0.429	0.5	0	0	0	2	3	5	0	0	0	FALSE
chr19_14668783		-A	intron_splicing	True				0.043	0.026	0.069	0.041	0.059	0.041	1	1	2	3	2	2	FALSE
chr19_23680177		-A	intron_splicing	True				0.4	0.25	0.5	0	0	0.1	2	3	4	0	0	1	FALSE
chr19_24890662	G	-T	transcript	True	Pgm5	uc008hat.1	0	0	0	0.667	0	0	0	0	0	2	0	0	0	FALSE
chr19_39815130		-A	intron_splicing	True				0.222	0.385	0.7	0	0	0	2	5	7	0	0	0	FALSE
chr19_5294907		+G	intron_splicing	True				NA	NA	NA	NA	NA	NA	0	0	0	0	0	0	FALSE
chr19_56447197		-T	intron_splicing	True				0.684	0.579	0.625	0	0	0	13	11	5	0	0	0	FALSE
chr19_58896396		-A	intron_splicing	True				NA	NA	NA	NA	NA	NA	0	0	0	0	0	0	FALSE
chr19_59927575		-C	intron_splicing	True				1	0	NA	0	0.25	0	1	0	0	0	1	0	FALSE
chr19_7777305		+A	intron_splicing	True				0.2	0.6	0.333	0	0	0	1	6	1	0	0	0	FALSE
chr2_105006840		-T	intron_splicing	True				0.333	0.333	0.667	0.1	0.143	0	4	5	8	1	1	0	FALSE
chr2_11175556		-AG	intron_splicing	True				0.9	0.857	0.881	0.904	0.778	0.813	45	48	37	47	21	26	FALSE
chr2_121000882		-C	intron_splicing	True				0.231	0.444	0.4	0	0	0	3	4	4	0	0	0	FALSE
chr2_142210145		-T	intron_splicing	True				0.381	0.375	0.292	0.125	0	0.053	8	6	7	2	0	1	FALSE
chr2_143372087	A	-T	transcript	True	Pcsk2	uc008mqe.2	0	0	NA	0.333	0	NA	0	0	0	1	0	0	0	FALSE
chr2_151833088		-T	intron_splicing	True				0.188	0.545	0.222	0	0.222	0.091	3	6	2	0	2	1	FALSE
chr2_18074815		-C	intron_splicing	True				0.429	0.5	0.476	0	0	0	9	4	10	0	0	0	FALSE
chr2_20157365		-C	intron_splicing	True				0.333	1	0.6	0	0	0	1	1	3	0	0	0	FALSE
chr2_25494754		-G	intron_splicing	True				0.75	1	0.5	0	NA	1	3	3	1	0	0	1	FALSE
chr2_4020270		-T	intron_splicing	True				0.333	0.444	0.167	0	0	0	4	8	1	0	0	0	FALSE
chr2_40782613		-A	intron_splicing	True				0.615	0.385	0.45	0	0	0	8	5	9	0	0	0	FALSE
chr2_52078582		-A	intron_splicing	True				0.286	0.269	0.364	0.037	0	0.111	10	7	8	1	0	1	FALSE
chr2_52080996		-A	intron_splicing	True				0.188	0.313	0.167	0.04	0.05	0.077	3	5	2	1	1	1	FALSE
chr2_65564662		-T	intron_splicing	True				0.316	0.231	0.444	0	0	0	12	6	8	0	0	0	FALSE
chr2_65857891		-A	intron_splicing	True				0.313	0.611	0.36	0.038	0	0	5	11	9	1	0	0	FALSE
chr2_66780510		-A	intron_splicing	True				0.8	0.933	0.615	0	0	0	4	14	8	0	0	0	FALSE
chr2_67545297		-T	intron_splicing	True				0.284	0.28	0.282	0.05	0	0.045	62	47	62	10	0	6	FALSE
chr2_69371854		-T	intron_splicing	True				0.389	0.273	0.167	0	0	0	7	3	1	0	0	0	FALSE
chr2_74542663		-A	intron_splicing	True				1	1	0.5	0	NA	NA	5	1	1	0	0	0	FALSE
chr2_86365309		-T	intron_splicing	True				0.222	0.25	0.222	0	0	0	2	2	2	0	0	0	FALSE
chr3_10385868		-A	intron_splicing	True				0.235	0.357	0	0	0.111	0	4	5	0	0	1	0	FALSE
chr3_108316353		-T	intron_splicing	True				0.5	0.75	0.6	0	0	0	6	6	9	0	0	0	FALSE
chr3_116126299		+G	intron_splicing	True				1	0	0	0	NA	0	1	0	0	0	0	0	FALSE
chr3_121840817		-A	intron_splicing	True				0.368	0.188	0.421	0	NA	0	7	3	8	0	0	0	FALSE
chr3_142466423		+A	intron_splicing	True				NA	NA	NA	NA	NA	NA	0	0	0	0	0	0	FALSE
chr3_24107391		-A	intron_splicing	True				0.688	0.444	0.444	0	0	0	11	4	4	0	0	0	FALSE
chr3_32797894		-A	intron_splicing	True				0.286	0.714	0.4	0	0	0	2	5	2	0	0	0	FALSE
chr3_48935946		-A	intron_splicing	True				NA	NA	NA	NA	NA	NA	0	0	0	0	0	0	FALSE
chr3_53496282		-T	intron_splicing	True				0.429	0.286	0.375	0	0	0	3	2	3	0	0	0	FALSE
chr3_55059737		-GA	intron_splicing	True				1	1	1	1	1	0	3	3	6	1	1	0	FALSE
chr3_59188318		-C	intron_splicing	True				0.615	0.25	0.571	0	0	0	8	2	12	0	0	0	FALSE
chr3_64155832		-A	intron_splicing	True				0.241	0.293	0.348	0	0.133	0	7	12	8	0	2	0	FALSE
chr3_75281583		-C	intron_splicing	True				0.667	1	1	0	0	0	2	2	5	0	0	0	FALSE
chr3_88357044		+T	intron_splicing	True				NA	NA	1	1	1	NA	0	0	2	3	1	0	FALSE
chr3_94408213		-A	intron_splicing	True				0.385	0.364	0.32	0	0	0	10	8	8	0	0	0	FALSE
chr3_97520648		-T	intron_splicing	True				0.526	0.429	0.353	0	0	0	10	6	6	0	0	0	FALSE
chr4_118127638		+T	intron_splicing	True				NA	1	NA	0	0	0	0	1	0	0	0	0	FALSE
chr4_121288318		-A	intron_splicing	True				1	0.5	0.6	0	0	0	1	1	3	0	0	0	FALSE
chr4_12257750		-C	intron_splicing	True				0.143	0	0.176	0.176	0.375	0.133	2	0	3	3	3	2	FALSE
chr4_133634734		-CCCCT	intron_splicing	True				NA	NA	NA	NA	NA	NA	0	0	0	0	0	0	FALSE
chr4_137211954		-G	intron_splicing	True				0.008	0	0	0	0	0	1	0	0	0	0	0	FALSE
chr4_140653790		-G	intron_splicing	True				1	0	0.667	0	0	0	4	0	2	0	0	0	FALSE
chr4_146881773		-A	intron_splicing	True				0.157	0.181	0.196	0.023	0.013	0.007	139	159	163	19	5	3	FALSE
chr4_150948205		-C	intron_splicing	True				1	0.125	0.5	0	0	0	2	1	4	0	0	0	FALSE
chr4_19030620		-A	intron_splicing	True				0.346	0.379	0.28	0	0	0	9	11	7	0	0	0	FALSE
chr4_33269958		-T	intron_splicing	True				0.474	0.667	0.636	0	0.1	0.091	9	10	7	0	1	1	FALSE
chr4_34032044	A	-T	transcript	True	Cnr1	uc008sfw.1	0	0.375	0.583	0.429	0	0	0	9	7	3	0	0	0	FALSE
chr4_34554168		-T	intron_splicing	True				0.667	0.455	0.556	0	0	0.333	6	5	5	0	0	1	FALSE
chr4_45916859		-C	intron_splicing	True				0.8	0.417	0.8	0	1	0	8	5	8	0	1	0	FALSE
chr4_60016294		-A	intron_splicing	True				0.376	0.466	0.372	0.029	0.047	0.03	112	110	99	8	6	4	FALSE
chr4_81010083		-T	intron_splicing	True				0.5	0.75	0	0	0	0	1	3	0	0	0	0	FALSE
chr4_8116603		-C	intron_splicing	True				0.778	0.4	0.471	0.143	0	0	7	4	8	1	0	0	FALSE
chr4_82615081		-A	intron_splicing	True				0.25	0.267	0.5	0.048	0	0	2	4	8	1	0	0	FALSE
chr4_85566997		-T	intron_splicing	True				0.545	0.391	0.36	0.067	0	0	6	9	9	1	0	0	FALSE
chr4_95670476		-T	intron_splicing	True				0.667	0.8	0.571	0	0	0	6	8	4	0	0	0	FALSE
chr4_98099297	A	-T	transcript	True	Inadl	uc008tud.1	0	0.643	0.4	0.733	0	0	0.077	9	4	11	0	0	1	FALSE
chr5_113185665		-GA	intron	True				NA	NA	NA	0	NA	NA	0	0	0	0	0	0	FALSE
chr5_131950561		-A	intron	True				1	0.667	0.429	0	0	0	1	4	3	0	0	0	FALSE
chr5_136755581		-A	intron	True				1	0.667	0.5	0.25	0	0	5	4	5	1	0	0	FALSE
chr5_13793968		-G	intron	True				0.667	0	0.667	0	0	0	4	0	2	0	0	0	FALSE
chr5_142085001		-G	intron	True				1	1	1	NA	NA	0	5	1	13	0	0	0	FALSE
chr5_147263748		-A	intron	True				0.25	0.333	1	0	NA	0	1	1	5	0	0	0	FALSE
chr5_24384333		-A	intron	True				0.364	0.429	0.458	0	0.111	0	8	9	11	0	1	0	FALSE
chr5_28533337	G	-A	transcript	True	Cnpy1	uc008wtx.1	0	1	1	1	0	0	0	7	7	7	0	0	0	FALSE
chr5_55043442		-T	intron	True				0.375	0.167	0.5	0	0	NA	3	1	2	0	0	0	FALSE
chr5_63041146		-A	intron	True				0.444	0.5	0.25	0	0.071	0	12	9	5	0	1	0	FALSE
chr5_74109233		+ACAGGG	intron	True				0.636	0.583	0.25	0	0	0	7	7	2	0	0	0	FALSE
chr6_111030646		+T	intron_splicing	True				0.143	0.25	0.143	0	0	0	2	2	1	0	0	0	FALSE
chr6_114088640		-G	intron_splicing	True				1	1	NA	0	NA	NA	2	2	0	0	0	0	FALSE
chr6_117128796	A	-T	transcript	True	Cxcl12	uc009dku.2	0	0.667	0.857	0.5	0	0	0	2	6	5	0	0	0	FALSE
chr6_119889902		-T	intron_splicing	True				0.235	0	0.5	0	0	0	4	0	6	0	0	0	FALSE
chr6_128528250		-G	intron_splicing	True				1	NA	1	NA	1	1	4	0	1	0	1	1	FALSE
chr6_132312405		-G	intron_splicing	True				0.5	0.5	1	0	NA	0	2	1	1	0	0	0	FALSE
chr6_145263610		+T	intron_splicing	True				NA	NA	NA	NA	NA	NA	0	0	0	0	0	0	FALSE
chr6_17977869		-G	intron_splicing	True				0.857	1	0.9	0	0	0	6	6	9	0	0	0	FALSE
chr6_24548339		-T	intron_splicing	True				0.625	0.5	0.286	0	0.25	0	10	6	2	0	1	0	FALSE
chr6_24706900		-T	intron_splicing	True				0.846	0.556	0.667	0	0	0	11	5	8	0	0	0	FALSE
chr6_24726681		-T	intron_splicing	True				0.556	0.286	0.167	0	0	0	5	2	1	0	0	0	FALSE
chr6_33646747		+A	intron_splicing	True				0	0	0.2	0	0	0	0	0	1	0	0	0	FALSE
chr6_34753795	T	-A	transcript	True	Agbl3	uc009bhp.1	0.460548	0.533	0.333	0.167	0	0	0	8	5	1	0	0	0	FALSE
chr6_41652148		-T	intron_splicing	True				0.357	0.45	0.267	0	0	0	10	9	8	0	0	0	FALSE
chr6_66527462		-C	intron_splicing	True				1	1	NA	0	NA	1	2	2	0	0	0	1	FALSE
chr6_7106498		+GTG	intron_splicing	True				1	1	NA	1	NA	1	1	1	0	3	0	1	FALSE
chr6_71300187		-T	intron_splicing	True				0.333	0.462	0.714	0	0	0	4	6	5	0	0	0	FALSE
chr6_78998968		-A	intron_splicing	True				0.824	0.6	0.571	0	0	0	14	3	4	0	0	0	FALSE
chr6_89697553		-T	intron_splicing	True				NA	0	NA	NA	NA	NA	0	0	0	0	0	0	FALSE
chr6_90786039		-C	intron_splicing	True				0.273	0.714	0.375	0	0	0	3	5	6	0	0	0	FALSE
chr6_92230850		-T	intron_splicing	True				0.324	0.25	0.358	0.049	0.063	0.122	46	34	44	7	4	6	FALSE
chr7_106370630		+A	intron_splicing	True				1	1	1	0	NA	0	1	3	1	0	0	0	FALSE
chr7_10754662		+GC	intron_splicing	True				NA	NA	NA	NA	NA	NA	0	0	0	0	0	0	FALSE
chr7_109788687		-T	intron_splicing	True				0.414	0.16	0.393	0	0	0.067	12	4	11	0	0	1	FALSE
chr7_113884410		-T	intron_splicing	True				0.385	0.625	0.471	0.036	0	0.091	5	10	8	1	0	1	FALSE
chr7_114938622		-A	intron_splicing	True				1	0.714	0.8	0.3	0	0	10	5	4	3	0	0	FALSE
chr7_13678976		-GAAA	intron_splicing	True				NA	NA	NA	0	0	NA	0	0	0	0	0	0	FALSE
chr7_13678982		-G	intron_splicing	True				NA	NA	NA	NA	NA	NA	0	0	0	0	0	0	FALSE
chr7_13678987		-A	intron_splicing	True				0	0	0	0	0	0	0	0	0	0	0	0	FALSE
chr7_13717749		+AG	intron_splicing	True				NA	1	1	0	0	0	0	1	1	0	0	0	FALSE
chr7_16211855		+C	intron_splicing	True				NA	NA	NA	NA	NA	NA	0	0	0	0	0	0	FALSE
chr7_19960772		-TGGG	intron_splicing	True				0.333	0	0.667	0	0	0	1	0	6	0	0	0	FALSE
chr7_24125292		-GGGGA	intron_splicing	True				0	0	0	0	0	0	0	0	0	0	0	0	FALSE
chr7_3122646		+TC	intron_splicing	True				1	1	1	0	0	0	4	1	1	0	0	0	FALSE
chr7_3412225		-AA	intron_splicing	True				NA	NA	NA	NA	NA	NA	0	0	0	0	0	0	FALSE
chr7_3671090		+A	intron_splicing	True				NA	NA	NA	0	0	0	0	0	0	0	0	0	FALSE
chr7_4428833		-TATATAT	intron_splicing	True				0	NA	0	NA	0	NA	0	0	0	0	0	0	FALSE
chr7_49116144		-A	intron_splicing	True				0.667	0.778	0.7	0.333	0.25	0.2	6	7	7	1	1	2	FALSE
chr7_51473552		-C	intron_splicing	True				NA	NA	NA	NA	NA	0	0	0	0	0	0	0	FALSE
chr7_53103178		-A	intron_splicing	True				0.571	0.5	0.778	0	0	0	4	3	7	0	0	0	FALSE
chr7_53113947		-G	intron_splicing	True				0	0.167	0.286	0	0	0	0	1	2	0	0	0	FALSE
chr7_72887304		-G	intron_splicing	True				0.233	0.478	0.25	0	0	0	7	11	9	0	0	0	FALSE
chr7_84144966		+A	intron_splicing	True				NA	0	0	0	0	0	0	0	0	0	0	0	FALSE
chr7_86281383		-TGTA	intron_splicing	True				1	1	1	1	NA	1	2	2	2	2	0	1	FALSE
chr7_88716159		+C	intron_splicing	True				NA	NA	NA	NA	NA	NA	0	0	0	0	0	0	FALSE
chr7_93812138		+T	intron_splicing	True				0	0	0	0	0	0	0	0	0	0	0	0	FALSE
chr8_107005902		-A	intron_splicing	True				0.412	0.318	0.2	0	0	0	7	7	3	0	0	0	FALSE
chr8_107981305		-T	intron_splicing	True				0.409	0.357	0.571	0	0.111	0	9	5	8	0	1	0	FALSE
chr8_113605267		-C	intron_splicing	True				0.75	0.444	0.75	0	0.5	0	9	4	6	0	1	0	FALSE
chr8_13142618		-TTTG	intron_splicing	True				0.917	0.714	0.727	0	0	0	11	5	8	0	0	0	FALSE
chr8_4034500		-G	intron_splicing	True				0.182	0.3	0.294	0.014	0.037	0	8	9	10	1	1	0	FALSE
chr8_46362564		-TC	intron_splicing	True				0.333	1	0.75	0	0	0	2	4	6	0	0	0	FALSE
chr8_49408978		-G	intron_splicing	True				NA	NA	1	0	NA	NA	0	0	1	0	0	0	FALSE
chr8_77286909		-CA	intron_splicing	True				0.375	0.222	0.286	0	0	0	3	2	2	0	0	0	FALSE
chr8_85559699		+G	intron_splicing	True				NA	NA	NA	NA	NA	NA	0	0	0	0	0	0	FALSE
chr8_85559705		+G	intron_splicing	True				NA	NA	NA	NA	NA	NA	0	0	0	0	0	0	FALSE
chr8_88063085	G	-AA	transcript	True	Dnaja2	uc009mqa.1	76.3191	1	1	1	NA	NA	NA	1	7	2	0	0	0	FALSE
chr9_10172175		-T	intron_splicing	True				0.231	0.667	0.6	0	0	0	3	10	6	0	0	0	FALSE
chr9_103213752		-T	intron_splicing	True				NA	NA	NA	0	NA	NA	0	0	0	0	0	0	FALSE
chr9_105899318		-A	intron_splicing	True				1	1	1	0	NA	0	2	2	3	0	0	0	FALSE
chr9_109427263		-AG	intron_splicing	True				0.667	0.833	0.5	0	0	0	4	5	3	0	0	0	FALSE
chr9_29770547	G	-T	transcript	True	Ntm	uc009oqv.1	0	0.367	0.308	0.267	0	0	0	11	8	4	0	0	0	FALSE
chr9_29784566		-C	intron_splicing	True				1	0.667	1	0	NA	0	1	2	4	0	0	0	FALSE
chr9_38157790		+T	intron_splicing	True				0.4	0.571	0.25	0	0	0	4	4	1	0	0	0	FALSE
chr9_38564634		-T	intron_splicing	True				0.846	0.625	0.636	0	0	0	11	5	7	0	0	0	FALSE
chr9_40725047		+A	intron_splicing	True				0	0	0	0	0	0	0	0	0	0	0	0	FALSE
chr9_4537963		-T	intron_splicing	True				0.261	0.214	0.278	0.038	0	0	6	3	5	1	0	0	FALSE
chr9_57653222		-A	intron_splicing	True				0.417	0.364	0.5	0	0	0	5	8	4	0	0	0	FALSE
chr9_66097889		+C	intron_splicing	True				0.15	0.133	0.25	0	0	0	3	2	3	0	0	0	FALSE
chr9_66676593		+T	intron_splicing	True				0.526	0.563	0.308	0	0	0	10	9	4	0	0	0	FALSE
chr9_70421800		+G	intron_splicing	True				0.545	0.556	1	0.045	0	0	6	5	7	1	0	0	FALSE
chr9_95841160		-A	intron_splicing	True				0.259	0.321	0.31	0	0	0	7	9	9	0	0	0	FALSE
chr9_98777636		-A	intron_splicing	True				0	0	NA	0	0	0	0	0	0	0	0	0	FALSE
chrM_5170		+A	intergenic	True				0.381	0.335	0.33	0.107	0.088	0.113	300	224	184	80	35	35	FALSE
chrX_149582981		-T	intron_splicing	True				0.538	0.524	0.611	0.044	0.047	0.028	85	76	88	13	7	4	FALSE
chrX_157923488		-A	intron_splicing	True				0.429	0.5	0.538	0	0	0	3	5	7	0	0	0	FALSE
chrX_160528580		+C	intron_splicing	True				0.5	1	0.333	0	0	0	1	3	1	0	0	0	FALSE
chrX_166423336		+T	intron_splicing	True				0.949	0.99	0.977	1	1	1	74	95	86	89	46	35	FALSE
chrX_16803786		-T	intron_splicing	True				0.375	0.692	0.462	0	0.167	0.125	3	9	6	0	2	1	FALSE
chrX_20661631		-AG	intron_splicing	True				0.429	0.692	0.4	0.05	0	0	9	9	4	1	0	0	FALSE
chrX_21063201		+T	intron_splicing	True				0.619	0.412	0.19	0	0	0	13	7	4	0	0	0	FALSE
chrX_23995910		-A	intron_splicing	True				0.454	0.427	0.434	0.389	0.383	0.409	1760	1588	1526	2424	1083	1315	FALSE
chrX_30637972		-C	intron_splicing	True				0.427	0.459	0.399	0.026	0.018	0.019	164	181	156	20	6	7	FALSE
chrX_54534587		-T	intron_splicing	True				0.167	0.25	0.333	0	0.1	0.25	1	1	1	0	1	1	FALSE
chrX_56378885		-T	intron_splicing	True				0.5	0.333	0.667	0	0	0	5	2	6	0	0	0	FALSE
chrX_57309711	T	-G	transcript	True	Mcf2	uc009thy.2	0	0.5	0.5	0.333	0.25	0	0	1	3	2	1	0	0	FALSE
chrX_57735422		-A	intron_splicing	True				0.667	0.889	0.8	0	0	0	10	8	8	0	0	0	FALSE
chrX_57735469		-A	intron_splicing	True				0.455	0.579	0.5	0	0	0	5	11	11	0	0	0	FALSE
chrX_67772770		-T	intron_splicing	True				0.364	0.667	0.391	0	0.25	0	4	10	9	0	2	0	FALSE
chrX_70704031		-C	intron_splicing	True				0.8	0.5	0.8	0	0	0	4	3	4	0	0	0	FALSE
chrX_7329722		-A	intron_splicing	True				0.471	0.455	0.25	0	0.063	0	8	5	3	0	1	0	FALSE
chrX_76761455		-A	intron_splicing	True				0.6	0.9	0.667	0.053	0	0	6	9	6	1	0	0	FALSE
chrX_81051363		-T	intron_splicing	True				0.5	0.286	0.5	0	0.063	0.043	9	6	6	0	1	1	FALSE
chrX_8218544		-T	intron_splicing	True				0.294	0.389	0.389	0	0	0	10	7	7	0	0	0	FALSE
chrX_82384889	T	-C	transcript	True	Dmd	uc009trn.1	0	1	1	1	1	1	1	9	11	8	4	2	2	FALSE
chrX_83993306		-A	intron_splicing	True				0.6	0.647	0.385	0.038	0.071	0	6	11	5	1	1	0	FALSE
chrX_9694466		-C	intron_splicing	True				0.667	0.857	0.667	0	0	0	8	6	6	0	0	0	FALSE
