# Supplementary material for: Immunomic, genomic and transcriptomic characterization of CT26 colorectal carcinoma
Source: BMC Genomics. 2014 Mar 13;15(1):190. doi: 10.1186/1471-2164-15-190 (PMC4007559; doi:10.1186/1471-2164-15-190)
Supplement: Supplementary file 5 — Additional file 5: Gene expression values for CT26 and ENCODE normal mouse colon samples in RPKM values and raw read counts. (XLSX 13 MB) [file 12864_2013_7028_MOESM5_ESM.xlsx]

## Sheet: rpkm
mouse gene symbol	ucsc.id	CT26_1	CT26_2	CT26_3	colon_r1.1	colon_r1.2	colon_r1.3	colon_r2.1	colon_r2.2	colon_r2.3	differential_expression	mouse mRNA	chrom	strand	human gene symbol	translation source
AK193394	uc009nvw.1	7051.96	7543.95	7080.25	0	0	0	0	0	0	26.1552	AK193394	chr8	+		no match
ENSMUSG00000073777	uc009nvv.1	5045.75	5610.09	5179.27	0	0	0	0	0	0	17.8965	AK145028	chr8	-		no match
Atpase6	uc007ams.1	4913.17	6786.16	6084.61	270.868	273.727	439.349	331.507	513.015	401.616	5.84131	BC069931	chr1	-		no match
Gm3168	uc009nvu.1	3577.14	3921.81	3588.34	0.263556	0.24567	0.209944	0.157586	0.138726	0.173205	18.8699	U63133	chr8	-		no match
Lgals1	uc007wrv.1	2247.28	2218.81	2097.93	55.0191	59.1271	52.2851	61.3638	73.0173	66.0682	26.6975	NM_008495	chr15	+	LGALS1	Homologene:LGALS1
Eef1a1	uc009qun.1	2176.01	2085.56	2034.71	410.863	407.262	293.956	307.442	326.54	299.953	19.6228	NM_010106	chr9	-	EEF1A1	Homologene:EEF1A1
Vim	uc008ikb.2	2116.14	2147.2	1965.22	95.9328	140.253	168.882	124.745	181.444	194.936	18.4566	NM_011701	chr2	+	VIM	Homologene:VIM
Spp1	uc008yki.2	1698.58	1678.58	1597.15	0.424149	0.464366	0.307276	0.0356388	0.0679756	0.132176	30.8528	NM_009263	chr5	+	SPP1	Homologene:SPP1
Spp1	uc008ykj.2	1599.69	1583.45	1511.18	0.407703	0.452589	0.29545	0.0342303	0.0652892	0.126738	33.1948	NM_001204202	chr5	+	SPP1	Homologene:SPP1
Spp1	uc008ykk.2	1493.23	1488.45	1424.97	0.349252	0.407417	0.25717	0.0163899	0.0304313	0.102088	38.5261	NM_001204233	chr5	+	SPP1	Homologene:SPP1
S100a4	uc008qcz.2	1490.13	1719.12	1489.94	3.27106	3.43692	1.64955	2.5363	2.38601	2.26171	11.8232	NM_011311	chr3	+	S100A4	Homologene:S100A4
Hsp90ab1	uc008cqz.1	1300.24	1225	1195.18	77.3266	77.9571	65.6508	69.0354	69.161	68.3902	21.4908	NM_008302	chr17	-	HSP90AB1	Homologene:HSP90AB1
Fth1	uc008got.1	1149.88	1087.21	1054.11	323.887	767.225	1088.63	495.606	905.533	895.232	1.21373	NM_010239	chr19	+	FTH1	Homologene:FTH1
Rpl41	uc007hnk.2	1093.96	941.861	910.034	469.691	469.158	372.043	258.06	258.603	256.677	4.42558	NM_018860	chr10	-	RPL41	Symbol match:RPL41
Rpl8	uc007wmt.2	1085.88	1161.86	1080.27	420.547	418.419	337.661	357.811	334.726	362.835	12.3738	NM_012053	chr15	+	RPL8	Homologene:RPL8
S100a6	uc008qdb.1	1084.47	1132.68	1069.72	534.815	517.274	453.658	499.849	501.125	505.453	13.921	NM_011313	chr3	+	S100A6	Homologene:S100A6
Rpl41	uc007hnj.2	1073.18	934.128	896	453.247	452.7	359.3	249.15	249.761	247.892	4.60902	BC081450	chr10	-	RPL41	Symbol match:RPL41
EF437368	uc008joj.1	1073.08	1230.6	1123.58	520.603	495.533	398.03	261.564	302.834	274.494	5.51217	EF437368	chr2	+		no match
Rps26	uc007hno.2	1069.42	999.646	1007.87	53.3435	38.721	20.8124	51.6517	19.3894	23.431	24.0646	NM_013765	chr10	-	LOC728937	Homologene:RPS26
Rps5	uc009fep.2	1048.91	1093.75	1015.51	572.298	549.034	453.769	622.644	590.265	614.985	6.62928	NM_009095	chr7	+	RPS5	Homologene:RPS5
Rplp1	uc009pzt.1	1013.26	1319.76	1093.07	307.673	276.26	207.603	298.325	188.376	205.917	5.34157	NM_018853	chr9	-	RPLP1	Homologene:RPLP1
Actb	uc009ajk.1	992.612	1064.17	1017.08	1623.56	1581.06	1576.65	1771.43	1717.53	1763.88	-6.70021	NM_007393	chr5	-	ACTB	Homologene:ACTB
Eef2	uc007gge.2	983.023	981.938	928.082	525.061	524.734	452.713	511.711	504.198	518.244	10.9993	NM_007907	chr10	+	EEF2	Homologene:EEF2
Rpl4	uc009qbn.1	968.997	877.58	874.186	128.981	124.045	99.5209	81.2807	78.6352	80.9783	13.8372	NM_024212	chr9	+	RPL4	Homologene:RPL4
AK220016	uc008wjd.1	919.955	791.164	798.007	66.8365	63.6762	52.1083	58.3959	62.8938	61.653	10.6737	AK220016	chr5	-		no match
Rps20	uc008rwn.1	880.058	889.099	756.65	106.855	341.052	248.705	84.5772	220.351	251.005	5.1975	NM_026147	chr4	-	RPS20	Homologene:RPS20
Ctsl	uc007qyw.1	875.951	883.794	815.125	10.1187	9.6288	8.32685	6.84015	7.42279	6.8533	22.5925	NM_009984	chr13	-	CTSL2	Homologene:CTSL
Eef2	uc007ggf.1	874.212	928.274	831.588	648.482	624.91	583.498	690.022	641.605	657.55	3.94546	AK214266	chr10	+	EEF2	Homologene:EEF2
AK199756	uc007muk.1	866.097	825.266	802.64	12.9069	13.6793	7.96448	7.69447	11.1676	8.60358	25.4319	AK199756	chr11	+		no match
AK187054	uc008wje.1	796.263	757.727	843.747	981.547	919.228	880.534	78.4588	78.0694	79.0155	0.633552	AK187054	chr5	-		no match
Rps9	uc009ewa.1	788.012	794.183	760.959	124.222	135.018	94.5378	159.513	138.686	144.727	22.9213	NM_029767	chr7	+	RPS9	Homologene:RPS9
AK144265	uc007zbz.1	770.092	55.5021	1320.79	0.136257	0.0919681	0.360221	0.166391	0	0	1.12756	AK144265	chr16	-		no match
Rplp0	uc008zed.2	731.847	695.186	637.715	285.938	259.943	179.973	272.167	190.623	189.702	6.79882	NM_007475	chr5	+	RPLP0	Symbol match:RPLP0
Pabpc1	uc007vmx.2	722.491	666.25	655.477	48.9375	67.428	70.0195	43.9627	56.1395	60.0225	16.6681	NM_008774	chr15	-	PABPC1	Homologene:PABPC1
Gnb2l1	uc007ipa.1	713.052	745.307	681.395	612.673	644.743	642.585	648.648	708.447	703.555	1.07322	NM_008143	chr11	+	GNB2L1	Homologene:GNB2L1
DQ564937	uc007ftd.1	696.834	783.429	624.46	8.86769	9.01736	14.1277	24.4717	24.8939	20.9797	8.56313	DQ564937	chr10	+		no match
AK183279	uc008zrn.1	689.108	768.38	703.937	1135	1083.81	832.553	890.078	922.033	910.007	-1.91279	AK183279	chr5	-		no match
Rps4x	uc009tyl.1	681.766	622.861	583.732	6.41674	8.72245	4.28112	3.51521	4.60877	2.95849	12.6379	NM_009094	chrX	-	RPS4X	Homologene:RPS4X
Mir682	uc011zbz.1	681.581	775.137	691.243	378.156	531.846	316.015	238.119	372.445	399.023	3.11868	NR_030451	chr13	+		no match
Rps4x	uc009tym.1	663.167	605.444	567.737	6.3474	8.62366	4.21792	3.54732	4.73322	3.12019	12.6153	AK088410	chrX	-	RPS4X	Homologene:RPS4X
Atp5b	uc007hle.1	655.437	663.802	617.858	417.554	431.02	437.632	437.927	465.311	450.042	6.98881	NM_016774	chr10	+	ATP5B	Homologene:ATP5B
Pkm2	uc009pyf.1	633.61	538.003	534.809	120.341	115.2	104.448	156.288	143.27	153.46	7.25322	AK171106	chr9	+	PKM2	Homologene:PKM2
Tpt1p	uc007ura.1	624.533	732.263	651.515	432.341	430.116	387.219	438.9	365.142	409.303	4.09554	NR_002218	chr14	-	TPT1P	Symbol match:TPT1P
AK180697	uc008ewi.1	623.137	807.989	710.551	111.014	92.9663	119.854	209.431	186.727	197.505	5.32321	AK180697	chr18	+		no match
Anxa2	uc009qng.1	609.99	623.809	582.951	127.064	125.67	108.307	110.69	119.93	116.112	21.9826	NM_007585	chr9	+	ANXA2	Homologene:ANXA2
Rps11	uc009gth.2	594.563	608.092	582.138	60.1251	64.2155	51.2676	36.4856	41.4587	38.6937	31.2546	NM_013725	chr7	-	RPS11	Homologene:RPS11
Pkm2	uc009pyh.1	585.65	497.726	493.396	137.205	131.352	115.344	170.294	155.569	164.424	6.75633	AK155655	chr9	+	PKM2	Homologene:PKM2
Tpt1	uc007uqz.2	572.725	678.893	602.9	392.29	390.406	351.358	398.132	331.177	371.415	4.04006	NM_009429	chr14	+	TPT1	Homologene:TPT1
Ftl1	uc009gvf.1	568.685	603.573	549.997	243.804	309.701	411.77	240.721	297.211	339.768	3.83338	NM_010240	chr7	-		no match
Rpl32	uc009djc.1	564.392	655.273	564.244	92.9042	98.3958	60.4854	64.868	68.9084	67.4118	9.45691	NM_172086	chr6	-	RPL32	Homologene:RPL32
Pkm2	uc009pyi.1	561.322	541.394	515.351	143.541	142.794	132.822	193.082	183.899	191.668	10.387	NM_011099	chr9	+	PKM2	Homologene:PKM2
Ftl1	uc009gvg.1	555.727	590.936	537.67	238.615	303.132	403.076	235.618	290.972	332.613	3.81481	AK150960	chr7	-		no match
Rps15	uc007gcn.2	553.255	525.733	472.851	321.948	309.767	207.25	234.561	224.526	245.112	4.16144	NM_009091	chr10	+	RPS15	Homologene:RPS15
Eif5a	uc011xxj.1	549.92	529.743	502.273	72.6057	73.5879	82.3097	79.4475	94.729	91.3481	17.3751	NM_001166595	chr11	-	EIF5A	Homologene:EIF5A
B2m	uc008maf.1	548.437	532.474	499.617	82.6173	103.653	105.894	64.8472	89.2075	94.1646	14.986	NM_009735	chr2	+	B2M	Homologene:B2M
Pfn1	uc007jvv.2	547.475	564.242	513.636	707.808	772.159	862.636	628.842	774.697	746.16	-2.52507	NM_011072	chr11	-	PFN1	Homologene:PFN1
Tubb5	uc008ciq.2	519.628	536.059	509.39	65.6971	70.7405	78.0068	78.0627	88.0499	90.5023	26.7749	NM_011655	chr17	-	TUBB	Homologene:TUBB5
Gnb2l1	uc007ipb.1	510.461	533.425	488.422	453.434	477.168	475.236	479.662	523.814	520.28	0.628714	BC044739	chr11	+	GNB2L1	Homologene:GNB2L1
Ubb	uc008zrm.1	509.612	583.578	519.616	755.12	722.465	558.679	598.18	608.14	599.448	-1.16132	AK181679	chr5	-	UBB	Symbol match:UBB
Eif5a	uc007jss.2	499.989	488.612	459.31	65.0687	66.8352	75.1696	71.6928	85.935	82.1153	18.0665	NM_001166594	chr11	-	EIF5A	Homologene:EIF5A
Eif5a	uc007jst.2	499.442	482.387	456.489	66.1327	67.1601	74.7334	72.1985	86.4383	82.9162	17.455	NM_181582	chr11	-	EIF5A	Homologene:EIF5A
Rpl7	uc007ajl.2	498.463	494.722	468.368	10.984	13.0316	8.5436	9.88465	10.9012	8.32371	28.8564	NM_011291	chr1	-	LOC653702	Homologene:RPL7
Eif5a	uc011xxi.1	496.365	485.255	455.893	65.0552	66.9072	75.1206	71.523	85.8526	81.9715	17.987	NM_001166596	chr11	-	EIF5A	Homologene:EIF5A
DQ556157	uc007ftg.1	496.357	628.183	530.791	501.62	605.98	773.822	673.074	742.564	763.848	-0.986001	DQ556157	chr10	+		no match
DQ693239	uc009dph.1	492.729	490.928	514.195	11.7916	8.74318	6.60446	4.06759	5.17222	6.78061	37.0768	DQ693239	chr6	+		no match
Eif5a	uc011xxk.1	490.987	479.586	451.117	63.7011	65.3896	73.6277	70.2569	84.3717	80.5741	18.1024	NM_001166593	chr11	-	EIF5A	Homologene:EIF5A
Eif5a	uc007jsu.2	489.135	470.834	446.724	64.7444	65.7311	73.1817	70.6712	84.5776	81.1534	17.3671	NM_001166591	chr11	-	EIF5A	Homologene:EIF5A
Gm5506	uc008ewh.1	475.129	472.458	443.265	72.5403	68.0465	69.1381	70.99	71.2851	78.2634	21.6953	NM_001025388	chr18	+		no match
Eif5a	uc007jsv.2	468.577	452.18	427.773	62.4956	63.6384	70.5892	68.0478	81.4714	78.1334	17.2586	NM_001166589	chr11	-	EIF5A	Homologene:EIF5A
Eif5a	uc007jsr.2	466.509	456.918	429.819	61.3075	63.1436	70.7654	67.3388	80.7244	77.1004	18.5428	NM_001166592	chr11	-	EIF5A	Homologene:EIF5A
Ubb	uc008zrh.1	461.646	537.862	468.38	596.798	572.875	436.094	504.749	508.532	498.971	-0.425764	BC025894	chr5	-	UBB	Symbol match:UBB
AK217854	uc007beu.1	453.398	420.904	385.688	262.126	265.238	207.404	233.142	258.455	235.298	4.33984	AK217854	chr1	+		no match
Rps16	uc012fgr.1	449.775	423.046	415.562	123.295	135.933	81.4917	54.3003	23.8963	28.0162	6.97347	NM_013647	chr7	+	RPS16	Homologene:RPS16
Eif5a	uc007jsq.2	449.672	439.794	412.928	58.94	60.9016	68.3082	64.7269	77.9146	74.678	17.8945	NM_001166590	chr11	-	EIF5A	Homologene:EIF5A
Ubb	uc008zri.1	448.634	523.2	460.864	607.876	582.928	448.572	500.012	503.887	496.629	-0.635377	BC006680	chr5	-	UBB	Symbol match:UBB
AK195902	uc007mul.1	441.207	528.321	489.45	35.0951	27.6	45.6299	32.0511	36.5468	37.6324	10.2243	AK195902	chr11	+		no match
Hspa8	uc009ozy.2	439.971	419.459	404.232	75.0746	72.6445	68.0096	91.4041	90.8952	88.6584	16.3952	BC094900	chr9	+	HSPA8	Homologene:HSPA8
AK219219	uc009cjp.1	435.611	415.893	366.486	81.9534	79.3971	80.7131	94.3029	102.483	93.3025	8.61462	AK219219	chr6	-		no match
Hspa8	uc009ozx.2	429.101	409.093	394.631	73.0925	70.7547	66.2029	89.0117	88.478	86.3322	16.5423	NM_031165	chr9	+	HSPA8	Homologene:HSPA8
Ldha	uc009gzn.2	428.556	431.237	408.866	228.516	225.808	220.419	274.199	290.519	284.504	4.87747	AK171373	chr7	+	LDHA	Homologene:LDHA
Ldha	uc009gzm.2	425.619	429.038	403.533	220.947	218.788	210.603	263.083	278.167	272.195	5.25509	NM_010699	chr7	+	LDHA	Homologene:LDHA
Rps3a	uc008prc.2	425.484	372.725	373.749	4.29941	2.62602	1.77733	2.5447	1.50247	0.981775	12.8562	NM_016959	chr3	-	RPS3A	Homologene:RPS3A
Rpl13a	uc009gtk.1	423.469	457.84	412.004	174.074	191.583	156.369	184.472	184.406	195.231	9.02089	NM_009438	chr7	-	RPL13A	Homologene:RPL13A
Ubc	uc008zro.2	422.736	492.201	432.691	562.138	538.308	413.582	460.095	464.022	459.95	-0.50266	BC094012	chr5	-	UBC	Homologene:UBC
Hsp90b1	uc007gqi.1	421.76	403.151	402.561	11.1035	9.54262	8.22226	8.43373	9.48202	8.73929	36.3057	NM_011631	chr10	-	HSP90B1	Homologene:HSP90B1
Npm1	uc007ikd.1	420.293	429.22	407.313	1.05785	1.14796	0.866236	0.98673	0.78735	0.742698	37.7862	NM_008722	chr11	-	NPM1	Symbol match:NPM1
Rps9	uc009evz.1	413.711	416.26	399.37	65.7207	71.1852	50.3543	84.2188	73.5324	76.8997	23.0247	AK013903	chr7	+	RPS9	Homologene:RPS9
Ubc	uc012edr.1	413.522	481.616	423.447	537.021	513.705	395.619	434.506	439.084	435.077	-0.299949	NM_019639	chr5	-	UBC	Homologene:UBC
Ptma	uc007bvp.1	412.489	456.292	408.623	70.247	75.1766	112.726	83.5671	74.9121	86.4321	11.1645	NM_008972	chr1	+	PTMA	Symbol match:PTMA
Rpl28	uc009eys.1	411.668	377.508	380.384	68.6574	30.6913	25.2016	52.1206	26.0918	18.0704	13.0015	NM_009081	chr7	+	RPL28	Homologene:RPL28
S100a11	uc008qfj.1	409.196	393.861	376.906	6.00263	9.29346	17.4291	4.82932	15.1983	11.3611	22.5953	NM_016740	chr3	+	LOC729659	Homologene:S100A11
Ubb	uc008zrk.1	406.617	474.898	416.264	531.892	511.927	391.525	464.401	463.919	455.37	-0.606415	AK168448	chr5	-	UBB	Symbol match:UBB
AK219219	uc007axa.1	403.088	415.336	349.113	0.637851	0.324308	0	0.880122	0.559568	1.50907	11.0213	AK219219	chr1	+		no match
Rpl35	uc008jnz.1	398.81	394.297	378.729	58.6883	14.8495	6.66935	38.7799	4.06027	5.73371	14.9257	NM_025592	chr2	-	RPL35	Homologene:RPL35
Hspa9	uc008elv.2	394.099	387.709	377.044	7.32357	7.74902	6.70797	5.7987	6.21981	6.26124	43.6044	NM_010481	chr18	-	HSPA9	Homologene:HSPA9
Ly6e	uc011zuh.1	393.441	406.623	376.13	85.0023	82.7573	108.34	85.6681	89.9958	90.3629	16.8328	NM_001164040	chr15	+	LY6E	Homologene:LY6E
Slc25a4	uc009lpz.1	390.617	402.453	360.787	34.0527	43.1179	44.4525	47.6872	65.9914	68.1374	13.1418	NM_007450	chr8	-	SLC25A4	Homologene:SLC25A4
Cav1	uc009azo.1	385.264	408.375	378.61	14.7097	15.495	19.0474	16.4949	22.5648	19.1732	23.4131	NM_007616	chr6	+	CAV1	Homologene:CAV1
Slc25a3	uc007gtn.1	381.084	385.772	343.481	192.343	260.883	267.718	198.597	230.777	237.834	3.57699	NM_133668	chr10	-	SLC25A3	Homologene:SLC25A3
Rpl34-ps1	uc008rje.2	380.391	393.777	339.305	25.0229	31.05	17.8999	24.9322	15.1804	17.9053	12.0279	NM_001199350	chr3	-		no match
Cav1	uc009azp.1	379.013	398.946	370.554	12.8456	13.9437	18.5296	14.8276	20.9381	17.6745	24.5303	AK090074	chr6	+	CAV1	Homologene:CAV1
Ly6e	uc007wgi.2	373.113	393.648	360.035	81.0326	78.7643	103.983	82.0361	86.9284	86.5459	15.003	NM_001164038	chr15	+	LY6E	Homologene:LY6E
Ly6e	uc007wgh.2	372.64	393.78	360.135	81.1402	78.8763	104.12	82.1494	87.0495	86.6755	14.9461	NM_001164039	chr15	+	LY6E	Homologene:LY6E
Ldha	uc009gzo.2	370.099	370.371	352.325	193.061	191.465	184.629	229.218	243.23	237.399	5.35689	NM_001136069	chr7	+	LDHA	Homologene:LDHA
Baiap2l1	uc009alq.1	368.873	385.395	349.016	17.9107	24.8464	22.46	13.5868	17.3568	18.0111	18.6711	NM_025833	chr5	-	BAIAP2L1	Homologene:BAIAP2L1
Pcolce	uc009adb.1	364.013	409.986	357.661	26.934	26.418	27.2595	26.0694	26.3349	26.8888	12.2688	NM_008788	chr5	-	PCOLCE	Homologene:PCOLCE
Hspa5	uc008jis.2	360.496	338.472	322.186	44.978	44.6146	38.9145	46.4351	41.7801	44.1005	15.2729	NM_001163434	chr2	+	HSPA5	Homologene:HSPA5
Rplp2	uc009klf.1	359.489	414.155	354.946	32.0791	30.5164	12.3536	36.2347	13.2926	16.8538	10.1872	NM_026020	chr7	+	RPLP2	Symbol match:RPLP2
Ly6e	uc011zug.1	358.076	378.943	346.768	77.961	75.8114	100.033	78.8766	83.6871	83.2878	14.9817	NM_001164037	chr15	+	LY6E	Homologene:LY6E
Gm5506	uc008vxp.2	355.401	333.353	322.31	24.4118	22.5245	22.9805	32.4728	26.44	24.1271	18.0342	NM_001025388	chr4	+		no match
Pkm2	uc009pyg.1	354.7	302.389	299.097	81.8428	78.3087	69.2481	102.638	93.9277	99.1869	6.83124	AK083076	chr9	+	PKM2	Homologene:PKM2
Ubb	uc008zrj.1	352.757	414.494	357.238	497.042	474.253	371.454	445.11	447.746	437.262	-1.29118	BC008661	chr5	-	UBB	Symbol match:UBB
AK219219	uc007uuj.1	350.454	354.849	350.107	101.622	88.7914	124.334	99.5115	167.32	132.081	8.06462	AK219219	chr14	-		no match
Rpl14	uc009scr.1	349.902	328.641	327.124	21.7917	22.6184	12.7645	14.3556	12.3676	14.0422	23.4722	NM_025974	chr9	+	RPL14	Homologene:RPL14
Hint1	uc007iyj.1	348.595	349.096	336.515	157.381	159.743	153.917	155.344	156.823	168.465	20.9536	NM_008248	chr11	+	HINT1	Symbol match:HINT1
Hspa5	uc008jit.2	347.268	326.567	309.302	43.3765	43.0143	37.4955	44.7265	40.2662	42.5108	14.8768	NM_022310	chr2	+	HSPA5	Homologene:HSPA5
Atf4	uc007wvl.1	345.031	335.382	312.677	29.3534	30.2846	32.5433	38.7472	35.9719	35.8585	17.4441	NM_009716	chr15	+	ATF4	Homologene:ATF4
DQ714940	uc009qwi.1	342.976	401.633	384.39	15.149	11.0913	8.44718	6.68893	5.31589	7.16807	12.0929	DQ714940	chr9	+		no match
S100a10	uc008qfk.1	341.874	323.511	311.397	45.9595	43.2301	37.9709	42.0404	43.3034	41.4236	18.1559	NM_009112	chr3	+	S100A10	Homologene:S100A10
Rps21	uc008ois.1	340.727	326.285	285.694	649.655	636.927	490.093	713.484	643.175	711.694	-3.748	AK007850	chr2	+	RPS21	Homologene:RPS21
Npm1	uc007ikf.1	340.448	340.149	325.168	1.33074	1.39254	1.0753	1.25971	0.914325	0.866598	37.9819	AK005498	chr11	-	NPM1	Symbol match:NPM1
Scd2	uc008hpp.2	339.95	381.992	342.966	36.464	37.9916	44.1	55.1751	62.1476	60.7865	11.7065	NM_009128	chr19	+		no match
Ly6e	uc011zuj.1	339.527	358.077	327.088	73.8064	71.845	94.7627	74.6091	79.2653	78.9012	14.8399	NM_008529	chr15	+	LY6E	Homologene:LY6E
Ly6e	uc011zui.1	339.037	357.978	326.767	73.7179	71.749	94.6487	74.5114	79.1616	78.8046	14.7367	NM_001164036	chr15	+	LY6E	Homologene:LY6E
Cct6a	uc008zti.1	336.551	318.88	308.9	5.93062	6.25959	4.44	4.37517	5.20971	4.812	22.4937	NM_009838	chr5	+	CCT6A	Homologene:CCT6A
Ifitm3	uc009kjc.1	335.221	364.454	332.724	30.5449	28.368	32.4705	36.2663	37.5124	34.9065	17.2498	NM_025378	chr7	-	IFITM3	Homologene:IFITM3
Mir715	uc012ath.1	327.386	143.113	302.39	197.322	205.022	326.807	256.764	318.084	375.216	-0.180781	NR_030494	chr17	+		no match
Emp1	uc009elo.1	326.616	354.519	323.284	40.0861	53.1509	62.0453	31.7548	50.3107	43.3894	14.2443	NM_010128	chr6	+	EMP1	Homologene:EMP1
Rps3	uc009ilr.1	321.018	342.798	304.139	65.8334	78.209	56.0902	60.3265	71.0975	72.255	12.1251	NM_012052	chr7	-	RPS3	Homologene:RPS3
AK199495	uc008kht.1	317.374	340.655	288.275	53.9998	49.4565	63.5616	56.3076	64.5227	66.9804	9.4384	AK199495	chr2	+		no match
AK188353	uc012eef.1	316.931	283.637	276.547	78.0029	76.143	95.6914	85.6155	107.057	93.9058	8.25682	AK188353	chr5	-		no match
Npm1	uc007ike.1	316.278	321.839	304.694	1.10559	1.12532	0.925482	1.07598	0.815012	0.70779	35.5801	AK005420	chr11	-	NPM1	Symbol match:NPM1
Hspd1	uc007bab.2	314.702	296.91	286.363	2.62457	3.12404	2.85603	2.80869	2.64871	3.09708	20.6459	NM_010477	chr1	-	HSPD1	Homologene:HSPD1
Emp1	uc012eus.1	314.079	340.485	310.393	38.5333	51.1017	59.6419	30.5276	48.363	41.722	14.2799	BC034257	chr6	+	EMP1	Homologene:EMP1
DQ543801	uc007ftf.1	313.735	254.49	299.221	501.209	496.625	611.575	774.349	772.505	781.998	-2.6024	DQ543801	chr10	+		no match
Cct2	uc007hcs.1	313.409	300.208	284.688	13.5753	14.8551	11.8829	11.4459	10.7004	11.4841	19.8067	NM_007636	chr10	-	CCT2	Homologene:CCT2
Ubb	uc007jjg.1	313.364	327.633	299.884	563.064	537.425	401.483	454.869	457.834	450.217	-2.63721	NM_011664	chr11	+	UBB	Symbol match:UBB
Eef1b2	uc007bfz.2	311.987	320.922	294.861	39.7729	38.4147	41.3646	39.0135	34.0932	38.5883	20.0508	NM_018796	chr1	+	EEF1B2	Homologene:EEF1B2
Anxa1	uc008gyi.1	304.772	316.259	281.089	5.90029	6.4302	4.10066	3.8003	4.95368	3.45504	16.4393	NM_010730	chr19	-	ANXA1	Homologene:ANXA1
Atf5	uc012fju.1	304.033	347.166	295.151	7.92555	11.0933	18.7537	10.2166	18.7937	19.821	10.6244	NR_033136	chr7	-	ATF5	Homologene:ATF5
Uba52	uc008zrl.1	302.558	366.418	318.451	514.098	493.964	380.223	472.942	472.254	463.231	-2.41545	D50527	chr5	-	UBA52	Homologene:UBA52
AK213609	uc008wjc.1	300.604	324.958	298.035	189.07	192.431	215.386	204.912	242.678	208.115	4.0643	AK213609	chr5	-		no match
Rpl13	uc009nue.2	300.394	327.604	289.167	89.1509	83.6922	49.223	92.4109	45.2446	47.6712	7.90008	NM_016738	chr8	+	RPL13	Homologene:RPL13
Rps21	uc008oir.1	298.027	288.57	251.381	569.45	558.194	429.714	625.734	563.718	624.019	-3.73982	NM_025587	chr2	+	RPS21	Homologene:RPS21
Rpl10a	uc008bqp.2	296.919	282.86	267.038	67.6309	66.9789	53.088	51.6913	45.0843	47.7831	12.7254	NM_011287	chr17	+	RPL10A	Symbol match:RPL10A
Mdh2	uc008zyz.1	295.441	291.687	259.948	177.882	184.071	178.029	170.22	174.438	175.967	5.26497	NM_008617	chr5	+	MDH2	Homologene:MDH2
Cd34	uc007eeq.2	292.778	320.608	292.513	4.4525	4.68593	5.94957	4.92868	5.76224	5.71081	18.3291	NM_133654	chr1	+	CD34	Homologene:CD34
Sep15	uc008rpr.1	290.817	300.151	279.138	27.9838	25.6874	32.4573	34.9519	34.0188	36.4795	22.6685	NM_053102	chr3	+	2015-09-01	Homologene:SEP15
Anxa2	uc009qnh.1	290.71	283.027	268.142	57.0268	57.3307	48.8817	50.7944	54.5296	53.8586	18.9091	BC004659	chr9	+	ANXA2	Homologene:ANXA2
Calr	uc009mnp.1	290.433	283.948	264.632	47.9597	48.032	52.7905	58.8623	60.3285	58.8785	15.4273	NM_007591	chr8	-	CALR	Homologene:CALR
Rpl23	uc007leu.2	288.87	250.344	251.94	2.04599	1.98043	1.50641	1.95023	1.68779	1.10018	12.006	NM_022891	chr11	-	RPL23	Homologene:RPL23
Rpl34	uc008rjd.1	288.523	294.293	250.974	20.2539	24.8296	15.4496	20.0065	13.613	15.1715	10.8577	NM_026724	chr3	-	RPL34	Homologene:RPL34
Gnas	uc008oey.1	287.51	295.212	263.661	221.888	229.76	221.075	233.951	245.219	259.858	2.10545	NR_003258	chr2	+	GNAS	Homologene:GNAS
Rps10	uc008bph.1	286.961	306.86	276.448	62.1437	40.6196	25.2695	52.6814	30.5946	32.5312	11.8702	NM_025963	chr17	-	RPS10	Homologene:RPS10
Hspa8	uc009ozz.1	286.288	272.963	263.626	48.7373	47.2032	44.1075	59.3235	58.9993	57.5532	16.7025	AK004608	chr9	+	HSPA8	Homologene:HSPA8
Rps10	uc008bpi.1	284.52	304.027	274.263	62.9335	38.4061	25.0081	53.2368	30.0373	32.2903	11.6974	AK136533	chr17	-	RPS10	Homologene:RPS10
Hnrnpa2b1	uc012elx.1	282.475	291.817	274.058	11.8534	12.1921	10.5261	10.3184	10.1068	8.8443	30.1607	BC141253	chr6	-		no match
Atp5g3	uc008kdm.1	282.253	319.146	272.04	193.955	195.4	166.4	209.831	184.492	184.983	3.55152	NM_175015	chr2	-	ATP5G3	Homologene:ATP5G3
Atf5	uc009gqu.2	281.734	312.975	267.77	6.39693	9.11921	15.0313	8.06965	15.711	16.8238	11.6789	NM_030693	chr7	-	ATF5	Homologene:ATF5
Cd34	uc007eep.2	280.211	307.417	279.073	4.33497	4.5427	5.71114	4.81851	5.5043	5.45684	17.6442	NM_001111059	chr1	+	CD34	Homologene:CD34
Cdk4	uc007hhv.2	279.983	276.828	260.207	25.4971	26.3396	23.831	23.0846	24.1036	25.8031	23.0327	NM_009870	chr10	+	CDK4	Homologene:CDK4
Slc25a5	uc009sxs.1	277.74	299.462	273.962	98.3878	106.39	104.754	125.624	112.251	105.541	10.4967	NM_007451	chrX	+	SLC25A5	Homologene:SLC25A5
Tuba1b	uc007xoj.1	277.591	301.944	267.694	76.3858	80.077	96.1044	83.8323	98.9024	93.3322	9.74865	NM_011654	chr15	-	TUBA1B	Homologene:TUBA1B
Uba52	uc009mam.1	277.241	291.095	261.329	239.74	121.914	89.5282	188.859	80.4325	87.2464	2.11671	NM_019883	chr8	-	UBA52	Homologene:UBA52
Rpl23a	uc007kil.2	276.497	243.38	248.149	17.7153	3.79093	3.83628	8.54465	1.26277	2.24474	13.1749	NM_207523	chr11	-	RPL23A	Homologene:RPL23A
Lars2	uc009sgd.1	275.981	25.1567	449.667	78.329	74.5203	95.5682	31.7806	40.3793	33.3329	0.889077	NM_153168	chr9	+	LARS2	Homologene:LARS2
Cct5	uc007vkj.1	274.304	262.556	251.125	15.6934	15.386	12.7972	13.1153	12.7087	12.9982	21.2475	NM_007637	chr15	-	CCT5	Homologene:CCT5
Rpl39	uc009syc.1	273.319	323.562	263.837	1.62883	2.98483	1.89148	1.11132	1.21855	1.09972	8.88061	NM_026055	chrX	-	RPL39	Homologene:RPL39
Eno1	uc008vxq.2	272.481	258.904	247.376	21.2931	19.7015	19.5369	27.845	22.9513	20.8684	18.2976	BC056611	chr4	+	ENO1	Homologene:ENO1
AK218261	uc007rwl.1	267.82	264.109	232.83	82.0923	84.8998	124.742	98.8206	131.189	110.343	5.34021	AK218261	chr13	-		no match
Cfl1	uc008gdq.2	265.559	316.418	268.771	145.766	141.927	199.755	205.021	213.927	215.611	2.1789	NM_007687	chr19	+	CFL1	Homologene:CFL1
Hdgf	uc008ptc.2	262.288	258.899	240.049	17.4107	21.9469	22.9349	19.7997	27.8366	27.8455	18.1064	NM_008231	chr3	+	HDGF	Homologene:HDGF
Anxa5	uc008ozj.2	261.915	243.07	238.815	27.9252	26.7233	25.0974	36.0178	32.4144	34.7159	16.5546	NM_009673	chr3	-	ANXA5	Homologene:ANXA5
Uba52	uc008zrg.1	261.366	321.568	277.925	507.738	479.948	377.831	412.261	397.64	411.455	-2.41678	AK010964	chr5	-	UBA52	Homologene:UBA52
Rpl12	uc008jhe.2	259.056	245.465	229.36	24.2212	28.0589	25.0772	21.7203	18.7663	21.5506	14.5187	NM_009076	chr2	+	RPL12	Homologene:RPL12
Ywhae	uc007ket.2	258.753	247.261	236.061	22.9145	22.1518	21.2575	21.3635	22.0091	20.488	19.7572	NM_009536	chr11	+	YWHAE	Homologene:YWHAE
Ndufa4	uc009ayd.1	258.572	277.88	262.815	68.2394	65.5113	67.7571	67.3531	65.936	65.0283	19.4329	NM_010886	chr6	-	NDUFA4	Homologene:NDUFA4
Rps24	uc007sre.1	257.318	217.632	216.161	3.96399	4.75827	2.05221	1.79416	1.75742	1.59629	9.72744	NM_207634	chr14	+	RPS24	Symbol match:RPS24
Rps24	uc007srd.1	253.528	215.167	213.06	3.95187	4.71307	2.13799	1.89093	1.9025	1.69242	9.83153	NM_011297	chr14	+	RPS24	Symbol match:RPS24
Cox6a1	uc008zdt.1	252.832	247.303	225.493	1705.93	1590.47	1534.03	1807.42	1738.15	1873.3	-11.3638	NM_007748	chr5	-	COX6A1	Homologene:COX6A1
Rps24	uc007src.1	250.425	212.194	209.581	3.95942	4.61611	2.1362	1.9159	1.89837	1.78997	9.65759	NM_207635	chr14	+	RPS24	Symbol match:RPS24
Cox4i1	uc009nri.1	248.886	273.828	264.329	426.749	427.804	432.999	476.574	448.649	485.421	-6.55722	AK019276	chr8	+	COX4I1	Homologene:COX4I1
Ywhae	uc007keu.2	248.123	239.474	228.333	21.2982	20.5746	21.1251	22.5405	22.7962	21.3325	21.6838	AX775993	chr11	+	YWHAE	Homologene:YWHAE
Hmga1	uc012aoc.1	247.886	255.284	229.171	23.4329	22.9401	32.2316	25.5953	27.8329	26.688	15.6412	NM_001166542	chr17	+	HMGA1	Homologene:HMGA1
Hmga1-rs1	uc008bpd.2	247.221	254.882	229.399	23.4059	22.9121	32.1918	25.5655	27.8003	26.6645	16.0526	NM_001166477	chr17	+		no match
P4hb	uc007mti.1	246.571	242.871	231.544	83.4276	85.0158	90.6906	88.1176	100.154	95.5544	14.7485	NM_011032	chr11	-	P4HB	Homologene:P4HB
Rps8	uc008uic.1	246.432	263.505	249.39	10.3639	11.2721	6.5079	10.0063	7.24791	8.34576	26.0573	NM_009098	chr4	-	RPS8	Homologene:RPS8
Tcp1	uc008alm.1	245.155	236.687	226.254	8.99378	8.71915	8.37536	7.17916	6.96695	7.90455	23.8605	AK153430	chr17	+	TCP1	Homologene:TCP1
Ppia	uc007hyn.1	245.057	242.52	233.155	8.3094	7.72193	10.0673	10.1594	10.4987	9.14898	35.8232	NM_008907	chr11	+	LOC388817	Homologene:PPIA
Rpsa	uc009sch.1	244.946	239.567	215.5	164.412	127.225	94.4379	143.323	101.753	92.1606	3.38144	AK202797	chr9	+	RPSA	Homologene:RPSA
Cnbp	uc009cud.2	244.012	238.958	231.327	16.5161	17.1785	13.5052	16.0424	17.3088	16.5924	33.5577	NM_001109746	chr6	-	CNBP	Homologene:CNBP
Hmga1	uc012aob.1	243.867	250.982	226.002	22.9116	22.453	31.4891	25.028	27.1715	26.1085	16.0935	NM_001166540	chr17	+	HMGA1	Homologene:HMGA1
Cnbp	uc009cuc.2	243.562	238.475	230.357	16.3954	17.0355	13.4105	15.9289	17.1749	16.4716	32.2031	NM_013493	chr6	-	CNBP	Homologene:CNBP
Ccnd1	uc009kqt.1	243.003	245.509	227.938	21.0948	22.329	23.0402	19.3445	22.569	22.1292	22.4926	NM_007631	chr7	-	CCND1	Homologene:CCND1
Tcp1	uc008all.1	242.532	236.054	225.701	9.3389	9.14418	8.78879	7.90676	7.59661	8.77964	26.3716	NM_013686	chr17	+	TCP1	Homologene:TCP1
Cnbp	uc009cue.2	242.445	237.307	229.731	16.4898	17.151	13.4867	16.0051	17.2752	16.5574	33.2768	AK147157	chr6	-	CNBP	Homologene:CNBP
Rps21	uc008oiq.1	241.432	236.652	203.826	462.938	453.768	349.282	508.644	458.324	507.225	-3.7271	AK010610	chr2	+	RPS21	Homologene:RPS21
Cox4i1	uc009nrh.1	241.207	266.535	261.495	406.611	407.575	412.502	454.12	427.553	462.529	-6.16747	NM_009941	chr8	+	COX4I1	Homologene:COX4I1
Ppia	uc007hyo.1	240.878	238.936	229.696	8.21844	7.66146	9.95842	10.0401	10.3802	9.04478	36.9192	AK012491	chr11	+	LOC388817	Homologene:PPIA
Pcbp2	uc007xvx.2	240.383	245.972	223.788	61.0065	55.1793	74.2918	62.7095	65.5359	65.3704	13.0981	AK169268	chr15	+	PCBP2	Homologene:PCBP2
Hmga1	uc012aod.1	240.346	248.426	222.594	22.9993	22.5122	31.634	25.1207	27.3175	26.2022	15.453	NM_001166546	chr17	+	HMGA1	Homologene:HMGA1
Hmga1	uc008boy.2	240.292	248.332	222.784	22.9852	22.4996	31.6151	25.1053	27.2997	26.1839	15.623	NM_001166544	chr17	+	HMGA1	Homologene:HMGA1
Hmga1	uc012anz.1	240.268	248.04	222.303	22.9711	22.4865	31.5965	25.0911	27.2849	26.1616	15.4538	NM_001166536	chr17	+	HMGA1	Homologene:HMGA1
Hmga1-rs1	uc008bpb.2	239.893	247.708	221.989	22.9438	22.4604	31.5593	25.0617	27.2527	26.1394	15.4485	NM_001166476	chr17	+		no match
Hnrnpa2b1	uc012elw.1	238.885	244.504	225.282	8.91272	9.24761	8.02292	7.82908	7.4442	6.77159	22.8721	BC145588	chr6	-		no match
Rpl6	uc008ziq.3	238.112	243.45	231.533	7.10158	8.39518	3.54553	5.5335	5.01294	3.69254	36.5766	NM_011290	chr5	+	RPL6	Homologene:RPL6
Hmga1	uc012aoa.1	238.102	245.986	220.512	22.7817	22.3008	31.3347	24.8836	27.0593	25.9541	15.5046	NM_001166545	chr17	+	HMGA1	Homologene:HMGA1
Hmga1	uc012anx.1	236.888	244.416	218.889	22.5097	22.0574	30.9371	24.5877	26.6952	25.6487	15.3515	NM_001166543	chr17	+	HMGA1	Homologene:HMGA1
Hmga1	uc012anw.1	236.04	243.033	218.721	22.3932	22.7186	31.1695	24.3517	26.8635	26.3139	15.9526	NM_001166539	chr17	+	HMGA1	Homologene:HMGA1
Hmga1	uc012any.1	235.834	243.39	218.628	22.4707	22.0202	30.8826	24.5453	26.6493	25.6054	15.7788	NM_001166535	chr17	+	HMGA1	Homologene:HMGA1
Rpl9	uc008xnp.2	235.479	222.356	216.652	3.2151	3.16301	2.3354	3.11624	3.00546	2.84303	22.8485	NM_011292	chr5	-	RPL9	Homologene:RPL9
Cst3	uc008mtt.1	235.334	222.607	214.998	199.747	212.408	198.26	200.209	210.284	219.315	1.31315	NM_009976	chr2	-	CST3	Homologene:CST3
Rps17	uc009ibv.1	234.249	251.005	215.092	16.574	22.9063	13.4	17.9687	13.3243	15.8126	11.8168	NM_009092	chr7	-	RPS17	Symbol match:RPS17
Atp5a1	uc008fru.1	233.529	227.21	214.609	222.216	233.91	230.374	254.15	266.265	271.218	-0.942873	NM_007505	chr18	+	ATP5A1	Homologene:ATP5A1
Psat1	uc008gwp.1	232.989	224.331	209.796	0.909365	0.829431	0.946313	0.607177	0.826341	0.696766	18.8361	NM_177420	chr19	-	PSAT1	Homologene:PSAT1
Anxa3	uc008yfm.2	232.6	230.571	213.106	11.4488	11.5412	9.06174	7.11124	7.95203	8.03529	19.787	NM_013470	chr5	+	ANXA3	Homologene:ANXA3
Anxa3	uc008yfn.1	232.579	224.141	216.46	14.3141	14.5359	10.5367	8.91319	10.6004	10.9294	25.2208	AK013850	chr5	+	ANXA3	Homologene:ANXA3
Clic1	uc008cfg.1	232.329	232.004	207.471	83.5217	91.2995	76.2785	71.6869	88.0693	87.5411	8.70225	NM_033444	chr17	+	CLIC1	Homologene:CLIC1
Rpl23	uc007lev.1	232.13	203.508	207.353	2.90406	3.29818	1.83006	3.81198	2.45797	2.41394	13.5757	AK139855	chr11	-	RPL23	Homologene:RPL23
Ubb	uc007thb.2	231.906	243.397	238.71	242.773	250.998	195.984	192.225	196.708	195.896	0.930189	NR_002875	chr14	+	UBB	Symbol match:UBB
Mt1	uc009mvw.2	231.032	237.722	221.595	270.033	257.134	282.765	368.552	321.856	359.518	-1.66605	NM_013602	chr8	+	MT1E	Homologene:MT1
2900073G15Rik	uc008dlw.1	230.17	225.054	223.879	17.4602	16.6594	14.1877	17.2277	17.7481	17.9958	55.7109	NM_026064	chr17	-	MRCL3	Homologene:2900073G15RIK
Hnrnpa2b1	uc009bxo.1	229.481	237.173	222.637	9.14035	9.46638	8.05216	7.95984	7.55289	6.74064	29.9084	NM_182650	chr6	-		no match
Hmga1	uc008boz.2	229.22	236.234	212.562	21.9811	22.3	30.5956	23.9029	26.3699	25.8305	15.9228	NM_001039356	chr17	+	HMGA1	Homologene:HMGA1
Rpl10a	uc008bqq.2	228.827	221.502	204.804	64.6958	68.1172	56.5824	53.492	52.8127	54.6577	11.4883	BC006039	chr17	+	RPL10A	Symbol match:RPL10A
Myl12b	uc008dlv.1	228.675	216.141	200.838	107.712	113.982	107.146	107.118	119.201	119.015	6.79149	NM_023402	chr17	-		no match
Asns	uc009axf.1	228.148	241.091	213.77	3.69677	3.74793	4.04189	3.91453	5.13651	4.24812	16.3006	NM_012055	chr6	-	ASNS	Homologene:ASNS
Hnrnpu	uc011wxl.1	227.855	226.312	216.945	11.2526	15.2244	10.9479	10.5544	13.2152	13.8637	33.6594	NM_016805	chr1	-	HNRPU	Homologene:HNRPU
Slc25a4	uc009lqa.1	227.155	238.714	210.61	28.5616	36.5625	38.1691	40.2542	56.436	58.2517	9.90488	AK051172	chr8	-	SLC25A4	Homologene:SLC25A4
Ftl2	uc008usb.1	226.357	247.189	221.03	74.8805	81.9779	135.162	114.697	136.78	142.373	3.60427	NM_008049	chr4	+	FTL	Homologene:FTL2
Fau	uc008ggt.2	226.034	236.465	208.445	88.5831	79.7833	76.5543	93.5357	74.1687	78.5535	8.82095	NM_001160239	chr19	+	FAU	Homologene:FAU
Cox6b1	uc009gfl.1	225.705	262.453	234.203	127.343	133.382	119.319	135.866	145.115	146.074	4.86374	NM_025628	chr7	-	COX6B1	Homologene:COX6B1
Mir703	uc012dzn.1	224.536	283.852	299.053	0	0	0	0	0	0	6.83334	NR_030484	chr5	-		no match
Nme2	uc007kxs.1	223.714	238.979	218.87	24.9262	25.6433	26.1462	28.6102	30.4111	28.2527	18.592	NM_001077529	chr11	-	NME2	Homologene:NME2
Ncl	uc007bvl.1	223.063	202.458	204.604	0.799477	0.835506	0.786427	0.433452	0.614952	0.501134	18.4101	NM_010880	chr1	-	NCL	Symbol match:NCL
Fau	uc008ggs.2	221.894	232.75	206.195	88.0443	79.3443	76.0728	93.0112	73.6121	77.9694	9.0433	NM_007990	chr19	+	FAU	Homologene:FAU
Rps14	uc008fay.2	220.624	221.501	193.3	195.115	187.867	138.44	162.977	151.716	165.043	1.6785	NM_020600	chr18	+	RPS14	Homologene:RPS14
Rpl13a-ps1	uc009gtj.1	219.922	227.673	212.916	84.2884	94.799	76.2379	79.2223	79.8045	83.9282	13.8601	BC065799	chr7	-		no match
Gars	uc009cai.1	219.144	213.424	195.716	11.2957	13.0311	11.1048	10.5333	12.8998	13.4498	16.0268	NM_180678	chr6	+	GARS	Homologene:GARS
Pcbp2	uc012aac.1	219.067	241.147	227.23	31.5	29.1029	37.0296	30.927	33.7525	32.6604	17.0475	EU604548	chr15	+	PCBP2	Homologene:PCBP2
Calu	uc009bdh.1	218.351	218.789	203.234	9.90834	9.18766	11.6302	8.41083	10.1307	8.67439	22.6689	NM_184053	chr6	+	CALU	Homologene:CALU
DQ714940	uc009hcb.1	218.106	220.999	203.99	2.42383	1.23237	0	0.557411	2.12636	1.91149	23.1393	DQ714940	chr7	+		no match
Anp32b	uc008stt.1	218.097	197.788	200.631	4.6166	5.08704	5.23578	5.6313	7.05037	6.33847	18.0388	NM_130889	chr4	+	ANP32B	Homologene:ANP32B
Hnrnpa2b1	uc009bxp.1	217.972	227.725	213.267	8.67525	8.91307	7.70514	7.56125	7.38893	6.47956	28.2674	AK089012	chr6	-		no match
DQ072386	uc008rwv.1	217.968	213.394	200.274	240.319	305.685	236.735	180.669	218.422	232.439	-0.603846	DQ072386	chr4	+		no match
Calu	uc009bdg.1	217.124	217.518	203.001	9.8922	9.17018	11.6269	8.41836	10.091	8.666	24.12	NM_007594	chr6	+	CALU	Homologene:CALU
Hmga1	uc008bpc.2	216.72	222.684	199.43	20.2655	20.8817	28.3245	21.9764	24.3401	24.2392	15.1964	NM_001166537	chr17	+	HMGA1	Homologene:HMGA1
Lmna	uc008pvl.2	216.058	211.355	199.4	141.707	195.905	184.719	121.321	181.315	193.592	1.22479	NM_001111102	chr3	-	LMNA	Homologene:LMNA
Tpi1	uc012esp.1	215.079	198.851	193.306	113.655	110.671	112.317	133.853	135.227	135.234	4.69278	NM_009415	chr6	-	TPI1	Homologene:TPI1
AK203176	uc008ndu.1	214.813	239.748	207.543	53.3362	61.016	67.8459	55.3595	74.3185	62.0065	8.49782	AK203176	chr2	+		no match
Rps25	uc009pdm.1	214.776	214.782	190.163	1.49582	2.08441	1.0705	1.29111	1.26128	0.5403	14.3995	AK012696	chr9	+	RPS25	Homologene:RPS25
Psat1	uc008gwo.1	214.214	203.844	191.428	0.816111	0.781347	0.866884	0.566931	0.776724	0.651098	17.6744	AK153093	chr19	-	PSAT1	Homologene:PSAT1
Capns1	uc009gdq.1	213.99	207.15	196.178	171.525	164.756	235.07	252.675	272.52	259.185	-0.426696	AK028092	chr7	-	CAPNS1	Homologene:CAPNS1
Pcbp2	uc007xvv.2	213.77	209.273	186.114	4.02025	4.08637	4.62887	1.82731	3.43072	2.70341	13.3873	BC096558	chr15	+	PCBP2	Homologene:PCBP2
Gnb2	uc009act.1	213.538	235.702	211.321	209.875	213.076	233.442	276.705	271.756	285.907	-0.776842	NM_010312	chr5	-	GNB2	Homologene:GNB2
Ssr3	uc008pkn.1	213.209	225.957	210.174	9.47383	10.0963	12.0659	10.5982	13.3199	11.6649	23.9977	NM_026155	chr3	-	SSR3	Homologene:SSR3
Uqcrq	uc007ivz.2	212.461	202.244	199.421	311.424	318.418	351.321	474.067	402.475	447.993	-2.62358	AK003160	chr11	-	UQCRQ	Homologene:UQCRQ
Ran	uc008zsr.1	211.973	217.885	194.78	17.3806	17.6199	14.149	15.4619	14.4537	15.6521	15.8625	NM_009391	chr5	+	RAN	Homologene:RAN
DQ713846	uc008jsf.1	211.941	209.871	227.844	4.1762	6.74474	3.17992	1.35586	2.15509	1.35612	21.1314	DQ713846	chr2	-		no match
Ran	uc008zss.1	211.105	214.078	192.044	14.8474	15.2473	12.208	12.9902	12.3622	13.3191	15.9339	AK010569	chr5	+	RAN	Homologene:RAN
Hmga1	uc008bpa.2	210.509	217.204	193.861	19.9311	20.5363	27.8592	21.6131	23.9397	23.8386	14.8462	NM_016660	chr17	+	HMGA1	Homologene:HMGA1
Atp5a1	uc012bfe.1	209.853	201.856	191.113	205.705	216.541	212.989	235.32	246.12	251.043	-1.28376	BC055892	chr18	+	ATP5A1	Homologene:ATP5A1
Lmna	uc008pvk.2	209.63	199.474	186.477	104.865	117.09	83.619	79.3475	79.3592	89.6925	5.49392	NM_019390	chr3	-	LMNA	Homologene:LMNA
Gm6548	uc008dpg.1	209.536	175.351	186.685	29.6563	27.6196	21.952	16.3534	16.4793	16.8098	9.17064	NR_003363	chr17	-		no match
Rpl19	uc007lfj.2	209.223	257.489	224.042	76.5644	20.1659	18.9401	59.5057	24.5371	10.6162	5.38417	NM_009078	chr11	+	RPL19	Homologene:RPL19
Pcbp2	uc007xwb.3	208.996	230.766	215.734	25.1188	23.1916	28.7894	24.3133	26.8674	25.6269	16.9725	NM_001174073	chr15	+	PCBP2	Homologene:PCBP2
Tmsb4x	uc009uwx.1	208.738	238.124	190.569	26.6409	34.8489	30.7125	18.1479	33.3805	29.4555	7.41717	NM_021278	chrX	-	TMSB4X	Symbol match:TMSB4X
Ppp1ca	uc008fzg.1	208.477	201.522	186.651	84.1132	86.9439	78.7115	87.3989	90.7913	90.9394	9.28924	NM_031868	chr19	+	PPP1CA	Homologene:PPP1CA
Eef1g	uc008goi.1	208.185	203.502	199.561	4.8545	4.45929	4.66407	5.04482	4.44186	4.39317	44.8494	NM_026007	chr19	+	EEF1G	Homologene:EEF1G
Csda	uc009eit.1	207.759	204.618	188.055	56.3544	111.001	80.4269	52.6189	97.1378	100.297	4.43621	NM_011733	chr6	-	CSDA	Homologene:CSDA
Cox8a	uc008gkj.1	207.582	266.632	202.806	493.119	491.718	682.231	990.469	878.695	972.951	-2.27265	NM_007750	chr19	-	COX8A	Homologene:COX8A
Col1a2	uc009avm.1	207.581	228.782	210.08	42.1112	39.9173	35.9207	35.4162	33.166	34.838	14.7409	NM_007743	chr6	+	COL1A2	Homologene:COL1A2
Shfm1	uc009aws.1	206.302	212.102	212.901	11.6226	10.6804	8.95887	9.24532	9.14654	9.34562	51.5909	NM_009169	chr6	-	SHFM1	Homologene:SHFM1
Rps19	uc009fqq.1	205.912	189.122	171.459	33.1506	18.5312	9.69493	28.7827	13.0713	13.2271	8.60271	AK018725	chr7	+	RPS19	Homologene:RPS19
Rps17	uc009ibu.1	205.815	221.128	189.539	13.8724	19.3236	11.2865	14.3551	10.6422	13.1074	11.8892	AK158902	chr7	-	RPS17	Symbol match:RPS17
Rpl19	uc007lfk.2	205.206	240.755	215.205	66.4921	19.2472	17.4708	50.8661	22.298	9.75501	6.54311	NM_001159483	chr11	+	RPL19	Homologene:RPL19
Psat1	uc008gwn.1	205.041	207.791	192.986	0.61444	0.693597	0.844678	0.352049	0.667472	0.478793	25.3575	BC005657	chr19	-	PSAT1	Homologene:PSAT1
Rpl3	uc007wvb.2	203.095	190.696	179.706	10.5839	11.9248	7.34764	9.67843	6.6223	5.60828	15.2097	NM_013762	chr15	-	RPL3	Homologene:RPL3
Cox6c	uc007vmi.1	202.969	164.791	164.95	95.8955	97.4023	66.9028	61.6707	50.5588	49.8079	3.49286	NM_053071	chr15	-	COX6C	Homologene:COX6C
Rpl37	uc007vcs.2	202.96	204.445	179.727	15.0113	16.6747	8.56157	12.4174	7.26228	7.94545	12.7568	NM_026069	chr15	+	RPL37	Homologene:RPL37
Pcbp2	uc007xvz.2	202.959	225.379	209.819	25.0329	23.0728	28.6763	24.2679	26.8077	25.6115	15.9971	NM_001103166	chr15	+	PCBP2	Homologene:PCBP2
Pcbp2	uc009vat.1	202.722	224.512	209.198	29.4738	27.2554	34.6791	28.8332	31.4963	30.4555	15.7769	NM_011042	chr15	+	PCBP2	Homologene:PCBP2
Pcbp2	uc007xvy.2	202.718	225.281	209.561	29.497	27.2486	34.6992	28.9056	31.5674	30.5416	15.3144	NM_001103165	chr15	+	PCBP2	Homologene:PCBP2
Hnrnpab	uc007iub.1	202.598	184.069	184.359	54.4107	75.7577	54.935	52.4908	68.7733	95.9838	6.15977	BC043069	chr11	-		no match
Mrfap1	uc008xfa.2	202.458	206.642	193.11	33.6759	38.9685	29.1817	36.2562	45.9808	50.3934	15.3333	NM_026242	chr5	-	MRFAP1L1	Homologene:MRFAP1
Eif4ebp1	uc009lih.1	199.384	220.774	193.597	16.1379	15.695	19.1189	17.4757	18.5919	18.6222	12.9662	NM_007918	chr8	+	EIF4EBP1	Homologene:EIF4EBP1
Atp5j2	uc009amk.1	199.059	179.358	188.691	56.7036	57.7391	46.2344	64.0939	64.2773	66.4247	10.4659	NM_020582	chr5	-	ATP5J2	Homologene:ATP5J2
Tmsb10	uc009cjg.2	195.99	180.357	182.733	16.8503	20.8292	15.0715	11.4988	12.7752	11.939	18.6352	NM_025284	chr6	-	TMSB10	Symbol match:TMSB10
Sqstm1	uc007irx.1	195.342	183.923	178.42	83.0075	86.059	76.6939	100.663	91.9797	101.789	7.2441	BC006019	chr11	-	SQSTM1	Homologene:SQSTM1
Csda	uc009eis.1	194.534	189.269	176.36	51.3177	100.243	72.811	48.0964	87.5481	90.4234	4.74846	NM_139117	chr6	-	CSDA	Homologene:CSDA
Anp32b	uc012dds.1	194.368	177.368	178.312	4.47882	4.93489	5.07769	5.4625	6.83961	6.14753	18.4396	BC093506	chr4	+	ANP32B	Homologene:ANP32B
Nme2	uc007kxt.1	194.132	209.604	192.905	29.7905	31.2054	33.8082	36.9269	38.9696	36.5792	16.4043	NM_008705	chr11	-	NME2	Homologene:NME2
Nap1l1	uc007hac.2	193.971	168.37	164.823	0.539643	0.476055	0.333974	0.596791	0.400888	0.503064	10.9971	NM_015781	chr10	+	NAP1L1	Homologene:NAP1L1
Rps28	uc008bzt.2	193.682	189.05	162.449	69.8264	8.07498	5.22595	24.5539	3.92852	4.6818	5.2506	NM_016844	chr17	-	LOC645899	Homologene:RPS28
Ranbp1	uc007ymy.1	193.519	174.359	184.846	16.4929	18.8145	12.9782	10.0403	12.5908	14.3849	16.7821	NM_011239	chr16	-	RANBP1	Homologene:RANBP1
Hsp90aa1	uc007pbq.1	193.151	191.111	181.268	1.55305	1.34273	1.69351	1.86538	2.37856	1.51008	28.991	AK158753	chr12	-	HSP90AA1	Homologene:HSP90AA1
Sars	uc008qzb.1	193.137	178.909	172.672	17.1	17.7727	15.5724	18.7569	18.3104	17.9173	15.4764	BC008612	chr3	-	SARS	Homologene:SARS
Rpl18a	uc009mcb.2	192.6	186.642	164.927	120.9	98.6016	72.2561	112.926	72.0552	76.1279	3.41146	BC024609	chr8	-	RPL18A	Homologene:RPL18A
Gm15427	uc009mca.2	192.441	184.34	163.685	120.126	97.7539	71.5681	112.171	71.4005	75.4632	3.37904	NM_001111116	chr8	-		no match
Sqstm1	uc007irw.1	191.425	182.9	176.701	81.6077	83.9311	74.9334	97.6649	89.4432	98.7865	8.00787	NM_011018	chr11	-	SQSTM1	Homologene:SQSTM1
Tpm1	uc009qfo.1	190.068	182.304	173.718	54.0672	54.7241	53.7467	58.1432	59.6171	60.8894	14.2279	AK179259	chr9	-	TPM1	Homologene:TPM1
Hsp90aa1	uc007pbr.1	189.539	187.762	177.96	1.54511	1.34409	1.69077	1.84347	2.37389	1.48458	28.9874	NM_010480	chr12	-	HSP90AA1	Homologene:HSP90AA1
Uqcrq	uc007ivy.2	188.781	175.94	180.789	276.745	279.869	314.619	433.453	367.903	407.887	-2.46799	NM_025352	chr11	-	UQCRQ	Homologene:UQCRQ
Snrpb	uc008mij.1	188.742	210.675	195.267	80.9955	84.5369	85.1926	81.546	88.9057	90.0494	9.49859	NM_009225	chr2	-	SNRPB	Homologene:SNRPB
Pdia3	uc008lzb.1	188.581	173.645	171.549	44.1614	46.7948	49.8072	50.9474	54.1061	55.3295	12.4463	NM_007952	chr2	+	PDIA3	Homologene:PDIA3
Rpsa	uc009scd.2	188.573	180.212	167.283	110.906	51.9663	48.6595	103.211	41.3373	38.8687	3.30719	NM_011029	chr9	+	RPSA	Homologene:RPSA
Cyb5r3	uc007xac.1	188.227	196.064	179.75	46.3363	59.5046	70.9405	57.3771	68.5829	72.4287	9.67476	NM_029787	chr15	-	CYB5R3	Homologene:CYB5R3
Rps28	uc008bzs.2	187.871	183.747	160.611	68.992	7.98107	5.17575	24.2539	3.87725	4.61668	5.35986	BC125644	chr17	-	LOC645899	Homologene:RPS28
Pabpc2	uc007vmy.2	187.664	208.107	193.477	6.61221	15.0226	14.8111	4.57522	9.62232	12.0633	16.2824	AK005009	chr15	-		no match
Rpl36al	uc007nrs.2	187.522	188.67	178.923	8.68872	8.87347	5.06888	6.36046	6.27565	5.60902	31.5431	NM_025589	chr12	-	RPL36AL	Homologene:RPL36AL
Sars	uc008qza.1	186.408	172.801	166.3	16.4533	17.1297	15.0004	18.0813	17.6772	17.2394	15.2628	NM_011319	chr3	-	SARS	Homologene:SARS
Gm6654	uc012evq.1	186.177	156.608	159.319	10.7458	15.1735	14.1094	10.5507	14.9464	18.0903	9.22784	NM_001178001	chr6	-		no match
Myl6	uc007hnb.1	185.8	173.36	169.167	110.455	117.639	104.509	144.987	139.574	149.56	2.28644	U04443	chr10	-	MYL6	Homologene:MYL6
H2-D1	uc008chg.1	184.888	203.634	170.336	258.607	265.536	249.724	296.993	326.116	334.672	-2.56743	NM_010380	chr17	+	HLA-A	Homologene:H2-D1
Capns1	uc009gdr.1	184.528	176.88	167.891	143.565	137.666	195.249	210.232	226.466	215.399	-0.298434	NM_009795	chr7	-	CAPNS1	Homologene:CAPNS1
Cct7	uc009cpv.2	184.433	174.519	164.078	19.8335	20.7294	17.5627	18.1733	19.6448	18.901	15.0782	NM_007638	chr6	+	CCT7	Homologene:CCT7
Hnrnpu	uc007dvb.2	184.288	179.529	172.579	10.6066	14.3757	10.1665	10.0247	12.4716	13.0536	26.7947	AK029944	chr1	-	HNRPU	Homologene:HNRPU
Calm2	uc008dux.2	183.731	179.004	172.137	9.69169	7.96943	7.64365	7.36071	9.35366	7.52006	28.3397	NM_007589	chr17	-	CALM2	Homologene:CALM2
Cd9	uc009dun.1	181.606	199.396	168.793	91.5797	94.9867	113.639	85.5773	105.693	96.0023	4.63112	NM_007657	chr6	-	CD9	Homologene:CD9
Fau	uc008ggu.2	180.993	188.554	166.636	69.0875	62.9397	60.8352	73.2065	58.3651	61.6129	9.13916	NM_001190436	chr19	+	FAU	Homologene:FAU
Ifitm2	uc009kiz.1	180.513	185.313	170.971	82.2473	95.4297	134.186	112.592	154.915	165.655	1.61404	NM_030694	chr7	-	IFITM2	Homologene:IFITM2
Txn1	uc008syp.1	179.879	210.534	206.569	149.617	151.373	145.473	128.266	123.895	124.499	2.92236	NM_011660	chr4	-	TXN	Homologene:TXN1
Lamp1	uc009kxa.1	179.879	200.465	179.612	139.312	162.267	149.486	151.318	165.976	184.419	1.40584	NM_010684	chr8	+	LAMP1	Homologene:LAMP1
Actn4	uc009gah.1	179.752	186.338	176.016	158.515	159.588	139.577	154.3	158.871	163.925	2.48022	NM_021895	chr7	-	ACTN4	Homologene:ACTN4
Tmsb10	uc009cjf.2	179.525	164.669	166.589	15.877	19.7146	14.161	10.9035	12.3979	11.736	17.7962	NM_001039392	chr6	-	TMSB10	Symbol match:TMSB10
Banf1	uc008gcs.1	179.229	188.554	174.668	21.3114	21.0289	32.1995	28.2091	32.7518	30.3641	17.2575	NM_011793	chr19	-	BANF1	Homologene:BANF1
Eif3h	uc007vrb.1	178.885	173.804	173.913	46.4763	50.9479	41.3177	42.5028	46.0984	45.3449	28.441	NM_080635	chr15	-		no match
Lamp1	uc009kxb.1	178.401	197.008	178.009	138.793	161.699	148.983	150.733	165.478	183.811	1.36963	AK004637	chr8	+	LAMP1	Homologene:LAMP1
Mif	uc007ftc.1	178.334	187.873	166.673	91.0294	102.307	125.418	121.463	128.027	129.833	3.2001	NM_010798	chr10	-	MIF	Homologene:MIF
Rps25	uc009pdn.1	178.25	178.058	157.758	1.44041	1.93732	1.07561	1.15484	1.17742	0.632639	14.3851	NM_024266	chr9	+	RPS25	Homologene:RPS25
DQ543801	uc009ofe.1	177.939	219.486	174.328	41.4703	47.3693	70.1418	55.9153	78.7417	87.8089	4.08906	DQ543801	chr9	+		no match
Hnrnpab	uc007iua.1	177.477	164.844	162.799	44.9028	62.9472	46.3131	43.6701	58.0654	80.1705	6.89776	NM_010448	chr11	-		no match
Rpsa	uc009sce.2	177.245	167.899	154.554	106.449	49.9822	46.8137	99.0571	39.8087	37.4036	3.12435	AK145713	chr9	+	RPSA	Homologene:RPSA
DQ710812	uc007fth.1	177.234	149.416	112.806	172.991	288.614	376.62	199.05	278.827	296.897	-1.52511	DQ710812	chr10	+		no match
Srm	uc008vuw.1	177.15	187.958	161.946	13.6476	21.6201	19.2441	12.8373	18.6323	20.6203	11.6039	NM_009272	chr4	+	SRM	Homologene:SRM
Prelid1	uc007qql.1	176.905	182.505	177.112	171.48	162.772	164.55	143.479	132.97	138.593	1.63157	NM_025596	chr13	+	PRELID1	Homologene:PRELID1
BC114417	uc008hps.1	176.72	189.462	179.274	12.1292	12.3033	26.1927	25.2219	30.628	26.6311	15.2573	BC114417	chr19	+		no match
Rps18	uc008cal.1	176.248	190.425	186.702	7.73729	8.29122	4.76572	6.56564	4.15111	4.90735	23.4305	NM_011296	chr17	-	RPS18	Homologene:RPS18
Pcna	uc008mml.1	176.047	172.97	162.591	16.7829	18.2416	16.911	21.0547	18.5816	22.8277	20.1544	NM_011045	chr2	-	PCNA	Homologene:PCNA
Hnrnpab	uc007itz.1	176.005	163.015	160.372	44.368	61.8945	45.2814	43.2969	56.801	78.5174	6.90207	NM_001048061	chr11	-		no match
Serpinh1	uc009ilm.2	175.837	186.193	162.115	58.7903	62.7099	58.3844	70.4926	73.7863	75.6851	7.53952	NM_001111044	chr7	-	SERPINH1	Homologene:SERPINH1
Psma7	uc008oib.1	175.64	178.825	160.38	41.8126	47.0486	40.8886	40.7896	43.5948	45.7615	12.5138	NM_011969	chr2	-	PSMA7	Homologene:PSMA7
Ybx1	uc008ulu.1	174.784	174.583	164.927	15.415	20.7375	14.1848	13.3575	17.6852	19.2754	24.0528	NM_011732	chr4	-	YBX1	Symbol match:YBX1
Tmsb10	uc012enk.1	174.7	160.494	161.948	14.9468	18.4493	13.3717	10.2005	11.3326	10.6106	17.9732	NM_001190327	chr6	-	TMSB10	Symbol match:TMSB10
Rpsa	uc009scf.1	174.555	166.074	154.294	103.346	48.3649	45.3171	96.0577	38.416	36.0662	3.2532	BC055886	chr9	+	RPSA	Homologene:RPSA
Serpinh1	uc009ill.2	174.323	184.041	160.405	57.688	61.5431	57.3634	69.1585	72.3639	74.2492	7.63982	NM_001111043	chr7	-	SERPINH1	Homologene:SERPINH1
Rps29	uc007nrp.2	174.049	240.794	203.884	29.0946	33.6358	28.8897	24.2694	23.0348	26.7777	5.30566	NM_009093	chr12	-	RPS29	Homologene:RPS29
Bat1a	uc008che.1	172.911	169.973	170.018	77.729	94.5771	80.3477	75.5343	82.9596	82.7597	12.7683	AK181237	chr17	+	BAT1	Homologene:BAT1A
Prdx1	uc008uhd.1	172.015	182.989	166.111	14.8837	15.3794	15.5236	12.3037	15.8967	10.8	17.9899	NM_011034	chr4	+	PRDX1	Homologene:PRDX1
Fkbp1a	uc008ndy.1	171.881	170.574	155.614	9.93334	9.52278	12.2742	10.593	12.2253	11.1356	16.9194	NM_008019	chr2	+	FKBP1A	Homologene:FKBP1A
Tpm1	uc012gvr.1	170.628	154.207	154.518	67.639	80.7426	61.7465	69.8348	80.8857	86.563	6.3418	NM_001164252	chr9	-	TPM1	Homologene:TPM1
Ptms	uc009dsm.2	170.515	188.746	169.442	68.4704	114.861	236.173	152.432	299.212	331.57	-0.229118	NM_026988	chr6	-	PTMS	Homologene:PTMS
Eif3c	uc009jrw.1	170.468	162.599	153.421	33.0491	36.5159	33.7649	24.3695	29.8299	30.8036	13.6986	NM_146200	chr7	-		no match
Arhgdia	uc007mtk.2	170.466	188.059	174.462	128.621	134.193	172.487	179.3	199.642	197.08	0.284738	NM_133796	chr11	-	ARHGDIA	Homologene:ARHGDIA
Serpinh1	uc009ilk.2	170.315	180.57	157.38	56.7623	60.5158	56.3643	68.1825	71.3971	73.1278	7.58908	AK029080	chr7	-	SERPINH1	Homologene:SERPINH1
Gnas	uc008oes.1	170.184	173.826	155.908	130.137	134.741	129.637	137.363	144.31	152.865	2.17435	NM_022000	chr2	+	GNAS	Homologene:GNAS
Eif4a1	uc007jqz.2	170.128	168.523	150.307	4.8352	4.94557	4.28723	3.98998	4.65034	4.23512	14.3289	NM_001159375	chr11	-	EIF4A1	Homologene:EIF4A1
Slc38a2	uc007xkm.1	169.778	188.623	171.281	10.1544	10.3769	12.4733	9.10056	10.1498	9.73248	15.7075	NM_175121	chr15	-	SLC38A2	Homologene:SLC38A2
Cct8	uc007zul.1	169.773	153.332	151.566	4.27208	3.96027	3.18798	3.00258	3.16047	2.92591	15.3184	NM_009840	chr16	-	CCT8	Homologene:CCT8
Rps19	uc009fqs.1	169.378	156.231	144.086	26.724	14.9771	8.05242	23.3848	10.7021	10.9698	9.52523	NM_023133	chr7	+	RPS19	Homologene:RPS19
Eif4a1	uc007jra.2	169.212	167.907	149.804	4.80602	4.92621	4.26455	3.97658	4.62402	4.21104	14.48	NM_144958	chr11	-	EIF4A1	Homologene:EIF4A1
Axl	uc009ftx.2	168.707	178.303	161.831	13.7382	13.3476	14.4951	12.4898	13.9219	13.4354	18.6645	NM_009465	chr7	-	AXL	Homologene:AXL
Axl	uc009fty.2	168.462	178.123	160.974	13.7751	13.3875	14.5403	12.5348	13.9736	13.4853	17.9203	NM_001190974	chr7	-	AXL	Homologene:AXL
FKBP12-T1	uc008neb.1	168.215	167.616	154.671	9.64917	9.13327	12.3006	10.4771	12.0396	11.1742	19.5222	AB241122	chr2	+	FKBP1A	Homologene:FKBP1A
Axl	uc012ffy.1	168.122	180.108	164.073	13.32	12.7546	14.2256	12.2052	13.7129	13.0253	18.6939	NM_001190975	chr7	-	AXL	Homologene:AXL
Serbp1	uc009cfh.1	166.663	143.6	149.085	12.1631	12.0324	8.80071	5.97899	5.78767	7.01053	11.6233	AK139670	chr6	+	SERBP1	Homologene:SERBP1
AK205379	uc007rga.1	166.312	190.857	165.467	72.1222	71.3972	77.1264	78.7646	71.5334	73.6026	6.76919	AK205379	chr13	+		no match
Tpm1	uc012gvs.1	166.066	150.664	150.889	66.5759	79.5321	61.394	69.0507	80.6877	85.9848	6.28181	NM_001164253	chr9	-	TPM1	Homologene:TPM1
Lmna	uc008pvj.2	165.944	167.985	156.326	115.843	152.23	147.086	104.018	145.992	154.234	1.21433	NM_001002011	chr3	-	LMNA	Homologene:LMNA
Tpm1	uc009qfp.1	165.926	151.014	148.3	79.5106	83.1134	63.0013	71.6255	74.02	76.8969	6.78964	NM_024427	chr9	-	TPM1	Homologene:TPM1
Ddb1	uc008gqm.1	165.801	172.975	156.073	25.3657	24.6072	27.354	24.3022	27.7525	24.9393	16.0638	NM_015735	chr19	+	DDB1	Homologene:DDB1
H3f3b	uc007mjo.1	165.758	164.235	152.507	26.6376	29.0029	21.6666	19.6692	20.9676	19.6081	16.5868	NM_008211	chr11	-	H3F3B	Homologene:H3F3B
Rps3	uc009ils.1	164.865	171.894	156.224	37.853	44.9559	32.2463	34.5979	40.8454	41.4841	13.6511	AK143603	chr7	-	RPS3	Homologene:RPS3
Myl6	uc007hnc.1	164.812	155.56	153.64	108.105	111.874	91.3721	141.089	124.314	134.915	2.02897	NM_010860	chr10	-	MYL6	Homologene:MYL6
Psmb4	uc008qhe.2	164.581	168.979	154.152	54.9128	56.1144	54.7902	73.4942	78.9592	81.4851	6.46039	NM_008945	chr3	-	PSMB4	Homologene:PSMB4
Serpinh1	uc009ilj.2	164.204	173.621	151.275	54.6567	58.2836	54.2796	65.6552	68.7569	70.4192	7.56573	NM_009825	chr7	-	SERPINH1	Homologene:SERPINH1
Pomp	uc009aok.1	163.998	146.007	135.498	7.19603	7.6419	6.3703	6.43874	7.80517	7.33178	9.7768	NM_025624	chr5	+	POMP	Homologene:POMP
Gstp1	uc008fyf.1	163.673	196.658	164.62	92.39	85.2781	82.7121	88.6735	92.9819	85.6206	4.52101	NM_013541	chr19	-	GSTP1	Homologene:GSTP1
Serpinb6a	uc007qap.2	163.482	170.058	153.528	27.5239	28.1573	31.9059	31.8697	40.1461	34.3063	13.5986	NM_009254	chr13	-	SERPINB6	Homologene:SERPINB6A
Tpm1	uc012gvt.1	162.287	147.456	145.145	78.4644	81.9279	62.6484	70.858	73.8287	76.3285	6.73264	NM_001164250	chr9	-	TPM1	Homologene:TPM1
Tnfrsf12a	uc008asv.2	161.541	210.913	184.771	8.22134	7.62461	10.4734	10.4117	7.03185	8.80459	7.14733	NM_013749	chr17	-	TNFRSF12A	Homologene:TNFRSF12A
Prelid1	uc007qqm.1	161.36	165.046	160.657	159.365	151.275	152.979	133.318	123.6	128.826	1.38488	AK012144	chr13	+	PRELID1	Homologene:PRELID1
Nars	uc008fel.2	161.266	156.796	149.101	7.33676	7.10052	6.60636	5.98043	6.63974	5.63673	23.8004	NM_001142950	chr18	-	NARS	Homologene:NARS
Shmt2	uc007hju.1	161.126	167.808	153.267	9.3954	11.0816	10.9525	9.47212	9.6045	11.1587	20.3381	NM_028230	chr10	-	SHMT2	Homologene:SHMT2
Tpm1	uc012gvu.1	161.054	146.976	145.34	111.143	118.613	83.5611	97.3573	101.578	105.222	3.24326	NM_001164249	chr9	-	TPM1	Homologene:TPM1
Rpl24	uc007zlv.2	161.025	150.299	151.563	1.48695	1.04672	1.29188	1.69479	0.903014	0.982339	25.7039	NM_024218	chr16	+	RPL24	Homologene:RPL24
DQ714940	uc008gwz.1	160.943	146.884	171.148	0	0	0	0	0	0	13.0612	DQ714940	chr19	+		no match
Hnrnpa2b1	uc009bxn.1	160.897	171.364	158.594	4.76298	4.89517	4.3271	4.093	4.35435	3.71033	23.1052	NM_016806	chr6	-		no match
Banf1	uc008gcr.1	160.801	173.616	158.118	18.709	17.5467	29.3875	26.3853	29.8535	27.6941	13.9938	NM_001038231	chr19	-	BANF1	Homologene:BANF1
Cct4	uc007ieo.1	160.717	163.088	147.041	4.53301	25.3233	15.9214	2.92889	16.4594	21.7006	11.3474	NM_009837	chr11	+	CCT4	Homologene:CCT4
Aldoa	uc009jsu.2	160.223	180.962	169.333	438.664	457.919	386.867	387.83	393.413	403.731	-7.63426	NM_007438	chr7	-	ALDOA	Homologene:ALDOA
Rps27l	uc009qfm.1	160.07	180.665	141.49	7.26346	8.43447	5.29472	7.41228	8.49662	6.4481	7.80896	NM_026467	chr9	+	RPS27L	Homologene:RPS27L
Shmt2	uc007hjv.1	159.829	167.246	152.756	9.43664	11.117	10.9935	9.50646	9.63998	11.1969	20.314	AK169192	chr10	-	SHMT2	Homologene:SHMT2
Arhgdia	uc007mtj.1	159.709	176.135	163.225	121.077	126.202	162.734	169.323	188.387	185.769	0.245493	AK077343	chr11	-	ARHGDIA	Homologene:ARHGDIA
Fkbp1a	uc008ndz.1	159.613	159.019	145.46	9.21851	8.86179	11.3901	9.84764	11.3623	10.3429	17.7612	AB241121	chr2	+	FKBP1A	Homologene:FKBP1A
Hnrnpk	uc007qty.1	159.613	161.524	156.629	21.4421	23.5416	21.4965	19.895	17.6886	19.6824	41.6452	AK051313	chr13	-	HNRPK	Homologene:HNRPK
Nars	uc008fek.2	159.599	154.869	150.591	7.34779	7.10526	6.61592	5.98488	6.64632	5.64347	31.8519	NM_027350	chr18	-	NARS	Homologene:NARS
Pcbp1	uc009csc.1	159.48	188.046	172.26	92.7345	101.942	95.8849	81.6578	83.742	95.6201	4.98397	NM_011865	chr6	-	PCBP1	Homologene:PCBP1
H2afz	uc008rmo.1	159.134	169.464	148.818	9.41405	7.68072	4.89585	9.58938	4.04897	5.26025	14.3067	NM_016750	chr3	+	H2AFZ	Homologene:H2AFZ
Serpinb6a	uc011yyf.1	158.505	166.164	148.604	26.6289	27.393	31.3325	31.2602	39.5603	33.8487	12.5643	NR_028309	chr13	-	SERPINB6	Homologene:SERPINB6A
Ndufb9	uc007vtw.1	158.053	152.439	139.728	60.8508	58.6789	43.0836	69.0129	58.5245	65.9264	6.95705	NM_023172	chr15	+	NDUFB9	Homologene:NDUFB9
Nap1l1	uc007hab.2	157.699	130.852	128.21	0.398263	0.284399	0.153351	0.465354	0.225524	0.337891	8.47906	AK032896	chr10	+	NAP1L1	Homologene:NAP1L1
Rpl27a	uc009jdr.1	157.614	157.685	151.623	6.64022	6.60596	4.50493	7.22421	4.08316	4.37589	38.6747	NM_011975	chr7	+	RPL27A	Homologene:RPL27A
Aprt	uc009ntf.1	156.996	177.343	163.494	68.5689	66.1893	71.5166	69.8102	70.0374	68.8874	9.13597	NM_009698	chr8	-	APRT	Homologene:APRT
Rpl36	uc008dcn.2	156.962	165.353	146.577	200.089	104.933	67.5719	240.392	55.2858	73.4809	0.417606	NM_018730	chr17	+	LOC347292	Homologene:RPL36
Nap1l1	uc007haa.2	156.738	129.474	128.254	0.390238	0.278482	0.150399	0.454639	0.22012	0.322461	8.54302	AK169301	chr10	+	NAP1L1	Homologene:NAP1L1
Gsto1	uc008hvq.1	156.641	153.325	138.841	52.379	48.3117	45.0759	53.1015	54.2199	53.7326	9.66091	NM_010362	chr19	+	GSTO1	Homologene:GSTO1
Rps27	uc008qbl.2	156.484	198.443	177.592	6.13263	6.9567	5.15099	6.36944	5.27142	4.58281	8.17064	NM_027015	chr3	-	RPS27	Homologene:RPS27
H2afv	uc008rmp.1	156.312	170.597	147.255	9.84144	8.0028	5.15128	10.0939	4.26859	5.5324	12.4973	AK151462	chr3	+	H2AFV	Homologene:H2AFV
Hmgn1	uc008aco.1	156.212	162.621	157.156	3.29311	3.44314	2.8533	2.18747	4.24957	3.65477	42.3382	NM_008251	chr16	-	HMGN1	Homologene:HMGN1
Hnrnpk	uc007qtx.1	155.84	157.765	153.004	20.7076	22.7251	20.7748	19.2578	17.1348	19.0274	42.0955	NM_025279	chr13	-	HNRPK	Homologene:HNRPK
Scd1	uc008hpr.2	155.348	172.737	159.663	8.81117	9.23811	12.008	12.0926	14.2173	13.5804	16.0985	NM_009127	chr19	-	SCD	Homologene:SCD1
Rpl3	uc011zwe.1	154.916	147.628	137.71	9.45775	10.5881	7.30937	8.47679	6.95972	5.81003	15.6332	BC098497	chr15	-	RPL3	Homologene:RPL3
Eif4h	uc008zwp.1	154.716	164.917	148.446	52.5387	55.8619	65.3223	72.4145	78.1428	77.6238	6.45013	NM_033561	chr5	-	EIF4H	Homologene:EIF4H
Park7	uc008vxz.2	154.711	146.977	147.805	16.2014	23.041	16.9187	14.1858	18.37	21.1	24.1166	NM_020569	chr4	-	PARK7	Homologene:PARK7
Gas5	uc007det.1	154.569	149.651	141.207	4.19753	3.62217	3.08208	1.19292	1.55167	1.08082	20.9699	AK219294	chr1	+	GAS5	Symbol match:GAS5
Ptrf	uc007lmr.1	154.548	153.854	148.729	35.8995	43.239	36.0575	34.5034	44.11	45.2685	19.1267	NM_008986	chr11	-	PTRF	Homologene:PTRF
Lgals3	uc007tib.2	154.213	169.542	142.569	530.273	520.645	553.52	535.519	537.711	536.609	-21.9647	NM_001145953	chr14	+	LGALS3	Homologene:LGALS3
Tnfrsf12a	uc012alx.1	154.2	200.899	174.413	4.95966	4.43275	6.4193	6.40366	4.66572	5.41005	7.29519	NM_001161746	chr17	-	TNFRSF12A	Homologene:TNFRSF12A
Lgals3	uc007tia.2	154.154	168.625	142.402	540.507	530.735	564.385	545.933	548.157	547.016	-22.7727	NM_010705	chr14	+	LGALS3	Homologene:LGALS3
Eif4h	uc008zwq.1	153.778	164.94	148.534	53.6807	57.0622	66.6407	73.9591	79.6594	79.2178	6.2445	AK136999	chr5	-	EIF4H	Homologene:EIF4H
Rps6	uc008tme.1	153.499	145.267	144.363	8.5964	5.73722	4.52322	4.86877	3.97638	4.13573	26.2952	NM_009096	chr4	-	RPS6	Homologene:RPS6
Hnrnpl	uc009fzz.2	153.295	164.429	150.255	37.1472	39.2525	36.1483	29.5157	35.8074	34.8364	14.6839	NM_177301	chr7	+		no match
AK209715	uc008txs.1	152.42	158.829	153.401	333.26	336.872	333.652	288.592	283.494	283.026	-5.63828	AK209715	chr4	+		no match
Naca	uc007hlb.2	152.212	147.903	148.463	44.7178	47.6879	29.0832	27.8705	21.0975	22.3185	10.0789	NM_013608	chr10	+	NACA	Homologene:NACA
Sod1	uc007zvz.1	151.925	143.24	138.383	42.9269	46.8262	32.9784	47.7246	44.8477	46.3509	11.4235	NM_011434	chr16	+	SOD1	Homologene:SOD1
2900010J23Rik	uc012bts.1	151.625	143.273	140.276	15.8861	13.8599	13.1412	14.0987	17.2101	15.4576	21.1429	AB597964	chr2	-	C9ORF119	Homologene:2900010J23RIK
Snrpd3	uc007fqm.1	150.753	128.313	123.031	3.35307	3.06939	2.12305	2.07317	2.13381	2.42725	8.90714	NM_026095	chr10	+	SNRPD3	Homologene:SNRPD3
Fkbp1a	uc008nea.1	150.669	149.723	136.498	8.68928	8.35181	10.7492	9.30438	10.7664	9.77415	16.8967	AB241120	chr2	+	FKBP1A	Homologene:FKBP1A
Aldoa	uc009jsv.2	150.664	173.148	158.231	395.034	415.072	347.25	355.72	367.715	373.663	-7.74034	NM_001177308	chr7	-	ALDOA	Homologene:ALDOA
dj-1	uc012dpw.1	150.632	142.345	141.308	18.8439	27.6006	19.9494	16.3652	21.6027	24.8276	18.5907	GU361472	chr4	-	PARK7	Homologene:PARK7
Phb2	uc009dri.1	150.468	146.561	140.075	41.8718	43.8605	39.6072	40.3895	45.2426	46.6238	17.0683	NM_007531	chr6	+	PHB2	Homologene:PHB2
Tuba1c	uc007xom.1	150.349	161.997	144.518	38.5865	40.146	40.5145	37.3188	43.0277	37.6296	12.2445	NM_009448	chr15	+	TUBA1C	Homologene:TUBA1C
Hnrnpa2b1	uc009bxm.1	150.147	158.233	149.102	2.98248	2.90256	2.54667	2.10738	2.66581	1.91045	29.3216	BC059107	chr6	-		no match
Tpm4	uc009mfi.1	150.084	143.328	136.429	10.0566	22.5185	16.1068	8.35619	17.5018	18.6517	14.61	NM_001001491	chr8	+	TPM4	Homologene:TPM4
Btf3	uc007rov.2	149.956	157.335	155.553	2.55949	2.48929	1.86488	2.12349	1.22642	1.22845	37.8877	NM_001170540	chr13	-	BTF3	Homologene:BTF3
Lgals3	uc007tic.2	149.913	162.74	136.496	521.272	511.656	543.515	526.025	527.791	527.07	-22.4602	AK170803	chr14	+	LGALS3	Homologene:LGALS3
Arhgdib	uc009emo.1	149.562	155.125	143.555	4.56357	4.91126	5.44931	4.22649	4.19794	4.26588	24.5736	AK008273	chr6	-	ARHGDIB	Homologene:ARHGDIB
Cald1	uc009bhk.1	149.534	151.369	150.459	6.63146	6.65682	5.71265	5.13034	6.8053	5.72198	95.0471	NM_145575	chr6	+	CALD1	Symbol match:CALD1
Aldh2	uc008zjt.1	149.255	155.8	145.113	185.545	220.468	229.752	188.2	203.778	221.5	-3.00302	NM_009656	chr5	-	ALDH2	Homologene:ALDH2
H2-D1	uc008chh.1	149.065	161.532	132.97	198.414	195.015	164.587	216.581	210.921	214.592	-2.15895	J00407	chr17	+	HLA-A	Homologene:H2-D1
Ssrp1	uc008kjv.1	148.964	144.65	140.866	7.01007	6.56341	8.02368	8.10102	8.31946	8.10232	32.3846	NM_001136081	chr2	+	SSRP1	Homologene:SSRP1
C1qbp	uc007jxf.1	148.815	151.083	137.149	39.9575	45.3747	63.8183	49.9532	52.1515	61.5522	7.85898	NM_007573	chr11	-	C1QBP	Homologene:C1QBP
Rpl7a	uc008iwf.1	148.803	138.615	148.791	22.4768	15.5975	9.02712	18.548	9.18284	9.55372	15.914	NM_013721	chr2	+	RPL7A	Symbol match:RPL7A
Arhgdib	uc009emp.1	148.572	154.589	144.08	4.47554	4.81731	5.29241	4.14418	4.18455	4.19144	26.8376	NM_007486	chr6	-	ARHGDIB	Homologene:ARHGDIB
Gm6251	uc011xbb.1	148.072	148.608	132.698	1.6582	2.06089	1.4065	0.282472	0.323264	0.387463	15.5753	NM_001101561	chr10	+		no match
Serpinb6a	uc007qao.2	147.94	152.826	136.887	26.3866	26.706	29.908	30.4155	37.7947	32.3153	12.4829	NM_001164117	chr13	-	SERPINB6	Homologene:SERPINB6A
Rac1	uc009akk.1	147.708	152.383	137.644	74.5007	93.251	94.5236	95.1491	111.422	124.86	2.48904	NM_009007	chr5	-	RAC1	Homologene:RAC1
Nop58	uc007bdy.1	147.518	135.512	129.358	2.68682	2.80578	2.45416	2.51877	2.12195	2.48135	14.5225	NM_018868	chr1	+		no match
Mt1	uc009mvx.2	147.264	158.988	147.885	192.659	183.237	201.634	262.821	229.485	256.393	-2.02777	BC027262	chr8	+	MT1E	Homologene:MT1
Gas5	uc007dew.1	146.94	140.545	129.854	4.36738	4.22332	3.15855	1.2946	1.57744	1.2316	15.4863	BC059726	chr1	+	GAS5	Symbol match:GAS5
Aldoa	uc009jst.2	146.872	165.415	154.864	402.152	420.654	356.908	355.402	361.249	370.975	-7.73454	NM_001177307	chr7	-	ALDOA	Homologene:ALDOA
Ppib	uc009qei.1	146.67	146.891	135.213	43.859	51.2884	44.993	36.0859	47.3652	44.2731	11.6844	NM_011149	chr9	+	PPIB	Homologene:PPIB
Rpl10	uc009tod.2	146.493	165.357	140.965	14.0901	15.4012	13.0371	14.8217	14.3008	11.9973	10.6301	AK167239	chrX	+	RPL10	Homologene:RPL10
Arpc2	uc007bln.1	146.331	144.152	137.334	41.554	49.858	63.1554	43.5128	68.1536	70.1505	6.39176	AK170061	chr1	+	ARPC2	Homologene:ARPC2
2900010J23Rik	uc008jet.2	146.202	141.278	131.288	14.446	12.6065	12.4219	12.5068	15.2892	13.7931	16.2542	NM_175190	chr2	-	C9ORF119	Homologene:2900010J23RIK
Ssrp1	uc008kju.1	146.171	143.664	140.14	7.20764	6.82731	8.23386	8.23504	8.57007	8.27172	41.4658	NM_182990	chr2	+	SSRP1	Homologene:SSRP1
DQ713846	uc008var.1	146.144	144.642	144.936	0.673287	0.684651	0	0	0	1.59291	101.466	DQ713846	chr4	-		no match
Timp2	uc007mow.1	146.065	158.975	145.374	23.4623	34.5315	39.9907	23.5209	38.4693	39.4452	10.6573	NM_011594	chr11	-	TIMP2	Homologene:TIMP2
AK220028	uc009tnw.1	144.874	195.5	182.678	4.43164	5.33415	3.15193	3.99339	5.87128	3.92283	6.4458	AK220028	chrX	+		no match
Ywhag	uc008zzg.2	144.805	149.952	133.049	13.5644	14.3464	17.6107	13.4439	16.2523	16.2917	14.329	AK164356	chr5	-	YWHAG	Homologene:YWHAG
1110038B12Rik	uc008cek.2	144.756	163.911	146.379	6.57236	8.03365	7.36676	9.53341	11.7217	9.75482	13.1878	NR_027943	chr17	-		no match
Tcp1	uc008aln.1	144.629	139.951	133.649	5.68919	5.58206	5.31597	4.84056	4.63136	5.37147	23.8918	AK152633	chr17	+	TCP1	Homologene:TCP1
Rabggtb	uc012czt.1	144.431	138.359	132.982	5.18915	4.53177	4.47526	3.82472	3.86522	3.84514	22.9953	NM_001163478	chr3	-	RABGGTB	Homologene:RABGGTB
Rpl11	uc008vhr.1	144.294	148.107	137.297	6.15301	6.10412	3.72656	6.17419	4.82133	5.29095	24.3613	NM_025919	chr4	-	RPL11	Homologene:RPL11
Rac1	uc009akl.1	144.11	149.066	134.861	72.7543	91.0258	92.2307	92.8337	108.737	121.789	2.51616	AK166383	chr5	-	RAC1	Homologene:RAC1
Hspe1	uc007bac.2	143.99	139.977	128.307	3.11015	3.64214	4.72437	4.41751	4.46179	5.33406	16.1454	NM_008303	chr1	+	HSPE1	Homologene:HSPE1
Tubb2c	uc008iqs.2	143.819	152.202	145.942	146.932	166.284	147.871	184.757	199.177	202.718	-1.0883	NM_146116	chr2	-	TUBB2C	Homologene:TUBB2C
Serpinb6a	uc011yye.1	142.687	148.642	134.054	25.556	25.9058	28.9666	29.4443	36.5849	31.2845	13.2924	NM_001164118	chr13	-	SERPINB6	Homologene:SERPINB6A
Ddx5	uc007lzq.1	142.522	138.804	130.167	34.939	35.9154	52.6573	34.371	38.3518	38.4676	10.4463	NM_007840	chr11	-	DDX5	Homologene:DDX5
Hnrnpk	uc007qtw.1	141.95	142.738	137.961	13.6351	15.2699	15.1337	15.7665	16.1473	15.6104	43.5449	AK168918	chr13	-	HNRPK	Homologene:HNRPK
Srsf2	uc007mmo.2	141.926	147.109	139.386	121.933	267.534	236.253	161.154	383.242	454.191	-1.00037	BC005493	chr11	-		no match
Arpc1b	uc009amb.2	141.567	153.79	132.918	117.506	119.511	85.3907	112.109	100.814	104.443	2.19162	NM_023142	chr5	+	ARPC1B	Homologene:ARPC1B
Rabggtb	uc012czr.1	141.44	134.454	128.593	4.71725	4.30191	4.17236	3.75012	3.74544	3.79737	20.051	NR_028098	chr3	-	RABGGTB	Homologene:RABGGTB
Arpc2	uc007blp.1	141.341	136.146	131.297	37.7244	38.0011	39.2196	39.4446	40.8042	37.2738	18.4371	AK083263	chr1	+	ARPC2	Homologene:ARPC2
Ywhag	uc008zzf.2	141.278	146.161	129.632	13.4805	14.1198	17.2967	13.2233	15.8394	15.9361	14.2541	NM_018871	chr5	-	YWHAG	Homologene:YWHAG
Rpl10	uc009toc.2	141.173	163.022	136.098	14.0198	15.267	12.9778	14.685	14.1286	11.9126	9.23657	NM_052835	chrX	+	RPL10	Homologene:RPL10
Arpc1b	uc009amc.2	141.12	152.202	132.51	116.571	118.557	84.7094	111.207	100.037	103.638	2.25723	BC010275	chr5	+	ARPC1B	Homologene:ARPC1B
Pgk1	uc009ubo.1	141.108	146.31	130.417	3.51394	4.01582	4.70354	4.66389	4.74832	4.44509	16.4967	NM_008828	chrX	+	PGK1	Homologene:PGK1
Srsf2	uc007mmn.2	141.051	146.422	141.146	86.4434	189.779	167.74	114.37	272.016	322.29	-0.542421	NM_011358	chr11	-		no match
Serp1	uc008phs.2	140.625	137.92	137.335	26.4872	34.8113	32.9154	28.7951	38.5286	45.6125	14.4509	NM_030685	chr3	-	SERP1	Symbol match:SERP1
Rpn2	uc008now.1	140.391	143.968	130.763	64.5198	65.2973	70.506	67.7919	70.9603	68.5807	9.53067	NM_019642	chr2	+	RPN2	Homologene:RPN2
Rabggtb	uc012czs.1	139.979	134.192	127.535	4.6671	4.25464	4.18743	3.72017	3.70078	3.77518	20.5494	NM_001163479	chr3	-	RABGGTB	Homologene:RABGGTB
Cacybp	uc007deg.1	139.654	133.134	125.065	0.95016	1.17276	1.28508	1.00368	0.823098	0.79954	17.8365	NM_009786	chr1	-	CACYBP	Homologene:CACYBP
Gm15450	uc007rjq.2	139.314	140.405	133.893	6.0932	6.59792	4.21973	5.72714	5.17298	5.19507	35.5641	NM_001100608	chr13	+		no match
Eif3a	uc008ibx.1	139.248	126.927	130.747	3.13323	3.02108	2.95125	2.5241	2.81635	2.37545	20.258	NM_010123	chr19	-		no match
Krtcap2	uc008pyl.1	138.809	173.429	135.784	84.5208	89.4681	163.581	143.429	164.955	171.741	0.292883	NM_025327	chr3	+	KRTCAP2	Homologene:KRTCAP2
Rpl26	uc007joh.1	138.805	137.989	132.559	6.53225	8.29495	3.89234	6.3509	4.02054	5.06809	33.3245	NR_003373	chr11	+	RPL26	Homologene:RPL26
AK008665	uc009fwe.1	138.744	148.71	138.339	4.0867	5.6842	4.67729	3.58644	6.09885	4.81576	22.7259	AK008665	chr7	-		no match
Rabggtb	uc008ruf.2	138.482	133.205	127.736	4.91864	4.36309	4.20928	3.60819	3.6896	3.60303	23.505	NR_028094	chr3	-	RABGGTB	Homologene:RABGGTB
AK198904	uc008bss.1	138.427	156.683	137.976	79.5267	74.7177	95.2806	117.739	124.104	119.521	1.76299	AK198904	chr17	-		no match
Mtrnr2l	uc012eno.1	138.179	73.7812	161.288	0	0	0	0	0	0	2.74293	NM_001190732	chr6	+		no match
Eif1ax	uc009usl.1	137.923	125.574	124.038	2.24186	8.08994	8.4991	1.87905	5.92667	5.20902	15.1517	NM_025437	chrX	+	EIF1AX	Symbol match:EIF1AX
Ddx5	uc007lzr.1	137.89	134.235	125.838	33.9992	34.9976	51.3109	33.5142	37.3459	37.5022	10.3296	AK166698	chr11	-	DDX5	Homologene:DDX5
Rad21	uc007vrd.2	137.665	138.697	131.382	5.32603	5.7713	4.7462	3.64677	4.13448	3.48572	31.3879	NM_009009	chr15	-	RAD21	Homologene:RAD21
Akr1a4	uc008uha.1	137.384	148.061	135.098	135.051	150.83	150.147	140.629	164.858	160.928	-0.764087	NM_021473	chr4	-	AKR1A1	Homologene:AKR1A4
Cct3	uc008puo.1	137.108	133.518	128.806	13.6588	13.0412	11.1188	9.52147	11.3413	9.69135	26.4424	NM_009836	chr3	+	CCT3	Homologene:CCT3
Bat1a	uc008chd.2	137.107	129.237	122.9	53.9136	57.6972	55.7411	61.116	68.3794	69.2776	7.08828	AK088867	chr17	+	BAT1	Homologene:BAT1A
Por	uc008zyt.1	137.077	135.721	130.263	47.1023	54.1069	51.45	41.6957	51.4695	53.3969	14.0816	NM_008898	chr5	+	POR	Homologene:POR
Hnrnph1	uc007isk.1	136.56	134.818	134.149	6.4476	6.36477	6.15193	6.05964	6.6822	6.91436	79.049	NM_021510	chr11	+		no match
Rpl37a	uc007bkv.2	136.507	148.744	132.68	31.0277	9.4823	4.81975	36.4592	6.35081	7.18796	7.54041	NM_009084	chr1	+	RPL37A	Homologene:RPL37A
Cstb	uc007fxt.1	135.988	156.298	134.505	8.18584	10.4577	8.72573	9.19596	6.59351	8.79496	10.8769	NM_007793	chr10	+	CSTB	Homologene:CSTB
Hnrnph1	uc007isl.1	135.957	134.646	135.759	6.4334	6.3096	6.15395	6.05903	6.6907	6.90428	101.907	AK088169	chr11	+		no match
Atp5e	uc008off.1	135.487	152.613	136.557	73.8422	70.0154	53.583	68.0835	59.225	65.0266	6.28827	NM_025983	chr2	-	ATP5E	Symbol match:ATP5E
Vdac1	uc007ivm.1	135.476	150.238	132.412	23.5377	22.058	23.5642	20.4658	24.7083	21.1607	12.0157	NM_011694	chr11	+	VDAC1	Homologene:VDAC1
Arpc2	uc007blo.1	135.144	131.105	124.527	41.2331	50.4688	70.047	42.3128	70.1531	73.9833	4.51267	NM_029711	chr1	+	ARPC2	Homologene:ARPC2
Ddx5	uc007lzp.1	135.03	123.509	119.468	10.9013	10.6359	9.66057	8.64705	12.0421	9.26814	14.0712	AK076018	chr11	-	DDX5	Homologene:DDX5
Rabggtb	uc012czq.1	134.874	129.366	122.317	4.41523	4.09481	3.92213	3.5004	3.52614	3.52806	19.5823	NR_028097	chr3	-	RABGGTB	Homologene:RABGGTB
St13	uc007wwl.1	134.539	134.254	127.613	3.77962	4.2345	3.09477	2.81943	3.0376	2.78426	31.526	NM_133726	chr15	-	ST13	Homologene:ST13
Slc1a5	uc009fib.1	134.432	153.795	134.537	35.5529	39.9324	44.3068	39.9273	47.2943	49.4744	7.94985	NM_009201	chr7	+	SLC1A5	Homologene:SLC1A5
Nap1l1	uc007had.2	134.369	127.131	122.417	0.572714	0.555441	0.564575	0.449168	0.465178	0.50229	20.8839	D12618	chr10	+	NAP1L1	Homologene:NAP1L1
Hnrph1	uc007ism.1	134.367	122.375	109.061	18.4662	19.9518	15.7071	18.56	22.7906	21.413	7.91731	AK178249	chr11	+	HNRPH1	Homologene:HNRPH1
Itgb1	uc009nzv.2	134.004	138.578	132.615	6.88017	7.71364	7.9313	9.2193	10.5508	10.1857	35.1844	NM_010578	chr8	+	ITGB1	Homologene:ITGB1
Hnrnpl	uc009gaa.2	133.988	151.785	135.225	33.694	35.491	31.4694	25.3616	31.7301	30.0611	10.3115	AK144684	chr7	+		no match
Rps7	uc007nfs.2	133.939	142.045	128.661	18.7908	22.9875	9.43371	17.028	10.2831	13.6403	13.9163	NM_011300	chr12	-	RPS7	Homologene:RPS7
Ctnna1	uc008ely.1	133.484	125.963	122.559	27.3404	26.4862	22.1087	24.2665	23.0868	25.5028	17.0178	NM_009818	chr18	+	CTNNA1	Homologene:CTNNA1
Snrnp70	uc009guw.1	132.839	114.852	115.443	29.1904	32.1236	23.3559	27.0706	27.0126	27.8801	8.74656	NM_009224	chr7	-	SNRP70	Homologene:SNRP70
AK189748	uc008bsr.1	132.816	153.089	135.93	77.0142	72.0075	91.7063	113.448	118.961	113.73	1.84809	AK189748	chr17	-		no match
Actg1	uc007msi.1	132.728	145.343	126.738	236.361	229.111	230.946	190.907	196.265	191.355	-3.26651	NM_009609	chr11	-	ACTG1	Homologene:ACTG1
H2-D1	uc008chf.1	132.528	145.686	116.399	366.809	360.624	282.973	406.031	400.581	439.472	-4.37939	AK170678	chr17	+	HLA-A	Homologene:H2-D1
Eif3f	uc009jdc.2	132.311	131.12	119.837	90.1432	141.729	160.131	75.2662	118.462	129.003	0.265275	NM_025344	chr7	+		no match
Swi5	uc008jeu.2	132.21	126.557	117.382	12.0676	10.2668	10.5907	9.74534	11.7326	10.7504	15.0655	AK018775	chr2	-		no match
Rabggtb	uc008rug.2	132.044	126.592	123.143	4.58148	3.96207	3.92678	3.40839	3.46232	3.44588	26.7208	NM_011231	chr3	-	RABGGTB	Homologene:RABGGTB
Axl	uc009ftz.2	132.035	126.389	114.303	14.1004	13.3618	13.8256	12.7718	13.7216	12.8391	12.1365	AK033237	chr7	-	AXL	Homologene:AXL
2410006H16Rik	uc007jjk.1	131.858	143.161	130.942	8.09888	6.30608	8.31433	8.32918	9.13637	8.89319	18.2928	NR_030738	chr11	+		no match
Eif4g2	uc009jfy.1	131.853	135.78	125.96	7.64669	7.62853	7.5144	7.17685	8.54116	7.48659	24.3939	NM_013507	chr7	-	EIF4G2	Homologene:EIF4G2
Ugdh	uc008xns.1	131.517	132.352	127.262	18.9243	19.2643	16.4855	20.144	21.841	21.0028	32.0236	NM_009466	chr5	-	UGDH	Homologene:UGDH
Eif1	uc007lkv.1	131.407	161.444	137.749	14.0615	17.973	18.5143	14.6348	15.6441	15.3648	7.9857	NM_011508	chr11	+	EIF1	Symbol match:EIF1
Tars	uc007vhc.1	131.35	124.116	119.459	7.08781	6.67474	5.14682	7.07094	6.99136	6.98109	19.328	NM_033074	chr15	-	TARS	Homologene:TARS
Uqcrh	uc008ufw.1	131.156	131.667	122.721	21.8301	24.9089	20.6216	14.4462	18.0679	14.9577	16.6955	AK019085	chr4	-	UQCRH	Homologene:UQCRH
Bat1a	uc008cha.2	131.059	125.831	120.056	51.6948	55.272	54.1706	59.3626	66.5897	67.2346	7.71472	NM_019693	chr17	+	BAT1	Homologene:BAT1A
Aes	uc011xjj.1	130.789	131.965	122.673	503.957	597.14	571.464	571.961	622.815	714.618	-6.68362	BC145299	chr10	+	AES	Homologene:AES
Flna	uc009tny.1	130.725	141.769	131.511	138.528	139.918	132.477	121.167	137.464	129.327	0.160935	NM_010227	chrX	-	FLNA	Symbol match:FLNA
Hnrnph1	uc007isj.1	130.535	128.511	129.229	6.02753	5.94289	5.56276	5.60836	6.19324	6.42353	83.9164	AK161491	chr11	+		no match
Bax	uc009gvi.1	130.474	131.582	115.55	26.964	24.7503	23.8959	32.7121	32.6734	34.4644	9.55965	NM_007527	chr7	-	BAX	Homologene:BAX
Ssrp1	uc008kjt.1	130.27	125.975	118.262	10.2627	9.76165	11.1674	11.8092	11.8615	12.066	18.222	AK151584	chr2	+	SSRP1	Homologene:SSRP1
Gm13611	uc012btr.1	130.003	111.447	102.875	56.6774	175.122	122.318	50.5918	187.542	210.109	-0.271357	NM_001195765	chr2	+		no match
Tuba1a	uc007xok.1	129.971	137.174	125.206	51.3	55.4329	57.2476	47.2683	58.3004	53.1394	10.4655	NM_011653	chr15	-	TUBA1A	Homologene:TUBA1A
Tm4sf1	uc008pgz.1	129.859	147.981	128.922	2.4147	3.04482	2.28949	2.56304	3.569	3.20624	12.2889	AK134603	chr3	-	TM4SF1	Homologene:TM4SF1
Calm1	uc007osq.1	129.857	126.226	119.107	25.3634	24.6539	22.8608	22.4775	24.8333	23.7022	17.8015	NM_009790	chr12	+	CALM1	Homologene:CALM1
Flna	uc009tnz.1	129.856	141.006	130.836	138.378	139.755	132.324	121.122	137.327	129.264	0.0924262	BC038478	chrX	-	FLNA	Symbol match:FLNA
Tspo	uc007xbg.2	129.83	145.322	132.041	94.7894	118.893	124.365	113.846	128.332	134.249	1.02594	NM_009775	chr15	+	TSPO	Homologene:TSPO
Por	uc012eep.1	129.465	126.642	122.687	45.4013	52.145	49.574	40.1703	49.6204	51.4557	13.6046	BC003240	chr5	+	POR	Homologene:POR
Hnrnpk	uc007qts.2	129.446	133.174	125.642	12.4815	13.8594	13.0513	12.5817	11.8559	12.5736	29.5107	EU604547	chr13	-	HNRPK	Homologene:HNRPK
Atp5c1	uc008ihm.2	129.375	134.594	127.503	82.4507	89.9954	75.4	69.2724	85.837	77.5623	5.98493	NM_020615	chr2	-	ATP5C1	Homologene:ATP5C1
EF437368	uc008jok.1	129.352	136.103	145.174	0.155374	0	0.15471	0	0	0	17.0985	EF437368	chr2	+		no match
Nop56	uc008mil.1	128.758	121.431	117.445	6.70059	6.79328	6.9584	5.29885	6.51859	5.62546	19.8187	NM_024193	chr2	+	NOL5A	Homologene:NOL5A
Cd63	uc007hov.1	128.565	136.047	117.112	46.2845	46.3233	41.0284	45.1236	45.3847	41.2967	8.39023	NM_007653	chr10	+	CD63	Symbol match:CD63
Hnrnpk	uc007qtu.1	128.089	132.076	125.741	15.1072	16.5893	15.2221	14.0711	12.8038	14.0332	31.689	AK160615	chr13	-	HNRPK	Homologene:HNRPK
Ap1s1	uc009abm.1	127.666	149.046	130.923	16.6799	15.7066	18.5556	21.307	20.5161	21.5132	9.88262	NM_007457	chr5	-	AP1S1	Homologene:AP1S1
Itgb1	uc009nzw.2	127.643	134.109	127.01	7.18203	8.10357	8.33027	9.65796	11.0963	10.7041	27.7301	AK135521	chr8	+	ITGB1	Homologene:ITGB1
Odc1	uc007ncv.1	127.605	131.008	120.021	11.3265	16.1469	14.8323	11.3459	19.0321	15.4353	17.3232	NM_013614	chr12	+	ODC1	Homologene:ODC1
AK191411	uc009fwf.1	127.551	128.279	120.894	210.75	188.511	152.07	194.432	189.03	195.117	-3.14575	AK191411	chr7	-		no match
Itm2b	uc007upt.1	127.407	128.203	117.492	368.547	356.859	331.397	391.523	377.277	391.338	-10.3252	NM_008410	chr14	-	ITM2B	Homologene:ITM2B
AK189633	uc008bsv.1	127.332	148.278	131.342	75.0396	70.9208	91.1152	112.952	114.962	112.78	1.71171	AK189633	chr17	-		no match
Ddx5	uc007lzs.1	127.331	133.551	119.634	53.3616	55.3452	87.402	54.212	58.0877	61.1862	4.42293	AK129022	chr11	-	DDX5	Homologene:DDX5
Eif4g2	uc009jfz.1	127.071	132.388	121.598	7.30174	7.21722	7.18878	6.98682	8.22215	7.26659	21.739	NM_001040131	chr7	-	EIF4G2	Homologene:EIF4G2
Tagln2	uc007dqp.1	126.821	142.213	120.524	92.574	95.4076	130.504	117.118	156.556	151.116	0.203288	NM_178598	chr1	+	TAGLN2	Homologene:TAGLN2
Rpl22l1	uc008oug.1	126.661	147.601	128.581	1.30901	1.25567	1.26824	0.389463	0.605608	0.698024	11.4713	BC026533	chr3	+	RPL22L1	Homologene:RPL22L1
BC096391	uc008rfm.1	126.516	113.527	102.247	14.5619	16.5765	11.3518	21.9662	22.1298	25.7231	7.14946	BC096391	chr3	-		no match
Slc3a2	uc012bic.1	126.411	113.87	109.987	8.24088	8.11372	6.70313	7.89846	6.79944	7.52438	12.5998	AK180963	chr19	-	SLC3A2	Homologene:SLC3A2
Psmb1	uc008aol.1	126.268	122.177	116.936	20.6991	18.8086	22.4257	32.1364	32.1988	33.8351	11.5055	NM_011185	chr17	-	PSMB1	Homologene:PSMB1
Pa2g4	uc007hnl.1	125.999	120.174	116.521	6.31514	6.16119	5.54299	4.56111	4.65526	5.24319	23.3816	NM_011119	chr10	-	PA2G4	Homologene:PA2G4
Dap	uc007vkc.2	125.898	134.648	116.656	15.9932	18.839	19.2149	12.3753	15.7799	16.3325	11.6477	NM_146057	chr15	+	DAP	Homologene:DAP
Rps18	uc008cak.1	125.86	131.387	129.779	5.08762	5.09303	3.21315	4.56731	2.78867	3.37873	39.2969	AK169732	chr17	-	RPS18	Homologene:RPS18
Capg	uc009cit.1	125.831	122.633	117.596	16.1559	16.7921	15.2499	15.1772	16.4392	16.1392	24.5461	NM_001042534	chr6	+	CAPG	Homologene:CAPG
Rps19-ps3	uc012dpg.1	125.573	144.192	123.524	0.68277	1.12823	0.552381	0.235526	0.44923	0.201918	11.416	NR_033639	chr4	-		no match
Gm10136	uc012bkg.1	124.821	126.938	122.701	37.4915	33.9443	31.4035	24.3175	30.9627	27.4427	18.0238	NM_001178039	chr19	-		no match
Ccnd1	uc012fyc.1	124.715	130.623	115.476	30.8629	33.3267	29.8337	21.6885	24.8309	25.8434	10.8495	EU600170	chr7	-	CCND1	Homologene:CCND1
Trim28	uc009ffb.2	124.177	127.408	114.632	33.3747	38.9033	38.6605	32.8249	41.4205	45.2313	10.1752	NM_011588	chr7	+	TRIM28	Homologene:TRIM28
Mthfd2	uc009cne.2	124.146	134.302	125.717	0.87693	0.84802	0.678849	0.644998	1.08933	0.951916	22.8786	NM_008638	chr6	-	MTHFD2	Homologene:MTHFD2
Axl	uc012ffz.1	123.999	132.536	133.121	23.3492	22.6941	21.7436	22.3344	20.6812	21.2591	20.3756	AK200939	chr7	-	AXL	Homologene:AXL
Cs	uc007hmj.1	123.969	132.389	122.331	71.7021	72.9641	91.07	78.4915	96.7443	89.41	3.63695	NM_026444	chr10	+	CS	Homologene:CS
Plp2	uc009slx.1	123.951	133.379	113.743	28.6876	29.1567	34.6237	31.2183	34.8958	31.8149	9.00187	NM_019755	chrX	-	PLP2	Homologene:PLP2
Hnrnpk	uc007qtt.1	123.946	127.679	120.458	11.976	13.261	12.4611	12.0271	11.3263	12.064	29.4213	AK166927	chr13	-	HNRPK	Homologene:HNRPK
Nedd4	uc009qqe.1	123.733	127.763	118.61	20.428	20.0233	23.22	18.4596	22.3135	20.1528	20.5212	NM_010890	chr9	+	NEDD4	Homologene:NEDD4
Gnas	uc008oez.1	123.55	127.131	113.163	93.3878	100.683	96.7117	97.5929	106.817	113.55	1.89661	NM_201616	chr2	+	GNAS	Homologene:GNAS
Rpl26	uc007joi.1	123.43	123.09	117.211	6.03226	7.78581	3.84333	6.01441	4.15251	4.98589	29.554	BC070397	chr11	+	RPL26	Homologene:RPL26
Eif3d	uc007wom.1	123.065	131.018	123.759	23.317	25.5869	20.3085	22.9182	24.5258	23.4124	21.1348	NM_018749	chr15	-		no match
Rpl39l	uc007yde.1	122.977	146.067	132.598	0	0	0	0	0	0	11.5007	NM_026594	chr16	+	RPL39L	Symbol match:RPL39L
Wdr89	uc007nxj.2	122.951	146.19	115.298	41.5714	42.571	31.9153	39.0488	37.9516	42.1382	5.35518	NM_028203	chr12	-	WDR89	Homologene:WDR89
Hnrnpk	uc007qtv.1	122.757	126.701	120.69	14.7121	16.1098	14.761	13.6384	12.4159	13.6968	31.6146	AK078777	chr13	-	HNRPK	Homologene:HNRPK
Nme1	uc007kxu.1	122.746	122.395	112.622	12.9988	13.7986	11.2074	11.549	11.2048	12.2013	18.0664	NM_008704	chr11	-	NME1	Homologene:NME1
Eif3k	uc009gai.1	122.576	121.526	115.413	72.9706	70.7904	58.2188	52.852	57.4283	52.651	6.05312	NM_028659	chr7	-	EIF3S12	Homologene:EIF3S12
Dhx15	uc008xkf.1	122.421	119.868	112.44	4.50582	4.6142	4.25014	3.58864	4.49258	3.5725	21.5158	NM_007839	chr5	-	DHX15	Homologene:DHX15
Btf3	uc007rou.1	122.395	128.428	126.954	2.27805	2.33391	1.63399	1.82	1.17432	1.11138	37.168	NM_145455	chr13	-	BTF3	Homologene:BTF3
Gnas	uc008ofa.1	122.252	127.583	113.472	93.8329	101.282	97.5141	98.2049	107.617	114.375	1.81623	NM_001077510	chr2	+	GNAS	Homologene:GNAS
Itm2b	uc007ups.1	122.228	120.676	111.129	126.557	126.161	138.989	160.828	169.38	161.392	-1.46003	AB030204	chr14	-	ITM2B	Homologene:ITM2B
Prmt1	uc009gsg.1	122.2	120.572	108.233	17.2058	18.1429	14.1552	14.9977	14.886	16.4756	12.8603	NM_019830	chr7	-	PRMT1	Homologene:PRMT1
Prmt1	uc009gsh.1	122.163	123.233	109.99	17.9052	18.8652	14.72	15.6308	15.4822	17.1681	13.4067	AK164421	chr7	-	PRMT1	Homologene:PRMT1
Capg	uc009cis.1	121.946	123.956	117.339	16.4332	17.0964	15.4834	15.4652	16.7554	16.417	29.1174	NM_007599	chr6	+	CAPG	Homologene:CAPG
Rpl36a	uc009ugf.2	121.652	117.69	114.761	5.67462	5.1183	2.69198	1.75799	1.51135	2.21538	28.5831	NM_019865	chrX	+	LOC728202	Homologene:RPL36A
Snd1	uc009bct.1	121.528	126.773	118.699	14.8572	18.9618	19.5275	13.9062	17.7474	18.7918	21.7546	NM_019776	chr6	+	SND1	Homologene:SND1
Ndufa2	uc008eoj.1	121.424	135.689	127.646	100.197	100.72	95.2145	58.786	55.705	58.1701	2.10846	NM_010885	chr18	-	NDUFA2	Homologene:NDUFA2
Tmbim6	uc007xpm.2	121.302	127.475	116.8	210.843	210.13	253.16	310.608	326.56	334.032	-2.66385	NM_026669	chr15	+		no match
Tm4sf1	uc008pgy.1	121.193	140.339	121.018	2.26543	2.8689	2.15031	2.41154	3.35343	3.01357	11.1866	NM_008536	chr3	-	TM4SF1	Homologene:TM4SF1
AK210533	uc008fbw.1	121.013	143.912	120.76	54.8036	55.5247	62.3556	51.8884	56.1687	54.0768	5.27524	AK210533	chr18	-		no match
Atp5d	uc007gby.2	120.873	119.405	115.323	288.125	737.023	933.103	312.629	781.111	865.501	-1.89856	NM_025313	chr10	+	ATP5D	Homologene:ATP5D
Eif3l	uc007wsk.1	120.477	126.117	114.886	44.957	45.1472	46.5099	39.0355	39.3451	39.1338	11.6491	NM_145139	chr15	+		no match
mDEAH9	uc012dwe.1	120.318	118.624	112.504	4.4669	4.56823	4.23567	3.56844	4.47113	3.56656	26.5551	BC144759	chr5	-	DHX15	Homologene:DHX15
Cd63	uc007hou.1	120.3	127.15	109.79	39.1449	39.6669	34.9994	37.3221	37.2114	33.4798	9.00663	NM_001042580	chr10	+	CD63	Symbol match:CD63
Ercc1	uc009flm.2	119.977	120.256	113.85	7.49593	8.00078	6.14273	7.5636	6.59302	7.53784	28.9967	NM_007948	chr7	+	ERCC1	Homologene:ERCC1
Tmbim6	uc011zzd.1	119.727	125.506	115.528	207.741	207.028	249.427	306.033	321.812	329.107	-2.66124	NM_001171036	chr15	+		no match
Timp1	uc009stz.1	119.717	108.194	111.328	1.58968	1.80326	1.51952	2.14524	3.5424	2.34229	18.2211	NM_011593	chrX	+	TIMP1	Homologene:TIMP1
Gm10653	uc008aya.2	119.512	118.27	110.006	102.153	106.855	74.5211	117.784	77.6217	80.662	1.20856	AK004568	chr17	+		no match
Ptbp1	uc007gad.1	119.51	128.645	111.969	48.8208	52.279	57.2856	46.1865	49.7002	51.0729	7.50623	AK036745	chr10	+	PTBP1	Homologene:PTBP1
Rpl22l1	uc008ouf.1	119.268	128.14	118.957	1.29827	1.24267	1.25328	0.386091	0.601799	0.691656	22.7644	NM_026517	chr3	+	RPL22L1	Homologene:RPL22L1
AK194371	uc009cvb.1	119.093	132.623	112.299	7.4397	10.0651	5.92634	7.79582	9.64806	9.59144	10.7341	AK194371	chr6	-		no match
Arf1	uc007jdn.2	118.748	114.617	106.032	190.091	181.098	185.936	213.478	213.133	220.509	-4.83501	NM_007476	chr11	-	ARF1	Homologene:ARF1
Uqcrh	uc008ufv.1	118.741	119.21	113.226	22.6827	25.7455	21.2327	15.4706	19.425	16.3603	18.5779	NM_025641	chr4	-	UQCRH	Homologene:UQCRH
Fkbp4	uc009edr.1	118.174	117.044	107.948	27.4464	54.9256	49.1821	30.3931	53.3077	55.8692	4.92637	NM_010219	chr6	-	FKBP4	Homologene:FKBP4
Tmbim6	uc011zzf.1	117.941	123.842	113.815	204.273	203.568	245.527	301.048	316.424	323.727	-2.65614	NM_001171035	chr15	+		no match
Rars	uc007ilh.2	117.897	116.635	111.276	3.22458	3.26839	2.60246	2.07021	2.8432	2.31955	30.5275	NM_025936	chr11	-	RARS	Homologene:RARS
Ptbp1	uc007gac.1	117.443	127.712	110.996	47.7793	51.5915	56.2498	45.3207	49.0878	50.5265	7.40113	NM_008956	chr10	+	PTBP1	Homologene:PTBP1
AK217986	uc007kgm.1	117.426	112.799	102.475	7.51622	5.86562	3.56801	7.23562	8.8939	10.9589	12.7501	AK217986	chr11	+		no match
Fam129b	uc008jhc.2	117.33	118.841	111.489	27.9147	30.2671	27.1576	20.4989	21.9241	24.3576	16.4927	NM_146119	chr2	+	FAM129B	Symbol match:FAM129B
Itgb1	uc009nzx.2	117.297	131.642	120.664	6.69345	6.78171	9.29375	11.564	12.728	11.1836	14.21	U37029	chr8	+	ITGB1	Homologene:ITGB1
AK202078	uc008txt.1	117.097	119.256	108.715	35.3532	34.3158	36.9689	35.3848	43.232	37.5169	11.9753	AK202078	chr4	+		no match
Lass2	uc008qjj.1	117.032	146.671	123.303	9.48274	9.04924	12.3327	10.5305	11.9088	10.4692	7.53709	NM_029789	chr3	+	LASS2	Homologene:LASS2
AK213636	uc009axh.1	117.021	117.852	123.405	22.3339	26.54	26.3759	20.4251	20.732	27.8531	19.6002	AK213636	chr6	-		no match
Gas5	uc007dev.1	116.939	110.313	101.925	3.78719	3.50429	3.04789	1.35553	2.02835	1.55441	13.9905	BC004622	chr1	+	GAS5	Symbol match:GAS5
AK210533	uc008zsz.1	116.907	134.806	117.501	69.29	72.8707	78.5037	82.2787	80.6629	82.0693	3.94082	AK210533	chr5	-		no match
Rps27a	uc007ihg.1	116.889	131.27	122.828	1.58441	2.04401	0.975654	0.971953	0.616796	1.24898	16.7395	NM_024277	chr11	-	RPS27A	Homologene:RPS27A
Slc38a2	uc007xkn.1	116.479	132.264	112.332	3.49999	3.28186	2.88254	2.25886	2.25707	2.80092	11.1118	BC027259	chr15	-	SLC38A2	Homologene:SLC38A2
Lars	uc008etp.1	116.313	122.487	112.805	1.3847	1.09441	1.24468	0.971002	0.948075	0.855344	23.1922	NM_134137	chr18	-	LARS	Homologene:LARS
Bzw1	uc007bbq.1	116.274	118.402	107.582	4.14168	4.40317	3.80654	3.56308	3.80118	3.79032	18.9075	AK152939	chr1	+	BZW1	Symbol match:BZW1
1110038B12Rik	uc008cel.2	116.166	137.646	117.021	5.98258	7.86319	7.27158	10.6833	12.4908	11.3034	9.16737	NR_015536	chr17	-		no match
Cks1b	uc008pzl.1	116.127	121.695	116.698	3.24318	2.95412	2.79168	3.39492	2.62006	2.93516	35.6051	NM_016904	chr3	-	CKS1B	Homologene:CKS1B
Bzw1	uc007bbr.1	116.01	118.05	107.199	4.09855	4.36529	3.7762	3.54783	3.78508	3.7722	18.748	NM_025824	chr1	+	BZW1	Symbol match:BZW1
Ptbp1	uc007gab.1	115.767	126.576	109.847	48.6803	52.7985	57.8217	47.0488	50.7932	52.2928	7.05447	NM_001077363	chr10	+	PTBP1	Homologene:PTBP1
Gnai2	uc009rml.1	115.75	117.661	108.102	114.448	118.775	113.475	119.026	123.371	132.109	-0.743227	NM_008138	chr9	-	GNAI2	Homologene:GNAI2
1500012F01Rik	uc008nzf.1	115.733	123.844	120.718	6.40055	5.54785	4.50817	4.6436	5.71055	4.17166	26.7458	NM_001081005	chr2	+		no match
Nap1l1	uc007hae.2	115.551	108.806	105.442	0.453216	0.465688	0.498987	0.354264	0.39738	0.402105	20.8808	NM_001146707	chr10	+	NAP1L1	Homologene:NAP1L1
Timp1	uc009sty.1	115.385	105.074	107.585	1.57922	1.79581	1.51387	2.13479	3.53235	2.33249	19.4198	NM_001044384	chrX	+	TIMP1	Homologene:TIMP1
1810014B01Rik	uc007gqg.1	115.352	107.043	103.814	2.47057	2.44652	1.91241	1.91987	2.04532	1.91291	17.6455	AK017634	chr10	+		no match
Atp5d	uc007gbz.2	115.26	116.094	112.131	290.937	745.286	943.856	315.845	789.899	875.324	-1.91558	AK076064	chr10	+	ATP5D	Homologene:ATP5D
Aldh2	uc008zju.1	115.195	121.11	112.995	187.572	223.885	237.973	193.183	210.397	229.174	-4.70145	AK043506	chr5	-	ALDH2	Homologene:ALDH2
Gnai2	uc009rmm.1	115.152	116.606	111.749	146.234	146.079	126.069	145.304	139.585	152.609	-2.96277	S71213	chr9	-	GNAI2	Homologene:GNAI2
Aes	uc007gim.1	115.136	134.064	119.916	370.657	447.303	513.428	471.64	567.334	623.446	-4.16431	NM_010347	chr10	+	AES	Homologene:AES
Ngfrap1	uc009uik.2	115.127	116.31	111.357	6.56148	5.97417	6.53105	6.05775	7.08226	6.64383	38.4575	NM_001110234	chrX	+	NGFRAP1	Homologene:NGFRAP1
AK205379	uc007urf.1	114.954	124.991	123.209	31.8128	32.5537	37.2004	30.3092	35.5305	33.1523	14.5953	AK205379	chr14	-		no match
Gm10167	uc009jxq.1	114.88	123.266	108.277	47.5531	48.6895	47.9875	52.7713	50.6222	50.7666	8.38815	BC011078	chr7	+		no match
DQ688151	uc007fte.1	114.88	146.324	117.954	177.578	171.494	177.311	206.242	186.154	188.734	-2.73171	DQ688151	chr10	+		no match
Ngfrap1	uc009uil.2	114.433	115.028	111.4	6.53474	6.03359	6.54136	6.00393	6.91525	6.46221	48.4034	NM_009750	chrX	+	NGFRAP1	Homologene:NGFRAP1
Cct3	uc008pum.1	114.36	111.07	106.684	12.2201	11.8289	9.90193	8.41782	9.99316	8.42661	23.407	AK156836	chr3	+	CCT3	Homologene:CCT3
Cdkn1a	uc008bsg.2	114.279	116.626	107.629	53.1204	52.3575	59.2018	56.7227	62.9191	58.8756	8.93975	NM_007669	chr17	+	CDKN1A	Homologene:CDKN1A
Eif4g1	uc007yqu.1	114.075	116.212	104.562	40.8948	43.3124	47.5554	44.3893	47.4907	48.9314	9.46547	AK133903	chr16	+	EIF4G1	Homologene:EIF4G1
Fam120a	uc007qio.1	114.053	124.075	112.576	34.4874	38.0166	39.1206	33.4194	37.7365	38.8181	11.8115	NM_001033268	chr13	-	FAM120A	Symbol match:FAM120A
Ndufa6	uc007wzc.2	113.988	100.985	91.8849	81.684	80.8983	63.7417	88.5493	78.1309	92.1589	1.43798	NM_025987	chr15	-	NDUFA6	Homologene:NDUFA6
Rpl38	uc007mfl.1	113.802	130.212	119.452	17.7806	17.919	12.7835	16.2641	12.7739	14.7182	12.1426	NM_023372	chr11	+	RPL38	Homologene:RPL38
Rabggtb	uc008rui.2	112.923	108.213	103.363	4.49292	4.26673	4.15603	3.69822	3.85941	3.63939	21.2737	AK159902	chr3	-	RABGGTB	Homologene:RABGGTB
Rbm3	uc009sod.2	112.669	116.388	103.995	3.11821	2.96984	3.07707	3.3951	3.27625	3.00102	16.7512	NM_001166411	chrX	-	RBM3	Homologene:RBM3
Txn2	uc007wog.1	112.636	119.49	107.584	68.7036	85.0025	102.68	67.9455	96.5225	93.2716	1.74173	NM_019913	chr15	-	TXN2	Homologene:TXN2
Rbm3	uc009soa.2	112.442	115.78	103.028	3.11065	2.96263	3.06792	3.38553	3.26917	2.99511	16.0364	NM_001166409	chrX	-	RBM3	Homologene:RBM3
Ube2s	uc009eyt.1	112.181	113.037	106.141	6.80808	8.52664	5.89814	5.87914	5.31094	5.74664	25.6346	NM_133777	chr7	-	UBE2S	Homologene:UBE2S
Pgam1	uc008hml.1	112.11	117.212	103.395	16.2538	19.9555	16.5695	17.0792	18.9443	17.7178	12.9315	NM_023418	chr19	+	LOC642969	Homologene:PGAM1
Fus	uc009jxp.1	112.105	117.856	105.422	32.1363	32.642	32.0573	34.8043	33.4042	33.2824	12.3317	BC040827	chr7	+	FUS	Homologene:FUS
Prmt1	uc009gsf.1	112.03	109.624	97.1277	16.1453	16.9974	13.504	14.5753	14.3145	16.0112	11.1371	BC062964	chr7	-	PRMT1	Homologene:PRMT1
Tmbim6	uc011zze.1	111.912	116.954	107.453	193.469	192.792	232.376	285.038	299.708	306.547	-2.6585	NM_001171034	chr15	+		no match
Txndc5	uc007qds.1	111.748	114.293	101.698	150.426	150.449	128.943	130.159	125.184	135.272	-2.11881	NM_145367	chr13	-	TXNDC5	Homologene:TXNDC5
Ctnna1	uc008emb.1	111.733	107.036	105.723	25.3739	24.6582	20.2914	23.0114	22.0411	24.2972	22.2512	AK046513	chr18	+	CTNNA1	Homologene:CTNNA1
Tceb2	uc008atr.1	111.4	115.672	114.566	55.9818	54.7591	42.8307	85.2969	65.9395	76.6116	3.19121	NM_026305	chr17	-	TCEB2	Homologene:TCEB2
Rps12	uc007epx.2	111.274	111.686	108.015	69.557	55.808	26.1686	81.927	23.6226	32.4905	2.52825	NM_011295	chr10	-	RPS12	Homologene:RPS12
Eif4g1	uc007yqw.1	111.263	114.632	103.714	36.9301	40.4668	41.3679	39.4088	44.0985	45.0098	10.6908	NM_001005331	chr16	+	EIF4G1	Homologene:EIF4G1
Rbm3	uc009sob.2	111.167	114.336	101.852	3.12922	2.97905	3.0853	3.40429	3.28763	3.01171	16.1341	NM_001166410	chrX	-	RBM3	Homologene:RBM3
Rps2	uc008axy.2	111.145	110.853	101.847	101.714	104.847	76.4734	116.471	79.6623	83.3141	0.832972	NM_008503	chr17	+	RPS2	Homologene:RPS2
Set	uc008jay.1	111.114	116.013	108.904	3.8353	6.08952	4.06177	2.6012	6.28524	6.59698	26.048	AK019960	chr2	+	SET	Homologene:SET
Eif4g1	uc007yqv.1	110.804	114.221	103.327	36.7879	40.3094	41.2291	39.2666	43.938	44.8359	10.6856	NM_145941	chr16	+	EIF4G1	Homologene:EIF4G1
Rbbp7	uc009uug.2	110.734	108.41	101.017	5.11762	7.42691	5.24157	4.38589	6.49611	6.63995	19.0349	NM_009031	chrX	+	RBBP7	Homologene:RBBP7
Eif4g1	uc012acy.1	110.713	114.641	103.701	37.0496	40.6007	41.5141	39.5228	44.2184	45.1454	10.7097	BC066038	chr16	+	EIF4G1	Homologene:EIF4G1
Rbm3	uc009soc.2	110.469	113.754	101.183	3.1201	2.96988	3.07724	3.39726	3.27884	3.00368	15.9627	BC059098	chrX	-	RBM3	Homologene:RBM3
Top2a	uc007lid.1	110.427	113.679	111.159	0.882364	0.979126	0.714426	0.566293	0.669776	0.728175	55.9705	NM_011623	chr11	-	TOP2A	Homologene:TOP2A
Dek	uc007qhw.2	110.415	101.014	103.917	1.52443	1.40022	1.27297	1.1886	1.18306	1.15311	21.1079	NM_025900	chr13	-	DEK	Homologene:DEK
Gnas	uc008oeu.1	110.406	113.92	101.69	85.2554	88.2556	84.9144	89.9635	94.4094	100.003	2.10821	NM_201618	chr2	+	GNAS	Homologene:GNAS
Gm10653	uc008axz.2	110.31	108.591	100.539	100.41	103.518	75.4804	114.971	78.6195	82.2485	0.827875	AK151119	chr17	+		no match
Emp3	uc009gxw.2	109.978	136.512	114.677	26.9933	27.4162	40.8365	37.0958	37.112	38.0452	5.58496	NM_010129	chr7	-	EMP3	Homologene:EMP3
Fus	uc009jxo.1	109.972	117.401	103.445	32.0855	32.5868	31.9931	34.7667	33.349	33.2301	10.8382	NM_139149	chr7	+	FUS	Homologene:FUS
Cct3	uc008pun.1	109.914	107.36	102.391	11.7577	11.3832	9.52575	8.09976	9.62118	8.10679	22.7699	AK158254	chr3	+	CCT3	Homologene:CCT3
Bsg	uc007fzm.1	109.75	130.346	115.048	251.892	251.732	204.659	261.743	250.086	276.974	-4.954	NM_001077184	chr10	+	BSG	Homologene:BSG
Gnas	uc008oev.1	109.538	113.604	101.263	85.5931	88.7005	85.5648	90.4737	95.0642	100.66	1.97243	NM_001077507	chr2	+	GNAS	Homologene:GNAS
Mybbp1a	uc007jyy.1	109.492	110.69	102.373	10.1832	11.2263	9.86029	8.04285	9.3029	9.02078	20.6891	NM_016776	chr11	+	MYBBP1A	Homologene:MYBBP1A
Anapc5	uc008zmh.1	109.478	110.648	100.593	27.0929	28.0809	25.8019	26.1218	30.313	32.1497	12.842	AK153422	chr5	-	ANAPC5	Homologene:ANAPC5
Ngfrap1	uc012hov.1	109.425	110.453	106.285	6.55592	6.04846	6.56161	6.02596	6.94647	6.48754	42.3417	NM_001110233	chrX	+	NGFRAP1	Homologene:NGFRAP1
Rpl38	uc007mfk.1	109.371	123.229	115.302	16.953	17.0928	12.192	15.4993	12.1706	14.0361	13.7545	NM_001048057	chr11	+	RPL38	Homologene:RPL38
Grina	uc007wjl.1	109.366	122.58	110.679	56.789	57.6658	87.8606	85.4441	94.2795	95.5371	1.80269	NM_023168	chr15	+	GRINA	Homologene:GRINA
Ube2c	uc008nvy.1	109.231	138.817	119.75	13.001	15.1276	14.2584	11.4352	13.3404	15.194	7.21035	NM_026785	chr2	+	UBE2C	Homologene:UBE2C
H2-B2	uc012arc.1	109.117	128.936	97.8855	125.194	123.484	94.064	147.082	141.144	146.716	-0.687227	NM_001025208	chr17	+		no match
Mlf2	uc009dsp.2	109.046	109.03	96.956	92.9826	92.4851	104.445	108.12	114.849	122.077	-0.0593792	NM_001170341	chr6	+	MLF2	Homologene:MLF2
Polr2f	uc007wst.1	109.021	95.7702	89.3458	18.8683	19.3926	15.8238	23.9279	25.5332	26.0151	7.012	NM_027231	chr15	+	POLR2F	Homologene:POLR2F
Prdx5	uc008gjc.1	108.317	95.8819	93.0034	58.443	53.6668	44.091	58.8834	51.858	55.4846	4.60507	NM_012021	chr19	-	PRDX5	Homologene:PRDX5
Anapc5	uc008zmf.1	108.181	109.215	100.272	27.0204	28.0291	25.7717	26.0265	30.2197	32.0375	13.9331	NM_001042491	chr5	-	ANAPC5	Homologene:ANAPC5
Snhg1	uc008gmj.2	108.081	126.247	115.097	1.26783	1.09454	2.066	0.775192	1.54998	0.816355	12.4842	NR_002896	chr19	+	SNHG1	Symbol match:SNHG1
Cald1	uc009bhi.1	107.961	102.449	105.157	5.03439	5.24757	3.19843	4.49223	4.65516	5.31285	33.1244	BC055908	chr6	+	CALD1	Symbol match:CALD1
Anapc5	uc008zmk.1	107.843	108.273	99.1279	26.8961	27.9187	25.6465	25.9045	30.0816	31.8853	13.2605	AK159713	chr5	-	ANAPC5	Homologene:ANAPC5
Txndc5	uc007qdr.1	107.782	108.255	97.1168	76.6259	76.0597	72.3858	66.1538	70.4383	67.2697	4.25525	AK224996	chr13	-	TXNDC5	Homologene:TXNDC5
Gnas	uc008oew.1	107.75	110.703	99.3131	83.159	86.0856	82.824	87.753	92.086	97.5437	2.14065	AY519504	chr2	+	GNAS	Homologene:GNAS
Anapc5	uc008zmj.1	107.715	108.35	99.3868	26.7937	27.7697	25.4928	25.8059	29.9304	31.7565	13.6304	AK151905	chr5	-	ANAPC5	Homologene:ANAPC5
AK185530	uc009uah.1	107.7	122.041	103.751	18.4628	21.6628	20.5052	9.53695	13.705	16.0162	8.8437	AK185530	chrX	-		no match
Prdx2	uc009mom.1	107.69	115.889	106.463	44.0216	40.6483	45.139	55.6	56.1439	55.9571	6.87141	NM_011563	chr8	+	PRDX2	Homologene:PRDX2
Anapc5	uc008zmi.1	107.539	108.048	98.8919	26.848	27.8559	25.5874	25.8593	29.987	31.8302	13.2639	AK075969	chr5	-	ANAPC5	Homologene:ANAPC5
Nedd8	uc007uac.1	107.197	111.943	106.428	30.3232	29.0791	31.8118	35.7184	41.5082	38.3239	12.7437	NM_008683	chr14	-	NEDD8	Homologene:NEDD8
Kpnb1	uc007ldu.1	107.106	105.341	101.156	6.30559	6.61989	5.25265	4.874	5.52297	5.12886	30.0716	NM_008379	chr11	-	KPNB1	Homologene:KPNB1
Ube2c	uc012cjd.1	106.977	137.936	117.909	13.0941	15.2249	14.3561	11.5149	13.4305	15.2989	6.78038	BC171983	chr2	+	UBE2C	Homologene:UBE2C
Eif3b	uc009ahr.1	106.901	103.57	99.515	19.8521	21.5374	23.7421	26.5088	27.0919	27.6393	15.7923	NM_133916	chr5	+		no match
Bcap31	uc009tmj.1	106.849	111.37	102.053	8.95638	8.69342	11.1221	9.32139	10.6851	9.19689	19.9468	NM_012060	chrX	-	BCAP31	Homologene:BCAP31
Arf1	uc007jdm.2	106.77	103.229	95.4307	172.014	164.486	168.931	192.933	193.665	200.391	-4.89473	NM_001130408	chr11	-	ARF1	Homologene:ARF1
Anapc5	uc008zmg.1	106.705	107.331	98.5823	26.7262	27.7226	25.4619	25.7141	29.8381	31.6523	13.756	NM_021505	chr5	-	ANAPC5	Homologene:ANAPC5
Arf1	uc007jdo.2	106.569	102.789	94.9869	170.531	162.472	166.8	191.468	191.191	197.81	-4.82908	AK168081	chr11	-	ARF1	Homologene:ARF1
Eif3k	uc009gaj.1	106.565	112.921	105.93	61.8349	59.3019	50.0565	47.2152	51.4875	47.2762	7.50452	BC027638	chr7	-	EIF3S12	Homologene:EIF3S12
AK216443	uc008opz.1	106.556	113.022	121.654	97.7613	83.8013	75.8235	77.6659	85.4087	80.9196	2.75826	AK216443	chr3	-		no match
Ywhab	uc008ntp.1	106.412	111.953	102.659	11.1273	11.8854	11.484	8.05153	11.3051	9.50448	19.2737	NM_018753	chr2	+	YWHAB	Homologene:YWHAB
Ssb	uc008jyt.2	106.342	102.059	101.441	0.407245	0.404441	0.273072	0.179249	0.418861	0.32821	36.0927	NM_001110145	chr2	+	SSB	Homologene:SSB
Txndc5	uc007qdt.1	105.965	106.774	95.1127	75.6666	75.0466	71.4167	65.2576	69.5215	66.3497	4.06768	AK225019	chr13	-	TXNDC5	Homologene:TXNDC5
Slc7a5	uc009nsc.2	105.924	113.314	102.507	4.6042	5.01183	5.49152	5.0163	6.16576	5.72317	18.0626	NM_011404	chr8	-	SLC7A5	Homologene:SLC7A5
Dek	uc007qhv.2	105.877	97.7161	102.415	0.54902	0.359494	0.508524	0.322163	0.458336	0.32282	24.0853	AK141790	chr13	-	DEK	Homologene:DEK
Eif4g1	uc007yqt.1	105.8	110.546	99.5386	45.7945	48.5288	53.4565	49.883	53.2975	55.0248	8.19729	AK142399	chr16	+	EIF4G1	Homologene:EIF4G1
Eif3e	uc007vpk.1	105.763	103.12	95.2022	2.41119	2.51265	2.57817	1.94615	2.62835	1.83468	17.6989	NM_008388	chr15	-	EIF3S6	Homologene:EIF3S6
Cdkn1a	uc012aom.1	105.752	108.867	100.937	46.4656	46.0386	53.4217	50.6648	56.925	53.1037	9.13037	NM_001111099	chr17	+	CDKN1A	Homologene:CDKN1A
Rps27a	uc007ihh.1	105.675	118.957	109.883	1.42264	1.8072	0.885386	0.860558	0.546959	1.10469	16.0566	NM_001033865	chr11	-	RPS27A	Homologene:RPS27A
Kpnb1	uc011yds.1	105.588	104.408	99.7585	6.30662	6.62277	5.25706	4.87462	5.52714	5.12911	29.4608	AK169171	chr11	-	KPNB1	Homologene:KPNB1
Capza2	uc009azt.1	105.504	107.483	97.8929	2.56453	2.4306	2.71584	1.68978	2.07682	2.08656	19.588	NM_007604	chr6	+	CAPZA2	Homologene:CAPZA2
Serbp1	uc009cfl.2	105.493	95.4619	96.5012	4.37203	4.26074	3.40012	2.66309	2.47014	2.94057	16.914	NM_001113566	chr6	+	SERBP1	Homologene:SERBP1
Ube2m	uc012ezf.1	105.456	110.959	105.113	24.627	28.8336	27.1103	28.5843	35.9922	34.2936	13.9372	NM_001168469	chr7	-	UBE2M	Homologene:UBE2M
AK205379	uc009ltz.1	105.325	125.702	110.11	35.633	33.8902	34.1035	32.1117	32.3576	34.2821	7.41784	AK205379	chr8	-		no match
Set	uc008jaw.1	105.266	111.315	104.65	0.776767	0.954923	0.977523	0.424014	0.781762	0.657517	27.8173	NM_023871	chr2	+	SET	Homologene:SET
Eif4g1	uc007yqs.1	105.201	109.651	98.4188	45.4545	48.164	53.0884	49.5214	52.9135	54.6195	7.99762	AK139371	chr16	+	EIF4G1	Homologene:EIF4G1
Oaz1	uc007gex.1	104.953	112.942	99.683	32.97	50.3744	44.0262	45.4274	43.2062	43.6034	7.08959	BC094287	chr10	+	OAZ1	Homologene:OAZ1
Dstn	uc008mqi.2	104.891	101.338	96.9119	30.5409	29.6185	26.5382	23.9003	27.4225	24.1594	14.9627	NM_019771	chr2	+	DSTN	Homologene:DSTN
Morf4l2	uc012hpa.1	104.595	106.468	103.641	7.97078	7.51983	6.58916	6.78466	6.52642	6.2122	52.234	NM_001168230	chrX	-	MORF4L2	Homologene:MORF4L2
Snrpd2	uc009fkv.1	104.502	109.308	114.143	9.39768	7.95436	5.39207	6.72085	6.40607	6.88435	19.9808	NM_026943	chr7	+	SNRPD2	Homologene:SNRPD2
Serbp1	uc009cfk.2	104.413	94.8039	95.7874	4.34532	4.23282	3.38225	2.6466	2.45643	2.92038	17.4615	NM_001113564	chr6	+	SERBP1	Homologene:SERBP1
Ssb	uc012bws.1	104.321	99.318	99.2716	0.444709	0.487744	0.295206	0.200852	0.519972	0.36471	32.7422	NM_009278	chr2	+	SSB	Homologene:SSB
Serbp1	uc009cfm.2	104.183	94.6013	95.5437	4.36086	4.25014	3.39177	2.65607	2.46389	2.93226	17.4341	NM_001113565	chr6	+	SERBP1	Homologene:SERBP1
Rgl1	uc007czh.1	104.111	105.908	100.226	1.78623	1.56683	1.57254	1.729	1.58758	1.77414	33.1088	NM_016846	chr1	-	RGL1	Homologene:RGL1
Med10	uc007rcq.1	103.952	103.184	98.0881	7.25907	8.05147	9.87282	7.97573	7.97773	8.96994	26.9489	NM_138596	chr13	+	MED10	Homologene:MED10
Rpl30	uc007vlr.2	103.731	101.339	95.0874	2.20463	2.70682	2.26195	2.74172	2.52047	3.09308	21.2542	NM_001163485	chr15	-	RPL30	Homologene:RPL30
Ctsd	uc009kmv.1	103.704	107.167	99.2191	90.5772	105.263	111.246	91.2482	120.658	117.655	-0.202484	NM_009983	chr7	-	CTSD	Homologene:CTSD
Serbp1	uc009cfj.2	103.647	93.9328	94.7324	4.33441	4.22211	3.37335	2.63921	2.44988	2.9128	16.9796	NM_025814	chr6	+	SERBP1	Homologene:SERBP1
Uba1	uc009stm.2	103.48	107.603	97.9057	37.8869	36.7054	39.1058	35.9883	40.3602	39.4159	12.3436	NM_001136085	chrX	+	SAE2	Homologene:SAE2
Hnrnpm	uc008bzf.2	103.474	103.194	104.154	23.6711	28.1043	21.5158	21.8006	25.3999	26.6294	27.4745	NM_001109913	chr17	-		no match
Etf1	uc008elu.1	103.468	104.002	94.9472	3.96397	3.96621	3.57599	3.40635	3.55801	3.78077	18.7326	NM_144866	chr18	-	ETF1	Homologene:ETF1
Ssb	uc012bwt.1	103.463	101.695	101.188	0.422495	0.417589	0.275599	0.188149	0.44066	0.344737	65.1935	AK017822	chr2	+	SSB	Homologene:SSB
Uba1	uc009stl.1	103.463	106.752	98.3682	37.4434	36.1236	39.0806	35.8867	40.5154	39.3361	13.7048	NM_009457	chrX	+	SAE2	Homologene:SAE2
Mlf2	uc009dso.2	103.066	103.253	92.7793	91.6916	91.2141	103.059	106.615	113.324	120.442	-0.356968	NM_145385	chr6	+	MLF2	Homologene:MLF2
Ghitm	uc007tby.2	103.043	112.099	102.084	18.1696	17.414	19.3712	22.1439	24.7324	22.5476	13.4958	NM_078478	chr14	-	GHITM	Homologene:GHITM
Sfpq	uc008utz.2	102.975	104.648	98.7893	6.86634	12.7736	14.0931	8.55104	15.1962	17.9777	17.0651	NM_023603	chr4	+	SFPQ	Homologene:SFPQ
Rbbp7	uc009uuf.2	102.82	103.947	99.1468	7.13082	10.5594	7.34229	6.08978	9.03297	9.57551	29.3497	AK132101	chrX	+	RBBP7	Homologene:RBBP7
Oaz1	uc011xix.1	102.776	110.141	96.467	32.2178	49.2126	43.0498	44.4404	42.2155	42.6298	6.85417	NR_027656	chr10	+	OAZ1	Homologene:OAZ1
Atp5f1	uc008qvm.1	102.503	105.168	97.043	56.8586	53.1412	61.5119	47.9364	45.5354	47.8586	6.58784	NM_009725	chr3	-	ATP5F1	Homologene:ATP5F1
Gapdh	uc009dts.1	102.45	95.3922	93.2973	59.5157	52.5429	42.6539	63.9775	44.9104	49.1736	4.65414	NM_008084	chr6	-	GAPDH	Symbol match:GAPDH
Mybbp1a	uc011xyj.1	102.142	103.165	95.353	9.71692	10.7136	9.41521	7.67363	8.90395	8.6227	20.3082	AK154016	chr11	+	MYBBP1A	Homologene:MYBBP1A
Ddost	uc008vkt.1	102.113	99.1885	93.833	111.654	110.379	120.447	109.41	105.475	107.645	-1.84723	NM_007838	chr4	+	DDOST	Homologene:DDOST
Rps2	uc008ayb.2	102.091	103.075	93.3641	93.1081	96.0276	70.1612	106.814	73.0993	76.4866	0.861131	AK163821	chr17	+	RPS2	Homologene:RPS2
Rcc2	uc008vna.2	102.031	104.524	99.8053	16.2792	18.628	19.2215	17.4118	18.1367	18.0585	30.503	NM_173867	chr4	+	RCC2	Homologene:RCC2
Rhoa	uc009rpe.2	101.846	97.0871	92.0536	19.2479	19.7983	23.0269	20.9912	22.6232	21.6429	14.5147	NM_016802	chr9	+	RHOA	Homologene:RHOA
Sh3bgrl3	uc008vec.1	101.733	104.695	93.6838	98.4255	100.216	96.727	100.401	103.027	105.684	-0.107251	NM_080559	chr4	-	SH3BGRL3	Homologene:SH3BGRL3
Atp5f1	uc008qvl.1	101.57	100.546	93.5528	57.2553	53.429	61.8643	47.8547	45.6611	47.7967	5.95434	AK151250	chr3	-	ATP5F1	Homologene:ATP5F1
Psma6	uc007noq.2	101.449	92.8864	82.7185	8.10693	7.77023	6.35875	5.06004	6.37427	5.74755	9.02766	NM_011968	chr12	+	PSMA6	Homologene:PSMA6
Sec61a1	uc009cvi.1	101.408	108.414	99.2205	81.8498	86.3368	100.715	92.8417	107.316	104.993	0.641456	NM_016906	chr6	-	SEC61A1	Homologene:SEC61A1
Serbp1	uc009cfi.1	101.383	87.3387	90.1389	7.47763	7.3937	5.41697	3.68603	3.56119	4.30794	11.3716	AK045190	chr6	+	SERBP1	Homologene:SERBP1
AK205379	uc008sgx.1	101.344	113.637	105.283	22.7234	22.3702	23.8069	25.3864	28.544	28.4126	11.7793	AK205379	chr4	-		no match
Set	uc008jax.1	101.314	115.531	105.273	0.955588	1.18819	1.25831	0.50924	0.93675	0.843563	14.3625	AK011630	chr2	+	SET	Homologene:SET
Cdkn1a	uc008bsh.1	101.312	103.925	96.1234	44.9373	44.5078	51.5265	49.0281	54.9683	51.3497	8.8319	U09507	chr17	+	CDKN1A	Homologene:CDKN1A
Ctsd	uc012fxl.1	101.16	104.786	97.7977	91.2352	106.059	112.142	91.9535	121.632	118.58	-0.419961	AK152638	chr7	-	CTSD	Homologene:CTSD
Ube2m	uc009ffd.1	101.042	106.537	98.3291	22.5887	23.4513	22.7148	27.4376	30.8118	28.2361	13.8244	NM_145578	chr7	-	UBE2M	Homologene:UBE2M
Morf4l2	uc012hoz.1	101.025	102.727	99.5646	7.69181	7.2685	6.2558	6.51633	6.26342	5.92141	47.4049	NM_001168227	chrX	-	MORF4L2	Homologene:MORF4L2
Morf4l2	uc009uiw.2	100.943	102.634	99.5966	7.71652	7.27264	6.29895	6.52818	6.26665	5.95643	48.5873	NM_001168228	chrX	-	MORF4L2	Homologene:MORF4L2
Emp3	uc009gxv.2	100.911	126.365	103.786	24.5814	24.8254	37.1534	33.0625	32.3257	33.6269	5.33847	NM_001146346	chr7	-	EMP3	Homologene:EMP3
Morf4l2	uc012hoy.1	100.876	102.022	98.9196	7.75571	7.35584	6.37124	6.60289	6.38923	6.00783	47.4949	NM_001168229	chrX	-	MORF4L2	Homologene:MORF4L2
Prdx6	uc007dfl.1	100.816	109.642	99.0289	128.516	128.964	145.605	100.954	110.146	106.49	-0.942484	NM_007453	chr1	-	PRDX6	Homologene:PRDX6
Cox5b	uc007aqw.1	100.774	95.3973	90.4315	45.4927	56.6661	39.6685	68.7802	51.0898	58.1976	3.65975	NM_009942	chr1	+	COX5B	Homologene:COX5B
Stip1	uc008gke.2	100.769	94.2767	95.2927	7.4246	7.82224	6.97594	9.13274	10.7507	10.126	22.3308	NM_016737	chr19	-	STIP1	Homologene:STIP1
Ghitm	uc007tbx.2	100.725	109.759	99.6823	16.2676	15.6433	17.1361	19.6329	22.0173	19.8066	13.8254	NM_001199122	chr14	-	GHITM	Homologene:GHITM
Tmpo	uc007gtq.1	100.504	105.183	99.2868	4.33955	6.2352	5.86883	4.43231	8.58868	10.4523	23.3594	NM_001080129	chr10	-	TMPO	Homologene:TMPO
Hnrnpm	uc008bzc.2	100.436	99.6167	100.254	23.0338	27.3281	20.891	21.1744	24.7369	25.8689	27.1455	BC017539	chr17	-		no match
Ipo7	uc009jev.1	100.349	102.508	95.0711	16.3501	14.7136	16.2186	17.8476	16.6348	19.031	19.5375	AK169981	chr7	+	IPO7	Homologene:IPO7
Top2a	uc007lic.1	100.301	105.544	101.776	0.998442	1.05236	0.842178	0.646312	0.680377	0.870708	35.2188	AK033321	chr11	-	TOP2A	Homologene:TOP2A
Strap	uc012euz.1	100.236	103.348	94.2674	10.8954	14.3974	13.1908	6.97074	9.87063	12.0146	16.2928	NM_011499	chr6	+	STRAP	Homologene:STRAP
Bola2	uc009jsj.1	100.192	90.8216	89.3145	44.4922	45.9484	33.8219	44.6623	44.183	48.2796	6.39723	NM_175103	chr7	+	BOLA2B	Homologene:BOLA2
Tmpo	uc007gtp.1	99.9432	106.193	98.9403	2.1594	2.04299	2.01464	1.78868	2.34846	2.17623	24.5358	AK159161	chr10	-	TMPO	Homologene:TMPO
Gnb1	uc008wdq.2	99.8958	102.046	95.3156	50.1063	50.7642	59.2511	58.9784	66.2255	60.0485	5.8492	NM_001160017	chr4	+	GNB1	Homologene:GNB1
Dek	uc011yyz.1	99.8392	90.9246	90.5302	3.3357	3.35615	2.66256	2.79179	2.46762	2.67787	16.9192	AK154013	chr13	-	DEK	Homologene:DEK
D17H6S56E-5	uc008cev.1	99.7155	111.502	105.388	10.5892	10.9069	10.8686	9.80588	11.7634	10.3156	15.7652	AK075966	chr17	-		no match
Rsl1d1	uc007yfb.1	99.6514	97.9662	97.2967	1.22159	1.01128	0.949322	0.631376	0.909183	0.555951	61.2098	NM_025546	chr16	-	RSL1D1	Homologene:RSL1D1
Tmpo	uc007gtr.1	99.647	104.322	98.4841	4.41903	6.36428	6.04719	4.56526	8.82709	10.7688	22.9281	NM_001080130	chr10	-	TMPO	Homologene:TMPO
H1f0	uc007wsd.1	99.5685	105.859	96.7745	71.9447	84.2148	63.5001	68.1385	72.1512	81.044	2.97885	NM_008197	chr15	+	H1F0	Homologene:H1F0
Tmpo	uc007gts.1	99.414	104.822	99.0502	4.51563	6.53513	6.19464	4.67557	9.04207	11.0545	22.1413	NM_001080131	chr10	-	TMPO	Homologene:TMPO
Pgd	uc008vvw.1	99.4025	97.295	90.3129	49.0704	57.2571	67.8338	61.8766	77.0908	78.2287	2.45237	BC014793	chr4	-	PGD	Homologene:PGD
Gnb1	uc008wdr.2	99.3237	102.563	94.5201	50.3732	51.0865	58.9809	59.2722	66.4698	60.2747	5.56746	NM_008142	chr4	+	GNB1	Homologene:GNB1
Myh9	uc007woc.1	99.3199	100.938	97.6692	43.0418	42.6385	36.4277	36.3077	34.5588	36.0262	14.726	NM_022410	chr15	-	MYH9	Homologene:MYH9
Mt2	uc009mvv.1	99.267	121.531	108.345	18.3082	18.5783	17.8556	30.7623	25.4455	26.0016	6.98028	NM_008630	chr8	+	MT2A	Homologene:MT2
Birc5	uc007mod.1	99.125	91.0085	90.5853	2.69069	2.59897	3.53877	2.49504	2.37989	2.62651	18.4164	NM_009689	chr11	+	BIRC5	Homologene:BIRC5
Hnrnpm	uc008bze.2	99.087	99.777	99.769	22.5785	26.8059	20.5287	20.7931	24.2268	25.405	27.6963	NM_029804	chr17	-		no match
AK200600	uc007rhm.1	98.9691	114.917	98.7087	20.6071	20.6805	26.0266	19.6076	24.7943	22.3686	8.45336	AK200600	chr13	+		no match
Morf4l2	uc009uiu.2	98.8491	100.127	97.3098	7.56296	7.18323	6.12836	6.41647	6.15306	5.80101	49.5963	NM_001168226	chrX	-	MORF4L2	Homologene:MORF4L2
Oxct1	uc007vck.2	98.8343	100.69	93.0533	11.2151	11.8138	12.519	11.8869	13.0045	12.4617	20.546	NM_024188	chr15	+	OXCT1	Homologene:OXCT1
Gnb1	uc008wdp.2	98.8141	101.784	94.3717	50.4203	51.1382	59.0361	59.3387	66.5221	60.3296	5.62221	NM_001160016	chr4	+	GNB1	Homologene:GNB1
Maged1	uc009ttn.1	98.6253	99.5561	92.0202	47.0658	44.7598	47.5734	44.5512	47.3096	47.2359	11.3162	NM_019791	chrX	-	MAGED1	Homologene:MAGED1
D10Wsu52e	uc007gni.1	98.5834	93.3916	93.2115	12.0091	13.5327	11.7356	11.2944	12.8978	13.2257	24.7847	NM_145422	chr10	-	C22ORF28	Homologene:D10WSU52E
Pgd	uc008vvv.1	98.5708	97.6005	89.3824	46.158	54.0277	63.4498	57.7936	71.673	72.8597	2.94888	NM_001081274	chr4	-	PGD	Homologene:PGD
Mrmt1	uc012fjy.1	98.5487	92.3918	78.4246	14.7735	16.4479	12.5401	14.5467	15.1449	15.4574	7.18031	AK182201	chr7	-	PRMT1	Homologene:PRMT1
Hnrnpm	uc008bzg.2	98.4647	99.1781	99.3727	22.9956	27.3081	20.9376	21.1645	24.6787	25.8618	26.8314	AK133911	chr17	-		no match
Arl6ip5	uc009dar.1	98.4037	98.5766	96.3506	10.3123	10.4764	12.335	12.6665	14.6692	14.4517	34.7533	NM_022992	chr6	+	ARL6IP5	Homologene:ARL6IP5
Txndc5	uc007qdq.1	98.3779	100.595	89.611	207.154	208.249	173.45	178.889	169.002	186.391	-5.07908	AK224987	chr13	-	TXNDC5	Homologene:TXNDC5
Psmd14	uc008jvc.1	98.34	89.7215	87.1786	1.7023	2.15483	2.12021	1.14899	1.83775	1.19154	15.1328	NM_021526	chr2	+	PSMD14	Homologene:PSMD14
Rps27	uc012cst.1	98.1585	123.57	109.833	6.9279	6.37393	5.89135	7.13205	6.49366	5.73971	8.15093	NR_033727	chr3	-	RPS27	Homologene:RPS27
Racgap1	uc007xpy.1	98.0325	93.7183	87.1296	3.45704	3.80861	3.56724	3.08225	3.24883	3.10551	16.03	AK165897	chr15	-	RACGAP1	Homologene:RACGAP1
Racgap1	uc007xpz.1	98.0006	94.1529	87.512	3.45185	3.80285	3.56379	3.07754	3.24521	3.10097	16.6176	AF212320	chr15	-	RACGAP1	Homologene:RACGAP1
Tmpo	uc007gtt.1	97.777	103.201	98.2853	4.65563	6.73127	6.37263	4.81061	9.32987	11.4282	22.3938	NM_001080132	chr10	-	TMPO	Homologene:TMPO
Dhx15	uc008xkg.1	97.6346	93.8165	89.2226	4.22352	4.16006	3.98463	3.41033	4.31849	3.46695	20.619	NM_001042620	chr5	-	DHX15	Homologene:DHX15
Tceb2	uc008ats.1	97.6062	101.153	101.85	48.5666	47.6056	37.4541	73.7267	57.0966	66.3808	3.32346	AK152950	chr17	-	TCEB2	Homologene:TCEB2
Prdx6	uc007dfm.1	97.5556	104.088	96.2076	102.433	106.512	102.942	67.2272	78.568	74.0585	0.599574	AK076191	chr1	-	PRDX6	Homologene:PRDX6
Pebp1	uc008zfl.1	97.3604	101.861	92.1722	22.564	18.3269	14.5706	26.2445	16.6848	16.8112	11.8105	NM_018858	chr5	-	PEBP1	Homologene:PEBP1
Mapk3	uc009jsn.1	97.3299	100.33	91.6458	156.859	153.078	182.02	190.974	194.114	191.483	-4.30808	AK155287	chr7	+	MAPK3	Homologene:MAPK3
Eprs	uc007dzg.1	97.2903	96.995	95.0896	2.09273	2.12208	1.66023	1.57447	1.85808	1.44983	59.8256	NM_029735	chr1	+	EPRS	Homologene:EPRS
Mapk3	uc009jsm.1	97.2744	99.6202	92.5648	158.928	154.838	181.973	192.06	194.533	192.547	-4.53613	NM_011952	chr7	+	MAPK3	Homologene:MAPK3
Pdia6	uc007ncp.1	97.1928	99.8681	94.6633	15.9357	15.5764	15.5702	15.9317	17.1593	16.1627	28.4917	NM_027959	chr12	+	PDIA6	Homologene:PDIA6
Bax	uc009gvh.1	97.1848	97.444	85.3155	24.7121	23.3988	24.7125	30.3561	32.5017	34.3633	7.728	AY095934	chr7	-	BAX	Homologene:BAX
Dbi	uc007cjf.2	97.1729	103.096	100.07	83.7575	79.5839	65.1099	59.8022	59.4331	62.9843	2.88064	NM_007830	chr1	-	DBI	Homologene:DBI
Rpl30	uc007vlq.2	97.0392	91.1889	85.8588	1.89407	2.37751	1.95078	2.32653	1.71725	2.26818	15.6967	NM_009083	chr15	-	RPL30	Homologene:RPL30
Atp1a1	uc008qrj.1	97.0205	102.041	93.7147	256.587	269.807	275.557	272.4	306.758	341.736	-5.9679	NM_144900	chr3	-	ATP1A1	Homologene:ATP1A1
Psmc6	uc007tgn.1	96.9577	88.7117	88.1591	2.49365	2.69016	2.34213	1.86069	2.35357	1.29812	17.6294	NM_025959	chr14	+	PSMC6	Homologene:PSMC6
Oaz1	uc011xiw.1	96.9243	103.111	91.3107	30.2433	46.2599	40.4635	41.7636	39.6937	40.0812	7.20854	AK003452	chr10	+	OAZ1	Homologene:OAZ1
Ndufb8	uc008hpw.1	96.7789	93.1831	90.2106	136.558	203.182	149.028	140.079	205.627	233.556	-2.04764	NM_026061	chr19	-	NDUFB8	Homologene:NDUFB8
Morf4l2	uc012hox.1	96.5798	97.6521	94.7703	7.30696	6.88277	5.90131	6.17044	6.0718	5.6275	47.9241	NM_001168225	chrX	-	MORF4L2	Homologene:MORF4L2
D17H6S56E-5	uc008cew.1	96.3155	107.085	101.068	10.4914	10.9449	10.8096	9.67008	11.8861	10.4193	16.395	AK088284	chr17	-		no match
Capn2	uc007dye.2	96.2889	96.7623	85.4573	9.13151	10.2011	8.73476	8.54092	8.83032	9.85372	12.8516	NM_009794	chr1	-	CAPN2	Homologene:CAPN2
Bud31	uc009amf.1	96.1097	90.6451	81.5622	0.905172	1.2665	0.777706	0.692166	0.185979	0.642894	11.9461	BC006861	chr5	+	BUD31	Symbol match:BUD31
Tpm1	uc012gvx.1	96.0115	79.0499	83.5781	60.3517	78.9955	51.8988	60.4074	75.0255	81.4591	1.21676	NM_001164254	chr9	-	TPM1	Homologene:TPM1
Laptm4a	uc007naf.1	95.9779	103.306	93.9966	25.4865	33.4053	37.2736	37.2875	44.1826	46.6899	6.62292	NM_008640	chr12	+	LAPTM4A	Homologene:LAPTM4A
Aes	uc007gin.1	95.8307	119.06	102.353	318.456	388.552	457.322	417.685	513.414	558.568	-3.84295	X73359	chr10	+	AES	Homologene:AES
Anln	uc009ook.2	95.7681	103.208	94.5733	0.374212	0.521864	0.452971	0.366271	0.432604	0.381025	20.3622	NM_028390	chr9	-	ANLN	Homologene:ANLN
Cdc42	uc008vix.2	95.5936	106.926	94.9447	12.8155	13.688	14.28	10.8557	13.6697	12.2233	12.4534	AK168503	chr4	-	CDC42	Homologene:CDC42
Cnn3	uc008rdy.1	95.5818	94.1921	90.9723	21.9772	27.1207	23.6784	22.8108	28.6021	32.4067	14.1505	NM_028044	chr3	+	CNN3	Homologene:CNN3
Racgap1	uc007xpx.1	95.5275	91.7908	85.2261	3.43208	3.76535	3.53203	3.00767	3.18843	3.05163	16.4561	NM_012025	chr15	-	RACGAP1	Homologene:RACGAP1
Hnrnpm	uc008bzd.2	95.4853	96.1103	96.1198	22.0025	26.105	19.9637	20.2278	23.6318	24.718	27.1608	AK166670	chr17	-		no match
Rps24	uc007srb.1	95.4145	84.7476	82.5702	2.29435	2.12464	1.65753	1.602	1.93902	1.59162	12.3277	AK135247	chr14	+	RPS24	Symbol match:RPS24
Cdc37	uc009okh.1	95.0622	80.0328	75.1399	16.4702	17.6995	11.7864	14.9337	15.4996	16.5027	6.39125	AK213273	chr9	-	CDC37	Homologene:CDC37
Eif5	uc007pdg.2	95.0565	95.6641	90.6244	2.15365	2.4346	2.36184	2.02586	2.8911	2.69772	31.0177	AK167331	chr12	+	EIF5	Homologene:EIF5
Cdc42	uc008viw.2	95.0303	106.464	94.5457	12.7491	13.6178	14.2027	10.7995	13.5939	12.1599	12.3832	NM_009861	chr4	-	CDC42	Homologene:CDC42
Cdc42	uc012dni.1	94.7996	104.99	94.7151	12.5545	13.2144	14.1337	10.5836	13.3178	11.8697	13.9757	AK145659	chr4	-	CDC42	Homologene:CDC42
Rhoc	uc008qul.2	94.7875	96.2399	96.4287	69.1595	67.0107	90.9742	89.8229	91.0994	98.3479	0.872642	NM_007484	chr3	+	RHOC	Homologene:RHOC
Prrc2a	uc008cgj.2	94.6447	100.772	90.6369	32.3389	35.3209	39.5762	29.8219	34.2981	35.2609	9.91162	NM_020027	chr17	-		no match
Morf4l2	uc009uiv.1	94.6042	96.1098	93.2872	7.20747	6.81148	5.86126	6.1048	5.85204	5.54085	47.9104	NM_019768	chrX	-	MORF4L2	Homologene:MORF4L2
Cox7a2	uc009quv.1	94.5301	110.737	103.304	30.1508	29.92	29.2883	36.7031	36.3276	35.1802	7.86808	NM_009945	chr9	-	COX7A2	Homologene:COX7A2
CYL2	uc009dvv.1	94.2495	78.9753	71.3152	43.629	44.0439	45.4889	33.5901	30.5086	37.274	3.198	AK187594	chr6	-		no match
Lxn	uc008pln.1	94.1783	106.347	93.0591	9.13647	18.2145	17.1355	8.97289	16.7878	18.0649	9.60966	NM_016753	chr3	-	LXN	Homologene:LXN
Prrc2a	uc008cgk.2	94.1615	100.546	90.215	32.3485	35.3344	39.5873	29.8317	34.3148	35.2718	9.70416	NM_001199044	chr17	-		no match
Eif3e	uc007vpj.1	94.1259	90.9629	83.5528	2.14368	2.21434	2.29237	1.72687	2.33809	1.64234	15.8311	BC039288	chr15	-	EIF3S6	Homologene:EIF3S6
Cap1	uc008uok.2	94.119	95.9789	87.3114	36.0949	35.8014	38.4183	40.427	40.084	38.4464	10.7276	AK165565	chr4	-	CAP1	Homologene:CAP1
Esd	uc007uqd.1	93.9996	101.131	90.7487	3.88151	4.33833	3.08196	2.37383	2.46358	2.26966	16.8503	NM_016903	chr14	+	ESD	Homologene:ESD
AK217986	uc008ork.1	93.8925	100.428	99.073	7.25402	7.64308	7.74518	8.60235	11.6541	7.09915	22.4937	AK217986	chr3	+		no match
Cap1	uc008uol.2	93.7721	95.8841	86.9071	36.0503	35.7575	38.3687	40.3749	40.0293	38.397	10.4409	L12367	chr4	-	CAP1	Homologene:CAP1
Tpm1	uc009qfq.2	93.7039	75.6096	77.1716	77.2287	82.3762	53.8683	63.1353	65.5131	67.9824	0.963057	NM_001164248	chr9	-	TPM1	Homologene:TPM1
Serbp1	uc009cfn.2	93.6804	86.2146	86.8677	4.3727	4.28627	3.38789	2.639	2.46069	2.9533	19.7503	AK135473	chr6	+	SERBP1	Homologene:SERBP1
Phgdh	uc008qps.1	93.6223	105.643	89.8253	4.05595	3.03149	3.19884	2.57674	1.80364	1.96155	11.195	NM_016966	chr3	-	PHGDH	Homologene:PHGDH
AK088743	uc008cex.1	93.5802	106.33	101.55	12.9443	13.2807	13.4347	12.4486	15.7909	13.6957	13.1244	AK088743	chr17	-		no match
Oxct1	uc011zqu.1	93.4824	97.1361	89.7769	11.3546	11.8605	12.6467	12.0913	13.1945	12.6883	20.9693	AK146342	chr15	+	OXCT1	Homologene:OXCT1
Cox7a2l	uc008dsc.2	93.4673	94.9702	87.463	12.0899	11.7546	11.3952	14.3032	13.948	14.839	18.122	NM_009187	chr17	-	COX7A2L	Homologene:COX7A2L
Eif5	uc007pdi.2	93.4256	95.2454	89.5589	1.87634	1.9736	1.97158	1.76805	2.47845	2.28264	29.4146	BC025557	chr12	+	EIF5	Homologene:EIF5
Cap1	uc008uom.2	93.2792	95.8946	86.9843	36.0799	35.7822	38.4264	40.4281	40.0786	38.4384	10.6083	NM_007598	chr4	-	CAP1	Homologene:CAP1
Tuba3a	uc011yjw.1	93.2386	97.3588	86.7332	26.5169	26.7029	31.9296	30.3691	34.3415	35.2479	9.34066	NR_033599	chr12	+	TUBA3E	Homologene:TUBA3A
Eif5	uc007pde.2	93.1706	94.3482	88.4783	7.86765	10.0223	11.5005	11.8565	14.9132	16.9594	17.225	NM_173363	chr12	+	EIF5	Homologene:EIF5
Sept7	uc009opk.1	93.1303	95.1627	92.7814	0.850679	1.02184	0.747973	0.692563	1.0634	0.822748	56.7476	NM_009859	chr9	+	2007-09-01	Homologene:SEPT7
Raly	uc012cgy.1	93.0648	92.3589	87.8839	42.9466	41.6174	37.0868	43.2601	40.6102	42.9572	13.0924	NM_001139512	chr2	+	RALY	Homologene:RALY
AK204212	uc009acs.1	93.0402	159.442	109.709	57.174	49.9473	46.1401	63.676	59.4129	63.6413	1.81442	AK204212	chr5	+		no match
Ifrd1	uc007nky.2	93.0197	95.8228	91.8809	10.6563	12.3025	14.4051	11.3597	12.3885	12.9375	31.1522	NM_013562	chr12	-	IFRD1	Homologene:IFRD1
Aimp1	uc008rjx.1	92.9957	94.9768	86.4523	1.73362	1.98227	1.27174	1.5359	1.35254	1.53731	19.6338	NM_007926	chr3	-	SCYE1	Homologene:SCYE1
1500032L24Rik	uc007wzb.1	92.98	96.7211	86.0367	59.7748	75.0737	73.8721	70.4572	84.7824	86.9878	1.47523	NM_026914	chr15	+	C22ORF32	Homologene:1500032L24RIK
Eif5	uc007pdd.2	92.9394	93.0603	87.7105	7.92491	9.96441	11.3989	11.766	14.6384	16.5201	17.6924	NM_178041	chr12	+	EIF5	Homologene:EIF5
Snrpg	uc009crm.1	92.9057	105.766	82.308	2.00363	1.94399	1.62115	3.89504	3.42575	3.01142	7.69591	NM_026506	chr6	+	SNRPG	Homologene:SNRPG
Psmb2	uc008utr.2	92.4656	91.0361	87.9307	29.6228	27.7781	37.5502	39.7567	38.1999	36.6468	9.97752	NM_011970	chr4	+	PSMB2	Homologene:PSMB2
Fscn1	uc009ajl.1	92.3859	96.8491	84.0418	8.18094	9.4293	9.27756	8.32008	9.487	9.84905	12.4014	NM_007984	chr5	+	FSCN1	Homologene:FSCN1
Sae1	uc009fhr.1	92.3142	88.0385	87.9785	8.64014	7.62077	7.65016	7.85066	8.93476	8.13231	29.737	NM_019748	chr7	-	SAE1	Homologene:SAE1
1500032L24Rik	uc007wza.1	92.2951	94.8252	87.4094	59.9498	76.3914	74.2416	69.1542	83.6569	85.5539	1.62771	AK189776	chr15	+	C22ORF32	Homologene:1500032L24RIK
AK219219	uc007axe.1	92.1453	73.0748	83.2614	0	0	0	0	0	0	8.63243	AK219219	chr1	+		no match
aprt	uc009ntg.1	92.0374	105.676	94.918	61.9328	57.7801	64.2888	64.4003	61.7192	62.7063	4.62794	AK182364	chr8	-	APRT	Homologene:APRT
Dynlrb1	uc008nkg.2	91.9595	95.1906	93.8208	37.6072	36.5822	32.1637	36.8327	37.7372	36.4943	20.4526	NM_025947	chr2	+	DYNLRB1	Homologene:DYNLRB1
AK188430	uc007czl.1	91.9367	88.1142	87.9998	7.65577	8.17574	9.83052	6.25388	9.75012	8.95135	28.796	AK188430	chr1	-		no match
Paics	uc008xvn.1	91.9213	97.7729	88.3535	4.57035	4.98499	5.42205	3.7493	4.24197	4.0604	17.9998	AK146722	chr5	+	PAICS	Homologene:PAICS
Tomm20	uc009nza.1	91.8269	90.4016	90.8944	74.0464	67.2456	53.763	46.1517	41.2626	47.3721	2.77104	NM_024214	chr8	-	TOMM20	Homologene:TOMM20
Nhp2	uc007iuc.1	91.7867	83.5245	90.3104	12.3557	11.7148	11.0276	11.549	9.77878	10.2114	16.7566	NM_026631	chr11	+	NOLA2	Homologene:NOLA2
AK197526	uc009cuu.1	91.4694	106.218	93.44	17.0231	17.1749	30.1833	27.5571	32.1293	30.6001	6.71962	AK197526	chr6	-		no match
Hnrnpa0	uc007qtf.2	91.4282	98.7349	91.4383	34.5519	38.2206	33.4647	30.2351	39.625	54.4592	5.7857	NM_029872	chr13	-		no match
Ppp2r1a	uc008aqi.1	91.2391	100.43	87.0627	60.3286	62.4691	58.1746	59.8616	62.3406	60.0166	4.55937	NM_016891	chr17	+	PPP2R1A	Homologene:PPP2R1A
Hnrnpf	uc009dle.2	91.0978	93.019	92.0186	11.8706	12.6836	11.6305	11.136	12.2505	12.3879	53.4954	NM_133834	chr6	+		no match
Psap	uc007feq.1	90.9453	97.9685	93.8677	227.647	256.985	250.064	251.233	288.194	286.805	-6.99546	NM_001146124	chr10	+	PSAP	Homologene:PSAP
Hnrnpf	uc012era.1	90.8498	93.5561	91.8891	11.9436	12.7183	11.7007	11.3179	12.3913	12.3908	45.2111	NM_001166429	chr6	+		no match
Glud1	uc007tas.2	90.8173	94.5795	86.1615	25.5931	36.4276	33.3583	20.3318	33.089	32.7401	8.11033	NM_008133	chr14	+	GLUD1	Homologene:GLUD1
Rpl5	uc008ynh.2	90.7672	93.8055	91.3854	2.36457	2.77433	1.78517	1.65214	1.34986	1.65659	45.8331	NM_016980	chr5	+	RPL5	Homologene:RPL5
Mir686	uc011zlb.1	90.7311	102.487	85.171	44.7205	44.7434	33.5452	40.2151	37.4243	39.376	5.33659	NR_030457	chr14	-		no match
Ppp1r14b	uc008gjs.1	90.5476	96.0923	82.3554	31.4297	39.5776	28.3153	30.8718	35.4843	45.5676	5.7347	NM_008889	chr19	+	PPP1R14B	Homologene:PPP1R14B
Ywhaz	uc007vna.2	90.528	94.0265	86.0606	13.0853	12.829	20.0207	21.496	22.0808	21.3297	12.012	AK083368	chr15	-	YWHAZ	Homologene:YWHAZ
Ap2s1	uc012faj.1	90.5071	88.773	82.1137	103.832	107.104	88.273	119.069	120.801	129.895	-1.57078	NM_198613	chr7	+	AP2S1	Homologene:AP2S1
Myadm	uc009euq.1	90.3283	104.522	91.8469	55.1459	55.43	102.713	101.134	117.449	109.87	0.18307	NM_016969	chr7	+	MYADM	Symbol match:MYADM
Paics	uc008xvo.1	90.238	96.1154	86.4812	4.4919	4.88661	5.3345	3.63074	4.12619	3.95813	17.3167	NM_025939	chr5	+	PAICS	Homologene:PAICS
2310003F16Rik	uc008lzf.2	90.2205	77.5893	81.1936	3.03705	2.71461	2.27092	3.02615	2.2964	2.37853	12.1924	NM_026318	chr2	+	HYPK	Homologene:2310003F16RIK
Vdac2	uc007sls.1	89.9784	97.8527	91.5274	49.9596	51.5378	64.3187	54.2275	56.3964	60.0059	5.38162	NM_011695	chr14	+	VDAC2	Homologene:VDAC2
Pdha1	uc009utc.1	89.946	93.6067	91.3131	14.4787	15.7818	12.991	12.2611	12.2749	12.6605	30.8107	NM_008810	chrX	-	PDHA1	Homologene:PDHA1
Akt1	uc007pey.2	89.9062	91.0968	86.2102	51.3095	55.6428	57.7118	57.7139	65.0356	67.7776	4.45878	NM_001165894	chr12	-	AKT1	Homologene:AKT1
Cav2	uc009azn.1	89.878	104.447	93.7322	3.41488	3.71997	3.8723	3.3905	3.89401	4.20493	12.1071	NM_016900	chr6	+	CAV2	Homologene:CAV2
Akt1	uc007pex.2	89.7577	91.7445	86.3102	51.3396	55.6878	57.5684	57.421	64.582	67.2747	4.6021	NM_009652	chr12	-	AKT1	Homologene:AKT1
Mrps21	uc008qli.1	89.7327	80.0041	76.0302	13.2317	11.4729	9.64569	11.1992	11.678	11.0526	9.77926	NM_078479	chr3	-	MRPS21	Homologene:MRPS21
Sparc	uc007izi.2	89.606	97.3616	86.8696	121.26	123.829	122.462	131.474	141.468	139.379	-3.7032	AK148670	chr11	-	SPARC	Homologene:SPARC
Dazap2	uc007xrt.1	89.5883	95.2248	88.4024	60.0832	58.9788	86.0018	85.0341	100.443	92.2733	0.60442	NM_011873	chr15	+	DAZAP2	Homologene:DAZAP2
Sparc	uc007izh.2	89.4891	97.2214	86.9917	121.131	123.684	122.328	131.332	141.295	139.221	-3.71803	NM_009242	chr11	-	SPARC	Homologene:SPARC
AK204365	uc008eto.1	89.1927	132.268	105.068	2.45269	1.68718	2.22672	2.78705	2.0251	2.1618	4.88844	AK204365	chr18	+		no match
Esd	uc007uqe.1	89.1885	96.2327	85.4742	3.82403	4.22345	3.05186	2.317	2.49256	2.2484	15.5366	AK088115	chr14	+	ESD	Homologene:ESD
Cox5a	uc009puz.1	89.1411	112.958	95.4137	171.693	190.562	236.161	290.465	276.01	309.356	-2.56255	NM_007747	chr9	+	COX5A	Homologene:COX5A
Hnrnpf	uc012eqz.1	89.0738	91.3807	90.1248	11.814	12.5105	11.584	11.2165	12.2744	12.2634	48.7579	NM_001166428	chr6	+		no match
Psmd7	uc009nhz.2	89.0634	77.8417	82.2206	10.6607	10.1376	9.7673	11.1998	12.7962	11.4253	12.3278	NM_010817	chr8	-	PSMD7	Homologene:PSMD7
Atxn10	uc007xdd.1	89	87.376	80.5833	6.15701	5.63113	7.04421	7.92618	8.21907	7.175	16.791	NM_016843	chr15	+	ATXN10	Homologene:ATXN10
Psap	uc007feo.2	88.9126	96.4287	91.7176	251.449	279.091	266.508	263.838	297.749	297.737	-9.49187	NM_001146123	chr10	+	PSAP	Homologene:PSAP
Cox7a2l	uc012axv.1	88.8977	89.2407	82.573	11.397	11.0748	10.7611	13.4433	13.1261	13.9735	18.0996	NM_001159529	chr17	-	COX7A2L	Homologene:COX7A2L
Lrrc59	uc007kze.1	88.8462	89.7108	83.0068	30.5582	28.9405	31.6871	25.278	27.6067	28.7972	13.2698	NM_133807	chr11	+	LRRC59	Homologene:LRRC59
Ephx1	uc011wxq.1	88.7245	93.7128	79.2599	7.03036	7.22321	7.27093	7.27741	7.91954	7.28279	10.7752	BC057857	chr1	-	EPHX1	Homologene:EPHX1
Eif3g	uc009ojm.1	88.7184	89.2626	84.3138	34.6166	37.5601	33.1051	29.0696	31.4258	32.7806	13.3238	NM_016876	chr9	-		no match
Eef1d	uc007whk.1	88.6267	85.2008	84.2642	12.7536	14.5257	11.438	11.5674	11.2299	11.1251	26.0996	NM_023240	chr15	-	EEF1D	Homologene:EEF1D
Eif5	uc007pdf.2	88.5025	90.7555	84.3178	8.23526	10.3658	11.8781	12.2649	15.2691	17.2331	15.9418	AK076403	chr12	+	EIF5	Homologene:EIF5
Ndufa8	uc008jlb.1	88.4058	85.537	80.4447	21.4951	21.0976	16.8542	18.783	18.2408	18.7962	14.527	NM_026703	chr2	-	NDUFA8	Homologene:NDUFA8
Bsg	uc007fzl.1	88.3211	105.786	93.1938	209.617	209.169	172.478	217.431	208.559	230.411	-5.26662	NM_009768	chr10	+	BSG	Homologene:BSG
Eef1d	uc007whm.1	88.3128	84.9711	84.7172	12.7947	14.6728	11.553	11.4775	11.2331	10.8807	27.8672	AK017616	chr15	-	EEF1D	Homologene:EEF1D
Psap	uc007fep.2	88.2765	96.0006	91.7038	249.467	276.788	264.297	261.618	295.247	295.211	-9.48097	NM_001146122	chr10	+	PSAP	Homologene:PSAP
Cyc1	uc007wjs.1	88.1827	90.8977	77.1946	177.167	184.466	189.509	173.269	196.997	202.382	-7.58394	NM_025567	chr15	+	CYC1	Homologene:CYC1
Psap	uc007fen.2	88.1201	95.7093	91.6629	252.493	279.522	266.395	263.456	297.209	297.06	-9.74839	NM_011179	chr10	+	PSAP	Homologene:PSAP
Ccna2	uc012cov.1	87.973	88.2045	83.365	9.17047	8.53663	8.82576	7.67453	9.38007	10.2529	25.5652	NM_009828	chr3	-	CCNA2	Homologene:CCNA2
Lyar	uc008xgh.2	87.9483	85.6881	80.9262	0.530977	0.634817	0.543758	0.326712	0.36123	0.420564	22.6637	NM_025281	chr5	+	LYAR	Homologene:LYAR
Ywhah	uc008xag.2	87.8902	85.9991	79.6033	32.6566	62.5179	47.4754	28.017	51.8916	63.4944	2.37718	NM_011738	chr5	+	YWHAH	Homologene:YWHAH
Ndfip1	uc008esj.1	87.7953	85.4259	80.5067	26.8393	42.7397	41.9928	34.1552	59.8031	67.4094	2.46654	NM_022996	chr18	+	NDFIP1	Homologene:NDFIP1
Adss	uc007dut.1	87.7659	86.9321	83.6853	4.34381	4.56938	4.79013	5.3427	5.69053	5.95707	32.8927	NM_007422	chr1	-	ADSS	Homologene:ADSS
Uqcrb	uc007qzu.1	87.6819	84.1409	88.0617	2.51986	1.78047	0.579095	1.84598	1.2098	0.659655	34.0894	NM_026219	chr13	-	LOC727947	Homologene:UQCRB
Sf3b2	uc008gcm.2	87.6753	81.0081	77.8531	12.7028	12.4803	12.4614	12.6307	11.8353	12.3873	13.6184	NM_030109	chr19	-	SF3B2	Homologene:SF3B2
Atic	uc007bjt.2	87.5571	86.6823	77.3301	7.79877	7.21822	7.12784	7.03963	7.01844	6.77802	13.2992	NM_026195	chr1	+	ATIC	Homologene:ATIC
Ywhaz	uc007vmz.2	87.5536	91.4038	83.3491	13.4444	14.1812	20.5407	21.5772	22.5095	22.5571	11.5743	NM_011740	chr15	-	YWHAZ	Homologene:YWHAZ
Ephx1	uc007dwz.1	87.5063	94.2217	79.2108	6.86265	7.05327	7.11885	7.12555	7.74573	7.1248	10.5129	NM_010145	chr1	-	EPHX1	Homologene:EPHX1
Sdhb	uc008vnl.1	87.3274	85.5738	82.8734	102.235	112.579	96.494	88.2374	98.0676	105.731	-1.75778	NM_023374	chr4	+	SDHB	Homologene:SDHB
Tpm1	uc009qfr.2	87.3056	70.8809	72.2516	75.7465	80.7142	53.3799	62.0697	65.2301	67.1839	0.703738	NM_001164251	chr9	-	TPM1	Homologene:TPM1
Rpl29	uc008zeo.2	87.2131	108.141	93.0491	39.7767	44.2727	31.8897	25.3718	29.0958	30.7396	4.83248	AB350826	chr5	-	LOC283412	Homologene:RPL29
Hnrnpf	uc012eqx.1	87.1011	88.8895	87.9338	11.2348	12.0056	10.98	10.5032	11.5359	11.6551	53.0914	NM_001166432	chr6	+		no match
Raly	uc008njt.2	87.0804	86.9821	83.6263	43.0008	42.2011	38.4815	41.3588	39.0333	42.0105	15.6467	NM_001139511	chr2	+	RALY	Homologene:RALY
Stmn1	uc008vfc.2	87.0319	74.428	71.754	0.708105	0.561727	0.585095	0.714892	0.634661	0.707554	9.37742	NM_019641	chr4	+	STMN1	Homologene:STMN1
Clta	uc008srl.1	87.0135	72.443	71.749	33.9097	61.8358	49.4518	37.3681	69.8358	82.8607	1.00995	NM_001080386	chr4	+	CLTA	Homologene:CLTA
Ipo7	uc009jeu.1	87.0122	95.7944	86.2932	5.10557	4.82179	4.97694	5.2633	5.23713	5.6095	15.6808	NM_181517	chr7	+	IPO7	Homologene:IPO7
EG381438	uc012cpa.1	87.0017	98.9111	90.8409	37.5314	36.3397	22.0033	26.265	20.9747	24.5039	6.77431	AK045832	chr3	-		no match
Hnrnpa1	uc007xxs.1	86.9709	91.4587	86.0843	1.60687	1.69219	1.0934	1.27628	1.7016	1.15018	28.3262	AK007802	chr15	+		no match
Psmb7	uc008jnp.1	86.9578	82.4799	76.0866	10.7558	9.96019	11.3848	8.62252	11.31	9.88194	12.6528	NM_011187	chr2	-	PSMB7	Homologene:PSMB7
Eif3i	uc008uxm.2	86.8796	97.264	89.8307	99.8561	99.1976	84.758	87.8249	84.8464	88.819	0.0502434	NM_018799	chr4	-		no match
Ptgs2	uc007cxv.1	86.7853	95.7297	90.4224	0.585434	0.614269	0.579601	0.68658	0.997401	0.824527	19.5762	NM_011198	chr1	+	PTGS2	Homologene:PTGS2
Hnrnpf	uc009dlg.2	86.7574	88.4591	87.3679	11.7803	12.7109	11.9125	11.0407	12.2871	12.5823	51.8297	NM_001166427	chr6	+		no match
Aars	uc009nlo.1	86.7017	86.8478	80.2397	10.022	11.7057	9.99506	11.693	15.4191	16.1347	15.2592	NM_146217	chr8	+	AARS	Homologene:AARS
Myadm	uc009eur.1	86.6902	100.23	88.0812	52.38	52.656	97.3188	95.9384	111.356	104.204	0.22074	NM_001093765	chr7	+	MYADM	Symbol match:MYADM
Arf3	uc007xnp.1	86.6376	89.4475	82.5079	30.1536	29.1533	38.0246	39.9834	44.9938	41.4069	6.69148	NM_007478	chr15	-	ARF3	Homologene:ARF3
Eif4b	uc007xuk.2	86.6118	89.4705	79.081	16.1674	16.7219	15.172	14.6695	15.9279	15.2269	12.593	NM_145625	chr15	+	EIF4B	Homologene:EIF4B
hnRNP A2/B1	uc009bxq.1	86.5631	123.266	122.736	17.1867	19.6581	16.302	18.3502	15.3458	16.1135	4.43561	AK139427	chr6	-		no match
Cpe	uc009luw.1	86.3886	85.8025	79.8601	18.113	24.1234	20.2481	18.2052	23.5947	26.6423	12.1408	NM_013494	chr8	-	CPE	Homologene:CPE
Eprs	uc007dze.1	86.289	84.1534	83.5894	1.36103	1.68847	1.01739	0.778322	1.16785	0.983584	47.1949	BC058337	chr1	+	EPRS	Homologene:EPRS
DQ072388	uc012gwp.1	86.1406	83.4601	78.8706	36.0735	48.0914	38.0759	22.046	30.9609	30.5763	5.08421	DQ072388	chr9	+		no match
Polr2e	uc007gbi.1	86.071	81.3911	77.9336	40.3344	45.9818	36.8253	37.8483	41.9447	45.1605	7.18456	NM_025554	chr10	-	POLR2E	Homologene:POLR2E
Myadm	uc009eus.1	85.9581	100.002	87.839	52.7933	53.1465	98.1705	96.4781	112.173	105.08	0.180282	NM_001093766	chr7	+	MYADM	Symbol match:MYADM
Pfdn5	uc007xvh.1	85.8986	78.8549	72.7616	21.036	21.1489	13.1757	12.4295	12.6138	14.059	8.07436	NM_027044	chr15	+	PFDN5	Homologene:PFDN5
Gpi1	uc009gix.2	85.8698	87.7052	82.0952	40.5423	42.7737	40.911	45.6738	41.7873	44.1317	11.769	NM_008155	chr7	-	GPI	Homologene:GPI1
Raly	uc008njr.2	85.8636	86.0291	82.7741	44.2141	43.7099	39.8287	44.7324	41.5247	45.3029	14.0413	NM_023130	chr2	+	RALY	Homologene:RALY
Myh9	uc011zvk.1	85.7879	74.2656	81.8603	30.6695	32.5684	25.7289	29.8395	30.4936	30.5237	7.96387	BC128059	chr15	-	MYH9	Homologene:MYH9
Eef1d	uc007whl.1	85.6292	81.6531	81.2589	12.5046	14.3033	11.365	11.3751	11.1067	10.9126	24.3186	BC013059	chr15	-	EEF1D	Homologene:EEF1D
AK208404	uc009uim.1	85.543	118.776	96.3407	4.59693	3.68295	8.32234	6.40702	9.04313	7.74482	5.4679	AK208404	chrX	-		no match
Raly	uc008njv.2	85.2437	85.5723	81.3917	41.9092	41.1774	37.5986	40.4202	38.0903	41.1178	14.225	NM_001139513	chr2	+	RALY	Homologene:RALY
Ptp4a2	uc012dls.1	85.1713	86.4118	81.3603	5.60005	5.65675	7.50257	5.27819	6.19034	5.33887	26.6837	AK017872	chr4	+	PTP4A2	Homologene:PTP4A2
2310036O22Rik	uc009moy.1	85.169	87.7671	82.2346	26.2631	29.7969	25.0329	32.4301	35.3718	48.9373	5.66696	NM_026760	chr8	+	C19ORF43	Homologene:2310036O22RIK
Canx	uc007isf.2	85.1525	88.3794	81.5627	7.14259	7.14399	8.03983	9.99685	11.4683	9.88314	19.1654	NM_007597	chr11	-	CANX	Homologene:CANX
Sema3a	uc008wmb.2	85.1418	88.2493	84.2893	0.369778	0.320511	0.290191	0.35697	0.319709	0.348157	37.0076	AK140817	chr5	+	SEMA3A	Homologene:SEMA3A
Hnrnpf	uc009dlf.2	85.0388	87.5136	87.1869	11.4075	13.7028	12.1644	11.8783	14.4796	14.8583	33.1172	NM_001166431	chr6	+		no match
Usmg5	uc008huo.1	84.9554	83.6304	68.9775	6.96749	6.80976	6.28887	6.30926	6.82311	5.83547	8.13556	NM_023211	chr19	-	USMG5	Homologene:USMG5
Bat1a	uc008cgz.2	84.9115	84.1169	76.8168	28.3772	29.7649	31.933	29.7481	34.8502	35.3419	9.29287	AK171507	chr17	+	BAT1	Homologene:BAT1A
Ppm1g	uc008wxr.1	84.7615	76.5726	71.5125	14.5337	23.1536	25.4422	19.2672	31.8355	36.643	4.97273	NM_008014	chr5	-	PPM1G	Homologene:PPM1G
Commd3	uc008ilx.1	84.7584	84.4301	84.301	6.51254	6.00044	6.80643	5.66235	6.39708	7.2762	66.3642	NM_147778	chr2	+	COMMD3	Homologene:COMMD3
Snx5	uc008mqq.2	84.6162	86.9044	81.3339	16.1018	16.0395	14.2923	13.6834	13.5955	14.566	21.9139	NM_024225	chr2	-	SNX5	Homologene:SNX5
Eif3a	uc008iby.1	84.6118	83.4263	83.2254	4.23468	4.28988	4.6476	3.20493	3.79049	3.35698	58.1724	AK082006	chr19	-		no match
Lonp1	uc008dcp.1	84.583	77.3643	78.3612	21.7271	23.6388	19.6369	18.5355	21.6517	24.405	12.6585	NM_028782	chr17	-	LONP1	Homologene:LONP1
Zfp36l2	uc008dsq.1	84.5098	92.3302	80.185	44.9835	77.7313	105.547	57.1575	106.135	125.789	-0.0171039	NM_001001806	chr17	-	ZFP36L2	Homologene:ZFP36L2
Raly	uc008njs.2	84.4543	84.706	80.9847	44.2397	43.758	39.8628	44.7822	41.5725	45.3555	12.825	AK152290	chr2	+	RALY	Homologene:RALY
Mrps21	uc008qlj.1	84.3948	76.4154	73.9782	12.8697	11.164	9.42834	11.0688	11.3737	10.9186	11.8863	AB049956	chr3	-	MRPS21	Homologene:MRPS21
Uba2	uc009giu.1	84.3613	84.5006	77.7524	6.06458	5.73174	5.16883	5.27106	5.57018	5.31119	19.1791	NM_016682	chr7	-	SAE2	Homologene:SAE2
Anxa3	uc008yfl.2	84.3408	81.9142	71.9843	8.35299	8.26583	6.43665	5.21153	5.85303	6.42211	10.7699	AK169423	chr5	+	ANXA3	Homologene:ANXA3
Canx	uc007ish.2	84.1704	87.6753	80.4031	7.15114	7.15162	8.06045	10.0029	11.4719	9.88173	18.0386	NM_001110500	chr11	-	CANX	Homologene:CANX
Fads1	uc008gpe.2	84.1661	86.558	79.8182	3.5996	3.78809	4.69939	3.91226	5.32508	4.33088	21.895	NM_146094	chr19	+	FADS1	Homologene:FADS1
Ahsa1	uc007oit.1	84.1547	81.4184	77.3321	14.9299	13.7544	10.8195	14.2065	13.8417	14.8703	17.3137	NM_146036	chr12	+	AHSA1	Homologene:AHSA1
Cfdp1	uc009nmx.1	84.1098	77.4911	78.1903	1.70743	1.43016	1.30828	1.29356	1.27146	1.50224	20.7977	NM_011801	chr8	-	CFDP1	Homologene:CFDP1
Ctnnb1	uc009scv.2	84.0472	85.8513	73.9871	22.7022	23.2351	23.0137	19.8238	21.3148	20.8622	8.99177	AY751549	chr9	+	CTNNB1	Homologene:CTNNB1
Rexo2	uc009pia.1	83.959	71.8406	71.1013	13.2062	11.9276	10.1736	12.5622	11.4698	14.4444	8.51803	NM_024233	chr9	-	REXO2	Homologene:REXO2
2900010M23Rik	uc008bfk.1	83.9505	90.4376	77.2764	15.4531	15.4362	12.246	21.2364	18.172	21.978	8.69748	NM_026063	chr17	-	C6ORF125	Homologene:2900010M23RIK
Snx5	uc008mqr.2	83.7444	86.633	79.9415	17.3823	17.3105	15.3966	15.318	14.6359	16.3743	18.3024	NM_001199188	chr2	-	SNX5	Homologene:SNX5
Hdlbp	uc007cdx.1	83.6778	83.7829	79.3629	23.167	21.6481	21.9787	20.4221	21.2162	20.8754	21.0896	AK153965	chr1	-	HDLBP	Homologene:HDLBP
Smc4	uc008pma.1	83.634	83.0566	83.6489	1.25691	1.32746	0.944054	0.790752	0.792572	0.976717	76.3206	NM_133786	chr3	+	SMC4	Homologene:SMC4
Atp5c1	uc008ihn.2	83.626	83.1816	79.9985	53.4394	58.2741	48.856	44.8547	55.5467	50.2594	5.69466	NM_001112738	chr2	-	ATP5C1	Homologene:ATP5C1
Canx	uc007isg.2	83.5069	87.1054	79.4335	7.1454	7.14794	8.04706	10.0019	11.4732	9.88902	17.1276	NM_001110499	chr11	-	CANX	Homologene:CANX
MRPS17	uc008zte.1	83.4928	80.9692	65.5252	18.8744	18.1258	16.0083	13.8476	11.474	13.4348	6.02004	AK186582	chr5	+	MRPS17	Homologene:MRPS17
Ddx39	uc009mla.2	83.4573	84.2522	81.4546	14.2797	13.5138	13.7056	15.7584	17.7058	16.0436	28.3795	NM_197982	chr8	+	DDX39	Homologene:DDX39
Smc4	uc008pmb.1	83.4336	82.752	83.0986	1.25283	1.32455	0.941401	0.787121	0.789519	0.974783	75.9317	BC061481	chr3	+	SMC4	Homologene:SMC4
AK185681	uc009cut.1	83.4136	95.6837	86.8133	12.8415	13.0814	22.28	22.2195	25.6924	23.9955	8.05036	AK185681	chr6	+		no match
Hars	uc008eop.2	83.3972	81.9936	77.3171	4.25066	4.23643	2.92824	3.52646	3.49603	3.73948	22.8802	NM_008214	chr18	-	HARS	Homologene:HARS
Pdap1	uc009ame.1	83.3221	80.1165	80.6724	5.4703	5.3332	6.38935	6.59542	6.4744	7.31304	35.455	NM_001033313	chr5	-	PDAP1	Homologene:PDAP1
Ndufa3	uc009eve.1	83.2942	104.354	100.2	90.1241	90.3671	86.4675	107.49	105.616	101.551	-0.0686099	NM_025348	chr7	+	NDUFA3	Homologene:NDUFA3
Drap1	uc008gcy.1	83.2232	89.6327	79.5245	28.8207	33.2797	30.0478	29.0863	31.2644	31.3314	9.77565	AK005445	chr19	-	DRAP1	Homologene:DRAP1
Nono	uc009txs.2	83.1791	85.1912	79.4829	8.56757	8.94624	7.19709	7.183	7.53614	7.54832	23.7241	NM_023144	chrX	+	NONO	Homologene:NONO
Edf1	uc008isn.1	83.1719	82.4951	80.0877	50.9255	57.7076	33.0604	38.3748	35.5846	42.0754	4.00481	NM_021519	chr2	+	EDF1	Homologene:EDF1
Hnrnpf	uc012eqy.1	83.1676	85.6803	84.9384	11.1631	13.394	11.9023	11.6149	14.1695	14.5437	33.1234	NM_001166430	chr6	+		no match
Hdlbp	uc007cdy.1	83.1531	84.2213	79.1237	22.9039	21.4423	21.7511	20.1376	20.952	20.5714	20.0833	NM_133808	chr1	-	HDLBP	Homologene:HDLBP
Acsl5	uc008hxp.1	83.0299	79.5518	75.6645	3.25474	5.11133	3.84719	3.1071	4.79637	4.52625	19.2739	NM_027976	chr19	+	ACSL5	Homologene:ACSL5
Nckap1	uc008khm.1	83.0253	84.1537	78.7259	8.86318	8.86864	7.87938	8.33466	8.71233	7.98571	23.9859	NM_016965	chr2	-	NCKAP1	Homologene:NCKAP1
Lyar	uc008xgi.1	82.9492	80.9769	77.275	0.653513	0.726265	0.554915	0.281449	0.255198	0.377622	26.1555	AK076727	chr5	+	LYAR	Homologene:LYAR
Fn1	uc007bjw.1	82.9151	101.792	88.0775	44.8387	45.3093	45.2778	40.0353	43.1868	42.5812	4.72937	AK147683	chr1	-	FN1	Homologene:FN1
Bud31	uc009amg.1	82.8923	89.6192	74.9943	7.58907	8.23709	6.35329	5.70207	5.98499	6.79589	10.1612	NM_001008705	chr5	+	BUD31	Symbol match:BUD31
Calm3	uc009fin.1	82.862	88.6827	80.848	94.3967	107.523	140.011	139.309	167.341	172.05	-1.6756	NM_007590	chr7	-	CALM3	Homologene:CALM3
Cnn3	uc012cwy.1	82.8498	80.8982	78.5629	19.7882	24.4337	21.3348	20.563	25.7538	29.1937	13.2416	AK051121	chr3	+	CNN3	Homologene:CNN3
Polr2j	uc008zzw.2	82.7635	85.3454	74.0969	10.518	11.59	8.9087	10.4515	10.4632	10.897	11.6313	NM_011293	chr5	+	POLR2J	Homologene:POLR2J
Lass2	uc008qjk.1	82.7051	99.272	77.3947	14.0016	13.499	18.6136	14.9209	18.816	16.132	6.03189	AK216148	chr3	+	LASS2	Homologene:LASS2
Slc25a39	uc007lrt.2	82.6755	90.1841	81.9338	132.859	128.695	140.628	157.579	153.364	160.202	-4.28892	NM_026542	chr11	-	SLC25A39	Homologene:SLC25A39
Fn1	uc007bjy.1	82.6731	101.744	87.8822	46.2277	46.7355	46.7279	41.2307	44.6076	43.9245	4.52368	BC138421	chr1	-	FN1	Homologene:FN1
Nono	uc009txt.2	82.6319	84.337	78.617	8.55471	8.93503	7.19136	7.16987	7.52471	7.53264	23.2087	AK033201	chrX	+	NONO	Homologene:NONO
Dbi	uc007cje.1	82.6288	86.8906	85.5781	54.2745	51.7947	42.0537	43.5805	43.2025	45.5437	6.83272	NM_001037999	chr1	-	DBI	Homologene:DBI
Nckap1	uc008khn.1	82.6158	83.1487	78.2363	8.81632	8.82362	7.83954	8.29318	8.6696	7.94937	25.0807	BC127067	chr2	-	NCKAP1	Homologene:NCKAP1
Myadm	uc009eup.1	82.5761	96.0402	84.2866	50.5094	50.8657	94.1268	92.7617	107.801	100.894	0.181302	NM_001093764	chr7	+	MYADM	Symbol match:MYADM
Fn1	uc007bjv.1	82.5734	101.8	88.0967	45.0231	45.533	45.5139	40.2031	43.3721	42.7839	4.6326	AK147315	chr1	-	FN1	Homologene:FN1
Gdi2	uc007piu.1	82.551	81.6525	79.3172	6.6828	7.99161	9.45778	5.46785	8.09249	7.92275	30.9405	NM_008112	chr13	+	GDI2	Homologene:GDI2
Rab7	uc009cuv.1	82.5089	79.2773	74.5005	25.7592	26.5434	24.5114	28.6005	28.5293	25.6754	11.6739	NM_009005	chr6	-	RAB7A	Homologene:RAB7
Ddx39	uc009mlb.2	82.4809	82.8919	78.4392	14.208	13.6766	13.7928	15.676	17.5272	16.1059	21.5577	AK151395	chr8	+	DDX39	Homologene:DDX39
Eif2s2	uc008njw.1	82.4647	83.8224	79.8653	2.23974	1.78383	2.02025	1.5192	2.2734	1.82696	35.3771	NM_026030	chr2	-	EIF2S2	Homologene:EIF2S2
Cd81	uc009kou.2	82.4568	86.9526	80.135	106.771	117.569	149.414	101.691	115.228	119.105	-2.06018	NM_133655	chr7	+	CD81	Homologene:CD81
Fn1	uc007bjz.1	82.37	101.584	88.0358	46.0227	46.4923	46.47	41.0467	44.3948	43.7007	4.53049	AK170755	chr1	-	FN1	Homologene:FN1
Sema3a	uc008wmc.2	82.3602	84.9617	81.4519	0.349322	0.297237	0.287725	0.340869	0.294183	0.335098	39.7483	NM_009152	chr5	+	SEMA3A	Homologene:SEMA3A
AK205936	uc009iln.1	82.3466	121.329	79.4037	2.10565	2.99766	4.61264	4.64868	6.89629	5.81195	3.82496	AK205936	chr7	+		no match
Ube2d3	uc008rlr.1	82.3189	78.7553	74.618	2.33214	1.83779	2.57362	2.23142	2.67473	1.81061	19.0895	AK014344	chr3	+	UBE2D3	Homologene:UBE2D3
Hprt	uc009ter.1	82.2345	78.9499	74.1576	3.03771	2.88055	3.01202	4.17846	4.61799	3.52601	17.6525	NM_013556	chrX	+	HPRT1	Homologene:HPRT1
Ssr4	uc009tms.2	82.1904	86.4914	79.9993	56.7325	51.2347	72.0815	67.4944	70.2163	68.473	2.04375	NM_001166480	chrX	+	SSR4	Homologene:SSR4
Tmem176b	uc012elj.1	82.1709	95.6688	87.0814	56.2512	70.3672	76.6919	64.3925	83.7548	86.267	1.14104	NM_001164208	chr6	-	TMEM176B	Homologene:TMEM176B
Psma1	uc009jhy.1	82.1454	76.541	75.0679	14.482	13.3101	13.3906	15.0901	14.6509	14.7382	16.1647	NM_011965	chr7	-	PSMA1	Homologene:PSMA1
Mtpn	uc009bit.2	82.0767	91.7429	81.1912	6.00441	6.52723	7.59759	5.56772	6.98549	6.60922	13.1178	NM_008098	chr6	-	MTPN	Homologene:MTPN
Stt3a	uc009oty.1	82.0613	88.7225	79.742	9.00707	8.02267	14.2908	13.2926	17.7745	13.97	11.816	NM_008408	chr9	-	STT3A	Homologene:STT3A
Mtap	uc008tof.2	82.0294	83.8626	79.4856	0.407416	0.342216	0.532582	0.446254	0.313198	0.377488	33.6855	NM_024433	chr4	+	MTAP	Homologene:MTAP
Amigo2	uc011zyk.1	81.9153	82.8772	73.114	0.559018	0.496915	0.465103	0.459592	0.542666	0.639985	14.3928	NM_001164602	chr15	-	AMIGO2	Homologene:AMIGO2
AK191723	uc008dzn.1	81.8695	79.8957	78.8792	0.136682	0.416968	0.408295	0.125732	0	0.215581	43.7756	AK191723	chr18	-		no match
Fn1	uc007bjx.1	81.8589	100.339	86.6714	44.2226	44.8833	44.6791	39.5254	42.4264	41.8523	4.73546	AK147639	chr1	-	FN1	Homologene:FN1
Rnh1	uc012fwp.1	81.8482	86.6144	75.4635	46.527	48.0211	40.3375	42.9472	46.2637	44.0925	5.77702	NM_001172101	chr7	-	RNH1	Homologene:RNH1
Ddx3x	uc012hey.1	81.7449	81.3975	80.1901	2.9339	3.27564	2.81224	3.24535	4.02413	3.65378	56.8791	BC172016	chrX	+	DDX3X	Homologene:DDX3X
Rnh1	uc009kjt.2	81.6945	86.4968	76.0541	47.4861	48.854	41.7409	43.2084	47.3121	44.8365	5.97581	NM_001172100	chr7	-	RNH1	Homologene:RNH1
Ddx3x	uc009srl.2	81.4836	81.7481	80.4107	2.93255	3.27343	2.81065	3.24462	4.02424	3.65316	59.6266	NM_010028	chrX	+	DDX3X	Homologene:DDX3X
Polr1d	uc009anu.1	81.4601	87.8765	81.7724	6.53592	6.43258	5.89366	4.16201	5.56025	5.45931	20.262	NM_009087	chr5	+	POLR1D	Symbol match:POLR1D
Rps19	uc009fqr.1	81.4326	74.118	67.3218	13.2288	7.58219	4.04189	11.5414	5.40092	5.34413	8.26035	AK012052	chr7	+	RPS19	Homologene:RPS19
Mtch1	uc008bsu.1	81.4095	87.6758	82.4809	96.6394	111.453	117.21	123.65	141.77	159.398	-1.81359	AK154010	chr17	-	MTCH1	Homologene:MTCH1
Slc3a2	uc012bib.1	81.3693	84.7833	79.4091	15.315	16.1522	17.7135	16.1519	17.1189	18.0908	21.0937	NM_008577	chr19	-	SLC3A2	Homologene:SLC3A2
Ndfip1	uc008esk.1	81.3005	83.3296	77.2541	18.3486	29.276	28.5281	23.3502	40.876	45.811	4.53739	AK050560	chr18	+	NDFIP1	Homologene:NDFIP1
Fn1	uc007bka.1	81.2825	99.7947	86.7788	45.4449	46.1162	45.908	40.5675	43.6649	43.0018	4.61019	BC145271	chr1	-	FN1	Homologene:FN1
Txnl1	uc008fdy.1	81.2743	81.7033	74.0483	10.5296	13.7822	15.2069	9.61305	11.8245	12.1685	13.7162	AK144211	chr18	-	TXNL1	Homologene:TXNL1
Ddx3x	uc009srm.2	81.1654	81.4704	79.4155	2.93254	3.27393	2.8112	3.24386	4.02266	3.65147	49.5889	BC150862	chrX	+	DDX3X	Homologene:DDX3X
Tbca	uc007rlx.1	81.1281	86.9095	79.1231	0.692379	0.890236	0.615081	1.06909	0.827671	0.946543	19.5645	NM_009321	chr13	+	TBCA	Homologene:TBCA
Fn1	uc007bju.1	81.1173	99.4645	85.991	43.5522	43.9675	43.9632	38.9037	41.982	41.3769	4.77165	NM_010233	chr1	-	FN1	Homologene:FN1
Rbm39	uc008nmo.1	81.0238	77.7436	75.2743	2.39666	2.54729	2.39682	1.8879	2.15282	1.85363	24.7225	BC082607	chr2	-	RBM39	Homologene:RBM39
Bst2	uc009mdr.1	80.9208	87.9365	77.8809	31.9499	31.1803	24.6735	35.7949	36.5025	37.972	6.87364	NM_198095	chr8	-	BST2	Homologene:BST2
BC025067	uc008rfn.1	80.8772	73.2395	64.8478	10.1846	11.6007	7.94717	15.3657	15.5361	17.9993	6.70528	BC025067	chr3	-		no match
Stub1	uc008bcf.1	80.8368	82.3116	79.0286	54.9396	55.0138	50.4712	57.399	62.0904	61.9859	4.84107	NM_019719	chr17	-	STUB1	Homologene:STUB1
Gdi2	uc011yvx.1	80.8329	79.3968	76.3849	5.97186	7.28408	8.97955	4.32955	7.27427	6.91478	24.6429	AK079690	chr13	+	GDI2	Homologene:GDI2
Emg1	uc009drg.2	80.8248	78.4513	77.206	10.5037	10.4783	8.60862	9.52595	10.0337	9.69215	31.234	NM_013536	chr6	-	EMG1	Homologene:EMG1
Cdc37	uc009okg.1	80.6569	77.2378	72.0231	19.1397	21.3879	18.3805	18.931	20.1426	20.7342	12.3339	NM_016742	chr9	-	CDC37	Homologene:CDC37
Tubb6	uc008fmd.1	80.5926	86.4298	80.373	44.3767	46.5623	50.1192	67.4608	64.3343	68.9	2.18	NM_026473	chr18	+	TUBB6	Homologene:TUBB6
Mrps17	uc008ztd.1	80.5152	84.6657	76.3502	9.07176	8.28468	8.01129	7.21173	7.36535	6.78599	16.6928	AK003008	chr5	+	MRPS17	Homologene:MRPS17
Amigo2	uc007xks.2	80.5151	81.7742	72.067	0.552288	0.490445	0.478502	0.46152	0.535448	0.641985	14.4413	NM_001164563	chr15	-	AMIGO2	Homologene:AMIGO2
Hnrnpa1	uc012aai.1	80.412	85.1046	80.9393	1.55934	1.7748	1.30235	1.05315	1.57757	1.06826	29.1137	NR_002883	chr15	+		no match
Atp5j	uc007zth.1	80.3824	87.6093	77.4384	27.9823	31.8962	26.9927	35.8572	38.0562	37.9936	6.71217	AK078484	chr16	-	ATP5J	Homologene:ATP5J
Samm50	uc007xbx.1	80.3107	76.8156	71.7153	9.72589	8.90753	7.75491	8.56054	7.95101	8.44927	15.0726	NM_178614	chr15	+	SAMM50	Homologene:SAMM50
Nfe2l2	uc008keq.1	80.2525	88.5042	79.3495	18.4645	18.1324	21.5648	19.3032	23.4685	21.4895	11.214	NM_010902	chr2	-	NFE2L2	Homologene:NFE2L2
Ssr2	uc008pvs.1	80.2105	96.1937	82.894	55.0243	53.3127	62.9492	57.5468	60.8999	61.4688	2.95548	AK020145	chr3	+	SSR2	Homologene:SSR2
Cald1	uc009bhl.1	80.159	72.694	76.5875	1.1655	1.34304	2.02096	3.06784	2.73917	3.28899	18.7004	AF439859	chr6	+	CALD1	Symbol match:CALD1
Ssr4	uc009tmr.2	80.1287	85.4169	77.8042	56.8144	51.3036	72.1844	67.5508	70.2844	68.5637	1.79171	NM_009279	chrX	+	SSR4	Homologene:SSR4
Mat2a	uc009cip.1	80.0699	93.1861	85.9041	14.4943	13.9976	15.3291	13.2028	14.7436	13.5293	10.7812	NM_145569	chr6	-	MAT2A	Homologene:MAT2A
AK178359	uc007xnq.1	80.0535	83.2186	73.6616	29.3433	30.3028	43.9303	49.2507	55.8533	52.5004	2.86588	AK178359	chr15	+		no match
Bat1a	uc008chc.2	79.9514	76.1638	72.1695	31.5842	34.0044	33.0693	35.9837	40.2429	40.9928	7.1884	BC024859	chr17	+	BAT1	Homologene:BAT1A
Psmc3	uc008kuf.2	79.9472	72.6943	69.0535	20.7198	22.0296	15.1162	19.2797	19.3541	19.358	8.95607	NM_008948	chr2	+	PSMC3	Homologene:PSMC3
Ctnnb1	uc012hcn.1	79.8612	83.6224	73.3615	32.1002	32.7652	29.1901	25.2851	25.1856	26.6431	8.05046	NM_001165902	chr9	+	CTNNB1	Homologene:CTNNB1
Hnrnpa1	uc007xxt.1	79.8565	83.3131	80.2378	1.51831	1.74335	1.28717	1.00399	1.53961	1.07012	36.8917	BC052723	chr15	+		no match
Cldn6	uc008asw.2	79.7443	95.7434	82.6813	0.193006	0.171731	0.0720681	0.0221929	0	0.0190261	10.0256	NM_018777	chr17	+	CLDN6	Homologene:CLDN6
Hsd17b10	uc009upu.1	79.6645	75.5351	67.9069	14.3616	16.9458	17.099	14.459	15.381	15.4288	9.53477	NM_016763	chrX	+	HSD17B10	Homologene:HSD17B10
Anapc5	uc008zmm.1	79.6062	80.2436	77.2376	4.99923	5.08622	4.70167	5.25078	6.26185	5.40487	37.8558	AK003821	chr5	-	ANAPC5	Homologene:ANAPC5
Snrnp70	uc009gux.1	79.5936	71.1673	70.0462	32.4085	34.5887	36.2874	36.8968	39.7388	39.2096	6.18697	AK005045	chr7	-	SNRP70	Homologene:SNRP70
Immt	uc012eng.1	79.5311	82.1911	75.193	9.47524	9.82803	9.73624	8.04965	9.14984	9.2507	18.7065	AK146640	chr6	+	IMMT	Homologene:IMMT
Dnaja2	uc009mqa.1	79.4874	76.3191	71.7649	4.07321	3.78512	2.98089	2.52621	2.15071	2.33111	17.8343	NM_019794	chr8	-	DNAJA2	Homologene:DNAJA2
Ccni	uc008yed.2	79.3395	83.523	71.8738	26.8036	30.8348	38.014	29.3163	49.715	52.8847	3.2075	NM_017367	chr5	-	CCNI	Homologene:CCNI
Hnrnpa1	uc007xxp.1	79.3216	83.9143	80.2555	1.54457	1.75759	1.28931	1.0432	1.5628	1.06295	30.2062	NM_010447	chr15	+		no match
Gas5	uc007dex.1	79.2456	78.8495	74.1239	2.01448	1.97807	1.57595	0.659884	0.724606	0.642104	24.622	BC055883	chr1	+	GAS5	Symbol match:GAS5
Surf4	uc008iwl.2	79.1525	90.8639	81.72	60.2489	59.5681	73.4963	62.3417	70.248	69.0252	2.11594	NM_011512	chr2	-	SURF4	Homologene:SURF4
Gm5148	uc008paz.1	79.0534	89.8748	82.5418	34.1286	33.0612	20.0082	23.8654	19.0847	22.2653	6.75892	NM_198657	chr3	-		no match
Lsm4	uc012gfd.1	79.0047	73.3707	75.2623	29.2122	32.2578	22.6034	26.3051	24.3563	27.2932	10.6385	NM_015816	chr8	+	LSM4	Homologene:LSM4
Kars	uc009nne.2	78.9944	78.7607	73.9242	15.5065	15.2172	12.7661	11.5918	14.5332	12.7471	18.5738	NM_053092	chr8	-	KARS	Homologene:KARS
Tpm3	uc008qbj.1	78.9553	79.8205	74.949	16.0003	14.5126	17.8325	17.2247	17.3002	16.3686	20.2495	AK168843	chr3	+	TPM3	Symbol match:TPM3
Immt	uc009chl.1	78.932	81.2076	74.2601	9.3956	9.72316	9.64191	7.96413	9.04905	9.15915	18.4649	AK169365	chr6	+	IMMT	Homologene:IMMT
Immt	uc009chm.1	78.9277	81.5048	74.4112	9.36125	9.69155	9.49052	7.8403	8.88856	9.01742	18.288	AK033126	chr6	+	IMMT	Homologene:IMMT
Srsf6	uc008nsc.2	78.7532	75.07	69.948	25.9704	34.4707	31.8381	18.9005	25.2877	29.5816	6.5628	NM_026499	chr2	+		no match
6330577E15Rik	uc008hvk.1	78.6924	76.8608	72.5841	3.5243	6.71322	7.12095	3.80001	6.81874	8.55905	18.18	NM_026377	chr19	+	C10ORF78	Homologene:6330577E15RIK
Rbpj	uc008xlk.1	78.5758	84.4376	79.371	1.06746	1.3192	2.07444	0.934663	1.61374	1.28831	23.6449	AK153163	chr5	+	RBPJ	Homologene:RBPJ
Cenpb	uc008mkx.1	78.5524	85.7648	77.6984	60.8161	83.8841	84.3522	59.142	85.347	90.3746	0.2332	NM_007682	chr2	-	CENPB	Homologene:CENPB
Rnf10	uc008zdl.2	78.5331	82.3971	75.2616	25.293	46.0635	50.7939	26.1756	54.245	63.8004	2.1435	NM_016698	chr5	-	RNF10	Homologene:RNF10
Cct4	uc007ien.1	78.5096	80.9172	75.295	2.30684	25.5544	15.7115	1.55577	16.4759	22.4118	6.12654	AK163369	chr11	+	CCT4	Homologene:CCT4
Arpc5	uc007czk.2	78.5049	79.3766	75.646	16.2214	16.6242	14.5307	19.9104	20.4497	20.2769	17.8856	AK208127	chr1	+	ARPC5	Homologene:ARPC5
Rrm2	uc007ner.2	78.4732	83.2392	72.2617	1.28891	1.36924	1.54309	1.30232	1.41785	1.48155	13.6877	NM_009104	chr12	+	RRM2	Homologene:RRM2
Rbpj	uc008xlj.1	78.4145	84.4708	79.1905	1.05678	1.30981	2.0373	0.925752	1.60081	1.27234	22.8784	NM_001080927	chr5	+	RBPJ	Homologene:RBPJ
Eno3	uc007jvy.1	78.4018	73.2859	66.484	38.3122	38.8477	32.149	48.2955	43.7403	48.4939	3.527	NM_007933	chr11	+	ENO3	Homologene:ENO3
Ube2d3	uc008rlp.1	78.3642	77.0545	73.1041	6.85242	6.89471	6.00096	6.7697	7.34681	6.82711	23.5421	NM_025356	chr3	+	UBE2D3	Homologene:UBE2D3
Tomm22	uc007wud.1	78.2875	86.0913	75.9028	10.7588	13.1207	11.5925	12.4493	13.605	15.2084	11.9244	NM_172609	chr15	+	TOMM22	Homologene:TOMM22
Wdr1	uc008xgs.1	78.2714	82.3222	76.8388	58.2602	62.384	60.8031	57.4427	66.2576	65.5555	3.66372	NM_011715	chr5	-	WDR1	Homologene:WDR1
Eif4b	uc011zzw.1	78.1633	66.859	68.9832	20.7472	22.6745	17.5288	18.4413	19.2534	19.491	8.12616	BC147748	chr15	+	EIF4B	Homologene:EIF4B
Hnrnpa1	uc007xxr.1	78.1534	82.1394	78.8552	1.57391	1.7796	1.34731	1.03269	1.60162	1.10198	33.0445	NM_001039129	chr15	+		no match
Chchd2	uc008ztn.1	77.9956	79.7434	71.4126	204.658	89.2549	100.391	213.905	84.8372	57.9095	-0.729563	NM_024166	chr5	-	CHCHD2	Homologene:CHCHD2
Rnf10	uc008zdm.2	77.9604	82.3371	74.8951	25.271	46.0224	50.7455	26.1536	54.1849	63.7343	2.12268	AK004579	chr5	-	RNF10	Homologene:RNF10
Ube2d3	uc008rln.1	77.9257	76.4094	72.2258	5.66785	5.66192	5.11083	5.26112	5.99292	5.24958	22.3371	AK009936	chr3	+	UBE2D3	Homologene:UBE2D3
Ezr	uc008ahv.1	77.8992	77.9232	76.454	66.2583	65.2772	54.4827	47.4523	45.5992	48.9154	2.47503	NM_009510	chr17	-		no match
2010107E04Rik	uc007pef.1	77.864	91.5681	82.6911	6.70465	7.47953	5.01532	2.73441	5.56157	4.24761	10.8967	NM_027360	chr12	-		no match
Ndufa10	uc007cbh.1	77.7105	76.9742	72.8967	30.6994	31.2948	24.368	26.1962	27.3334	28.2244	12.4613	NM_024197	chr1	-	NDUFA10	Homologene:NDUFA10
Ppp2ca	uc007ivb.1	77.6651	76.9552	70.8584	30.1039	101.161	53.0021	30.8087	56.8939	77.3646	0.609871	NM_019411	chr11	+	PPP2CA	Homologene:PPP2CA
Ndufa7	uc008bzu.1	77.6162	83.6614	68.492	118.59	120.634	85.6739	109.352	98.8441	109.859	-2.01419	NM_023202	chr17	+	NDUFA7	Homologene:NDUFA7
Ptp4a2	uc008uyh.2	77.5507	78.3612	75.3833	7.01075	7.50515	8.40406	7.05425	8.59802	7.02624	35.2122	NM_001164745	chr4	+	PTP4A2	Homologene:PTP4A2
Eno3	uc007jvx.2	77.5352	75.6532	67.1053	38.9078	39.4564	32.6408	48.9592	44.435	49.179	3.63011	NM_001136062	chr11	+	ENO3	Homologene:ENO3
Mtch1	uc008bst.1	77.5	84.6185	79.1374	94.2076	108.567	114.217	120.566	138.271	155.346	-1.86595	NM_019880	chr17	-	MTCH1	Homologene:MTCH1
BC025885	uc007hrz.1	77.4889	77.768	77.1328	4.54469	18.4051	18.5426	4.67603	19.5873	21.5167	8.01882	BC025885	chr11	-		no match
Pgrmc1	uc009sxo.1	77.4763	83.3602	75.4698	17.7464	20.9074	26.8584	26.7487	30.4107	31.8903	7.67923	NM_016783	chrX	+	PGRMC1	Homologene:PGRMC1
Rrm1	uc009irp.2	77.4524	78.9756	74.0228	2.06705	1.79792	1.90019	1.907	1.8992	1.68671	27.4534	NM_009103	chr7	+	RRM1	Homologene:RRM1
Ptp4a2	uc008uyg.2	77.3585	78.563	75.2475	8.31979	8.90485	10.3598	9.32168	10.9697	9.72582	30.9494	NM_008974	chr4	+	PTP4A2	Homologene:PTP4A2
Ndufs2	uc007dnm.1	77.3477	69.6714	65.5826	47.2608	47.3068	39.5179	40.4052	42.4076	42.8415	3.99026	NM_153064	chr1	-	NDUFS2	Homologene:NDUFS2
Immt	uc009chk.1	77.2695	80.2896	72.7536	9.11496	9.45542	9.24403	7.58487	8.67822	8.7723	17.0827	AK152588	chr6	+	IMMT	Homologene:IMMT
Psmc4	uc009fxp.1	77.2523	77.0339	71.5781	25.2538	25.4319	21.6936	26.255	28.7741	30.525	10.7513	NM_011874	chr7	-	PSMC4	Homologene:PSMC4
Rnf10	uc008zdk.2	77.2434	82.1358	74.4103	25.3196	46.1102	50.8433	26.2001	54.296	63.8632	2.07875	AK034953	chr5	-	RNF10	Homologene:RNF10
Rbm39	uc008nmp.1	77.2315	73.6414	71.3505	2.27023	2.41824	2.26025	1.75851	1.98475	1.74885	22.9201	BC092268	chr2	-	RBM39	Homologene:RBM39
Ctsb	uc007uhh.1	77.1989	78.9434	72.287	39.9653	59.0348	72.9394	45.5016	79.4792	77.5989	0.792697	NM_007798	chr14	+	CTSB	Homologene:CTSB
Rpl29	uc007avm.2	77.1922	91.1063	85.2189	5.5847	5.12845	5.56084	2.7259	5.29923	4.35927	11.1654	AB350826	chr1	+	LOC283412	Homologene:RPL29
Egr1	uc008elt.1	77.1656	84.7511	77.1631	4.20832	4.55061	8.43946	8.05898	10.4157	9.70529	13.8815	NM_007913	chr18	+	EGR1	Homologene:EGR1
Rbpj	uc008xlh.1	77.1442	82.8743	77.9128	1.04821	1.29543	2.03714	0.917977	1.58472	1.26515	23.6804	NM_001080928	chr5	+	RBPJ	Homologene:RBPJ
Ctsz	uc008ofd.1	77.127	82.9108	79.4659	71.2431	76.0609	63.7285	63.464	65.9852	67.0384	2.06416	NM_022325	chr2	-	CTSZ	Homologene:CTSZ
Vapa	uc008dgd.2	77.1259	79.4712	70.3896	36.56	60.3501	51.4947	45.1945	56.0994	65.9959	1.97443	NM_013933	chr17	-	VAPA	Homologene:VAPA
Ptp4a2	uc008uyf.2	77.1121	78.3966	75.369	9.11825	9.87266	11.2295	9.98945	12.6367	13.8334	25.6069	AK155895	chr4	+	PTP4A2	Homologene:PTP4A2
Rnh1	uc009kjs.2	77.0411	82.5941	71.5087	42.6758	44.0577	37.0581	39.4234	42.5104	40.4936	5.82167	NM_145135	chr7	-	RNH1	Homologene:RNH1
Sdpr	uc007axk.1	77.0391	76.7698	70.9698	8.58265	9.21485	6.7991	6.87295	8.43143	8.397	18.0486	NM_138741	chr1	+	SDPR	Homologene:SDPR
Ube2d2b	uc012cyd.1	77.0132	76.0769	72.1932	6.73884	6.78426	5.90458	6.65842	7.22526	6.71671	24.6342	BC024351	chr3	+		no match
AB339929	uc012aua.1	77.003	102.174	76.3229	1.71422	3.85116	3.36418	3.13544	2.27324	1.49335	5.57716	AB339929	chr17	+		no match
Immt	uc009cho.1	76.9948	84.3899	78.2426	6.93356	7.00708	5.75285	4.01425	4.86318	4.03176	17.308	AK006977	chr6	+	IMMT	Homologene:IMMT
Immt	uc009chh.1	76.9286	78.9133	72.2451	9.80112	10.3696	9.77168	8.18501	9.28036	9.47786	18.2736	AK163491	chr6	+	IMMT	Homologene:IMMT
Hnrnpa1	uc012aah.1	76.9282	82.0545	78.7224	1.4111	1.60473	1.22221	0.968421	1.34187	1.01706	27.8738	D86728	chr15	+		no match
Eif6	uc008nll.1	76.9098	76.7883	68.4191	80.8502	86.2056	81.2772	84.4822	90.632	93.9032	-1.69564	NM_010579	chr2	-	ITGB4BP	Homologene:ITGB4BP
Tpm3	uc008qbi.1	76.8409	77.8746	72.7379	15.3894	13.9914	17.2262	16.6499	16.6563	15.7873	19.1825	AK050665	chr3	+	TPM3	Symbol match:TPM3
Immt	uc009chj.1	76.8062	79.8909	72.5204	9.07925	9.411	9.20729	7.55344	8.63401	8.72921	17.3824	AK049189	chr6	+	IMMT	Homologene:IMMT
Anp32e	uc008qlu.2	76.6992	76.214	72.4578	1.49548	1.51542	2.17818	2.77178	3.10328	2.91271	27.7283	NM_023210	chr3	+	ANP32E	Homologene:ANP32E
Ctnnb1	uc009scu.2	76.6521	78.9728	69.599	30.6858	31.3768	27.8652	24.0125	23.952	25.3792	8.01662	NM_007614	chr9	+	CTNNB1	Homologene:CTNNB1
Cnn2	uc007gaz.1	76.6316	81.3589	74.8278	29.6045	29.6262	30.9143	36.4074	38.1844	39.0817	7.73873	NM_007725	chr10	+	CNN2	Homologene:CNN2
Eif5	uc007pdh.1	76.5954	75.3986	73.8194	3.4079	4.16001	4.08371	4.01045	5.62849	5.77958	35.9923	BC025523	chr12	+	EIF5	Homologene:EIF5
Arf4	uc007sta.1	76.5852	84.7579	75.9424	76.9313	77.9084	113.873	91.786	100.6	102.267	-0.960205	NM_007479	chr14	+	ARF4	Homologene:ARF4
Rbm39	uc008nmq.1	76.5842	73.1775	70.6948	2.53672	2.72412	2.46136	1.96052	2.183	1.99803	22.6913	AK146046	chr2	-	RBM39	Homologene:RBM39
Tmed2	uc008zqb.1	76.5391	78.3304	73.9094	6.44988	7.44455	9.36188	8.27971	10.1857	8.66741	24.4111	AK075642	chr5	+	TMED2	Homologene:TMED2
DQ716672	uc008cwp.1	76.4827	81.361	65.0479	1.70426	1.15535	3.39396	3.65801	3.98692	3.13603	8.39738	DQ716672	chr17	-		no match
Gpc1	uc007cbs.1	76.4406	80.4661	70.7558	7.50761	8.37785	9.14791	9.11609	10.086	11.1284	12.9708	NM_016696	chr1	+	GPC1	Homologene:GPC1
Cyb5r1	uc007cru.1	76.3963	82.3129	74.5051	8.86269	8.711	8.24668	9.01598	9.51497	9.18887	16.3208	NM_028057	chr1	+	CYB5R1	Homologene:CYB5R1
Nudc	uc012dmm.1	76.3495	61.9187	60.0508	7.9101	7.01434	5.68466	5.85654	5.42369	6.22379	6.62094	NM_010948	chr4	-	NUDC	Homologene:NUDC
Rbm39	uc008nmr.1	76.3429	72.5841	70.6626	4.22316	4.90623	5.76162	4.61485	5.87158	5.76184	21.6792	NM_133242	chr2	-	RBM39	Homologene:RBM39
Cox7b	uc009ubk.1	76.0446	78.6334	83.802	40.7239	37.5405	36.9353	41.8612	46.7253	42.6625	7.06594	NM_025379	chrX	+	COX7B	Homologene:COX7B
H2-K1	uc008caq.1	75.9942	88.3349	77.4844	377.321	390.494	395.673	397.781	438.778	438.903	-12.1039	AK168517	chr17	-	HLA-G	Homologene:H2-K1
Mcl1	uc008qkl.1	75.9031	74.1002	72.1105	36.1362	58.3502	44.4219	28.2004	47.6475	56.2191	2.44906	NM_008562	chr3	+	MCL1	Homologene:MCL1
Atp5g2	uc007xwr.1	75.8869	93.5355	72.6446	32.4103	15.7352	16.7472	29.6997	10.7903	12.0632	4.19617	NM_026468	chr15	-	ATP5G2	Homologene:ATP5G2
Rab7	uc009cuz.1	75.8679	72.7031	70.646	23.0203	24.0698	21.6502	25.7497	25.6665	23.2034	15.1789	AK057671	chr6	-	RAB7A	Homologene:RAB7
AK205332	uc008pnk.1	75.8371	74.1789	70.4016	1.14212	1.1614	1.42155	0.61286	0.667966	0.9007	24.3544	AK205332	chr3	-		no match
Csnk2b	uc008cfu.1	75.828	75.1355	72.2637	40.9483	44.3274	54.3165	44.5537	52.9862	49.6093	4.63322	AK161330	chr17	-	CSNK2B	Homologene:CSNK2B
Drap1	uc008gcz.1	75.7943	79.0227	70.354	23.447	26.7422	24.1085	23.4688	25.2364	25.2384	10.7762	NM_024176	chr19	-	DRAP1	Homologene:DRAP1
Arpc5	uc007czj.2	75.7776	76.5385	70.7524	22.4225	23.6086	17.5568	25.2081	24.4297	26.1259	11.3684	NM_026369	chr1	+	ARPC5	Homologene:ARPC5
p53	uc011xwx.1	75.7484	76.9125	67.3493	18.6058	19.6806	19.5459	18.9675	20.7357	19.4869	10.0391	AJ297973	chr11	+		no match
Ube2d3	uc008rlo.1	75.7446	74.0557	70.187	6.21406	6.54161	5.73584	5.82421	6.49852	5.94417	22.112	AK077666	chr3	+	UBE2D3	Homologene:UBE2D3
Immt	uc009chi.1	75.7392	78.657	71.847	8.97987	9.30568	9.10477	7.46368	8.53575	8.62659	18.4367	NM_029673	chr6	+	IMMT	Homologene:IMMT
Snrpe	uc007cql.2	75.734	77.8383	69.2999	1.87028	1.70905	1.63477	2.16632	2.69121	3.00472	15.6987	NM_009227	chr1	-	SNRPE	Homologene:SNRPE
Mrps17	uc008ztc.1	75.6722	78.3223	69.3964	9.75748	8.85717	8.48507	7.64649	7.64891	7.39816	13.8446	AK009568	chr5	+	MRPS17	Homologene:MRPS17
Anp32e	uc008qlv.2	75.6655	75.1682	71.1492	1.51173	1.53144	2.20191	2.80205	3.13702	2.94324	25.9068	AK088401	chr3	+	ANP32E	Homologene:ANP32E
Akr1a4	uc008uhb.1	75.6463	81.332	74.1704	75.827	84.5983	84.3247	78.9227	92.6951	90.3004	-0.981833	AK128906	chr4	-	AKR1A1	Homologene:AKR1A4
Rbpj	uc008xli.1	75.6295	81.2603	76.3492	1.02705	1.26119	1.98632	0.89958	1.58304	1.24455	23.5287	NM_009035	chr5	+	RBPJ	Homologene:RBPJ
Ahnak	uc008goj.1	75.6104	82.4231	76.5012	9.50157	9.06497	6.52935	5.28134	5.67985	5.24199	16.6198	NM_009643	chr19	+	AHNAK	Homologene:AHNAK
Mrpl52	uc007twb.1	75.5968	75.4574	69.7595	161.482	150.649	150.97	73.1004	68.2181	69.2993	-0.833296	BC028522	chr14	+	MRPL52	Homologene:MRPL52
Atpif1	uc008vbl.2	75.5041	60.6963	65.1278	22.0798	22.1878	14.8184	24.067	21.4287	24.9628	5.38087	NM_007512	chr4	-	ATPIF1	Homologene:ATPIF1
Bag1	uc008shz.2	75.4958	69.2551	70.8555	56.7365	127.181	95.7158	44.2139	98.5588	119.822	-0.55104	NM_009736	chr4	-	BAG1	Homologene:BAG1
Rap1b	uc007hdr.1	75.4763	76.3802	68.5176	10.1726	11.0847	7.84063	13.1229	10.5389	12.3128	13.0828	NM_024457	chr10	-	RAP1B	Homologene:RAP1B
Aup1	uc009cma.1	75.44	70.0319	66.5054	60.4074	67.9862	64.7562	68.8924	71.5721	73.1245	0.438608	AK167335	chr6	+	AUP1	Homologene:AUP1
Aup1	uc009cly.1	75.4342	77.7383	69.2651	91.8887	93.2762	122.789	128.241	119.778	125.602	-2.30358	NM_007517	chr6	+	AUP1	Homologene:AUP1
Ank	uc007vjo.2	75.4219	80.7332	69.698	14.6593	17.2697	18.5469	18.8095	21.9348	23.4947	8.70602	NM_020332	chr15	+	ANKH	Homologene:ANK
Ccng1	uc007ilz.1	75.3874	75.6282	68.9945	4.09436	3.93083	3.69936	3.80431	3.57597	3.73491	17.8403	NM_009831	chr11	-	CCNG1	Homologene:CCNG1
Cnih	uc007thg.2	75.1238	70.9518	66.2332	14.661	13.1294	20.5897	18.5654	20.1283	18.2738	9.73915	NM_009919	chr14	-	CNIH	Homologene:CNIH
Rbm39	uc008nms.1	75.1185	71.7623	69.9705	4.24993	4.93349	5.79695	4.64135	5.9016	5.79356	23.2416	AK154989	chr2	-	RBM39	Homologene:RBM39
Slmo2	uc008ofg.1	75.0837	72.7096	68.9349	29.1702	30.7431	22.7066	22.1534	25.2301	25.3288	9.78379	NM_025531	chr2	-	SLMO2	Homologene:SLMO2
Ptgs1	uc008jll.1	75.0788	86.086	74.409	6.954	6.77634	8.61895	7.0091	6.69356	7.17282	10.6911	NM_008969	chr2	+	PTGS1	Homologene:PTGS1
Gstp2	uc008fyg.1	74.9883	81.6428	75.7324	55.4148	53.1425	53.0063	59.7011	59.8417	58.8022	4.19929	NM_181796	chr19	-	GSTP1	Homologene:GSTP2
Oraov1	uc012fyb.1	74.9336	73.5526	65.5922	6.74288	7.2307	8.17955	9.47058	11.0294	10.0192	11.5773	AK046447	chr7	+	ORAOV1	Homologene:ORAOV1
Cdc42	uc008viz.2	74.8205	82.9152	66.9809	11.727	14.6334	12.2016	10.7499	13.3575	11.6274	7.67144	AK150563	chr4	-	CDC42	Homologene:CDC42
Kars	uc009nng.2	74.7495	74.2566	69.2376	14.3475	14.2002	11.7928	10.8174	13.4348	11.8451	17.0267	NM_001130868	chr8	-	KARS	Homologene:KARS
Psmc5	uc007lyn.1	74.6285	68.0629	66.4722	9.29205	9.03042	7.25111	8.26209	9.16056	8.04654	13.5772	NM_008950	chr11	+	PSMC5	Homologene:PSMC5
Aup1	uc009clz.1	74.5913	74.3936	66.7928	83.7952	85.9136	107.599	113.291	107.116	111.901	-2.12395	BC012699	chr6	+	AUP1	Homologene:AUP1
1810006K21Rik	uc008gpi.2	74.5634	72.2082	68.3221	39.5935	32.7169	47.5108	39.2786	45.2246	39.7326	5.03991	NM_026919	chr19	+	C11ORF10	Homologene:1810006K21RIK
DQ072390	uc009qpl.1	74.5	72.1817	68.2124	31.1987	41.5926	32.9305	19.0668	26.777	26.4444	5.07484	DQ072390	chr9	+		no match
Atp6v1f	uc009bdp.1	74.4892	79.4272	72.1162	35.1823	32.5432	41.6145	44.213	48.116	47.2766	4.53026	NM_025381	chr6	+	ATP6V1F	Homologene:ATP6V1F
E2f4	uc009ncl.1	74.4833	69.6618	63.3965	30.0951	32.6072	35.6311	33.2445	36.8062	38.5533	5.39022	NM_148952	chr8	+	E2F4	Homologene:E2F4
Tsc22d1	uc007urk.2	74.3881	76.3755	69.9857	57.9137	60.7641	73.3329	70.732	76.7924	80.8136	0.365702	NM_009366	chr14	+	TSC22D1	Homologene:TSC22D1
Ank	uc007vjp.2	74.373	79.1778	68.1117	7.386	6.97805	9.59978	10.5989	11.8229	11.1366	10.7457	AK086014	chr15	+	ANKH	Homologene:ANK
Taldo1	uc009kkv.2	74.3347	76.3015	67.8946	70.3251	69.2146	53.1774	75.1737	71.6241	78.0474	0.33218	NM_011528	chr7	+	TALDO1	Homologene:TALDO1
Mat2a	uc009ciq.1	74.2071	84.8722	79.3427	12.0565	11.7093	12.8085	10.9709	12.2988	11.3183	12.3658	AK161852	chr6	-	MAT2A	Homologene:MAT2A
Wdr1	uc008xgt.1	73.9683	75.6021	73.6485	44.8652	42.6683	39.3236	41.0913	45.1659	45.2408	10.9562	AK156300	chr5	-	WDR1	Homologene:WDR1
Uba2	uc009git.1	73.7237	75.6135	67.4785	2.45495	2.47167	2.04721	2.06887	2.1268	1.88367	16.005	AK185145	chr7	-	SAE2	Homologene:SAE2
H2-K1	uc008cap.1	73.5867	84.3291	74.9909	368.375	381.235	386.335	388.46	428.476	428.533	-12.2162	NM_001001892	chr17	-	HLA-G	Homologene:H2-K1
Nckap1	uc012byb.1	73.5246	73.4878	70.1964	8.36093	8.37307	7.5745	8.00578	8.24679	7.68956	29.4643	AK122318	chr2	-	NCKAP1	Homologene:NCKAP1
Cd44	uc008lig.1	73.5108	75.1385	69.3467	3.83628	3.98354	4.54787	3.03664	3.97154	3.53139	21.5804	NM_001039151	chr2	-	CD44	Homologene:CD44
Aco2	uc007wxp.1	73.4963	77.9377	68.7027	81.8328	96.899	87.13	81.2228	97.8669	93.29	-1.86455	NM_080633	chr15	+	ACO2	Homologene:ACO2
Tomm40	uc009fna.2	73.4884	74.8351	68.1012	34.818	35.6433	34.3946	30.668	31.6025	33.5608	9.2642	NM_016871	chr7	-	TOMM40	Homologene:TOMM40
Ifitm1	uc009kja.2	73.4441	78.9987	74.9476	9.77936	9.86094	14.2054	14.0735	14.1218	13.4597	16.9513	NM_026820	chr7	+	IFITM1	Symbol match:IFITM1
Tmed2	uc008zqa.1	73.4171	75.7077	72.0685	31.143	30.4377	36.0328	38.2588	40.8828	51.1913	4.52159	NM_019770	chr5	+	TMED2	Homologene:TMED2
Rbpj	uc012dwg.1	73.3635	78.8412	74.129	1.03655	1.26407	1.9814	0.898045	1.57835	1.24091	23.4906	AK028363	chr5	+	RBPJ	Homologene:RBPJ
Tom40	uc012fbi.1	73.3436	76.3712	69.6115	34.5505	35.5456	33.8184	31.5826	32.3834	33.8685	10.3562	AF043249	chr7	-	TOMM40	Homologene:TOMM40
Kars	uc009nnf.2	73.2987	72.774	68.3146	13.9897	13.8559	11.492	10.5535	13.0963	11.546	18.2039	BC027356	chr8	-	KARS	Homologene:KARS
Slc3a2	uc008gmi.2	73.2262	76.3035	71.7622	12.8797	14.1142	15.9278	14.7873	15.9823	16.8261	20.1727	NM_001161413	chr19	-	SLC3A2	Homologene:SLC3A2
Tomm6	uc008cvx.2	73.1661	67.06	71.2483	10.967	10.4025	11.0786	10.4964	10.2114	10.6355	18.1619	NM_025365	chr17	-		no match
D8Ertd738e	uc009mmh.2	73.0776	80.7148	71.7329	37.4847	38.2498	29.898	24.3025	26.5861	27.6746	5.80978	BC024662	chr8	-	C19ORF53	Homologene:D8ERTD738E
Tpm1	uc012gvv.1	73.0206	60.3915	63.977	44.1562	58.4341	36.5688	42.1154	54.9069	59.2741	1.42867	NM_001164256	chr9	-	TPM1	Homologene:TPM1
H2-K1	uc012apq.1	73.0148	88.5648	76.9411	340.137	364.625	412.418	382.175	451.902	434.884	-7.29294	AY989882	chr17	-	HLA-G	Homologene:H2-K1
Matr3	uc008emh.2	73.0017	74.0636	68.7907	0.891587	0.954001	1.0624	0.958518	1.04535	0.956333	23.9505	AK161128	chr18	+	MATR3	Homologene:MATR3
6720456B07Rik	uc009dgz.1	72.9376	82.4721	77.9007	21.1935	21.9852	30.6942	27.6244	33.2927	29.1207	7.35781	NM_133937	chr6	+	C3ORF10	Homologene:6720456B07RIK
Srp14	uc008lsa.1	72.8987	73.3087	73.407	10.0486	10.3804	8.87418	10.4008	7.61632	9.43765	42.62	NM_009273	chr2	-	SRP14	Homologene:SRP14
Mcm7	uc009aeu.1	72.8789	75.3561	70.0563	5.96009	7.41409	7.45173	5.69527	8.01465	7.74775	21.9312	NM_008568	chr5	-	MCM7	Homologene:MCM7
Tpm1	uc009qfs.1	72.813	59.7789	60.979	59.5808	63.4622	40.533	47.4686	49.1657	51.4271	1.13588	AK032942	chr9	-	TPM1	Homologene:TPM1
Gm6635	uc007ate.2	72.8008	75.6017	65.7537	3.94933	4.26988	3.00782	5.03297	4.38877	5.59363	12.7683	AK075964	chr1	+		no match
Gm12034	uc011xrx.1	72.7782	73.9306	68.0742	0.0780204	0	0.0388436	0	0	0	21.9566	NM_001195717	chr11	+		no match
EG381438	uc012coz.1	72.7478	82.7547	75.95	31.4036	30.4082	18.4026	21.9504	17.5775	20.4787	6.74095	AK039231	chr3	-		no match
Amigo2	uc011zyl.1	72.7151	75.6282	66.1635	0.493347	0.438028	0.427362	0.412129	0.478305	0.577815	14.3499	NM_178114	chr15	-	AMIGO2	Homologene:AMIGO2
Eif3l	uc007wsl.1	72.7111	75.6699	67.1842	29.107	29.6399	31.7564	27.9213	28.0791	27.9574	9.16879	BC021351	chr15	+		no match
Mrps17	uc008ztb.1	72.6667	76.2415	67.18	9.49977	8.62963	8.26295	7.45032	7.45381	7.20403	13.4469	NM_025450	chr5	+	MRPS17	Homologene:MRPS17
Ddx17	uc007wtr.1	72.5564	75.9384	69.8788	25.3956	45.7749	44.7321	32.4748	61.9613	63.379	1.74223	NM_199080	chr15	-	DDX17	Homologene:DDX17
Cox7c	uc007riy.1	72.4189	74.3699	65.8303	16.2162	38.6429	36.4483	24.8855	38.2484	39.3135	3.64293	NM_007749	chr13	-	COX7C	Homologene:COX7C
Ddx17	uc007wtq.1	72.3228	76.5867	70.0716	25.4317	45.8346	44.7905	32.5209	62.0442	63.4623	1.74303	NM_001040187	chr15	-	DDX17	Homologene:DDX17
Ifitm1	uc009kjb.2	72.2181	77.1078	73.5357	9.37219	9.62462	13.662	13.6159	13.9557	13.1549	17.9495	NM_001112715	chr7	+	IFITM1	Symbol match:IFITM1
Prkg2	uc008ygi.2	72.1645	78.4807	71.617	0.0298469	0.08372	0.0380675	0.133653	0.282432	0.219709	18.7479	AK165904	chr5	-	PRKG2	Homologene:PRKG2
Vars	uc008cez.2	72.0248	80.9382	70.2222	23.1454	25.8479	24.9502	22.7974	25.1892	25.9443	8.31946	NM_011690	chr17	+	VARS	Homologene:VARS
Kdelr2	uc009akh.2	71.952	84.7177	72.4149	51.7524	53.618	64.614	72.4043	75.9863	73.0372	0.873025	NM_025841	chr5	+	KDELR2	Symbol match:KDELR2
Setd8	uc008zpv.1	71.8549	74.1375	66.7488	16.1804	16.9712	16.7494	17.1653	19.3734	18.3621	13.0783	AK088097	chr5	+	SETD8	Homologene:SETD8
Psma4	uc009pru.1	71.8229	70.326	65.4468	3.02092	4.09476	4.13998	3.37956	4.17838	3.19971	18.6134	NM_011966	chr9	+	PSMA4	Homologene:PSMA4
Gabarap	uc007jtg.2	71.8057	80.6494	72.0189	34.1815	30.3211	63.4284	56.3157	69.9456	56.1104	1.37728	NM_019749	chr11	+	GABARAP	Homologene:GABARAP
Rad23b	uc012dek.1	71.7578	72.808	75.9148	16.8497	22.6442	21.1057	14.9213	21.6864	21.9237	13.5186	AK198214	chr4	+	RAD23B	Homologene:RAD23B
Cox17	uc007zet.1	71.5996	67.2135	59.486	8.5265	12.1744	8.07929	8.35107	8.72271	11.3297	8.76097	NM_001017429	chr16	+	COX17	Homologene:COX17
Mrpl33	uc008wyt.2	71.492	83.8703	67.9849	2.761	3.44125	2.74716	1.64976	1.58324	1.59124	8.54646	NM_025796	chr5	+	MRPL33	Homologene:MRPL33
Matr3	uc008emg.2	71.4595	72.3946	67.5102	0.87216	0.93197	1.03907	0.937246	1.02958	0.938106	25.0035	NM_010771	chr18	+	MATR3	Homologene:MATR3
Gar1	uc008rim.2	71.444	66.5025	65.5413	1.72762	1.61095	1.5053	1.56601	1.82069	2.20246	19.8413	NM_026578	chr3	-	NOLA1	Homologene:NOLA1
Tpm1	uc012gvw.1	71.327	58.3017	59.9513	57.3788	61.3799	38.3509	44.5238	47.9524	49.3044	1.21062	NM_001164255	chr9	-	TPM1	Homologene:TPM1
AK202301	uc009cng.2	71.312	79.4823	70.2754	6.18608	4.96541	6.98664	5.88146	7.92673	6.32394	12.8491	AK202301	chr6	+		no match
Caprin1	uc008ljd.2	71.2545	74.347	68.3904	7.57215	8.35489	8.84259	6.83607	8.6975	8.073	19.5779	NM_016739	chr2	-	CAPRIN1	Homologene:CAPRIN1
Ndufa1	uc009syi.1	71.2239	69.5746	64.4304	30.5674	29.2938	24.3061	35.4901	31.7787	34.4316	6.87489	NM_019443	chrX	-	NDUFA1	Homologene:NDUFA1
LOC100042049	uc012dsr.1	71.222	91.0085	76.1687	0.53863	0.775938	0.357553	0.371607	0.472524	0.353979	7.63397	NR_004442	chr5	-		no match
Uqcrc1	uc009rrg.1	71.1818	66.6903	63.1751	279.328	275.318	273.736	294.31	293.97	301.255	-17.7969	NM_025407	chr9	+	UQCRC1	Homologene:UQCRC1
Spna2	uc008jat.1	71.1632	77.2256	69.3966	18.5993	17.8016	14.871	15.1169	16.8033	15.495	12.489	BC027791	chr2	+	SPTAN1	Homologene:SPNA2
Cited2	uc007elt.2	71.1548	71.2489	66.3469	22.2261	27.9028	26.1488	26.7476	36.3553	37.8692	5.83339	NM_010828	chr10	+	CITED2	Homologene:CITED2
Kctd10	uc008yzm.2	71.1375	74.6918	69.6221	37.7084	38.2225	40.0636	43.281	47.1313	48.5385	5.45377	NM_026145	chr5	-	KCTD10	Homologene:KCTD10
Caprin1	uc008ljc.2	71.1116	74.5386	68.8489	7.40862	8.11895	8.8549	6.72801	8.77459	8.11394	20.2108	NM_001111290	chr2	-	CAPRIN1	Homologene:CAPRIN1
Pdia6	uc007nco.1	71.1035	66.6932	65.9726	12.357	12.2351	11.8023	12.2931	13.6911	12.4504	18.3584	AK005989	chr12	+	PDIA6	Homologene:PDIA6
Fosl1	uc008gdc.1	71.0696	71.0415	66.3405	0.428305	0.631118	0.691608	0.461483	0.768462	0.648103	23.7254	NM_010235	chr19	+	FOSL1	Homologene:FOSL1
Caprin1	uc012cai.1	71.0091	68.4159	65.7308	11.7303	13.1022	13.8432	10.3912	13.6204	12.5734	17.9697	NM_001111291	chr2	-	CAPRIN1	Homologene:CAPRIN1
Gas5	uc011wun.1	70.9383	67.4383	64.8468	2.39884	2.22355	2.16605	0.831122	1.17406	0.976613	20.0747	BC080708	chr1	+	GAS5	Symbol match:GAS5
Ahcyl1	uc008qxj.1	70.9336	72.0803	68.0944	11.3012	11.681	11.9035	12.1375	13.7342	13.3468	23.394	NM_145542	chr3	-	AHCYL1	Homologene:AHCYL1
Trp53	uc007jqn.2	70.8629	73.8737	63.8321	17.9761	19.0871	19.505	18.9449	21.0015	19.679	9.38698	NM_011640	chr11	+	TP53	Homologene:TRP53
Caprin1	uc008ljb.2	70.8467	74.3729	68.2999	7.39015	8.10041	8.83855	6.70827	8.75027	8.08759	19.0844	NM_001111289	chr2	-	CAPRIN1	Homologene:CAPRIN1
Ssr3	uc008pko.1	70.8247	76.6223	70.6503	6.23615	6.33892	7.05081	8.46122	8.62492	9.34937	17.2156	AK029353	chr3	-	SSR3	Homologene:SSR3
Ipo5	uc007uzz.1	70.784	73.3085	67.9614	3.93855	4.20923	3.46841	3.56586	3.52571	3.69513	23.327	NM_023579	chr14	+	RANBP5	Homologene:RANBP5
Sc4mol	uc009lux.1	70.7322	77.8257	71.781	4.43073	4.16907	4.63692	5.39196	5.78458	5.30666	17.0918	NM_025436	chr8	-	SC4MOL	Homologene:SC4MOL
Abce1	uc009mit.1	70.6318	72.9336	69.1006	1.93595	1.70626	1.81818	1.3274	2.14494	1.38193	31.4944	NM_015751	chr8	-	ABCE1	Homologene:ABCE1
Ddx1	uc007nbh.1	70.5623	68.4565	65.3209	3.15215	2.78155	2.37179	1.49708	2.17742	1.74637	22.7906	NM_134040	chr12	-	DDX1	Homologene:DDX1
6820431F20Rik	uc012gan.1	70.5523	75.4409	68.7394	3.89881	4.00548	3.32997	1.70983	2.06458	1.52847	18.2178	AK009182	chr8	-		no match
Caprin1	uc008lje.2	70.45	68.7657	65.7684	11.4626	12.7154	13.8978	10.2076	13.7599	12.648	19.0459	NM_001111292	chr2	-	CAPRIN1	Homologene:CAPRIN1
Tinagl1	uc008uyz.2	70.4485	73.779	72.2465	74.8881	83.5569	82.5155	87.7684	97.229	103.157	-1.52075	NM_001168333	chr4	-	TINAGL1	Symbol match:TINAGL1
Mak16	uc009lji.1	70.2283	65.5852	64.2955	0.666317	0.678743	0.711054	0.597531	0.571093	0.717559	20.153	NM_026453	chr8	-		no match
Sf3b3	uc009nlb.1	70.1757	66.9279	64.5619	7.60553	7.46628	8.42589	7.14165	7.89603	7.40397	19.6951	NM_133953	chr8	-	SF3B3	Homologene:SF3B3
Nop2	uc009dtn.2	70.1327	72.124	66.8503	5.16907	5.96747	4.70434	4.21028	4.41259	3.69687	22.0111	NM_138747	chr6	+		no match
Uqcr10	uc007hvb.1	70.1083	72.6985	69.1957	164.234	169.682	150.614	127.858	121.726	138.243	-3.82086	NM_197979	chr11	-		no match
G3bp1	uc007izl.1	70.0945	73.4127	66.1595	10.5497	11.0346	10.7734	10.3472	10.4836	10.0371	15.6936	NM_013716	chr11	+	G3BP1	Symbol match:G3BP1
C330021F23Rik	uc012fyl.1	70.0409	79.7044	71.002	19.1825	17.4031	10.1531	12.7078	11.2562	12.811	9.19516	AK166699	chr8	+		no match
Atp5j	uc007zti.1	69.9139	76.124	67.9931	26.7733	33.349	28.0962	34.1584	38.9036	40.8504	5.29124	NM_016755	chr16	-	ATP5J	Homologene:ATP5J
Adss	uc007dus.1	69.829	74.0841	68.1372	1.99142	2.13764	3.65497	5.07998	4.95148	5.56298	18.6652	BC040829	chr1	-	ADSS	Homologene:ADSS
Kctd10	uc012eby.1	69.811	74.0039	68.6812	37.66	38.1795	40.0267	43.2278	47.0722	48.4789	5.18881	NM_001159941	chr5	-	KCTD10	Homologene:KCTD10
Wbp5	uc009uij.1	69.7701	68.0716	68.3349	2.31464	2.0646	1.99873	1.56421	1.82052	1.89338	48.4614	NM_011712	chrX	+	WBP5	Homologene:WBP5
Myl6	uc007hnd.1	69.7564	68.7119	66.0909	48.1008	52.0769	52.971	68.9289	76.0345	80.8379	0.357726	AK143885	chr10	-	MYL6	Homologene:MYL6
Phf10	uc008ank.2	69.7317	71.9467	64.609	4.6561	4.49502	3.61874	4.25482	3.70115	4.35298	16.486	NM_024250	chr17	-	PHF10	Homologene:PHF10
Gm13253	uc012dmd.1	69.6548	76.9226	61.1021	1.61705	1.67086	0.7791	3.26289	3.56935	2.81787	8.30899	NR_036572	chr4	-		no match
AK213775	uc009irq.1	69.6375	78.5366	77.8313	0.316152	0.589395	0.577137	0.436235	1.1094	0.872635	14.7734	AK213775	chr7	-		no match
Clstn1	uc008vwo.1	69.602	71.5664	66.6292	33.6728	38.8324	40.7372	28.6684	32.804	33.8374	6.73712	NM_023051	chr4	+	CLSTN1	Homologene:CLSTN1
Hsd17b12	uc008lgp.1	69.5034	78.6067	69.3392	5.57391	5.5389	5.53314	4.53581	4.87317	5.1087	12.428	NM_019657	chr2	-	HSD17B12	Homologene:HSD17B12
Clic4	uc008vgd.1	69.4772	74.6343	62.487	15.1183	16.899	16.8962	15.2817	17.3891	17.2979	8.36742	NM_013885	chr4	-	CLIC4	Homologene:CLIC4
Errfi1	uc008vxy.1	69.4438	71.0704	65.6049	7.78134	8.45289	9.86079	9.24055	12.1933	10.8014	17.4272	NM_133753	chr4	+	ERRFI1	Homologene:ERRFI1
Srsf1	uc007kvc.1	69.4006	70.5335	68.9873	5.1652	6.26846	6.28138	5.66264	8.11757	8.47313	34.0137	NM_173374	chr11	+		no match
DQ072391	uc012gwo.1	69.3459	67.188	63.4933	29.0403	38.7151	30.6523	17.7477	24.9245	24.6149	5.06912	DQ072391	chr9	+		no match
Anapc5	uc012edb.1	69.3266	75.4365	67.5645	45.2365	43.7511	38.2091	36.2125	39.2798	37.2536	5.4862	AK209720	chr5	-	ANAPC5	Homologene:ANAPC5
Immt	uc009chn.1	69.3168	75.6244	69.2463	5.57659	5.37176	5.10394	3.45197	4.221	3.57527	17.1053	BC025034	chr6	+	IMMT	Homologene:IMMT
Csnk1a1	uc008fcd.1	69.3018	75.9178	67.668	10.3189	15.0127	19.4758	8.9501	20.1515	20.4028	8.11719	NM_146087	chr18	+	CSNK1A1	Homologene:CSNK1A1
Vars	uc008cey.2	69.2622	77.1363	66.4383	22.8902	25.6708	24.8036	22.6281	25.0365	25.7168	8.0199	AK157814	chr17	+	VARS	Homologene:VARS
Myeov2	uc007cbq.2	69.2201	75.27	70.9052	11.0166	11.7806	12.5595	15.5624	17.9886	16.7884	13.1749	NM_001163425	chr1	-	MYEOV2	Homologene:MYEOV2
Psma2	uc007pnl.1	69.2196	67.9402	59.7616	10.3943	11.5401	10.4864	9.75926	15.0631	11.8524	9.72891	NM_008944	chr13	+	PSMA2	Homologene:PSMA2
RIE2	uc008zdn.1	69.1974	77.7055	71.4118	48.9613	47.2169	44.8094	46.1471	43.9708	51.1758	4.88886	AK203737	chr5	-	RNF10	Homologene:RNF10
Mrps6	uc007zyu.1	69.1345	79.04	65.3822	11.8964	12.9326	11.8762	9.26622	9.40623	10.233	8.27042	NM_080456	chr16	+	MRPS6	Homologene:MRPS6
Ssr2	uc008pvt.1	69.1164	80.8924	69.3962	47.612	46.2236	54.5344	49.8554	52.8061	53.2219	2.96238	NM_025448	chr3	+	SSR2	Homologene:SSR2
Setd8	uc008zpu.1	69.0843	71.5162	64.2554	15.7356	16.6203	16.3194	16.7269	18.896	18.0607	12.7846	NM_030241	chr5	+	SETD8	Homologene:SETD8
Uqcr11	uc007gde.1	69.0793	71.0325	74.4769	254.125	253.204	197.702	421.481	389.146	397.602	-2.61033	NM_025650	chr10	-		no match
Ruvbl2	uc009gvc.1	69.0623	67.9581	63.3035	22.3667	22.5148	20.7927	23.2999	23.3803	25.0459	12.5024	NM_011304	chr7	-	RUVBL2	Homologene:RUVBL2
Cd44	uc008lij.1	68.9438	70.3237	65.2161	3.67573	3.84454	4.35181	2.91082	3.78038	3.35534	22.5032	NM_001177787	chr2	-	CD44	Homologene:CD44
Casp3	uc009lqm.1	68.9398	64.8904	67.432	3.33263	2.97069	2.70784	2.11106	2.50826	2.16521	27.707	NM_009810	chr8	+	CASP3	Homologene:CASP3
Vps35	uc009mpo.1	68.8931	71.7344	64.5676	2.43904	2.41781	2.73556	2.10567	2.49369	2.15699	17.5921	NM_022997	chr8	-	VPS35	Homologene:VPS35
mKIAA1049	uc009nvq.1	68.8798	69.7031	54.7242	49.6704	50.9197	48.9387	36.2456	44.7936	41.3625	1.87215	AK210828	chr8	+	TCF25	Homologene:TCF25
Clstn1	uc008vwp.1	68.8397	71.7129	66.604	33.976	39.1745	41.1026	28.9286	33.0994	34.1435	6.54726	BC053843	chr4	+	CLSTN1	Homologene:CLSTN1
H3f3a	uc007dwr.1	68.7944	75.9942	64.0323	14.1518	14.0525	7.90661	13.5427	9.90723	10.2402	8.72039	NM_008210	chr1	-	H3F3A	Homologene:H3F3A
Ctbp1	uc008xam.2	68.7867	70.061	62.1521	60.8694	69.3679	59.8107	63.3582	70.7422	76.2318	0.0347222	NM_001198860	chr5	-	CTBP1	Homologene:CTBP1
Cops6	uc009aes.1	68.7583	72.5577	67.9638	22.8675	21.8134	24.4542	24.4286	25.4356	29.7032	11.8115	NM_012002	chr5	+	COPS6	Homologene:COPS6
Cap1	uc012dkr.1	68.7557	70.8513	63.8629	26.829	26.5796	28.5309	29.9873	29.744	28.5116	9.89981	AK158150	chr4	-	CAP1	Homologene:CAP1
AK138949	uc009gcs.1	68.6662	73.5815	68.1896	62.2394	58.2415	80.0033	72.4217	78.3344	79.2014	-0.161085	AK138949	chr7	+		no match
Ctbp1	uc008xal.2	68.6023	69.2866	61.0414	65.8394	74.9045	64.8501	68.1395	73.8014	79.3128	-0.652153	AK171650	chr5	-	CTBP1	Homologene:CTBP1
Ube2d3	uc008rlq.1	68.5907	67.1796	63.2953	7.25974	8.03932	8.31094	6.80167	8.69613	8.11408	19.478	AK165235	chr3	+	UBE2D3	Homologene:UBE2D3
Itgb7	uc012aaa.1	68.5897	73.4203	65.4508	2.24962	2.27477	2.17	2.83061	2.75756	2.68016	16.0717	NM_013566	chr15	-	ITGB7	Homologene:ITGB7
Pla2g7	uc012atr.1	68.5186	70.7286	67.3917	0.754929	0.927581	1.05418	0.853466	1.0802	1.01389	34.4102	NM_013737	chr17	+	PLA2G7	Homologene:PLA2G7
Mcm3	uc007alc.1	68.4837	67.1144	63.0807	2.36036	2.27058	2.17054	2.03143	2.44549	2.6161	21.3843	NM_008563	chr1	-	MCM3	Homologene:MCM3
Rmrp	uc008spx.1	68.4741	2.86226	137.154	174.384	251.404	238.408	253.328	281.839	304.239	-2.2508	NR_001460	chr4	-	RMRP	Symbol match:RMRP
Eif1a	uc008evs.2	68.4594	72.672	66.3141	2.82414	2.53108	3.28618	3.69719	4.26833	3.83328	19.0674	NM_010120	chr18	+	EIF1AY	Homologene:EIF1A
Csnk1a1	uc008fce.1	68.4498	75.234	66.7635	10.1637	14.773	19.154	8.81282	19.8036	20.0724	8.02799	AK078398	chr18	+	CSNK1A1	Homologene:CSNK1A1
Setd8	uc008zpw.1	68.4391	70.65	63.4996	15.7955	16.552	16.1407	16.6206	18.7011	18.0834	12.748	AK010593	chr5	+	SETD8	Homologene:SETD8
Ppic	uc008exu.1	68.4356	75.308	67.4961	3.37215	3.61802	3.48239	4.17049	4.06557	4.43098	15.1224	NM_008908	chr18	-	PPIC	Homologene:PPIC
Cuta	uc008bez.1	68.4069	74.5709	63.2118	20.4955	23.2558	27.5356	26.7918	27.4951	29.7729	6.40182	NM_026948	chr17	-	CUTA	Homologene:CUTA
Cited2	uc007elu.2	68.3692	69.0971	63.9375	22.3383	28.1692	26.5055	27.3241	37.1406	38.7279	5.21996	AK196895	chr10	+	CITED2	Homologene:CITED2
Hsd17b12	uc012bzy.1	68.3632	75.7448	66.8263	5.7355	5.7367	5.72667	4.65833	5.06634	5.24204	13.2764	BC037620	chr2	-	HSD17B12	Homologene:HSD17B12
Rpl22	uc008wah.1	68.3356	74.2452	66.7724	6.74985	6.47472	6.09721	7.17904	7.62658	7.64678	15.2669	NM_009079	chr4	+	RPL22	Homologene:RPL22
Ctbp1	uc008xak.2	68.2809	70.0007	61.9764	60.8295	69.322	59.7789	63.2882	70.6739	76.1455	0.0102821	NM_001198861	chr5	-	CTBP1	Homologene:CTBP1
Ppp2r4	uc008jcn.2	68.2253	69.57	65.2973	22.5085	23.3802	25.5574	25.1877	26.8065	26.5444	14.4452	NM_138748	chr2	+	PPP2R4	Homologene:PPP2R4
Ndufs2	uc011wvz.1	68.2202	60.2255	58.1663	42.598	42.6121	35.5563	36.3621	38.27	38.56	3.74989	AK167016	chr1	-	NDUFS2	Homologene:NDUFS2
6820431F20Rik	uc012gal.1	68.1548	72.9993	66.3841	4.52273	4.42174	3.90129	1.83069	2.44564	1.71156	17.4022	AK134636	chr8	-		no match
Srsf5	uc007obn.1	68.1465	65.5471	61.8731	25.4884	25.327	20.5772	29.7611	27.9249	28.231	8.41094	AK078065	chr12	+		no match
6820431F20Rik	uc012gam.1	68.1421	72.4526	66.1869	4.75038	4.70051	4.00415	2.09177	2.62431	1.90514	18.2177	AK017816	chr8	-		no match
Tnfaip2	uc007pcz.2	68.1082	65.9326	65.6995	3.86335	4.51933	4.67845	4.67969	5.62119	5.90148	33.8008	NM_009396	chr12	+	TNFAIP2	Homologene:TNFAIP2
2610507B11Rik	uc007kir.2	68.0266	71.3549	65.279	15.4906	16.1441	16.6578	16.6109	18.2911	17.6533	15.3027	NM_001002004	chr11	+	KIAA0100	Homologene:2610507B11RIK
1110008F13Rik	uc008noc.2	68.0243	82.6909	69.662	20.0855	37.4359	31.0599	23.2398	37.6617	45.0746	3.28738	NM_026124	chr2	+	C20ORF24	Homologene:1110008F13RIK
Mrpl52	uc007tvz.1	68.0116	68.1897	65.7805	249.485	233.117	235.346	111.833	105.277	105.383	-1.46365	NM_026851	chr14	+	MRPL52	Homologene:MRPL52
Skp1a	uc007ivf.2	67.9827	70.0422	59.6115	3.14374	3.0961	2.8258	2.02295	3.1037	2.35117	11.2043	NM_011543	chr11	+	SKP1A	Homologene:SKP1A
6820431F20Rik	uc009lbd.1	67.9558	73.1009	64.3005	5.62096	4.86382	3.95949	2.38003	2.52924	1.92623	13.5952	AK160987	chr8	-		no match
G3bp1	uc011xva.1	67.9292	72.1047	65.057	10.8144	11.2899	11.103	10.5767	10.7046	10.2957	15.5596	AK141689	chr11	+	G3BP1	Symbol match:G3BP1
Ercc1	uc009fll.2	67.913	68.5312	64.7626	5.37859	5.77537	4.66011	5.47255	5.01411	5.72107	26.8921	NM_001127324	chr7	+	ERCC1	Homologene:ERCC1
Ctdsp1	uc007blz.2	67.8507	70.5154	61.5012	34.6881	39.3508	48.0302	47.2252	56.1792	56.5898	1.96187	NM_153088	chr1	+	CTDSP1	Homologene:CTDSP1
Srsf5	uc007obp.1	67.8216	65.4973	61.7217	25.2875	25.1954	20.4175	29.1491	27.3142	27.6831	8.80184	NM_009159	chr12	+		no match
Ndufb11	uc009ste.2	67.7488	65.1616	56.6138	38.4273	38.4907	26.7069	26.3601	23.8846	27.4775	3.75283	NM_019435	chrX	-	NDUFB11	Homologene:NDUFB11
Pabpc4	uc008upc.1	67.7283	68.7957	67.0564	9.98903	13.974	15.3577	10.2478	11.8251	13.6908	21.7302	NM_148917	chr4	+	PABPC4	Homologene:PABPC4
Ddx21	uc007fhn.1	67.6714	68.0284	64.0216	1.75893	1.98503	1.8407	1.78562	1.65614	1.64723	26.601	NM_019553	chr10	-	DDX21	Homologene:DDX21
Smc1a	uc009upx.2	67.5744	59.6022	61.1981	2.53901	2.6443	3.08178	2.15214	3.00422	2.80537	13.8181	NM_019710	chrX	+	SMC1A	Homologene:SMC1A
Prdx2	uc009mon.1	67.5162	65.7572	63.7076	32.3456	29.5792	33.2872	41.6529	41.582	41.8232	4.83698	AK014765	chr8	+	PRDX2	Homologene:PRDX2
Cd44	uc008lii.1	67.5014	68.8941	63.6414	3.64485	3.80298	4.29632	2.89016	3.72914	3.31765	21.4671	NM_001177786	chr2	-	CD44	Homologene:CD44
Dld	uc007nhg.2	67.384	64.5699	63.9401	3.43414	3.84431	3.05132	3.25887	3.74284	3.74012	29.2487	NM_007861	chr12	-	DLD	Homologene:DLD
Cars	uc009kpo.1	67.3379	59.7198	60.4919	4.07636	3.78756	3.32022	3.99908	3.65769	4.13916	13.579	AK152866	chr7	-	CARS	Homologene:CARS
Psmd1	uc007buy.1	67.3131	68.079	65.5658	4.52801	4.32968	4.24497	4.22856	5.20702	4.51643	37.3839	NM_027357	chr1	+	PSMD1	Homologene:PSMD1
Ndufc2	uc009ijd.2	67.2573	66.3713	59.3589	44.821	47.0069	42.0107	35.5189	36.0225	39.2103	3.65334	NM_024220	chr7	+	NDUFC2	Homologene:NDUFC2
Atp6v0c	uc009bjh.1	67.2445	76.9712	65.909	90.9267	112.418	141.274	130.513	160.746	165.553	-2.17058	AK200049	chr6	+	ATP6V0C	Homologene:ATP6V0C
Dhx9	uc007czy.1	67.2072	70.5165	64.8782	1.73124	1.88216	1.50256	1.16617	1.31671	1.1657	21.8823	NM_007842	chr1	-	DHX9	Homologene:DHX9
Ctbp1	uc008xaj.2	67.1864	68.9726	60.2726	64.6583	72.9038	63.2778	67.0793	73.2469	78.6177	-0.593196	NM_013502	chr5	-	CTBP1	Homologene:CTBP1
Srsf5	uc007obo.1	67.1533	64.6517	60.9329	25.4667	25.3144	20.5627	29.743	27.9187	28.2062	8.2387	NM_001079694	chr12	+		no match
Nolc1	uc008hsg.1	67.0922	63.381	60.5725	1.78931	2.2259	1.50193	1.03208	1.57358	1.35927	18.0344	NM_001039353	chr19	+	NOLC1	Homologene:NOLC1
Actr3	uc007cke.1	67.0354	69.7941	60.9023	7.91525	9.11216	8.76964	7.3297	8.84766	7.92389	12.2246	NM_023735	chr1	-	ACTR3	Homologene:ACTR3
Nolc1	uc008hsj.1	67.0238	63.5918	60.5996	1.79046	2.22875	1.50272	1.03305	1.57465	1.35977	18.3311	NM_001039351	chr19	+	NOLC1	Homologene:NOLC1
Ola1	uc008kcg.1	67.0106	67.5768	62.3216	1.03332	1.03454	0.869357	0.605868	0.781079	0.975431	21.1776	NM_025942	chr2	-		no match
Trp53	uc007jqm.2	66.927	70.1258	60.6854	17.0669	18.1442	18.5681	17.965	19.9436	18.6954	9.51113	NM_001127233	chr11	+	TP53	Homologene:TRP53
Ostc	uc008rjc.2	66.8794	76.6539	72.4029	10.4097	10.1841	9.94	9.56926	11.6632	9.2029	12.1827	NM_025509	chr3	-	OSTN	Homologene:OSTN
Kif20a	uc008ela.2	66.8465	68.7678	65.1371	1.77278	2.08739	1.88851	1.46717	2.02648	1.75881	31.2093	NM_009004	chr18	+	KIF20A	Homologene:KIF20A
Snrpd1	uc008eaz.1	66.8359	65.72	63.2667	0.703008	0.335642	0.218254	0.343847	0.501906	0.485219	31.0447	NM_009226	chr18	+	SNRPD1	Homologene:SNRPD1
Nolc1	uc008hsh.1	66.8307	63.2704	60.8545	1.78626	2.22393	1.49978	1.03098	1.57194	1.35701	19.4351	NM_001039352	chr19	+	NOLC1	Homologene:NOLC1
Actr3	uc007ckf.1	66.816	69.5057	60.813	7.57782	8.84264	8.21415	7.01977	8.46321	7.48998	12.5263	BC080806	chr1	-	ACTR3	Homologene:ACTR3
Nomo1	uc009gyb.2	66.7888	69.9803	63.9171	9.71233	10.7306	10.605	9.2247	10.4906	10.3382	17.4631	NM_153057	chr7	+	NOMO3	Homologene:NOMO1
Mrpl52	uc007twa.1	66.755	63.2021	61.6568	188.776	176.259	176.813	85.6539	79.7901	81.0002	-1.24499	BC060043	chr14	+	MRPL52	Homologene:MRPL52
Nolc1	uc008hsi.1	66.721	63.4476	60.7214	1.7882	2.22517	1.5018	1.03208	1.57277	1.3587	19.4416	NM_053086	chr19	+	NOLC1	Homologene:NOLC1
Casp3	uc009lql.1	66.6526	63.4463	65.2417	3.23182	2.8777	2.62354	2.04508	2.43099	2.09767	32.1249	D86352	chr8	+	CASP3	Homologene:CASP3
Gpx4	uc007gbk.1	66.6328	69.5944	66.0226	36.3453	34.9241	29.1973	28.1517	25.9133	26.9329	7.6658	NM_008162	chr10	+	GPX4	Homologene:GPX4
Cope	uc009lzx.1	66.6295	61.7493	57.9525	140.629	150.748	126.589	136.39	146.314	154.054	-7.27617	NM_021538	chr8	+	COPE	Homologene:COPE
Pabpc4	uc008upb.1	66.6027	67.2441	65.5752	12.0312	15.9366	17.2266	11.5544	13.3846	15.3728	19.8962	NM_130881	chr4	+	PABPC4	Homologene:PABPC4
AK207593	uc007xxx.1	66.5559	71.2901	60.9481	47.0482	42.9801	44.9159	37.4281	43.6879	37.0321	3.61264	AK207593	chr15	-		no match
Fis1	uc009abf.2	66.5337	70.2539	65.571	35.4269	37.2924	37.9033	35.3857	40.6023	42.1469	7.65323	NM_025562	chr5	+	FIS1	Homologene:FIS1
Gsn	uc008jkd.1	66.5305	62.2957	59.2411	246.346	271.759	231.288	228.052	253.482	256.33	-11.0052	AK168707	chr2	+	GSN	Homologene:GSN
Csnk2b	uc008cfv.1	66.5084	67.2214	62.7606	32.7326	35.2744	43.2724	35.7789	42.5077	39.8379	5.45285	NM_009975	chr17	-	CSNK2B	Homologene:CSNK2B
Pabpn1	uc007txg.2	66.4951	70.746	62.8059	21.9085	23.959	48.2729	40.6045	53.6183	54.0201	1.75748	NM_019402	chr14	+	PABPN1	Homologene:PABPN1
Cuta	uc008bey.1	66.4691	73.2162	59.4999	21.9816	24.3347	30.8752	30.2671	30.4555	33.0422	4.64264	NM_026307	chr17	-	CUTA	Homologene:CUTA
Ctbp1	uc008xan.2	66.4661	68.6261	59.9329	64.7071	72.9449	63.3126	67.1547	73.3256	78.7069	-0.66591	NM_001198859	chr5	-	CTBP1	Homologene:CTBP1
Chmp4b	uc008njq.1	66.4313	62.6401	62.0053	32.9041	38.5585	31.3364	31.3756	39.2104	44.889	4.53508	NM_029362	chr2	+	CHMP4B	Homologene:CHMP4B
Lin7c	uc008lmo.1	66.4201	54.5574	57.3086	5.63073	4.88481	3.60248	2.8295	2.40197	3.08195	8.68216	AK133531	chr2	+	LIN7C	Homologene:LIN7C
AK209492	uc012ara.1	66.3942	81.5918	63.4614	19.6898	17.3732	14.6796	15.7429	16.3827	14.4385	5.42298	AK209492	chr17	+		no match
Pdia4	uc009btf.1	66.3758	64.1596	62.8404	8.75869	8.81829	7.15074	6.53662	7.84325	6.5596	24.8058	NM_009787	chr6	-	PDIA4	Homologene:PDIA4
Pabpc4	uc008upe.1	66.3558	66.236	64.8084	12.2362	16.9461	19.1071	11.7886	15.1525	16.1305	16.2706	AK016732	chr4	+	PABPC4	Homologene:PABPC4
Puf60	uc011zup.1	66.352	65.998	61.5262	59.9925	62.7205	64.566	66.7107	73.1516	76.7847	-0.383082	NM_001164600	chr15	-		no match
Rpl27	uc007low.2	66.2797	71.9726	60.6311	13.0628	4.50044	2.85807	11.7863	1.70958	2.16389	7.85594	NM_011289	chr11	+	RPL27	Homologene:RPL27
D8Ertd738e	uc012ghh.1	66.2698	70.6696	63.9261	33.9923	34.7225	26.6303	22.8456	24.7247	25.81	6.32334	NM_001007571	chr8	-	C19ORF53	Homologene:D8ERTD738E
Srrm2	uc008atq.1	66.1634	75.3578	69.2008	58.1754	60.0573	71.933	50.605	60.9289	57.5126	1.22977	BC026696	chr17	+	SRRM2	Homologene:SRRM2
Tnfaip2	uc007pcy.2	66.1558	64.0174	63.9464	3.82182	4.46791	4.63025	4.6317	5.59498	5.83738	33.7796	AK154155	chr12	+	TNFAIP2	Homologene:TNFAIP2
Rps24	uc007sra.1	66.1176	58.8921	57.354	1.62122	1.50001	1.16313	1.1153	1.38679	1.12743	12.4158	AK052480	chr14	+	RPS24	Symbol match:RPS24
Srrm2	uc008atn.1	66.0937	74.2745	68.8638	53.5359	55.5578	63.2811	44.7321	54.3337	50.8785	2.15825	AK171001	chr17	+	SRRM2	Homologene:SRRM2
Spna2	uc008jas.1	66.0741	70.4323	64.4211	14.4893	13.7975	11.0614	11.0401	12.2433	11.4084	15.2518	NM_001177668	chr2	+	SPTAN1	Homologene:SPNA2
Phf10	uc008anj.2	66.0624	70.6606	62.6689	2.74228	2.39186	2.14389	2.22355	2.1499	2.3386	15.4915	AB221576	chr17	-	PHF10	Homologene:PHF10
Acat3	uc008alo.1	66.0537	61.6577	63.5647	3.26763	3.34061	3.95742	3.21039	3.04059	3.33429	24.7461	NM_153151	chr17	-	ACAT2	Homologene:ACAT3
Puf60	uc007wij.2	65.997	64.8974	61.1627	57.9857	60.6464	62.4089	64.396	70.5103	74.0396	-0.146094	NM_028364	chr15	-		no match
Ahcyl1	uc008qxi.1	65.9862	69.9612	66.1835	7.79505	7.42541	9.25837	9.62547	10.4141	9.2525	21.6099	AK078823	chr3	-	AHCYL1	Homologene:AHCYL1
Rangap1	uc007wxb.2	65.9603	68.6747	64.9687	10.7409	12.0652	11.0037	8.97544	10.3285	10.2458	23.419	NM_001146174	chr15	-	RANGAP1	Homologene:RANGAP1
Rab5c	uc007lme.1	65.9516	67.1876	64.6824	76.4916	76.5466	81.3185	88.6109	95.5935	96.3124	-2.16942	NM_024456	chr11	-	RAB5C	Homologene:RAB5C
Naa38	uc009bao.1	65.9313	73.1417	66.6646	1.29388	1.06697	0.852657	1.70978	2.0178	1.48769	16.3268	NM_133939	chr6	+		no match
Trp53	uc007jql.2	65.8347	64.6305	57.4849	22.5129	24.0789	23.2546	23.031	26.0373	25.0903	8.02732	AK086845	chr11	+	TP53	Homologene:TRP53
AK209396	uc009mzk.1	65.8181	73.224	66.1374	8.6864	9.78916	11.6364	8.89661	11.3126	8.43926	12.9609	AK209396	chr8	+		no match
Nhp2l1	uc007wya.1	65.8025	69.9887	63.0587	12.0039	18.1297	15.2622	9.07359	11.9739	11.2865	10.9907	NM_011482	chr15	-	NHP2L1	Symbol match:NHP2L1
Spna2	uc008jar.1	65.7917	70.1357	64.1954	14.3923	13.7283	11.0572	11.041	12.2531	11.4263	15.376	NM_001076554	chr2	+	SPTAN1	Homologene:SPNA2
Myof	uc008hit.1	65.7687	71.4811	63.7488	2.41693	2.29606	2.09722	1.48138	1.38019	1.38627	15.6588	NM_001099634	chr19	-		no match
Apex1	uc007tly.1	65.7121	72.4274	62.0772	4.11192	3.20696	5.933	4.9454	4.88063	5.63497	11.3919	NM_009687	chr14	+	APEX1	Homologene:APEX1
Spna2	uc012btk.1	65.7104	70.5509	64.3076	14.4386	13.7591	11.0145	11.0361	12.2694	11.3806	14.6346	NM_001177667	chr2	+	SPTAN1	Homologene:SPNA2
Lmnb1	uc012bdd.1	65.7015	61.4632	55.6832	4.15015	7.75056	7.32799	2.70203	6.22519	7.21875	9.98352	NM_010721	chr18	+	LMNB1	Homologene:LMNB1
Steap1	uc008wjb.2	65.6388	72.6473	64.5686	0.43649	0.397651	0.672994	0.207907	0.4994	0.402398	14.9191	NM_027399	chr5	-	STEAP1	Homologene:STEAP1
SMC4	uc008plz.1	65.619	67.3069	68.7322	5.17317	5.30479	3.59665	3.2534	3.37319	4.28515	30.5827	AK010848	chr3	+	SMC4	Homologene:SMC4
Fam162a	uc007zcd.1	65.6009	69.2723	62.8066	12.77	13.3095	10.0618	12.3872	14.0198	14.2717	14.2748	NM_027342	chr16	-		no match
Ddx17	uc007wtp.1	65.5413	71.5618	65.7106	25.4735	38.6099	41.8066	33.6711	56.3184	53.4917	2.12114	NM_152806	chr15	-	DDX17	Homologene:DDX17
Txn2	uc007wof.1	65.534	68.884	62.1821	39.9592	49.4478	59.8365	39.7356	56.2949	54.4143	1.6935	AK147164	chr15	-	TXN2	Homologene:TXN2
Ndufa12	uc007gvq.1	65.5288	63.9475	63.151	12.2825	8.37305	6.53722	15.9128	10.0939	9.5729	14.7886	NM_025551	chr10	+	NDUFA12	Homologene:NDUFA12
Srsf1	uc007kvd.1	65.5246	66.8936	65.397	4.99612	6.04029	6.07919	5.46234	7.82677	8.16204	32.6018	NM_001078167	chr11	+		no match
Gsn	uc008jkc.1	65.4283	62.9903	59.507	249.401	273.879	235.921	229.986	254.072	256.485	-11.72	AK166932	chr2	+	GSN	Homologene:GSN
Mobkl1b	uc009cnf.1	65.4247	67.1568	64.1784	5.83055	7.65712	6.9811	4.25806	8.12457	7.58169	25.4665	NM_145571	chr6	+		no match
Ndufa5	uc009bbs.1	65.4145	63.3049	63.5456	1.1402	1.05755	0.600854	0.892547	0.704811	0.81913	41.0159	NM_026614	chr6	-	NDUFA5	Homologene:NDUFA5
Myof	uc012blf.1	65.4091	72.4739	64.1532	2.40559	2.28326	2.08522	1.47698	1.37552	1.37872	14.1787	BC150790	chr19	-		no match
Rpn1	uc009cva.2	65.4041	64.7455	61.3601	33.5758	37.1752	36.1059	31.8729	41.05	39.4049	6.49963	NM_133933	chr6	+	RPN1	Homologene:RPN1
Rab7	uc009cux.1	65.399	63.2999	59.5024	20.6015	21.2333	19.6035	22.8243	22.7785	20.5072	12.1608	AK139914	chr6	-	RAB7A	Homologene:RAB7
Rnf187	uc007jcq.1	65.3264	70.1342	63.3156	36.9263	54.8556	65.9078	40.8279	61.3214	70.9314	0.784468	NM_022423	chr11	-	RNF187	Homologene:RNF187
Gsn	uc008jke.1	65.2536	62.0703	58.7536	243.809	268.535	229.755	223.89	248.598	251.223	-11.1347	AK166831	chr2	+	GSN	Homologene:GSN
Psme1	uc007tzd.1	65.2339	70.7423	66.9415	15.7606	15.998	11.7877	16.4739	16.5134	16.3016	14.8787	NM_011189	chr14	+	PSME1	Homologene:PSME1
Rps13	uc009jje.2	65.2241	73.4479	58.798	8.83416	10.8631	7.01381	10.18	7.99042	7.80658	7.54725	NM_026533	chr7	-	RPS13	Symbol match:RPS13
Iars	uc007qjv.2	65.1959	67.0763	61.4895	3.93664	3.50649	3.5319	3.27093	3.76458	3.55855	20.1816	NM_172015	chr13	+	IARS	Homologene:IARS
Gpx1	uc009rpf.2	65.1952	72.1938	65.7725	250.555	280.135	282.77	295.613	288.925	346.153	-7.07297	NM_008160	chr9	+	GPX1	Homologene:GPX1
Puf60	uc007wik.2	65.1495	65.6827	61.2729	59.027	61.7133	63.5284	65.6463	71.9849	75.5611	-0.322775	NM_133691	chr15	-		no match
Nudt4	uc007gwp.2	65.0977	66.7599	64.0888	34.1367	41.9084	41.3518	30.3882	52.3424	52.5211	2.50608	NM_027722	chr10	-	NUDT4	Homologene:NUDT4
Cops6	uc009aer.1	65.059	70.0906	64.9725	22.6402	21.5982	24.2159	24.1808	25.1741	29.3783	10.2752	AK146410	chr5	+	COPS6	Homologene:COPS6
Srrm2	uc008atp.1	65.0351	73.5917	67.7969	55.147	57.2505	66.2055	46.4011	56.1174	52.7372	1.67509	AK163110	chr17	+	SRRM2	Homologene:SRRM2
Tomm40	uc009fnb.2	64.9982	68.9975	63.5705	32.7393	33.6186	32.4212	28.8496	29.7307	31.5813	9.79034	NM_001109748	chr7	-	TOMM40	Homologene:TOMM40
Dhx9	uc007czz.1	64.9802	65.4482	60.7322	1.64922	1.48515	1.43703	0.951355	1.00575	0.869433	22.2897	BC089159	chr1	-	DHX9	Homologene:DHX9
Foxm1	uc009edl.1	64.9494	69.7096	64.9305	3.52084	3.79681	4.08871	2.78973	3.70045	3.74207	21.2387	NM_008021	chr6	+	FOXM1	Homologene:FOXM1
Gpi1	uc012fie.1	64.91	71.8932	64.7146	27.0398	28.166	26.1519	27.4539	24.7451	25.9272	9.25997	BC172124	chr7	-	GPI	Homologene:GPI1
Tpm3	uc008qbg.1	64.8372	65.22	60.9278	13.8165	12.7063	16.2706	15.8091	15.829	14.9515	16.6735	NM_022314	chr3	+	TPM3	Symbol match:TPM3
Vat1	uc007loz.1	64.8299	65.3127	60.6632	30.8153	38.2909	41.3572	34.2545	42.8183	46.7158	3.81385	NM_012037	chr11	-	VAT1	Homologene:VAT1
Ptges3	uc007hld.1	64.7227	66.2802	63.6178	2.29842	8.24323	8.36236	1.86564	11.9777	11.3921	12.3121	NM_019766	chr10	+	PTGES3	Homologene:PTGES3
Rangap1	uc011zwl.1	64.6894	67.617	64.3182	10.5961	11.9238	10.8695	8.88177	10.2038	10.1547	24.0254	NM_011241	chr15	-	RANGAP1	Homologene:RANGAP1
Cdc20	uc008ukc.2	64.6747	64.8241	61.1159	10.6842	10.7739	10.8714	9.33773	10.1922	10.4748	22.203	NM_023223	chr4	-	CDC20	Homologene:CDC20
Atp5h	uc007mhm.1	64.6538	63.7122	60.0526	5.056	5.23795	3.69084	4.76286	4.88038	4.41021	21.6371	NM_027862	chr11	-	ATP5H	Homologene:ATP5H
Prdx3	uc008icd.1	64.6039	68.949	57.7356	31.711	31.6975	42.2646	31.5897	33.0211	32.4052	4.21729	NM_007452	chr19	-	PRDX3	Homologene:PRDX3
Gm12612	uc008upd.1	64.5903	65.3647	63.7641	11.4773	15.3608	16.7146	11.0495	13.0157	14.8205	19.5717	BC058263	chr4	+		no match
Smc1a	uc009upw.1	64.5563	52.5886	56.94	0.913825	0.858894	0.767914	0.585565	0.464351	0.647439	9.3328	AK145255	chrX	+	SMC1A	Homologene:SMC1A
Tinagl1	uc008uza.2	64.5151	67.7585	64.5027	65.8788	74.1774	73.8303	77.5118	86.7371	91.7872	-1.31623	NM_023476	chr4	-	TINAGL1	Symbol match:TINAGL1
Sec13	uc009dhm.1	64.4985	63.8753	57.6302	44.4208	46.9695	37.3347	40.4697	41.3366	41.5598	3.88346	NM_024206	chr6	-	SEC13	Homologene:SEC13
Psmd2	uc007yqq.2	64.4886	67.5922	64.2949	11.4528	11.8592	9.92401	12.8751	12.4762	12.7331	22.5577	NM_134101	chr16	+	PSMD2	Homologene:PSMD2
4F2 lc	uc009nsd.1	64.4656	56.6718	56.3239	4.16728	4.63065	4.83679	4.45847	5.3672	4.13036	11.5251	AK189161	chr8	-		no match
Srrm2	uc008ato.1	64.3747	73.1431	67.3643	51.7337	53.6438	63.7482	45.3797	54.8775	51.4267	1.96495	NM_175229	chr17	+	SRRM2	Homologene:SRRM2
Cct3	uc008pul.1	64.3635	62.8147	62.6517	6.508	6.2055	5.52701	4.09053	5.12493	4.24793	34.1817	AK171160	chr3	+	CCT3	Homologene:CCT3
Fads2	uc008gpb.1	64.356	65.2253	59.6302	78.056	78.5363	89.8668	89.7561	101.247	93.8922	-2.67584	NM_019699	chr19	-	FADS2	Homologene:FADS2
Rpl17	uc008fpw.2	64.1911	58.868	60.2705	10.9394	5.43708	2.6829	7.23801	3.6482	3.7106	13.0694	NM_001002239	chr18	+	RPL17	Homologene:RPL17
Srp19	uc008ekg.2	64.0884	63.6581	67.436	2.69093	2.74024	2.53208	2.4545	2.92527	2.16864	27.02	NM_025527	chr18	+	SRP19	Homologene:SRP19
Tpm3	uc008qbh.1	64.0752	58.8639	55.0806	4.25879	3.527	2.31577	2.55314	2.27022	2.3962	12.0179	AK164086	chr3	+	TPM3	Symbol match:TPM3
Clta	uc008srk.1	64.0674	53.7511	53.171	24.923	45.4506	36.3727	27.468	51.3872	60.9333	1.03509	NM_001080384	chr4	+	CLTA	Homologene:CLTA
Kif20a	uc012bbb.1	64.0573	65.4538	62.1494	1.72428	2.01374	1.83025	1.41781	1.95638	1.70582	31.8749	NM_001166406	chr18	+	KIF20A	Homologene:KIF20A
Cd44	uc008lif.1	64.0563	65.4436	60.6908	3.54525	3.70798	4.1914	2.80352	3.59848	3.22417	22.3303	NM_001039150	chr2	-	CD44	Homologene:CD44
Mrpl13	uc007vsf.1	64.0553	71.7175	64.2998	3.94275	3.55966	2.53475	1.41508	2.74177	2.13281	14.019	NM_026759	chr15	-	MRPL13	Homologene:MRPL13
Errfi1	uc008vxw.1	64.0536	67.4454	61.9642	7.48771	7.70088	9.56218	9.05501	12.0725	10.5169	16.1272	BC057646	chr4	+	ERRFI1	Homologene:ERRFI1
Tcf25	uc009nvn.1	64.0387	67.1498	59.5217	49.2528	50.9872	51.3356	45.537	50.3303	47.5254	3.16224	NM_025804	chr8	+	TCF25	Homologene:TCF25
Mbd3	uc007gda.1	63.9188	66.4051	59.9723	32.7017	36.3486	31.6559	29.6376	33.6391	33.54	7.50277	BC038264	chr10	-	MBD3	Homologene:MBD3
Mcm6	uc007cln.1	63.8769	62.1235	59.9849	2.82861	3.08043	2.97966	2.12719	2.75299	2.18616	26.6317	NM_008567	chr1	-	MCM6	Homologene:MCM6
Sf3b2	uc008gcl.2	63.8442	62.2005	57.8677	6.01087	5.97685	4.93973	5.04638	4.69222	4.77495	16.9904	BC026365	chr19	-	SF3B2	Homologene:SF3B2
Vcp	uc008sor.2	63.8248	67.3788	62.1635	5.78973	15.9751	17.7086	5.42311	21.899	21.1685	6.32112	NM_009503	chr4	-	VCP	Homologene:VCP
Dhx9	uc007daa.1	63.807	64.8505	59.7348	1.48317	1.35547	1.33344	0.901967	0.984288	0.732045	21.2808	AK141824	chr1	-	DHX9	Homologene:DHX9
Paip2	uc008emj.1	63.7327	63.7792	63.2646	6.67241	7.54205	5.3266	4.54786	5.6948	5.22412	38.3716	NM_026420	chr18	+	PAIP2	Homologene:PAIP2
mKIAA0428	uc012cqb.1	63.7304	70.2474	65.3684	3.28981	3.42942	3.69023	2.11878	3.3807	3.56533	17.6532	AK149405	chr3	+	MBNL1	Homologene:MBNL1
Rpl31	uc007atf.2	63.6487	65.8508	58.6195	2.77893	3.07328	2.29347	3.5243	3.17483	3.8629	15.3638	NM_053257	chr1	+	RPL31	Symbol match:RPL31
Kif20a	uc012bba.1	63.6043	65.3973	61.6721	1.64654	1.93735	1.75876	1.35481	1.84941	1.65209	29.1206	NM_001166407	chr18	+	KIF20A	Homologene:KIF20A
Degs1	uc007dxw.1	63.5746	68.3993	63.37	5.33648	4.9544	6.08676	5.54082	5.59393	6.11671	19.513	NM_007853	chr1	-	DEGS1	Homologene:DEGS1
Tfdp1	uc009kxt.1	63.5382	61.6637	59.0478	5.53058	6.01147	5.35114	6.40689	6.89923	6.05018	21.8749	NM_009361	chr8	+	TFDP1	Homologene:TFDP1
Rpl18	uc009gww.1	63.4811	68.2733	63.214	13.4192	9.47555	6.0322	17.6385	6.00675	6.07803	9.68205	NM_009077	chr7	+	RPL18	Homologene:RPL18
Fkbp3	uc007nrb.1	63.4788	64.5522	62.0716	1.08764	0.867396	0.829193	0.71411	0.510272	0.809428	38.924	NM_013902	chr12	-	FKBP3	Homologene:FKBP3
Gnl3	uc007swi.2	63.4158	58.3302	56.7008	1.32712	1.48882	1.28277	0.667566	1.00308	0.779765	15.9659	NM_153547	chr14	-	GNL3	Homologene:GNL3
Gsn	uc008jkg.1	63.4125	59.135	56.8187	240.786	265.243	224.546	216.36	241.144	243.896	-10.3197	NM_146120	chr2	+	GSN	Homologene:GSN
Srsf5	uc007obq.1	63.3943	60.7309	57.3209	24.0756	23.745	19.5594	29.3246	27.3848	27.8291	7.32707	NM_001079695	chr12	+		no match
Tcf25	uc009nvo.1	63.3061	66.978	58.5734	50.5815	52.362	52.7617	46.7235	51.6696	48.7757	2.53607	AK045397	chr8	+	TCF25	Homologene:TCF25
Mtch1	uc008bsw.1	63.2506	60.0913	51.0447	121.988	114.65	148.36	185.927	201.539	195.592	-2.66561	AK210039	chr17	-	MTCH1	Homologene:MTCH1
Atp1b3	uc009rck.1	63.2128	61.59	58.0782	10.1982	11.7219	11.8965	13.8245	12.588	14.1061	15.363	NM_007502	chr9	-	ATP1B3	Homologene:ATP1B3
Igfbp6	uc011zzz.1	63.2002	71.5158	62.1069	19.0782	18.9958	14.6272	20.4243	19.6932	22.9286	7.85237	NM_008344	chr15	+	IGFBP6	Homologene:IGFBP6
Prrx2	uc008jcy.2	63.1759	67.6268	61.5795	1.89893	3.1465	2.66272	2.31432	2.95297	3.14412	18.4649	NM_009116	chr2	+	PRRX2	Homologene:PRRX2
Gm11968	uc011xrh.1	63.1623	62.4215	57.0906	6.22137	6.0123	4.21773	6.08822	8.36092	6.64613	14.7405	NR_029471	chr11	-		no match
Tfdp1	uc009kxq.1	63.1262	61.2431	58.6949	5.21691	5.75075	5.18691	5.96104	6.63424	5.67689	22.1446	AK154037	chr8	+	TFDP1	Homologene:TFDP1
Gpx4	uc007gbl.1	63.1	65.2029	63.0527	25.7563	25.2464	20.6463	21.5077	20.6308	22.0553	14.7929	NM_001037741	chr10	+	GPX4	Homologene:GPX4
Mad2l1	uc009ceo.1	63.0695	64.3113	58.1983	1.07142	1.19124	1.50594	0.564957	1.35287	1.10437	17.8741	AK160286	chr6	+	MAD2L1	Homologene:MAD2L1
Gnl3	uc007swj.2	63.0334	57.6786	57.3216	1.36234	1.52695	1.3058	0.685618	1.0293	0.799432	17.2835	BC018560	chr14	-	GNL3	Homologene:GNL3
Sdha	uc007rfa.1	62.9983	65.4081	59.4828	34.8463	36.2484	30.9662	24.0297	27.0793	26.3828	5.60735	NM_023281	chr13	-	SDHA	Homologene:SDHA
Rab2a	uc008rxw.1	62.9873	59.0907	56.6072	33.1488	46.1751	42.0125	34.4271	45.0049	53.834	2.0248	NM_021518	chr4	+	RAB2A	Symbol match:RAB2A
Tmem176b	uc009bvv.2	62.9625	73.9365	67.4886	44.5996	55.1948	60.6228	50.0284	64.9631	66.7269	1.07487	NM_001164207	chr6	-	TMEM176B	Homologene:TMEM176B
Adipor1	uc007crx.1	62.9284	65.5435	59.0522	44.7866	44.766	56.2729	63.5437	64.6267	65.4803	0.576092	NM_028320	chr1	+	ADIPOR1	Homologene:ADIPOR1
Aprt	uc009nth.1	62.9192	77.1397	65.8509	44.3881	43.5364	50.9753	46.2368	43.0249	46.185	2.82551	AK148338	chr8	-	APRT	Homologene:APRT
Impdh2	uc009rqg.1	62.8883	59.8584	55.9004	3.58261	3.30585	3.0039	3.53538	2.83907	2.92899	15.404	NM_011830	chr9	+	IMPDH2	Homologene:IMPDH2
Mbnl1	uc008pjf.1	62.8628	67.6385	63.5347	5.76476	5.92122	6.55828	4.78333	6.31699	6.33445	20.6451	BC096600	chr3	+	MBNL1	Homologene:MBNL1
Tubb6	uc008fme.1	62.8564	68.7549	64.9272	39.1998	40.8663	44.7273	59.8769	57.2818	61.087	1.43131	BC115748	chr18	+	TUBB6	Homologene:TUBB6
Cyb5b	uc009nhg.1	62.8478	64.376	59.1691	27.9539	27.8394	26.0739	28.6871	29.8297	29.8576	10.5711	NM_025558	chr8	+	CYB5B	Homologene:CYB5B
Atox1	uc007izj.1	62.72	63.3816	67.3885	85.1083	85.9023	71.8851	62.121	61.4557	66.554	-0.678176	NM_009720	chr11	-	ATOX1	Homologene:ATOX1
Hsph1	uc009apy.1	62.7149	56.3174	54.6298	1.40779	1.67143	1.53757	1.87709	2.10152	2.49541	12.7387	NM_013559	chr5	-	HSPH1	Symbol match:HSPH1
Iqgap1	uc009ibc.2	62.6877	66.1919	62.5563	19.9313	19.8692	19.1995	18.3412	21.0459	20.9022	17.5023	NM_016721	chr7	-	IQGAP1	Homologene:IQGAP1
Hat1	uc008kaq.1	62.6567	55.8415	56.8195	0.406296	0.365001	0.507628	0.373884	0.467875	0.338726	15.1954	NM_026115	chr2	+	HAT1	Homologene:HAT1
Idh2	uc009hzn.2	62.6037	63.7157	60.5982	37.451	41.7639	33.4307	32.37	36.1318	36.838	6.81433	NM_173011	chr7	-	IDH2	Homologene:IDH2
Psmd6	uc007sgj.1	62.5891	59.0761	54.1906	4.86085	5.66038	3.63525	2.64733	3.09122	2.8608	12.1818	NM_025550	chr14	-	PSMD6	Homologene:PSMD6
Arglu1	uc009kug.1	62.5808	61.0252	60.1602	5.63084	5.55241	5.59622	6.6833	9.96877	11.6915	17.386	NM_176849	chr8	-		no match
Idh3b	uc008min.2	62.5663	65.3079	59.1594	66.933	63.219	58.9644	65.1571	63.8746	67.0395	-0.420001	NM_130884	chr2	-	IDH3B	Homologene:IDH3B
Mbnl1	uc008pjb.1	62.5055	66.9817	63.0625	4.93298	5.49033	5.92281	4.25734	6.20528	6.22785	21.333	AK153827	chr3	+	MBNL1	Homologene:MBNL1
Rab5c	uc011yff.1	62.504	64.0459	61.333	74.0245	74.0323	78.6945	85.7155	92.4122	93.1459	-2.29931	AK089199	chr11	-	RAB5C	Homologene:RAB5C
Csf1	uc008qxk.2	62.3512	64.9917	57.6509	3.47192	4.11886	4.0349	2.94591	4.15023	4.2223	14.893	NM_007778	chr3	-	CSF1	Homologene:CSF1
Fez2	uc008dov.1	62.3369	58.3774	56.27	5.91139	6.58036	6.21367	5.89891	8.52418	7.88036	15.2408	NM_199448	chr17	-	FEZ2	Homologene:FEZ2
Tln1	uc008sqe.2	62.3065	68.0172	63.4819	34.1598	39.253	31.9514	30.2185	36.1972	37.8449	6.29812	NM_011602	chr4	-	TLN1	Homologene:TLN1
Tmed7	uc008evr.2	62.3047	66.1868	60.1305	7.95334	21.561	20.3207	11.5198	24.2468	29.5988	5.02316	NM_025698	chr18	-	TMED7	Symbol match:TMED7
Tomm6	uc012auw.1	62.2489	56.7898	60.7717	10.407	9.89954	10.5212	9.95578	9.69047	10.0952	16.5468	NM_001164729	chr17	-		no match
Mbnl1	uc008pjd.1	62.2374	67.292	62.9916	5.71423	5.97626	6.61442	4.67354	6.41347	6.7094	19.371	AK153848	chr3	+	MBNL1	Homologene:MBNL1
Clta	uc008srj.1	62.2124	51.8552	51.4682	24.0415	43.8699	35.0932	26.5178	49.6209	58.7976	1.04109	NM_016760	chr4	+	CLTA	Homologene:CLTA
Serinc1	uc007fcm.2	62.1528	65.9143	62.0626	6.16467	5.91728	6.74118	6.38876	6.90809	6.10105	23.3084	NM_019760	chr10	-	SERINC1	Homologene:SERINC1
Tbrg1	uc009ovh.1	62.0439	59.1356	57.5647	23.8606	23.7524	20.3145	19.3645	22.8255	20.7679	12.0475	NM_025289	chr9	-	TBRG1	Symbol match:TBRG1
Npdc1	uc008irx.1	62.0195	70.5157	61.1036	52.327	64.5446	65.132	51.5127	61.2784	62.8179	0.612116	NM_008721	chr2	+	NPDC1	Homologene:NPDC1
Sf3b2	uc008gcn.2	62.0114	57.2497	51.8993	26.1614	25.537	28.0894	29.2206	27.2625	28.6304	5.52446	AK019282	chr19	-	SF3B2	Homologene:SF3B2
Hsph1	uc009apz.1	61.9647	55.0829	54.0602	1.38448	1.65275	1.54356	1.89637	2.11857	2.54559	12.4438	D67017	chr5	-	HSPH1	Symbol match:HSPH1
App	uc007zto.2	61.8927	59.3201	53.9391	72.6218	77.7916	63.2927	63.2509	66.6778	70.3135	-1.49858	NM_007471	chr16	-	APP	Homologene:APP
Prdx4	uc009uru.1	61.8842	63.218	57.1301	14.5197	16.544	14.7515	17.0004	16.2795	16.1762	12.8166	NM_016764	chrX	-	PRDX4	Homologene:PRDX4
Nupr1	uc009jsd.1	61.8365	60.3543	58.3229	43.7263	50.9768	34.8968	35.1026	50.5589	48.92	2.08882	NM_019738	chr7	-	NUPR1	Homologene:NUPR1
Mrpl20	uc008weu.1	61.8152	62.5053	58.2204	13.5672	17.6999	14.814	15.734	13.6675	15.1457	15.5774	NM_025570	chr4	+	MRPL20	Symbol match:MRPL20
Ppp3ca	uc008rmi.1	61.5294	58.863	56.6542	3.03067	2.62181	2.87956	2.15059	2.28698	2.33661	21.216	AK076570	chr3	+	PPP3CA	Homologene:PPP3CA
Snx9	uc008afj.1	61.497	59.5074	55.7528	7.25379	9.7246	7.8667	6.72136	10.3036	11.4654	13.8442	NM_025664	chr17	+	SNX9	Homologene:SNX9
U2af2	uc009ezt.2	61.4744	61.7333	58.5935	20.0536	20.7289	20.3088	23.5877	23.6687	24.3379	13.7548	NM_133671	chr7	+	U2AF2	Symbol match:U2AF2
Psmd2	uc007yqr.2	61.4001	63.8597	61.0211	11.1052	11.537	9.64594	12.499	12.1331	12.3958	23.7434	NR_027485	chr16	+	PSMD2	Homologene:PSMD2
Cd44	uc008lih.1	61.3595	62.8399	58.045	3.46186	3.58438	4.04429	2.70042	3.45226	3.10037	21.3241	NM_001177785	chr2	-	CD44	Homologene:CD44
Tkt	uc007svc.1	61.3486	65.5131	60.8948	80.0477	91.6824	96.4247	73.0093	79.9915	84.5038	-2.41588	NM_009388	chr14	+	TKT	Homologene:TKT
Tfdp1	uc009kxp.1	61.2959	59.9303	57.5989	5.36933	5.85712	5.20255	6.23441	6.70316	5.87543	24.5286	AK019997	chr8	+	TFDP1	Homologene:TFDP1
Snd1	uc012eiu.1	61.2702	66.7782	60.7528	7.00214	10.1789	11.5143	6.65986	10.3058	10.9501	13.1856	AK034914	chr6	+	SND1	Homologene:SND1
Mcm2	uc009cvx.2	61.2681	61.365	54.3755	6.26056	5.91772	6.48145	6.67474	6.41664	7.00009	12.6709	NM_008564	chr6	-	MCM2	Homologene:MCM2
Atp2a2	uc008zli.2	61.2571	65.1783	59.8942	21.6203	26.4425	27.0636	21.2894	28.0804	31.2212	7.47761	NM_009722	chr5	-	ATP2A2	Homologene:ATP2A2
U2af2	uc009ezu.2	61.2481	61.8811	58.9237	19.96	20.6347	20.2068	23.4722	23.5573	24.2253	14.4315	X64587	chr7	+	U2AF2	Symbol match:U2AF2
App	uc007ztq.2	61.244	59.3745	54.0581	71.4115	76.7777	62.9027	62.9192	66.6607	70.4362	-1.54778	NM_001198826	chr16	-	APP	Homologene:APP
App	uc007ztm.2	61.2424	59.9229	54.4687	72.2077	77.6823	63.4389	63.5984	67.3314	71.0661	-1.60219	NM_001198825	chr16	-	APP	Homologene:APP
Cars	uc009kpn.1	61.1996	56.678	55.1117	3.83978	3.54096	3.07603	3.734	3.46019	3.96829	16.2295	NM_013742	chr7	-	CARS	Homologene:CARS
Ppid	uc008pnp.1	61.192	58.6381	55.7967	0.774889	0.98306	0.698667	0.901005	0.634371	0.88935	20.0355	NM_026352	chr3	+	PPID	Homologene:PPID
Paip2	uc008emk.1	61.158	60.8895	60.4004	6.38852	7.26076	5.16515	4.3578	5.54496	5.08534	37.0179	AK154453	chr18	+	PAIP2	Homologene:PAIP2
Tfdp1	uc009kxs.1	61.1485	59.6173	57.5058	5.62127	6.20233	5.54696	6.46028	7.06211	6.25486	24.6584	AK013180	chr8	+	TFDP1	Homologene:TFDP1
Atic	uc007bjs.2	61.1213	61.2616	55.0965	9.60016	8.37531	8.4508	8.51029	8.08726	8.1328	13.683	AK051020	chr1	+	ATIC	Homologene:ATIC
Ociad1	uc008xsu.2	61.12	62.5871	60.826	7.99509	7.8281	8.54804	8.10631	7.71473	7.36892	37.445	NM_023429	chr5	+	OCIAD1	Homologene:OCIAD1
Pcdhgc3	uc012bcb.1	61.0459	64.6748	58.3781	11.8179	12.4656	13.8472	11.5089	12.7752	12.5943	14.311	BC098457	chr18	+	PCDHGC3	Homologene:PCDHGC3
Csf1	uc008qxl.2	60.9665	66.0763	57.8605	3.5225	4.19177	4.08019	3.02527	4.28118	4.38351	13.4232	NM_001113529	chr3	-	CSF1	Homologene:CSF1
Arpc5l	uc008joa.1	60.9514	63.5727	57.9751	9.97897	10.7768	8.63173	7.11732	9.41843	10.0538	15.8717	NM_028809	chr2	+	ARPC5L	Homologene:ARPC5L
Clta	uc008sri.1	60.8972	50.5736	50.4078	23.5587	42.9172	34.3868	26.0496	48.6575	57.5645	1.03437	NM_001080385	chr4	+	CLTA	Homologene:CLTA
Csde1	uc008qsh.2	60.8421	63.8493	60.3179	3.35431	3.54758	3.30589	2.47754	3.28385	2.62443	26.6717	NM_001161854	chr3	+	CSDE1	Homologene:CSDE1
Clptm1l	uc007rdo.1	60.8168	67.1206	56.1658	27.026	26.6081	32.6322	33.5274	37.8545	40.5301	3.57952	NM_146047	chr13	+	CLPTM1L	Homologene:CLPTM1L
Adh5	uc008rnk.1	60.7977	62.9373	58.8207	6.09797	5.36204	4.25743	5.63496	4.76426	5.07612	23.3888	NM_007410	chr3	+	ADH5	Homologene:ADH5
Tmed9	uc007qrs.1	60.7912	69.3315	63.3785	24.9486	23.1088	22.7549	20.5203	19.6047	20.2327	8.62063	NM_026211	chr13	+	TMED9	Homologene:TMED9
Csde1	uc008qsl.2	60.7372	63.8425	60.4836	3.53007	3.93459	3.52397	2.57479	3.78708	2.95979	26.7047	BC029058	chr3	+	CSDE1	Homologene:CSDE1
Fez2	uc008dow.1	60.7298	56.1708	54.9224	5.67918	6.31107	5.97057	5.65993	8.17715	7.55917	14.9767	BC052366	chr17	-	FEZ2	Homologene:FEZ2
App	uc007ztp.2	60.6943	58.8781	53.691	71.2572	76.91	62.8226	62.8299	66.7462	70.4591	-1.61812	NM_001198824	chr16	-	APP	Homologene:APP
Mobkl1a	uc012eny.1	60.6938	64.7915	61.2289	6.06825	8.32639	7.64294	4.51211	8.81067	8.36266	18.5919	AK028695	chr6	+	MOBKL1A	Homologene:MOBKL1A
Fn1	uc007bkc.1	60.672	73.8148	66.1805	19.2637	19.5966	17.5459	15.8519	16.6908	17.5243	7.19413	BC099373	chr1	-	FN1	Homologene:FN1
Lasp1	uc007lew.1	60.6708	65.248	57.8561	66.9397	66.3982	74.2088	74.2382	76.9401	75.8607	-1.86384	NM_010688	chr11	+	LASP1	Homologene:LASP1
Cyb5r1	uc007crv.1	60.6688	65.0895	59.2762	7.32066	7.34618	6.94564	7.262	7.55359	7.59989	16.9583	BC016266	chr1	+	CYB5R1	Homologene:CYB5R1
Kdelr1	uc009gxn.1	60.6253	74.9204	61.668	44.7819	43.0724	66.1858	73.5305	82.5914	76.6551	0.068191	NM_133950	chr7	+	KDELR1	Homologene:KDELR1
Rangap1	uc007wxa.2	60.6228	64.2327	60.3467	10.05	11.2669	10.2931	8.43859	9.67616	9.61763	20.2363	BC071200	chr15	-	RANGAP1	Homologene:RANGAP1
Tomm6	uc008cvy.1	60.6131	54.8147	58.8461	10.1183	9.6087	10.2283	9.68049	9.42101	9.8115	15.3224	BC021590	chr17	-		no match
Dtymk	uc007cek.2	60.6048	62.6002	58.0256	5.83796	6.58374	5.34902	4.59125	4.81686	5.37502	21.1208	NM_001105667	chr1	-	LOC727761	Homologene:DTYMK
Ndufb10	uc008ayd.1	60.4881	63.9327	63.9211	85.4699	84.7778	78.0526	89.2933	81.4865	91.3301	-4.15215	NM_026684	chr17	-	NDUFB10	Homologene:NDUFB10
Hdlbp	uc007cdz.1	60.4572	62.0252	55.7951	8.26982	7.22919	6.88167	6.05935	7.11207	6.40685	15.0815	AK048780	chr1	-	HDLBP	Homologene:HDLBP
Adh7	uc008rnd.2	60.4468	59.9798	54.3462	0.0786959	0.0898517	0.0878683	0.0814928	0.0310871	0.0417371	16.4389	NM_009626	chr3	+	ADH7	Homologene:ADH7
Mettl9	uc009jnl.1	60.4258	54.012	47.8202	3.21378	3.34728	2.59128	2.02867	2.08299	1.86636	8.0397	AK188904	chr7	+	METTL9	Homologene:METTL9
Uck2	uc007dku.1	60.3865	62.1578	55.6635	10.1651	11.4969	10.3624	10.168	11.9097	12.7101	13.1822	NM_030724	chr1	-	UCK2	Homologene:UCK2
Dnttip2	uc008rep.1	60.3615	56.1761	53.394	1.39077	1.2362	1.13308	0.992198	0.931914	0.838371	15.2093	NM_153806	chr3	+	DNTTIP2	Homologene:DNTTIP2
Csde1	uc008qsg.2	60.2918	63.5528	59.9141	3.30949	3.49267	3.24183	2.43715	3.21865	2.57864	25.5547	NM_144901	chr3	+	CSDE1	Homologene:CSDE1
Pabpc4	uc008upa.1	60.2781	59.6628	58.353	11.8584	15.328	16.8052	10.4009	13.3268	14.1919	16.8817	AK135962	chr4	+	PABPC4	Homologene:PABPC4
Ppa1	uc007fge.1	60.27	58.7201	53.3272	28.4021	26.859	23.8871	26.529	24.2129	26.494	7.5621	NM_026438	chr10	+	PPA1	Homologene:PPA1
Nop56	uc008mim.1	60.2663	61.0975	58.3586	1.00375	0.964091	0.530684	0.517484	0.823631	0.481112	34.0077	AK037405	chr2	+	NOL5A	Homologene:NOL5A
App	uc007ztn.2	60.2142	58.7982	53.4738	70.494	76.0238	62.2821	62.1728	66.0855	69.8543	-1.58421	NM_001198823	chr16	-	APP	Homologene:APP
Cops7a	uc009dss.2	60.1908	59.8484	52.0677	43.5522	43.2001	54.6884	47.3198	54.5891	51.1425	1.18428	NM_012003	chr6	-	COPS7A	Homologene:COPS7A
Cdk2ap1	uc008zpo.1	60.1373	62.2431	57.3837	7.19745	8.45745	9.74125	8.38176	12.0088	11.3938	15.5862	NM_013812	chr5	-	CDK2AP1	Homologene:CDK2AP1
Zfp207	uc007kly.2	60.1278	63.1097	58.84	16.8487	15.4382	17.6276	17.4579	19.6435	18.2166	15.4962	NM_011751	chr11	+	ZNF207	Homologene:ZFP207
Aldh3a1	uc007jhd.2	60.0941	66.8492	60.2144	0.406555	0.460538	0.239666	0.421162	0.502822	0.271065	15.522	NM_001112725	chr11	+	ALDH3A1	Homologene:ALDH3A1
Tmem176b	uc012eli.1	60.0497	71.953	64.4959	44.1656	54.3337	59.5181	48.2961	62.5913	64.1428	0.990543	NM_001164209	chr6	-	TMEM176B	Homologene:TMEM176B
Cenpa	uc008wvt.1	59.9973	51.4452	47.7959	4.60212	4.60557	4.71909	4.04251	3.22118	3.75715	7.68023	NM_007681	chr5	+	CENPA	Homologene:CENPA
Rab7	uc009cuy.1	59.9966	58.3981	56.4519	18.8657	19.8243	17.8498	21.1514	20.9916	19.2416	16.0772	AK152666	chr6	-	RAB7A	Homologene:RAB7
Sri	uc008wji.1	59.9589	58.3259	55.2455	24.3373	22.9884	23.9751	25.834	28.5417	26.2211	9.96159	NM_001080974	chr5	+	SRI	Homologene:SRI
Rab2A	uc008rxx.1	59.9375	49.0241	43.5108	26.2728	24.0014	20.8009	37.4577	33.528	37.8448	1.87367	AK180826	chr4	+	RAB2A	Symbol match:RAB2A
Zfp207	uc007kma.2	59.9199	62.936	59.226	16.7851	15.3648	17.5592	17.3927	19.5585	18.1451	16.5318	NM_001130171	chr11	+	ZNF207	Homologene:ZFP207
Rab7	uc009cuw.1	59.892	57.2069	54.1815	19.0101	19.5844	18.3027	20.988	20.8324	18.9533	11.6556	AK135659	chr6	-	RAB7A	Homologene:RAB7
Anapc5	uc008zml.1	59.867	57.0998	52.9032	10.3788	11.4998	10.2047	10.7319	13.1101	14.2758	11.2271	AK147951	chr5	-	ANAPC5	Homologene:ANAPC5
Atp2a2	uc008zlj.2	59.7456	64.2493	59.6719	18.3726	21.6258	24.0358	18.9918	24.3155	26.7971	8.98901	NR_027838	chr5	-	ATP2A2	Homologene:ATP2A2
Psmc4	uc009fxo.2	59.7401	58.8914	56.1824	6.94463	6.50145	4.7772	5.16704	6.18735	6.60447	22.9131	BC012411	chr7	-	PSMC4	Homologene:PSMC4
Prkar1a	uc007mcu.1	59.7331	61.4406	54.2589	14.6808	16.8133	18.9887	14.7449	18.2245	17.086	9.78038	NM_021880	chr11	+	PRKAR1A	Homologene:PRKAR1A
Hnrnpc	uc007toe.2	59.6899	58.0575	58.1693	3.0218	3.04293	5.08537	5.02411	5.99093	5.1801	29.5488	NM_001170983	chr14	-	HNRPC	Homologene:HNRPC
1810006K21Rik	uc008gpj.2	59.6693	60.5477	55.6007	30.3423	25.3956	37.222	31.1469	36.385	31.3917	5.14715	NM_001163431	chr19	+	C11ORF10	Homologene:1810006K21RIK
Tfdp1	uc009kxr.1	59.6418	58.3901	55.9641	5.75141	6.28681	5.54756	6.70792	7.11056	6.42626	23.503	AK030820	chr8	+	TFDP1	Homologene:TFDP1
Fdps	uc008pxo.1	59.5863	57.3792	52.0469	7.19401	9.02203	6.28771	9.05975	7.92992	7.78148	11.6954	NM_134469	chr3	-	FDPS	Homologene:FDPS
Bccip	uc009kdi.1	59.544	50.205	53.3435	2.82264	3.29125	2.37273	1.71886	2.11693	2.05162	10.6272	NM_025392	chr7	+	BCCIP	Homologene:BCCIP
Immt	uc009chf.1	59.5364	65.2958	58.3979	16.9555	18.7868	19.0137	17.4495	18.7748	21.0474	10.3707	BC037501	chr6	+	IMMT	Homologene:IMMT
Srsf3	uc008bsd.2	59.4738	59.8568	54.8366	0.952243	1.131	1.04427	1.30205	1.43079	1.23659	19.1289	NM_013663	chr17	+		no match
Cbx5	uc007xxn.1	59.4653	68.3905	64.1276	1.32507	1.1993	1.74279	1.65432	2.13543	1.63062	13.6003	NM_001076789	chr15	-	CBX5	Homologene:CBX5
Pfdn1	uc008enk.1	59.4552	57.9898	52.8404	12.4248	14.7633	12.8182	10.2046	11.0674	10.9418	11.2491	NM_026027	chr18	-	PFDN1	Homologene:PFDN1
Fbl	uc009fxy.1	59.429	58.4581	52.7298	2.55416	1.70954	1.97237	3.22186	2.33628	2.14984	14.3828	NM_007991	chr7	+	FBL	Homologene:FBL
BC005537	uc007pwi.1	59.4245	70.5401	65.1795	13.8122	22.9961	27.2825	14.3745	26.6462	31.2975	4.62565	NM_024473	chr13	+	C6ORF62	Homologene:BC005537
Slc30a4	uc008mba.1	59.3975	62.0957	55.9156	2.63004	3.06789	3.35259	2.64153	3.43182	3.34215	17.112	NM_011774	chr2	-	SLC30A4	Homologene:SLC30A4
Hnrnpc	uc007toc.2	59.3951	58.3705	58.1722	3.02334	3.04638	5.08966	5.0266	5.99498	5.18434	31.4859	NM_001170984	chr14	-	HNRPC	Homologene:HNRPC
Arf5	uc009bcq.1	59.37	66.3559	54.1243	120.001	138.786	131.742	139.447	165.74	169.445	-4.12316	NM_007480	chr6	+	ARF5	Homologene:ARF5
Tceb1	uc007ajw.1	59.3456	57.9987	56.6039	0.667854	0.69278	0.765024	0.629214	0.866835	0.478055	33.6671	BC028545	chr1	-	TCEB1	Homologene:TCEB1
D4Wsu53e	uc008vfx.1	59.2668	64.4202	56.6942	132.43	276.316	269.615	165.826	401.492	490.055	-1.67685	NM_023665	chr4	+	C1ORF63	Homologene:D4WSU53E
Csde1	uc008qsi.2	59.2245	62.8866	59.1712	3.44503	3.6766	3.40728	2.55537	3.38972	2.71325	23.8868	AK168556	chr3	+	CSDE1	Homologene:CSDE1
Tspan4	uc009klo.1	59.2206	67.2779	54.6525	9.13546	8.86903	9.27367	10.9236	11.052	11.0944	7.67431	BC003482	chr7	+	TSPAN4	Homologene:TSPAN4
Atp5o	uc007zys.1	59.1999	65.5672	61.1518	55.503	55.5907	40.8944	40.2878	38.0008	38.6577	1.89682	NM_138597	chr16	-	ATP5O	Homologene:ATP5O
Sae1	uc009fhp.1	59.1677	55.0814	56.138	5.87931	5.50998	5.10407	5.64905	5.93531	5.63113	21.6493	AK154139	chr7	-	SAE1	Homologene:SAE1
Tceb1	uc007ajv.1	59.153	58.4238	57.0624	0.737369	0.751343	0.753922	0.614473	0.893404	0.529557	39.2886	NM_026456	chr1	-	TCEB1	Homologene:TCEB1
Zfp207	uc007kmb.2	59.1	61.1234	58.1462	15.9574	14.5011	16.7562	16.6312	18.8743	17.4292	18.332	NM_001130170	chr11	+	ZNF207	Homologene:ZFP207
2810428I15Rik	uc009mal.1	59.0708	56.8614	55.8244	34.5594	39.4568	40.2548	59.78	55.4368	61.3151	0.74119	NM_025577	chr8	-		no match
Sqle	uc007vxq.1	59.0541	63.0155	59.9312	9.98592	11.8955	12.8239	13.9812	15.6296	16.5688	14.0735	NM_009270	chr15	+	SQLE	Homologene:SQLE
Slc30a4	uc012ccz.1	59.0302	61.7578	55.88	2.47224	2.99683	3.26643	2.58793	3.36394	3.28631	17.8557	AK166106	chr2	-	SLC30A4	Homologene:SLC30A4
App	uc012ahn.1	59.0277	58.9555	53.4601	75.1477	79.8512	65.9015	65.8527	69.3832	72.8471	-2.22169	AK159999	chr16	-	APP	Homologene:APP
2200002D01Rik	uc009gbj.2	59.0114	65.6232	59.7774	214.484	291.244	225.773	206.996	248.726	260.341	-5.61874	NM_028179	chr7	-		no match
Hnrnpc	uc007tof.2	59.0068	57.3734	57.6016	2.99675	3.01114	5.02912	4.97099	5.94979	5.13574	29.533	AK088678	chr14	-	HNRPC	Homologene:HNRPC
Hnrnpc	uc007tog.2	59.0065	57.6391	57.9144	2.98911	3.01348	5.02562	4.96664	5.92952	5.10858	30.9769	NM_001170982	chr14	-	HNRPC	Homologene:HNRPC
2810407C02Rik	uc012cpv.1	58.9903	59.6979	59.9119	5.09879	4.76534	5.33285	4.10722	5.51265	4.5365	44.4847	AK146778	chr3	+		no match
Psmd8	uc009gbb.2	58.9603	60.3076	56.9567	32.3816	34.7427	29.1412	26.8876	29.0916	28.2929	8.16989	NM_026545	chr7	-	PSMD8	Homologene:PSMD8
2810407C02Rik	uc008phx.1	58.8923	59.8733	60.0628	5.3963	5.10813	5.58066	4.45608	5.83842	4.95496	42.5126	NM_001040396	chr3	+		no match
Csde1	uc008qsj.2	58.8892	62.2799	58.9076	3.23372	3.42401	3.20187	2.40837	3.20606	2.55681	25.5402	AK145351	chr3	+	CSDE1	Homologene:CSDE1
6820431F20Rik	uc009lbc.1	58.838	62.5001	55.1974	8.37611	7.09282	6.14026	3.55398	4.22599	3.08691	12.3188	AK035187	chr8	-		no match
Glo1	uc012aos.1	58.8374	59.3691	54.921	2.92168	3.07354	2.86734	3.13819	2.88264	3.16585	20.7958	NM_001113560	chr17	-	GLO1	Homologene:GLO1
Hnrnpc	uc007tod.2	58.8157	57.3746	57.6596	2.99892	3.02032	5.04662	4.98642	5.94578	5.14045	30.4554	NM_001170981	chr14	-	HNRPC	Homologene:HNRPC
Cbx5	uc007xxl.1	58.7833	67.6261	63.373	1.30703	1.18449	1.71965	1.63051	2.11688	1.60549	13.565	NM_007626	chr15	-	CBX5	Homologene:CBX5
Cldnd1	uc007zoc.1	58.7681	60.9566	54.0845	6.83612	6.8471	10.655	10.0865	11.7988	11.4297	11.3048	NM_171826	chr16	+	CLDND1	Homologene:CLDND1
DQ688935	uc008qdj.1	58.7623	71.2326	59.9972	0	0	0	0	0	0.421651	9.10797	DQ688935	chr3	-		no match
Mbnl1	uc008pjh.1	58.7379	62.7529	59.1355	4.26538	4.60894	4.96257	3.68627	5.04598	4.97062	22.379	AF231110	chr3	+	MBNL1	Homologene:MBNL1
Lsm3	uc009cye.1	58.7343	60.5477	59.6421	2.60233	2.20296	2.84486	1.70271	1.97467	1.80353	40.3383	NM_026309	chr6	+	LSM3	Homologene:LSM3
Coro1b	uc008fyy.1	58.724	58.5284	53.2575	142.324	149.865	133.33	156.048	172.816	172.327	-5.99263	NM_011778	chr19	+	CORO1B	Homologene:CORO1B
Mir1892	uc011ylw.1	58.6888	67.7378	68.6906	1.59064	1.61749	0.678791	1.25417	1.99346	0.896009	11.3116	NR_035439	chr12	-		no match
Pcdhgc3	uc008ere.1	58.6456	60.9483	55.2499	10.3575	10.7679	11.7038	10.0191	11.2427	10.9469	15.3248	NM_033581	chr18	+	PCDHGC3	Homologene:PCDHGC3
Chmp4b	uc008njp.1	58.6403	55.4616	54.2536	25.2659	32.8675	26.7877	21.9867	30.2734	30.5831	5.96807	AK164550	chr2	+	CHMP4B	Homologene:CHMP4B
Immt	uc009chg.1	58.6368	62.2924	55.315	14.8609	16.4515	16.5666	15.0584	16.2993	18.1118	11.1398	AK157805	chr6	+	IMMT	Homologene:IMMT
Cyc1	uc007wjt.1	58.6115	59.9905	50.9645	123.79	128.726	132.311	123.218	139.399	143.825	-7.74737	AK170272	chr15	+	CYC1	Homologene:CYC1
Rrp1	uc007fxs.1	58.6042	56.4469	52.992	13.7495	13.6635	10.6343	9.68562	10.5824	11.2162	12.8536	NM_010925	chr10	-	RRP1	Homologene:RRP1
Lsm14a	uc009gje.1	58.5362	57.0774	56.4494	8.81339	10.2025	9.9375	8.00772	7.97321	9.04331	27.798	AK189673	chr7	-	LSM14A	Homologene:LSM14A
Ndufb7	uc009mkk.1	58.4756	51.5735	53.8153	79.4035	80.7355	63.794	77.9445	82.6549	82.2647	-2.90696	NM_025843	chr8	+	NDUFB7	Homologene:NDUFB7
Tmem176a	uc009bvw.1	58.3892	64.5909	57.7956	36.7196	36.309	40.7864	41.1203	43.9127	41.286	4.14729	NM_025326	chr6	+	TMEM176A	Homologene:TMEM176A
Cbx5	uc007xxm.1	58.3362	66.9004	62.6892	1.30624	1.18446	1.71194	1.62729	2.10724	1.59747	13.8456	NM_001110216	chr15	-	CBX5	Homologene:CBX5
D4Wsu53e	uc008vfy.1	58.2841	64.5675	58.8664	91.0098	184.451	179.762	112.269	267.854	324.19	-1.48258	AB041555	chr4	+	C1ORF63	Homologene:D4WSU53E
Ergic1	uc008bef.1	58.2817	59.5065	52.7809	41.5671	42.5068	51.8226	56.2591	59.9926	57.8311	0.592974	NM_026170	chr17	+	ERGIC1	Homologene:ERGIC1
Hnrnpc	uc007tob.2	58.2726	56.8966	57.0007	2.97369	2.98899	4.9935	4.93614	5.90556	5.09861	30.2315	NM_016884	chr14	-	HNRPC	Homologene:HNRPC
Hsbp1	uc009npm.1	58.2654	56.6758	51.1718	15.6805	16.3944	14.2353	19.5285	17.9016	20.1844	8.47595	NM_024219	chr8	+	HSBP1	Homologene:HSBP1
Tax1bp1	uc009byz.2	58.2523	55.8278	54.8399	7.75655	7.96523	8.96432	7.55394	8.98699	7.56045	22.6255	NM_025816	chr6	+	TAX1BP1	Homologene:TAX1BP1
Gtf3a	uc009ano.2	58.2213	50.0755	48.7509	23.2394	27.6873	24.3444	25.5205	27.1745	45.6714	2.37339	NM_025652	chr5	+	GTF3A	Symbol match:GTF3A
Cetn3	uc007rid.1	58.1822	49.4603	52.3569	0.0904357	0.202653	0.323049	0.235018	0.221645	0.152136	11.6664	NM_007684	chr13	+	CETN3	Homologene:CETN3
Tspan4	uc009kln.1	58.1187	66.4119	53.0001	8.43335	8.08374	8.62588	10.1598	10.404	10.2581	7.20112	NM_053082	chr7	+	TSPAN4	Homologene:TSPAN4
Tmed9	uc007qrr.1	58.1011	67.9141	60.112	24.3354	22.7014	23.4007	20.6857	19.857	20.4354	7.18706	AK044120	chr13	+	TMED9	Homologene:TMED9
Smc4	uc008ply.1	58.0753	61.1934	56.5927	3.55201	3.63982	2.47447	2.20952	2.32015	2.94811	21.2195	AK152804	chr3	+	SMC4	Homologene:SMC4
Mbnl1	uc008pje.1	58.0351	61.9176	58.0772	4.95358	5.11436	5.63295	4.11525	5.3693	5.43191	21.6748	BC060031	chr3	+	MBNL1	Homologene:MBNL1
Hspa4	uc007ivq.1	57.9891	56.5612	54.8825	4.51067	8.13703	8.78117	5.00223	10.8384	12.1877	13.4694	NM_008300	chr11	-	HSPA4	Homologene:HSPA4
Tsc22d1	uc007urj.2	57.9323	59.7719	56.6421	51.7519	55.6672	54.0766	58.9029	65.2851	68.2629	-0.12895	NM_001177751	chr14	+	TSC22D1	Homologene:TSC22D1
6820431F20Rik	uc012gak.1	57.8783	64.484	58.767	3.62963	3.47934	4.46802	2.15788	2.57493	2.14675	14.9328	NR_030708	chr8	-		no match
Pla2g7	uc008cpd.1	57.7311	59.153	55.9306	0.85452	1.13195	1.278	0.979106	1.23856	1.20069	29.6298	AK155678	chr17	+	PLA2G7	Homologene:PLA2G7
Cyb5b	uc009nhh.1	57.7074	62.0472	55.7523	16.0765	15.6769	18.1147	18.0994	20.6034	19.1091	10.5412	AK083359	chr8	+	CYB5B	Homologene:CYB5B
Zfp207	uc007klz.2	57.6664	60.5862	57.5462	16.2825	14.8526	17.055	16.8333	19.0171	17.5383	17.2126	NM_001130169	chr11	+	ZNF207	Homologene:ZFP207
Hnrnpul1	uc009ftv.1	57.6624	57.279	54.0737	17.1989	19.8511	20.832	15.7513	18.7046	19.423	13.0544	BC078642	chr7	-		no match
Hsph1	uc009apx.1	57.6591	50.0939	49.0973	1.31448	1.46117	1.38588	1.76453	2.00292	2.45046	10.5153	AK083179	chr5	-	HSPH1	Symbol match:HSPH1
Cenp-a	uc008wvv.1	57.64	52.2707	48.974	5.48556	5.47518	5.75459	4.62676	3.9892	4.37927	10.5661	AK041138	chr5	+	CENPA	Homologene:CENPA
Atp6ap1	uc009tol.2	57.6147	63.5765	56.5219	39.8202	38.7353	45.1644	48.5504	51.3732	48.9919	2.12313	NM_018794	chrX	+	ATP6AP1	Homologene:ATP6AP1
Spcs1	uc007swe.2	57.594	62.6844	55.2041	10.6256	11.6944	13.8168	14.1708	18.2893	17.2553	8.90254	NM_026911	chr14	-	SPCS1	Homologene:SPCS1
Chchd1	uc007skm.2	57.587	55.765	59.3325	6.07674	6.7463	3.79475	4.6273	3.39056	3.80057	21.4458	NM_025366	chr14	+	CHCHD1	Homologene:CHCHD1
Ehd1	uc008ghz.1	57.561	57.5603	53.4186	23.5476	31.661	34.3753	28.0193	35.1073	38.0082	4.15761	NM_010119	chr19	+	EHD1	Homologene:EHD1
MRPL13	uc007vsg.1	57.5267	64.5726	57.0918	3.7922	3.22457	2.42027	1.37424	2.51927	1.8877	12.9853	BC048498	chr15	-	MRPL13	Homologene:MRPL13
Kdelr1	uc009gxo.1	57.5226	71.48	57.2266	44.3148	42.7905	64.9197	75.1809	83.3712	78.2566	-0.140955	AK013118	chr7	+	KDELR1	Homologene:KDELR1
Cd44	uc008lie.1	57.5126	58.7641	54.4838	3.25024	3.36091	3.79685	2.53358	3.24967	2.9115	21.8902	NM_009851	chr2	-	CD44	Homologene:CD44
Psmb5	uc007twm.1	57.481	65.6099	58.4194	29.0252	40.0865	29.6103	27.3686	27.8472	33.5833	4.3927	AK088367	chr14	-	PSMB5	Homologene:PSMB5
Cldnd1	uc007zod.1	57.4712	60.0646	53.2582	6.77546	6.79725	10.5928	10.0448	11.7767	11.374	11.2348	AK012260	chr16	+	CLDND1	Homologene:CLDND1
Abcf1	uc008cjk.1	57.4639	54.368	52.3357	15.904	16.6562	14.3577	14.9041	15.6387	15.8868	13.5693	NM_013854	chr17	-	ABCF1	Homologene:ABCF1
Sdhd	uc009pjv.2	57.4498	64.1052	60.8424	88.9259	90.7569	112.945	109.693	126.821	124.882	-2.89948	NM_025848	chr9	-	SDHD	Homologene:SDHD
Copa	uc007dpn.2	57.404	61.3195	56.7667	9.54348	9.15189	8.97157	6.35997	7.51808	6.50617	16.7932	NM_009938	chr1	+	COPA	Homologene:COPA
Rnasek	uc007jui.2	57.3803	67.9508	60.475	20.6267	20.8708	29.428	29.1267	26.1365	31.4529	4.95801	NM_173742	chr11	-		no match
Grn	uc007lrv.2	57.3769	56.9922	54.9782	48.8127	61.0246	58.628	38.3785	46.3687	49.756	0.704151	NM_008175	chr11	+	GRN	Homologene:GRN
Taf15	uc007kpg.1	57.2986	57.4067	55.5382	0.871061	1.06778	1.01718	0.738616	0.94373	0.603239	38.2731	BC043716	chr11	+	TAF15	Homologene:TAF15
Cuta	uc008bex.1	57.2972	63.4761	53.3145	19.4021	21.5372	27.3136	26.9094	27.411	29.6337	4.9822	AK007912	chr17	-	CUTA	Homologene:CUTA
Cnpy2	uc007hmi.1	57.2657	53.4332	49.2855	16.7224	15.6835	10.3323	13.6365	14.108	13.7697	8.4323	NM_019953	chr10	+		no match
Mtdh	uc007vlh.1	57.2637	54.4271	49.9116	4.50576	5.44746	5.36794	5.07571	7.48619	7.84644	11.7498	NM_026002	chr15	+	MTDH	Homologene:MTDH
Psmc2	uc008wpd.1	57.2355	56.1307	53.9423	4.14697	4.69374	3.94094	3.57618	4.06746	3.85915	26.0294	NM_011188	chr5	+	PSMC2	Homologene:PSMC2
Tmem176a	uc009bvy.1	57.1755	62.373	55.8303	34.3795	34.1565	38.4816	37.2028	41.2696	38.1899	4.7111	NM_001098271	chr6	+	TMEM176A	Homologene:TMEM176A
Fkbp8	uc009map.2	57.1714	62.4699	57.6368	154.272	163.3	133.596	135.35	138.38	148.626	-7.0764	NM_010223	chr8	+	FKBP8	Homologene:FKBP8
AK217047	uc007kdk.1	57.1374	55.7314	50.5666	1.23946	0.700211	1.55413	0.422281	1.36925	1.33949	14.7096	AK217047	chr11	+		no match
Mbnl1	uc008pjc.1	57.1358	61.5135	57.5593	5.0806	5.36268	5.90531	4.19359	5.72933	5.9258	19.7961	NM_020007	chr3	+	MBNL1	Homologene:MBNL1
Prkar1a	uc007mct.1	57.135	58.8582	52.1922	13.4561	15.609	18.0108	13.9524	17.5224	16.1773	9.95681	BC005697	chr11	+	PRKAR1A	Homologene:PRKAR1A
Fkbp8	uc009maq.2	57.1294	62.5731	58.024	154.048	163.052	133.414	135.161	138.174	148.413	-7.06227	NM_001111066	chr8	+	FKBP8	Homologene:FKBP8
mCLCA1	uc008rpy.1	57.0784	61.4287	54.8995	1.12334	0.933289	0.910942	0.654216	0.716653	0.706617	16.3869	BC010260	chr3	-		no match
Sri	uc008wjh.1	57.0562	55.7407	51.1593	23.7447	22.1158	23.3517	24.5492	26.8757	24.8035	8.38221	NM_025618	chr5	+	SRI	Homologene:SRI
Thoc4	uc007mtl.1	57.0518	56.6699	52.5164	13.4056	23.4753	14.6312	13.3579	26.3117	33.9437	3.88799	NM_011568	chr11	-	THOC4	Homologene:THOC4
Idh2	uc009hzm.1	57.0198	58.0299	54.1611	36.8859	37.9053	30.3561	31.0814	32.1708	34.6626	5.85833	AK146564	chr7	-	IDH2	Homologene:IDH2
AK203628	uc008tia.1	57.0027	59.3505	67.7381	60.8013	43.133	38.043	35.2397	51.8975	72.4907	0.716878	AK203628	chr4	-		no match
Sqle	uc007vxr.1	56.973	60.1938	57.7681	10.1299	12.1045	13.0371	14.2923	16.0276	17.0484	13.8435	AK161837	chr15	+	SQLE	Homologene:SQLE
Srrt	uc009acb.2	56.9182	55.9626	51.8594	14.6298	14.9778	14.8584	15.318	15.6159	15.9397	13.6394	NM_031405	chr5	-		no match
Ppp3ca	uc008rmh.1	56.8954	56.3508	54.5008	4.87231	5.32726	5.10794	4.31266	4.94457	4.87361	31.0991	AK150393	chr3	+	PPP3CA	Homologene:PPP3CA
Srrt	uc012eew.1	56.8837	55.7793	52.0418	14.6957	15.0433	14.9269	15.3687	15.6091	15.9772	14.3161	NM_001109909	chr5	-		no match
Uqcrc2	uc009jms.1	56.8483	57.1858	54.4384	18.1364	17.1791	15.2525	14.679	17.2174	13.7486	16.1067	NM_025899	chr7	+	UQCRC2	Homologene:UQCRC2
Rrp1	uc011xht.1	56.772	54.4458	52.6385	13.2848	13.2377	10.245	9.3709	10.2819	10.8707	15.3119	BC022910	chr10	-	RRP1	Homologene:RRP1
Cenp-a	uc008wvu.1	56.7559	50.9059	47.9511	4.96594	5.05649	5.27338	4.08645	3.43641	3.86202	10.1939	BC012280	chr5	+	CENPA	Homologene:CENPA
AK186650	uc009mhh.1	56.7289	49.4206	47.4204	7.16315	7.22284	7.43224	10.2438	10.667	7.88013	8.147	AK186650	chr8	-		no match
Psmd3	uc007lgx.1	56.7178	58.9826	55.0875	40.9473	48.702	42.6468	44.0326	50.4303	53.101	1.94632	NM_009439	chr11	+	PSMD3	Homologene:PSMD3
Ech1	uc009gab.1	56.7071	59.4836	50.9226	88.7183	89.8276	88.4002	93.5273	95.203	96.1512	-6.43834	NM_016772	chr7	+	ECH1	Homologene:ECH1
Tmem147	uc009gga.1	56.6805	66.2677	60.2878	39.0005	36.4051	48.8868	47.5631	49.3259	47.3149	2.19199	NM_027215	chr7	-	TMEM147	Homologene:TMEM147
Psmc4	uc012fgo.1	56.6111	55.7891	51.8123	18.7706	18.8885	16.1296	19.5453	21.4054	22.6931	9.82945	AK169244	chr7	-	PSMC4	Homologene:PSMC4
Hnrnpul1	uc009ftu.1	56.5891	56.5541	53.846	17.0598	20.2337	20.8244	15.659	18.9173	19.7602	13.5093	NM_144922	chr7	-		no match
mFLJ00163	uc012hmf.1	56.5811	59.3416	52.7709	11.1132	11.1946	12.2471	12.3284	13.9379	11.923	12.2615	AK013231	chrX	-	MAGED1	Homologene:MAGED1
Gm5088	uc007uui.2	56.5787	58.9514	54.4014	9.89006	12.1441	12.8347	8.86947	11.0407	11.766	15.7399	NR_002862	chr14	+		no match
Adipor1	uc007cry.1	56.5686	61.044	54.2271	42.7827	42.4413	53.0497	60.2212	61.6247	61.6847	0.371948	AK143680	chr1	+	ADIPOR1	Homologene:ADIPOR1
Cltc	uc011ybt.1	56.5618	64.1104	58.0311	7.57696	7.45006	7.82432	6.85405	8.74769	6.92564	12.4333	BC035544	chr11	-	CLTC	Homologene:CLTC
Clca1	uc008rpx.1	56.5096	61.2991	54.7591	1.11682	0.922138	0.940395	0.683682	0.730891	0.711901	16.0346	NM_009899	chr3	-	CLCA1	Symbol match:CLCA1
Tmem147	uc009ggb.1	56.4954	64.7052	61.3806	39.571	36.8995	50.5728	48.3674	49.954	47.8138	2.13201	BC035323	chr7	-	TMEM147	Homologene:TMEM147
Srrt	uc009acc.2	56.4774	55.2136	51.8191	14.7141	15.0948	14.931	15.3668	15.6014	15.9894	14.8015	NM_001109910	chr5	-		no match
2310044H10Rik	uc012fjp.1	56.4371	66.4067	57.7668	59.8	70.5898	98.8736	69.0419	83.8306	84.3411	-1.16825	NM_197991	chr7	-	LOC284361	Homologene:2310044H10RIK
Dbf4	uc008wkc.2	56.406	55.4319	51.885	1.36255	1.60469	0.993522	1.404	1.12337	1.99053	20.4046	NM_013726	chr5	-	DBF4	Homologene:DBF4
Cwc15	uc009oeo.1	56.3648	57.7884	56.9169	2.52503	2.45343	2.06912	1.42542	1.82114	1.44766	41.7031	NM_023153	chr9	+		no match
Rad23b	uc012dej.1	56.2651	56.7347	51.8882	13.4955	16.849	15.6394	16.6317	19.3172	20.381	10.0043	NM_009011	chr4	+	RAD23B	Homologene:RAD23B
Mbd3	uc007gdb.1	56.2346	58.1472	51.7436	28.997	32.3467	28.2431	26.1388	30.1559	30.5802	6.41899	NM_013595	chr10	-	MBD3	Homologene:MBD3
Oaf	uc009pbf.1	56.181	56.9473	51.7769	11.9513	14.1605	12.0324	14.0795	16.8093	18.4916	10.222	NM_178644	chr9	-	OAF	Homologene:OAF
AK192544	uc008gpa.1	56.1591	73.6455	63.7402	47.0481	45.3998	79.1102	89.0269	80.4821	84.4941	-0.300185	AK192544	chr19	-		no match
Psme3	uc007lon.1	56.1461	57.6348	52.4556	9.3725	8.84549	12.9733	10.2535	13.2695	12.5326	12.8107	NM_011192	chr11	+	PSME3	Homologene:PSME3
Slc25a24	uc008rae.1	56.1342	54.0956	51.6846	15.7976	15.3462	15.1826	12.1142	12.2588	12.4582	13.3564	NM_172685	chr3	+	SLC25A24	Homologene:SLC25A24
Dnajc10	uc008khj.1	56.0836	59.3977	52.3824	8.31958	8.64845	9.10331	9.09892	9.57759	9.39734	12.7562	NM_024181	chr2	+	DNAJC10	Homologene:DNAJC10
Scpep1	uc007kvx.2	56.0409	60.6791	54.2965	6.79385	6.97631	6.06708	5.52506	5.94163	5.48192	14.5186	NM_029023	chr11	-	SCPEP1	Homologene:SCPEP1
Myc	uc007vyi.1	56.0014	55.2623	54.1443	7.61181	10.581	11.4793	5.10523	8.54655	8.49103	17.6303	BC006728	chr15	+	MYC	Homologene:MYC
Prpf19	uc008grf.1	55.9986	58.9405	53.0229	40.9461	42.674	43.9838	42.037	47.6642	46.7135	2.91516	NM_134129	chr19	+	PRPF19	Homologene:PRPF19
Cttn	uc009kqh.1	55.9832	54.2411	51.4439	44.2293	47.5306	44.7506	46.4727	51.0656	51.4044	1.59391	NM_007803	chr7	-	CTTN	Homologene:CTTN
Slit2	uc008xjp.2	55.958	61.8395	57.2979	0.400985	0.30743	0.387371	0.256144	0.288993	0.286429	17.9079	AK144573	chr5	+	SLIT2	Homologene:SLIT2
AK203628	uc007pmb.1	55.8739	58.3242	57.3892	37.6927	32.2714	29.4526	23.8081	29.3726	40.2546	4.02584	AK203628	chr13	-		no match
Tcf25	uc009nvp.1	55.8543	59.2542	51.9177	43.3238	44.845	45.1517	40.0524	44.2834	41.8176	2.89912	NM_001037877	chr8	+	TCF25	Homologene:TCF25
Snrnp70	uc009guy.1	55.8427	53.1467	55.8439	21.2878	22.2942	20.019	19.637	19.8579	20.2631	16.2517	BC051414	chr7	-	SNRP70	Homologene:SNRP70
Dbf4	uc008wkd.2	55.841	55.1776	51.369	1.36471	1.60626	0.994548	1.406	1.1251	1.99244	19.9945	NM_001190717	chr5	-	DBF4	Homologene:DBF4
Plxnb2	uc007xfq.1	55.8264	58.9055	54.151	73.3717	77.6785	71.4825	72.1527	76.367	79.1823	-4.58051	AB093229	chr15	-	PLXNB2	Homologene:PLXNB2
Sae1	uc009fhq.1	55.8259	52.0378	53.0791	5.22158	5.04735	4.19605	4.83061	5.29969	4.92759	21.8208	AK011772	chr7	-	SAE1	Homologene:SAE1
Ppp3ca	uc008rmg.1	55.8215	55.4285	53.9833	4.81332	5.25364	5.0369	4.2565	4.87581	4.80766	35.1069	NM_008913	chr3	+	PPP3CA	Homologene:PPP3CA
Mrps26	uc008mjf.1	55.815	60.233	58.4214	22.6143	36.2455	32.2513	18.2333	37.1971	39.5432	3.02163	NM_207207	chr2	+	MRPS26	Homologene:MRPS26
Utp11l	uc008uqu.1	55.7656	50.8588	49.8869	1.75417	1.78531	1.30482	1.82535	1.41932	1.91504	15.2342	NM_026031	chr4	-	UTP11L	Homologene:UTP11L
Ruvbl2	uc009gvd.1	55.7376	54.4205	51.2628	17.9896	18.3291	17.6816	18.8516	19.1396	20.4605	12.9913	BC072585	chr7	-	RUVBL2	Homologene:RUVBL2
Slit2	uc008xjo.2	55.6818	61.6013	57.0676	0.400773	0.305744	0.385823	0.255481	0.287489	0.285501	17.7609	NM_178804	chr5	+	SLIT2	Homologene:SLIT2
Slit2	uc012dwc.1	55.6732	61.6489	57.1693	0.400262	0.305377	0.385095	0.255208	0.287425	0.285002	17.7061	BC145488	chr5	+	SLIT2	Homologene:SLIT2
Cops5	uc007ahe.1	55.6724	57.1758	55.9444	6.1787	6.50717	4.34919	4.01383	4.91315	4.38531	31.0127	NM_013715	chr1	-	COPS5	Homologene:COPS5
Cltc	uc007kta.1	55.663	62.9622	56.734	10.6512	13.7634	18.1899	11.2959	19.8672	16.9024	7.80322	NM_001003908	chr11	-	CLTC	Homologene:CLTC
Hmga2	uc007hfb.1	55.6412	63.0198	58.7375	0.58842	1.00956	0.841018	0.461031	0.909398	0.810772	15.1858	NM_010441	chr10	-	HMGA2	Homologene:HMGA2
Eno1	uc008vxo.2	55.5901	50.7454	49.4757	2.04716	1.74542	2.33473	2.81974	2.16873	2.13065	14.6395	AK014335	chr4	+	ENO1	Homologene:ENO1
Gatad1	uc008whh.2	55.5761	59.2997	53.0395	6.40978	13.6307	12.6378	7.50272	15.7898	20.7332	6.89684	NM_026033	chr5	-	GATAD1	Homologene:GATAD1
Cbx6	uc007wuo.1	55.4936	59.1921	55.0008	8.37548	9.29636	10.6219	9.45623	10.2032	12.0271	16.6289	NM_028763	chr15	-	CBX6	Homologene:CBX6
Nenf	uc007ecg.1	55.4892	52.5882	46.882	41.952	42.5463	31.8333	40.0228	32.9764	40.0895	2.07734	NM_025424	chr1	-	NENF	Homologene:NENF
Mrpl12	uc007mta.1	55.4743	58.5061	58.2566	94.056	89.3315	72.2408	52.8894	51.2787	58.3182	-0.654974	NM_027204	chr11	+	MRPL12	Homologene:MRPL12
Epha2	uc008voc.1	55.4323	56.6734	52.0836	4.05326	3.85852	4.13434	5.72327	6.10845	5.66128	17.9992	NM_010139	chr4	+	EPHA2	Homologene:EPHA2
AK219629	uc009mzj.1	55.4007	65.1747	51.8111	29.3718	33.0157	37.3088	34.9051	40.3915	34.244	2.8475	AK219629	chr8	+		no match
Maz	uc009jub.1	55.3619	61.6075	51.3404	39.15	47.0811	48.6136	44.0116	51.4783	64.091	0.704351	NM_010772	chr7	-	MAZ	Homologene:MAZ
Tmem176b	uc009bvu.2	55.3347	64.1574	58.7918	38.3515	47.6121	51.6443	42.8378	55.3836	56.8749	1.24309	NM_023056	chr6	-	TMEM176B	Homologene:TMEM176B
Dctn2	uc011xpo.1	55.3217	54.0492	49.9395	47.4383	46.754	41.744	45.0725	45.6886	48.6185	1.88825	NM_001190453	chr10	+	DCTN2	Homologene:DCTN2
Eef1d	uc007whj.1	55.3164	52.4875	52.4222	7.91643	9.22263	7.31458	7.31774	6.98339	7.11765	21.744	NM_029663	chr15	-	EEF1D	Homologene:EEF1D
Slit2	uc012dwb.1	55.2895	61.5216	56.9209	0.397845	0.303412	0.382478	0.253509	0.285657	0.283243	17.0218	BC150779	chr5	+	SLIT2	Homologene:SLIT2
Sf1	uc008gim.2	55.2204	57.0593	52.4102	12.1478	17.6602	20.2812	10.2961	15.5241	14.6981	8.99138	NM_011750	chr19	+	SF1	Homologene:SF1
AK197973	uc008gfm.1	55.2056	64.1328	64.911	561.818	584.578	550.357	495.793	527.808	539.931	-15.6284	AK197973	chr19	-		no match
Prpf19	uc008grg.1	55.1797	57.8175	53.0112	39.9594	41.6019	42.9404	41.0418	46.5408	45.6133	3.34997	AB222602	chr19	+	PRPF19	Homologene:PRPF19
AK216440	uc007upr.1	55.0593	64.2436	55.8315	3.23105	3.68384	3.57472	2.46181	4.46649	2.85693	10.4989	AK216440	chr14	+		no match
Tra2a	uc009bwl.1	55.0575	52.6149	50.3075	4.88647	4.30485	4.20124	5.59886	5.0221	5.39835	18.1015	NM_198102	chr6	-	TRA2A	Homologene:TRA2A
AK155141	uc008uyi.1	55.0352	46.532	46.2081	11.8456	12.6021	8.25444	10.974	9.37664	9.57424	7.23721	AK155141	chr4	-		no match
Tra2a	uc009bwm.1	55.0195	52.971	49.5364	4.90125	4.31916	4.21285	5.61742	5.03979	5.41788	15.8653	BC057448	chr6	-	TRA2A	Homologene:TRA2A
Mdh1	uc007idv.2	54.9733	54.3322	48.477	39.7627	41.3788	34.5461	37.1147	42.5062	38.2798	2.89331	NM_008618	chr11	-	MDH1	Homologene:MDH1
Plxnb2	uc011zxs.1	54.9644	58.6886	53.7665	69.2608	75.0872	69.9199	67.9283	73.1676	76.1689	-3.70521	NM_001159521	chr15	-	PLXNB2	Homologene:PLXNB2
Gapdh	uc007igj.1	54.9245	52.4183	49.6988	50.7711	51.9909	42.5049	46.1662	44.979	47.9095	1.09183	NR_002890	chr11	+	GAPDH	Symbol match:GAPDH
U2af2	uc009ezv.2	54.9219	58.0854	53.5252	18.013	18.8225	20.0571	23.1919	23.5977	23.709	9.47695	BC106134	chr7	+	U2AF2	Symbol match:U2AF2
Clta	uc008srh.1	54.8551	45.9242	45.6477	21.295	38.8335	31.0797	23.4885	43.9391	52.1104	1.04032	AK146965	chr4	+	CLTA	Homologene:CLTA
Lonp1	uc008dco.1	54.8511	51.9377	52.659	15.2734	16.6634	14.2343	13.4234	15.8635	17.313	16.1464	BC058735	chr17	-	LONP1	Homologene:LONP1
AK186650	uc009trd.1	54.8448	49.4671	51.018	6.9507	6.22227	8.45901	9.50877	10.2149	8.47988	13.1512	AK186650	chrX	-		no match
Maz	uc009jua.1	54.8385	60.4188	50.3503	36.7119	45.3622	44.0722	40.563	47.215	59.4627	1.03479	BC004758	chr7	-	MAZ	Homologene:MAZ
Agxt2l2	uc007itx.1	54.8179	55.8065	52.3872	8.81185	8.89269	9.26695	11.9032	13.1746	13.3621	14.6788	AK160557	chr11	+	AGXT2L2	Homologene:AGXT2L2
Dctn2	uc007hiu.2	54.7917	54.7708	51.2895	47.5643	46.8806	41.8174	45.1954	45.8346	48.7465	2.31045	NM_027151	chr10	+	DCTN2	Homologene:DCTN2
Plxnb2	uc007xfr.1	54.7836	58.7025	53.9142	68.7869	74.527	69.4045	67.4297	72.6311	75.608	-3.61451	NM_138749	chr15	-	PLXNB2	Homologene:PLXNB2
Taf15	uc007kpf.1	54.7257	55.6129	53.8009	1.08776	1.47886	1.17994	0.820631	1.23773	0.773683	38.9834	NM_027427	chr11	+	TAF15	Homologene:TAF15
Mrpl42	uc007gwj.1	54.7085	60.9141	57.565	13.3453	12.4802	12.9892	14.9072	14.1985	13.1313	13.0778	AK013693	chr10	-	MRPL42	Symbol match:MRPL42
Nsun2	uc007rco.1	54.6379	63.6746	61.1756	4.31897	4.61569	2.49466	3.3955	3.63128	3.96042	11.6104	AK186941	chr13	+	NSUN2	Homologene:NSUN2
Rbm17	uc008iio.1	54.6366	50.9367	51.292	3.74368	3.70841	2.80854	3.51074	3.53688	3.35027	21.2489	NM_152824	chr2	-	RBM17	Homologene:RBM17
Psph	uc008zth.2	54.6275	56.4114	51.1378	2.51846	2.18639	2.41442	2.93283	2.69171	2.60049	17.9203	NM_133900	chr5	-	PSPH	Homologene:PSPH
Actn1	uc007oap.2	54.6234	58.1268	52.6313	29.2981	31.4744	26.4473	22.117	23.5465	23.6742	6.15653	NM_134156	chr12	-	ACTN1	Homologene:ACTN1
Pam	uc007cfq.1	54.5751	51.9228	49.5817	6.26306	7.15881	6.11269	5.71172	6.46769	5.46558	16.627	AK132581	chr1	-	PAM	Homologene:PAM
Pim3	uc007xeq.1	54.5525	55.9422	49.9775	24.8369	25.8148	27.2706	24.58	25.9259	28.3235	7.64722	NM_145478	chr15	+	PIM3	Homologene:PIM3
Scpep1	uc011yci.1	54.5312	57.754	52.8306	6.95072	7.17609	6.20527	5.5743	5.88356	5.50824	17.5376	AK153485	chr11	-	SCPEP1	Homologene:SCPEP1
2310044H10Rik	uc009gpq.2	54.4489	64.3203	55.5862	58.462	69.1371	96.7338	67.4526	82.0371	82.5252	-1.21642	AY761096	chr7	-	LOC284361	Homologene:2310044H10RIK
Hspa4	uc007ivr.1	54.4453	53.7571	49.7634	4.66821	9.9074	10.8542	5.42502	13.521	16.007	8.18142	AK053601	chr11	-	HSPA4	Homologene:HSPA4
2810026P18Rik	uc009qys.1	54.4432	48.0446	48.4165	1.42512	1.15121	1.59837	1.54351	1.56665	1.02013	13.0929	AK012825	chr9	-		no match
Etfb	uc009gmt.1	54.4218	53.3786	50.672	26.825	24.1545	17.289	22.1032	22.0317	21.9949	7.96797	NM_026695	chr7	+	ETFB	Homologene:ETFB
Hmga2	uc011xow.1	54.4217	61.7655	57.325	0.582826	0.98635	0.821628	0.45025	0.888523	0.805133	14.878	BC069985	chr10	-	HMGA2	Homologene:HMGA2
Trap1	uc007xzk.1	54.4056	55.6449	54.4806	23.3169	21.9875	17.1114	17.7777	18.4314	18.7476	12.7101	NM_026508	chr16	-	TRAP1	Homologene:TRAP1
Glo1	uc012aot.1	54.4043	51.9293	50.8199	4.86037	5.4394	4.39126	3.97122	4.64241	4.41834	22.2311	NM_025374	chr17	-	GLO1	Homologene:GLO1
Got2	uc009mzi.1	54.3996	58.0948	52.3357	8.09813	8.78879	10.5167	8.77683	9.3177	8.35691	14.3526	NM_010325	chr8	-	GOT2	Homologene:GOT2
Bcl2l1	uc008ngi.1	54.3654	57.1248	49.9568	12.7325	12.8361	16.909	16.0578	17.4821	16.9043	8.87247	U10100	chr2	-	BCL2L1	Homologene:BCL2L1
Sf3b4	uc008qme.1	54.3629	60.2623	50.0942	8.79098	8.76865	12.6223	12.1004	12.7602	13.1668	7.79393	NM_153053	chr3	+	SF3B4	Homologene:SF3B4
Tinagl1	uc008uyy.1	54.3558	54.8124	51.7738	65.085	72.8847	72.6979	76.5942	85.6332	90.7718	-2.46437	AK087142	chr4	-	TINAGL1	Symbol match:TINAGL1
Ap2m1	uc007ypy.1	54.3314	59.795	52.7538	21.4987	21.9356	28.9119	35.5524	37.63	38.0406	2.93649	NM_009679	chr16	+	AP2M1	Homologene:AP2M1
Aamp	uc007blr.2	54.3187	53.9331	48.2751	45.2792	46.8404	46.6908	54.441	53.9314	56.6037	0.256107	NM_146110	chr1	-	AAMP	Homologene:AAMP
ADD1	uc008xcs.1	54.3012	48.8131	48.5055	16.1226	14.0773	12.409	10.0149	10.5545	10.1088	9.08512	AK190231	chr5	+	ADD1	Homologene:ADD1
Maea	uc008xaq.1	54.2902	51.5993	50.8841	37.3409	38.5445	39.5496	39.3958	43.0116	42.4329	4.03225	NM_021500	chr5	+	MAEA	Homologene:MAEA
Mrpl30	uc007asj.1	54.2849	60.6792	49.6435	12.8438	11.9729	10.3893	10.9786	8.79861	10.6317	7.57499	NM_027098	chr1	+	MRPL30	Homologene:MRPL30
Cttn	uc009kqi.1	54.2786	52.4346	49.1778	45.5491	48.8181	46.0144	47.7674	52.5696	52.8863	0.719894	AK165555	chr7	-	CTTN	Homologene:CTTN
Fkbp8	uc009mas.2	54.2212	58.7481	54.6981	141.664	150.435	122.979	121.518	124.905	133.246	-6.42076	NM_001199631	chr8	+	FKBP8	Homologene:FKBP8
Atp6v0e	uc008bei.1	54.2148	60.0533	50.8878	22.6297	20.5909	25.0317	27.3681	30.9448	28.3249	4.79728	NM_025272	chr17	+	ATP6V0E1	Homologene:ATP6V0E
Sfrs3	uc008bse.2	54.2019	55.0226	49.9541	4.11861	4.61452	8.71589	7.01688	8.22101	8.69774	12.9786	NR_036613	chr17	+	SFRS3	Homologene:SFRS3
Got1	uc012bmb.1	54.1972	59.0024	51.1428	6.94756	6.82041	8.06278	8.25152	8.1036	8.13637	11.3724	NM_010324	chr19	-	GOT1	Homologene:GOT1
BC096411	uc008dls.1	54.1895	56.2482	55.406	7.82512	7.84964	5.96163	4.53624	5.46377	4.98429	24.2826	BC096411	chr17	-		no match
Ik	uc008eok.2	54.1833	48.9425	50.1323	3.50162	3.25195	3.0819	3.16124	3.2119	2.72501	16.3314	NM_011879	chr18	+	IK	Homologene:IK
Actn1	uc007oaq.2	54.146	57.1171	52.0943	29.3887	31.5674	26.4795	22.1109	23.6269	23.6809	6.15989	DQ288940	chr12	-	ACTN1	Homologene:ACTN1
Fam64a	uc007jxz.1	54.1386	60.651	55.1195	0.636165	0.622513	0.496978	0.928751	0.657568	0.893629	15.3036	NM_144526	chr11	+	FAM64A	Symbol match:FAM64A
Sept2	uc011wpp.1	54.1115	55.9749	52.0416	4.29987	4.3864	4.24433	4.04667	4.15244	3.87659	22.519	NM_001159718	chr1	+	2002-09-01	Homologene:SEPT2
Tomm5	uc008ssh.1	54.1102	56.6921	46.4091	8.63619	9.04736	7.1579	6.23109	5.694	6.94177	8.05688	NM_001099675	chr4	-		no match
Mrpl42	uc007gwi.1	54.0727	59.184	55.4451	13.2688	12.3712	12.8828	14.8108	14.0995	13.0848	14.4474	NM_026065	chr10	-	MRPL42	Symbol match:MRPL42
Gng5	uc008rrk.1	54.0558	69.1489	61.2399	18.5825	23.1765	14.9911	23.5893	21.3486	21.9633	4.93129	NM_010318	chr3	+	GNG5	Homologene:GNG5
Sept2	uc011wpo.1	54.0301	55.7781	51.9931	4.27613	4.35473	4.2125	4.01744	4.1189	3.84536	23.1601	NM_001159717	chr1	+	2002-09-01	Homologene:SEPT2
Ctnnb1	uc009sct.2	53.9111	56.8208	50.6379	31.9694	32.628	27.1637	23.9357	22.8262	25.1208	5.02674	AK020013	chr9	+	CTNNB1	Homologene:CTNNB1
Brd2	uc008cbj.1	53.9029	55.3156	48.644	19.789	21.3097	23.0376	20.7939	24.2308	24.817	7.26347	AK168525	chr17	-	BRD2	Homologene:BRD2
Aldh3a1	uc007jhe.2	53.8813	60.5653	54.7201	0.381021	0.430267	0.221209	0.388971	0.463174	0.250128	14.8346	NM_007436	chr11	+	ALDH3A1	Homologene:ALDH3A1
Glipr1	uc007haj.2	53.8754	56.4029	55.0711	2.94822	3.32289	2.879	2.36599	2.73585	2.57543	31.7914	NM_028608	chr10	-	GLIPR1	Homologene:GLIPR1
Rps13	uc009jjf.2	53.864	56.6515	46.8037	7.72215	9.35973	6.07586	8.68307	6.84767	6.62896	8.42483	BC011192	chr7	-	RPS13	Symbol match:RPS13
Idh3g	uc009tmp.1	53.8507	56.8858	53.8916	66.6845	67.5772	58.674	54.9473	60.1401	57.3685	-1.09363	NM_008323	chrX	-	IDH3G	Homologene:IDH3G
Mdm2	uc007hdl.1	53.8498	53.0587	50.0622	4.66096	4.56976	3.87614	4.23517	4.4431	4.3851	21.3004	AK152685	chr10	-	MDM2	Homologene:MDM2
Eprs	uc007dzf.1	53.8357	53.8556	53.1988	0.759613	0.953662	0.609821	0.434966	0.680023	0.535508	48.9147	AK141072	chr1	+	EPRS	Homologene:EPRS
Rbms1	uc008jut.2	53.8265	56.2424	55.7268	7.07507	6.70813	7.34517	6.39539	6.37149	6.61486	29.1555	AK133054	chr2	-	RBMS1	Homologene:RBMS1
Bcl2l1	uc008ngk.1	53.8255	55.8726	49.6144	11.1091	11.1745	14.6384	14.0901	15.267	14.7451	10.3392	AK172250	chr2	-	BCL2L1	Homologene:BCL2L1
Srp19	uc008ekh.2	53.8161	54.8036	57.4286	2.35258	2.44456	2.44467	2.31	2.69844	2.0085	24.8707	AK135508	chr18	+	SRP19	Homologene:SRP19
Fop	uc008qcr.1	53.8111	52.8257	48.3903	6.51283	10.3661	6.71403	5.11526	7.57649	9.07717	12.2678	AK005377	chr3	-	FOP	Symbol match:FOP
Idh3g	uc009tmq.1	53.8105	57.4492	54.7922	67.0601	67.9217	58.9163	55.1628	60.4393	57.6482	-1.04201	AK166925	chrX	-	IDH3G	Homologene:IDH3G
Psmd4	uc008qhr.1	53.7778	53.3903	50.7083	33.594	32.6697	29.7622	33.2243	33.3401	36.0332	6.97041	NM_008951	chr3	-	PSMD4	Homologene:PSMD4
Sept2	uc007cea.2	53.7304	55.7558	52.1869	4.27224	4.34948	4.20793	4.01354	4.11353	3.83994	24.1705	NM_010891	chr1	+	2002-09-01	Homologene:SEPT2
Acadm	uc008ruj.1	53.7109	48.832	44.3609	7.53092	7.81096	6.73492	5.95335	6.5938	6.60044	8.71456	NM_007382	chr3	-	ACADM	Homologene:ACADM
Dtymk	uc007cem.2	53.6959	64.5812	59.4815	9.10147	9.78624	8.03549	6.80343	7.35107	8.47349	9.0319	NM_023136	chr1	-	LOC727761	Homologene:DTYMK
Rabac1	uc009frd.1	53.6583	61.9317	56.5226	88.9671	91.877	112.547	135.134	137.976	142.554	-2.506	NM_010261	chr7	-	RABAC1	Homologene:RABAC1
Gtf2f1	uc008ddp.1	53.6359	46.0444	44.1963	10.6753	11.7679	8.18177	8.41758	9.52981	9.49342	7.25073	NM_133801	chr17	-	GTF2F1	Homologene:GTF2F1
Nol7	uc007qgb.1	53.5711	52.8616	49.7195	8.85669	20.2922	15.5096	15.2536	20.3668	20.6116	6.84206	AK019972	chr13	+	NOL7	Homologene:NOL7
Atp6v1e1	uc009dnr.1	53.5156	51.6718	56.6025	22.8377	22.6278	27.5192	31.5455	35.785	33.6017	4.04114	NM_007510	chr6	-	ATP6V1E1	Homologene:ATP6V1E1
Myc	uc007vyg.1	53.4665	53.9352	49.8735	6.12862	9.85214	10.1605	4.24818	7.86328	7.48511	13.5335	NM_010849	chr15	+	MYC	Homologene:MYC
2500003M10Rik	uc008qcn.1	53.4279	51.5258	47.6998	5.90577	7.58289	5.39597	4.75397	5.90372	6.81632	13.8145	BC108396	chr3	-	C1ORF77	Homologene:2500003M10RIK
Rbms1	uc008juq.2	53.4256	56.6307	56.8542	6.92221	6.2312	7.00206	5.95096	5.86649	5.99139	22.193	AK161416	chr2	-	RBMS1	Homologene:RBMS1
Napa	uc009fgw.1	53.4177	58.4706	50.6816	40.1152	39.4414	43.6483	34.647	37.4591	38.9426	3.00049	NM_025898	chr7	+	NAPA	Homologene:NAPA
Sdhc	uc007dnb.2	53.3794	62.2938	52.1531	46.1468	46.5577	50.6879	52.2083	58.693	59.3314	0.45754	NM_025321	chr1	-	SDHC	Homologene:SDHC
Txnrd1	uc007gka.1	53.313	55.1058	52.0069	14.5478	16.2138	21.0022	15.4463	19.919	18.649	11.2209	NM_015762	chr10	+	TXNRD1	Homologene:TXNRD1
Vbp1	uc009tqd.1	53.1613	52.6625	48.8855	0.353936	0.174106	0.397202	0.294244	0.120057	0.269813	20.1574	NM_011692	chrX	+	VBP1	Homologene:VBP1
Igfbp4	uc007lie.1	53.1392	56.1078	54.4262	82.6015	94.3415	114.644	93.3512	108.79	109.748	-3.68529	NM_010517	chr11	+	IGFBP4	Homologene:IGFBP4
Mlec	uc008zdf.2	53.1116	55.2122	51.255	24.3794	25.6206	30.4441	31.916	39.6627	38.085	3.23556	NM_175403	chr5	-		no match
Mrmt1	uc009gsi.1	53.1045	65.7247	53.5473	11.7419	11.6909	9.64421	7.23361	8.30225	9.07685	6.41659	AK179815	chr7	-	PRMT1	Homologene:PRMT1
Psmd4	uc008qhs.1	53.0375	53.0093	50.3794	33.376	32.464	29.581	32.9786	33.0931	35.7756	7.14026	AF175574	chr3	-	PSMD4	Homologene:PSMD4
Cpox	uc007zoa.2	53.0226	52.5419	49.881	3.18022	4.97639	4.33535	2.97829	4.84472	6.1425	20.6319	NM_007757	chr16	+	CPOX	Homologene:CPOX
Mdm2	uc007hdm.1	53.0006	51.6866	49.7725	4.69657	4.57913	3.80116	4.11807	4.3415	4.33577	24.3969	NM_010786	chr10	-	MDM2	Homologene:MDM2
Nefm	uc007ulo.1	52.9633	52.8059	52.4959	0.450914	0.378176	0.398035	0.253682	0.365365	0.399693	50.8549	NM_008691	chr14	-	NEFM	Homologene:NEFM
Sept2	uc011wpq.1	52.9607	54.81	51.2162	4.22493	4.32551	4.1503	3.97389	4.068	3.79335	23.6797	NM_001159719	chr1	+	2002-09-01	Homologene:SEPT2
Arglu1	uc009kuh.1	52.959	48.3809	48.4215	9.13688	9.72667	7.67444	10.181	15.9874	20.6607	6.54946	AK145733	chr8	-		no match
Prpf40a	uc008jrk.1	52.9462	52.319	50.3422	2.48856	2.60418	1.87612	1.86159	1.84999	1.7368	28.8133	NM_018785	chr2	-	PRPF40A	Homologene:PRPF40A
Myc	uc007vyh.1	52.929	53.1309	49.2583	6.12641	9.85564	10.1719	4.2523	7.8705	7.49307	13.4427	NM_001177354	chr15	+	MYC	Homologene:MYC
Cyba	uc009nsp.2	52.9093	60.2286	54.0266	83.4564	75.5094	85.9768	81.567	78.0359	81.0031	-4.55969	NM_007806	chr8	-	CYBA	Homologene:CYBA
GPx4	uc007gbj.1	52.8459	56.8281	50.061	18.2114	16.7907	14.7122	13.1748	12.109	11.7423	8.80767	AK145770	chr10	+	GPX4	Homologene:GPX4
AK185771	uc008fyz.1	52.8021	41.5185	47.3797	31.708	36.8912	29.2963	28.0612	32.309	30.4769	2.42448	AK185771	chr19	+		no match
AK186650	uc008wlz.1	52.7411	51.7843	49.9842	9.38837	9.3036	12.7422	14.137	12.3804	11.5066	15.4675	AK186650	chr5	-		no match
Csf1	uc008qxm.1	52.7204	49.6966	43.9415	3.22212	3.49326	3.27323	2.60287	3.42693	3.40425	9.94067	NM_001113530	chr3	-	CSF1	Homologene:CSF1
Gpx8	uc007rxb.1	52.7009	54.2308	54.21	0.574443	0.292548	0.357259	0.297128	0.346563	0.28295	39.9715	NM_027127	chr13	-		no match
Bcl2l1	uc008ngm.1	52.6865	54.7253	48.0921	11.1278	11.2441	14.6479	14.107	15.3239	14.7763	9.57003	NM_009743	chr2	-	BCL2L1	Homologene:BCL2L1
Gnai3	uc008qyd.1	52.639	54.9474	49.4227	6.67799	7.33838	5.78453	4.88501	6.22038	4.9839	14.9428	NM_010306	chr3	-	GNAI3	Homologene:GNAI3
Cdk1	uc007fmr.1	52.6374	53.8473	49.229	1.63171	1.48439	1.44552	1.55383	1.87035	1.42893	19.3565	NM_007659	chr10	-	CDC2	Homologene:CDC2A
Aamp	uc011wmz.1	52.61	52.3804	46.8917	45.1813	46.7531	46.5974	54.3363	53.8091	56.4997	0.0164719	NM_001190444	chr1	-	AAMP	Homologene:AAMP
Rnf4	uc008xce.1	52.6034	56.4604	51.9401	11.5727	11.7927	15.8765	12.7183	16.34	13.9481	11.9739	AK147057	chr5	+	RNF4	Homologene:RNF4
AK134636	uc009las.1	52.5767	53.0391	53.1446	0.982696	1.01192	1.04085	0.385867	0.439598	0.518726	47.8686	AK134636	chr8	+		no match
Dynll1	uc008zdp.2	52.5677	57.6866	49.6437	26.5579	26.2065	18.5943	31.9973	23.4678	27.8325	4.48256	NM_019682	chr5	-	DYNLL1	Homologene:DYNLL1
Txnrd1	uc007gjz.1	52.5498	55.2762	51.7673	14.5198	16.943	21.0696	15.4099	20.1054	18.9866	10.5116	NM_001042513	chr10	+	TXNRD1	Homologene:TXNRD1
Trp53	uc011xww.1	52.5209	51.951	45.6785	17.1953	18.4513	17.7625	17.6179	19.9472	19.1472	7.80391	AK138777	chr11	+	TP53	Homologene:TRP53
Brd2	uc008cbi.1	52.5193	53.8075	47.3367	19.1309	20.6298	22.3043	20.1288	23.423	23.9832	7.29844	NM_010238	chr17	-	BRD2	Homologene:BRD2
Zcrb1	uc007xiv.1	52.4969	48.5191	44.7669	3.77247	3.95524	2.84852	3.30634	2.9209	3.37271	11.2592	AK170136	chr15	-	ZCRB1	Homologene:ZCRB1
Brd2	uc008cbh.1	52.4769	54.4701	48.1115	19.3134	20.7756	22.3776	20.2083	23.5469	24.0885	7.6748	NM_001025387	chr17	-	BRD2	Homologene:BRD2
Sumo1	uc007bdx.1	52.4556	46.2206	43.8578	2.38584	2.16886	1.36415	1.83395	1.77369	1.78589	9.99086	NM_009460	chr1	-	SUMO1	Homologene:SUMO1
Tfdp1	uc012fzy.1	52.4502	51.1681	48.9404	5.10242	5.57658	4.92041	5.9465	6.30942	5.708	21.5197	BC058633	chr8	+	TFDP1	Homologene:TFDP1
Fn1	uc007bkb.1	52.4453	65.2705	54.6528	33.1984	35.1182	36.1867	27.9118	31.165	29.9426	3.30911	BC010335	chr1	-	FN1	Homologene:FN1
Zcrb1	uc007xiu.1	52.4272	48.2329	44.1003	3.7605	3.93617	2.8376	3.29273	2.90826	3.36617	10.4316	NM_026025	chr15	-	ZCRB1	Homologene:ZCRB1
Arpc3	uc008zlf.1	52.4218	47.0173	47.08	38.6741	45.2026	42.3778	39.1112	42.9376	45.1223	1.52903	NM_019824	chr5	+	ARPC3	Homologene:ARPC3
Ociad1	uc008xsv.2	52.4163	55.3554	52.9158	8.39683	8.44646	9.1892	8.70208	8.38345	7.94016	23.5995	NM_001159887	chr5	+	OCIAD1	Homologene:OCIAD1
Txnrd1	uc007gkd.1	52.4145	39.4308	39.9603	10.3319	13.9805	9.96575	9.93397	8.8093	9.72394	4.38701	AK210892	chr10	+	TXNRD1	Homologene:TXNRD1
Cyr61	uc008rqq.2	52.3862	52.3672	49.8829	4.46484	4.6798	5.81326	6.7335	7.01653	7.15291	21.5305	NM_010516	chr3	-	CYR61	Homologene:CYR61
Lgals7	uc009gae.1	52.3742	54.7668	47.9067	0.369409	0.15645	0.153595	0.141896	0.054129	0.0729889	14.2158	NM_008496	chr7	+	LGALS7	Symbol match:LGALS7
Ndrg1	uc007wax.1	52.2811	55.2891	48.9196	36.6095	37.5754	39.8137	30.0646	33.3369	32.9275	3.49872	NM_008681	chr15	-	NDRG1	Homologene:NDRG1
Gsn	uc008jkf.1	52.2756	54.0815	47.6934	184.088	199.416	192.126	150.474	160.661	157.704	-5.94281	AK186578	chr2	+	GSN	Homologene:GSN
Lamb1	uc007nhd.1	52.2733	56.8382	53.8937	10.0361	10.1569	9.38299	9.98847	10.1439	10.2034	17.4638	NM_008482	chr12	+	LAMB1	Symbol match:LAMB1
Atp6v0c	uc008aup.2	52.2459	55.7386	56.0135	93.2778	94.8625	127.222	120.136	139.032	139.271	-3.09914	NM_009729	chr17	-	ATP6V0C	Homologene:ATP6V0C
Xpo1	uc007iet.1	52.2395	52.6791	49.7561	0.7665	1.07596	1.03473	1.14498	1.12009	1.16741	26.9744	NM_134014	chr11	+	XPO1	Homologene:XPO1
Rpl15	uc007shr.1	52.2269	55.4007	49.2965	7.47297	8.10155	6.73545	6.75796	6.13442	6.17029	13.7502	NM_025586	chr14	-	RPL15	Homologene:RPL15
Fkbp9	uc009cbp.2	52.2205	54.4849	49.3457	11.0034	11.6466	11.0051	14.1538	14.8629	14.8241	11.6781	NM_012056	chr6	+	FKBP9	Homologene:FKBP9
AK195788	uc007vhv.1	52.2012	49.8494	47.9953	10.2512	10.2389	9.16397	12.3217	11.9907	12.6834	14.2605	AK195788	chr15	+		no match
Sh3glb1	uc008rpv.1	52.1867	52.0842	50.7812	2.51841	2.57964	2.4939	1.87185	2.29573	2.37055	38.0506	NM_019464	chr3	-	SH3GLB1	Homologene:SH3GLB1
Pla2g7	uc008cpe.1	52.1739	53.2103	50.6024	0.75847	1.01762	1.1516	0.874883	1.10581	1.07295	30.7706	AK005158	chr17	+	PLA2G7	Homologene:PLA2G7
Mrpl18	uc008alj.1	52.1354	57.3909	50.8337	8.98712	7.59369	5.95381	8.8712	5.9236	8.98498	11.7188	NM_026310	chr17	-	MRPL18	Homologene:MRPL18
AK195428	uc008dff.1	52.1268	48.1537	46.9393	6.22226	5.0246	5.95271	6.84605	7.27813	7.84158	13.8941	AK195428	chr17	-		no match
AK011205	uc008jup.1	52.117	57.9539	56.8269	0.320049	0.303754	0.403663	0.255153	0.44923	0.235571	16.9916	AK011205	chr2	-		no match
Uqcr	uc007gdd.1	52.112	53.9893	55.9164	191.101	190.806	149.147	316.877	292.377	298.956	-2.61725	AK146292	chr10	-	UQCR	Homologene:UQCR
Rab14	uc012bul.1	52.1073	48.5975	54.4642	2.80514	2.79076	1.85121	1.51126	2.40525	2.14659	15.6573	AK186545	chr2	-	RAB14	Homologene:RAB14
Baz1b	uc008zxz.2	52.0909	53.8746	52.3474	4.21655	6.03284	5.43191	4.11867	5.97867	6.53473	27.6217	NM_011714	chr5	+	BAZ1B	Homologene:BAZ1B
Sf1	uc008gik.2	52.0782	53.703	48.8953	12.4685	18.3688	21.7399	10.9539	16.7028	16.0249	7.50808	NM_001110791	chr19	+	SF1	Homologene:SF1
AK212603	uc009ddp.1	52.0382	43.0102	47.1325	2.28235	2.15801	3.66806	3.46233	4.49626	3.03143	9.38065	AK212603	chr6	-		no match
Ensa	uc008qkj.1	52.0108	52.3807	50.5202	5.12649	4.81333	4.01984	3.78054	3.78888	3.80085	31.1048	NM_001026212	chr3	+	ENSA	Homologene:ENSA
Acly	uc007llk.2	51.9887	56.0612	50.1932	11.6137	11.4117	10.2203	7.90266	8.7199	7.99785	12.0352	BC065805	chr11	-	ACLY	Homologene:ACLY
AK181896	uc009aka.1	51.9866	58.0764	55.2244	20.1704	21.6253	37.4708	40.1893	34.7132	36.668	2.52637	AK181896	chr5	-		no match
Plk2	uc007rvs.2	51.9808	51.6309	47.6055	2.08597	2.19942	1.97187	2.07917	2.37527	2.75623	18.2122	NM_152804	chr13	+	PLK2	Homologene:PLK2
Capzb	uc008vly.1	51.9753	47.8126	41.9379	42.7328	42.7926	27.1341	30.2903	30.1268	30.7584	1.53811	AK182951	chr4	+	CAPZB	Homologene:CAPZB
Dad1	uc007tvm.2	51.9544	58.9407	44.0198	123.671	117.718	199.277	236.545	213.937	222.897	-2.56031	NM_001113358	chr14	-	DAD1	Homologene:DAD1
Lin7c	uc008lmp.1	51.9405	53.6234	49.9749	2.07855	1.93897	2.67276	2.35926	3.0326	2.51905	23.308	NM_011699	chr2	+	LIN7C	Homologene:LIN7C
Eif3m	uc008lkl.1	51.9393	50.9655	47.2198	2.33511	2.0549	1.10172	0.978769	1.52367	0.99259	17.6699	NM_145380	chr2	-		no match
Ndufs6	uc007rdh.2	51.9221	45.8894	47.3076	14.492	15.2534	9.36827	13.5475	11.8546	14.0018	8.94482	NM_010888	chr13	-	NDUFS6	Homologene:NDUFS6
Rnf4	uc008xcd.1	51.9213	55.5983	51.2301	11.3215	11.5175	15.5197	12.413	15.9563	13.6448	12.1974	NM_011278	chr5	+	RNF4	Homologene:RNF4
Tcf25	uc009nvl.1	51.8861	55.4823	47.5144	48.0641	48.8222	50.029	45.0098	49.1818	46.6789	0.813132	NM_001037878	chr8	+	TCF25	Homologene:TCF25
2500003M10Rik	uc008qcp.1	51.8807	51.3299	47.1207	6.44996	10.2478	6.71491	5.24589	7.51057	9.15968	12.7175	AK010866	chr3	-	C1ORF77	Homologene:2500003M10RIK
Chmp2a	uc009ffc.2	51.7799	45.4924	43.5169	16.4035	19.1827	13.7261	15.2865	16.907	17.2601	6.34762	NM_026885	chr7	-	CHMP2A	Homologene:CHMP2A
Clca1	uc012cyy.1	51.7612	55.3522	50.0805	0.927094	0.810611	0.746273	0.679844	0.654445	0.715002	17.9666	BC145057	chr3	-	CLCA1	Symbol match:CLCA1
Cltb	uc007qom.1	51.7544	50.6165	48.3402	22.4282	32.5777	31.7603	24.4217	36.4079	38.8951	2.81532	NM_028870	chr13	-	CLTB	Homologene:CLTB
Sh3glb1	uc008rpw.1	51.7531	51.1155	49.9008	2.49222	2.5535	2.45949	1.84278	2.28332	2.34513	34.7801	AF272946	chr3	-	SH3GLB1	Homologene:SH3GLB1
Rab14	uc008jjz.1	51.7474	54.5539	53.6835	3.69614	30.4511	32.7018	3.04179	19.3191	20.0285	2.74182	NM_026697	chr2	-	RAB14	Homologene:RAB14
Eps8	uc009emz.1	51.7303	51.2844	48.1929	10.4826	11.0125	9.7049	12.1883	12.3306	13.0335	15.5013	AK165684	chr6	-	EPS8	Homologene:EPS8
Aurkaip1	uc008wey.1	51.7115	54.4777	51.5003	53.7493	51.9276	64.3801	82.08	77.4013	79.7989	-1.15517	NM_025338	chr4	+	AURKAIP1	Homologene:AURKAIP1
Capzb	uc008vlw.1	51.6882	53.0163	49.5446	69.3197	68.9646	62.2627	73.1821	70.2323	75.105	-3.79595	NM_009798	chr4	+	CAPZB	Homologene:CAPZB
Tomm5	uc012ddl.1	51.6225	53.6633	43.2692	8.43421	8.84781	6.9629	6.13006	5.74699	6.71821	7.39031	NM_001134646	chr4	-		no match
Pitpnb	uc008ysb.1	51.6122	54.3197	51.5822	9.44224	9.42136	11.8856	11.9805	13.6377	12.6455	16.1646	NM_019640	chr5	+	PITPNB	Homologene:PITPNB
Bcl2l1	uc008ngj.1	51.5818	53.816	47.078	10.9251	11.0003	14.3735	13.8219	15.0112	14.4891	9.35448	U10102	chr2	-	BCL2L1	Homologene:BCL2L1
Wbscr9	uc012eeo.1	51.5787	53.3558	52.0125	4.21602	6.0328	5.4326	4.1202	5.98071	6.53525	27.6933	AF084480	chr5	+	BAZ1B	Homologene:BAZ1B
Fxyd5	uc009ghq.2	51.5211	60.7265	52.8169	6.66754	7.14492	7.7842	6.59789	5.83746	7.35968	9.38445	NM_008761	chr7	-	FXYD5	Homologene:FXYD5
Sepw1	uc009fgp.1	51.5066	46.0764	45.469	55.3265	53.8542	60.7711	77.5403	78.3109	80.8561	-1.5543	NM_009156	chr7	-	SEPW1	Homologene:SEPW1
Capzb	uc012dnq.1	51.4946	52.2762	48.9356	51.1652	51.8691	48.5746	53.2483	51.0621	54.7356	-0.300262	FJ692320	chr4	+	CAPZB	Homologene:CAPZB
Snord47	uc011wuo.1	51.4848	77.7806	72.3733	0.559346	0.284394	1.11391	0.257267	1.96279	0.220556	4.7691	NR_028543	chr1	+	SNORD47	Symbol match:SNORD47
Hdac3	uc008erl.1	51.4675	53.5719	51.7632	14.4211	13.5759	16.9336	16.4856	20.3768	17.0743	12.6685	NM_010411	chr18	-	HDAC3	Homologene:HDAC3
Nucb1	uc009gvn.2	51.4053	55.4314	47.1678	117.141	138.608	158.259	130.594	154.86	156.119	-5.31003	NM_001163662	chr7	-	NUCB1	Homologene:NUCB1
Bcl2l1	uc008ngl.1	51.4042	54.2138	47.4537	10.4669	10.5276	13.7889	13.2801	14.3875	13.8711	9.69095	L35049	chr2	-	BCL2L1	Homologene:BCL2L1
Rab14	uc008jka.1	51.3835	54.727	54.1048	3.75599	30.9825	33.2658	3.04895	19.6319	20.3384	2.66828	AJ968960	chr2	-	RAB14	Homologene:RAB14
Snx3	uc007eyr.2	51.3626	57.7336	50.2471	32.0803	39.6298	48.2601	47.0854	61.753	65.5041	0.302809	NM_017472	chr10	+	SNX3	Homologene:SNX3
mKIAA1049	uc009nvr.1	51.3219	54.8408	51.6679	47.9861	51.0619	47.2215	44.0043	48.3272	44.5543	1.5931	AK088602	chr8	+	TCF25	Homologene:TCF25
Mdm2	uc011xno.1	51.3208	50.7305	48.1559	4.64988	4.53416	3.7615	4.06697	4.30017	4.29197	23.0882	AK168690	chr10	-	MDM2	Homologene:MDM2
Mir3091	uc012cly.1	51.2623	48.5975	47.6562	11.0029	10.2157	9.52689	8.14113	10.4919	7.16807	15.3561	NR_037274	chr2	+		no match
Lap3	uc008xiy.2	51.2478	53.6169	49.7291	4.89551	5.00067	4.02161	4.73896	4.77046	4.83682	21.0194	NM_024434	chr5	+	LAP3	Homologene:LAP3
Ckap2	uc009lcs.2	51.1961	51.4458	50.6099	1.07706	0.931498	0.793725	0.533877	0.600874	0.705798	45.4369	NM_001004140	chr8	-	CKAP2	Homologene:CKAP2
Gpr124	uc009lhx.2	51.1249	58.4461	51.7648	6.97778	7.91223	8.84579	7.32087	8.72335	9.20075	10.6782	NM_054044	chr8	+	GPR124	Homologene:GPR124
Imp3	uc009ptq.1	51.1147	51.085	46.4004	57.5897	81.5093	79.5724	60.8254	88.4129	95.9039	-1.79682	NM_133976	chr9	+	IMP3	Homologene:IMP3
mKIAA0327	uc008erh.1	51.0606	56.6511	49.6168	12.1668	13.001	14.5173	12.2316	13.2054	12.5746	10.0112	AF464161	chr18	+		no match
Ost4	uc008wwk.1	51.0231	61.0809	55.7248	96.832	90.2222	98.3908	125.538	113.164	123.047	-3.31682	NM_024460	chr5	-		no match
Ociad1	uc012dxb.1	51.0024	54.3268	51.5623	8.1528	8.21338	8.92233	8.44106	8.16108	7.728	21.1744	NM_001159888	chr5	+	OCIAD1	Homologene:OCIAD1
Npdc1	uc008iry.1	50.9754	57.7353	50.0563	39.4588	42.2654	43.3855	40.8347	44.9073	45.7391	2.05922	BC023887	chr2	+	NPDC1	Homologene:NPDC1
Nucb1	uc009gvm.2	50.9366	54.8663	47.5258	117.603	139.16	158.929	131.141	155.486	156.765	-5.3664	NM_008749	chr7	-	NUCB1	Homologene:NUCB1
Tcf25	uc012gmr.1	50.8979	54.679	46.549	49.2891	50.0614	51.3419	46.1201	50.4153	47.8402	0.332587	EU624323	chr8	+	TCF25	Homologene:TCF25
Fam36a	uc007duz.1	50.8398	56.4932	51.7596	3.31188	3.0746	3.75015	3.15852	3.87825	4.13731	15.3517	NM_025511	chr1	+	FAM36A	Symbol match:FAM36A
Ehd2	uc009fgt.1	50.8299	55.8255	49.4313	19.9731	21.7836	26.975	21.5721	23.9815	23.9819	6.76091	NM_153068	chr7	-	EHD2	Homologene:EHD2
Drg1	uc007hsh.1	50.7673	49.5824	45.0726	3.03921	2.94383	2.94715	2.01983	2.42277	2.19614	14.3505	NM_007879	chr11	-	DRG1	Homologene:DRG1
Prc1	uc009iag.2	50.748	50.0024	53.2515	1.91681	1.82515	2.34771	1.70002	1.67928	1.71024	24.8561	AK088576	chr7	+	PRC1	Homologene:PRC1
Manf	uc009rku.1	50.7177	51.4628	49.9719	4.54295	4.78855	4.89776	2.34513	3.17972	3.51948	28.9862	NM_029103	chr9	-		no match
Cyb5r3	uc007xad.1	50.6735	51.1339	48.7244	15.7561	16.0973	17.9963	17.7656	19.1128	18.2575	15.6935	AK010858	chr15	-	CYB5R3	Homologene:CYB5R3
Rbms1	uc008jus.2	50.6486	53.5587	52.9936	8.08237	8.87312	9.01838	7.85566	8.67913	9.6811	22.3631	NM_001141931	chr2	-	RBMS1	Homologene:RBMS1
Ckap4	uc007gkq.1	50.5648	51.0242	47.1434	11.4158	16.3844	15.1074	11.3109	15.697	16.7813	10.3402	NM_175451	chr10	-	CKAP4	Homologene:CKAP4
Mrpl54	uc007ggy.1	50.5436	45.024	41.1342	38.3363	37.2637	27.1265	25.5273	22.6911	24.8656	1.96056	NM_025317	chr10	-	MRPL54	Homologene:MRPL54
Txnrd1	uc007gkb.1	50.5037	52.4286	49.5649	12.8981	15.2479	19.7509	13.9917	18.6168	17.4578	10.6712	NM_001042514	chr10	+	TXNRD1	Homologene:TXNRD1
Ddx27	uc008nzb.1	50.4489	47.6183	45.2766	5.84974	6.14093	5.71761	4.97692	5.85344	5.6256	15.0101	NM_153065	chr2	+	DDX27	Homologene:DDX27
Nptn	uc009pxe.1	50.4075	54.7422	53.0212	16.3941	15.9838	18.3262	14.4609	13.6717	13.8287	12.4213	AK075610	chr9	+	NPTN	Symbol match:NPTN
Rnf4	uc008xcf.1	50.3881	54.1953	49.5758	10.981	11.3066	15.1907	12.1378	15.588	13.2868	11.5874	AK019656	chr5	+	RNF4	Homologene:RNF4
Erh	uc007oaz.2	50.3785	52.42	46.6038	5.58159	4.66783	4.38331	4.96749	4.41745	4.50606	14.3042	NM_007951	chr12	-	ERH	Homologene:ERH
Pabpn1	uc007txi.2	50.3722	48.0851	45.7796	15.2866	16.5293	18.1683	22.2373	23.1475	23.1585	6.54968	AK032172	chr14	+	PABPN1	Homologene:PABPN1
Fis1	uc012eeu.1	50.3685	54.2062	50.5265	29.3949	30.586	31.2159	29.1496	33.3033	34.4737	6.34499	NM_001163243	chr5	+	FIS1	Homologene:FIS1
Mfge8	uc009hyb.1	50.295	54.8385	50.0188	36.6933	43.564	47.8166	44.8803	51.1405	51.802	0.909431	NM_001045489	chr7	-	MFGE8	Homologene:MFGE8
Copz1	uc007xxv.1	50.2481	53.8526	48.4357	21.4271	19.0054	22.3717	20.1902	22.8892	20.7733	9.11074	NM_019817	chr15	+	COPZ1	Homologene:COPZ1
AK158095	uc012ena.1	50.2038	48.6812	47.1056	9.64508	9.56506	7.1229	4.65409	4.59744	5.78723	14.1981	AK158095	chr6	+		no match
Sec31a	uc008yhh.1	50.1985	53.7133	48.9404	33.136	39.6652	47.8468	32.7463	40.7794	43.1099	1.77633	AK007598	chr5	-	SEC31A	Homologene:SEC31A
Prpf8	uc007kdx.1	50.1816	54.858	51.3747	16.9163	16.5386	16.7416	15.0703	17.1753	15.7475	13.0259	NM_138659	chr11	+	PRPF8	Homologene:PRPF8
D17Wsu104e	uc008dbg.1	50.1667	53.8165	49.5191	41.5787	39.0196	40.8788	42.4534	40.7196	43.494	3.31618	NM_080837	chr17	-	C19ORF10	Homologene:D17WSU104E
Ewsr1	uc007hvy.1	50.1661	50.3374	49.0329	24.7449	33.8598	36.7442	25.6755	36.2238	35.2391	3.19668	AK049743	chr11	-	EWSR1	Homologene:EWSR1
Ssr1	uc007qdc.2	50.163	50.7552	45.2829	2.95646	2.42001	2.54234	2.53011	3.37706	2.5628	14.4375	AY993942	chr13	-	SSR1	Homologene:SSR1
Rtn4	uc007ihm.2	50.1479	51.8865	48.0525	6.82607	12.5771	13.0819	7.42496	13.6642	15.1114	9.45511	NM_194052	chr11	+	RTN4	Homologene:RTN4
Tmod3	uc009qsi.1	50.1427	48.961	48.1246	3.61869	4.28832	3.26973	2.59955	3.64826	3.2476	29.82	NM_016963	chr9	-	TMOD3	Homologene:TMOD3
Nfkb2	uc008hta.1	50.034	52.0293	48.9232	28.8963	27.5303	25.5856	28.9843	26.9458	29.2949	9.50662	DQ020182	chr19	+	NFKB2	Homologene:NFKB2
Mmadhc	uc008jqc.1	50.0246	49.7356	46.0431	5.44451	6.05874	6.86639	5.09737	7.15641	7.28253	16.2398	NM_133839	chr2	-		no match
Emp2	uc007ydj.1	50.0205	58.1804	53.3454	8.8143	8.7844	12.8564	13.1214	14.7262	13.6004	8.48744	NM_007929	chr16	-	EMP2	Homologene:EMP2
Mad2l1	uc009cen.1	50.0058	49.6842	45.2266	0.823937	0.881414	1.11672	0.41876	1.0189	0.83469	16.5793	NM_019499	chr6	+	MAD2L1	Homologene:MAD2L1
Rbms1	uc008jur.2	49.9872	53.7263	53.2211	7.97627	8.75709	8.87597	7.7535	8.5536	9.55956	18.5782	NM_001141932	chr2	-	RBMS1	Homologene:RBMS1
Rheb	uc008wsj.1	49.9808	54.6761	51.402	5.92214	6.55349	5.6571	8.13968	8.34661	8.68533	15.3092	NM_053075	chr5	-	RHEB	Homologene:RHEB
Srebf2	uc011zwr.1	49.9605	52.429	46.1132	51.6106	56.0244	62.0362	57.7473	64.9626	68.0472	-1.52439	AK155857	chr15	+	SREBF2	Homologene:SREBF2
Prc1	uc012fno.1	49.9479	49.3337	52.5445	1.92208	1.83307	2.35649	1.71656	1.68779	1.68878	24.4598	BC005475	chr7	+	PRC1	Homologene:PRC1
AK205147	uc007alb.1	49.9479	56.1294	51.7571	0.786108	1.34895	2.0058	1.62704	1.72407	1.70484	15.2097	AK205147	chr1	+		no match
Nptn	uc009pxd.1	49.9479	54.5717	52.8351	16.2976	15.8982	18.2235	14.3851	13.5878	13.7524	11.9325	NM_009145	chr9	+	NPTN	Symbol match:NPTN
Mir3064	uc011ygo.1	49.9479	90.3697	45.3588	25.4117	22.7802	27.6138	30.8962	25.8508	30.5305	1.38914	NR_037224	chr11	-		no match
DQ549471	uc007kka.1	49.9479	57.618	48.3453	84.4433	94.8131	80.5791	113.28	95.6861	109.14	-3.18221	DQ549471	chr11	+		no match
Cltb	uc007qon.1	49.9173	48.9954	46.3046	21.8014	31.6208	30.8465	23.768	35.4541	37.7768	2.73069	BC070404	chr13	-	CLTB	Homologene:CLTB
Khdrbs1	uc008uyd.1	49.9107	53.374	47.4937	5.44978	11.1576	13.7352	5.03324	8.98081	10.4058	8.93443	NM_011317	chr4	-	KHDRBS1	Homologene:KHDRBS1
Ddx23	uc007xng.1	49.8953	41.045	40.2722	2.23105	2.43667	1.61255	1.69632	1.18039	1.57837	7.68404	BC019763	chr15	-	DDX23	Homologene:DDX23
Hnrnpa1	uc009uls.1	49.8903	51.7259	49.2217	0.356652	0.341338	0.355128	0.270182	0.368094	0.231628	30.4928	NR_002883	chrX	+		no match
Uap1l1	uc008irr.1	49.8888	45.787	45.0301	13.0415	16.0063	15.7483	15.0432	20.3823	20.8244	7.20085	NM_001033293	chr2	-	UAP1L1	Symbol match:UAP1L1
Copg	uc009cug.1	49.8732	52.3173	47.2534	13.9704	13.12	12.9318	9.79534	11.1501	10.7656	11.9522	NM_017477	chr6	+	COPG	Homologene:COPG
Pole3	uc008tfb.1	49.8645	47.7104	48.7892	3.69733	5.42296	5.15788	2.35862	3.59562	3.80763	24.1784	NM_021498	chr4	-	POLE3	Homologene:POLE3
Naa50	uc007zgy.1	49.8486	52.3539	46.3769	4.05071	3.92782	3.3692	3.25019	3.56808	4.66095	14.2595	NM_028108	chr16	+		no match
Pttg1ip	uc007fvx.1	49.8145	51.8307	44.9285	50.2105	62.4155	58.6332	45.749	59.8403	58.9991	-0.953716	NM_145925	chr10	+	PTTG1IP	Homologene:PTTG1IP
Nop10	uc008lor.1	49.8042	58.9796	52.4127	11.8028	11.4907	16.6022	11.6496	12.6766	11.5813	7.86329	NM_025403	chr2	+	NOLA3	Homologene:NOLA3
Tnpo3	uc009bdx.1	49.794	48.5595	44.282	5.18733	6.32277	6.85721	5.74091	6.89695	5.47793	13.1864	AK077714	chr6	-	TNPO3	Homologene:TNPO3
Capzb	uc008vlv.1	49.7766	50.1276	47.5813	65.4071	65.13	59.1083	69.2019	66.3664	71.0995	-3.78626	NM_001037761	chr4	+	CAPZB	Homologene:CAPZB
Arl3	uc008htt.1	49.7656	42.7222	41.2762	2.23684	2.18671	1.31516	1.31858	1.84565	1.95977	9.16292	NM_019718	chr19	-	ARL3	Homologene:ARL3
6820431F20Rik	uc009lbf.1	49.7652	51.9086	43.8138	6.10383	4.77327	4.16889	2.18394	2.67415	1.61282	9.67514	AK012880	chr8	-		no match
Prc1	uc009iah.2	49.7488	49.2466	52.2354	1.91991	1.8288	2.3523	1.71355	1.6847	1.68386	25.4895	NM_145150	chr7	+	PRC1	Homologene:PRC1
Nop14	uc008xcx.1	49.7446	45.5453	45.4055	2.78437	2.89276	3.01691	2.19754	2.41088	2.24964	16.5086	NM_029278	chr5	-		no match
Uap1l1	uc008irs.1	49.7324	45.0748	43.5043	13.5537	16.608	16.3342	15.5653	21.1458	21.6183	6.12761	AK131159	chr2	-	UAP1L1	Symbol match:UAP1L1
Pabpc4	uc008upf.1	49.7209	55.6213	50.1082	22.3479	29.088	32.5534	19.8094	25.8768	27.8591	4.42698	AK162172	chr4	+	PABPC4	Homologene:PABPC4
Nfkb2	uc008hst.2	49.7189	51.3288	48.3101	28.355	27.0316	25.1623	28.4556	26.5369	28.6824	9.83716	NM_001177369	chr19	+	NFKB2	Homologene:NFKB2
AK212965	uc007dkw.1	49.7043	52.5731	47.2153	2.52729	2.3896	2.82554	3.14053	4.04526	4.23091	15.7263	AK212965	chr1	-		no match
Parva	uc009jgs.1	49.6679	53.766	50.7426	9.39232	9.43097	9.71266	6.85528	9.08797	7.40293	16.1947	AK077368	chr7	+	PARVA	Homologene:PARVA
H2-K1	uc008car.1	49.6035	59.4279	53.0367	157.266	174.84	214.352	182.154	233.259	215.9	-4.80168	BC080756	chr17	-	HLA-G	Homologene:H2-K1
Smc3	uc008hwy.2	49.5978	46.2002	46.797	0.743272	0.752007	0.649119	0.617682	0.658971	0.721093	22.605	NM_007790	chr19	+	SMC3	Homologene:SMC3
Sh3bgrl	uc009uct.1	49.5957	52.1466	48.1043	1.4409	1.24223	1.66964	1.27146	1.36306	1.17643	21.2863	NM_019989	chrX	+	SH3BGRL	Homologene:SH3BGRL
[truncated: 53,420 more rows]

## Sheet: counts
	CT26_1	CT26_2	CT26_3	colon_r1.1	colon_r1.2	colon_r1.3	colon_r2.1	colon_r2.2	colon_r2.3
uc007aet.1	0	0	0	456	152	304	152	304	152
uc007aeu.1	0	0	0	2360	3496	3500	3725	3573	5705
uc007aev.1	0	0	0	304	0	456	152	152	304
uc007aew.1	0	1	0	0	0	0	0	0	0
uc007aex.2	0	1	0	0	0	0	0	0	0
uc007aey.1	0	0	0	21588	31693	37240	29969	15848	53463
uc007aez.1	0	0	0	21363	31395	36407	29805	15811	53136
uc007afa.1	0	0	0	18631	28210	32717	26074	14018	48323
uc007afb.1	0	0	0	18475	28199	32628	26074	13942	48278
uc007afc.1	0	0	0	21280	31459	36320	29873	15733	53091
uc007aff.2	985	1534	996	16714	17639	10611	12818	5493	11217
uc007afd.2	610	858	611	11491	12712	8075	9492	4414	9053
uc007afe.2	433	601	424	4806	5947	4457	4190	2632	3470
uc007afg.1	378	617	403	39575	40773	42251	41405	22090	49070
uc007afh.1	1251	2207	1592	45724	47737	48219	48379	27951	58740
uc007afi.2	1864	3465	2288	16424	15442	10186	14755	7224	15890
uc011wht.1	1878	3499	2306	16425	15440	10188	14758	7224	15888
uc011whu.1	1730	3159	2111	14225	13043	9062	12786	6758	14684
uc007afk.2	137	235	195	231	459	230	0	0	0
uc007afl.2	137	238	185	136	213	183	0	0	0
uc007afm.1	331	565	372	21624	22084	16463	26415	13907	32548
uc007afn.1	1026	1716	1207	36737	36796	29072	40863	22693	45769
uc011whv.1	0	0	0	0	0	0	0	0	0
uc007afo.1	0	0	0	1522	914	1368	1065	456	1598
uc007afp.1	0	0	0	1520	915	1369	1067	456	1597
uc007afq.1	0	0	0	1468	733	1038	809	456	1265
uc011whw.1	0	0	0	456	456	1216	912	760	1216
uc007afr.2	1153	1820	1285	19870	34025	31510	16319	18502	52735
uc011whx.1	1032	1674	1162	8254	6846	7835	6013	5783	7759
uc007afs.1	643	1044	721	5322	4245	4417	4320	3949	3243
uc007aft.2	251	384	265	2664	1446	2516	991	1521	3197
uc007afu.2	181	294	197	1641	837	1866	427	1064	1954
uc007afv.2	0	0	0	3883	4263	5020	2053	1674	2058
uc007afw.1	1	1	1	990	1217	757	1219	915	1523
uc007afx.1	1	1	1	989	1218	685	1217	914	1524
uc007afy.1	1	1	1	988	1216	761	1217	913	1522
uc007afz.1	1	1	1	988	1216	689	1217	913	1522
uc007aga.1	1	1	1	990	1217	686	1218	913	1523
uc007agb.1	684	1117	802	14010	19033	17961	16749	8523	21390
uc007agc.1	608	973	722	11483	17032	16048	14291	7671	19404
uc011why.1	547	879	651	9690	14562	14080	13305	7326	18411
uc007agd.1	599	1002	722	8175	10672	11679	10408	5224	10005
uc007age.1	1	8	1	1368	836	684	456	228	684
uc007agf.1	2	3	2	380	228	152	0	76	228
uc007agg.1	0	0	0	0	0	152	304	0	456
uc007agh.1	0	0	0	153	0	152	304	0	1064
uc007agi.1	0	0	0	152	0	152	304	0	1064
uc007agj.1	0	0	0	153	0	152	304	0	1064
uc011whz.1	0	0	0	152	0	152	304	0	1064
uc011wia.1	0	0	0	0	0	0	0	0	0
uc011wib.1	0	0	0	152	0	0	0	0	608
uc007agk.2	1767	3066	1977	45524	62700	44992	34960	20064	63840
uc007agl.2	26	24	16	6382	4122	6568	4122	3435	5266
uc007agm.2	25	23	12	6336	4118	6564	4040	3433	5266
uc011wic.1	22	15	11	6219	4114	6572	4043	3435	5259
uc007agn.2	22	15	21	677	469	934	152	330	617
uc007ago.2	8	13	21	185	68	185	77	0	228
uc007agp.1	5	1	10	837	532	456	995	687	1145
uc007agq.1	716	1180	751	381	77	608	304	913	1068
uc007agr.1	480	976	634	1216	1368	1368	456	456	988
uc007ags.1	1336	2425	1579	14900	15054	14906	12239	6917	15508
uc007agt.1	131	244	159	6841	7905	7144	7144	3648	9044
uc007agu.1	0	0	0	2361	2053	3042	2245	1596	1142
uc007agv.1	0	0	0	2192	1977	2875	2175	1596	958
uc011wid.1	0	0	0	2358	2054	3117	2294	1749	1216
uc007agw.1	0	0	0	2358	2054	3045	2246	1596	1143
uc007agx.1	0	0	0	1977	1826	2664	1902	1482	726
uc007agy.1	0	0	1	2053	1827	2660	1837	1478	727
uc007agz.1	0	0	0	0	0	0	152	0	304
uc011wie.1	1	2	0	0	0	0	152	0	0
uc007aha.1	298	579	349	8066	7055	6055	7510	2756	8576
uc011wif.1	16	41	34	0	0	0	0	0	0
uc007ahb.1	1	6	6	0	0	76	0	0	0
uc007ahc.1	1	5	3	0	0	76	0	0	0
uc007ahd.1	1	5	0	0	0	76	0	0	0
uc007ahe.1	1381	2340	1665	32005	33147	22625	22602	14505	28804
uc007ahf.1	836	1426	939	28538	29490	20160	21645	13669	26401
uc007ahg.1	29	62	32	71	237	726	608	152	152
uc007ahh.1	88	150	108	459	775	1190	593	456	1076
uc007ahi.1	347	611	423	11519	13198	12931	14824	8022	19851
uc007ahj.1	88	151	107	464	845	1384	441	456	1152
uc007ahk.1	83	147	108	464	846	1380	441	456	1152
uc007ahl.1	84	144	109	465	847	1380	441	456	1152
uc007ahm.1	0	0	0	0	0	0	0	0	0
uc011wig.1	89	158	120	2381	2692	4102	5574	2251	6463
uc011wih.1	330	559	380	11515	12965	12684	14658	8019	19757
uc007ahn.1	2171	3851	2580	70790	77010	76160	55224	44733	95179
uc007aho.1	223	296	197	7995	6409	9128	7288	5161	6973
uc007ahp.1	850	1536	968	11724	11400	11289	9842	6039	12815
uc007ahq.1	0	0	0	230	840	1682	994	532	1147
uc007ahr.1	0	0	0	229	764	1521	915	532	1084
uc007ahs.2	101	186	127	12463	11917	15498	13976	10372	25382
uc007aht.1	0	3	0	378	611	154	77	152	306
uc007ahu.1	0	3	0	154	79	406	216	0	534
uc007ahv.2	101	183	125	4020	3332	5288	6232	3964	7607
uc011wii.1	0	0	0	760	304	456	684	0	304
uc007ahy.2	0	0	0	913	304	456	684	0	304
uc007ahw.2	0	0	0	912	304	456	684	0	305
uc007ahx.2	0	0	1	760	304	456	684	0	304
uc011wij.1	0	0	1	761	304	456	684	0	304
uc011wik.1	0	0	0	760	304	456	685	0	305
uc007ahz.1	0	0	0	0	0	0	0	0	0
uc007aia.2	0	0	0	14537	13400	13631	16447	11038	21866
uc007aib.2	0	0	0	14546	13355	13530	16414	11037	21848
uc007aic.1	0	0	0	8158	7170	7291	8949	4833	10992
uc007aid.1	0	0	0	14700	13939	13829	17464	11194	22229
uc007aie.1	0	0	0	5840	5852	5707	7191	5680	9301
uc007aif.1	8	14	3	608	1447	609	1901	760	3192
uc007aig.1	2	1	1	456	819	456	1748	456	1368
uc007aih.1	2	1	1	456	819	380	1748	456	1368
uc007aii.1	2	1	1	456	819	457	1748	456	1520
uc007aik.1	0	0	0	1145	1145	1143	2059	1218	1070
uc007ail.1	1052	1888	1308	126106	145787	150704	126292	86696	181531
uc007aim.1	1093	1953	1344	129564	149478	153734	130655	89627	187348
uc007ain.1	1057	1881	1314	127264	147338	151187	127658	87445	184188
uc007aio.1	410	668	441	35637	41483	36018	36334	23936	48009
uc007aip.1	376	621	414	33545	40016	33891	33686	21914	45171
uc007aiq.1	92	156	111	7549	7298	6371	6338	3685	6803
uc007air.1	75	106	72	7160	7657	5859	7249	4153	8711
uc007ais.1	0	0	1	760	608	760	1064	608	1064
uc007ait.1	1292	2397	1586	55770	67949	83609	55819	43124	89947
uc007aiu.1	746	1271	888	37523	38438	35067	45378	21298	54781
uc007aiv.1	0	0	0	458	1066	308	611	685	532
uc011wil.1	165	244	173	3192	3496	4104	4104	2280	4256
uc007aiw.1	176	319	207	304	761	763	2441	1293	2971
uc007aix.1	188	322	203	456	1066	914	2595	1602	4340
uc007aiy.1	184	326	200	458	1065	914	2589	1598	4337
uc007aiz.1	170	313	199	458	1064	861	2589	1572	4265
uc007aja.1	0	0	0	4868	4030	5246	4793	4414	8748
uc007ajb.1	0	0	0	77	77	77	152	0	0
uc007ajc.1	0	2	1	2680	2756	2294	1147	999	2533
uc007ajd.1	259	392	278	7220	6004	8588	8284	5092	9728
uc007aje.1	0	1	0	760	1520	456	912	229	456
uc007ajf.1	231	357	244	4639	6390	5148	5326	3957	11031
uc007ajg.1	231	357	252	4640	6388	5153	5322	3954	11033
uc007ajh.1	479	765	555	4720	6391	5628	5559	4186	11259
uc007aji.1	461	718	524	4715	6273	5633	5554	4186	11262
uc007ajj.1	4	6	5	5140	7343	7867	5227	3607	6217
uc007ajk.1	0	0	1	152	0	152	383	154	764
uc007ajl.2	9321	15263	10508	42890	50041	33504	41959	24261	41214
uc007ajm.1	511	790	504	42454	39017	38320	50721	28181	68268
uc007ajn.2	233	356	245	3047	2527	2974	5809	3428	3659
uc007ajo.2	206	351	230	2797	2366	2804	5000	2908	3319
uc007ajq.2	304	558	334	4850	5101	6218	12295	7620	12443
uc007ajr.2	53	72	52	1211	1144	1219	3402	2137	2074
uc007ajs.1	130	215	173	2028	2514	2003	1110	1263	2198
uc007ajt.1	605	1016	780	4391	5426	5792	3885	3206	6105
uc007aju.1	135	201	178	1776	1827	1718	883	1201	1665
uc007ajv.1	1131	1843	1309	2944	2950	3023	2667	2033	2681
uc007ajw.1	1143	1843	1308	2686	2740	3090	2751	1987	2438
uc007ajx.1	432	713	499	30376	60619	63123	28389	41740	89355
uc007ajy.1	436	751	510	30410	60671	63156	28470	41782	89444
uc007ajz.2	58	76	55	305	381	1068	767	612	612
uc011wim.1	51	62	51	307	382	1068	756	611	607
uc007aka.1	0	0	0	4805	5411	6623	4566	2973	5330
uc007akb.2	0	0	0	991	609	152	379	152	457
uc007akc.2	0	0	0	1146	461	1216	688	456	457
uc007akd.1	0	0	1	0	0	0	0	0	0
uc007ake.2	2	6	3	1216	1297	1445	1064	1220	1368
uc007akf.1	0	1	0	152	152	0	152	152	456
uc007akg.1	0	0	0	655	294	305	154	330	133
uc007akh.1	0	0	0	841	535	307	304	534	841
uc007aki.1	0	0	0	0	0	0	0	0	0
uc007akj.1	0	0	0	0	0	0	0	0	0
uc007akk.1	0	0	0	0	0	0	0	0	0
uc007akl.1	0	0	0	0	0	0	0	0	0
uc007akm.1	0	0	0	0	0	0	0	0	0
uc007akn.2	0	0	0	0	0	0	0	0	0
uc007ako.1	0	0	0	0	0	0	0	0	0
uc007akp.1	0	0	0	0	0	0	0	0	0
uc007akq.1	0	0	0	0	152	152	0	0	0
uc007akr.1	0	0	0	0	152	152	0	0	0
uc007aks.1	0	0	0	0	152	152	0	0	0
uc007akt.1	0	0	0	0	152	152	0	0	0
uc007aku.1	0	0	0	0	152	152	0	0	0
uc007akv.1	0	0	0	5049	6884	6280	7279	4753	9722
uc007akw.1	0	0	0	1282	553	591	1726	837	813
uc007akx.1	0	0	0	1145	440	429	1512	756	680
uc011win.1	0	0	0	0	0	0	0	0	0
uc007aky.1	0	0	0	0	0	0	0	0	0
uc007akz.1	0	0	0	0	77	304	228	0	0
uc007ala.1	0	0	0	0	76	304	229	0	0
uc007alb.1	370	686	460	1216	2052	3116	2736	1520	3344
uc007alc.1	3957	6398	4373	28479	26941	26301	26645	16817	40025
uc007ald.1	0	0	0	60632	53231	76738	91428	49885	117637
uc007ale.1	0	0	0	58916	52597	74819	88971	48983	115853
uc007alf.2	0	1	0	1227	1920	691	1303	1074	2608
uc007alg.1	113	181	122	10900	8604	11589	13519	9297	19451
uc007alh.1	0	0	0	0	533	0	0	76	152
uc007ali.1	2	4	1	3961	2209	3958	5106	2894	6402
uc007alj.1	2	4	0	3665	1530	3737	4648	2297	5563
uc007alk.1	0	0	0	7802	5351	3748	2520	1984	3288
uc007all.1	0	0	0	7570	5168	3738	2520	1986	3226
uc007alm.1	0	0	0	688	766	76	690	918	307
uc007aln.1	0	0	0	76	535	152	152	0	608
uc007alo.1	0	0	0	77	0	77	152	229	152
uc007alp.2	0	0	0	0	0	0	152	0	0
uc011wio.1	1	0	0	1826	2433	1596	1978	760	1830
uc007alq.2	1	0	0	1826	2437	1599	1984	760	1828
uc009uzv.1	1	0	0	420	297	76	359	0	300
uc007alr.1	0	0	0	4951	5553	5937	3651	2054	5174
uc007als.1	0	0	0	4536	5487	5723	3758	2129	5141
uc007alt.1	0	0	0	4535	5487	5723	3756	2131	5142
uc007alu.1	0	0	0	4534	5489	5722	3758	2132	5139
uc007alv.1	0	0	0	4536	5487	5724	3755	2129	5145
uc007alw.1	0	0	0	4540	5486	5722	3756	2129	5138
uc007alx.1	0	0	0	0	0	0	0	0	0
uc007aly.1	0	0	0	0	0	0	380	76	152
uc007alz.1	0	0	0	0	0	0	0	0	0
uc011wip.1	0	0	0	0	0	0	0	0	0
uc007ama.2	0	0	0	0	0	0	76	0	76
uc007amb.1	429	611	436	15522	23064	22289	17528	12101	26336
uc007amc.1	0	0	0	0	152	0	0	0	0
uc007amd.1	0	0	0	0	0	0	0	0	0
uc007ame.1	433	648	469	24457	22705	20591	22337	15068	25566
uc007amf.1	536	743	560	50674	52019	47673	43955	25296	56668
uc007amg.1	864	1263	905	55530	55792	52288	46445	28176	59526
uc007amh.1	880	1330	940	120794	126691	116881	103404	57936	144093
uc007ami.1	326	441	309	20138	21116	22384	14417	7954	22663
uc007amj.2	97	138	85	2532	3608	2530	3061	922	3224
uc011wiq.1	386	759	551	19108	17343	17943	15438	12549	19324
uc007amk.2	388	755	547	19095	17281	17948	15445	12557	19323
uc007aml.2	535	1004	688	28762	38141	37919	24029	23472	44604
uc007amn.2	97	188	124	8183	19513	18455	7938	11048	24474
uc007amo.2	1	0	0	610	153	307	0	62	62
uc007amp.2	1	0	0	612	153	305	0	229	533
uc011wir.1	0	0	0	152	0	0	0	0	77
uc007amq.1	0	0	0	152	0	0	0	0	76
uc007amr.1	0	0	0	0	0	0	0	0	76
uc007ams.1	82824	188742	123064	953496	947568	1553212	1268592	1029268	1792688
uc007amt.1	448	777	498	54819	50227	55779	60166	34893	69218
uc007amu.1	432	750	496	50396	46597	47087	55656	32114	58838
uc007amv.2	0	0	0	920	302	953	486	0	305
uc007amw.2	0	0	0	2046	686	1146	688	152	577
uc011wis.1	0	0	0	2062	767	1300	686	154	611
uc007amy.1	0	0	0	964	457	1142	532	0	381
uc011wit.1	0	0	0	0	0	0	0	0	0
uc007amz.2	0	0	0	0	0	0	0	0	0
uc007ana.1	0	0	0	0	0	0	0	0	0
uc007anb.1	0	1	0	0	0	0	0	0	0
uc007anc.1	0	0	0	0	0	0	0	0	0
uc007and.1	31	51	45	5743	5054	4209	4597	2457	6368
uc007ane.1	2429	4077	2845	34072	31809	36486	27879	18818	35645
uc007anf.1	344	500	402	22787	51536	36972	24717	33723	84597
uc007ang.1	288	422	315	22954	51294	37180	24701	33670	84904
uc007anh.1	609	1026	755	31691	43771	42741	54135	25069	44864
uc007ani.1	605	1027	754	31675	43670	42716	54068	25081	44948
uc007anj.2	0	0	0	0	0	0	0	0	0
uc007ank.1	0	0	0	0	0	0	0	0	0
uc007anl.2	0	0	0	0	0	0	0	0	0
uc007anm.1	0	0	0	0	0	0	0	0	0
uc011wiu.1	0	0	0	0	0	0	0	0	0
uc007ann.1	0	0	0	152	0	456	532	152	912
uc007ano.1	0	0	0	0	0	304	532	152	912
uc007anp.1	0	0	0	308	0	458	995	229	989
uc011wiv.1	0	0	0	0	0	0	0	0	152
uc011wiw.1	0	2	1	0	0	0	0	152	0
uc007anq.1	732	1085	726	5674	5896	6663	9126	6281	9966
uc007anr.1	193	266	191	2721	2852	3530	5195	2962	5266
uc007ans.1	2	0	0	0	0	0	0	0	0
uc007ant.2	5	6	6	1368	760	1216	1216	912	1976
uc007anu.1	131	268	139	5711	7672	7111	7523	4897	11712
uc007anv.1	168	311	170	5834	7781	7362	7658	4866	10624
uc007anw.2	708	1337	731	28351	27446	30936	35500	23108	49712
uc007anx.2	699	1332	736	28354	27441	30936	35494	23105	49711
uc011wix.1	668	1242	698	23807	21007	24636	29411	19034	40442
uc007any.1	659	1109	657	69269	70027	62395	53362	34246	75648
uc007anz.1	596	781	654	12770	12104	10127	12408	7532	17503
uc007aoa.1	550	751	590	12635	12023	10127	12409	7530	17502
uc007aob.1	203	387	230	3576	2899	1903	2439	1597	3503
uc011wiy.1	250	428	273	50008	48184	56848	54568	39672	94240
uc007aoc.1	245	407	249	685	457	152	1295	76	1375
uc007aod.1	210	359	209	686	430	152	1016	77	1107
uc011wiz.1	166	288	173	304	380	152	1146	0	963
uc007aoe.1	104	142	98	382	103	0	430	76	595
uc007aof.1	249	431	276	3538	3844	2762	6096	3686	5636
uc007aog.1	79	110	68	863	315	300	878	479	1270
uc007aoh.1	75	110	69	863	315	299	880	480	1270
uc007aoi.1	4884	8887	6438	291339	339840	280532	339872	211005	464946
uc007aoj.1	4273	7764	5595	285035	334638	276431	335064	208545	458729
uc007aok.1	75	109	60	2554	2581	2091	3314	1332	4800
uc007aol.1	480	868	590	11342	13610	8096	13174	6507	14049
uc007aom.1	782	1346	968	20665	22625	14836	19010	12389	22496
uc007aon.1	1224	2158	1621	49774	56318	38336	43872	28115	60046
uc007aoo.1	1063	2128	1449	168781	210200	199850	232255	145002	326287
uc007aop.1	973	1912	1294	143820	185616	179398	207602	132113	297725
uc011wja.1	285	471	311	40433	41140	33403	39122	18228	47164
uc007aor.2	1016	1934	1319	90481	82208	96687	94758	59690	122844
uc007aos.1	0	0	0	319551	364741	369982	406740	247491	540790
uc007aot.1	0	0	0	104866	104872	92672	129258	58580	139671
uc007aou.1	0	0	0	0	0	0	0	0	0
uc007aov.1	0	0	0	0	0	0	0	0	152
uc007aow.1	0	0	0	0	0	0	0	0	0
uc011wjb.1	0	0	0	0	0	0	0	0	0
uc007aox.1	0	0	0	0	0	0	0	0	0
uc011wjc.1	0	0	0	760	1368	608	1064	304	1520
uc007aoz.1	0	0	0	0	0	0	0	0	0
uc007apa.1	0	0	0	0	0	0	0	0	0
uc007apb.1	0	0	0	0	0	0	0	0	0
uc007apc.1	0	0	0	0	0	0	0	0	0
uc007apd.1	0	0	0	0	0	0	0	0	0
uc011wjd.1	0	0	0	0	0	0	0	0	0
uc007ape.1	0	0	0	0	0	152	0	304	304
uc007apf.1	23	51	36	7162	7545	8847	8773	8345	13617
uc007apg.1	10	27	24	2461	4020	3509	5136	2844	4879
uc007aph.1	12	29	23	2460	4179	3661	5595	2998	4882
uc007api.1	26	56	36	7255	8295	9973	11682	8985	16361
uc011wje.1	4331	7475	4909	343460	334482	408956	458695	256563	561081
uc007apj.2	4306	7459	4909	343275	334286	408727	458079	256252	560557
uc011wjf.1	4315	7421	4873	343544	334424	409141	458509	256298	560460
uc007apk.1	277	432	285	444288	494740	451824	566272	331194	740189
uc007apl.1	1430	2421	1641	868038	938928	1051849	1195735	746899	1588964
uc007apm.1	0	0	0	152	0	152	154	77	231
uc007apn.2	945	1482	1055	456322	463671	482471	464069	276985	627063
uc007apo.2	1529	2543	1688	123970	115773	140230	140907	78965	172980
uc007app.2	2984	4977	3259	170937	158417	186080	180172	103672	219335
uc007apq.2	2965	4982	3239	170912	158390	186140	180173	103679	219322
uc007apr.2	1028	1691	1092	43020	38418	42479	37602	22189	43642
uc007aps.1	10	13	4	295296	311130	310027	313161	192771	398541
uc007apt.1	4	1	1	170789	177425	174946	183402	104018	226570
uc007apv.2	476	875	540	25321	27679	32232	28971	21210	43714
uc007apx.2	460	857	523	24563	26607	31446	27943	21014	42614
uc011wjg.1	474	883	537	25315	27673	32229	28962	21204	43712
uc007apu.2	452	851	520	24063	26225	31062	27008	20750	41921
uc007apw.2	476	885	541	25327	27824	32315	29265	21208	44012
uc007apy.2	474	861	539	25316	28051	32613	29040	21511	43862
uc011wjh.1	489	880	551	26072	28657	33445	29190	21585	44084
uc011wji.1	1427	2536	1611	236307	226739	260777	291922	163430	346909
uc007apz.1	1419	2520	1633	236336	226804	260741	291979	163409	347021
uc007aqa.1	1432	2528	1633	238114	227854	262024	293804	164210	348845
uc011wjj.1	1384	2476	1563	232170	221727	254041	280290	156659	332725
uc007aqb.1	67	99	88	5016	4484	4561	5244	3344	6688
uc007aqc.1	207	406	299	22192	22393	28229	29066	18855	37251
uc007aqd.1	233	422	308	24583	24421	28374	31046	19172	37577
uc007aqe.1	235	417	301	24367	24269	28147	30888	19044	37366
uc007aqf.1	224	408	291	24090	23832	27717	30248	18734	36794
uc007aqg.2	358	640	442	1315055	1342622	1471380	1536924	899754	2027729
uc007aqi.1	496	881	524	124907	148998	153472	136614	91197	209382
uc007aqj.1	499	886	508	124656	148913	153171	136311	91185	209036
uc007aqk.1	496	888	514	124606	148904	153158	136310	91192	209063
uc011wjk.1	406	731	417	72581	82601	88512	81667	53214	110298
uc007aql.1	64	137	73	43489	41275	37153	47431	22835	56690
uc011wjl.1	50	135	73	39671	38446	33915	43587	21359	52391
uc007aqm.1	58	139	74	43539	41411	37066	47573	22830	56941
uc007aqn.1	64	150	92	39774	37139	36593	42560	20227	49773
uc007aqo.1	97	149	117	32080	34621	31087	27169	13976	33670
uc011wjm.1	96	155	115	32226	34648	31103	27221	14043	33744
uc007aqp.1	102	157	121	34325	36755	32849	29786	15386	35958
uc007aqq.2	324	581	367	49236	56405	55311	54142	26539	58294
uc007aqr.2	341	588	365	51738	58382	58817	58203	29584	64380
uc007aqs.2	15	18	17	4769	4234	6727	5784	3732	9022
uc007aqu.2	1	0	0	1984	916	1595	2294	1679	2366
uc011wjn.1	1	0	0	2142	1223	1937	2288	1685	2367
uc007aqv.2	0	0	0	153	305	385	0	0	0
uc007aqw.1	1148	1793	1236	108219	132561	94769	177866	69268	175549
uc007aqx.1	1825	3162	2052	502747	513850	489462	592473	334525	750485
uc007aqy.1	0	0	1	0	152	76	0	0	0
uc007aqz.1	0	0	0	7569	5504	6572	7269	4196	8870
uc007ara.1	0	0	0	3119	2210	2613	2350	1549	3473
uc007arb.1	0	0	0	3119	1959	2508	1751	1447	3196
uc007arc.1	907	1582	1040	182946	250312	311524	181423	129077	302563
uc007ard.1	2048	3786	2490	269801	387648	449299	259958	198992	467844
uc007are.1	0	0	0	3651	3192	2966	1446	533	2207
uc011wjo.1	0	0	0	3654	3198	2964	1447	533	2205
uc007arf.1	0	0	0	3652	3192	2968	1445	532	2209
uc011wjp.1	0	0	0	380	456	228	228	0	532
uc007arh.2	0	0	0	380	456	228	228	0	532
uc007ari.1	0	0	3	991	1444	2438	1066	154	1526
uc007arj.1	7	9	7	2980	4309	3008	2948	2696	4632
uc007ark.1	138	206	140	62482	64765	59343	61876	34113	79403
uc007arl.2	272	409	291	78965	79264	75537	79279	42829	99096
uc007arm.1	0	0	0	0	0	152	152	0	0
uc007arn.1	98	131	85	45921	46785	47976	50361	26183	65110
uc011wjq.1	102	132	86	45201	46337	47170	49959	25914	64521
uc011wjr.1	98	134	84	45180	46357	47196	49957	25912	64560
uc007aro.2	1958	3727	2454	129689	139117	178682	194533	129344	260176
uc007arp.1	436	785	533	66779	74078	80706	54412	49743	129658
uc007arq.1	400	713	492	46491	48679	54351	43384	35743	86632
uc007arr.2	115	182	125	537991	518635	724961	631564	380981	759205
uc007art.2	113	187	132	544679	523570	729807	633825	382326	764729
uc007aru.2	113	186	134	544625	523545	729803	633839	382289	764692
uc007arv.2	114	188	133	544827	523670	729954	633862	382330	764717
uc011wjs.1	80	98	78	456	912	684	152	152	456
uc007arx.2	9	19	12	233990	240401	205828	183127	108653	243332
uc007arw.1	8	15	10	185649	185743	157203	133618	85513	187176
uc007ary.1	0	0	0	23893	30068	22982	23431	11257	31071
uc007arz.1	32	43	25	747	258	760	967	533	1234
uc007asa.1	29	43	23	898	258	760	967	533	1232
uc007asb.1	30	44	24	898	258	761	967	532	1235
uc007asc.1	28	44	24	974	334	760	968	533	1233
uc007asd.1	45	74	58	1218	534	1748	1367	1064	2740
uc007ase.1	45	74	59	1202	486	1748	1343	1065	2601
uc007asf.1	45	73	60	1203	487	1748	1344	1064	2601
uc007asg.1	0	2	0	684	760	304	0	0	0
uc007ash.2	128	210	144	3575	4105	3192	3119	1978	3344
uc007asi.1	434	647	432	8987	7016	7307	7167	4037	9145
uc007asj.1	751	1385	824	37104	34014	30142	34478	14487	38946
uc007ask.1	0	0	0	0	0	0	0	0	0
uc007asl.1	0	0	0	0	0	0	0	0	0
uc007asm.1	794	1312	947	20159	20544	21294	17338	12017	20384
uc007asn.1	783	1320	938	19979	20332	21180	17417	11992	20531
uc007aso.1	3709	5790	4301	24251	21463	22303	20416	12843	26095
uc007asp.1	569	985	641	10690	9954	9321	6891	6136	10411
uc007asq.1	774	1349	901	13288	14789	12426	8759	7313	13110
uc007asr.1	885	1460	1004	16851	19344	15798	10664	8172	16121
uc007ass.2	1	1	2	11654	15321	12896	12048	11658	20421
uc007ast.1	0	2	5	5773	7985	5540	4718	5275	9740
uc007asu.1	1	0	3	7317	9376	6771	5337	5876	10974
uc007asw.1	0	0	0	0	0	0	0	0	0
uc007asx.1	0	0	0	2135	1528	1982	914	1908	3432
uc007asy.1	0	0	0	3879	4028	2660	3193	1977	5247
uc011wjt.1	0	0	0	3457	3971	2626	3088	1960	4905
uc007asz.1	0	0	0	4033	4181	3119	4867	2280	6011
uc007ata.1	0	4	0	1829	1599	988	457	761	1852
uc007atb.1	0	0	0	0	0	0	0	0	0
uc007atc.1	1064	1786	1180	35542	31266	22550	33988	16265	38341
uc007atd.2	0	0	0	134467	155302	188918	162159	111336	242281
uc007ate.2	1064	1823	1153	12053	12815	9219	16698	7634	21647
uc007atf.2	1324	2260	1463	12071	13128	10005	16642	7860	21277
uc007atg.2	244	366	269	62511	65156	64345	71872	45545	97405
uc007ath.2	22	27	15	52448	56124	55608	66903	42650	90054
uc007ati.1	853	1478	957	49791	80151	89908	58912	57281	135113
uc007atj.1	647	1157	728	22598	21540	23944	20302	11891	25267
uc007atk.1	247	478	363	4940	4030	4941	3496	3042	4715
uc011wju.1	11	10	2	760	988	760	304	76	304
uc007atl.2	916	1505	1034	170509	170296	152005	192786	95954	260977
uc007atm.1	0	0	0	1216	1372	1528	762	1297	2665
uc007atn.2	0	0	0	0	0	0	77	154	231
uc007ato.2	0	0	0	0	0	0	0	0	0
uc007atp.1	0	0	0	0	0	0	0	0	0
uc007atq.1	0	0	0	0	0	0	0	0	0
uc007atr.1	2794	4410	3158	82486	90113	85050	82981	47514	113621
uc007ats.1	2930	4645	3327	86794	94587	94716	89452	53989	123325
uc011wjv.1	2791	4405	3194	84095	91687	85999	85024	49050	115548
uc011wjw.1	2853	4565	3253	83886	91650	90484	87319	52045	119924
uc011wjx.1	2709	4314	3093	82583	89893	82904	83513	47716	113104
uc007att.1	0	0	0	0	0	0	0	0	0
uc007atu.1	0	0	0	153	459	230	154	0	381
uc011wjy.1	0	0	0	88	458	163	152	0	380
uc007atv.1	991	1736	1139	33797	30595	46715	44171	22364	44251
uc007atw.1	1030	1756	1168	39237	37338	52460	48807	25016	49340
uc007atx.1	309	452	353	2598	3585	3888	2746	1600	2823
uc007aty.1	292	445	337	2587	3583	3892	2712	1603	2826
uc007atz.2	1767	3281	2153	2230	2472	3553	1511	2718	3245
uc007aua.2	1861	3418	2244	2664	2739	4570	1659	2737	3560
uc007aub.2	1749	3043	2064	2133	2744	3509	1372	1446	2132
uc007auc.2	1655	2876	1979	1698	2473	2487	1222	1427	1816
uc007aud.1	0	1	0	0	228	229	305	77	458
uc007aue.1	0	0	0	76	77	152	380	76	456
uc007auf.1	0	1	0	76	228	229	380	76	456
uc007aug.1	0	1	0	76	228	197	413	76	261
uc007auh.1	4	1	0	76	76	231	718	380	565
uc011wjz.1	5	3	1	532	76	535	869	380	565
uc007aui.1	301	442	288	152	228	0	305	152	0
uc007auj.1	451	661	428	152	228	0	305	152	0
uc007auk.1	941	1517	1055	456	380	0	610	306	152
uc007aul.1	0	0	0	0	458	229	1216	304	1978
uc007aum.1	0	0	0	497427	568455	636730	711172	467658	1141613
uc007aun.1	0	0	0	668646	738958	821631	932279	594367	1422447
uc007auo.1	61	69	47	38961	44911	64992	65133	33503	74057
uc007aup.1	62	67	48	39134	45063	65082	65713	33822	75025
uc007auq.1	0	0	0	306	992	534	760	458	1222
uc007aur.1	0	0	0	185	0	0	0	152	0
uc007aus.1	0	0	0	228	0	0	0	152	0
uc007aut.1	1	0	1	185	0	0	0	152	0
uc007auu.1	0	0	0	229	0	0	0	152	0
uc007auv.1	0	0	0	0	0	0	0	0	0
uc007auw.1	0	0	0	3192	5168	3800	3496	3496	6232
uc007aux.2	0	0	0	0	304	304	304	152	152
uc007auy.1	0	0	0	152	0	152	0	0	152
uc007auz.2	207	299	219	3063	3951	3019	2100	1626	4863
uc007ava.2	626	869	654	24737	27944	21200	24678	15990	33423
uc007avb.1	326	456	312	6026	6516	4609	4152	2809	6806
uc007avc.2	1	0	0	304	915	918	230	608	2057
uc007avd.2	0	0	0	152	295	464	206	0	734
uc007ave.1	806	1544	959	122735	126548	133569	123139	68416	148922
uc007avf.1	817	1553	967	118739	122240	130286	113473	65067	137125
uc007avg.1	88	160	88	15093	14280	15328	24095	11824	24935
uc007avh.1	135	190	147	25245	22082	25584	28026	15564	33281
uc007avi.1	149	202	158	21502	17800	22400	18555	12368	21691
uc007avj.1	519	1075	628	11816	13556	15301	14023	8297	16522
uc007avk.1	985	1839	1125	65173	74524	60790	65352	37955	83801
uc007avl.1	886	1654	1008	44698	50569	34553	50355	29363	61027
uc007avm.2	986	1920	1306	14896	13452	14896	7904	8056	14744
uc007avn.1	10	23	9	13652	22558	20189	13017	15437	48891
uc007avo.2	264	499	306	203304	220631	230134	213290	126911	289963
uc007avp.2	0	1	1	152	1064	912	0	304	0
uc007avq.1	492	907	553	16986	15462	13682	19573	10634	20800
uc011wka.1	473	891	547	16750	15363	13618	19066	10632	20806
uc007avr.1	450	720	546	7071	6152	10656	6735	3246	6417
uc011wkb.1	1465	2651	1839	16476	15986	24228	14802	8082	16996
uc007avs.1	2340	4059	2730	21636	23314	32452	18377	12643	25517
uc007avt.1	2325	4019	2754	21590	23313	32453	18366	12650	25508
uc007avu.1	692	1150	740	3666	3963	2188	1973	1174	2862
uc007avv.1	0	0	1	0	0	0	0	152	0
uc007avw.1	0	1	2	0	304	0	0	152	456
uc007avx.2	385	751	517	943	1346	2084	1970	1893	3466
uc007avy.2	389	788	528	1219	1370	2130	2334	2105	3653
uc007avz.2	400	790	533	1147	991	1602	2294	1757	2981
uc007awa.2	367	743	492	867	965	1553	1823	1519	2783
uc007awb.1	860	1544	1019	40066	37857	46755	50478	20378	59599
uc011wkc.1	757	1356	883	39426	37295	46022	49820	19944	59259
uc007awc.1	542	1009	616	39240	37265	46009	49832	19562	59260
uc007awd.2	448	881	578	8135	7835	7985	6545	6236	8365
uc007awe.2	453	872	563	7305	6921	7300	5632	5780	7230
uc007awf.2	442	885	566	7908	7379	7836	6387	5855	8590
uc007awg.1	44	70	71	4530	3494	3204	6073	3560	7276
uc007awh.2	609	955	749	15640	14434	12347	11622	6991	19619
uc007awi.2	789	1251	946	17747	16370	13168	12938	7535	21317
uc007awj.1	614	961	750	15644	14284	12357	11639	6995	19469
uc007awk.1	0	0	0	0	0	0	0	0	0
uc007awl.2	0	0	0	4713	5072	4077	5896	2305	8718
uc007awm.2	0	0	0	5495	5638	5029	7029	2678	10681
uc007awn.2	0	0	0	5079	5384	4872	6778	2641	10127
uc007awp.2	294	525	358	182830	185578	194813	164171	104926	219539
uc007awq.2	2880	5221	3480	1292065	1248818	968069	1009948	524361	1221030
uc007awr.1	19	47	14	135772	123380	92468	129306	69309	154115
uc007aws.1	5	2	1	16150	15536	12426	18612	10552	22713
uc011wkd.1	0	0	0	0	76	76	0	0	0
uc011wke.1	0	0	0	0	0	0	76	76	0
uc011wkf.1	0	0	0	0	152	152	0	0	0
uc007awt.1	1837	2763	1938	27300	26064	24304	24618	14149	31468
uc011wkg.1	1069	1589	1112	4120	5714	3611	3171	2830	4252
uc007awu.1	0	0	0	109581	102560	117047	117699	79863	145682
uc007awv.1	0	0	0	50115	44252	44696	49966	31812	65227
uc011wkh.1	0	0	0	18531	17682	15972	20816	14049	24853
uc011wki.1	0	0	0	24066	21869	20917	27077	17170	33828
uc011wkj.1	15	19	6	456	1064	1520	760	0	608
uc011wkk.1	0	0	0	152	0	0	0	77	0
uc011wkl.1	0	0	0	152	0	0	0	0	0
uc011wkm.1	0	0	0	152	0	0	0	76	0
uc007awx.2	0	1	0	995	1373	535	76	0	153
uc007awy.1	1	1	1	306	230	77	0	0	0
uc007awz.2	0	1	0	229	0	154	0	0	76
uc007axa.1	460	782	478	152	76	0	228	76	456
uc007axb.1	2	3	1	0	0	0	0	0	0
uc007axc.1	868	1639	1035	11579	13724	13479	10817	8075	13796
uc007axd.1	436	700	476	5177	7217	5187	4420	3177	7087
uc007axe.1	107	140	116	0	0	0	0	0	0
uc007axf.1	0	1	0	0	0	77	154	154	231
uc007axg.2	22	34	31	0	0	0	0	0	0
uc007axh.1	4	1	3	0	2	2	0	0	0
uc007axi.1	0	0	0	1824	2282	2128	913	456	1824
uc007axj.1	1	1	0	3812	3428	3579	2358	912	3269
uc007axk.1	4712	7747	5208	109618	115739	87211	95427	61376	135993
uc007axl.1	0	0	0	152	0	0	0	0	0
uc007axm.1	204	376	284	5244	5244	9202	10114	7145	14746
uc007axn.1	363	647	398	5322	4942	8057	10264	7525	14670
uc007axo.1	315	586	340	2709	2128	3444	4940	3041	5245
uc007axp.1	326	595	368	5473	5168	8360	10338	7296	14897
uc007axq.1	0	0	0	0	456	304	229	152	304
uc007axs.2	1	5	0	34460	31496	26377	29501	14649	32861
uc007axr.2	1	5	0	34320	31338	26081	29370	14482	32713
uc007axt.2	0	3	0	29374	27426	22979	24232	12192	28621
uc007axu.2	0	0	0	14176	12575	10209	13938	5979	13404
uc007axv.2	0	0	0	12568	11531	8770	12754	5372	12461
uc011wkn.1	0	0	0	1174	1227	993	461	76	766
uc007axw.1	0	0	0	296	3	0	2	0	0
uc007axx.1	0	0	0	1457	1219	995	457	77	764
uc007axy.1	164	302	183	23821	24261	27667	45606	22401	54222
uc007axz.1	418	715	456	52941	51127	53545	77131	39071	90087
uc007aya.1	676	1207	706	60247	58056	61794	88700	47142	106161
uc007ayb.1	687	1199	723	60197	57973	61614	88541	47078	106009
uc007ayc.1	647	1171	686	57533	55146	59129	80528	42948	96395
uc007ayd.1	455	775	450	30921	27549	31063	37663	21768	45599
uc007aye.2	2201	3797	2508	50763	83420	91026	47792	52645	119224
uc007ayg.1	2789	5187	3179	7514	8600	7297	6739	4428	7065
uc011wko.1	3816	6735	4315	28189	60949	56221	24999	36586	89329
uc007ayh.2	2631	4529	3039	50771	61333	47343	47201	28134	73015
uc011wkp.1	198	327	214	9065	10136	13615	13178	7763	14463
uc007ayk.3	177	296	193	8815	9886	13425	12833	7589	14198
uc011wkq.1	61	117	53	3579	4644	5707	3734	2130	5175
uc007ayl.2	1144	1982	1270	293937	371448	326142	323433	198249	473388
uc007aym.1	558	954	592	157738	243850	222708	198648	134427	332564
uc007ayn.1	421	746	449	118122	207280	184120	151226	111786	276445
uc007ayo.2	168	355	234	19803	18585	30909	28021	15755	37976
uc011wkr.1	36	30	25	18444	15715	14608	14254	8529	15254
uc007ayp.1	185	290	207	23545	19726	18475	16252	9812	18175
uc007ayq.1	0	0	0	760	1596	988	1748	1140	2128
uc007ayr.1	0	0	0	7548	8160	8302	7238	5561	10963
uc007ays.1	0	0	0	3728	4848	3048	4878	3067	6390
uc007ayt.1	0	0	0	0	0	0	0	0	77
uc007ayu.1	0	0	0	0	0	0	0	0	0
uc007ayv.1	230	362	295	1221	1299	1676	984	681	1592
uc007ayw.1	19	30	22	0	0	0	152	0	0
uc007ayx.1	184	289	227	1094	1296	1601	994	687	1597
uc007ayy.2	65	78	35	16906	16264	15254	24233	10470	31971
uc011wks.1	406	613	405	20969	19439	18454	27419	12793	37774
uc007aza.1	170	233	146	2284	3300	3297	4183	2132	3123
uc007azb.1	190	259	172	1673	3274	2287	3276	1369	2969
uc011wkt.1	185	257	179	1674	3278	2283	3273	1375	2973
uc007azc.1	176	241	162	1669	3057	2062	3147	1369	2777
uc007azd.1	113	139	103	766	1921	1371	1756	761	1598
uc007aze.1	890	1491	1132	4861	7936	6379	6736	4504	9223
uc007azf.1	206	347	251	1032	949	1455	923	597	1358
uc007azg.1	1046	1741	1286	5401	8039	7000	7001	4418	9435
uc007azh.1	399	582	449	3233	3998	3242	4082	2939	6935
uc011wku.1	813	1344	1006	4820	7681	5923	6494	3966	9227
uc011wkv.1	0	0	0	0	0	0	0	0	0
uc007azi.1	0	0	0	0	0	0	77	306	152
uc007azj.2	653	1113	793	56121	48218	40946	38298	15984	41766
uc007azk.2	19	16	7	3300	3216	2987	2909	3137	3375
uc011wkw.1	0	2	1	43	61	66	377	0	204
uc007azl.2	0	4	1	43	61	66	380	0	227
uc007azm.1	0	0	0	0	152	0	76	0	76
uc007azn.1	0	9	3	0	0	0	0	0	0
uc007azo.1	8	26	17	0	0	0	0	0	0
uc011wkx.1	9	28	15	0	0	0	0	0	0
uc007azp.1	597	869	565	7671	8604	11218	7690	6843	11836
uc011wky.1	86	136	103	4899	4367	6665	5273	3599	5578
uc007azr.2	30	51	39	2211	2396	2972	3008	2077	3598
uc011wkz.1	397	641	436	31580	30410	29471	25921	21172	41935
uc007azt.1	0	0	0	76	76	0	0	152	304
uc007azu.2	64	88	46	15160	14769	12887	10676	8540	19791
uc007azv.2	41	74	37	8472	8438	6931	5470	5544	12550
uc007azw.1	1292	2472	1686	46138	51714	52701	45037	34086	59053
uc007azx.1	5989	9735	6918	125543	134102	109048	100319	68269	128961
uc007azy.1	1786	3356	2268	55769	57267	42007	37660	20934	48697
uc007azz.1	421	891	531	16554	11262	14775	13556	5975	16998
uc007baa.1	398	820	468	10863	7757	9784	8237	3734	10940
uc007bab.2	14693	22871	16041	25588	29952	27964	29768	14718	38288
uc007bac.2	2214	3551	2367	9986	11500	15234	15419	8165	21717
uc007bad.1	873	1727	1149	26752	28132	23618	25917	13033	28586
uc007bae.1	830	1599	1108	26548	27832	23475	25856	12882	28283
uc007baf.1	8	13	10	347	296	134	216	445	735
uc011wla.1	12	21	10	4406	3714	5367	5964	4826	9645
uc007bag.1	16	33	14	8639	9319	10458	10688	6934	15806
uc007bah.1	3	7	4	1704	2680	2510	2610	1520	3752
uc007bai.1	12	16	12	1674	2889	2514	3648	2585	4183
uc007baj.1	313	612	439	29944	39064	41572	33896	29792	69768
uc011wlb.1	0	0	0	110	0	0	0	305	152
uc007bal.1	0	0	0	152	0	76	76	307	458
uc007bam.1	0	0	0	153	0	76	76	0	304
uc007ban.2	1	0	2	5248	8366	10491	7156	6541	19773
uc007bao.1	0	1	0	304	301	152	730	431	568
uc007bap.1	0	1	0	304	537	152	537	307	535
uc007baq.1	0	0	0	1064	608	1064	912	608	912
uc007bar.1	0	0	0	0	0	0	0	0	0
uc007bas.1	537	1008	696	214456	213602	238405	197396	118700	249880
uc011wlc.1	526	975	687	207776	206347	231371	188254	114517	238334
uc011wld.1	46	93	68	8892	14441	18850	13831	10412	26595
uc007bat.2	30	46	40	8763	14372	18385	13840	10260	26755
uc007bav.1	0	1	1	0	0	0	0	0	0
uc007baw.1	0	0	0	0	0	0	0	0	76
uc011wle.1	1	0	0	0	0	0	0	76	0
uc007bax.1	49	70	32	0	152	0	0	152	152
uc007bay.2	256	430	349	5779	9733	7911	12932	7835	18251
uc007bba.2	215	274	188	2889	3726	2966	3272	1447	4030
uc007baz.2	215	268	190	2890	3728	2967	3270	1443	4032
uc011wlf.1	209	264	194	2888	3718	2966	3270	1444	4031
uc011wlg.1	223	273	195	3192	3727	2966	3273	1519	4257
uc007bbb.2	57	77	59	2357	2964	2338	2849	1064	3344
uc007bbc.2	299	497	313	21136	27766	31395	26844	15053	37172
uc007bbd.2	0	5	2	20306	21823	19439	21125	13148	26984
uc007bbe.2	1	5	2	18361	20143	16841	17636	10927	22260
uc011wlh.1	239	314	262	7311	6896	9335	8763	5811	12658
uc007bbf.2	233	307	255	7301	6765	9274	8634	5930	12700
uc011wli.1	175	251	198	6994	5998	8333	8012	5106	11155
uc007bbh.2	89	98	87	1317	1676	2739	2932	2206	3653
uc007bbi.2	67	84	72	1980	2765	2627	3311	2161	4716
uc007bbj.2	77	112	83	2586	3521	2778	3919	2159	5777
uc011wlj.1	1571	2714	1831	1755	2602	837	964	914	1220
uc007bbk.2	1686	3007	2004	3738	5559	3199	3575	1982	4868
uc007bbl.1	747	1375	949	7917	8444	6305	9379	4305	7152
uc007bbm.1	0	1	1	0	384	1072	0	0	380
uc007bbn.1	0	2	1	0	381	918	0	0	384
uc007bbo.1	26	22	14	0	0	0	0	0	0
uc007bbp.1	0	2	2	0	383	0	384	305	381
uc007bbq.1	6567	11033	7290	48846	51068	45086	45682	25551	56684
uc007bbr.1	6580	11047	7295	48543	50844	44917	45680	25551	56653
uc011wlk.1	559	990	652	25574	28256	32919	25197	19252	27398
uc007bbs.2	1119	1762	1214	38616	40752	34370	27814	20043	35725
uc007bbt.2	1022	1648	1129	36472	37736	31695	24044	17933	32585
uc007bbu.2	1353	2214	1505	47208	48487	44232	36009	25731	43694
uc007bbw.2	335	512	367	7678	7601	7752	14673	9502	19233
uc007bbx.2	318	455	302	6841	6540	6616	12245	8375	15773
uc007bbv.2	328	502	363	8135	8060	7829	15280	10111	20222
uc007bby.2	221	285	195	6256	6258	4654	12512	7491	16855
uc007bbz.1	577	918	640	29871	25821	30352	35945	21248	43027
uc007bca.1	493	830	585	25641	23269	26327	33315	20462	39968
uc007bcb.1	534	824	575	23863	20029	25105	23615	13815	27247
uc007bcc.1	1829	3013	2065	5093	4224	7082	5068	4824	7704
uc007bcd.1	2071	3366	2310	5942	5641	8391	6869	5793	10772
uc007bce.1	2037	3316	2293	5937	5633	8378	6858	5787	10740
uc007bcf.1	18	12	15	304	304	608	152	228	532
uc007bcg.1	41	76	63	152	532	228	0	76	684
uc007bch.2	794	1541	1078	4167	4109	5245	2808	3060	5248
uc007bci.2	789	1544	1086	4334	4107	5245	2810	3061	5247
uc007bcj.2	807	1545	1100	4874	5097	6084	3119	3577	5404
uc007bck.1	452	680	472	21314	17773	14689	19549	12620	27008
uc007bcl.1	44	76	55	1068	838	762	686	609	1142
uc007bcm.2	15	44	22	230	76	458	76	154	153
uc011wll.1	18	20	16	228	76	456	76	152	153
uc011wlm.1	14	23	21	229	76	456	77	152	152
uc007bcn.1	2257	4153	2888	71440	78787	78525	66571	43427	95706
uc007bco.1	2282	4173	2900	74503	81477	82418	71299	45187	99450
uc007bcp.1	226	399	302	14761	12253	20993	26739	14542	30478
uc007bcq.1	2339	4307	2992	83351	87866	96678	90576	56735	122588
uc007bcr.1	83	185	119	14331	11837	20160	25953	14047	29134
uc007bcs.1	484	761	518	26663	24595	17958	27135	13756	28184
uc007bct.1	436	684	468	18763	16736	13368	16980	8943	18427
uc007bcv.2	1538	2754	1804	84138	80835	87599	86570	57487	111612
uc007bcw.1	32	74	29	6191	8872	9704	6862	4304	11831
uc007bcx.1	42	109	58	7082	10766	10633	9034	5298	13565
uc007bcy.1	104	289	170	15612	21558	25184	26177	16516	34335
uc007bcz.1	99	263	152	15001	20602	24183	24797	15886	33186
uc007bda.1	25	83	52	2905	3352	3186	3451	2488	3455
uc007bdb.1	0	0	0	0	0	0	0	0	0
uc011wln.1	0	0	0	0	0	0	0	0	0
uc007bdc.1	0	0	0	0	0	0	0	0	0
uc007bdd.1	649	1109	737	2369	2214	3585	3283	1909	4730
uc007bde.1	644	1088	732	2592	2392	3619	3737	2058	4654
uc007bdf.1	622	1074	728	2366	2240	4226	3510	1910	4966
uc011wlo.1	4	2	9	76	228	228	152	304	381
uc007bdh.1	3	6	8	0	76	0	228	304	381
uc007bdi.2	3	8	8	152	77	0	228	304	382
uc007bdg.2	74	72	79	3572	2432	3344	3876	1748	3421
uc007bdj.1	0	2	5	0	3	0	0	0	0
uc007bdk.2	0	7	4	152	76	0	76	0	0
uc007bdl.2	396	517	386	11935	9300	9599	7965	3472	7049
uc011wlp.1	690	1054	693	29309	22150	22369	18107	8293	21703
uc007bdm.2	693	1053	707	29004	21765	22384	18117	8220	21614
uc007bdn.2	266	489	282	16334	11941	12743	8823	4258	14457
uc007bdr.2	2	0	0	0	0	0	77	0	308
uc007bdq.2	2	0	0	0	0	0	76	0	304
uc007bds.2	1	0	1	0	0	0	30	0	7
uc011wlq.1	601	1105	735	110200	118484	156256	139992	82992	215688
uc007bdv.1	0	4	0	382	381	614	153	383	844
uc007bdw.1	0	0	0	0	0	0	0	0	0
uc007bdx.1	1276	1855	1280	12119	10834	6959	10127	5135	11503
uc007bdy.1	5836	8845	6140	22196	22794	20361	22620	9991	25993
uc011wlr.1	0	4	3	0	0	76	0	0	0
uc011wls.1	0	2	2	0	0	0	0	0	0
uc007bdz.1	485	832	609	19803	18108	21167	18593	11311	26080
uc011wlt.1	788	1506	931	99837	152621	141542	91606	89959	219803
uc007beb.1	40	74	32	533	1372	715	304	609	457
uc007bec.1	43	78	32	538	1374	563	304	611	457
uc007bed.1	0	1	3	0	0	77	0	0	0
uc007bee.2	903	1570	1044	2590	3277	3848	3877	1122	2231
uc007bef.2	867	1539	1025	2592	3279	3855	3777	1127	2293
uc007beg.2	893	1555	1036	3077	4140	5127	4660	2608	5989
uc007beh.1	71	129	90	4158	2200	2106	1912	2332	3841
uc007bei.1	74	139	93	4344	2362	2204	2059	2514	4038
uc011wlu.1	59	116	86	3981	1950	1775	1687	1779	2667
uc011wlv.1	59	118	79	3834	1845	1666	1295	1751	2257
uc011wlw.1	51	109	68	3643	1775	1667	1279	1644	2039
uc007bej.1	789	1433	965	12064	11838	11527	12221	9690	16323
uc007bek.1	280	472	334	3431	2381	3582	4174	2771	4331
uc011wlx.1	612	1018	649	8612	9190	8532	8116	6787	13421
uc011wly.1	475	799	494	7240	8387	6781	7389	6555	11611
uc007bel.1	51	89	43	732	1004	946	1226	800	1847
uc007bem.1	442	639	500	4273	3615	4150	3470	2093	5254
uc007ben.1	790	1245	880	7022	6879	9168	6496	4282	10089
uc007beo.1	715	1110	772	6022	5921	8403	5987	3897	9163
uc007bep.2	1041	1934	1419	5490	6331	6629	7772	5939	12356
uc007ber.2	1370	2484	1818	6405	8071	7311	9228	6856	13710
uc007beq.2	1378	2482	1802	6404	8070	7317	9215	6701	13701
uc007bes.1	286	419	342	16908	19346	20099	17267	9027	17944
uc007bet.1	296	530	403	3648	3040	4256	4028	2052	4332
uc007beu.1	1407	2155	1436	169860	169024	134976	164236	95456	193344
uc007bev.2	0	0	1	181	76	173	153	456	230
uc007bew.2	0	0	2	2135	2053	1677	1450	1300	1373
uc007bex.1	0	0	0	0	0	0	0	0	0
uc007bey.1	0	0	0	0	0	152	0	0	0
uc007bez.1	0	0	0	380	306	686	0	77	152
uc007bfa.1	0	0	0	380	228	427	0	56	152
uc011wlz.1	0	0	0	610	533	306	608	762	610
uc007bfc.2	0	0	0	18818	24859	26638	17326	14227	34036
uc007bfd.2	0	0	0	23129	27516	29105	19946	15742	36645
uc007bfe.2	0	0	0	55490	61732	58681	52374	32055	75129
uc007bfg.1	0	0	0	796	529	643	865	591	1435
uc007bfh.1	0	0	0	76	0	76	152	76	836
uc011wma.1	0	0	0	36088	36740	31692	35371	17895	41204
uc007bfi.1	863	1607	1030	46075	87572	72949	51068	41334	104552
uc007bfj.1	2510	4750	3069	272100	301649	279679	247009	146007	350322
uc007bfk.1	2496	4778	3030	272005	301567	279620	246929	145975	350219
uc007bfl.1	4051	7510	4792	275637	300678	289614	250725	151402	357124
uc007bfm.1	4057	7524	4775	275546	300599	289566	250581	151351	357039
uc007bfn.1	4012	7473	4767	275638	300543	289525	250553	151317	356954
uc007bfo.1	4020	7450	4758	275492	300432	289447	250415	151286	356890
uc007bfp.1	800	1445	896	111770	111094	100701	92257	47911	121055
uc007bfq.2	218	382	257	47718	49407	76068	69005	41170	91300
uc011wmb.1	1023	1995	1298	90942	98966	143452	134859	77425	172215
uc011wmc.1	1025	2006	1288	91163	99222	143596	134942	77459	172642
uc007bft.1	250	320	258	4100	3868	4518	2721	2381	4610
uc007bfy.2	1967	3164	2324	45906	48191	44849	40037	28837	55669
uc011wmd.1	1989	3172	2355	47413	51568	49296	40769	33374	64655
uc007bfu.2	1923	3104	2256	44979	46072	42439	39081	27661	53050
uc007bfv.2	1973	3114	2330	46464	49467	46911	39811	32177	62069
uc007bfw.1	802	1091	784	9165	9310	6797	5744	4946	5580
uc007bfx.2	913	1305	957	15613	19349	14579	14287	11585	22015
uc007bfz.2	12074	20491	13691	321417	305288	335714	342739	157031	395429
uc011wme.1	11	14	10	0	76	0	0	0	76
uc007bga.1	0	0	0	0	152	152	152	0	77
uc007bgb.2	0	1	0	761	456	608	306	0	152
uc007bgc.2	0	1	0	761	456	608	304	0	152
uc007bgd.1	0	0	0	12417	21161	23310	9829	10251	26869
uc007bge.1	0	0	0	21838	29565	28988	17544	13993	35065
uc007bgf.2	0	0	0	24524	32722	33213	21380	17131	39146
uc007bgg.1	0	0	0	32833	39303	41186	29724	23309	51251
uc011wmf.1	0	0	0	10426	9570	11978	12195	9557	15967
uc007bgh.1	0	0	0	10354	9489	11977	12045	9547	15893
uc007bgi.1	0	0	0	0	0	0	0	0	0
uc007bgj.1	0	0	0	0	0	0	0	0	0
uc007bgk.2	289	580	299	2670	2229	3517	2097	1220	2820
uc007bgl.2	528	1027	655	5516	5279	6963	4213	1993	4436
uc007bgm.1	1	2	0	0	0	0	0	152	152
uc007bgn.1	557	1070	656	9196	8816	9804	7296	3952	6688
uc007bgo.1	224	472	233	12247	11710	16958	14384	8982	20542
uc007bgp.1	204	429	204	11785	11256	16051	13395	8289	18710
uc007bgq.1	187	374	184	11713	11260	16048	13338	8242	18794
uc007bgr.1	1356	2287	1519	30728	30506	32328	28293	15011	37260
uc007bgs.1	1368	2297	1521	30675	30499	32312	28180	14944	37204
uc007bgt.1	1318	2246	1484	27475	26296	28455	24715	12890	32944
uc011wmg.1	1300	2186	1435	20002	19732	22672	21358	11393	26574
uc007bgu.1	294	419	358	13320	14607	16741	21854	9979	26186
uc007bgv.1	280	418	360	11527	11213	13037	18605	7854	20139
uc007bgw.1	126	258	155	77	0	304	610	537	1070
uc007bgx.1	584	1006	687	15333	17232	16387	20696	14109	34407
uc007bgy.1	149	256	164	488270	633726	691887	598724	395833	989291
uc007bgz.1	148	253	164	485341	631614	688531	594815	394461	984893
uc011wmh.1	70	136	95	4769	6012	7232	5400	2897	7004
uc007bha.1	175	324	214	17620	16583	20452	17642	10796	17721
uc007bhb.1	21	36	19	2337	2515	3490	2538	1319	3110
uc007bhc.1	0	0	2	0	0	0	0	0	230
uc007bhd.1	0	4	2	0	0	0	0	0	229
uc007bhe.1	24	42	21	0	0	0	0	0	1
uc007bhf.1	0	0	0	0	0	0	77	0	0
uc007bhg.2	0	0	0	0	0	0	0	0	0
uc007bhh.1	0	0	0	0	0	0	0	0	0
uc007bhi.1	0	0	0	0	0	0	0	0	0
uc007bhj.1	0	0	0	0	0	0	0	0	0
uc007bhk.1	0	0	0	152	152	304	0	0	0
uc007bhl.1	1	0	0	0	0	0	0	0	0
uc007bhm.1	1	3	0	0	0	152	0	0	0
uc011wmi.1	1	3	0	0	0	152	0	0	0
uc007bhn.2	674	1173	805	83815	75072	66918	72679	41635	94668
uc011wmj.1	641	1112	769	83409	74382	66716	72538	41640	94690
uc007bho.1	86	111	70	2944	4162	3517	3157	2210	4454
uc007bhp.1	97	116	73	3099	4160	3823	3160	2212	4452
uc007bhq.1	125	179	99	4078	5859	5400	4340	3350	7388
uc007bhr.1	131	192	101	4342	6050	5379	4573	3277	8374
uc007bhs.1	738	1190	771	16412	18217	19449	17996	12198	23604
uc007bht.1	757	1204	773	16932	18518	20155	18127	12494	24232
uc007bhu.1	0	1	0	0	0	0	0	0	0
uc007bhv.1	0	0	0	0	0	0	0	0	0
uc007bhw.1	0	0	0	3424	2793	5402	5787	2512	6789
uc007bhx.1	0	0	0	3345	2794	5326	5785	2512	6794
uc007bhy.1	0	0	0	228	359	254	0	0	382
uc007bhz.1	0	0	0	3576	2867	4561	4565	2204	5705
uc007bia.1	0	0	0	3116	2259	4108	4560	1901	5009
uc007bib.1	0	0	0	3118	2260	4105	4561	1900	5007
uc007bic.1	0	0	0	685	966	711	0	304	661
uc007bid.1	0	0	0	3011	2109	3954	4564	1900	4906
uc007bie.1	0	0	0	579	837	558	0	304	561
uc007bif.2	0	0	0	181	158	180	1	0	228
uc011wmk.1	0	0	0	228	221	226	1	0	229
uc007bih.2	0	0	0	4839	4455	4524	3000	2305	4919
uc007bii.2	0	0	0	1782	962	923	331	601	990
uc007bij.1	161	320	232	12108	13677	11396	15967	7609	20040
uc007bik.1	918	1625	1062	17459	17983	15996	20737	10114	25154
uc007bil.1	921	1652	1075	17932	18506	16345	20834	10213	25368
uc011wml.1	365	650	416	4218	4598	3696	4214	2812	5623
uc007bim.2	360	658	422	4375	4750	3613	4073	2823	5648
uc007bin.2	359	651	416	4376	4754	3607	4140	2824	5630
uc007bio.2	120	243	160	2401	2241	1862	3372	1891	3655
uc007bip.1	74	151	100	979	1464	1166	1608	1024	1267
uc007biq.2	74	153	100	1297	1597	808	1840	1312	1688
uc007bir.1	1877	3057	1965	54326	51330	42388	28634	16774	34304
uc007bis.2	0	2	1	0	220	152	306	0	0
uc007bit.2	0	2	1	0	154	153	273	0	152
uc007biu.2	0	0	0	0	220	76	305	0	0
uc011wmm.1	323	520	328	41566	39949	36475	44546	27436	55867
uc007biv.1	405	679	430	70995	68305	64361	79003	46669	96516
uc007bix.2	423	675	436	70936	68329	64370	78971	46714	96532
uc007biw.2	449	724	460	88511	86258	81360	96619	57573	120650
uc007biy.1	7	4	5	7848	6467	7918	5692	2695	6385
uc007biz.1	0	1	0	152	304	304	152	0	152
uc007bja.1	0	0	0	0	0	0	0	0	0
uc007bjb.1	0	0	0	0	0	0	0	0	0
uc007bjc.1	0	0	0	0	0	0	0	0	0
uc007bjd.2	7	7	1	7620	5862	7379	5859	4569	8912
uc007bjg.1	0	0	0	0	0	0	0	0	0
uc007bjh.1	0	0	0	0	0	0	0	0	0
uc007bji.1	0	0	0	0	0	0	0	0	0
uc007bjj.1	0	0	0	0	152	0	0	0	0
uc007bjk.1	0	0	0	0	152	0	0	0	0
uc011wmn.1	0	0	0	0	152	0	0	0	0
uc011wmo.1	0	0	0	0	152	0	0	0	0
uc011wmp.1	0	0	0	0	152	0	0	0	0
uc007bjm.2	699	1368	829	6878	7248	9142	7476	5101	10214
uc011wmq.1	1	1	0	8973	7438	9742	15814	10523	19018
uc007bjo.2	0	0	0	1435	686	1877	3380	1144	3013
uc007bjp.1	2	0	0	1451	1608	1754	2514	1755	2593
uc007bjq.1	0	0	0	153	229	230	305	229	458
uc007bjr.2	306	603	336	22201	18180	16870	22084	9686	23603
uc007bjs.2	2024	3347	2189	66384	56953	58687	63973	31873	71311
uc007bjt.2	4577	7476	4850	85130	77485	78140	83536	43665	93819
uc007bju.1	13499	27309	17169	1513438	1502512	1534276	1469648	831485	1823243
uc007bjv.1	13166	26780	16853	1499051	1490863	1521891	1455149	823053	1806313
uc007bjw.1	13345	27030	17008	1506968	1497509	1528257	1462722	827254	1814685
uc007bjx.1	12585	25451	15987	1419705	1417000	1440516	1379426	776295	1703745
uc007bjy.1	12735	25858	16242	1486977	1478359	1509513	1441749	817800	1791597
uc007bjz.1	12812	26069	16429	1494811	1485001	1515816	1449307	821832	1799841
uc007bka.1	12057	24423	15444	1407649	1404731	1428094	1366012	770865	1688989
uc007bkb.1	2625	5390	3282	346982	360955	379837	317136	185649	396835
uc007bkc.1	1652	3316	2162	109529	109572	100190	97980	54088	126346
uc007bkd.1	1433	2839	1926	78656	83014	74318	69672	40776	90392
uc007bke.1	218	507	302	29083	37628	36114	32559	18877	41681
uc007bkf.1	22	80	40	4185	6496	7454	5474	3954	8056
uc011wmr.1	1	5	1	0	0	0	0	0	0
uc011wms.1	1	1	1	0	0	0	0	0	0
uc007bkg.2	262	457	318	4418	3579	4718	3654	1674	5399
uc011wmt.1	10	20	12	2053	2129	3648	2286	1675	2434
uc007bkh.1	10	15	17	1444	1368	1824	914	456	1902
uc007bki.2	111	180	118	5482	7330	7101	4587	3512	8474
uc011wmu.1	95	134	91	5277	7075	6915	4277	3516	8055
uc007bkj.2	72	118	85	4286	5612	5311	3219	2194	5934
uc007bkk.1	0	0	5	991	381	456	1218	990	1292
uc007bkl.2	844	1475	927	8907	6303	4766	5615	1771	4459
uc007bkn.1	3	2	3	1368	1976	914	760	912	1824
uc007bko.2	136	267	153	10806	12911	10006	13374	7006	16272
uc007bkp.2	151	297	174	13560	15468	12086	16130	8145	19604
uc007bkq.2	162	330	202	16175	17749	14431	19142	9314	23834
uc007bkr.2	238	465	292	31433	32606	30510	34540	19509	44424
uc007bks.2	323	623	379	36370	38971	35528	39578	23614	51799
uc007bkt.2	0	0	0	0	0	0	0	0	0
uc011wmv.1	0	0	0	0	0	0	0	0	0
uc007bku.2	0	0	0	0	0	0	0	0	0
uc007bkv.2	1607	2889	1874	76274	22923	11899	97432	8898	22406
uc007bkw.1	0	0	0	261148	313248	292136	295226	186016	433757
uc011wmw.1	0	0	0	65741	68326	94545	62777	37088	76456
uc007bkx.1	0	0	0	152643	158134	198969	136160	74074	162296
uc007bky.1	0	0	0	0	0	0	0	0	0
uc007bkz.2	0	0	0	0	0	0	0	0	0
uc007bla.1	0	0	0	0	0	0	0	0	0
uc007blb.1	0	0	0	0	0	0	0	0	0
uc007blc.1	0	0	0	0	0	0	0	0	0
uc007bld.1	0	0	0	0	0	0	154	0	77
uc007blf.2	1211	2284	1537	693762	787439	938069	732487	455900	1013888
uc011wmx.1	1851	3421	2291	962520	1113139	1287846	973716	641688	1421477
uc007blg.2	428	739	504	426881	523375	600125	393083	269903	604001
uc007bli.1	99	150	94	39421	36892	33180	33543	20301	37340
uc011wmy.1	1	1	1	610	762	687	382	152	610
uc007blk.2	1	1	1	609	764	685	381	152	611
uc007bll.1	2	9	7	304	152	304	152	152	456
uc007blm.1	0	0	0	0	0	0	0	0	0
uc007bln.1	4166	6771	4691	247037	291484	377067	281212	230927	528824
uc007blo.1	4321	6916	4777	275296	331366	469681	307110	266955	626354
uc007blp.1	3973	6314	4428	221431	219353	231195	251693	136508	277429
uc007blq.1	0	0	0	6840	8132	8664	9424	6384	12616
uc007blr.2	1976	3237	2107	343956	349910	356201	449571	233498	545231
uc011wmz.1	1917	3149	2050	343779	349834	356075	449447	233353	545128
uc007bls.1	115	173	123	34626	39453	27731	31956	18390	39823
uc007blt.1	95	200	139	35205	36370	28806	33414	17323	41166
uc007blu.1	155	271	183	39854	45045	33877	40330	21987	49574
uc007blv.2	1193	2175	1313	402517	465480	598560	396139	269196	583127
uc007blw.1	77	156	111	10989	14808	12165	15689	8534	19693
uc007blx.1	2	4	1	3501	2284	1979	2365	913	2437
uc011wna.1	0	0	1	3422	2284	1979	2360	764	2442
uc007bly.2	4	2	1	34934	29353	40394	43253	22522	50099
uc007blz.2	3771	6466	4101	402577	449111	559812	595813	371605	832796
uc007bma.2	0	0	0	608	456	304	608	76	684
uc007bmb.2	6	2	4	613832	712994	691441	659554	508159	1059388
uc007bmc.2	890	1676	1047	19600	19392	18526	18703	11260	19786
uc007bmd.2	939	1740	1126	20049	19880	19052	19634	11835	20460
uc007bme.1	379	674	439	1973	2929	2019	2677	1101	2223
uc007bmf.2	1998	3471	2232	62356	79564	78392	68913	44026	99940
uc007bmg.1	14	17	12	1906	1753	1449	1597	837	2080
uc007bmh.1	15	18	12	1844	1720	1596	1750	914	2287
uc007bmi.1	2	2	2	1343	548	700	520	147	1114
uc007bmj.1	15	18	11	1600	1461	1457	1660	837	2207
uc007bmk.1	15	17	11	1598	1460	1460	1661	836	2204
uc011wnb.1	14	16	11	1600	1385	1158	1507	762	2003
uc007bml.1	580	1066	778	83488	82211	103935	81478	56974	116200
uc007bmm.1	621	1142	828	88228	87828	111652	88534	61062	125824
uc007bmn.1	633	1164	849	92546	90594	117636	90346	62353	128428
uc007bmo.1	95	182	135	5468	5887	6492	6716	3338	7600
uc007bmp.1	93	178	129	5019	4594	5431	5119	2657	5551
uc007bmq.1	248	356	225	22087	26813	25976	25061	12642	32754
uc007bmr.1	251	351	220	22092	26504	25784	24763	12254	32252
uc007bms.2	254	449	310	67837	61233	60702	81124	38797	95482
uc007bmt.2	257	445	297	67767	61134	60705	81067	38782	95443
uc007bmu.1	32	42	19	5332	4210	6933	7105	4676	11629
uc007bmv.1	35	67	27	5486	4795	7240	7458	4870	11805
uc011wnc.1	30	63	22	4936	4736	6451	7069	4683	11181
uc007bmw.1	13	43	16	4144	3653	5256	4562	2813	8129
uc007bmx.1	11	43	13	3499	3504	4563	4334	2737	7732
uc007bmy.1	890	1566	987	33025	36057	41832	41036	26940	55209
uc007bmz.1	185	376	263	9341	12570	14502	12440	5697	15411
uc007bna.1	0	3	1	42863	45590	47921	46167	25945	56927
uc007bnb.2	24	30	20	837	1755	1677	914	608	837
uc007bnc.1	12	18	11	304	1285	690	854	610	838
uc007bne.1	0	1	0	7694	9744	13635	7390	5559	10596
uc007bnf.2	1045	1774	1191	456	229	381	608	152	304
uc007bng.2	0	0	0	5700	10184	13452	7600	9728	18316
uc007bnh.2	0	2	0	1368	2432	2205	2356	3345	7069
uc011wnd.1	0	2	0	1369	2433	2204	2357	3345	7069
uc007bni.1	0	0	0	1533	2149	1761	1990	1757	4124
uc011wne.1	0	0	0	76	76	152	152	76	380
uc007bnj.1	0	0	0	534	690	837	839	384	1603
uc007bnk.1	0	0	0	533	304	608	230	152	612
uc007bnl.1	1	1	5	454697	606380	673020	490773	351867	842739
uc007bnm.1	0	0	2	181604	325966	328017	176813	170891	444622
uc007bnn.2	56	83	39	4980	4750	4815	3059	767	4911
uc007bno.1	9	7	8	8273	7745	11275	13130	6984	14183
uc007bnp.1	932	1681	1125	192721	190323	218852	207310	121328	277615
uc007bnq.1	986	1722	1161	198791	197232	227265	212175	125231	285568
uc007bnr.1	974	1737	1173	201406	200206	229901	214936	126748	289177
uc007bns.1	976	1742	1169	202776	201548	231253	217531	128221	292055
uc007bnt.1	1454	2665	1616	326186	371019	476842	551061	334895	755926
uc007bnu.1	1396	2596	1589	320133	365881	470749	544933	331958	747039
uc007bnv.1	1324	2505	1501	256372	273463	378540	467375	270341	569928
uc011wnf.1	160	345	233	102150	104240	111951	140853	75657	168144
uc011wng.1	158	351	228	102290	104484	112087	141006	75835	168518
uc007bnw.2	159	343	222	96979	100399	105961	133419	71635	158895
uc007bnx.1	453	798	562	225649	221378	235113	276937	164644	364004
uc007bny.1	115	205	127	87962	94147	99406	111033	66336	155594
uc007bnz.1	805	1540	930	428289	441570	529787	522017	288094	648561
uc011wnh.1	799	1527	942	426431	440314	526063	519986	286585	646193
uc007boa.1	799	1526	934	418916	434008	516558	506601	280346	631772
uc007bob.1	864	1667	1017	450609	460400	544543	541615	296629	668563
uc007boc.1	84	126	96	16325	15811	25672	21373	10889	21134
uc007bod.1	404	831	466	64921	65303	74367	79969	45103	99689
uc011wni.1	394	813	453	64534	64904	73427	79647	44878	99133
uc011wnj.1	417	833	465	64742	65217	74090	80325	45496	99734
uc007boe.1	274	566	340	38876	41377	45309	46764	25930	57028
uc011wnk.1	377	757	512	26567	28357	33843	35539	18570	46316
uc011wnl.1	127	289	203	7742	6528	11851	11905	6109	15083
uc007bog.1	162	330	225	4804	6398	7956	7690	3849	11018
uc007boh.2	1160	2041	1247	148643	171214	169328	139393	82605	186235
uc007boi.2	1147	1990	1218	148555	171558	169383	139516	82677	186692
uc007boj.1	1164	1991	1227	147902	170329	168908	138632	81908	184531
uc007bok.1	260	404	285	149969	181255	198421	134017	99326	212582
uc007bol.1	4	4	0	76	0	76	0	0	76
uc007boo.2	357	677	425	47363	52057	57007	71796	39800	89936
uc007bom.2	353	665	415	46707	51496	56144	71291	39745	89470
uc007bop.2	342	649	394	47069	51797	56504	71305	39568	89337
uc007bon.2	479	959	570	71490	77736	95214	112373	62079	141416
uc011wnm.1	357	665	415	45398	50007	56537	67887	37872	84355
uc007boq.1	2152	3592	2444	65890	64880	58483	65351	32897	75971
uc011wnn.1	2212	3691	2491	66177	65085	58754	66051	33039	76408
uc007bor.1	758	1204	853	16237	15280	15627	12957	7435	17113
uc007bos.1	0	0	0	8265	8549	10555	14138	9160	15885
uc011wno.1	0	0	0	7877	8438	10147	13905	9092	15629
uc007bow.2	615	1098	708	400404	409559	386118	436846	240148	533501
uc007bou.2	596	1052	689	398019	406831	383468	432725	237879	528489
uc007bot.2	589	1056	697	398066	406691	383216	432822	237871	528554
uc011wnp.1	598	1017	681	393884	402799	376967	433358	237118	529679
uc007box.1	12	11	3	2853181	2955901	3333370	3453842	1910026	4439275
uc007boy.1	0	0	0	76	0	152	0	76	228
uc007boz.1	39	60	52	151505	164507	166729	169918	103921	225865
uc007bpa.1	41	94	46	82171	84401	91289	103199	60945	132437
uc007bpb.1	0	0	0	30588	37510	34878	23841	18783	40122
uc007bpc.1	40	61	49	144485	159291	159891	162012	98597	215350
uc011wnq.1	43	102	50	39308	36020	43854	63694	34295	74035
uc007bpd.1	318	615	436	220274	238588	306377	323637	188658	415592
uc007bpe.1	349	667	470	228549	246363	316490	333878	194815	429050
uc007bpf.1	335	633	467	228560	246250	316314	333798	194772	428987
uc007bpg.1	4	8	1	1070	1068	1750	1680	684	1982
uc007bph.1	1638	2843	1810	255174	305877	346628	294479	186791	434310
uc007bpi.2	1790	3199	2012	305108	369722	405316	355394	226133	540383
uc007bpj.2	1775	3177	2001	304913	369299	405062	355224	226103	540217
uc007bpk.2	1608	2884	1828	278877	343591	382649	329519	212786	507424
uc007bpl.2	75	115	74	11346	13772	16521	15398	9745	25723
uc007bpm.2	80	123	75	11025	13461	16576	15444	9660	25413
uc007bpn.2	1563	2597	1770	48023	55402	49748	40267	25264	65063
uc007bpo.2	1456	2423	1661	43302	51100	46144	34679	22830	58021
uc007bpp.2	968	1530	1019	12568	13060	10462	7507	4336	11644
uc007bpq.2	1362	2211	1518	33058	42482	33938	28039	18195	44972
uc007bpr.2	815	1323	908	28776	36662	29575	24412	16075	41182
uc007bps.1	87	178	110	11556	16191	22044	11479	8972	26757
uc007bpt.2	326	605	368	105738	102444	125868	116891	70987	142467
uc007bpu.1	324	610	381	105720	102441	125920	116876	70986	142646
uc011wnr.1	323	603	360	105682	102098	125540	116442	70998	142706
uc007bpv.2	225	403	227	51442	47871	61751	59850	36148	78855
uc007bpw.2	233	415	241	53342	49338	64022	63098	37291	82554
uc007bpx.2	203	390	204	48813	43539	58780	57176	33853	73040
uc007bpy.1	0	0	0	0	0	0	0	0	0
uc011wns.1	0	0	0	0	0	0	0	0	0
uc007bpz.1	0	2	4	20229	14067	15581	13226	8415	17810
uc007bqa.1	0	0	3	12378	7939	7364	7174	4846	10571
uc007bqc.2	82	126	69	0	0	0	304	0	152
uc007bqb.2	88	138	76	0	0	0	304	0	152
uc007bqd.1	22	38	24	0	0	0	304	0	152
uc007bqe.1	17	13	20	331126	323497	450020	373542	225686	439524
uc007bqf.1	1452	2459	1784	89236	90523	99861	40571	26262	55269
uc007bqg.1	1452	2518	1792	23707	22011	23163	18551	12231	24014
uc007bqh.1	1433	2445	1715	22085	20543	22135	16736	11520	21826
uc007bqi.1	1452	2475	1771	23184	21640	22930	18242	11981	23551
uc007bqj.2	0	0	1	0	152	152	0	0	0
uc011wnt.1	0	1	1	76	228	228	0	304	152
uc007bql.2	0	0	0	305	77	77	77	304	152
uc007bqk.1	0	0	0	192	76	152	6	304	152
uc007bqm.2	0	0	0	190	0	0	70	0	0
uc007bqn.2	218	408	330	24823	107829	62004	19789	30081	96872
uc007bqo.2	1018	1544	1105	75571	156799	114436	56457	51836	138017
uc007bqp.2	993	1514	1094	68478	147638	107084	48153	46306	123172
uc011wnu.1	876	1275	929	66365	143587	102737	45552	43797	117948
uc011wnv.1	194	356	284	17427	20506	17600	11663	8624	20952
uc007bqq.1	0	0	0	4258	4712	3877	3575	1976	2359
uc007bqr.1	1	0	0	10261	8286	5396	3954	3194	7068
uc007bqs.1	1	0	0	10262	8289	5399	3958	3194	7073
uc011wnw.1	205	480	284	34346	29207	28264	27880	14376	30574
uc007bqu.2	658	1178	737	76267	88634	79561	71012	59139	118125
uc007bqv.1	70	77	62	17549	14414	14523	18653	13464	25590
uc007bqw.2	45	122	75	23793	38699	30533	21002	23600	50848
uc007bqx.1	164	254	168	5378	8512	10409	4819	3249	6448
uc007bqy.1	355	576	400	10596	12818	13109	8628	5039	9673
uc007bqz.2	0	0	0	21014	18699	22588	17774	9198	18316
uc007bra.2	0	0	0	8136	7590	11272	7139	3384	7336
uc007brb.2	0	0	0	304	0	0	0	152	608
uc007brc.1	2171	3545	2532	26701	27173	29357	22678	15665	29464
uc007brd.1	2155	3541	2579	26734	27193	29402	22763	15660	29627
uc011wnx.1	1	0	0	3429	3572	2930	3327	1746	4950
uc011wny.1	1	0	2	11077	9541	9846	8394	5280	8457
uc011wnz.1	1	0	2	10992	9229	9775	8397	5276	8445
uc007brg.2	1	0	2	11128	10062	10522	8451	5568	8701
uc007bre.1	0	0	0	3953	4250	3990	4764	2206	5552
uc007brf.1	0	0	2	6532	4600	5771	4038	2911	3298
uc007brh.2	0	0	0	1254	1727	1355	1875	933	1496
uc007bri.2	0	0	0	388	997	1156	364	534	457
uc007brj.1	0	1	0	152	229	228	0	0	0
uc007brk.1	0	1	1	152	228	228	0	0	0
uc007brl.1	0	1	0	152	228	229	0	0	0
uc007brm.1	0	1	0	152	228	228	0	0	0
uc007brn.1	0	1	0	152	228	228	0	0	0
uc007brp.2	1116	1934	1274	52216	60958	56325	50470	28045	73809
uc007brq.2	1781	3213	2091	42212	38026	50385	49262	30333	59790
uc007brr.1	1755	3165	2047	37650	33326	44132	44578	27758	54264
uc007brt.1	2	5	2	2063	2064	1303	1148	614	2297
uc007bru.1	0	0	0	152	456	457	304	0	152
uc007brv.1	10	6	4	1832	2365	1376	2065	304	1680
uc007brw.1	45	105	75	9410	8951	9999	6245	3012	8278
uc007brx.1	1069	1954	1209	40039	38075	44477	37927	17239	45808
uc007bry.1	1048	1931	1208	37942	35253	38334	34665	15396	41266
uc007brz.1	1054	1922	1193	37931	35236	38334	34658	15385	41256
uc007bsa.1	409	678	460	6748	9445	11999	7969	4269	9395
uc011woa.1	362	597	416	4523	6568	6256	4615	2400	5321
uc007bsb.1	435	738	483	5769	7971	7058	5839	2872	6152
uc007bsc.1	947	1706	1063	13502	12414	14107	11495	6223	14177
uc007bsd.1	0	0	1	100205	92838	91018	93498	56231	107517
uc007bse.1	1256	2034	1448	59748	71194	91462	98232	61442	155972
uc007bsf.1	1226	1988	1396	59374	70896	91076	97537	61206	155454
uc007bsg.1	1224	1968	1395	48810	60089	72551	75952	47135	129880
uc007bsh.1	933	1520	1116	40944	40741	68111	78193	43236	90271
uc007bsi.2	0	3	2	913	534	989	76	76	304
uc007bsj.2	0	2	2	913	435	930	77	77	306
uc007bsm.2	1	2	2	4808	5036	4961	5567	2212	4806
uc007bsk.2	0	3	2	4809	5037	4960	5579	2212	4812
uc007bsl.2	3	3	2	4810	5041	4963	5568	2211	4808
uc007bso.2	0	0	0	153	380	76	0	0	305
uc007bsn.2	0	0	0	153	380	76	0	0	305
uc011wob.1	0	0	0	152	383	77	0	0	306
uc007bsp.2	0	0	0	304	1216	608	456	608	608
uc007bsq.2	0	0	0	831	1481	632	506	622	699
uc007bsr.2	0	0	0	917	1522	762	610	610	838
uc007bss.1	0	1	0	0	0	0	0	0	0
uc007bst.2	94	200	119	21913	27146	26538	15593	10113	27309
uc007bsu.1	1	11	9	1189	1190	975	813	638	838
uc007bsv.2	14	30	13	9850	14333	12673	6232	5235	14155
uc007bsw.1	5	27	21	22350	27430	32520	24404	15053	35667
uc007bsx.1	0	1	1	11342	17337	22353	13022	8676	22173
uc007bsy.1	5312	9137	6070	69328	76731	71122	58742	40837	80799
uc007bsz.1	1574	2442	1826	27735	30572	25703	23601	13874	31085
uc007bta.1	60	90	66	3052	3213	2112	2733	987	3673
uc007btb.1	647	1035	692	11395	11943	9318	8308	5175	9877
uc007btc.2	51	101	56	5821	5513	4665	5898	3288	7410
uc007btd.1	0	0	1	152	0	152	152	228	456
uc007bte.1	44	91	74	0	0	0	0	0	0
uc007btf.1	23	42	30	0	0	0	0	0	0
uc007btg.2	268	411	289	691	764	229	383	229	229
uc007bth.2	224	354	244	840	687	306	304	152	228
uc007bti.1	102	225	139	173	93	184	841	153	306
uc007btj.1	76	160	112	534	211	608	954	153	684
uc007btk.1	112	216	150	2819	2058	761	2514	1824	2743
uc007btl.1	93	198	132	2447	1853	684	2438	1828	2588
uc007btm.1	80	182	117	2370	1699	536	1937	1674	2207
uc007btn.1	69	132	85	234	660	360	224	445	228
uc007bto.1	16	44	17	32032	31031	31339	21637	10702	24947
uc007btp.1	55	135	56	284	669	807	1380	689	766
uc007btq.1	115	189	142	77	306	154	152	0	154
uc007btr.1	111	173	132	76	304	152	154	0	152
uc007bts.1	125	207	135	0	304	152	152	0	0
uc007btt.1	208	376	242	207	476	383	0	305	76
uc007btu.1	197	369	240	207	474	381	0	305	77
uc007btv.1	18	41	27	0	0	0	0	0	152
uc007btw.1	85	158	94	152	0	152	0	0	0
uc007btx.1	178	331	215	304	0	152	0	152	456
uc007bty.1	180	318	209	304	0	152	0	152	456
uc007btz.1	152	240	182	7462	7544	6991	12470	6238	14828
uc007bua.1	150	247	181	7458	7540	6987	12479	6234	14829
uc007bub.1	150	242	182	7458	7618	6998	12482	6239	14835
uc007buc.1	449	689	551	2673	3663	4730	2975	2136	4497
uc007bud.1	153	259	174	1599	2818	1903	1717	1068	1423
uc007bue.1	129	209	156	1599	2741	1752	1602	1066	1280
uc011woc.1	193	274	194	1983	2717	1826	1667	1219	1404
uc007buf.1	231	312	228	2129	2744	1829	1751	1217	1521
uc007bug.1	210	301	208	2135	2711	1829	1667	1218	1434
uc007buh.1	338	535	380	4717	5479	4111	4944	3424	6617
uc007buj.2	148	321	188	3345	4639	4028	1902	1194	3572
uc007bui.2	143	313	185	3345	4563	4029	1796	1194	3572
uc011wod.1	157	341	199	4181	6238	5626	2661	1445	4788
uc007bul.2	154	229	166	30755	312028	201413	36745	90659	250775
uc007bum.2	2672	4072	3023	214396	497023	385478	220852	197984	475310
uc011woe.1	2505	3802	2807	184133	185628	184584	185306	107364	225984
uc011wof.1	783	1338	865	320090	312228	350402	486774	262892	609590
uc007bup.2	0	0	0	0	0	0	152	0	0
uc007buq.1	1	0	1	1293	1903	1445	1520	685	4181
uc007bur.2	0	0	0	0	0	0	0	0	0
uc007bus.2	0	0	0	0	0	0	0	0	0
uc007buu.2	0	0	0	0	0	0	0	0	0
uc007buw.2	0	0	0	0	0	0	0	0	0
uc007buv.2	0	0	0	0	0	0	0	0	0
uc007but.2	0	0	0	0	0	0	0	0	0
uc011wog.1	0	0	0	47027	85285	74789	57838	54087	128037
uc007bux.2	0	0	0	47042	85285	74768	57870	54084	128038
uc007buy.1	4388	7322	5128	61637	57959	58032	62574	40398	77958
uc011woh.1	0	0	4	2057	1905	2287	2361	1602	2211
uc007buz.1	0	1	4	2056	1880	2285	2364	1601	2215
uc007bva.1	54	82	76	457	152	455	832	918	1141
uc007bvb.1	74	108	103	3905	3152	3403	3297	3064	4741
uc007bvc.1	125	198	166	8445	6239	6995	6927	5178	10047
uc007bvd.1	145	201	184	8905	6620	7708	6930	5250	10421
uc007bve.1	144	214	189	9017	6365	7393	7245	5215	10558
uc007bvf.1	250	397	292	13143	11590	13171	14085	8752	16348
uc007bvg.1	164	262	207	29963	28361	33832	17347	12555	22219
uc007bvh.1	164	261	210	29958	28359	33836	17345	12554	22220
uc007bvi.1	173	275	212	29964	28367	33838	17347	12553	22208
uc007bvj.1	141	217	185	9012	6367	7396	7240	5165	10455
uc007bvk.2	0	0	0	2739008	2885911	3496477	2527430	1542684	3363615
uc007bvl.1	36875	55219	40581	27598	28363	27264	16266	12099	21936
uc011woi.1	7	20	6	0	0	152	0	0	0
uc007bvm.1	3	0	0	0	0	0	0	0	0
uc011woj.1	22	26	21	1902	1520	1292	1979	1826	3270
uc007bvn.1	0	1	0	3879	3802	4489	6846	3348	8744
uc007bvo.2	0	0	0	0	0	0	0	0	0
uc007bvp.1	9844	17966	11700	350069	368417	564168	452719	212772	546176
uc007bvq.1	415	864	577	15076	18061	17124	15641	10511	23306
uc011wok.1	394	804	532	15077	18111	17123	15613	10515	23310
uc007bvr.1	304	615	381	56260	57013	62455	91651	49676	111806
uc007bvs.1	290	560	340	54196	55106	60995	90077	48317	109952
uc007bvt.1	0	0	0	0	0	77	537	152	154
uc011wol.1	155	190	122	2305	4498	4337	2678	1626	3847
uc007bvu.2	295	384	254	35153	36823	33523	38306	20425	44499
uc007bvw.2	342	451	327	37083	38250	35681	40524	21061	47230
uc007bvv.2	345	465	321	37076	38229	35687	40469	21059	47249
uc007bvx.1	1	0	1	0	0	152	305	76	154
uc007bvy.1	0	0	0	153	153	0	305	305	916
uc007bvz.1	0	0	0	153	153	0	307	305	916
uc007bwa.1	1	3	0	85936	97276	104892	123931	81686	190353
uc011wom.1	0	0	0	152	456	0	0	0	0
uc007bwb.1	0	0	0	152	612	456	77	0	0
uc007bwc.1	0	0	0	610	152	610	762	152	608
uc007bwd.1	0	0	0	610	152	610	760	152	610
uc007bwe.1	1	0	0	0	0	0	0	0	0
uc007bwf.1	0	0	0	152	152	0	0	0	0
uc007bwg.1	0	0	0	152	152	0	0	0	0
uc007bwh.1	0	0	0	0	0	0	152	0	0
uc007bwi.1	0	0	0	0	0	0	0	152	0
uc007bwj.1	712	1053	686	40672	41899	35943	30870	16499	44952
uc007bwk.1	867	1411	924	44455	46994	39093	34939	20568	52374
uc007bwl.1	1006	1598	1060	48667	50706	46435	40371	24254	56087
uc007bwm.1	778	1190	783	47475	49902	43443	37503	20224	56775
uc007bwn.1	952	1579	1034	51268	54983	46621	41580	24285	64199
uc007bwo.1	0	0	0	4262	8978	8285	4256	6690	14444
uc007bwp.2	57	142	92	539	1719	1869	1032	78	1481
uc007bwq.2	83	185	109	1298	2327	2019	1332	686	1938
uc011won.1	487	926	624	22737	22442	21041	22820	14144	27776
uc007bws.2	642	1166	771	24218	23830	22646	24455	15409	30381
uc007bwr.2	1300	2400	1656	68479	71284	80917	82858	52980	112831
uc007bwt.2	1278	2414	1671	68502	71299	80933	82839	52992	112905
uc007bwu.2	4	2	1	306	304	456	608	304	380
uc007bwv.1	261	480	334	11928	12480	12436	12753	8270	15232
uc007bww.2	0	0	0	0	0	0	0	76	228
uc011woo.1	0	0	0	0	0	0	0	76	228
uc007bwx.2	574	909	607	51536	59685	56816	55136	39335	80946
uc007bwy.2	566	879	614	56629	64722	60372	64862	43198	89704
uc011wop.1	0	0	0	2895	3729	3272	7080	2359	5627
uc011woq.1	0	0	0	2761	3612	3121	6981	2333	5607
uc007bwz.2	0	0	0	2549	3389	3085	6319	2270	5031
uc007bxa.2	0	0	0	2551	3387	3083	6319	2270	5031
uc007bxb.2	0	0	0	2549	3389	3084	6319	2270	5031
uc007bxd.2	5	1	3	39037	43058	36366	44967	25024	52487
uc007bxc.2	5	1	3	39254	43299	36828	45116	25338	53110
uc007bxf.2	5	1	3	39273	43290	36838	45122	25338	53094
uc007bxe.2	5	1	3	39108	43060	36377	44972	25029	52489
uc007bxg.2	5	1	3	27770	32596	29033	34156	19309	38891
uc007bxh.2	5	2	3	28013	32829	29500	34318	19619	39500
uc007bxi.1	102	242	147	23613	25150	20843	17491	9514	27346
uc007bxj.1	99	239	141	23686	25453	21223	17647	9664	27652
uc007bxk.1	213	408	242	37060	40578	34312	29215	16279	43307
uc007bxl.1	490	952	610	80709	87716	73300	76523	43863	103327
uc007bxm.1	492	947	610	80803	87715	73335	76529	43886	103372
uc007bxn.1	493	925	585	80234	87142	72791	76204	43549	102936
uc007bxo.1	131	234	145	8036	8743	6919	8710	4714	11222
uc011wor.1	6	4	2	304	152	304	456	0	152
uc007bxp.1	45	56	45	687	765	386	137	137	305
uc007bxq.1	6	16	13	838	811	532	152	153	456
uc007bxr.1	3	13	12	685	814	534	153	152	304
uc007bxs.1	24	46	30	687	916	535	153	153	457
uc011wos.1	2157	3513	2445	255498	248009	262521	301215	170987	358371
uc007bxu.2	1158	1941	1319	150094	141648	173301	200287	111436	237790
uc007bxv.2	991	1660	1149	121629	115285	146213	160154	89653	186381
uc007bxy.1	623	1139	772	33410	30290	32779	27857	15984	26182
uc007bxw.1	604	1079	741	33029	30053	32628	27836	15984	26085
uc007bxx.1	623	1133	768	33567	30445	32799	27861	15972	26185
uc011wot.1	114	212	165	9694	10134	6707	8153	4037	9335
uc007bxz.1	173	327	196	4009	3201	3123	2209	1677	1672
uc011wou.1	29	61	25	206	183	823	737	320	608
uc007bya.1	237	359	234	198695	195750	229365	357244	206201	433782
uc007byb.1	240	358	234	198509	195648	229245	357351	206107	433691
uc007byc.1	271	428	285	305144	302250	375110	367109	213782	449630
uc007byd.2	274	413	271	210663	209648	253187	384310	223458	468351
uc007bye.1	182	289	193	83250	83101	84504	73105	41471	83537
uc007byf.1	334	519	355	228701	224290	274263	373630	215808	454730
uc007byg.1	326	506	349	227498	223196	272258	372288	215371	452428
uc007byh.1	242	358	232	198674	195786	229740	357626	206258	433812
uc007byi.1	241	358	231	198510	195942	229504	357767	206732	434717
uc007byj.2	0	0	0	1520	2432	2888	1976	1748	3268
uc007byk.1	238	355	233	215592	210103	249984	409685	235346	500089
uc011wov.1	195	375	233	16741	19791	19412	20987	16117	29719
uc011wow.1	6601	11524	7544	180934	198385	285382	123626	89608	176684
uc007bym.2	7353	12834	8411	197509	216905	299335	128319	92584	183605
uc007byn.2	6843	11952	7832	194211	212302	295807	127314	91978	182070
uc007byo.1	205	395	250	3116	3116	3800	1900	1596	1976
uc011wox.1	0	0	0	0	0	0	0	0	0
uc011woy.1	0	0	0	0	0	0	0	0	0
uc007byq.1	0	0	0	0	0	0	0	0	0
uc007byr.1	980	1730	1106	0	0	0	0	0	0
uc007bys.1	55	107	79	0	0	0	0	0	0
uc011woz.1	646	960	631	8816	16720	10564	10944	7752	19988
uc007byt.1	1815	2993	1975	14060	25612	15048	13604	11020	29716
uc007byu.1	4	3	2	0	0	0	0	0	77
uc007byv.1	875	1438	870	90750	96603	107084	111782	64849	146398
uc007byw.1	879	1634	1151	247041	285704	273290	303945	171696	426731
uc007byx.1	837	1571	1116	235306	271982	259650	286647	162100	404507
uc007byy.1	767	1433	997	193259	211871	202291	239983	127180	295241
uc007byz.2	0	0	1	608	988	760	456	380	532
uc007bza.2	0	0	0	0	304	152	0	152	76
uc011wpa.1	44	91	65	14629	17597	17597	19758	11471	25546
uc007bzb.1	0	0	0	836	1672	836	532	456	1520
uc007bzc.1	0	0	0	1141	1520	913	608	456	988
uc007bzd.1	0	0	0	0	0	0	76	76	152
uc011wpb.1	0	0	0	0	0	0	76	76	152
uc007bze.1	0	0	0	0	0	0	76	76	152
uc007bzf.2	20	21	15	0	0	0	0	0	0
uc007bzg.2	21	23	22	0	0	0	0	0	0
uc007bzh.1	160	288	181	183681	182453	254183	325941	202392	407014
uc007bzi.1	1588	2554	1633	45001	39093	47683	51332	31530	59445
uc011wpc.1	0	2	0	262326	333470	353016	223028	159275	345824
uc007bzk.1	0	1	0	115312	109622	104071	86232	54527	110540
uc007bzl.2	0	1	0	152552	147192	146850	122997	77300	163295
uc007bzm.2	10	8	4	235170	236695	254995	197057	122519	265388
uc011wpd.1	0	0	0	456	382	381	760	381	1292
uc007bzn.2	2	6	4	9332	14643	12701	30639	15578	32185
uc007bzo.2	4	8	4	10611	16374	14274	33020	17851	37931
uc007bzp.2	224	331	251	17890	19307	14652	12956	9245	19726
uc007bzq.2	469	697	508	32789	33655	31632	29640	17533	37481
uc007bzr.2	1554	2442	1756	73006	80828	65624	35004	21117	43797
uc007bzs.2	506	778	570	48227	50819	47843	34783	20236	44324
uc007bzt.2	509	763	568	48390	51066	48559	34935	20685	44903
uc011wpe.1	475	734	535	45731	47827	43300	31846	17994	40016
uc007bzu.2	1322	2089	1487	44432	49481	42592	22256	13437	26279
uc007bzv.1	1	1	0	152	0	152	0	0	0
uc011wpf.1	0	0	0	113350	112904	112235	106640	46668	116707
uc007bzw.2	0	0	0	113081	112640	112056	106443	46593	116474
uc007bzx.2	0	0	0	370579	339807	375259	330145	170548	384672
uc007bzy.1	456	624	455	39012	37802	35847	30488	18455	39792
uc007bzz.1	460	628	459	39147	37832	35855	30691	18467	39943
uc007caa.1	461	633	461	39072	37954	35887	30612	18482	39952
uc007cab.1	464	625	454	39023	37824	35859	30490	18468	39811
uc007cac.1	450	613	445	33371	32279	32448	26616	16801	34211
uc007cad.1	18	49	43	6798	6511	5295	8592	3785	8322
uc007cae.1	46	101	70	19938	19032	17548	23881	10830	23524
uc007caf.1	161	288	231	56489	60400	53201	53435	31330	70475
uc007cag.1	16	50	44	6051	5647	4863	7305	3177	7405
uc007cah.1	419	772	516	152	381	458	1605	154	1522
uc007cai.1	282	508	342	19809	14821	18946	22311	13302	32395
uc007caj.1	12	14	4	35400	47248	52128	50294	33573	72572
uc007cak.1	609	922	677	49331	45906	50057	47047	27056	56061
uc007cal.1	742	1125	853	58152	52536	56472	54068	31572	66491
uc011wpg.1	739	1137	884	60268	55281	61315	57691	34449	69845
uc007cam.1	479	690	510	35526	32481	32924	29134	14949	36735
uc007can.1	0	0	0	0	0	0	0	0	0
uc007cao.1	0	0	0	0	152	76	0	0	0
uc007cap.1	0	0	0	0	152	76	0	0	0
uc007caq.1	0	0	0	0	0	0	0	0	0
uc007cas.2	0	0	0	770	462	231	154	77	0
uc007cau.1	43	70	61	260168	250291	230462	254696	144040	326440
uc007cat.2	43	69	64	272147	272714	251323	267036	156376	357421
uc007cav.1	566	1022	657	69855	82558	94645	113106	88404	196265
uc011wph.1	561	1022	671	69845	82551	94622	113107	88381	196294
uc007caw.1	130	216	116	21845	19285	17366	23817	14324	35085
uc007cax.2	698	1123	801	15385	20262	20866	15234	11192	24825
uc007cay.2	413	680	507	13558	13510	15229	12249	8746	14233
uc007caz.1	596	1110	746	17722	16200	23501	14143	10798	20239
uc007cba.1	598	1102	747	17719	16199	23495	14148	10804	20226
uc007cbb.2	109	178	104	5294	5088	6383	3401	4034	5775
uc007cbc.1	586	1086	743	17081	15922	23251	13891	10722	20136
uc011wpi.1	641	985	676	9254	7895	9429	11587	5426	17089
uc007cbd.1	1086	1729	1186	9910	8925	11663	12960	6488	21213
uc007cbe.1	313	532	362	90603	92530	95325	111254	61733	139166
uc007cbf.1	397	662	440	108452	108171	109385	129812	70843	159090
uc007cbg.1	404	661	448	108464	108556	109528	129976	71234	159792
uc007cbh.1	1881	3074	2117	155169	155553	123696	143940	78742	180897
uc007cbi.1	0	0	0	0	0	0	0	0	0
uc007cbj.1	0	0	0	0	0	0	0	0	0
uc007cbk.2	0	0	0	0	0	0	0	0	0
uc007cbl.2	0	0	0	0	0	0	0	0	0
uc007cbm.1	0	0	0	0	0	0	0	0	0
uc007cbn.1	0	0	0	0	0	0	0	0	0
uc007cbo.1	0	0	0	0	0	0	0	0	0
uc007cbp.2	0	1	0	0	0	0	0	0	0
uc011wpj.1	562	1005	698	20341	21552	23235	31086	18746	39313
uc007cbq.2	607	1089	746	20173	21214	23097	30979	18774	38982
uc007cbr.1	1	7	6	228	0	0	0	154	616
uc007cbs.1	5436	9441	6037	111487	122345	136428	147163	85365	209550
uc011wpk.1	0	0	0	0	0	0	0	0	0
uc011wpl.1	0	0	2	0	384	231	154	306	153
uc007cbt.1	0	0	2	0	381	228	152	306	153
uc007cbu.1	60	100	74	37505	65956	65944	43350	44865	108363
uc007cbv.1	9	22	11	1672	3573	1976	4793	2356	7300
uc007cbw.2	752	1388	953	783653	961215	1074090	866681	585767	1381708
uc011wpm.1	271	569	389	264093	327761	337496	251054	177046	410727
uc011wpn.1	24	74	53	13113	21476	18351	20279	11422	38423
uc007cbx.1	103	223	144	23065	33174	30372	32146	18861	55846
uc007cby.1	321	594	439	66763	77722	80654	90712	51654	131757
uc007cbz.2	0	0	1	87280	102472	120142	104655	73092	159896
uc007cca.2	0	0	1	86550	102133	120151	104525	72907	159649
uc007ccb.2	0	0	1	87060	103261	120931	105229	73306	161873
uc007ccc.1	0	0	0	0	0	0	0	0	0
uc007ccd.1	0	0	0	0	0	0	0	0	0
uc007cce.1	0	0	0	0	76	0	0	0	0
uc007ccf.1	0	0	0	0	0	0	0	0	0
uc007ccg.1	0	0	0	0	0	0	0	0	0
uc007cch.1	0	0	0	0	0	0	0	0	0
uc007cci.1	0	0	0	0	0	0	0	0	0
uc007ccj.1	0	0	0	0	0	0	0	0	0
uc007cck.1	0	0	0	0	0	0	0	0	0
uc007ccl.1	0	0	0	0	0	0	0	0	0
uc007ccm.1	0	0	0	0	0	0	0	0	0
uc007ccn.1	0	0	0	0	0	0	0	0	0
uc007cco.1	0	0	0	0	0	0	76	0	228
uc007ccp.1	0	0	0	0	0	0	0	76	0
uc007ccq.1	0	0	0	0	0	0	0	76	0
uc007ccr.1	0	0	0	0	0	0	0	0	0
uc007ccs.1	0	0	0	0	0	0	0	0	0
uc007cct.1	0	0	0	0	0	0	0	152	0
uc007ccu.1	0	0	0	0	0	0	0	0	0
uc007ccv.1	0	0	0	0	0	0	0	0	0
uc007ccw.1	0	0	0	0	0	0	0	0	0
uc007ccx.1	0	0	0	0	76	0	0	0	0
uc007ccy.1	0	0	0	0	76	0	0	0	0
uc007ccz.1	0	0	0	0	0	0	0	0	0
uc007cda.1	0	0	0	0	0	0	0	0	0
uc007cdb.1	0	0	0	0	0	0	0	0	0
uc007cdc.2	0	0	0	15113	17562	18866	1903	1144	1294
uc007cdd.2	0	0	0	15071	17513	18818	1902	1141	1293
uc007cde.2	0	0	0	58001	60519	59376	60895	33803	71850
uc007cdf.2	0	0	0	58829	61054	60373	61845	34258	72643
uc007cdg.2	0	0	0	58815	61051	60376	61845	34277	72667
uc007cdh.2	0	0	0	58808	61057	60377	61839	34281	72670
uc007cdi.1	0	0	0	230	307	77	0	77	154
uc007cdj.2	0	4	3	24357	43308	48054	37400	28378	59489
uc007cdk.2	0	4	2	24336	43322	48423	37429	28393	59603
uc007cdl.1	50	80	59	612	154	0	304	152	152
uc007cdm.1	113	196	117	87641	93220	95556	77896	45720	111255
uc007cdn.1	37	105	45	10558	10477	9469	6862	2904	8550
uc007cdo.1	369	736	449	20925	24995	29613	27662	14547	28265
uc007cdp.1	107	257	147	2813	4331	4431	3542	1694	3895
uc007cdq.1	115	235	141	775	1301	1059	1565	964	1140
uc007cdr.1	205	393	249	993	1529	1599	1675	1147	1829
uc007cdt.2	772	1426	881	9993	8697	10834	9306	6401	14491
uc007cdu.1	668	1147	703	10514	8317	9788	9583	7052	16406
uc007cdv.1	1341	2040	1467	28265	28203	31511	25220	17277	33816
uc007cdw.1	0	0	0	240964	224220	345309	356037	189825	428420
uc007cdx.1	10412	17200	11848	601950	553147	573523	576843	314192	687791
uc007cdy.1	10385	17354	11856	597315	549918	569686	570912	311428	680284
uc007cdz.1	2629	4450	2911	75094	64555	62757	59814	36808	73771
uc007cea.2	3466	5934	4039	57548	57616	56925	58772	31581	65589
uc011wpo.1	3481	5929	4019	57529	57614	56916	58756	31583	65600
uc011wpp.1	3457	5900	3989	57363	57546	56865	58687	31573	65578
uc011wpq.1	3463	5913	4018	57688	58081	56912	58986	31658	65678
uc007ceb.2	296	496	273	25720	27252	36273	35776	24007	48596
uc007cec.2	273	470	272	51105	46442	51265	64759	38702	85667
uc007ced.1	1222	2111	1410	692872	744786	697817	821758	502072	1103507
uc007cee.1	655	1182	764	107705	100782	109941	83993	48327	121777
uc007cef.1	599	936	649	91801	107296	107402	84305	57544	131695
uc007ceg.1	582	921	637	89758	104558	104419	81356	55209	126952
uc007ceh.1	484	716	524	68757	79084	74800	67823	40985	99206
uc007cei.1	277	438	321	21507	27037	20298	18510	10789	23696
uc007cej.1	550	990	612	89662	93705	92901	86036	50401	111157
uc007cek.2	1217	2074	1398	24480	27149	22526	20929	11512	28580
uc007cel.1	229	382	253	4109	4843	8451	8630	4606	8983
uc007cem.2	702	1393	933	24847	26273	22031	20191	11438	29333
uc007cen.1	1052	1899	1245	31186	35455	37948	27544	20992	43200
uc011wpr.1	1048	1865	1237	31183	35438	37946	27529	20986	43204
uc007cep.2	153	232	170	50672	46777	51121	51588	30022	67378
uc007ceq.2	220	358	281	41494	38454	36271	63200	40004	85152
uc007cer.2	221	354	288	41397	38402	36204	63140	39945	84982
uc007ceo.2	160	243	170	52764	48496	52664	55592	32102	72921
uc011wps.1	48	58	50	7981	7884	6193	10662	8973	16271
uc007ces.1	0	0	0	98375	95257	98105	42743	26914	53658
uc007cet.1	0	1	0	54484	46738	57867	33142	19958	45315
uc007ceu.1	0	0	0	305	152	228	0	76	76
uc011wpt.1	0	0	0	305	152	229	0	77	77
uc007cev.1	0	0	0	916	458	837	610	304	837
uc007cew.1	0	0	0	0	0	0	0	0	0
uc007cex.2	74	205	108	57826	64910	64077	98164	60433	146629
uc007cey.2	173	378	232	58158	64770	64692	98526	60890	145788
uc011wpu.1	0	0	0	2509	3192	1902	2204	1141	3041
uc007cfa.1	0	0	0	2052	2280	1358	2205	1140	2378
uc007cfb.1	0	0	0	1824	1976	1216	1998	760	2356
uc007cfc.1	0	0	0	0	0	0	306	456	610
uc007cfd.1	0	0	0	1976	912	2205	5022	3652	5255
uc007cfe.1	0	0	0	0	0	0	0	0	0
uc007cff.1	0	0	0	0	0	0	0	0	0
uc011wpv.1	0	0	0	0	0	0	0	0	0
uc007cfg.2	543	1077	715	56807	58667	48130	77755	42419	109571
uc007cfh.2	541	1070	714	45439	49923	35281	62350	28499	72289
uc011wpw.1	534	1032	689	37773	41604	28887	42968	21420	52476
uc007cfi.2	565	888	647	10616	8490	10173	5600	3050	8586
uc007cfk.2	1178	1866	1287	26792	25808	24511	16175	10374	20785
uc007cfl.1	694	1110	796	21959	20903	19381	13243	9648	16613
uc007cfm.1	49	73	37	552	631	556	822	104	76
uc007cfn.1	132	227	138	1221	2063	1675	1374	761	1681
uc011wpx.1	122	200	116	1011	1778	1401	1206	637	914
uc007cfo.1	3222	5449	3728	202492	347725	364321	250380	262370	638447
uc007cfp.1	3249	5481	3702	202465	347702	364306	250371	262428	638462
uc007cfq.1	1722	2703	1877	41266	46385	40448	40911	24288	45664
uc007cfr.1	182	343	234	99842	243542	247203	158972	205675	528540
uc007cfs.1	4	19	3	1142	766	1297	609	689	1295
uc007cft.1	0	0	0	306	152	304	0	0	76
uc007cfu.2	0	0	1	0	0	0	0	0	0
uc007cfv.2	0	0	0	0	0	0	0	0	0
uc007cfw.2	3	9	4	0	0	0	0	0	0
uc007cfx.1	24	23	16	0	0	0	0	0	0
uc007cfy.1	0	0	0	229	0	0	0	0	77
uc007cfz.1	0	0	0	228	0	0	0	0	0
uc007cga.1	28	59	27	1140	1520	456	304	304	306
uc007cgb.1	0	0	0	0	0	0	0	0	0
uc007cgc.1	0	0	0	458	1380	611	1684	1147	1530
uc011wpy.1	0	0	0	27682	36297	32562	24490	17114	38579
uc011wpz.1	0	0	0	26732	33961	30742	23496	16707	36618
uc007cge.1	0	0	0	6973	9581	6497	3704	5239	13923
uc011wqa.1	577	1067	688	11104	8835	13103	7788	5680	10600
uc007cgf.2	1500	2687	1746	19956	15594	22940	12542	9403	15370
uc007cgg.2	317	644	419	3551	2923	4095	1454	1234	1523
uc007cgh.2	348	719	468	3561	2959	4186	1508	1373	1833
uc007cgi.2	94	138	93	92470	100400	80834	95050	53820	131863
uc007cgj.2	422	701	485	110716	116297	97678	112187	63868	150061
uc007cgk.2	768	1304	879	123128	127047	111258	127935	72730	165677
uc007cgm.2	749	1293	868	123019	126979	111256	127852	72732	165421
uc007cgl.2	735	1284	869	123947	127907	113172	129595	74104	168521
uc007cgn.2	576	1003	703	28695	25744	29920	31794	18609	33380
uc007cgo.1	0	0	0	247817	248417	244396	273637	126680	345406
uc007cgp.1	0	0	0	430190	430826	447765	446414	229155	564338
uc007cgt.2	949	1610	1022	74137	90330	112294	84938	65155	135932
uc007cgq.2	1006	1720	1069	77160	91763	113565	85599	65677	136227
uc007cgr.2	894	1510	941	60196	63588	87307	72202	53358	98735
uc007cgs.2	898	1553	942	60149	63720	87266	72285	53354	98622
uc007cgu.2	24	47	32	35348	80777	72307	39221	42738	105814
uc007cgv.2	186	340	212	121962	174698	154587	118472	92874	211314
uc007cgw.1	694	1227	821	23201	20153	25256	26319	15137	30056
uc007cgx.1	75	113	83	3118	3724	2052	1672	1596	2584
uc011wqb.1	170	366	244	15016	12415	18819	22580	11791	23857
uc007cgy.2	615	1163	809	36194	35029	37433	36791	16625	44994
uc007cgz.2	1614	2682	1947	91979	93667	98039	134151	68789	161484
uc007cha.1	0	2	0	16801	17539	15827	13365	9714	15155
uc011wqc.1	0	2	0	16939	17623	16029	13436	9841	15340
uc007chb.1	0	2	0	14927	15926	12798	10482	8044	11862
uc007chc.2	0	0	0	0	0	0	0	0	0
uc007chd.2	0	0	0	0	0	0	0	0	0
uc007che.2	0	0	0	0	0	0	0	0	0
uc007chf.1	0	0	0	152	0	0	0	307	0
uc011wqd.1	0	0	0	154	0	0	0	305	0
uc007chg.2	0	0	0	0	0	0	0	0	0
uc007chh.1	0	0	0	0	0	0	0	0	0
uc007chi.1	0	0	0	0	0	0	0	0	0
uc007chk.2	0	0	0	0	0	0	0	0	0
uc007chl.1	0	0	0	0	0	0	0	0	0
uc007chm.2	16	29	19	0	0	0	0	0	0
uc007chn.2	5	8	11	0	0	0	76	18	0
uc007chp.2	5	8	11	0	0	0	77	77	0
uc011wqe.1	5	10	10	0	0	0	76	18	0
uc011wqf.1	1	0	0	0	0	0	0	0	0
uc011wqg.1	1	0	0	0	0	0	0	0	0
uc007chr.2	34	56	44	662	836	610	571	304	380
uc007chs.2	90	152	79	2893	2356	3042	2664	1216	2280
uc007cht.2	85	147	79	2889	2358	3042	2663	1216	2281
uc007chu.1	0	0	0	0	0	0	0	0	0
uc011wqh.1	0	0	0	0	0	0	0	0	0
uc007chv.1	0	0	0	0	0	76	0	0	0
uc011wqi.1	0	0	0	0	0	0	0	152	0
uc007chw.1	0	0	0	0	0	0	0	0	0
uc011wqj.1	0	0	0	0	0	0	0	0	0
uc011wqk.1	0	0	0	0	0	0	0	0	0
uc007chx.1	0	0	0	460	614	768	918	692	918
uc007chy.1	326	586	377	6840	7144	8288	8133	6536	11400
uc007chz.1	0	0	0	0	0	0	0	0	0
uc007cia.1	0	0	0	539	847	385	231	539	768
uc007cib.1	2140	3542	2476	26106	27766	34983	24199	19372	33935
uc011wql.1	362	565	412	1163	1370	760	257	82	354
uc007cic.2	1472	2406	1672	6793	9244	7547	5343	2211	6247
uc007cid.1	223	337	246	6319	5317	5899	4457	2383	5952
uc007cie.1	268	391	292	7057	5714	6777	5237	2845	6138
uc011wqm.1	411	678	532	15240	15043	17693	11484	8735	16743
uc011wqn.1	424	672	532	14928	14807	16865	11481	8580	16645
uc007cif.1	1142	2038	1415	62662	70297	75830	68060	36954	83117
uc007cij.2	1144	2050	1410	62210	70053	75284	68003	36718	83210
uc007cii.2	1160	2032	1414	62320	70321	75316	68090	36835	83142
uc007cih.2	3	0	4	152	0	0	0	0	0
uc007cik.1	0	0	0	68511	76182	70034	58010	37283	78018
uc007cil.1	3	14	6	606663	658940	921703	604897	437661	882294
uc007cim.1	0	1	0	45832	43534	52552	45240	27798	65402
uc011wqo.1	0	0	0	7308	6403	8970	6876	4417	10564
uc007cin.1	0	0	0	6544	5984	8405	5426	4223	9383
uc011wqp.1	0	0	0	6198	5407	8082	5682	3812	9365
uc007cio.1	0	0	0	5200	4341	6766	4323	3057	7293
uc007cip.1	0	0	0	5402	4705	7417	5002	3396	8066
uc011wqq.1	0	0	0	4923	4502	7010	4340	3322	7289
uc011wqr.1	0	0	0	5668	4999	7480	4974	3630	8441
uc007ciq.1	0	1	0	0	0	0	0	0	0
uc007cir.1	0	0	0	5174	7604	4941	4108	3952	8516
uc007cis.2	1056	1591	1219	115111	131954	122705	167684	87063	212213
uc007cit.1	24	52	34	19935	24779	23793	17566	9959	23575
uc007ciu.1	277	555	342	58577	64212	80460	81404	45600	112842
uc007civ.1	0	1	0	0	0	152	0	0	0
uc007ciw.2	207	305	229	10326	9305	12173	13276	7134	14214
uc011wqs.1	199	304	232	10351	9306	12181	13287	7131	14229
uc007cix.2	47	57	46	9665	10072	9035	7419	4865	9432
uc007ciy.2	51	69	50	10782	10290	10316	9351	5803	12203
uc011wqt.1	229	370	251	1239	684	1067	304	930	1743
uc007ciz.1	398	713	480	4041	3429	4417	6028	4420	10363
uc007cja.1	79	179	81	17494	15216	16274	16349	12624	22359
uc011wqu.1	0	0	0	0	0	0	0	0	0
uc007cjb.1	1	1	0	1218	1148	1379	1298	154	1451
uc007cjc.1	1	0	0	1219	1143	1373	1299	152	1447
uc007cjd.1	79	194	117	146741	145687	176143	323134	162826	386268
uc007cje.1	981	1702	1219	134555	126276	104705	117453	61045	143174
uc007cjf.2	1142	1999	1411	205547	192063	160470	159541	83129	195998
uc007cjh.2	37	37	32	76	997	316	919	1072	1457
uc007cjg.1	25	24	22	77	920	382	917	994	1330
uc007cji.1	8	8	5	136391	159762	183980	157105	98967	227730
uc007cjj.1	9	8	5	134613	158006	182737	155043	97782	224547
uc007cjk.1	0	0	0	152	304	0	0	0	0
uc007cjl.1	0	0	0	1924	2685	1461	0	0	0
uc007cjm.2	0	0	0	0	0	0	0	0	0
uc007cjn.1	0	0	0	0	0	0	0	0	0
uc011wqv.1	501	915	573	25133	24736	26245	26943	20852	37528
uc007cjo.1	630	1107	721	28145	28758	31897	36091	25870	48478
uc007cjp.1	639	1116	734	29280	29949	33617	39174	26782	50452
uc007cjq.1	635	1118	732	28324	28756	32424	36806	26060	48826
uc007cjr.1	65	93	55	5867	4777	3564	4613	1662	5556
uc007cjs.1	75	125	68	10226	8985	6131	5628	2735	8665
uc007cju.2	750	1114	826	88474	83893	89352	89053	53529	110974
uc011wqw.1	757	1099	831	88458	83873	89358	89058	53528	110944
uc011wqx.1	0	0	0	0	0	0	152	152	0
uc007cjw.2	1295	2164	1548	8763	10925	6788	7555	5640	9835
uc007cjx.2	0	2	0	4073	4296	3752	1301	1304	2984
uc007cjy.1	0	0	0	0	0	0	0	0	0
uc007cjz.1	0	0	0	0	0	0	0	0	0
uc007cka.1	0	0	0	0	0	0	0	0	0
uc007ckb.1	0	0	0	0	0	0	0	0	0
uc007ckc.1	0	0	0	0	0	0	0	0	0
uc007ckd.1	0	0	0	0	0	0	0	0	0
uc007cke.1	3366	5782	3669	82993	93957	92346	83547	52874	105353
uc007ckf.1	3359	5765	3668	79550	91287	86600	80110	50637	99703
uc007ckg.1	416	832	548	81430	136474	150431	128886	129432	280796
uc007ckh.2	68	98	83	27520	24711	33744	29442	20008	39595
uc007cki.1	33	42	48	10501	10671	15227	11850	6163	14533
uc007ckj.1	33	42	48	10502	10975	15683	12002	6932	15460
uc011wqy.1	0	0	0	5489	5090	3996	5613	3134	7907
uc007ckk.1	0	0	0	6463	5931	5057	6890	3308	9136
uc007ckl.1	0	0	0	2968	3651	3050	3060	1105	5060
uc007ckm.1	0	0	0	5787	5242	4181	6387	3351	9021
uc007ckn.1	0	0	0	2292	2962	2170	2563	1142	4951
uc007cko.1	0	0	0	0	0	0	0	0	0
uc007ckp.1	92	154	89	43425	46969	44428	44520	27900	68473
uc007ckq.1	119	178	122	51039	54687	51735	52594	31799	76581
uc007ckr.1	211	327	238	91645	98609	88931	92450	54519	123412
uc007cks.1	203	302	209	67611	72093	65920	70270	37936	81491
uc007ckt.2	270	525	322	136952	132088	147288	122816	76760	171684
uc007cku.1	20	24	9	3201	4034	3652	1977	838	2512
uc011wqz.1	0	0	0	2588	3500	2814	1143	609	2209
uc007ckv.1	6	3	3	0	76	228	152	0	0
uc007ckw.1	7	7	6	0	0	0	0	0	152
uc007ckx.1	99	182	115	10075	8489	9124	12225	6458	15088
uc007cky.1	151	280	145	10374	9086	10118	13215	6754	16355
uc007ckz.1	702	1268	911	68220	71976	63542	65525	43415	94592
uc007cla.1	881	1519	1121	68401	72599	64917	66219	43577	95130
uc007clb.1	757	1369	969	63825	68456	62644	59174	40835	88404
uc011wra.1	6	0	4	612	381	304	229	229	229
uc007clc.2	1322	2038	1445	49561	57803	56899	48916	39344	82124
uc007cld.1	210	326	206	6772	4946	5937	4111	3119	7074
uc007cle.1	215	335	225	6772	4943	5936	4114	3127	7077
uc007clf.1	192	302	196	6778	4945	5781	4114	3117	7076
uc007clg.1	69	112	71	1225	534	1069	1563	305	1979
uc007clh.1	533	997	712	5979	7157	10719	7967	5012	10475
uc007cli.1	601	1092	803	9814	12289	17497	13510	8491	18815
uc007clj.1	1713	2980	2130	67827	80155	126603	82365	57821	142725
uc011wrb.1	1676	2906	2089	65207	76509	121121	79162	55301	137434
uc007clk.1	8	19	5	0	152	152	152	0	152
uc011wrc.1	0	0	0	0	0	0	0	0	0
uc007cll.1	2019	3335	2485	101479	97230	98884	111581	65123	139454
uc007clm.1	1	1	1	0	152	685	458	154	762
uc007cln.1	3710	5953	4180	34306	36740	36293	28046	19030	33621
uc007clo.1	3597	5857	4019	35706	37167	38702	29393	20242	35422
uc011wrd.1	1025	1899	1224	4443	3571	3781	4047	1908	4199
uc007clp.2	1817	3244	2126	12344	17214	12166	10118	6351	15238
uc007clr.2	244	421	269	2275	8329	4927	2223	3119	7021
uc007cls.1	0	0	0	33067	27135	37395	36862	27816	48033
uc007clt.1	0	0	0	33064	27141	37395	36867	27816	48035
uc007clu.2	0	0	0	0	31	0	152	0	76
uc007clv.2	0	1	0	304	610	152	916	0	838
uc007clw.1	0	0	0	154	55	0	152	0	37
uc007clx.1	0	0	0	4515	4663	5739	10864	5585	12784
uc011wre.1	0	0	0	4511	4594	5736	10860	5584	12767
uc007cly.1	0	0	0	30262	31285	30138	29070	14600	35643
uc007clz.1	0	0	0	2746	3476	3724	2391	1039	2884
uc007cma.1	0	0	0	26417	28349	26299	26144	13334	33468
uc007cmb.2	0	0	0	0	0	0	0	0	0
uc007cmc.1	0	0	0	6456	5765	6146	4766	1847	4767
uc011wrf.1	0	0	0	456	76	0	77	0	77
uc007cmd.2	47	82	30	9824	11989	9618	11874	6250	12614
uc011wrg.1	70	124	76	15181	16279	16797	14840	9721	17602
uc007cme.2	107	209	114	34316	37971	37576	32573	21146	43285
uc007cmf.2	103	220	123	22332	23385	23998	21414	13322	24648
uc007cmg.2	269	436	283	43336	43608	47446	41792	25752	51534
uc011wrh.1	83	157	63	24245	28717	26371	23134	15205	32222
uc011wri.1	68	147	67	25944	30158	27964	24352	15729	33561
uc011wrj.1	63	108	48	23586	26087	24240	21986	13675	31050
uc007cmh.2	367	769	452	7230	8906	11564	12246	6922	17041
uc007cmi.2	50	67	57	22489	26845	22969	20056	13266	23931
uc007cmj.2	44	63	57	19171	23227	17953	15783	10458	19325
uc007cml.1	0	0	0	20836	18178	26850	27750	17563	32091
uc007cmk.1	0	0	0	20831	18176	26848	27524	16954	31852
uc011wrk.1	0	0	0	4504098	4506031	4148715	4205948	2366736	5164468
uc007cmn.1	2	2	1	8995	8292	11595	7913	4844	7604
uc007cmo.1	1	2	0	152	0	0	0	0	0
uc007cmq.2	3	2	0	152	0	0	0	0	0
uc011wrl.1	3	2	1	152	0	0	0	0	0
uc007cmr.1	0	0	0	0	0	0	0	0	0
uc011wrm.1	0	0	0	0	0	0	0	0	0
uc007cms.1	0	0	2	0	0	0	0	0	0
uc007cmt.1	0	0	2	0	0	0	0	0	0
uc007cmu.2	0	0	0	458	152	456	154	76	230
uc007cmv.1	2172	3848	2532	214199	211766	234903	264217	148497	349859
uc007cmw.1	214	479	282	2284	2363	2359	3050	1220	3350
uc007cmx.2	188	274	229	20514	20666	23985	34840	19917	49069
uc007cmy.2	598	1010	778	58648	60419	59778	69092	40294	94633
uc007cmz.2	642	1126	869	59975	61443	60288	69665	40139	95028
uc011wrn.1	654	1098	861	60315	60420	58817	68631	39354	93002
uc007cna.2	679	1123	868	61916	64715	63790	70590	41512	97500
uc007cnb.2	505	790	643	47911	49938	50871	60454	36124	82917
uc007cnc.1	33	60	52	10424	9205	11903	8330	3804	12211
uc007cnd.1	33	62	53	11762	12463	15384	12438	6304	20273
uc011wro.1	36	62	54	11753	12432	15210	12227	6155	20211
uc007cne.1	213	353	220	95229	104584	111670	121633	64011	146892
uc007cnf.1	226	389	259	107388	114063	122589	132737	68599	160126
uc011wrp.1	913	1583	1119	21755	25802	29573	17776	13723	34555
uc007cng.2	1454	2495	1808	28536	36211	41195	21422	18921	43281
uc007cni.1	357	598	400	9853	10901	11520	6572	3838	10707
uc011wrq.1	518	904	648	5700	8684	10424	2493	4541	7569
uc007cnj.1	269	430	301	5338	8751	10285	3425	4944	8789
uc007cnk.1	80	135	93	456	456	308	380	0	534
uc007cnl.1	1	0	0	2436	2663	4261	3194	2967	6088
uc007cnm.1	135	215	156	25138	34301	30563	5948	3367	14002
uc007cnn.2	0	0	5	127321	122289	149172	87204	56897	116505
uc007cno.1	0	0	1	53882	53639	67736	44502	26441	54160
uc007cnp.1	786	1167	844	14988	14765	14679	11194	4871	10358
uc007cnq.1	709	1100	779	14512	14194	14367	10455	4627	9570
uc007cnr.1	679	1065	729	16500	16852	15814	12964	6909	11620
uc007cns.1	0	0	0	0	231	0	0	154	0
uc007cnt.2	0	0	0	19275	24139	26475	50101	28766	63187
uc007cnu.2	692	1317	829	95814	99658	129979	139865	85610	178531
uc007cnv.2	31	75	52	15576	18335	17428	17287	12379	25973
uc007cnw.1	29	58	46	12341	15379	15594	15128	11337	22339
uc007cny.2	3025	5813	4214	21519	20985	28882	21440	16647	27518
uc007cnx.2	2988	5787	4177	21517	20981	28885	21434	16647	27520
uc007cnz.1	6	2	1	155820	161962	226566	242053	138868	339550
uc007coa.1	6	2	1	154726	160878	225825	241199	139420	338317
uc007cob.1	333	623	449	19356	22771	31766	22126	17610	36887
uc007coc.1	736	1304	917	27254	32643	39519	27411	21228	45048
uc007cod.1	570	994	739	27031	24500	30584	26792	20230	39264
uc011wrr.1	42	102	56	404501	411314	572330	612675	342342	749195
uc007coe.2	176	388	259	414822	421585	591540	631814	357692	782692
uc007cof.2	393	806	504	423175	427606	600117	637306	361611	793080
uc011wrs.1	393	806	504	382319	391005	532275	558783	320505	697354
uc011wrt.1	0	2	0	224568	206213	253893	269367	154296	324567
uc011wru.1	0	3	0	599664	591520	785539	827739	468560	1017052
uc007cog.2	0	2	0	511083	477333	661889	731263	396149	872658
uc007coh.2	192	354	230	124630	144328	144924	135533	83053	190958
uc007coi.2	0	0	0	0	0	0	152	152	456
uc007coj.2	2	1	0	76	76	77	0	0	0
uc007cok.2	2	1	0	76	77	76	0	0	0
uc011wrv.1	0	0	0	0	0	0	0	0	0
uc007col.1	0	0	0	76	76	76	0	0	0
uc007com.2	4	1	3	77	76	76	0	0	0
uc007con.1	476	910	618	32758	29346	29643	29020	16209	33813
uc007cop.2	69	121	55	144478	153287	130131	183664	95488	232647
uc007coo.2	70	122	54	144461	153237	129903	183446	95502	232594
uc007coq.1	18	34	15	2736	2736	2812	1672	1444	1218
uc007cor.1	469	692	441	25996	23860	30228	29347	17698	46274
uc007cos.1	548	801	504	37448	37160	42125	36623	23962	58514
uc007cot.1	602	882	563	38345	38639	42854	38105	24716	59451
uc011wrw.1	104	155	124	16994	28890	26303	16356	17974	41384
uc007cou.1	653	1051	778	41280	50382	49839	39207	32330	68959
uc007cov.1	61	75	76	6265	5296	4824	4626	3481	6553
uc007cow.2	675	988	745	9972	8987	12261	15139	9054	20017
uc007cox.2	950	1456	1062	14231	15222	19550	20849	14372	28211
uc007coy.2	904	1388	992	13914	14718	18902	20339	14190	27408
uc007coz.2	48	72	43	3268	4028	3496	3116	2432	3420
uc007cpa.1	0	0	1	2513	1368	1829	3503	2968	4645
uc007cpb.1	0	0	1	2515	1368	1829	3508	2966	4643
uc007cpc.1	10	7	6	1851	1072	1031	2211	2817	3975
uc011wrx.1	0	0	0	12849	10574	13075	10980	5320	11052
uc007cpd.2	0	0	0	12743	10716	12948	11073	5444	10977
uc007cpe.2	0	0	0	13163	10876	13236	11249	5782	11412
uc007cpf.2	0	0	0	13131	10871	13122	11071	5450	11046
uc007cpg.2	0	0	0	4025	2894	3286	3358	1668	2764
uc007cph.1	0	0	0	0	304	152	0	0	0
uc007cpi.2	0	0	0	19166	22808	27141	28815	17103	45008
uc007cpj.2	729	1221	810	32680	31464	44764	42408	27436	47272
uc007cpk.1	899	1351	891	33083	28756	37787	36206	25926	49809
uc007cpl.1	895	1347	888	33031	28741	37792	36056	25937	49763
uc007cpm.1	904	1330	878	32816	28666	37539	35906	25857	49629
uc007cpn.1	902	1347	889	33035	28745	37785	36041	25927	49751
uc007cpo.1	875	1307	863	32002	28255	36162	35435	25353	48710
uc007cpp.1	888	1318	868	30049	26465	35555	31761	23817	43842
uc007cpq.1	0	0	1	56592	67663	71375	75527	44202	106173
uc007cpr.1	0	1	2	108791	116570	130019	125760	74152	171341
uc011wry.1	0	5	5	348660	368170	419474	423562	243342	568496
uc007cpt.2	3787	7012	4731	216070	291234	316693	238947	184379	429481
uc007cps.2	2574	4871	3282	143724	211738	240364	155275	134012	307010
uc007cpu.2	375	625	406	1325281	1402482	1461377	1417244	862530	1961345
uc007cpv.2	377	615	392	1295933	1374966	1421418	1374681	837739	1908395
uc007cpw.1	0	0	0	12466	14896	19002	11248	6688	14668
uc007cpx.2	330	563	358	1216821	1295128	1349163	1312967	802174	1829731
uc007cpy.1	21	32	20	28971	34013	23527	23942	13035	33489
uc007cqa.1	0	0	0	25306	25530	34386	36140	22794	40260
uc007cqb.1	0	0	0	15553	16105	23664	27317	16186	27936
uc007cqc.1	0	0	0	21201	23479	29901	33648	21289	35348
uc011wrz.1	0	0	0	4097	5771	4865	5946	3573	5425
uc007cqd.1	0	0	0	4324	5777	5244	6020	3651	5728
uc007cqe.1	0	0	0	1751	3190	1157	1522	837	1368
uc007cqf.1	0	0	0	77	381	456	231	462	924
uc011wsa.1	0	0	0	1673	2169	1551	2057	1218	2434
uc007cqg.2	0	0	0	1671	2171	1550	2054	1219	2433
uc007cqh.2	0	0	0	3350	3348	3497	3807	3043	4418
uc007cqi.2	0	0	0	2359	2096	2299	2919	3044	2798
uc007cqj.1	79	112	60	207795	230007	328764	258179	164690	405877
uc007cqk.1	86	127	68	266348	310970	388807	309827	205550	510266
uc007cql.2	746	1265	819	3847	3457	3377	4844	3155	7837
uc011wsb.1	1978	3601	2419	77858	78627	58551	50650	35118	73933
uc007cqm.1	2352	4246	2863	101753	101997	91233	81493	49938	109687
uc007cqn.1	2190	3885	2607	79962	82321	61102	52440	36569	77300
uc007cqo.1	2235	3927	2611	79963	82320	61233	52694	36862	77429
uc007cqp.1	1053	1775	1248	43000	42096	48244	42161	24225	55302
uc007cqq.1	319	609	462	24016	23408	32832	33137	16699	38117
uc007cqr.2	1187	2211	1404	23104	27740	25080	23636	17328	35416
uc007cqt.2	0	0	3	9518	9439	11276	10899	9913	17986
uc007cqs.2	0	0	3	9612	9455	11365	10900	10057	18066
uc007cqu.2	3	4	1	65993	65945	78368	75783	47178	91403
uc011wsc.1	6	4	1	142337	145249	157568	150606	87555	177216
uc007cqv.2	7	4	1	141047	143430	155729	148591	86202	174576
uc007cqw.1	3	0	0	79155	82588	82862	77580	42149	91538
uc007cqx.1	3	0	0	17573	17054	19029	16647	9465	18478
uc007cqy.2	0	0	0	32489	30205	36054	44576	24881	59153
uc007cqz.2	0	0	0	32340	30198	36038	44582	24864	59077
uc007cra.2	0	0	0	32365	30221	36076	44612	24892	59137
uc007crb.2	0	0	0	354	690	489	10	77	232
uc007crc.2	140	213	129	170425	158401	226414	171774	113622	225592
uc007crd.1	13	14	8	11493	10502	11953	6317	2890	6392
uc007cre.1	171	395	221	315657	299686	367813	458891	254038	567830
uc007crf.1	2	6	5	996	1451	1523	1220	836	764
uc011wsd.1	1	6	6	991	1452	1529	1222	839	761
uc007crg.2	0	0	0	383	229	77	1227	770	1914
uc007crh.1	0	0	0	2053	2509	3192	2586	1292	2736
uc007cri.1	0	0	0	2281	2817	3728	2965	1750	3648
uc007crj.1	0	0	0	17410	16345	20451	24098	11934	24713
uc007crk.1	0	0	0	14526	14147	19167	21684	11187	21836
uc007crl.2	0	0	0	0	0	0	0	0	0
uc007crm.2	1	7	2	11868	15386	16114	20619	15403	31055
uc007crn.2	1	7	2	12320	16119	16514	21142	15744	32238
uc007cro.2	1	7	2	11349	14389	15128	19733	14840	29154
uc011wse.1	1	9	6	13715	17577	18045	22858	17087	35691
uc007crp.2	1	9	6	13031	16534	16807	22270	16328	34047
uc007crq.1	1551	2676	1726	106281	105855	112744	124359	73027	165575
uc007crr.1	1574	2719	1733	106286	105804	112744	124356	72996	165581
uc007crs.1	273	548	303	41280	41288	32105	49314	24294	58757
uc007crt.2	0	1	0	0	0	0	0	77	0
uc007cru.1	2487	4421	2910	60247	58233	56300	66627	36865	79207
uc007crv.1	2688	4758	3151	67730	66838	64536	73039	39831	89160
uc007crw.1	1071	1912	1244	43905	44100	42677	53167	29055	65451
uc007crx.1	2550	4382	2871	378973	372511	478210	584521	311680	702591
uc007cry.1	2418	4305	2781	381870	372535	475543	584338	313501	698162
uc007crz.1	41	55	44	7634	6527	5777	6396	3643	5975
uc007csa.1	359	553	427	18974	18229	16461	16183	8859	15844
uc007csb.1	363	590	462	19465	18559	16941	16922	9209	16890
uc007csc.1	629	1156	702	32551	37369	38198	34597	21409	44157
uc007csd.2	0	0	0	0	0	0	0	0	0
uc011wsf.1	0	0	0	0	0	0	0	0	0
uc007csf.2	97	126	103	24737	51730	48107	23389	36142	101024
uc007csg.2	305	520	364	61666	87552	81876	51537	53141	139211
uc011wsg.1	371	610	414	63624	91292	88759	55354	55157	144213
uc007csi.1	0	0	0	0	152	152	0	228	383
uc007csj.1	0	0	0	1445	1141	1373	532	686	990
uc007csk.1	0	0	0	1448	998	1294	532	626	801
uc007csl.1	170	337	195	43026	49462	53624	73471	39280	90531
uc007csm.1	233	414	268	46535	53583	57938	76582	40822	95536
uc007csn.1	108	165	129	7347	8162	8504	7517	4208	10179
uc007cso.2	51	85	31	4500	6239	5875	6366	4889	8937
uc007csp.1	434	793	508	5980	4987	4306	2532	2227	2455
uc007csq.1	64	118	73	685	304	610	306	304	533
uc007csr.2	45	75	36	5512	6044	4138	4289	2527	5361
uc007css.1	25	34	36	11143	8627	9602	10566	6247	16134
uc007cst.1	24	35	37	10441	7791	9179	9960	6285	15510
uc011wsh.1	23	33	36	10441	7792	9032	9859	6209	15245
uc007csu.1	1169	2089	1482	102256	101287	98506	157421	85084	202112
uc007csv.2	0	0	0	24028	27370	29658	37041	21219	48216
uc007csx.2	0	0	0	1103534	1026347	1197014	1327128	668290	1547391
uc007csw.2	0	0	0	1096356	1019481	1191567	1321317	665207	1540270
uc007csy.2	756	1424	900	109498	134753	132383	121148	83016	200926
uc011wsi.1	710	1318	832	108289	132972	130779	118924	82076	199189
uc007csz.1	805	1450	950	17217	18067	19757	18773	8770	20901
uc007cta.1	0	1	9	189243	179137	174639	222368	118254	259043
uc007ctc.1	184	342	233	14783	13639	19783	22397	10589	25227
uc007ctd.1	39	70	43	6301	5677	6438	9113	3816	10374
uc011wsj.1	1546	2637	1687	73910	76679	86154	85132	54417	107400
uc011wsk.1	1541	2623	1647	73849	76673	86090	85111	54415	107360
uc007cte.1	1879	3215	2056	86860	87701	95014	99902	60983	123006
uc007ctf.1	324	561	335	13947	11694	9349	15800	6885	16911
uc007cti.2	712	1388	906	60880	54909	82384	53610	41009	72795
uc007ctg.2	965	1869	1219	90804	92855	117939	84054	60151	114984
uc007ctj.2	952	1893	1243	89238	92034	115475	82817	59562	113353
uc007ctk.1	319	610	397	33627	41692	39722	33547	21893	45750
uc007ctl.1	185	349	272	23436	29156	30995	26304	16397	35457
uc011wsl.1	293	543	372	32942	40760	39099	32198	21167	44394
uc007ctm.1	47	82	47	4193	4476	3621	1947	1084	2413
uc007ctn.1	72	172	77	6114	6246	5218	2894	2467	3132
uc007cto.1	660	1147	784	1297695	1300365	1870984	1968510	1168322	2496156
uc007ctp.1	193	364	250	369892	309092	765016	937764	540360	1129436
uc007ctq.2	1405	2440	1460	72149	83095	76786	74815	46141	110306
uc007ctr.1	0	2	4	304	304	458	380	0	0
uc011wsm.1	0	2	0	112094	106774	110275	83728	53155	114239
uc011wsn.1	0	2	0	112078	106754	110199	83468	53013	114045
uc007ctt.1	4	0	1	768327	806693	875544	942261	511111	1217616
uc007ctu.2	112	255	168	1901	1444	1753	1598	685	2051
uc007cty.2	115	246	163	1902	1445	1748	1597	684	2054
uc007ctv.2	109	252	161	1901	1445	1749	1598	685	2052
uc007cua.2	108	254	162	1900	1446	1750	1597	685	2051
uc007ctx.2	113	253	166	1900	1446	1749	1597	684	2051
uc007ctw.2	108	249	157	1900	1447	1748	1598	684	2051
uc011wso.1	110	256	164	2130	1445	1749	1596	684	2055
uc011wsp.1	105	251	172	1901	1444	1748	1599	684	2055
uc011wsq.1	112	254	163	1900	1444	1749	1598	684	2053
uc011wsr.1	106	252	159	2053	1368	1596	1522	685	1978
uc007cub.1	2	1	0	103727	111572	101852	96401	60327	116907
uc011wss.1	2	0	0	82533	91741	76444	73661	44366	89551
uc007cud.2	0	0	0	1067	459	761	1142	229	1293
uc007cuc.2	0	0	0	1310	784	1154	1140	228	1446
uc011wst.1	0	1	0	1751	1296	1449	1297	228	1753
uc011wsu.1	0	0	0	1600	1144	1448	1292	181	1596
uc011wsv.1	363	624	471	96029	108386	122764	104033	78563	159920
uc007cue.2	365	639	465	98641	110818	124443	105966	79922	162620
uc011wsw.1	366	625	467	96023	108377	122767	104268	78707	159972
uc011wsx.1	272	492	390	56999	69516	89164	64100	55920	112865
uc007cuf.1	0	2	0	3199	3042	2359	2663	1448	3427
uc007cug.1	0	1	0	3203	3047	2363	2668	1451	3427
uc007cuh.1	0	0	0	532	304	304	152	152	228
uc007cui.1	0	0	0	380	304	152	152	152	228
uc007cuj.1	0	0	0	229	0	152	0	0	76
uc007cuk.1	0	0	0	76	0	0	0	0	76
uc007cul.1	1	4	1	176823	199116	217966	238147	142124	330073
uc007cum.1	1	3	1	176839	199322	217947	238395	142180	330445
uc007cun.1	0	0	0	9790	9479	8860	8249	6259	10384
uc007cuo.1	0	0	0	476992	536184	631442	488047	337493	742456
uc007cup.1	0	0	0	117792	120660	104459	91376	49065	120318
uc011wsy.1	2	0	2	912	304	304	608	304	760
uc011wsz.1	1630	2648	1948	8816	12171	9422	7676	4124	8286
uc007cuq.1	1900	3164	2281	18476	32849	27216	18929	12770	37021
uc007cur.2	1903	3155	2294	18482	32839	27219	18935	12773	37022
uc011wta.1	998	1539	1120	13836	26228	22501	13991	10185	32229
uc007cus.1	9	25	14	837	2584	2128	456	0	762
uc007cut.1	99	152	87	751	2882	2279	1678	608	1330
uc007cuu.2	189	339	197	2143	4732	4190	3906	1376	3756
uc007cuv.1	817	1414	992	6558	5866	5800	6167	3281	9283
uc007cux.2	563	1099	684	6004	5852	5778	6462	3040	10036
uc007cuw.2	561	1094	682	6005	5853	5776	6463	3040	10037
uc007cuy.1	14	29	18	0	0	0	0	0	0
uc007cuz.1	0	1	0	0	76	0	0	0	0
uc007cva.2	0	1	0	52808	51561	61110	71199	41731	94627
uc007cvb.2	0	1	0	43708	42312	49947	56618	33682	69593
uc007cvc.2	0	1	0	43680	42302	50011	56786	33528	69581
uc007cvd.1	0	0	0	0	0	0	0	76	0
uc007cve.2	0	0	0	0	152	152	0	0	0
uc007cvf.2	2	3	1	10370	8110	7565	8165	5685	12721
[truncated: 53,420 more rows]
