# Supplementary material for: Immunomic, genomic and transcriptomic characterization of CT26 colorectal carcinoma
Source: BMC Genomics. 2014 Mar 13;15(1):190. doi: 10.1186/1471-2164-15-190 (PMC4007559; doi:10.1186/1471-2164-15-190)
Supplement: Supplementary file 6 — Additional file 6: Results of the GSEA gene set Reactome pathway enrichment, including Reactome pathway name, gene membership and FDR q-values. (XLSX 38 KB) [file 12864_2013_7028_MOESM6_ESM.xlsx]

## Sheet: overlap.REACTOME_100
Overlap Results
Collection(s):	CP:REACTOME
# overlaps shown:	100
# genesets in collections:	674
# genes in comparison (n):	380
# genes in universe (N):	45956
Gene Set Name	# Genes in Gene Set (K)	Description	# Genes in Overlap (k)	k/K	p-value	FDR q-value
REACTOME_METABOLISM_OF_PROTEINS	518	Genes involved in Metabolism of proteins	32	0.0618	0	0
REACTOME_METABOLISM_OF_RNA	330	Genes involved in Metabolism of RNA	30	0.0909	0	0
REACTOME_METABOLISM_OF_MRNA	284	Genes involved in Metabolism of mRNA	27	0.0951	0	0
REACTOME_CELL_CYCLE	421	Genes involved in Cell Cycle	43	0.1021	0	0
REACTOME_INFLUENZA_LIFE_CYCLE	203	Genes involved in Influenza Life Cycle	21	0.1034	0	0
REACTOME_TRANSLATION	222	Genes involved in Translation	25	0.1126	0	0
REACTOME_CELL_CYCLE_MITOTIC	325	Genes involved in Cell Cycle, Mitotic	40	0.1231	0	0
REACTOME_MITOTIC_G1_G1_S_PHASES	137	Genes involved in Mitotic G1-G1/S phases	20	0.146	0	0
REACTOME_DNA_REPLICATION	192	Genes involved in DNA Replication	29	0.151	0	0
REACTOME_MITOTIC_M_M_G1_PHASES	172	Genes involved in Mitotic M-M/G1 phases	26	0.1512	0	0
REACTOME_G1_S_TRANSITION	112	Genes involved in G1/S Transition	18	0.1607	0	0
REACTOME_S_PHASE	109	Genes involved in S Phase	19	0.1743	0	0
REACTOME_SYNTHESIS_OF_DNA	92	Genes involved in Synthesis of DNA	16	0.1739	1.11e-16	5.76e-15
REACTOME_SRP_DEPENDENT_COTRANSLATIONAL_PROTEIN_TARGETING_TO_MEMBRANE	179	Genes involved in SRP-dependent cotranslational protein targeting to membrane	19	0.1061	9.99e-16	4.81e-14
REACTOME_HIV_INFECTION	207	Genes involved in HIV Infection	20	0.0966	1.11e-15	4.99e-14
REACTOME_IMMUNE_SYSTEM	933	Genes involved in Immune System	37	0.0397	5.44e-15	2.29e-13
REACTOME_M_G1_TRANSITION	81	Genes involved in M/G1 Transition	14	0.1728	6.11e-15	2.42e-13
REACTOME_CELL_CYCLE_CHECKPOINTS	124	Genes involved in Cell Cycle Checkpoints	16	0.129	8.44e-15	3.16e-13
REACTOME_INFLUENZA_VIRAL_RNA_TRANSCRIPTION_AND_REPLICATION	169	Genes involved in Influenza Viral RNA Transcription and Replication	17	0.1006	8.08e-14	2.87e-12
REACTOME_3_UTR_MEDIATED_TRANSLATIONAL_REGULATION	176	Genes involved in 3' -UTR-mediated translational regulation	17	0.0966	1.58e-13	5.33e-12
REACTOME_ORC1_REMOVAL_FROM_CHROMATIN	67	Genes involved in Orc1 removal from chromatin	12	0.1791	3.42e-13	1.1e-11
REACTOME_HOST_INTERACTIONS_OF_HIV_FACTORS	132	Genes involved in Host Interactions of HIV factors	15	0.1136	3.93e-13	1.2e-11
REACTOME_ADAPTIVE_IMMUNE_SYSTEM	539	Genes involved in Adaptive Immune System	26	0.0482	9.17e-13	2.69e-11
REACTOME_PEPTIDE_CHAIN_ELONGATION	153	Genes involved in Peptide chain elongation	15	0.098	3.46e-12	9.72e-11
REACTOME_ASSEMBLY_OF_THE_PRE_REPLICATIVE_COMPLEX	65	Genes involved in Assembly of the pre-replicative complex	11	0.1692	6.42e-12	1.73e-10
REACTOME_NONSENSE_MEDIATED_DECAY_ENHANCED_BY_THE_EXON_JUNCTION_COMPLEX	176	Genes involved in Nonsense Mediated Decay Enhanced by the Exon Junction Complex	15	0.0852	2.62e-11	6.79e-10
REACTOME_APOPTOSIS	148	Genes involved in Apoptosis	14	0.0946	2.98e-11	7.43e-10
REACTOME_ANTIGEN_PROCESSING_UBIQUITINATION_PROTEASOME_DEGRADATION	212	Genes involved in Antigen processing: Ubiquitination & Proteasome degradation	16	0.0755	3.57e-11	8.6e-10
REACTOME_DNA_STRAND_ELONGATION	30	Genes involved in DNA strand elongation	8	0.2667	1.01e-10	2.36e-09
REACTOME_REGULATION_OF_MITOTIC_CELL_CYCLE	85	Genes involved in Regulation of mitotic cell cycle	11	0.1294	1.32e-10	2.97e-09
REACTOME_CLASS_I_MHC_MEDIATED_ANTIGEN_PROCESSING_PRESENTATION	251	Genes involved in Class I MHC mediated antigen processing & presentation	16	0.0637	4.37e-10	9.49e-09
REACTOME_APC_C_CDH1_MEDIATED_DEGRADATION_OF_CDC20_AND_OTHER_APC_C_CDH1_TARGETED_PROTEINS_IN_LATE_MITOSIS_EARLY_G1	72	Genes involved in APC/C:Cdh1 mediated degradation of Cdc20 and other APC/C:Cdh1 targeted proteins in late mitosis/early G1	10	0.1389	4.52e-10	9.51e-09
REACTOME_APC_C_CDC20_MEDIATED_DEGRADATION_OF_MITOTIC_PROTEINS	73	Genes involved in APC/C:Cdc20 mediated degradation of mitotic proteins	10	0.137	5.19e-10	1.06e-08
REACTOME_SCFSKP2_MEDIATED_DEGRADATION_OF_P27_P21	56	Genes involved in SCF(Skp2)-mediated degradation of p27/p21	9	0.1607	8.84e-10	1.75e-08
REACTOME_MITOTIC_PROMETAPHASE	87	Genes involved in Mitotic Prometaphase	10	0.1149	3.02e-09	5.81e-08
REACTOME_CYCLIN_E_ASSOCIATED_EVENTS_DURING_G1_S_TRANSITION_	65	Genes involved in Cyclin E associated events during G1/S transition	9	0.1385	3.49e-09	6.54e-08
REACTOME_ACTIVATION_OF_THE_PRE_REPLICATIVE_COMPLEX	31	Genes involved in Activation of the pre-replicative complex	7	0.2258	5.54e-09	1.01e-07
REACTOME_HIV_LIFE_CYCLE	125	Genes involved in HIV Life Cycle	11	0.088	8.55e-09	1.52e-07
REACTOME_SIGNALING_BY_THE_B_CELL_RECEPTOR_BCR	126	Genes involved in Signaling by the B Cell Receptor (BCR)	11	0.0873	9.3e-09	1.6e-07
REACTOME_SCF_BETA_TRCP_MEDIATED_DEGRADATION_OF_EMI1	51	Genes involved in SCF-beta-TrCP mediated degradation of Emi1	8	0.1569	9.48e-09	1.6e-07
REACTOME_VIF_MEDIATED_DEGRADATION_OF_APOBEC3G	52	Genes involved in Vif-mediated degradation of APOBEC3G	8	0.1538	1.11e-08	1.83e-07
REACTOME_P53_DEPENDENT_G1_DNA_DAMAGE_RESPONSE	57	Genes involved in p53-Dependent G1 DNA Damage Response	8	0.1404	2.36e-08	3.78e-07
REACTOME_REGULATION_OF_APOPTOSIS	58	Genes involved in Regulation of Apoptosis	8	0.1379	2.71e-08	4.25e-07
REACTOME_REGULATION_OF_MRNA_STABILITY_BY_PROTEINS_THAT_BIND_AU_RICH_ELEMENTS	84	Genes involved in Regulation of mRNA Stability by Proteins that Bind AU-rich Elements	9	0.1071	3.51e-08	5.37e-07
REACTOME_CYTOSOLIC_TRNA_AMINOACYLATION	24	Genes involved in Cytosolic tRNA aminoacylation	6	0.25	3.65e-08	5.46e-07
REACTOME_AUTODEGRADATION_OF_CDH1_BY_CDH1_APC_C	64	Genes involved in Autodegradation of Cdh1 by Cdh1:APC/C	8	0.125	6e-08	8.79e-07
REACTOME_DOWNSTREAM_SIGNALING_EVENTS_OF_B_CELL_RECEPTOR_BCR	97	Genes involved in Downstream Signaling Events Of B Cell Receptor (BCR)	9	0.0928	1.24e-07	1.78e-06
REACTOME_METABOLISM_OF_AMINO_ACIDS_AND_DERIVATIVES	200	Genes involved in Metabolism of amino acids and derivatives	12	0.06	1.3e-07	1.83e-06
REACTOME_CDK_MEDIATED_PHOSPHORYLATION_AND_REMOVAL_OF_CDC6	48	Genes involved in CDK-mediated phosphorylation and removal of Cdc6	7	0.1458	1.38e-07	1.85e-06
REACTOME_CROSS_PRESENTATION_OF_SOLUBLE_EXOGENOUS_ANTIGENS_ENDOSOMES	48	Genes involved in Cross-presentation of soluble exogenous antigens (endosomes)	7	0.1458	1.38e-07	1.85e-06
REACTOME_REGULATION_OF_ORNITHINE_DECARBOXYLASE_ODC	49	Genes involved in Regulation of ornithine decarboxylase (ODC)	7	0.1429	1.59e-07	2.11e-06
REACTOME_AUTODEGRADATION_OF_THE_E3_UBIQUITIN_LIGASE_COP1	51	Genes involved in Autodegradation of the E3 ubiquitin ligase COP1	7	0.1373	2.12e-07	2.69e-06
REACTOME_P53_INDEPENDENT_G1_S_DNA_DAMAGE_CHECKPOINT	51	Genes involved in p53-Independent G1/S DNA damage checkpoint	7	0.1373	2.12e-07	2.69e-06
REACTOME_LATE_PHASE_OF_HIV_LIFE_CYCLE	104	Genes involved in Late Phase of HIV Life Cycle	9	0.0865	2.26e-07	2.82e-06
REACTOME_DESTABILIZATION_OF_MRNA_BY_AUF1_HNRNP_D0	53	Genes involved in Destabilization of mRNA by AUF1 (hnRNP D0)	7	0.1321	2.78e-07	3.41e-06
REACTOME_MITOTIC_G2_G2_M_PHASES	81	Genes involved in Mitotic G2-G2/M phases	8	0.0988	3.86e-07	4.65e-06
REACTOME_CDT1_ASSOCIATION_WITH_THE_CDC6_ORC_ORIGIN_COMPLEX	56	Genes involved in CDT1 association with the CDC6:ORC:origin complex	7	0.125	4.09e-07	4.84e-06
REACTOME_ACTIVATION_OF_ATR_IN_RESPONSE_TO_REPLICATION_STRESS	38	Genes involved in Activation of ATR in response to replication stress	6	0.1579	6.78e-07	7.88e-06
REACTOME_ER_PHAGOSOME_PATHWAY	61	Genes involved in ER-Phagosome pathway	7	0.1148	7.43e-07	8.49e-06
REACTOME_ACTIVATION_OF_NF_KAPPAB_IN_B_CELLS	64	Genes involved in Activation of NF-kappaB in B Cells	7	0.1094	1.04e-06	1.16e-05
REACTOME_MRNA_PROCESSING	161	Genes involved in mRNA Processing	10	0.0621	1.07e-06	1.18e-05
REACTOME_SIGNALING_BY_WNT	65	Genes involved in Signaling by Wnt	7	0.1077	1.15e-06	1.25e-05
REACTOME_TRNA_AMINOACYLATION	42	Genes involved in tRNA Aminoacylation	6	0.1429	1.25e-06	1.34e-05
REACTOME_ANTIVIRAL_MECHANISM_BY_IFN_STIMULATED_GENES	66	Genes involved in Antiviral mechanism by IFN-stimulated genes	7	0.1061	1.28e-06	1.35e-05
REACTOME_UNWINDING_OF_DNA	11	Genes involved in Unwinding of DNA	4	0.3636	1.45e-06	1.5e-05
REACTOME_G2_M_CHECKPOINTS	45	Genes involved in G2/M Checkpoints	6	0.1333	1.91e-06	1.95e-05
REACTOME_PROCESSING_OF_CAPPED_INTRON_CONTAINING_PRE_MRNA	140	Genes involved in Processing of Capped Intron-Containing Pre-mRNA	9	0.0643	2.78e-06	2.8e-05
REACTOME_PREFOLDIN_MEDIATED_TRANSFER_OF_SUBSTRATE_TO_CCT_TRIC	28	Genes involved in Prefoldin mediated transfer of substrate to CCT/TriC	5	0.1786	3.16e-06	3.14e-05
REACTOME_ANTIGEN_PROCESSING_CROSS_PRESENTATION	76	Genes involved in Antigen processing-Cross presentation	7	0.0921	3.35e-06	3.27e-05
REACTOME_PROCESSIVE_SYNTHESIS_ON_THE_LAGGING_STRAND	15	Genes involved in Processive synthesis on the lagging strand	4	0.2667	5.84e-06	5.63e-05
REACTOME_ACTIVATION_OF_THE_MRNA_UPON_BINDING_OF_THE_CAP_BINDING_COMPLEX_AND_EIFS_AND_SUBSEQUENT_BINDING_TO_43S	84	Genes involved in Activation of the mRNA upon binding of the cap-binding complex and eIFs, and subsequent binding to 43S	7	0.0833	6.56e-06	6.22e-05
REACTOME_CHROMOSOME_MAINTENANCE	122	Genes involved in Chromosome Maintenance	8	0.0656	8.61e-06	8.06e-05
REACTOME_LOSS_OF_NLP_FROM_MITOTIC_CENTROSOMES	59	Genes involved in Loss of Nlp from mitotic centrosomes	6	0.1017	9.57e-06	8.83e-05
REACTOME_GLOBAL_GENOMIC_NER_GG_NER	35	Genes involved in Global Genomic NER (GG-NER)	5	0.1429	9.97e-06	9.08e-05
REACTOME_LAGGING_STRAND_SYNTHESIS	19	Genes involved in Lagging Strand Synthesis	4	0.2105	1.62e-05	0.000145
REACTOME_RECRUITMENT_OF_MITOTIC_CENTROSOME_PROTEINS_AND_COMPLEXES	66	Genes involved in Recruitment of mitotic centrosome proteins and complexes	6	0.0909	1.84e-05	0.000163
REACTOME_TCA_CYCLE_AND_RESPIRATORY_ELECTRON_TRANSPORT	141	Genes involved in The citric acid (TCA) cycle and respiratory electron transport	8	0.0567	2.47e-05	0.000216
REACTOME_FORMATION_OF_TUBULIN_FOLDING_INTERMEDIATES_BY_CCT_TRIC	22	Genes involved in Formation of tubulin folding intermediates by CCT/TriC	4	0.1818	2.99e-05	0.000259
REACTOME_TRANSCRIPTION_COUPLED_NER_TC_NER	45	Genes involved in Transcription-coupled NER (TC-NER)	5	0.1111	3.5e-05	0.000299
REACTOME_FORMATION_OF_THE_TERNARY_COMPLEX_AND_SUBSEQUENTLY_THE_43S_COMPLEX	74	Genes involved in Formation of the ternary complex, and subsequently, the 43S complex	6	0.0811	3.54e-05	0.000299
REACTOME_MRNA_SPLICING	111	Genes involved in mRNA Splicing	7	0.0631	4.06e-05	0.000338
REACTOME_KINESINS	24	Genes involved in Kinesins	4	0.1667	4.29e-05	0.000353
REACTOME_DARPP_32_EVENTS	25	Genes involved in DARPP-32 events	4	0.16	5.07e-05	0.000412
REACTOME_INTERFERON_SIGNALING	159	Genes involved in Interferon Signaling	8	0.0503	5.82e-05	0.000467
REACTOME_NUCLEOTIDE_EXCISION_REPAIR	51	Genes involved in Nucleotide Excision Repair	5	0.098	6.47e-05	0.000513
REACTOME_ASSOCIATION_OF_TRIC_CCT_WITH_TARGET_PROTEINS_DURING_BIOSYNTHESIS	27	Genes involved in Association of TriC/CCT with target proteins during biosynthesis	4	0.1481	6.95e-05	0.000538
REACTOME_EXTENSION_OF_TELOMERES	27	Genes involved in Extension of Telomeres	4	0.1481	6.95e-05	0.000538
REACTOME_PROTEIN_FOLDING	53	Genes involved in Protein folding	5	0.0943	7.8e-05	0.000597
REACTOME_SIGNALLING_BY_NGF	217	Genes involved in Signalling by NGF	9	0.0415	9.05e-05	0.000685
REACTOME_INTRINSIC_PATHWAY_FOR_APOPTOSIS	30	Genes involved in Intrinsic Pathway for Apoptosis	4	0.1333	0.000106	0.000797
REACTOME_DEVELOPMENTAL_BIOLOGY	396	Genes involved in Developmental Biology	12	0.0303	0.000133	0.000982
REACTOME_APOPTOSIS_INDUCED_DNA_FRAGMENTATION	13	Genes involved in Apoptosis induced DNA fragmentation	3	0.2308	0.000151	0.00109
REACTOME_REGULATION_OF_PYRUVATE_DEHYDROGENASE_PDH_COMPLEX	13	Genes involved in Regulation of pyruvate dehydrogenase (PDH) complex	3	0.2308	0.000151	0.00109
REACTOME_SEMA3A_PAK_DEPENDENT_AXON_REPULSION	15	Genes involved in Sema3A PAK dependent Axon repulsion	3	0.2	0.000237	0.0017
REACTOME_SEMAPHORIN_INTERACTIONS	68	Genes involved in Semaphorin interactions	5	0.0735	0.000256	0.00182
REACTOME_G1_PHASE	38	Genes involved in G1 Phase	4	0.1053	0.000272	0.00191
REACTOME_SIGNALING_BY_EGFR_IN_CANCER	109	Genes involved in Signaling by EGFR in Cancer	6	0.055	0.000304	0.00211
REACTOME_TRANSCRIPTION	210	Genes involved in Transcription	8	0.0381	0.000391	0.00269
REACTOME_OXYGEN_DEPENDENT_PROLINE_HYDROXYLATION_OF_HYPOXIA_INDUCIBLE_FACTOR_ALPHA	18	Genes involved in Oxygen-dependent Proline Hydroxylation of Hypoxia-inducible Factor Alpha	3	0.1667	0.000417	0.00284
REACTOME_CYTOKINE_SIGNALING_IN_IMMUNE_SYSTEM	270	Genes involved in Cytokine Signaling in Immune system	9	0.0333	0.000457	0.00308
Gene/Gene Set Overlap Matrix
Gene Symbol	Description	REACTOME_METABOLISM_OF_PROTEINS	REACTOME_METABOLISM_OF_RNA	REACTOME_METABOLISM_OF_MRNA	REACTOME_CELL_CYCLE	REACTOME_INFLUENZA_LIFE_CYCLE	REACTOME_TRANSLATION	REACTOME_CELL_CYCLE_MITOTIC	REACTOME_MITOTIC_G1_G1_S_PHASES	REACTOME_DNA_REPLICATION	REACTOME_MITOTIC_M_M_G1_PHASES	REACTOME_G1_S_TRANSITION	REACTOME_S_PHASE	REACTOME_SYNTHESIS_OF_DNA	REACTOME_SRP_DEPENDENT_COTRANSLATIONAL_PROTEIN_TARGETING_TO_MEMBRANE	REACTOME_HIV_INFECTION	REACTOME_IMMUNE_SYSTEM	REACTOME_M_G1_TRANSITION	REACTOME_CELL_CYCLE_CHECKPOINTS	REACTOME_INFLUENZA_VIRAL_RNA_TRANSCRIPTION_AND_REPLICATION	REACTOME_3_UTR_MEDIATED_TRANSLATIONAL_REGULATION	REACTOME_ORC1_REMOVAL_FROM_CHROMATIN	REACTOME_HOST_INTERACTIONS_OF_HIV_FACTORS	REACTOME_ADAPTIVE_IMMUNE_SYSTEM	REACTOME_PEPTIDE_CHAIN_ELONGATION	REACTOME_ASSEMBLY_OF_THE_PRE_REPLICATIVE_COMPLEX	REACTOME_NONSENSE_MEDIATED_DECAY_ENHANCED_BY_THE_EXON_JUNCTION_COMPLEX	REACTOME_APOPTOSIS	REACTOME_ANTIGEN_PROCESSING_UBIQUITINATION_PROTEASOME_DEGRADATION	REACTOME_DNA_STRAND_ELONGATION	REACTOME_REGULATION_OF_MITOTIC_CELL_CYCLE	REACTOME_CLASS_I_MHC_MEDIATED_ANTIGEN_PROCESSING_PRESENTATION	REACTOME_APC_C_CDH1_MEDIATED_DEGRADATION_OF_CDC20_AND_OTHER_APC_C_CDH1_TARGETED_PROTEINS_IN_LATE_MITOSIS_EARLY_G1	REACTOME_APC_C_CDC20_MEDIATED_DEGRADATION_OF_MITOTIC_PROTEINS	REACTOME_SCFSKP2_MEDIATED_DEGRADATION_OF_P27_P21	REACTOME_MITOTIC_PROMETAPHASE	REACTOME_CYCLIN_E_ASSOCIATED_EVENTS_DURING_G1_S_TRANSITION_	REACTOME_ACTIVATION_OF_THE_PRE_REPLICATIVE_COMPLEX	REACTOME_HIV_LIFE_CYCLE	REACTOME_SIGNALING_BY_THE_B_CELL_RECEPTOR_BCR	REACTOME_SCF_BETA_TRCP_MEDIATED_DEGRADATION_OF_EMI1	REACTOME_VIF_MEDIATED_DEGRADATION_OF_APOBEC3G	REACTOME_P53_DEPENDENT_G1_DNA_DAMAGE_RESPONSE	REACTOME_REGULATION_OF_APOPTOSIS	REACTOME_REGULATION_OF_MRNA_STABILITY_BY_PROTEINS_THAT_BIND_AU_RICH_ELEMENTS	REACTOME_CYTOSOLIC_TRNA_AMINOACYLATION	REACTOME_AUTODEGRADATION_OF_CDH1_BY_CDH1_APC_C	REACTOME_DOWNSTREAM_SIGNALING_EVENTS_OF_B_CELL_RECEPTOR_BCR	REACTOME_METABOLISM_OF_AMINO_ACIDS_AND_DERIVATIVES
RPS6	ribosomal protein S6	REACTOME_METABOLISM_OF_PROTEINS	REACTOME_METABOLISM_OF_RNA	REACTOME_METABOLISM_OF_MRNA		REACTOME_INFLUENZA_LIFE_CYCLE	REACTOME_TRANSLATION								REACTOME_SRP_DEPENDENT_COTRANSLATIONAL_PROTEIN_TARGETING_TO_MEMBRANE					REACTOME_INFLUENZA_VIRAL_RNA_TRANSCRIPTION_AND_REPLICATION	REACTOME_3_UTR_MEDIATED_TRANSLATIONAL_REGULATION				REACTOME_PEPTIDE_CHAIN_ELONGATION		REACTOME_NONSENSE_MEDIATED_DECAY_ENHANCED_BY_THE_EXON_JUNCTION_COMPLEX
RPS11	ribosomal protein S11	REACTOME_METABOLISM_OF_PROTEINS	REACTOME_METABOLISM_OF_RNA	REACTOME_METABOLISM_OF_MRNA		REACTOME_INFLUENZA_LIFE_CYCLE	REACTOME_TRANSLATION								REACTOME_SRP_DEPENDENT_COTRANSLATIONAL_PROTEIN_TARGETING_TO_MEMBRANE					REACTOME_INFLUENZA_VIRAL_RNA_TRANSCRIPTION_AND_REPLICATION	REACTOME_3_UTR_MEDIATED_TRANSLATIONAL_REGULATION				REACTOME_PEPTIDE_CHAIN_ELONGATION		REACTOME_NONSENSE_MEDIATED_DECAY_ENHANCED_BY_THE_EXON_JUNCTION_COMPLEX
RPS18	ribosomal protein S18	REACTOME_METABOLISM_OF_PROTEINS	REACTOME_METABOLISM_OF_RNA	REACTOME_METABOLISM_OF_MRNA		REACTOME_INFLUENZA_LIFE_CYCLE	REACTOME_TRANSLATION								REACTOME_SRP_DEPENDENT_COTRANSLATIONAL_PROTEIN_TARGETING_TO_MEMBRANE					REACTOME_INFLUENZA_VIRAL_RNA_TRANSCRIPTION_AND_REPLICATION	REACTOME_3_UTR_MEDIATED_TRANSLATIONAL_REGULATION				REACTOME_PEPTIDE_CHAIN_ELONGATION		REACTOME_NONSENSE_MEDIATED_DECAY_ENHANCED_BY_THE_EXON_JUNCTION_COMPLEX
RPS8	ribosomal protein S8	REACTOME_METABOLISM_OF_PROTEINS	REACTOME_METABOLISM_OF_RNA	REACTOME_METABOLISM_OF_MRNA		REACTOME_INFLUENZA_LIFE_CYCLE	REACTOME_TRANSLATION								REACTOME_SRP_DEPENDENT_COTRANSLATIONAL_PROTEIN_TARGETING_TO_MEMBRANE					REACTOME_INFLUENZA_VIRAL_RNA_TRANSCRIPTION_AND_REPLICATION	REACTOME_3_UTR_MEDIATED_TRANSLATIONAL_REGULATION				REACTOME_PEPTIDE_CHAIN_ELONGATION		REACTOME_NONSENSE_MEDIATED_DECAY_ENHANCED_BY_THE_EXON_JUNCTION_COMPLEX
RPS9	ribosomal protein S9	REACTOME_METABOLISM_OF_PROTEINS	REACTOME_METABOLISM_OF_RNA	REACTOME_METABOLISM_OF_MRNA		REACTOME_INFLUENZA_LIFE_CYCLE	REACTOME_TRANSLATION								REACTOME_SRP_DEPENDENT_COTRANSLATIONAL_PROTEIN_TARGETING_TO_MEMBRANE					REACTOME_INFLUENZA_VIRAL_RNA_TRANSCRIPTION_AND_REPLICATION	REACTOME_3_UTR_MEDIATED_TRANSLATIONAL_REGULATION				REACTOME_PEPTIDE_CHAIN_ELONGATION		REACTOME_NONSENSE_MEDIATED_DECAY_ENHANCED_BY_THE_EXON_JUNCTION_COMPLEX
RPL11	ribosomal protein L11	REACTOME_METABOLISM_OF_PROTEINS	REACTOME_METABOLISM_OF_RNA	REACTOME_METABOLISM_OF_MRNA		REACTOME_INFLUENZA_LIFE_CYCLE	REACTOME_TRANSLATION								REACTOME_SRP_DEPENDENT_COTRANSLATIONAL_PROTEIN_TARGETING_TO_MEMBRANE					REACTOME_INFLUENZA_VIRAL_RNA_TRANSCRIPTION_AND_REPLICATION	REACTOME_3_UTR_MEDIATED_TRANSLATIONAL_REGULATION				REACTOME_PEPTIDE_CHAIN_ELONGATION		REACTOME_NONSENSE_MEDIATED_DECAY_ENHANCED_BY_THE_EXON_JUNCTION_COMPLEX
RPL14	ribosomal protein L14	REACTOME_METABOLISM_OF_PROTEINS	REACTOME_METABOLISM_OF_RNA	REACTOME_METABOLISM_OF_MRNA		REACTOME_INFLUENZA_LIFE_CYCLE	REACTOME_TRANSLATION								REACTOME_SRP_DEPENDENT_COTRANSLATIONAL_PROTEIN_TARGETING_TO_MEMBRANE					REACTOME_INFLUENZA_VIRAL_RNA_TRANSCRIPTION_AND_REPLICATION	REACTOME_3_UTR_MEDIATED_TRANSLATIONAL_REGULATION				REACTOME_PEPTIDE_CHAIN_ELONGATION		REACTOME_NONSENSE_MEDIATED_DECAY_ENHANCED_BY_THE_EXON_JUNCTION_COMPLEX
RPL24	ribosomal protein L24	REACTOME_METABOLISM_OF_PROTEINS	REACTOME_METABOLISM_OF_RNA	REACTOME_METABOLISM_OF_MRNA		REACTOME_INFLUENZA_LIFE_CYCLE	REACTOME_TRANSLATION								REACTOME_SRP_DEPENDENT_COTRANSLATIONAL_PROTEIN_TARGETING_TO_MEMBRANE					REACTOME_INFLUENZA_VIRAL_RNA_TRANSCRIPTION_AND_REPLICATION	REACTOME_3_UTR_MEDIATED_TRANSLATIONAL_REGULATION				REACTOME_PEPTIDE_CHAIN_ELONGATION		REACTOME_NONSENSE_MEDIATED_DECAY_ENHANCED_BY_THE_EXON_JUNCTION_COMPLEX
RPL26	ribosomal protein L26	REACTOME_METABOLISM_OF_PROTEINS	REACTOME_METABOLISM_OF_RNA	REACTOME_METABOLISM_OF_MRNA		REACTOME_INFLUENZA_LIFE_CYCLE	REACTOME_TRANSLATION								REACTOME_SRP_DEPENDENT_COTRANSLATIONAL_PROTEIN_TARGETING_TO_MEMBRANE					REACTOME_INFLUENZA_VIRAL_RNA_TRANSCRIPTION_AND_REPLICATION	REACTOME_3_UTR_MEDIATED_TRANSLATIONAL_REGULATION				REACTOME_PEPTIDE_CHAIN_ELONGATION		REACTOME_NONSENSE_MEDIATED_DECAY_ENHANCED_BY_THE_EXON_JUNCTION_COMPLEX
RPL27A	ribosomal protein L27a	REACTOME_METABOLISM_OF_PROTEINS	REACTOME_METABOLISM_OF_RNA	REACTOME_METABOLISM_OF_MRNA		REACTOME_INFLUENZA_LIFE_CYCLE	REACTOME_TRANSLATION								REACTOME_SRP_DEPENDENT_COTRANSLATIONAL_PROTEIN_TARGETING_TO_MEMBRANE					REACTOME_INFLUENZA_VIRAL_RNA_TRANSCRIPTION_AND_REPLICATION	REACTOME_3_UTR_MEDIATED_TRANSLATIONAL_REGULATION				REACTOME_PEPTIDE_CHAIN_ELONGATION		REACTOME_NONSENSE_MEDIATED_DECAY_ENHANCED_BY_THE_EXON_JUNCTION_COMPLEX
RPL30	ribosomal protein L30	REACTOME_METABOLISM_OF_PROTEINS	REACTOME_METABOLISM_OF_RNA	REACTOME_METABOLISM_OF_MRNA		REACTOME_INFLUENZA_LIFE_CYCLE	REACTOME_TRANSLATION								REACTOME_SRP_DEPENDENT_COTRANSLATIONAL_PROTEIN_TARGETING_TO_MEMBRANE					REACTOME_INFLUENZA_VIRAL_RNA_TRANSCRIPTION_AND_REPLICATION	REACTOME_3_UTR_MEDIATED_TRANSLATIONAL_REGULATION				REACTOME_PEPTIDE_CHAIN_ELONGATION		REACTOME_NONSENSE_MEDIATED_DECAY_ENHANCED_BY_THE_EXON_JUNCTION_COMPLEX
RPL35A	ribosomal protein L35a	REACTOME_METABOLISM_OF_PROTEINS	REACTOME_METABOLISM_OF_RNA	REACTOME_METABOLISM_OF_MRNA		REACTOME_INFLUENZA_LIFE_CYCLE	REACTOME_TRANSLATION								REACTOME_SRP_DEPENDENT_COTRANSLATIONAL_PROTEIN_TARGETING_TO_MEMBRANE					REACTOME_INFLUENZA_VIRAL_RNA_TRANSCRIPTION_AND_REPLICATION	REACTOME_3_UTR_MEDIATED_TRANSLATIONAL_REGULATION				REACTOME_PEPTIDE_CHAIN_ELONGATION		REACTOME_NONSENSE_MEDIATED_DECAY_ENHANCED_BY_THE_EXON_JUNCTION_COMPLEX
RPL5	ribosomal protein L5	REACTOME_METABOLISM_OF_PROTEINS	REACTOME_METABOLISM_OF_RNA	REACTOME_METABOLISM_OF_MRNA		REACTOME_INFLUENZA_LIFE_CYCLE	REACTOME_TRANSLATION								REACTOME_SRP_DEPENDENT_COTRANSLATIONAL_PROTEIN_TARGETING_TO_MEMBRANE					REACTOME_INFLUENZA_VIRAL_RNA_TRANSCRIPTION_AND_REPLICATION	REACTOME_3_UTR_MEDIATED_TRANSLATIONAL_REGULATION				REACTOME_PEPTIDE_CHAIN_ELONGATION		REACTOME_NONSENSE_MEDIATED_DECAY_ENHANCED_BY_THE_EXON_JUNCTION_COMPLEX
RPL6	ribosomal protein L6	REACTOME_METABOLISM_OF_PROTEINS	REACTOME_METABOLISM_OF_RNA	REACTOME_METABOLISM_OF_MRNA		REACTOME_INFLUENZA_LIFE_CYCLE	REACTOME_TRANSLATION								REACTOME_SRP_DEPENDENT_COTRANSLATIONAL_PROTEIN_TARGETING_TO_MEMBRANE					REACTOME_INFLUENZA_VIRAL_RNA_TRANSCRIPTION_AND_REPLICATION	REACTOME_3_UTR_MEDIATED_TRANSLATIONAL_REGULATION				REACTOME_PEPTIDE_CHAIN_ELONGATION		REACTOME_NONSENSE_MEDIATED_DECAY_ENHANCED_BY_THE_EXON_JUNCTION_COMPLEX
RPL9	ribosomal protein L9	REACTOME_METABOLISM_OF_PROTEINS	REACTOME_METABOLISM_OF_RNA	REACTOME_METABOLISM_OF_MRNA		REACTOME_INFLUENZA_LIFE_CYCLE	REACTOME_TRANSLATION								REACTOME_SRP_DEPENDENT_COTRANSLATIONAL_PROTEIN_TARGETING_TO_MEMBRANE					REACTOME_INFLUENZA_VIRAL_RNA_TRANSCRIPTION_AND_REPLICATION	REACTOME_3_UTR_MEDIATED_TRANSLATIONAL_REGULATION				REACTOME_PEPTIDE_CHAIN_ELONGATION		REACTOME_NONSENSE_MEDIATED_DECAY_ENHANCED_BY_THE_EXON_JUNCTION_COMPLEX
EIF4A2	eukaryotic translation initiation factor 4A, isoform 2	REACTOME_METABOLISM_OF_PROTEINS	REACTOME_METABOLISM_OF_RNA	REACTOME_METABOLISM_OF_MRNA			REACTOME_TRANSLATION										REACTOME_IMMUNE_SYSTEM				REACTOME_3_UTR_MEDIATED_TRANSLATIONAL_REGULATION
SPCS3	signal peptidase complex subunit 3 homolog (S. cerevisiae)	REACTOME_METABOLISM_OF_PROTEINS					REACTOME_TRANSLATION								REACTOME_SRP_DEPENDENT_COTRANSLATIONAL_PROTEIN_TARGETING_TO_MEMBRANE
SRP14	signal recognition particle 14kDa (homologous Alu RNA binding protein)	REACTOME_METABOLISM_OF_PROTEINS					REACTOME_TRANSLATION								REACTOME_SRP_DEPENDENT_COTRANSLATIONAL_PROTEIN_TARGETING_TO_MEMBRANE
SRP19	signal recognition particle 19kDa	REACTOME_METABOLISM_OF_PROTEINS					REACTOME_TRANSLATION								REACTOME_SRP_DEPENDENT_COTRANSLATIONAL_PROTEIN_TARGETING_TO_MEMBRANE
SSR3	signal sequence receptor, gamma (translocon-associated protein gamma)	REACTOME_METABOLISM_OF_PROTEINS					REACTOME_TRANSLATION								REACTOME_SRP_DEPENDENT_COTRANSLATIONAL_PROTEIN_TARGETING_TO_MEMBRANE
EIF2S2	eukaryotic translation initiation factor 2, subunit 2 beta, 38kDa	REACTOME_METABOLISM_OF_PROTEINS					REACTOME_TRANSLATION														REACTOME_3_UTR_MEDIATED_TRANSLATIONAL_REGULATION
EEF1B2	eukaryotic translation elongation factor 1 beta 2	REACTOME_METABOLISM_OF_PROTEINS					REACTOME_TRANSLATION
EEF1D	eukaryotic translation elongation factor 1 delta (guanine nucleotide exchange protein)	REACTOME_METABOLISM_OF_PROTEINS					REACTOME_TRANSLATION
EEF1G	eukaryotic translation elongation factor 1 gamma	REACTOME_METABOLISM_OF_PROTEINS					REACTOME_TRANSLATION
EIF5	eukaryotic translation initiation factor 5	REACTOME_METABOLISM_OF_PROTEINS					REACTOME_TRANSLATION
CCT3	chaperonin containing TCP1, subunit 3 (gamma)	REACTOME_METABOLISM_OF_PROTEINS
CCT5	chaperonin containing TCP1, subunit 5 (epsilon)	REACTOME_METABOLISM_OF_PROTEINS
CCT6A	chaperonin containing TCP1, subunit 6A (zeta 1)	REACTOME_METABOLISM_OF_PROTEINS
TCP1	t-complex 1	REACTOME_METABOLISM_OF_PROTEINS
VBP1	von Hippel-Lindau binding protein 1	REACTOME_METABOLISM_OF_PROTEINS
HSPD1	heat shock 60kDa protein 1 (chaperonin)	REACTOME_METABOLISM_OF_PROTEINS
TOMM70A	translocase of outer mitochondrial membrane 70 homolog A (S. cerevisiae)	REACTOME_METABOLISM_OF_PROTEINS
XPO1	exportin 1 (CRM1 homolog, yeast)		REACTOME_METABOLISM_OF_RNA	REACTOME_METABOLISM_OF_MRNA	REACTOME_CELL_CYCLE	REACTOME_INFLUENZA_LIFE_CYCLE		REACTOME_CELL_CYCLE_MITOTIC		REACTOME_DNA_REPLICATION	REACTOME_MITOTIC_M_M_G1_PHASES					REACTOME_HIV_INFECTION							REACTOME_HOST_INTERACTIONS_OF_HIV_FACTORS													REACTOME_MITOTIC_PROMETAPHASE			REACTOME_HIV_LIFE_CYCLE						REACTOME_REGULATION_OF_MRNA_STABILITY_BY_PROTEINS_THAT_BIND_AU_RICH_ELEMENTS
PSMA3	proteasome (prosome, macropain) subunit, alpha type, 3		REACTOME_METABOLISM_OF_RNA	REACTOME_METABOLISM_OF_MRNA	REACTOME_CELL_CYCLE			REACTOME_CELL_CYCLE_MITOTIC	REACTOME_MITOTIC_G1_G1_S_PHASES	REACTOME_DNA_REPLICATION	REACTOME_MITOTIC_M_M_G1_PHASES	REACTOME_G1_S_TRANSITION	REACTOME_S_PHASE	REACTOME_SYNTHESIS_OF_DNA		REACTOME_HIV_INFECTION	REACTOME_IMMUNE_SYSTEM	REACTOME_M_G1_TRANSITION	REACTOME_CELL_CYCLE_CHECKPOINTS			REACTOME_ORC1_REMOVAL_FROM_CHROMATIN	REACTOME_HOST_INTERACTIONS_OF_HIV_FACTORS	REACTOME_ADAPTIVE_IMMUNE_SYSTEM		REACTOME_ASSEMBLY_OF_THE_PRE_REPLICATIVE_COMPLEX		REACTOME_APOPTOSIS	REACTOME_ANTIGEN_PROCESSING_UBIQUITINATION_PROTEASOME_DEGRADATION		REACTOME_REGULATION_OF_MITOTIC_CELL_CYCLE	REACTOME_CLASS_I_MHC_MEDIATED_ANTIGEN_PROCESSING_PRESENTATION	REACTOME_APC_C_CDH1_MEDIATED_DEGRADATION_OF_CDC20_AND_OTHER_APC_C_CDH1_TARGETED_PROTEINS_IN_LATE_MITOSIS_EARLY_G1	REACTOME_APC_C_CDC20_MEDIATED_DEGRADATION_OF_MITOTIC_PROTEINS	REACTOME_SCFSKP2_MEDIATED_DEGRADATION_OF_P27_P21		REACTOME_CYCLIN_E_ASSOCIATED_EVENTS_DURING_G1_S_TRANSITION_			REACTOME_SIGNALING_BY_THE_B_CELL_RECEPTOR_BCR	REACTOME_SCF_BETA_TRCP_MEDIATED_DEGRADATION_OF_EMI1	REACTOME_VIF_MEDIATED_DEGRADATION_OF_APOBEC3G	REACTOME_P53_DEPENDENT_G1_DNA_DAMAGE_RESPONSE	REACTOME_REGULATION_OF_APOPTOSIS	REACTOME_REGULATION_OF_MRNA_STABILITY_BY_PROTEINS_THAT_BIND_AU_RICH_ELEMENTS		REACTOME_AUTODEGRADATION_OF_CDH1_BY_CDH1_APC_C	REACTOME_DOWNSTREAM_SIGNALING_EVENTS_OF_B_CELL_RECEPTOR_BCR	REACTOME_METABOLISM_OF_AMINO_ACIDS_AND_DERIVATIVES
PSMA5	proteasome (prosome, macropain) subunit, alpha type, 5		REACTOME_METABOLISM_OF_RNA	REACTOME_METABOLISM_OF_MRNA	REACTOME_CELL_CYCLE			REACTOME_CELL_CYCLE_MITOTIC	REACTOME_MITOTIC_G1_G1_S_PHASES	REACTOME_DNA_REPLICATION	REACTOME_MITOTIC_M_M_G1_PHASES	REACTOME_G1_S_TRANSITION	REACTOME_S_PHASE	REACTOME_SYNTHESIS_OF_DNA		REACTOME_HIV_INFECTION	REACTOME_IMMUNE_SYSTEM	REACTOME_M_G1_TRANSITION	REACTOME_CELL_CYCLE_CHECKPOINTS			REACTOME_ORC1_REMOVAL_FROM_CHROMATIN	REACTOME_HOST_INTERACTIONS_OF_HIV_FACTORS	REACTOME_ADAPTIVE_IMMUNE_SYSTEM		REACTOME_ASSEMBLY_OF_THE_PRE_REPLICATIVE_COMPLEX		REACTOME_APOPTOSIS	REACTOME_ANTIGEN_PROCESSING_UBIQUITINATION_PROTEASOME_DEGRADATION		REACTOME_REGULATION_OF_MITOTIC_CELL_CYCLE	REACTOME_CLASS_I_MHC_MEDIATED_ANTIGEN_PROCESSING_PRESENTATION	REACTOME_APC_C_CDH1_MEDIATED_DEGRADATION_OF_CDC20_AND_OTHER_APC_C_CDH1_TARGETED_PROTEINS_IN_LATE_MITOSIS_EARLY_G1	REACTOME_APC_C_CDC20_MEDIATED_DEGRADATION_OF_MITOTIC_PROTEINS	REACTOME_SCFSKP2_MEDIATED_DEGRADATION_OF_P27_P21		REACTOME_CYCLIN_E_ASSOCIATED_EVENTS_DURING_G1_S_TRANSITION_			REACTOME_SIGNALING_BY_THE_B_CELL_RECEPTOR_BCR	REACTOME_SCF_BETA_TRCP_MEDIATED_DEGRADATION_OF_EMI1	REACTOME_VIF_MEDIATED_DEGRADATION_OF_APOBEC3G	REACTOME_P53_DEPENDENT_G1_DNA_DAMAGE_RESPONSE	REACTOME_REGULATION_OF_APOPTOSIS	REACTOME_REGULATION_OF_MRNA_STABILITY_BY_PROTEINS_THAT_BIND_AU_RICH_ELEMENTS		REACTOME_AUTODEGRADATION_OF_CDH1_BY_CDH1_APC_C	REACTOME_DOWNSTREAM_SIGNALING_EVENTS_OF_B_CELL_RECEPTOR_BCR	REACTOME_METABOLISM_OF_AMINO_ACIDS_AND_DERIVATIVES
PSMC2	proteasome (prosome, macropain) 26S subunit, ATPase, 2		REACTOME_METABOLISM_OF_RNA	REACTOME_METABOLISM_OF_MRNA	REACTOME_CELL_CYCLE			REACTOME_CELL_CYCLE_MITOTIC	REACTOME_MITOTIC_G1_G1_S_PHASES	REACTOME_DNA_REPLICATION	REACTOME_MITOTIC_M_M_G1_PHASES	REACTOME_G1_S_TRANSITION	REACTOME_S_PHASE	REACTOME_SYNTHESIS_OF_DNA		REACTOME_HIV_INFECTION	REACTOME_IMMUNE_SYSTEM	REACTOME_M_G1_TRANSITION	REACTOME_CELL_CYCLE_CHECKPOINTS			REACTOME_ORC1_REMOVAL_FROM_CHROMATIN	REACTOME_HOST_INTERACTIONS_OF_HIV_FACTORS	REACTOME_ADAPTIVE_IMMUNE_SYSTEM		REACTOME_ASSEMBLY_OF_THE_PRE_REPLICATIVE_COMPLEX		REACTOME_APOPTOSIS	REACTOME_ANTIGEN_PROCESSING_UBIQUITINATION_PROTEASOME_DEGRADATION		REACTOME_REGULATION_OF_MITOTIC_CELL_CYCLE	REACTOME_CLASS_I_MHC_MEDIATED_ANTIGEN_PROCESSING_PRESENTATION	REACTOME_APC_C_CDH1_MEDIATED_DEGRADATION_OF_CDC20_AND_OTHER_APC_C_CDH1_TARGETED_PROTEINS_IN_LATE_MITOSIS_EARLY_G1	REACTOME_APC_C_CDC20_MEDIATED_DEGRADATION_OF_MITOTIC_PROTEINS	REACTOME_SCFSKP2_MEDIATED_DEGRADATION_OF_P27_P21		REACTOME_CYCLIN_E_ASSOCIATED_EVENTS_DURING_G1_S_TRANSITION_			REACTOME_SIGNALING_BY_THE_B_CELL_RECEPTOR_BCR	REACTOME_SCF_BETA_TRCP_MEDIATED_DEGRADATION_OF_EMI1	REACTOME_VIF_MEDIATED_DEGRADATION_OF_APOBEC3G	REACTOME_P53_DEPENDENT_G1_DNA_DAMAGE_RESPONSE	REACTOME_REGULATION_OF_APOPTOSIS	REACTOME_REGULATION_OF_MRNA_STABILITY_BY_PROTEINS_THAT_BIND_AU_RICH_ELEMENTS		REACTOME_AUTODEGRADATION_OF_CDH1_BY_CDH1_APC_C	REACTOME_DOWNSTREAM_SIGNALING_EVENTS_OF_B_CELL_RECEPTOR_BCR	REACTOME_METABOLISM_OF_AMINO_ACIDS_AND_DERIVATIVES
PSMC4	proteasome (prosome, macropain) 26S subunit, ATPase, 4		REACTOME_METABOLISM_OF_RNA	REACTOME_METABOLISM_OF_MRNA	REACTOME_CELL_CYCLE			REACTOME_CELL_CYCLE_MITOTIC	REACTOME_MITOTIC_G1_G1_S_PHASES	REACTOME_DNA_REPLICATION	REACTOME_MITOTIC_M_M_G1_PHASES	REACTOME_G1_S_TRANSITION	REACTOME_S_PHASE	REACTOME_SYNTHESIS_OF_DNA		REACTOME_HIV_INFECTION	REACTOME_IMMUNE_SYSTEM	REACTOME_M_G1_TRANSITION	REACTOME_CELL_CYCLE_CHECKPOINTS			REACTOME_ORC1_REMOVAL_FROM_CHROMATIN	REACTOME_HOST_INTERACTIONS_OF_HIV_FACTORS	REACTOME_ADAPTIVE_IMMUNE_SYSTEM		REACTOME_ASSEMBLY_OF_THE_PRE_REPLICATIVE_COMPLEX		REACTOME_APOPTOSIS	REACTOME_ANTIGEN_PROCESSING_UBIQUITINATION_PROTEASOME_DEGRADATION		REACTOME_REGULATION_OF_MITOTIC_CELL_CYCLE	REACTOME_CLASS_I_MHC_MEDIATED_ANTIGEN_PROCESSING_PRESENTATION	REACTOME_APC_C_CDH1_MEDIATED_DEGRADATION_OF_CDC20_AND_OTHER_APC_C_CDH1_TARGETED_PROTEINS_IN_LATE_MITOSIS_EARLY_G1	REACTOME_APC_C_CDC20_MEDIATED_DEGRADATION_OF_MITOTIC_PROTEINS	REACTOME_SCFSKP2_MEDIATED_DEGRADATION_OF_P27_P21		REACTOME_CYCLIN_E_ASSOCIATED_EVENTS_DURING_G1_S_TRANSITION_			REACTOME_SIGNALING_BY_THE_B_CELL_RECEPTOR_BCR	REACTOME_SCF_BETA_TRCP_MEDIATED_DEGRADATION_OF_EMI1	REACTOME_VIF_MEDIATED_DEGRADATION_OF_APOBEC3G	REACTOME_P53_DEPENDENT_G1_DNA_DAMAGE_RESPONSE	REACTOME_REGULATION_OF_APOPTOSIS	REACTOME_REGULATION_OF_MRNA_STABILITY_BY_PROTEINS_THAT_BIND_AU_RICH_ELEMENTS		REACTOME_AUTODEGRADATION_OF_CDH1_BY_CDH1_APC_C	REACTOME_DOWNSTREAM_SIGNALING_EVENTS_OF_B_CELL_RECEPTOR_BCR	REACTOME_METABOLISM_OF_AMINO_ACIDS_AND_DERIVATIVES
PSMD1	proteasome (prosome, macropain) 26S subunit, non-ATPase, 1		REACTOME_METABOLISM_OF_RNA	REACTOME_METABOLISM_OF_MRNA	REACTOME_CELL_CYCLE			REACTOME_CELL_CYCLE_MITOTIC	REACTOME_MITOTIC_G1_G1_S_PHASES	REACTOME_DNA_REPLICATION	REACTOME_MITOTIC_M_M_G1_PHASES	REACTOME_G1_S_TRANSITION	REACTOME_S_PHASE	REACTOME_SYNTHESIS_OF_DNA		REACTOME_HIV_INFECTION	REACTOME_IMMUNE_SYSTEM	REACTOME_M_G1_TRANSITION	REACTOME_CELL_CYCLE_CHECKPOINTS			REACTOME_ORC1_REMOVAL_FROM_CHROMATIN	REACTOME_HOST_INTERACTIONS_OF_HIV_FACTORS	REACTOME_ADAPTIVE_IMMUNE_SYSTEM		REACTOME_ASSEMBLY_OF_THE_PRE_REPLICATIVE_COMPLEX		REACTOME_APOPTOSIS	REACTOME_ANTIGEN_PROCESSING_UBIQUITINATION_PROTEASOME_DEGRADATION		REACTOME_REGULATION_OF_MITOTIC_CELL_CYCLE	REACTOME_CLASS_I_MHC_MEDIATED_ANTIGEN_PROCESSING_PRESENTATION	REACTOME_APC_C_CDH1_MEDIATED_DEGRADATION_OF_CDC20_AND_OTHER_APC_C_CDH1_TARGETED_PROTEINS_IN_LATE_MITOSIS_EARLY_G1	REACTOME_APC_C_CDC20_MEDIATED_DEGRADATION_OF_MITOTIC_PROTEINS	REACTOME_SCFSKP2_MEDIATED_DEGRADATION_OF_P27_P21		REACTOME_CYCLIN_E_ASSOCIATED_EVENTS_DURING_G1_S_TRANSITION_			REACTOME_SIGNALING_BY_THE_B_CELL_RECEPTOR_BCR	REACTOME_SCF_BETA_TRCP_MEDIATED_DEGRADATION_OF_EMI1	REACTOME_VIF_MEDIATED_DEGRADATION_OF_APOBEC3G	REACTOME_P53_DEPENDENT_G1_DNA_DAMAGE_RESPONSE	REACTOME_REGULATION_OF_APOPTOSIS	REACTOME_REGULATION_OF_MRNA_STABILITY_BY_PROTEINS_THAT_BIND_AU_RICH_ELEMENTS		REACTOME_AUTODEGRADATION_OF_CDH1_BY_CDH1_APC_C	REACTOME_DOWNSTREAM_SIGNALING_EVENTS_OF_B_CELL_RECEPTOR_BCR	REACTOME_METABOLISM_OF_AMINO_ACIDS_AND_DERIVATIVES
PSMD12	proteasome (prosome, macropain) 26S subunit, non-ATPase, 12		REACTOME_METABOLISM_OF_RNA	REACTOME_METABOLISM_OF_MRNA	REACTOME_CELL_CYCLE			REACTOME_CELL_CYCLE_MITOTIC	REACTOME_MITOTIC_G1_G1_S_PHASES	REACTOME_DNA_REPLICATION	REACTOME_MITOTIC_M_M_G1_PHASES	REACTOME_G1_S_TRANSITION	REACTOME_S_PHASE	REACTOME_SYNTHESIS_OF_DNA		REACTOME_HIV_INFECTION	REACTOME_IMMUNE_SYSTEM	REACTOME_M_G1_TRANSITION	REACTOME_CELL_CYCLE_CHECKPOINTS			REACTOME_ORC1_REMOVAL_FROM_CHROMATIN	REACTOME_HOST_INTERACTIONS_OF_HIV_FACTORS	REACTOME_ADAPTIVE_IMMUNE_SYSTEM		REACTOME_ASSEMBLY_OF_THE_PRE_REPLICATIVE_COMPLEX		REACTOME_APOPTOSIS	REACTOME_ANTIGEN_PROCESSING_UBIQUITINATION_PROTEASOME_DEGRADATION		REACTOME_REGULATION_OF_MITOTIC_CELL_CYCLE	REACTOME_CLASS_I_MHC_MEDIATED_ANTIGEN_PROCESSING_PRESENTATION	REACTOME_APC_C_CDH1_MEDIATED_DEGRADATION_OF_CDC20_AND_OTHER_APC_C_CDH1_TARGETED_PROTEINS_IN_LATE_MITOSIS_EARLY_G1	REACTOME_APC_C_CDC20_MEDIATED_DEGRADATION_OF_MITOTIC_PROTEINS	REACTOME_SCFSKP2_MEDIATED_DEGRADATION_OF_P27_P21		REACTOME_CYCLIN_E_ASSOCIATED_EVENTS_DURING_G1_S_TRANSITION_			REACTOME_SIGNALING_BY_THE_B_CELL_RECEPTOR_BCR	REACTOME_SCF_BETA_TRCP_MEDIATED_DEGRADATION_OF_EMI1	REACTOME_VIF_MEDIATED_DEGRADATION_OF_APOBEC3G	REACTOME_P53_DEPENDENT_G1_DNA_DAMAGE_RESPONSE	REACTOME_REGULATION_OF_APOPTOSIS	REACTOME_REGULATION_OF_MRNA_STABILITY_BY_PROTEINS_THAT_BIND_AU_RICH_ELEMENTS		REACTOME_AUTODEGRADATION_OF_CDH1_BY_CDH1_APC_C	REACTOME_DOWNSTREAM_SIGNALING_EVENTS_OF_B_CELL_RECEPTOR_BCR	REACTOME_METABOLISM_OF_AMINO_ACIDS_AND_DERIVATIVES
PSMD2	proteasome (prosome, macropain) 26S subunit, non-ATPase, 2		REACTOME_METABOLISM_OF_RNA	REACTOME_METABOLISM_OF_MRNA	REACTOME_CELL_CYCLE			REACTOME_CELL_CYCLE_MITOTIC	REACTOME_MITOTIC_G1_G1_S_PHASES	REACTOME_DNA_REPLICATION	REACTOME_MITOTIC_M_M_G1_PHASES	REACTOME_G1_S_TRANSITION	REACTOME_S_PHASE	REACTOME_SYNTHESIS_OF_DNA		REACTOME_HIV_INFECTION	REACTOME_IMMUNE_SYSTEM	REACTOME_M_G1_TRANSITION	REACTOME_CELL_CYCLE_CHECKPOINTS			REACTOME_ORC1_REMOVAL_FROM_CHROMATIN	REACTOME_HOST_INTERACTIONS_OF_HIV_FACTORS	REACTOME_ADAPTIVE_IMMUNE_SYSTEM		REACTOME_ASSEMBLY_OF_THE_PRE_REPLICATIVE_COMPLEX		REACTOME_APOPTOSIS	REACTOME_ANTIGEN_PROCESSING_UBIQUITINATION_PROTEASOME_DEGRADATION		REACTOME_REGULATION_OF_MITOTIC_CELL_CYCLE	REACTOME_CLASS_I_MHC_MEDIATED_ANTIGEN_PROCESSING_PRESENTATION	REACTOME_APC_C_CDH1_MEDIATED_DEGRADATION_OF_CDC20_AND_OTHER_APC_C_CDH1_TARGETED_PROTEINS_IN_LATE_MITOSIS_EARLY_G1	REACTOME_APC_C_CDC20_MEDIATED_DEGRADATION_OF_MITOTIC_PROTEINS	REACTOME_SCFSKP2_MEDIATED_DEGRADATION_OF_P27_P21		REACTOME_CYCLIN_E_ASSOCIATED_EVENTS_DURING_G1_S_TRANSITION_			REACTOME_SIGNALING_BY_THE_B_CELL_RECEPTOR_BCR	REACTOME_SCF_BETA_TRCP_MEDIATED_DEGRADATION_OF_EMI1	REACTOME_VIF_MEDIATED_DEGRADATION_OF_APOBEC3G	REACTOME_P53_DEPENDENT_G1_DNA_DAMAGE_RESPONSE	REACTOME_REGULATION_OF_APOPTOSIS	REACTOME_REGULATION_OF_MRNA_STABILITY_BY_PROTEINS_THAT_BIND_AU_RICH_ELEMENTS		REACTOME_AUTODEGRADATION_OF_CDH1_BY_CDH1_APC_C	REACTOME_DOWNSTREAM_SIGNALING_EVENTS_OF_B_CELL_RECEPTOR_BCR	REACTOME_METABOLISM_OF_AMINO_ACIDS_AND_DERIVATIVES
EXOSC8	exosome component 8		REACTOME_METABOLISM_OF_RNA	REACTOME_METABOLISM_OF_MRNA																																									REACTOME_REGULATION_OF_MRNA_STABILITY_BY_PROTEINS_THAT_BIND_AU_RICH_ELEMENTS
LSM2	LSM2 homolog, U6 small nuclear RNA associated (S. cerevisiae)		REACTOME_METABOLISM_OF_RNA	REACTOME_METABOLISM_OF_MRNA
LSM3	LSM3 homolog, U6 small nuclear RNA associated (S. cerevisiae)		REACTOME_METABOLISM_OF_RNA	REACTOME_METABOLISM_OF_MRNA
NUP205	nucleoporin 205kDa		REACTOME_METABOLISM_OF_RNA			REACTOME_INFLUENZA_LIFE_CYCLE										REACTOME_HIV_INFECTION	REACTOME_IMMUNE_SYSTEM						REACTOME_HOST_INTERACTIONS_OF_HIV_FACTORS																REACTOME_HIV_LIFE_CYCLE
TPR	translocated promoter region (to activated MET oncogene)		REACTOME_METABOLISM_OF_RNA			REACTOME_INFLUENZA_LIFE_CYCLE										REACTOME_HIV_INFECTION	REACTOME_IMMUNE_SYSTEM						REACTOME_HOST_INTERACTIONS_OF_HIV_FACTORS																REACTOME_HIV_LIFE_CYCLE
SNRPD1	small nuclear ribonucleoprotein D1 polypeptide 16kDa		REACTOME_METABOLISM_OF_RNA
HSP90AA1	heat shock protein 90kDa alpha (cytosolic), class A member 1				REACTOME_CELL_CYCLE	REACTOME_INFLUENZA_LIFE_CYCLE		REACTOME_CELL_CYCLE_MITOTIC												REACTOME_INFLUENZA_VIRAL_RNA_TRANSCRIPTION_AND_REPLICATION
MCM3	MCM3 minichromosome maintenance deficient 3 (S. cerevisiae)				REACTOME_CELL_CYCLE			REACTOME_CELL_CYCLE_MITOTIC	REACTOME_MITOTIC_G1_G1_S_PHASES	REACTOME_DNA_REPLICATION	REACTOME_MITOTIC_M_M_G1_PHASES	REACTOME_G1_S_TRANSITION	REACTOME_S_PHASE	REACTOME_SYNTHESIS_OF_DNA				REACTOME_M_G1_TRANSITION	REACTOME_CELL_CYCLE_CHECKPOINTS			REACTOME_ORC1_REMOVAL_FROM_CHROMATIN				REACTOME_ASSEMBLY_OF_THE_PRE_REPLICATIVE_COMPLEX				REACTOME_DNA_STRAND_ELONGATION								REACTOME_ACTIVATION_OF_THE_PRE_REPLICATIVE_COMPLEX
MCM4	MCM4 minichromosome maintenance deficient 4 (S. cerevisiae)				REACTOME_CELL_CYCLE			REACTOME_CELL_CYCLE_MITOTIC	REACTOME_MITOTIC_G1_G1_S_PHASES	REACTOME_DNA_REPLICATION	REACTOME_MITOTIC_M_M_G1_PHASES	REACTOME_G1_S_TRANSITION	REACTOME_S_PHASE	REACTOME_SYNTHESIS_OF_DNA				REACTOME_M_G1_TRANSITION	REACTOME_CELL_CYCLE_CHECKPOINTS			REACTOME_ORC1_REMOVAL_FROM_CHROMATIN				REACTOME_ASSEMBLY_OF_THE_PRE_REPLICATIVE_COMPLEX				REACTOME_DNA_STRAND_ELONGATION								REACTOME_ACTIVATION_OF_THE_PRE_REPLICATIVE_COMPLEX
MCM6	MCM6 minichromosome maintenance deficient 6 (MIS5 homolog, S. pombe) (S. cerevisiae)				REACTOME_CELL_CYCLE			REACTOME_CELL_CYCLE_MITOTIC	REACTOME_MITOTIC_G1_G1_S_PHASES	REACTOME_DNA_REPLICATION	REACTOME_MITOTIC_M_M_G1_PHASES	REACTOME_G1_S_TRANSITION	REACTOME_S_PHASE	REACTOME_SYNTHESIS_OF_DNA				REACTOME_M_G1_TRANSITION	REACTOME_CELL_CYCLE_CHECKPOINTS			REACTOME_ORC1_REMOVAL_FROM_CHROMATIN				REACTOME_ASSEMBLY_OF_THE_PRE_REPLICATIVE_COMPLEX				REACTOME_DNA_STRAND_ELONGATION								REACTOME_ACTIVATION_OF_THE_PRE_REPLICATIVE_COMPLEX
MCM7	MCM7 minichromosome maintenance deficient 7 (S. cerevisiae)				REACTOME_CELL_CYCLE			REACTOME_CELL_CYCLE_MITOTIC	REACTOME_MITOTIC_G1_G1_S_PHASES	REACTOME_DNA_REPLICATION	REACTOME_MITOTIC_M_M_G1_PHASES	REACTOME_G1_S_TRANSITION	REACTOME_S_PHASE	REACTOME_SYNTHESIS_OF_DNA				REACTOME_M_G1_TRANSITION	REACTOME_CELL_CYCLE_CHECKPOINTS			REACTOME_ORC1_REMOVAL_FROM_CHROMATIN				REACTOME_ASSEMBLY_OF_THE_PRE_REPLICATIVE_COMPLEX				REACTOME_DNA_STRAND_ELONGATION								REACTOME_ACTIVATION_OF_THE_PRE_REPLICATIVE_COMPLEX
RPA1	replication protein A1, 70kDa				REACTOME_CELL_CYCLE			REACTOME_CELL_CYCLE_MITOTIC	REACTOME_MITOTIC_G1_G1_S_PHASES	REACTOME_DNA_REPLICATION	REACTOME_MITOTIC_M_M_G1_PHASES	REACTOME_G1_S_TRANSITION	REACTOME_S_PHASE	REACTOME_SYNTHESIS_OF_DNA				REACTOME_M_G1_TRANSITION	REACTOME_CELL_CYCLE_CHECKPOINTS											REACTOME_DNA_STRAND_ELONGATION								REACTOME_ACTIVATION_OF_THE_PRE_REPLICATIVE_COMPLEX
PRIM1	primase, polypeptide 1, 49kDa				REACTOME_CELL_CYCLE			REACTOME_CELL_CYCLE_MITOTIC	REACTOME_MITOTIC_G1_G1_S_PHASES	REACTOME_DNA_REPLICATION	REACTOME_MITOTIC_M_M_G1_PHASES	REACTOME_G1_S_TRANSITION	REACTOME_S_PHASE	REACTOME_SYNTHESIS_OF_DNA				REACTOME_M_G1_TRANSITION												REACTOME_DNA_STRAND_ELONGATION								REACTOME_ACTIVATION_OF_THE_PRE_REPLICATIVE_COMPLEX
DBF4	DBF4 homolog (S. cerevisiae)				REACTOME_CELL_CYCLE			REACTOME_CELL_CYCLE_MITOTIC	REACTOME_MITOTIC_G1_G1_S_PHASES	REACTOME_DNA_REPLICATION	REACTOME_MITOTIC_M_M_G1_PHASES	REACTOME_G1_S_TRANSITION						REACTOME_M_G1_TRANSITION	REACTOME_CELL_CYCLE_CHECKPOINTS																			REACTOME_ACTIVATION_OF_THE_PRE_REPLICATIVE_COMPLEX
CCNA2	cyclin A2				REACTOME_CELL_CYCLE			REACTOME_CELL_CYCLE_MITOTIC	REACTOME_MITOTIC_G1_G1_S_PHASES	REACTOME_DNA_REPLICATION		REACTOME_G1_S_TRANSITION	REACTOME_S_PHASE	REACTOME_SYNTHESIS_OF_DNA								REACTOME_ORC1_REMOVAL_FROM_CHROMATIN									REACTOME_REGULATION_OF_MITOTIC_CELL_CYCLE				REACTOME_SCFSKP2_MEDIATED_DEGRADATION_OF_P27_P21		REACTOME_CYCLIN_E_ASSOCIATED_EVENTS_DURING_G1_S_TRANSITION_
PCNA	proliferating cell nuclear antigen				REACTOME_CELL_CYCLE			REACTOME_CELL_CYCLE_MITOTIC	REACTOME_MITOTIC_G1_G1_S_PHASES	REACTOME_DNA_REPLICATION		REACTOME_G1_S_TRANSITION	REACTOME_S_PHASE	REACTOME_SYNTHESIS_OF_DNA																REACTOME_DNA_STRAND_ELONGATION
CKS1B	CDC28 protein kinase regulatory subunit 1B				REACTOME_CELL_CYCLE			REACTOME_CELL_CYCLE_MITOTIC	REACTOME_MITOTIC_G1_G1_S_PHASES			REACTOME_G1_S_TRANSITION	REACTOME_S_PHASE																						REACTOME_SCFSKP2_MEDIATED_DEGRADATION_OF_P27_P21		REACTOME_CYCLIN_E_ASSOCIATED_EVENTS_DURING_G1_S_TRANSITION_
TFDP1	transcription factor Dp-1				REACTOME_CELL_CYCLE			REACTOME_CELL_CYCLE_MITOTIC	REACTOME_MITOTIC_G1_G1_S_PHASES			REACTOME_G1_S_TRANSITION																REACTOME_APOPTOSIS
CDK4	cyclin-dependent kinase 4				REACTOME_CELL_CYCLE			REACTOME_CELL_CYCLE_MITOTIC	REACTOME_MITOTIC_G1_G1_S_PHASES				REACTOME_S_PHASE
CCND1	cyclin D1				REACTOME_CELL_CYCLE			REACTOME_CELL_CYCLE_MITOTIC	REACTOME_MITOTIC_G1_G1_S_PHASES				REACTOME_S_PHASE
RANGAP1	Ran GTPase activating protein 1				REACTOME_CELL_CYCLE			REACTOME_CELL_CYCLE_MITOTIC		REACTOME_DNA_REPLICATION	REACTOME_MITOTIC_M_M_G1_PHASES					REACTOME_HIV_INFECTION							REACTOME_HOST_INTERACTIONS_OF_HIV_FACTORS													REACTOME_MITOTIC_PROMETAPHASE			REACTOME_HIV_LIFE_CYCLE
CDC20	CDC20 cell division cycle 20 homolog (S. cerevisiae)				REACTOME_CELL_CYCLE			REACTOME_CELL_CYCLE_MITOTIC		REACTOME_DNA_REPLICATION	REACTOME_MITOTIC_M_M_G1_PHASES						REACTOME_IMMUNE_SYSTEM		REACTOME_CELL_CYCLE_CHECKPOINTS					REACTOME_ADAPTIVE_IMMUNE_SYSTEM					REACTOME_ANTIGEN_PROCESSING_UBIQUITINATION_PROTEASOME_DEGRADATION		REACTOME_REGULATION_OF_MITOTIC_CELL_CYCLE	REACTOME_CLASS_I_MHC_MEDIATED_ANTIGEN_PROCESSING_PRESENTATION	REACTOME_APC_C_CDH1_MEDIATED_DEGRADATION_OF_CDC20_AND_OTHER_APC_C_CDH1_TARGETED_PROTEINS_IN_LATE_MITOSIS_EARLY_G1	REACTOME_APC_C_CDC20_MEDIATED_DEGRADATION_OF_MITOTIC_PROTEINS		REACTOME_MITOTIC_PROMETAPHASE					REACTOME_SCF_BETA_TRCP_MEDIATED_DEGRADATION_OF_EMI1
KIF20A	kinesin family member 20A				REACTOME_CELL_CYCLE			REACTOME_CELL_CYCLE_MITOTIC		REACTOME_DNA_REPLICATION	REACTOME_MITOTIC_M_M_G1_PHASES						REACTOME_IMMUNE_SYSTEM							REACTOME_ADAPTIVE_IMMUNE_SYSTEM
KIF23	kinesin family member 23				REACTOME_CELL_CYCLE			REACTOME_CELL_CYCLE_MITOTIC		REACTOME_DNA_REPLICATION	REACTOME_MITOTIC_M_M_G1_PHASES						REACTOME_IMMUNE_SYSTEM							REACTOME_ADAPTIVE_IMMUNE_SYSTEM
CKAP5	cytoskeleton associated protein 5				REACTOME_CELL_CYCLE			REACTOME_CELL_CYCLE_MITOTIC		REACTOME_DNA_REPLICATION	REACTOME_MITOTIC_M_M_G1_PHASES																									REACTOME_MITOTIC_PROMETAPHASE
RAD21	RAD21 homolog (S. pombe)				REACTOME_CELL_CYCLE			REACTOME_CELL_CYCLE_MITOTIC		REACTOME_DNA_REPLICATION	REACTOME_MITOTIC_M_M_G1_PHASES																									REACTOME_MITOTIC_PROMETAPHASE
SMC3	structural maintenance of chromosomes 3				REACTOME_CELL_CYCLE			REACTOME_CELL_CYCLE_MITOTIC		REACTOME_DNA_REPLICATION	REACTOME_MITOTIC_M_M_G1_PHASES																									REACTOME_MITOTIC_PROMETAPHASE
AHCTF1	AT hook containing transcription factor 1				REACTOME_CELL_CYCLE			REACTOME_CELL_CYCLE_MITOTIC		REACTOME_DNA_REPLICATION	REACTOME_MITOTIC_M_M_G1_PHASES																									REACTOME_MITOTIC_PROMETAPHASE
BUB1	BUB1 budding uninhibited by benzimidazoles 1 homolog (yeast)				REACTOME_CELL_CYCLE			REACTOME_CELL_CYCLE_MITOTIC		REACTOME_DNA_REPLICATION	REACTOME_MITOTIC_M_M_G1_PHASES																									REACTOME_MITOTIC_PROMETAPHASE
INCENP	inner centromere protein antigens 135/155kDa				REACTOME_CELL_CYCLE			REACTOME_CELL_CYCLE_MITOTIC		REACTOME_DNA_REPLICATION	REACTOME_MITOTIC_M_M_G1_PHASES																									REACTOME_MITOTIC_PROMETAPHASE
RCC2	regulator of chromosome condensation 2				REACTOME_CELL_CYCLE			REACTOME_CELL_CYCLE_MITOTIC		REACTOME_DNA_REPLICATION	REACTOME_MITOTIC_M_M_G1_PHASES																									REACTOME_MITOTIC_PROMETAPHASE
LIG1	ligase I, DNA, ATP-dependent				REACTOME_CELL_CYCLE			REACTOME_CELL_CYCLE_MITOTIC		REACTOME_DNA_REPLICATION			REACTOME_S_PHASE	REACTOME_SYNTHESIS_OF_DNA		REACTOME_HIV_INFECTION														REACTOME_DNA_STRAND_ELONGATION									REACTOME_HIV_LIFE_CYCLE
ANAPC5	anaphase promoting complex subunit 5				REACTOME_CELL_CYCLE			REACTOME_CELL_CYCLE_MITOTIC									REACTOME_IMMUNE_SYSTEM		REACTOME_CELL_CYCLE_CHECKPOINTS					REACTOME_ADAPTIVE_IMMUNE_SYSTEM					REACTOME_ANTIGEN_PROCESSING_UBIQUITINATION_PROTEASOME_DEGRADATION		REACTOME_REGULATION_OF_MITOTIC_CELL_CYCLE	REACTOME_CLASS_I_MHC_MEDIATED_ANTIGEN_PROCESSING_PRESENTATION	REACTOME_APC_C_CDH1_MEDIATED_DEGRADATION_OF_CDC20_AND_OTHER_APC_C_CDH1_TARGETED_PROTEINS_IN_LATE_MITOSIS_EARLY_G1	REACTOME_APC_C_CDC20_MEDIATED_DEGRADATION_OF_MITOTIC_PROTEINS													REACTOME_AUTODEGRADATION_OF_CDH1_BY_CDH1_APC_C
PTTG1	pituitary tumor-transforming 1				REACTOME_CELL_CYCLE			REACTOME_CELL_CYCLE_MITOTIC																							REACTOME_REGULATION_OF_MITOTIC_CELL_CYCLE		REACTOME_APC_C_CDH1_MEDIATED_DEGRADATION_OF_CDC20_AND_OTHER_APC_C_CDH1_TARGETED_PROTEINS_IN_LATE_MITOSIS_EARLY_G1	REACTOME_APC_C_CDC20_MEDIATED_DEGRADATION_OF_MITOTIC_PROTEINS
PRKAR2B	protein kinase, cAMP-dependent, regulatory, type II, beta				REACTOME_CELL_CYCLE			REACTOME_CELL_CYCLE_MITOTIC
YWHAE	tyrosine 3-monooxygenase/tryptophan 5-monooxygenase activation protein, epsilon polypeptide				REACTOME_CELL_CYCLE			REACTOME_CELL_CYCLE_MITOTIC
NEK2	NIMA (never in mitosis gene a)-related kinase 2				REACTOME_CELL_CYCLE			REACTOME_CELL_CYCLE_MITOTIC
TUBB	tubulin, beta				REACTOME_CELL_CYCLE			REACTOME_CELL_CYCLE_MITOTIC
NPM1	nucleophosmin (nucleolar phosphoprotein B23, numatrin)				REACTOME_CELL_CYCLE											REACTOME_HIV_INFECTION							REACTOME_HOST_INTERACTIONS_OF_HIV_FACTORS
MDM2	Mdm2, transformed 3T3 cell double minute 2, p53 binding protein (mouse)				REACTOME_CELL_CYCLE												REACTOME_IMMUNE_SYSTEM		REACTOME_CELL_CYCLE_CHECKPOINTS					REACTOME_ADAPTIVE_IMMUNE_SYSTEM																REACTOME_SIGNALING_BY_THE_B_CELL_RECEPTOR_BCR			REACTOME_P53_DEPENDENT_G1_DNA_DAMAGE_RESPONSE					REACTOME_DOWNSTREAM_SIGNALING_EVENTS_OF_B_CELL_RECEPTOR_BCR
RBBP7	retinoblastoma binding protein 7				REACTOME_CELL_CYCLE
KPNB1	karyopherin (importin) beta 1					REACTOME_INFLUENZA_LIFE_CYCLE										REACTOME_HIV_INFECTION	REACTOME_IMMUNE_SYSTEM						REACTOME_HOST_INTERACTIONS_OF_HIV_FACTORS					REACTOME_APOPTOSIS
GRSF1	G-rich RNA sequence binding factor 1					REACTOME_INFLUENZA_LIFE_CYCLE														REACTOME_INFLUENZA_VIRAL_RNA_TRANSCRIPTION_AND_REPLICATION
TCEB1	transcription elongation factor B (SIII), polypeptide 1 (15kDa, elongin C)															REACTOME_HIV_INFECTION	REACTOME_IMMUNE_SYSTEM						REACTOME_HOST_INTERACTIONS_OF_HIV_FACTORS	REACTOME_ADAPTIVE_IMMUNE_SYSTEM					REACTOME_ANTIGEN_PROCESSING_UBIQUITINATION_PROTEASOME_DEGRADATION			REACTOME_CLASS_I_MHC_MEDIATED_ANTIGEN_PROCESSING_PRESENTATION							REACTOME_HIV_LIFE_CYCLE			REACTOME_VIF_MEDIATED_DEGRADATION_OF_APOBEC3G
PSIP1	PC4 and SFRS1 interacting protein 1															REACTOME_HIV_INFECTION							REACTOME_HOST_INTERACTIONS_OF_HIV_FACTORS																REACTOME_HIV_LIFE_CYCLE
NMT1	N-myristoyltransferase 1															REACTOME_HIV_INFECTION												REACTOME_APOPTOSIS											REACTOME_HIV_LIFE_CYCLE
GTF2H1	general transcription factor IIH, polypeptide 1, 62kDa															REACTOME_HIV_INFECTION																							REACTOME_HIV_LIFE_CYCLE
SSRP1	structure specific recognition protein 1															REACTOME_HIV_INFECTION																							REACTOME_HIV_LIFE_CYCLE
SUPT16H	suppressor of Ty 16 homolog (S. cerevisiae)															REACTOME_HIV_INFECTION																							REACTOME_HIV_LIFE_CYCLE
NEDD4	neural precursor cell expressed, developmentally down-regulated 4																REACTOME_IMMUNE_SYSTEM							REACTOME_ADAPTIVE_IMMUNE_SYSTEM					REACTOME_ANTIGEN_PROCESSING_UBIQUITINATION_PROTEASOME_DEGRADATION			REACTOME_CLASS_I_MHC_MEDIATED_ANTIGEN_PROCESSING_PRESENTATION
UBE2D3	ubiquitin-conjugating enzyme E2D 3 (UBC4/5 homolog, yeast)																REACTOME_IMMUNE_SYSTEM							REACTOME_ADAPTIVE_IMMUNE_SYSTEM					REACTOME_ANTIGEN_PROCESSING_UBIQUITINATION_PROTEASOME_DEGRADATION			REACTOME_CLASS_I_MHC_MEDIATED_ANTIGEN_PROCESSING_PRESENTATION
CUL3	cullin 3																REACTOME_IMMUNE_SYSTEM							REACTOME_ADAPTIVE_IMMUNE_SYSTEM					REACTOME_ANTIGEN_PROCESSING_UBIQUITINATION_PROTEASOME_DEGRADATION			REACTOME_CLASS_I_MHC_MEDIATED_ANTIGEN_PROCESSING_PRESENTATION
SAE1	-																REACTOME_IMMUNE_SYSTEM							REACTOME_ADAPTIVE_IMMUNE_SYSTEM					REACTOME_ANTIGEN_PROCESSING_UBIQUITINATION_PROTEASOME_DEGRADATION			REACTOME_CLASS_I_MHC_MEDIATED_ANTIGEN_PROCESSING_PRESENTATION
TRIP12	thyroid hormone receptor interactor 12																REACTOME_IMMUNE_SYSTEM							REACTOME_ADAPTIVE_IMMUNE_SYSTEM					REACTOME_ANTIGEN_PROCESSING_UBIQUITINATION_PROTEASOME_DEGRADATION			REACTOME_CLASS_I_MHC_MEDIATED_ANTIGEN_PROCESSING_PRESENTATION
UBE2S	ubiquitin-conjugating enzyme E2S																REACTOME_IMMUNE_SYSTEM							REACTOME_ADAPTIVE_IMMUNE_SYSTEM					REACTOME_ANTIGEN_PROCESSING_UBIQUITINATION_PROTEASOME_DEGRADATION			REACTOME_CLASS_I_MHC_MEDIATED_ANTIGEN_PROCESSING_PRESENTATION
NRAS	neuroblastoma RAS viral (v-ras) oncogene homolog																REACTOME_IMMUNE_SYSTEM							REACTOME_ADAPTIVE_IMMUNE_SYSTEM																REACTOME_SIGNALING_BY_THE_B_CELL_RECEPTOR_BCR								REACTOME_DOWNSTREAM_SIGNALING_EVENTS_OF_B_CELL_RECEPTOR_BCR
CALM2	calmodulin 2 (phosphorylase kinase, delta)																REACTOME_IMMUNE_SYSTEM							REACTOME_ADAPTIVE_IMMUNE_SYSTEM																REACTOME_SIGNALING_BY_THE_B_CELL_RECEPTOR_BCR
SH3KBP1	SH3-domain kinase binding protein 1																REACTOME_IMMUNE_SYSTEM							REACTOME_ADAPTIVE_IMMUNE_SYSTEM																REACTOME_SIGNALING_BY_THE_B_CELL_RECEPTOR_BCR
KIF5B	kinesin family member 5B																REACTOME_IMMUNE_SYSTEM							REACTOME_ADAPTIVE_IMMUNE_SYSTEM
KIF11	kinesin family member 11																REACTOME_IMMUNE_SYSTEM							REACTOME_ADAPTIVE_IMMUNE_SYSTEM
ITGB1	integrin, beta 1 (fibronectin receptor, beta polypeptide, antigen CD29 includes MDF2, MSK12)																REACTOME_IMMUNE_SYSTEM							REACTOME_ADAPTIVE_IMMUNE_SYSTEM
CTSL2	cathepsin L2																REACTOME_IMMUNE_SYSTEM							REACTOME_ADAPTIVE_IMMUNE_SYSTEM
HMGB1	high-mobility group box 1																REACTOME_IMMUNE_SYSTEM											REACTOME_APOPTOSIS
EIF4G2	eukaryotic translation initiation factor 4 gamma, 2																REACTOME_IMMUNE_SYSTEM
KPNA2	karyopherin alpha 2 (RAG cohort 1, importin alpha 1)																REACTOME_IMMUNE_SYSTEM
CD44	CD44 molecule (Indian blood group)																REACTOME_IMMUNE_SYSTEM
HSP90AB1	heat shock protein 90kDa alpha (cytosolic), class B member 1																REACTOME_IMMUNE_SYSTEM
HSP90B1	heat shock protein 90kDa beta (Grp94), member 1																REACTOME_IMMUNE_SYSTEM
TAX1BP1	Tax1 (human T-cell leukemia virus type I) binding protein 1																REACTOME_IMMUNE_SYSTEM
CASP3	caspase 3, apoptosis-related cysteine peptidase																											REACTOME_APOPTOSIS																REACTOME_REGULATION_OF_APOPTOSIS
PPP3R1	protein phosphatase 3 (formerly 2B), regulatory subunit B, 19kDa, alpha isoform (calcineurin B, type I)																											REACTOME_APOPTOSIS
FNTA	farnesyltransferase, CAAX box, alpha																											REACTOME_APOPTOSIS
EPRS	glutamyl-prolyl-tRNA synthetase																																													REACTOME_CYTOSOLIC_TRNA_AMINOACYLATION
HARS	histidyl-tRNA synthetase																																													REACTOME_CYTOSOLIC_TRNA_AMINOACYLATION
IARS	isoleucine-tRNA synthetase																																													REACTOME_CYTOSOLIC_TRNA_AMINOACYLATION
LARS	leucyl-tRNA synthetase																																													REACTOME_CYTOSOLIC_TRNA_AMINOACYLATION
NARS	asparaginyl-tRNA synthetase																																													REACTOME_CYTOSOLIC_TRNA_AMINOACYLATION
RARS	arginyl-tRNA synthetase																																													REACTOME_CYTOSOLIC_TRNA_AMINOACYLATION
DLD	dihydrolipoamide dehydrogenase																																																REACTOME_METABOLISM_OF_AMINO_ACIDS_AND_DERIVATIVES
ALDH18A1	aldehyde dehydrogenase 18 family, member A1																																																REACTOME_METABOLISM_OF_AMINO_ACIDS_AND_DERIVATIVES
PSAT1	phosphoserine aminotransferase 1																																																REACTOME_METABOLISM_OF_AMINO_ACIDS_AND_DERIVATIVES
BCAT1	branched chain aminotransferase 1, cytosolic																																																REACTOME_METABOLISM_OF_AMINO_ACIDS_AND_DERIVATIVES
MTAP	methylthioadenosine phosphorylase																																																REACTOME_METABOLISM_OF_AMINO_ACIDS_AND_DERIVATIVES
SRRM1	serine/arginine repetitive matrix 1
SF3B1	splicing factor 3b, subunit 1, 155kDa
SF3B14	-
DHX9	DEAH (Asp-Glu-Ala-His) box polypeptide 9
YBX1	Y box binding protein 1
ERCC1	excision repair cross-complementing rodent repair deficiency, complementation group 1 (includes overlapping antisense sequence)
PDHA1	pyruvate dehydrogenase (lipoamide) alpha 1
PDHB	pyruvate dehydrogenase (lipoamide) beta
LOC727947	-
NDUFA5	NADH dehydrogenase (ubiquinone) 1 alpha subcomplex, 5, 13kDa
NDUFS1	NADH dehydrogenase (ubiquinone) Fe-S protein 1, 75kDa (NADH-coenzyme Q reductase)
NDUFS5	NADH dehydrogenase (ubiquinone) Fe-S protein 5, 15kDa (NADH-coenzyme Q reductase)
ATP5H	ATP synthase, H+ transporting, mitochondrial F0 complex, subunit d
PPP3CA	protein phosphatase 3 (formerly 2B), catalytic subunit, alpha isoform (calcineurin A alpha)
ECT2	epithelial cell transforming sequence 2 oncogene
NGFRAP1	nerve growth factor receptor (TNFRSF16) associated protein 1
RTN4	reticulon 4
SEMA3A	sema domain, immunoglobulin domain (Ig), short basic domain, secreted, (semaphorin) 3A
ROCK2	Rho-associated, coiled-coil containing protein kinase 2
RDX	radixin
STIP1	stress-induced-phosphoprotein 1 (Hsp70/Hsp90-organizing protein)
CTNNA1	catenin (cadherin-associated protein), alpha 1, 102kDa
BNIP2	BCL2/adenovirus E1B 19kDa interacting protein 2
MED10	mediator of RNA polymerase II transcription, subunit 10 homolog (NUT2, S. cerevisiae)
POLR1D	polymerase (RNA) I polypeptide D, 16kDa
SSB	Sjogren syndrome antigen B (autoantigen La)
CBX3	chromobox homolog 3 (HP1 gamma homolog, Drosophila)
HIF1A	hypoxia-inducible factor 1, alpha subunit (basic helix-loop-helix transcription factor)
PLA2G4A	phospholipase A2, group IVA (cytosolic, calcium-dependent)
CAV1	caveolin 1, caveolae protein, 22kDa
SLC3A2	solute carrier family 3 (activators of dibasic and neutral amino acid transport), member 2
CALU	calumenin
PLA2G7	phospholipase A2, group VII (platelet-activating factor acetylhydrolase, plasma)
PDIA6	protein disulfide isomerase family A, member 6
TPM3	tropomyosin 3
CALD1	caldesmon 1
FGF7	fibroblast growth factor 7 (keratinocyte growth factor)
PPP1CB	protein phosphatase 1, catalytic subunit, beta isoform
HMMR	hyaluronan-mediated motility receptor (RHAMM)
SPP1	secreted phosphoprotein 1 (osteopontin, bone sialoprotein I, early T-lymphocyte activation 1)
TMED2	transmembrane emp24 domain trafficking protein 2
ARHGAP11A	Rho GTPase activating protein 11A
ARHGDIB	Rho GDP dissociation inhibitor (GDI) beta
GDI2	GDP dissociation inhibitor 2
PRPS1	phosphoribosyl pyrophosphate synthetase 1
ADSS	adenylosuccinate synthase
XDH	xanthine dehydrogenase
RRM1	ribonucleotide reductase M1 polypeptide
FADS1	fatty acid desaturase 1
GLIPR1	GLI pathogenesis-related 1 (glioma)
OXCT1	3-oxoacid CoA transferase 1
CYP51A1	cytochrome P450, family 51, subfamily A, polypeptide 1
SH3D19	-
SNX5	sorting nexin 5
UGDH	UDP-glucose dehydrogenase
XPO5	exportin 5
CPOX	coproporphyrinogen oxidase
ABCE1	ATP-binding cassette, sub-family E (OABP), member 1
ABI1	abl-interactor 1
ACAT2	acetyl-Coenzyme A acetyltransferase 2 (acetoacetyl Coenzyme A thiolase)
ADH5	alcohol dehydrogenase 5 (class III), chi polypeptide
AHCYL1	S-adenosylhomocysteine hydrolase-like 1
ANLN	anillin, actin binding protein
ANP32E	acidic (leucine-rich) nuclear phosphoprotein 32 family, member E
ANTXR2	anthrax toxin receptor 2
ANXA2	annexin A2
ANXA3	annexin A3
ARL6IP5	ADP-ribosylation-like factor 6 interacting protein 5
ARL8B	ADP-ribosylation factor-like 8B
ASH2L	ash2 (absent, small, or homeotic)-like (Drosophila)
ASNSD1	asparagine synthetase domain containing 1
ATP2B1	ATPase, Ca++ transporting, plasma membrane 1
AVPI1	arginine vasopressin-induced 1
AXL	AXL receptor tyrosine kinase
BAZ1B	bromodomain adjacent to zinc finger domain, 1B
BCLAF1	BCL2-associated transcription factor 1
BMI1	B lymphoma Mo-MLV insertion region (mouse)
BTF3	basic transcription factor 3
BZW2	basic leucine zipper and W2 domains 2
C11ORF46	chromosome 11 open reading frame 46
C12ORF41	chromosome 12 open reading frame 41
C22ORF28	chromosome 22 open reading frame 28
C6ORF115	chromosome 6 open reading frame 115
C8ORF59	chromosome 8 open reading frame 59
C9ORF119	chromosome 9 open reading frame 119
CAPG	capping protein (actin filament), gelsolin-like
CAST	calpastatin
CBFB	core-binding factor, beta subunit
CDCA7	cell division cycle associated 7
CDH26	cadherin-like 26
CENPE	centromere protein E, 312kDa
CFDP1	craniofacial development protein 1
CHCHD1	coiled-coil-helix-coiled-coil-helix domain containing 1
CHD4	chromodomain helicase DNA binding protein 4
CKAP2	cytoskeleton associated protein 2
CKAP2L	cytoskeleton associated protein 2-like
CNBP	CCHC-type zinc finger, nucleic acid binding protein
COMMD3	COMM domain containing 3
COPS2	COP9 constitutive photomorphogenic homolog subunit 2 (Arabidopsis)
COPS5	COP9 constitutive photomorphogenic homolog subunit 5 (Arabidopsis)
CRYZL1	crystallin, zeta (quinone reductase)-like 1
CSDE1	cold shock domain containing E1, RNA-binding
CSE1L	CSE1 chromosome segregation 1-like (yeast)
CTCF	CCCTC-binding factor (zinc finger protein)
CYR61	cysteine-rich, angiogenic inducer, 61
DDR2	discoidin domain receptor family, member 2
DDX1	DEAD (Asp-Glu-Ala-Asp) box polypeptide 1
DDX18	DEAD (Asp-Glu-Ala-Asp) box polypeptide 18
DDX21	DEAD (Asp-Glu-Ala-Asp) box polypeptide 21
DDX39	DEAD (Asp-Glu-Ala-Asp) box polypeptide 39
DDX3X	DEAD (Asp-Glu-Ala-Asp) box polypeptide 3, X-linked
DEK	DEK oncogene (DNA binding)
DHX15	DEAH (Asp-Glu-Ala-His) box polypeptide 15
DIAPH3	diaphanous homolog 3 (Drosophila)
DNAJC7	DnaJ (Hsp40) homolog, subfamily C, member 7
DYNLRB1	dynein, light chain, roadblock-type 1
DYNLT3	dynein, light chain, Tctex-type 3
EDD1	E3 ubiquitin protein ligase, HECT domain containing, 1
EMG1	EMG1 nucleolar protein homolog (S. cerevisiae)
ENSA	endosulfine alpha
EXOSC10	exosome component 10
EZH2	enhancer of zeste homolog 2 (Drosophila)
FKBP3	FK506 binding protein 3, 25kDa
FOSL1	FOS-like antigen 1
FOXM1	forkhead box M1
FRG1	FSHD region gene 1
FTSJ3	FtsJ homolog 3 (E. coli)
GAS5	growth arrest-specific 5
GFM1	G elongation factor, mitochondrial 1
GLO1	glyoxalase I
GTF2H5	general transcription factor IIH, polypeptide 5
HAX1	HCLS1 associated protein X-1
HDLBP	high density lipoprotein binding protein (vigilin)
HEATR3	HEAT repeat containing 3
HINT1	histidine triad nucleotide binding protein 1
HMGN1	high-mobility group nucleosome binding domain 1
HNRPC	heterogeneous nuclear ribonucleoprotein C (C1/C2)
HNRPK	heterogeneous nuclear ribonucleoprotein K
HNRPR	heterogeneous nuclear ribonucleoprotein R
HNRPU	heterogeneous nuclear ribonucleoprotein U (scaffold attachment factor A)
HSPA4L	heat shock 70kDa protein 4-like
IFRD1	interferon-related developmental regulator 1
ILF2	interleukin enhancer binding factor 2, 45kDa
ITGBL1	integrin, beta-like 1 (with EGF-like repeat domains)
KIAA0101	KIAA0101
LAP3	leucine aminopeptidase 3
LARP4	La ribonucleoprotein domain family, member 4
LGALS1	lectin, galactoside-binding, soluble, 1 (galectin 1)
LIN7C	lin-7 homolog C (C. elegans)
LOC643037	-
LOC653702	-
LOC727761	-
LOC728202	-
LOC728937	-
LOC729659	-
LRPPRC	leucine-rich PPR-motif containing
LSM14A	LSM14 homolog A (SCD6, S. cerevisiae)
LUC7L2	LUC7-like 2 (S. cerevisiae)
LYAR	-
MATR3	matrin 3
MBNL1	muscleblind-like (Drosophila)
MGEA5	meningioma expressed antigen 5 (hyaluronidase)
MKI67IP	MKI67 (FHA domain) interacting nucleolar phosphoprotein
MLSTD2	male sterility domain containing 2
MORF4L2	mortality factor 4 like 2
MRCL3	-
MSH6	mutS homolog 6 (E. coli)
MTHFD1L	methylenetetrahydrofolate dehydrogenase (NADP+ dependent) 1-like
MTHFD2	methylenetetrahydrofolate dehydrogenase (NADP+ dependent) 2, methenyltetrahydrofolate cyclohydrolase
MYBBP1A	MYB binding protein (P160) 1a
NAB2	NGFI-A binding protein 2 (EGR1 binding protein 2)
NAP1L1	nucleosome assembly protein 1-like 1
NASP	nuclear autoantigenic sperm protein (histone-binding)
NCAPD2	non-SMC condensin I complex, subunit D2
NCKAP1	NCK-associated protein 1
NDE1	nudE nuclear distribution gene E homolog 1 (A. nidulans)
NMD3	NMD3 homolog (S. cerevisiae)
NOL5A	nucleolar protein 5A (56kDa with KKE/D repeat)
NONO	non-POU domain containing, octamer-binding
NSUN2	NOL1/NOP2/Sun domain family, member 2
OBFC1	oligonucleotide/oligosaccharide-binding fold containing 1
OCIAD1	OCIA domain containing 1
ORC2L	origin recognition complex, subunit 2-like (yeast)
OTUD4	OTU domain containing 4
PA2G4	proliferation-associated 2G4, 38kDa
PABPC4	poly(A) binding protein, cytoplasmic 4 (inducible form)
PAFAH1B2	platelet-activating factor acetylhydrolase, isoform Ib, beta subunit 30kDa
PAIP2	poly(A) binding protein interacting protein 2
PARK7	Parkinson disease (autosomal recessive, early onset) 7
PCNP	PEST proteolytic signal containing nuclear protein
PDAP1	PDGFA associated protein 1
PDIA4	protein disulfide isomerase family A, member 4
PHPT1	phosphohistidine phosphatase 1
PNRC2	proline-rich nuclear receptor coactivator 2
POLE3	polymerase (DNA directed), epsilon 3 (p17 subunit)
PPID	peptidylprolyl isomerase D (cyclophilin D)
PPP4R2	protein phosphatase 4, regulatory subunit 2
PRC1	protein regulator of cytokinesis 1
PRPF40A	PRP40 pre-mRNA processing factor 40 homolog A (yeast)
PTP4A2	protein tyrosine phosphatase type IVA, member 2
PWP1	PWP1 homolog (S. cerevisiae)
QKI	quaking homolog, KH domain RNA binding (mouse)
RAB18	RAB18, member RAS oncogene family
RABGGTB	Rab geranylgeranyltransferase, beta subunit
RANBP5	RAN binding protein 5
RBM17	RNA binding motif protein 17
RBM25	RNA binding motif protein 25
RBM28	RNA binding motif protein 28
RBM39	RNA binding motif protein 39
RBMS1	RNA binding motif, single stranded interacting protein 1
RGL1	ral guanine nucleotide dissociation stimulator-like 1
RPL22L1	ribosomal protein L22-like 1
RPL36AL	ribosomal protein L36a-like
RSL1D1	ribosomal L1 domain containing 1
SAR1A	SAR1 gene homolog A (S. cerevisiae)
SCCPDH	saccharopine dehydrogenase (putative)
SERINC1	serine incorporator 1
SET	SET translocation (myeloid leukemia-associated)
SFRS7	splicing factor, arginine/serine-rich 7, 35kDa
SH3BGRL	SH3 domain binding glutamic acid-rich protein like
SH3GLB1	SH3-domain GRB2-like endophilin B1
SHCBP1	SHC SH2-domain binding protein 1
SHFM1	split hand/foot malformation (ectrodactyly) type 1
SHMT2	serine hydroxymethyltransferase 2 (mitochondrial)
SLK	STE20-like kinase (yeast)
SMC2	structural maintenance of chromosomes 2
SMC4	structural maintenance of chromosomes 4
SND1	-
ST13	suppression of tumorigenicity 13 (colon carcinoma) (Hsp70 interacting protein)
TAF15	TAF15 RNA polymerase II, TATA box binding protein (TBP)-associated factor, 68kDa
TARDBP	TAR DNA binding protein
TCEAL8	transcription elongation factor A (SII)-like 8
TCOF1	Treacher Collins-Franceschetti syndrome 1
THOC7	THO complex 7 homolog (Drosophila)
TIPARP	TCDD-inducible poly(ADP-ribose) polymerase
TMEM30A	transmembrane protein 30A
TMOD3	tropomodulin 3 (ubiquitous)
TMPO	thymopoietin
TNFAIP2	tumor necrosis factor, alpha-induced protein 2
TOP2A	topoisomerase (DNA) II alpha 170kDa
TOP2B	topoisomerase (DNA) II beta 180kDa
TPX2	TPX2, microtubule-associated, homolog (Xenopus laevis)
TRA2A	-
TRNT1	tRNA nucleotidyl transferase, CCA-adding, 1
TSN	translin
TSR1	TSR1, 20S rRNA accumulation, homolog (S. cerevisiae)
UBE1C	ubiquitin-activating enzyme E1C (UBA3 homolog, yeast)
UHRF1	ubiquitin-like, containing PHD and RING finger domains, 1
UTP14A	UTP14, U3 small nucleolar ribonucleoprotein, homolog A (yeast)
VDAC3	voltage-dependent anion channel 3
WBP5	WW domain binding protein 5
WDR43	WD repeat domain 43
WDR46	WD repeat domain 46
WHSC1	Wolf-Hirschhorn syndrome candidate 1
WWC2	WW, C2 and coiled-coil domain containing 2
XPOT	exportin, tRNA (nuclear export receptor for tRNAs)
YTHDC1	YTH domain containing 1
[truncated: 52 more columns]
