# Supplementary material for: Immunomic, genomic and transcriptomic characterization of CT26 colorectal carcinoma
Source: BMC Genomics. 2014 Mar 13;15(1):190. doi: 10.1186/1471-2164-15-190 (PMC4007559; doi:10.1186/1471-2164-15-190)
Supplement: Supplementary file 7 — Additional file 7: Results of the GenePattern enrichment using ranked ordered expression. Gene sets included those curated from literature and overexpression was determined using GenePattern [4]. Gene membership and enrichment values are in the file. (XLSX 568 KB) [file 12864_2013_7028_MOESM7_ESM.xlsx]

## Sheet: Top 10
Gene Set Name	Study	Regulator	Target Genes	# Genes	FDR q-val
CELL_CYCLE_RB1_TARGETS	Eguchi	RB1	Up	23	0
LARGE_PRE_BII_LYMPHOCYTE	Mori		Up	81	0.000898606
EZH2_TARGETS	Kamminga	EZH2	Up	40	0.00120069
IMMATURE_B_LYMPHOCYTE	Mori		Down	84	0.00112551
INTERACT_WITH_AIRE	Abramson	AIRE	Up	39	0.00144027
MITOSIS_LIN9_TARGETS	Reichert	LIN9	Up	26	0.00120022
FOXO3_TARGETS_DOWNREGULATED	Delpuech	FOXO3	Down	38	0.00167148
E2F_TARGETS	Ishida	E2F	Up	49	0.00146254
MELANOMA_METASTASIS_UPREGULATED	Winnepenninckx		Up	135	0.00171879
UNDIFFERENTIATED_CANCER	Rhodes		Up	65	0.0016508

## Sheet: report (reformatted)
NAME	SIZE	ES	NES	NOM p-val	FDR q-val	FWER p-val	RANK AT MAX
EGUCHI_CELL_CYCLE_RB1_TARGETS	23	0.904368	1.81213	0	0	0	1526
MORI_LARGE_PRE_BII_LYMPHOCYTE_UP	81	0.816642	1.78752	0	0.000898606	0.002	2359
KAMMINGA_EZH2_TARGETS	40	0.831926	1.75574	0	0.00120069	0.004	2300
MORI_IMMATURE_B_LYMPHOCYTE_DN	84	0.797584	1.73432	0	0.00112551	0.005	2359
ABRAMSON_INTERACT_WITH_AIRE	39	0.822066	1.72669	0	0.00144027	0.008	2648
REICHERT_MITOSIS_LIN9_TARGETS	26	0.849679	1.72638	0	0.00120022	0.008	1966
DELPUECH_FOXO3_TARGETS_DN	38	0.821473	1.71803	0	0.00167148	0.013	1867
ISHIDA_E2F_TARGETS	49	0.812356	1.71614	0	0.00146254	0.013	2266
REACTOME_M_G1_TRANSITION	69	0.78291	1.71075	0	0.00160004	0.016	2609
PID_AURORA_B_PATHWAY	38	0.823274	1.71063	0	0.00144004	0.016	1762
WINNEPENNINCKX_MELANOMA_METASTASIS_UP	135	0.770702	1.70049	0	0.00171879	0.021	2527
RHODES_UNDIFFERENTIATED_CANCER	65	0.784456	1.69955	0	0.0016508	0.022	2266
FARMER_BREAST_CANCER_CLUSTER_2	32	0.824437	1.69317	0	0.00200724	0.029	1918
CHANG_CYCLING_GENES	128	0.764945	1.6919	0	0.00192799	0.03	1959
REACTOME_MITOTIC_M_M_G1_PHASES	155	0.763383	1.68966	0	0.00191918	0.032	2632
REACTOME_DNA_REPLICATION	174	0.758233	1.68736	0	0.00179924	0.032	3191
SOTIRIOU_BREAST_CANCER_GRADE_1_VS_3_UP	136	0.764112	1.68614	0	0.00174643	0.033	3000
TANG_SENESCENCE_TP53_TARGETS_DN	50	0.789983	1.68583	0	0.00169948	0.034	1916
BILANGES_SERUM_AND_RAPAMYCIN_SENSITIVE_GENES	57	0.782523	1.68519	0	0.00165733	0.034	2211
BURTON_ADIPOGENESIS_3	95	0.773537	1.68504	0	0.00157447	0.034	1959
REACTOME_SCFSKP2_MEDIATED_DEGRADATION_OF_P27_P21	52	0.786707	1.68445	0	0.00149949	0.034	2609
PUJANA_XPRSS_INT_NETWORK	152	0.758998	1.68325	0	0.00143133	0.034	3000
MISSIAGLIA_REGULATED_BY_METHYLATION_DN	105	0.768807	1.68214	0	0.0014082	0.035	2477
BURTON_ADIPOGENESIS_PEAK_AT_16HR	40	0.795476	1.68026	0	0.00142454	0.037	1597
KEGG_DNA_REPLICATION	33	0.808691	1.6802	0	0.00140353	0.038	2551
REACTOME_TRANSLATION	121	0.765966	1.68016	0	0.00134955	0.038	2624
KEGG_RIBOSOME	76	0.765011	1.67998	0	0.00129957	0.038	2746
HU_ANGIOGENESIS_DN	32	0.808907	1.67861	0	0.00134942	0.041	1959
REACTOME_G1_S_TRANSITION	94	0.769394	1.67657	0	0.00133387	0.042	2609
LI_WILMS_TUMOR_VS_FETAL_KIDNEY_1_DN	151	0.75501	1.67422	0	0.00134934	0.044	2128
REACTOME_S_PHASE	96	0.764598	1.67412	0	0.00130581	0.044	2609
LEE_LIVER_CANCER_SURVIVAL_DN	154	0.751156	1.67382	0	0.00126501	0.044	2798
ZHANG_TLX_TARGETS_36HR_DN	160	0.752247	1.67108	0	0.00136307	0.049	3324
MARKEY_RB1_ACUTE_LOF_DN	204	0.747337	1.6709	0	0.00134952	0.05	2852
PUJANA_BREAST_CANCER_WITH_BRCA1_MUTATED_UP	50	0.788672	1.67034	0	0.00131097	0.05	2893
REACTOME_3_UTR_MEDIATED_TRANSLATIONAL_REGULATION	83	0.76539	1.66978	0	0.00134963	0.053	2624
ZHANG_TLX_TARGETS_60HR_DN	243	0.746786	1.66809	0	0.00145902	0.059	2852
KARLSSON_TGFB1_TARGETS_UP	108	0.760345	1.66791	0	0.00142063	0.059	2228
YU_MYC_TARGETS_UP	39	0.79001	1.66636	0	0.00154547	0.066	2965
REACTOME_SCF_BETA_TRCP_MEDIATED_DEGRADATION_OF_EMI1	48	0.782706	1.66553	0	0.00155177	0.068	2609
WHITEFORD_PEDIATRIC_CANCER_MARKERS	108	0.757639	1.66488	0	0.0015578	0.069	2408
REACTOME_VIF_MEDIATED_DEGRADATION_OF_APOBEC3G	48	0.78021	1.66294	0	0.00164922	0.075	2609
REACTOME_SYNTHESIS_OF_DNA	81	0.763973	1.6623	0	0.0016318	0.076	2609
SEIDEN_ONCOGENESIS_BY_MET	71	0.768126	1.66058	0	0.00163562	0.078	1397
PUJANA_BRCA_CENTERED_NETWORK	108	0.759356	1.65908	0	0.00163918	0.08	3204
RHODES_CANCER_META_SIGNATURE	61	0.768003	1.65843	0	0.00162314	0.081	2056
REACTOME_SRP_DEPENDENT_COTRANSLATIONAL_PROTEIN_TARGETING_TO_MEMBRANE	95	0.755433	1.65831	0	0.0015886	0.081	2624
REACTOME_METABOLISM_OF_RNA	235	0.739253	1.65814	0	0.0015742	0.082	3204
REACTOME_CROSS_PRESENTATION_OF_SOLUBLE_EXOGENOUS_ANTIGENS_ENDOSOMES	46	0.779096	1.65785	0	0.00156054	0.083	2609
KOBAYASHI_EGFR_SIGNALING_24HR_DN	229	0.741758	1.65577	0	0.00163735	0.088	3000
SCHLOSSER_MYC_TARGETS_REPRESSED_BY_SERUM	138	0.747816	1.6545	0	0.00160524	0.088	2179
REACTOME_APC_C_CDC20_MEDIATED_DEGRADATION_OF_MITOTIC_PROTEINS	63	0.761793	1.65405	0	0.00157437	0.088	2609
HOFFMANN_LARGE_TO_SMALL_PRE_BII_LYMPHOCYTE_UP	149	0.750521	1.65364	0	0.00154467	0.088	2659
REACTOME_NONSENSE_MEDIATED_DECAY_ENHANCED_BY_THE_EXON_JUNCTION_COMPLEX	93	0.754741	1.65359	0	0.00151606	0.088	3193
REACTOME_INFLUENZA_LIFE_CYCLE	122	0.74947	1.65342	0	0.00152122	0.09	3152
REACTOME_P53_DEPENDENT_G1_DNA_DAMAGE_RESPONSE	53	0.774149	1.65315	0	0.00149405	0.09	2609
GREENBAUM_E2A_TARGETS_UP	33	0.798889	1.65273	0	0.00148361	0.091	1988
REACTOME_PEPTIDE_CHAIN_ELONGATION	74	0.761066	1.65125	0	0.00153554	0.095	2624
LY_AGING_OLD_DN	53	0.782144	1.65002	0	0.00152477	0.096	2036
REACTOME_ORC1_REMOVAL_FROM_CHROMATIN	59	0.767759	1.64944	0	0.00157456	0.101	2609
KONG_E2F3_TARGETS	86	0.763714	1.649	0	0.00154875	0.101	2879
BENPORATH_PROLIFERATION	128	0.748376	1.64852	0	0.00153825	0.102	2634
REACTOME_ASSEMBLY_OF_THE_PRE_REPLICATIVE_COMPLEX	57	0.769621	1.64833	0	0.00151383	0.102	2609
ZHANG_TLX_TARGETS_UP	77	0.754525	1.64766	0	0.00151827	0.103	3202
REACTOME_DESTABILIZATION_OF_MRNA_BY_AUF1_HNRNP_D0	48	0.775027	1.64533	0	0.00167488	0.115	2609
REACTOME_MITOTIC_G1_G1_S_PHASES	118	0.743556	1.64528	0	0.0016495	0.115	2609
REACTOME_REGULATION_OF_MITOTIC_CELL_CYCLE	74	0.75972	1.64441	0	0.00169207	0.12	2609
BERENJENO_TRANSFORMED_BY_RHOA_UP	476	0.730954	1.64434	0	0.00166719	0.12	3036
KANG_DOXORUBICIN_RESISTANCE_UP	48	0.764652	1.6433	0	0.00166912	0.122	2999
ZHAN_MULTIPLE_MYELOMA_PR_UP	38	0.788242	1.64236	0	0.00169662	0.126	2266
REACTOME_METABOLISM_OF_MRNA	193	0.739439	1.64108	0	0.00173615	0.13	3204
HU_GENOTOXIC_DAMAGE_4HR	34	0.790528	1.64074	0	0.00172454	0.131	1959
REACTOME_INFLUENZA_VIRAL_RNA_TRANSCRIPTION_AND_REPLICATION	89	0.751853	1.64003	0	0.00177489	0.137	3152
KEGG_SPLICEOSOME	96	0.749568	1.63983	0	0.0017509	0.137	2926
WONG_EMBRYONIC_STEM_CELL_CORE	304	0.735121	1.6382	0	0.00181157	0.143	2503
REACTOME_MITOTIC_PROMETAPHASE	82	0.751759	1.63562	0	0.00187063	0.15	3111
MITSIADES_RESPONSE_TO_APLIDIN_DN	217	0.732037	1.63553	0	0.00185805	0.15	2475
REACTOME_CYCLIN_E_ASSOCIATED_EVENTS_DURING_G1_S_TRANSITION_	61	0.760972	1.63478	0	0.0018919	0.155	2609
REACTOME_REGULATION_OF_APOPTOSIS	56	0.756224	1.63459	0	0.00187939	0.155	3191
LE_EGR2_TARGETS_UP	102	0.749635	1.6324	0	0.00197961	0.165	2273
CROONQUIST_IL6_DEPRIVATION_DN	92	0.748243	1.63194	0	0.00197742	0.166	2366
REACTOME_CYTOSOLIC_TRNA_AMINOACYLATION	22	0.822933	1.63155	0	0.0019533	0.166	1617
REACTOME_HOST_INTERACTIONS_OF_HIV_FACTORS	115	0.739777	1.63153	0	0.00192977	0.166	2609
ROSTY_CERVICAL_CANCER_PROLIFERATION_CLUSTER	129	0.740992	1.62957	0	0.00200334	0.172	2999
CROONQUIST_NRAS_SIGNALING_DN	70	0.751155	1.62846	0	0.00204319	0.175	2302
REACTOME_CDK_MEDIATED_PHOSPHORYLATION_AND_REMOVAL_OF_CDC6	46	0.771529	1.62787	0	0.00202994	0.176	2609
REACTOME_AUTODEGRADATION_OF_THE_E3_UBIQUITIN_LIGASE_COP1	47	0.769864	1.62724	0	0.00206866	0.181	2609
REACTOME_EXTENSION_OF_TELOMERES	23	0.816482	1.62718	0	0.00204515	0.181	2363
KEGG_PROTEASOME	43	0.785531	1.62617	0	0.00210321	0.185	2609
REACTOME_ER_PHAGOSOME_PATHWAY	56	0.760275	1.62586	0	0.00209985	0.187	2609
REACTOME_CELL_CYCLE_MITOTIC	284	0.725584	1.62559	0	0.00208661	0.188	2632
REACTOME_PROCESSING_OF_CAPPED_INTRON_CONTAINING_PRE_MRNA	107	0.739565	1.62503	0	0.00212259	0.191	3889
REACTOME_CDT1_ASSOCIATION_WITH_THE_CDC6_ORC_ORIGIN_COMPLEX	48	0.764482	1.62496	0	0.00209976	0.191	2609
DAIRKEE_CANCER_PRONE_RESPONSE_BPA_E2	107	0.737954	1.62493	0	0.00208702	0.191	2248
SCHLOSSER_MYC_TARGETS_AND_SERUM_RESPONSE_DN	44	0.768932	1.6241	0	0.00212189	0.193	1953
FURUKAWA_DUSP6_TARGETS_PCI35_DN	63	0.754624	1.6237	0	0.00212793	0.196	2266
BORCZUK_MALIGNANT_MESOTHELIOMA_UP	275	0.724475	1.62282	0	0.00212456	0.198	3061
MODY_HIPPOCAMPUS_PRENATAL	40	0.777314	1.62269	0	0.00211207	0.198	2211
HOLLEMAN_ASPARAGINASE_RESISTANCE_B_ALL_UP	22	0.822484	1.62258	0	0.00209982	0.199	1091
BOYAULT_LIVER_CANCER_SUBCLASS_G3_UP	166	0.73383	1.6214	0	0.00215988	0.207	2548
TIEN_INTESTINE_PROBIOTICS_2HR_UP	26	0.810314	1.62123	0	0.00216522	0.209	1581
REACTOME_AUTODEGRADATION_OF_CDH1_BY_CDH1_APC_C	55	0.748364	1.61901	0	0.00233805	0.229	2609
LI_WILMS_TUMOR_VS_FETAL_KIDNEY_2_UP	29	0.789402	1.61848	0	0.00231535	0.229	982
REACTOME_REGULATION_OF_ORNITHINE_DECARBOXYLASE_ODC	48	0.760589	1.61835	0	0.00229309	0.229	2986
MORI_PRE_BI_LYMPHOCYTE_UP	74	0.746871	1.61811	0	0.00227125	0.229	2165
REACTOME_MRNA_SPLICING	78	0.741272	1.61688	0	0.00231766	0.233	3889
KEGG_NUCLEOTIDE_EXCISION_REPAIR	42	0.765603	1.61652	0	0.00232957	0.237	2388
REACTOME_CELL_CYCLE_CHECKPOINTS	101	0.73302	1.61618	0	0.002308	0.237	3621
CHIARADONNA_NEOPLASTIC_TRANSFORMATION_KRAS_UP	116	0.735711	1.61376	0	0.00246042	0.253	1996
CHAUHAN_RESPONSE_TO_METHOXYESTRADIOL_UP	46	0.767289	1.61246	0	0.0025361	0.263	2385
PENG_LEUCINE_DEPRIVATION_DN	172	0.727162	1.61155	0	0.00255381	0.265	2065
REACTOME_TRANSPORT_OF_MATURE_TRANSCRIPT_TO_CYTOPLASM	44	0.760717	1.61154	0	0.00253101	0.265	2311
KANG_AR_TARGETS_DN	19	0.81953	1.61146	0	0.00250861	0.265	946
ZHOU_CELL_CYCLE_GENES_IN_IR_RESPONSE_6HR	72	0.741914	1.61055	0	0.00255769	0.273	3237
RAMALHO_STEMNESS_UP	188	0.719899	1.60978	0	0.00259014	0.28	2799
REACTOME_APC_C_CDH1_MEDIATED_DEGRADATION_OF_CDC20_AND_OTHER_APC_C_CDH1_TARGETED_PROTEINS_IN_LATE_MITOSIS_EARLY_G1	63	0.751974	1.60918	0	0.00263777	0.286	2986
TARTE_PLASMA_CELL_VS_PLASMABLAST_DN	285	0.716826	1.60894	0	0.00267669	0.29	2326
MILI_PSEUDOPODIA_HAPTOTAXIS_UP	425	0.713584	1.60785	0	0.00273032	0.299	3728
GRAHAM_CML_DIVIDING_VS_NORMAL_QUIESCENT_UP	167	0.723958	1.60724	0	0.00271492	0.3	3206
WHITFIELD_CELL_CYCLE_LITERATURE	42	0.763431	1.60537	0	0.00286454	0.316	2366
REACTOME_ACTIVATION_OF_THE_PRE_REPLICATIVE_COMPLEX	21	0.806576	1.6051	0.00106496	0.0028706	0.319	2519
GRAHAM_NORMAL_QUIESCENT_VS_NORMAL_DIVIDING_DN	78	0.740593	1.60399	0	0.00295768	0.327	3182
AMUNDSON_GAMMA_RADIATION_RESPONSE	37	0.768936	1.60262	0	0.00302869	0.335	2266
REACTOME_MRNA_PROCESSING	124	0.725004	1.60179	0	0.00306959	0.342	3889
DANG_MYC_TARGETS_UP	127	0.72951	1.60117	0	0.00308103	0.344	3189
IRITANI_MAD1_TARGETS_DN	40	0.763288	1.60095	0	0.00307804	0.347	2734
BILANGES_SERUM_RESPONSE_TRANSLATION	31	0.772004	1.60078	0	0.00306091	0.348	2039
HORIUCHI_WTAP_TARGETS_DN	271	0.715251	1.60021	0	0.00308626	0.354	2969
FEVR_CTNNB1_TARGETS_DN	469	0.707849	1.59948	0	0.00313196	0.359	2378
CHNG_MULTIPLE_MYELOMA_HYPERPLOID_UP	42	0.759625	1.59916	0	0.00311481	0.359	2425
LY_AGING_PREMATURE_DN	28	0.787392	1.59875	0.00105374	0.00310478	0.36	2359
MANALO_HYPOXIA_DN	253	0.714692	1.59869	0	0.00308808	0.361	2930
POMEROY_MEDULLOBLASTOMA_PROGNOSIS_DN	42	0.759309	1.59825	0	0.00310543	0.365	2039
SONG_TARGETS_OF_IE86_CMV_PROTEIN	57	0.747162	1.59762	0	0.00312258	0.367	2472
PUJANA_BRCA2_PCC_NETWORK	375	0.708732	1.59371	0	0.00345261	0.397	3204
REN_BOUND_BY_E2F	56	0.737684	1.59358	0	0.00344051	0.397	3765
PID_MYC_ACTIVPATHWAY	76	0.741752	1.5932	0	0.00344157	0.398	2883
REACTOME_SIGNALING_BY_WNT	62	0.741077	1.59144	0	0.00359922	0.414	2609
WU_APOPTOSIS_BY_CDKN1A_VIA_TP53	49	0.749525	1.59115	0	0.00359916	0.416	2879
PELLICCIOTTA_HDAC_IN_ANTIGEN_PRESENTATION_DN	45	0.749525	1.58979	0	0.00366988	0.424	2504
BIDUS_METASTASIS_UP	177	0.714979	1.5879	0	0.00382896	0.442	2441
LEE_EARLY_T_LYMPHOCYTE_UP	86	0.728543	1.58787	0	0.00380834	0.442	2999
REACTOME_MRNA_SPLICING_MINOR_PATHWAY	36	0.757125	1.58727	0	0.00386347	0.449	2944
ZHOU_CELL_CYCLE_GENES_IN_IR_RESPONSE_24HR	109	0.721306	1.58655	0	0.00392423	0.456	2538
FOURNIER_ACINAR_DEVELOPMENT_LATE_2	249	0.705517	1.58594	0	0.00399019	0.464	3307
RHEIN_ALL_GLUCOCORTICOID_THERAPY_DN	330	0.706234	1.5849	0	0.00407393	0.472	2366
FERREIRA_EWINGS_SARCOMA_UNSTABLE_VS_STABLE_UP	145	0.713634	1.58474	0	0.00407071	0.474	2974
VANTVEER_BREAST_CANCER_POOR_PROGNOSIS	44	0.750905	1.58455	0	0.00407359	0.479	1810
JI_RESPONSE_TO_FSH_DN	55	0.737223	1.58398	0	0.0041006	0.483	2297
CAIRO_PML_TARGETS_BOUND_BY_MYC_UP	23	0.790487	1.58351	0	0.0041332	0.487	2977
BOYAULT_LIVER_CANCER_SUBCLASS_G23_UP	48	0.741989	1.58337	0	0.00411182	0.488	1951
ZHANG_BREAST_CANCER_PROGENITORS_UP	360	0.703711	1.58266	0	0.00417352	0.496	3223
PENG_GLUTAMINE_DEPRIVATION_DN	299	0.707121	1.58245	0	0.00416985	0.498	2356
CHICAS_RB1_TARGETS_GROWING	219	0.705593	1.58234	0	0.00414861	0.498	2325
REACTOME_CELL_CYCLE	351	0.700148	1.58231	0	0.00412767	0.499	3215
MUELLER_PLURINET	261	0.706871	1.58067	0	0.00425694	0.509	2388
CHOI_ATL_STAGE_PREDICTOR	37	0.75172	1.58058	0	0.00423554	0.51	2263
REACTOME_ACTIVATION_OF_NF_KAPPAB_IN_B_CELLS	59	0.739011	1.58013	0	0.00427136	0.513	2609
REACTOME_P53_INDEPENDENT_G1_S_DNA_DAMAGE_CHECKPOINT	48	0.743766	1.57921	0	0.00433498	0.522	2609
BIOCARTA_PROTEASOME_PATHWAY	27	0.782594	1.57909	0	0.00431918	0.523	2504
REACTOME_ACTIVATION_OF_THE_MRNA_UPON_BINDING_OF_THE_CAP_BINDING_COMPLEX_AND_EIFS_AND_SUBSEQUENT_BINDING_TO_43S	41	0.754399	1.57844	0	0.00433142	0.525	2503
OUELLET_OVARIAN_CANCER_INVASIVE_VS_LMP_UP	108	0.719231	1.57668	0	0.00448247	0.539	1980
SCHUHMACHER_MYC_TARGETS_UP	74	0.730255	1.57664	0	0.00446051	0.539	2235
KAUFFMANN_DNA_REPLICATION_GENES	124	0.711269	1.5755	0	0.00454853	0.55	2519
PENG_RAPAMYCIN_RESPONSE_DN	224	0.706343	1.57545	0	0.0045319	0.55	2623
VANTVEER_BREAST_CANCER_METASTASIS_DN	105	0.719272	1.57483	0	0.00456965	0.555	2421
MENSSEN_MYC_TARGETS	48	0.744654	1.5746	0	0.00455845	0.555	2039
SCIAN_CELL_CYCLE_TARGETS_OF_TP53_AND_TP73_DN	21	0.795467	1.57416	0.00107181	0.00459573	0.561	2917
GARY_CD5_TARGETS_DN	373	0.698244	1.57323	0	0.00465915	0.568	3370
REACTOME_INTERACTIONS_OF_VPR_WITH_HOST_CELLULAR_PROTEINS	31	0.765947	1.57231	0	0.00469525	0.573	2311
REACTOME_DNA_STRAND_ELONGATION	27	0.770624	1.57068	0.00104822	0.00487295	0.592	2439
SIMBULAN_PARP1_TARGETS_DN	17	0.82641	1.56766	0.00111857	0.00520557	0.62	2266
PAL_PRMT5_TARGETS_UP	182	0.705268	1.56683	0	0.0053055	0.632	2355
WANG_METASTASIS_OF_BREAST_CANCER_ESR1_UP	19	0.806225	1.56423	0	0.00558535	0.656	1272
REACTOME_METABOLISM_OF_NON_CODING_RNA	45	0.745734	1.56345	0	0.00568712	0.669	3354
BOHN_PRIMARY_IMMUNODEFICIENCY_SYNDROM_UP	39	0.745979	1.56266	0	0.00579795	0.68	716
MALONEY_RESPONSE_TO_17AAG_DN	71	0.716865	1.55961	0	0.00616167	0.707	2969
SARRIO_EPITHELIAL_MESENCHYMAL_TRANSITION_UP	153	0.705218	1.55882	0	0.00626862	0.715	3209
BASSO_B_LYMPHOCYTE_NETWORK	124	0.709947	1.55799	0	0.00638951	0.726	2601
REACTOME_ANTIGEN_PROCESSING_CROSS_PRESENTATION	69	0.723413	1.55794	0	0.006359	0.727	2609
TIEN_INTESTINE_PROBIOTICS_6HR_UP	49	0.739653	1.55787	0	0.00632887	0.727	1457
PID_PLK1_PATHWAY	41	0.743856	1.55755	0	0.00633867	0.73	1954
BAKER_HEMATOPOIESIS_STAT3_TARGETS	16	0.814652	1.55714	0.00333333	0.0063581	0.732	1100
JIANG_HYPOXIA_VIA_VHL	28	0.761611	1.5567	0.00105152	0.00637738	0.732	2755
SMID_BREAST_CANCER_LUMINAL_A_DN	17	0.833259	1.55662	0.00110742	0.00635261	0.733	1031
YAO_TEMPORAL_RESPONSE_TO_PROGESTERONE_CLUSTER_11	90	0.710226	1.55638	0	0.00634747	0.734	1536
FLOTHO_PEDIATRIC_ALL_THERAPY_RESPONSE_UP	47	0.733119	1.556	0	0.00638091	0.738	3247
SHEDDEN_LUNG_CANCER_POOR_SURVIVAL_A6	401	0.691379	1.55525	0	0.00646644	0.743	3786
LY_AGING_MIDDLE_DN	16	0.810271	1.55502	0.00110742	0.00644648	0.746	2266
FERRANDO_T_ALL_WITH_MLL_ENL_FUSION_DN	80	0.71128	1.55485	0	0.00643623	0.747	2623
PARK_HSC_VS_MULTIPOTENT_PROGENITORS_DN	17	0.805907	1.55454	0.00111359	0.00645438	0.749	1783
GOBERT_OLIGODENDROCYTE_DIFFERENTIATION_UP	483	0.690976	1.55396	0	0.00650507	0.752	3712
KAUFFMANN_MELANOMA_RELAPSE_UP	54	0.726692	1.55294	0	0.00662074	0.757	3762
GRADE_COLON_AND_RECTAL_CANCER_UP	239	0.694771	1.5526	0	0.00663759	0.759	2266
REACTOME_TRNA_AMINOACYLATION	40	0.737154	1.55077	0	0.00687118	0.77	2450
REACTOME_HIV_INFECTION	185	0.699705	1.55005	0	0.00692341	0.773	3352
PEART_HDAC_PROLIFERATION_CLUSTER_DN	71	0.719942	1.54997	0	0.00691109	0.773	3026
REACTOME_CLEAVAGE_OF_GROWING_TRANSCRIPT_IN_THE_TERMINATION_REGION_	33	0.751354	1.54981	0	0.00689433	0.775	3602
ODONNELL_TFRC_TARGETS_DN	118	0.703819	1.54975	0	0.00688234	0.777	2347
REACTOME_LAGGING_STRAND_SYNTHESIS	17	0.812268	1.54894	0.00227273	0.00696043	0.784	2302
ZHANG_RESPONSE_TO_CANTHARIDIN_DN	59	0.717486	1.54792	0	0.00707358	0.792	2106
ODONNELL_TARGETS_OF_MYC_AND_TFRC_DN	40	0.740441	1.54752	0	0.00712772	0.795	2347
BHATTACHARYA_EMBRYONIC_STEM_CELL	77	0.71395	1.5472	0	0.0071413	0.797	1463
VERNELL_RETINOBLASTOMA_PATHWAY_UP	64	0.716278	1.54665	0	0.00719445	0.797	3765
NAKAMURA_CANCER_MICROENVIRONMENT_DN	43	0.736635	1.54603	0	0.00729093	0.804	2449
WANG_TARGETS_OF_MLL_CBP_FUSION_DN	40	0.744538	1.54594	0	0.00726865	0.805	2792
REACTOME_ACTIVATION_OF_ATR_IN_RESPONSE_TO_REPLICATION_STRESS	27	0.755043	1.54513	0.0021164	0.00735524	0.812	3705
REACTOME_REGULATION_OF_MRNA_STABILITY_BY_PROTEINS_THAT_BIND_AU_RICH_ELEMENTS	79	0.715622	1.54364	0	0.0075361	0.822	2626
CHEMNITZ_RESPONSE_TO_PROSTAGLANDIN_E2_UP	125	0.702315	1.54329	0	0.00754743	0.823	2985
BLUM_RESPONSE_TO_SALIRASIB_DN	309	0.682877	1.54063	0	0.00797838	0.839	2844
NAKAYAMA_SOFT_TISSUE_TUMORS_PCA2_UP	81	0.705307	1.54047	0	0.00796189	0.84	2266
MMS_MOUSE_LYMPH_HIGH_4HRS_UP	35	0.740845	1.54007	0.00204499	0.00802625	0.844	1996
CAFFAREL_RESPONSE_TO_THC_DN	27	0.759618	1.53896	0	0.00823342	0.849	2366
BRACHAT_RESPONSE_TO_CAMPTOTHECIN_DN	38	0.734714	1.53858	0.00102669	0.00825801	0.853	2510
REACTOME_HIV_LIFE_CYCLE	110	0.694687	1.53851	0	0.00823213	0.853	3475
CHEN_ETV5_TARGETS_TESTIS	21	0.780843	1.53812	0.00326087	0.00826903	0.854	3029
REACTOME_PREFOLDIN_MEDIATED_TRANSFER_OF_SUBSTRATE_TO_CCT_TRIC	24	0.77354	1.53797	0.00213447	0.00825993	0.854	1792
DAIRKEE_CANCER_PRONE_RESPONSE_BPA	48	0.720994	1.53734	0	0.00832938	0.861	1274
REACTOME_TRANSPORT_OF_MATURE_MRNA_DERIVED_FROM_AN_INTRONLESS_TRANSCRIPT	33	0.740468	1.53656	0	0.00843917	0.868	2311
SHEN_SMARCA2_TARGETS_UP	361	0.682803	1.53603	0	0.00849084	0.87	2934
REACTOME_FORMATION_OF_THE_TERNARY_COMPLEX_AND_SUBSEQUENTLY_THE_43S_COMPLEX	33	0.745017	1.53595	0	0.00847273	0.87	2503
YAO_TEMPORAL_RESPONSE_TO_PROGESTERONE_CLUSTER_14	123	0.696466	1.53557	0	0.00847099	0.872	2925
CHIANG_LIVER_CANCER_SUBCLASS_UNANNOTATED_DN	169	0.689774	1.53521	0	0.00847336	0.873	3474
REACTOME_APC_CDC20_MEDIATED_DEGRADATION_OF_NEK2A	20	0.78845	1.53341	0.00108696	0.00885723	0.889	1471
CHIARETTI_T_ALL_RELAPSE_PROGNOSIS	18	0.796443	1.53107	0	0.0093177	0.9	2273
BASAKI_YBX1_TARGETS_UP	252	0.687162	1.53096	0	0.00930034	0.9	3139
MATTIOLI_MGUS_VS_PCL	90	0.698972	1.52861	0	0.00979453	0.913	2698
REACTOME_RNA_POL_II_TRANSCRIPTION	90	0.69851	1.52805	0	0.00987387	0.918	3918
YANG_BREAST_CANCER_ESR1_LASER_DN	47	0.722155	1.52698	0	0.0100861	0.923	1672
ZIRN_TRETINOIN_RESPONSE_UP	17	0.786845	1.52685	0.00111359	0.0100735	0.923	1110
DAZARD_RESPONSE_TO_UV_SCC_UP	107	0.688666	1.52641	0	0.0101818	0.924	2504
YAMASHITA_LIVER_CANCER_WITH_EPCAM_UP	45	0.722175	1.52547	0	0.0103784	0.926	1444
MOLENAAR_TARGETS_OF_CCND1_AND_CDK4_DN	48	0.719609	1.52545	0	0.0103455	0.926	2785
WONG_PROTEASOME_GENE_MODULE	46	0.726471	1.52529	0	0.0103589	0.927	3239
ZHOU_TNF_SIGNALING_4HR	48	0.713226	1.52457	0	0.0104334	0.927	3297
REACTOME_KINESINS	24	0.763176	1.52378	0.00106157	0.0105874	0.932	1883
REACTOME_NEP_NS2_INTERACTS_WITH_THE_CELLULAR_EXPORT_MACHINERY	27	0.753209	1.5236	0.00106496	0.0105883	0.934	2311
BOYAULT_LIVER_CANCER_SUBCLASS_G123_UP	41	0.717607	1.52257	0	0.0107819	0.936	2359
KEGG_AMINOACYL_TRNA_BIOSYNTHESIS	41	0.730388	1.522	0	0.0108571	0.939	2450
REACTOME_GLOBAL_GENOMIC_NER_GG_NER	31	0.737097	1.52113	0	0.0109882	0.939	2388
SHAFFER_IRF4_TARGETS_IN_ACTIVATED_DENDRITIC_CELL	57	0.708229	1.52036	0	0.0110845	0.942	2548
IKEDA_MIR1_TARGETS_UP	49	0.71466	1.52019	0	0.0110833	0.942	3469
REACTOME_LATE_PHASE_OF_HIV_LIFE_CYCLE	99	0.691377	1.51996	0	0.0110895	0.943	4184
LI_WILMS_TUMOR_ANAPLASTIC_UP	17	0.787529	1.51985	0.00222222	0.0110625	0.943	3351
REACTOME_DEADENYLATION_DEPENDENT_MRNA_DECAY	42	0.720401	1.51934	0	0.0111349	0.948	3709
KEGG_CELL_CYCLE	113	0.694745	1.5193	0	0.0111006	0.948	2273
TIEN_INTESTINE_PROBIOTICS_24HR_UP	491	0.673688	1.51868	0	0.0111976	0.948	3182
REACTOME_ANTIVIRAL_MECHANISM_BY_IFN_STIMULATED_GENES	61	0.709651	1.51867	0	0.0111525	0.948	3666
BURTON_ADIPOGENESIS_12	27	0.749715	1.51846	0.00213447	0.0111618	0.951	3463
CHIN_BREAST_CANCER_COPY_NUMBER_UP	25	0.75508	1.51749	0.00107296	0.01138	0.957	2181
WANG_TUMOR_INVASIVENESS_UP	332	0.676883	1.51648	0	0.0115749	0.957	3194
STEIN_ESRRA_TARGETS_RESPONSIVE_TO_ESTROGEN_DN	39	0.71984	1.51558	0.00101729	0.0117432	0.96	3705
FUJII_YBX1_TARGETS_DN	189	0.680916	1.51549	0	0.0117039	0.961	3000
REACTOME_REGULATION_OF_GLUCOKINASE_BY_GLUCOKINASE_REGULATORY_PROTEIN	27	0.740026	1.51526	0.00213447	0.0117109	0.962	3343
REACTOME_G2_M_CHECKPOINTS	32	0.732058	1.51478	0.00103842	0.011778	0.963	3705
SHEPARD_BMYB_TARGETS	64	0.700857	1.51383	0	0.0119219	0.966	2953
WEST_ADRENOCORTICAL_TUMOR_MARKERS_UP	19	0.783108	1.51326	0.00110742	0.0120576	0.968	2226
REACTOME_APOPTOSIS	138	0.679699	1.51294	0	0.0120771	0.968	2297
GENTILE_UV_RESPONSE_CLUSTER_D8	34	0.736842	1.51187	0	0.0123154	0.972	1717
GAZDA_DIAMOND_BLACKFAN_ANEMIA_PROGENITOR_DN	52	0.71033	1.51146	0	0.012389	0.972	3492
REACTOME_DOWNSTREAM_SIGNALING_EVENTS_OF_B_CELL_RECEPTOR_BCR	87	0.690616	1.51141	0	0.0123519	0.972	3201
ZWANG_EGF_PERSISTENTLY_UP	25	0.748492	1.51091	0	0.0124559	0.973	1981
REACTOME_TRANSPORT_OF_RIBONUCLEOPROTEINS_INTO_THE_HOST_NUCLEUS	27	0.752394	1.5092	0.00211193	0.0129526	0.973	2311
RIZ_ERYTHROID_DIFFERENTIATION	75	0.699161	1.50827	0	0.0131455	0.973	3032
OXFORD_RALA_OR_RALB_TARGETS_UP	43	0.714979	1.50775	0	0.0132485	0.973	3705
KEGG_RNA_DEGRADATION	52	0.712939	1.50684	0	0.0134864	0.974	3204
DE_YY1_TARGETS_DN	84	0.69858	1.50671	0	0.0134696	0.974	3284
REACTOME_INHIBITION_OF_THE_PROTEOLYTIC_ACTIVITY_OF_APC_C_REQUIRED_FOR_THE_ONSET_OF_ANAPHASE_BY_MITOTIC_SPINDLE_CHECKPOINT_COMPONENTS	17	0.77678	1.50667	0.00439078	0.0134361	0.974	1471
HAHTOLA_MYCOSIS_FUNGOIDES_CD4_DN	101	0.68867	1.50495	0	0.0138646	0.978	3300
BURTON_ADIPOGENESIS_PEAK_AT_24HR	36	0.72372	1.50464	0.00310881	0.0139099	0.978	1099
RUIZ_TNC_TARGETS_DN	128	0.682207	1.50464	0	0.0138586	0.978	3202
REACTOME_MRNA_3_END_PROCESSING	24	0.753233	1.50432	0.00428725	0.0138804	0.978	3602
SCHLOSSER_MYC_TARGETS_AND_SERUM_RESPONSE_UP	44	0.710626	1.50415	0	0.0138691	0.978	2586
SENGUPTA_NASOPHARYNGEAL_CARCINOMA_UP	245	0.670538	1.50395	0	0.0139005	0.979	3005
DEN_INTERACT_WITH_LCA5	25	0.743087	1.50378	0.0063762	0.0139121	0.979	2215
MILI_PSEUDOPODIA_CHEMOTAXIS_UP	55	0.701446	1.50214	0.0010101	0.0142628	0.983	3641
APRELIKOVA_BRCA1_TARGETS	48	0.704397	1.50167	0	0.0143315	0.985	2018
WHITFIELD_CELL_CYCLE_G2	145	0.675827	1.50111	0	0.0144385	0.985	2914
HEDENFALK_BREAST_CANCER_HEREDITARY_VS_SPORADIC	46	0.711016	1.50087	0	0.0144609	0.986	1563
MOREAUX_B_LYMPHOCYTE_MATURATION_BY_TACI_DN	57	0.699932	1.50076	0	0.0144607	0.986	4053
SAKAI_TUMOR_INFILTRATING_MONOCYTES_DN	74	0.692076	1.50038	0	0.0145084	0.987	3597
WEST_ADRENOCORTICAL_TUMOR_UP	266	0.672221	1.49997	0	0.014575	0.988	3717
LAIHO_COLORECTAL_CANCER_SERRATED_UP	100	0.682607	1.49701	0	0.0155255	0.992	2684
MOREAUX_MULTIPLE_MYELOMA_BY_TACI_DN	139	0.677794	1.49697	0	0.0154962	0.993	3593
PELLICCIOTTA_HDAC_IN_ANTIGEN_PRESENTATION_UP	63	0.693642	1.49639	0.001002	0.0156218	0.993	3261
SASAKI_ADULT_T_CELL_LEUKEMIA	158	0.672815	1.49586	0	0.0157685	0.993	2917
WIERENGA_PML_INTERACTOME	37	0.720301	1.49561	0	0.0157606	0.993	1945
PID_TCRCALCIUMPATHWAY	26	0.742916	1.4936	0.00213447	0.0164122	0.993	424
PIONTEK_PKD1_TARGETS_DN	17	0.782323	1.49189	0.00673401	0.0169033	0.993	1792
KEGG_PROTEIN_EXPORT	19	0.763398	1.49177	0.00322928	0.0169102	0.993	2543
RODRIGUES_NTN1_TARGETS_UP	15	0.784357	1.49145	0.00795455	0.0169758	0.993	1485
PUJANA_BREAST_CANCER_LIT_INT_NETWORK	96	0.678268	1.49139	0	0.0169485	0.993	3916
GAVIN_FOXP3_TARGETS_CLUSTER_T7	87	0.67586	1.49113	0	0.0169951	0.993	2951
PYEON_HPV_POSITIVE_TUMORS_UP	71	0.692548	1.49094	0	0.0170107	0.993	3515
NAM_FXYD5_TARGETS_DN	17	0.776671	1.49053	0.00662252	0.0170934	0.994	2082
REACTOME_PROCESSING_OF_CAPPED_INTRONLESS_PRE_MRNA	22	0.755934	1.49013	0.00108225	0.0171754	0.994	3602
LINDGREN_BLADDER_CANCER_CLUSTER_3_UP	277	0.663016	1.48902	0	0.0175146	0.994	3223
ZHAN_MULTIPLE_MYELOMA_SUBGROUPS	29	0.725843	1.48796	0.00316456	0.0178301	0.994	2255
MORI_EMU_MYC_LYMPHOMA_BY_ONSET_TIME_UP	88	0.683742	1.4878	0	0.0178216	0.995	3109
KEGG_OOCYTE_MEIOSIS	104	0.674535	1.48604	0	0.0184101	0.995	2587
REACTOME_FORMATION_OF_TUBULIN_FOLDING_INTERMEDIATES_BY_CCT_TRIC	18	0.783853	1.48604	0.00218341	0.0183489	0.995	1975
ONDER_CDH1_TARGETS_1_DN	142	0.675313	1.48514	0	0.0185743	0.995	2548
ENK_UV_RESPONSE_KERATINOCYTE_DN	437	0.659425	1.48446	0	0.0187744	0.995	3247
SENESE_HDAC2_TARGETS_UP	99	0.678377	1.48429	0	0.0187778	0.995	2475
FAELT_B_CLL_WITH_VH3_21_DN	43	0.703865	1.48375	0.00102564	0.0188931	0.995	2619
KIM_MYC_AMPLIFICATION_TARGETS_UP	176	0.667063	1.48363	0	0.0188666	0.995	2976
HSIAO_HOUSEKEEPING_GENES	356	0.660255	1.48053	0	0.0200654	0.996	2224
CHIANG_LIVER_CANCER_SUBCLASS_PROLIFERATION_UP	153	0.669441	1.48043	0	0.0200617	0.996	2273
GROSS_HYPOXIA_VIA_HIF1A_UP	67	0.684442	1.48035	0	0.0200346	0.996	1511
GRAHAM_CML_QUIESCENT_VS_CML_DIVIDING_UP	19	0.757095	1.4803	0.00219058	0.0199991	0.996	1118
DER_IFN_BETA_RESPONSE_UP	88	0.677915	1.48015	0	0.0199897	0.996	3036
PID_ATR_PATHWAY	38	0.710317	1.48014	0.00102564	0.0199286	0.996	3705
SANA_RESPONSE_TO_IFNG_DN	79	0.681389	1.48006	0.00100301	0.0198879	0.996	3179
XU_HGF_TARGETS_INDUCED_BY_AKT1_48HR_DN	20	0.76189	1.48004	0.00433369	0.0198331	0.996	1918
HEDENFALK_BREAST_CANCER_BRACX_DN	18	0.765987	1.47957	0.00554939	0.0199616	0.996	1525
ZHAN_VARIABLE_EARLY_DIFFERENTIATION_GENES_DN	29	0.725432	1.47741	0.00209644	0.0207357	0.997	3166
TURASHVILI_BREAST_DUCTAL_CARCINOMA_VS_LOBULAR_NORMAL_UP	63	0.688055	1.4765	0.00100806	0.0210336	0.997	3712
PRAMOONJAGO_SOX4_TARGETS_DN	45	0.695649	1.47579	0.00408163	0.0212447	0.997	2917
PID_ATM_PATHWAY	32	0.717777	1.47572	0.00207469	0.0212007	0.997	3621
BILANGES_RAPAMYCIN_SENSITIVE_VIA_TSC1_AND_TSC2	60	0.683691	1.47548	0	0.0212216	0.997	1998
HOLLEMAN_VINCRISTINE_RESISTANCE_ALL_DN	18	0.762926	1.47448	0.00991189	0.0215397	0.997	1866
GARGALOVIC_RESPONSE_TO_OXIDIZED_PHOSPHOLIPIDS_TURQUOISE_DN	47	0.692185	1.47445	0.00204082	0.0214784	0.997	2674
DOANE_BREAST_CANCER_CLASSES_DN	33	0.717718	1.47442	0.00104167	0.0214147	0.997	1852
ABDELMOHSEN_ELAVL4_TARGETS	16	0.790025	1.47394	0.00778643	0.0215707	0.997	1570
MORI_MATURE_B_LYMPHOCYTE_DN	71	0.677816	1.47391	0	0.0215181	0.997	3040
CHANG_CORE_SERUM_RESPONSE_UP	185	0.662629	1.47328	0	0.0217283	0.997	3280
DUTERTRE_ESTRADIOL_RESPONSE_24HR_UP	294	0.656802	1.47307	0	0.0217362	0.997	3712
SHIPP_DLBCL_VS_FOLLICULAR_LYMPHOMA_UP	43	0.699734	1.47255	0.00204499	0.0218647	0.997	2266
YAO_TEMPORAL_RESPONSE_TO_PROGESTERONE_CLUSTER_10	55	0.686321	1.47202	0.0010142	0.0220198	0.998	2945
ZAMORA_NOS2_TARGETS_UP	65	0.684666	1.47112	0	0.0224028	0.999	3182
SAKAI_CHRONIC_HEPATITIS_VS_LIVER_CANCER_UP	72	0.681665	1.47104	0	0.022365	0.999	2228
MARTINEZ_RESPONSE_TO_TRABECTEDIN_DN	237	0.65689	1.47075	0	0.0224033	0.999	4121
TRACEY_RESISTANCE_TO_IFNA2_DN	26	0.724442	1.4703	0.00105152	0.0225063	0.999	2027
MACLACHLAN_BRCA1_TARGETS_UP	20	0.745652	1.47025	0.00856531	0.022455	0.999	2165
JIANG_AGING_CEREBRAL_CORTEX_UP	32	0.708412	1.46966	0.00417537	0.0226513	0.999	2909
REACTOME_E2F_MEDIATED_REGULATION_OF_DNA_REPLICATION	23	0.731238	1.46926	0.00638298	0.0227419	0.999	3705
BACOLOD_RESISTANCE_TO_ALKYLATING_AGENTS_DN	49	0.690327	1.46807	0.00203874	0.023211	0.999	2385
LU_TUMOR_ANGIOGENESIS_UP	24	0.73265	1.46712	0.00426439	0.0235764	1	1100
SMITH_LIVER_CANCER	40	0.687131	1.46694	0.00307692	0.0236024	1	3303
SESTO_RESPONSE_TO_UV_C2	46	0.692444	1.46632	0	0.0238477	1	2775
TERAMOTO_OPN_TARGETS_CLUSTER_7	17	0.763015	1.46628	0.0111235	0.0238042	1	1809
SHAFFER_IRF4_TARGETS_IN_ACTIVATED_B_LYMPHOCYTE	74	0.677419	1.46604	0	0.0238661	1	1741
MANN_RESPONSE_TO_AMIFOSTINE_UP	20	0.745711	1.46602	0.00651466	0.0238044	1	2483
SIMBULAN_UV_RESPONSE_IMMORTALIZED_DN	30	0.720086	1.46557	0.003125	0.0239602	1	2977
JIANG_TIP30_TARGETS_UP	43	0.694368	1.46548	0.00204082	0.0239325	1	1656
FLECHNER_BIOPSY_KIDNEY_TRANSPLANT_OK_VS_DONOR_UP	489	0.647748	1.46475	0	0.0242326	1	3393
REACTOME_TRANSCRIPTION_COUPLED_NER_TC_NER	42	0.705537	1.46325	0.00203874	0.0248525	1	2388
REACTOME_NUCLEOTIDE_EXCISION_REPAIR	47	0.69182	1.4622	0.00101729	0.0253033	1	3802
COLLER_MYC_TARGETS_UP	22	0.735986	1.46049	0.00749465	0.0261203	1	2106
JISON_SICKLE_CELL_DISEASE_DN	143	0.661136	1.45947	0	0.0265521	1	2425
LIANG_HEMATOPOIESIS_STEM_CELL_NUMBER_LARGE_VS_TINY_UP	39	0.699049	1.45865	0.00308325	0.0269173	1	2917
REACTOME_RNA_POL_II_PRE_TRANSCRIPTION_EVENTS	57	0.678103	1.45851	0.00101112	0.0269073	1	4184
KIM_WT1_TARGETS_12HR_DN	179	0.652942	1.4581	0	0.0270375	1	3223
STONER_ESOPHAGEAL_CARCINOGENESIS_UP	33	0.708934	1.45808	0.00310559	0.0269764	1	2205
REACTOME_PERK_REGULATED_GENE_EXPRESSION	26	0.729292	1.45772	0.00105708	0.0270855	1	2040
PID_LIS1PATHWAY	27	0.718484	1.45731	0.00314136	0.0272646	1	3665
GEORGES_CELL_CYCLE_MIR192_TARGETS	57	0.676055	1.45693	0.00101112	0.0273646	1	3599
SU_TESTIS	65	0.675254	1.45538	0	0.0281477	1	3589
FOURNIER_ACINAR_DEVELOPMENT_LATE_DN	21	0.740605	1.45536	0.0075431	0.0280793	1	1959
CHANDRAN_METASTASIS_TOP50_UP	31	0.712996	1.45504	0.00210305	0.0281412	1	3115
CHAUHAN_RESPONSE_TO_METHOXYESTRADIOL_DN	89	0.661399	1.45395	0	0.0286864	1	2210
WHITFIELD_CELL_CYCLE_G2_M	192	0.65337	1.4538	0	0.0286718	1	3420
MAYBURD_RESPONSE_TO_L663536_DN	45	0.689254	1.45264	0.00409836	0.0292249	1	2449
CAFFAREL_RESPONSE_TO_THC_24HR_5_UP	29	0.709444	1.45251	0.00626305	0.0292262	1	1980
IWANAGA_E2F1_TARGETS_INDUCED_BY_SERUM	25	0.726317	1.45144	0.00737619	0.0297477	1	3424
IIZUKA_LIVER_CANCER_PROGRESSION_G1_G2_DN	25	0.725087	1.45111	0.0063762	0.0298485	1	3219
TIEN_INTESTINE_PROBIOTICS_24HR_DN	192	0.648141	1.44951	0	0.0306424	1	3063
MILI_PSEUDOPODIA	34	0.705475	1.4482	0.00414508	0.0312952	1	3641
REACTOME_DEADENYLATION_OF_MRNA	18	0.749682	1.4481	0.00982533	0.0312641	1	3955
FRASOR_RESPONSE_TO_SERM_OR_FULVESTRANT_DN	49	0.675701	1.4473	0.00203874	0.0316782	1	3229
MA_PITUITARY_FETAL_VS_ADULT_UP	27	0.704029	1.44692	0.00742312	0.0318063	1	2307
REACTOME_FORMATION_OF_RNA_POL_II_ELONGATION_COMPLEX_	41	0.683524	1.44639	0.00102354	0.0320208	1	3841
LABBE_WNT3A_TARGETS_UP	106	0.664853	1.4455	0	0.0325018	1	1996
REACTOME_CHROMOSOME_MAINTENANCE	93	0.661045	1.44549	0	0.0324173	1	3215
SHEPARD_CRUSH_AND_BURN_MUTANT_DN	165	0.65336	1.44449	0	0.0329644	1	2822
SESTO_RESPONSE_TO_UV_C7	64	0.674519	1.44354	0	0.0334799	1	3040
PARK_HSC_VS_MULTIPOTENT_PROGENITORS_UP	18	0.739942	1.44353	0.0134529	0.0334054	1	3377
WILLERT_WNT_SIGNALING	21	0.728105	1.44339	0.00762527	0.033398	1	1387
AFFAR_YY1_TARGETS_DN	223	0.646548	1.44277	0	0.0337135	1	2822
KOBAYASHI_EGFR_SIGNALING_6HR_DN	18	0.750177	1.4425	0.0141767	0.0338166	1	946
GAVIN_FOXP3_TARGETS_CLUSTER_P6	86	0.659751	1.44242	0	0.0337869	1	3182
HU_GENOTOXIC_DAMAGE_24HR	32	0.704094	1.44161	0.00726141	0.0342353	1	2484
REACTOME_ELONGATION_ARREST_AND_RECOVERY	31	0.703289	1.44114	0.00744681	0.0344231	1	3841
GARCIA_TARGETS_OF_FLI1_AND_DAX1_DN	149	0.649847	1.44078	0	0.0345655	1	3817
SHAFFER_IRF4_MULTIPLE_MYELOMA_PROGRAM	35	0.682342	1.4407	0.00519211	0.0345343	1	3597
LI_LUNG_CANCER	39	0.689931	1.44003	0.00617284	0.0348317	1	1871
PUIFFE_INVASION_INHIBITED_BY_ASCITES_UP	74	0.665841	1.43999	0	0.0347627	1	3525
XU_HGF_SIGNALING_NOT_VIA_AKT1_48HR_DN	15	0.767571	1.43869	0.0100671	0.0355287	1	1272
JUBAN_TARGETS_OF_SPI1_AND_FLI1_DN	76	0.666308	1.43722	0	0.036432	1	2384
KAUFFMANN_DNA_REPAIR_GENES	211	0.644659	1.43716	0	0.0363733	1	4302
HONRADO_BREAST_CANCER_BRCA1_VS_BRCA2	18	0.745077	1.4369	0.0141921	0.0364597	1	2481
REACTOME_ANTIGEN_PROCESSING_UBIQUITINATION_PROTEASOME_DEGRADATION	184	0.64948	1.43618	0	0.0367938	1	2635
WAKASUGI_HAVE_ZNF143_BINDING_SITES	57	0.673197	1.43576	0.00202429	0.0369726	1	4114
REACTOME_DARPP_32_EVENTS	23	0.714689	1.43574	0.0107181	0.0368925	1	2582
RAO_BOUND_BY_SALL4_ISOFORM_A	150	0.651954	1.43555	0	0.0369266	1	2942
WELCSH_BRCA1_TARGETS_DN	123	0.654346	1.43548	0	0.0368629	1	2692
FINETTI_BREAST_CANCER_KINOME_RED	15	0.760836	1.43487	0.0226501	0.0371781	1	3707
MULLIGAN_NTF3_SIGNALING_VIA_INSR_AND_IGF1R_UP	21	0.727077	1.43363	0.00655738	0.0378714	1	2235
DACOSTA_UV_RESPONSE_VIA_ERCC3_COMMON_DN	418	0.636154	1.43354	0	0.0378531	1	4772
ROME_INSULIN_TARGETS_IN_MUSCLE_UP	369	0.639151	1.4329	0	0.0381612	1	3324
PENG_GLUCOSE_DEPRIVATION_DN	152	0.642349	1.43152	0	0.0390578	1	2357
VANHARANTA_UTERINE_FIBROID_WITH_7Q_DELETION_UP	60	0.66769	1.43117	0	0.0391978	1	3275
CAFFAREL_RESPONSE_TO_THC_24HR_5_DN	51	0.6762	1.43102	0.00303644	0.0392434	1	3012
REACTOME_RNA_POL_II_TRANSCRIPTION_PRE_INITIATION_AND_PROMOTER_OPENING	38	0.686566	1.43079	0.004111	0.0392933	1	4184
REACTOME_GLUCOSE_TRANSPORT	38	0.685709	1.43063	0.0030896	0.0393096	1	2311
REACTOME_MYOGENESIS	24	0.713772	1.43057	0.0149413	0.0392682	1	2626
REACTOME_DNA_REPAIR	100	0.650535	1.42996	0	0.0395984	1	3868
SUNG_METASTASIS_STROMA_DN	41	0.676977	1.4297	0.00204499	0.0396844	1	2974
REACTOME_ACTIVATED_POINT_MUTANTS_OF_FGFR2	16	0.754096	1.4293	0.0134831	0.0398359	1	129
WHITFIELD_CELL_CYCLE_M_G1	124	0.646655	1.42723	0	0.0413256	1	3195
IKEDA_MIR133_TARGETS_UP	43	0.678316	1.42722	0.00103199	0.0412295	1	3396
REACTOME_INTRINSIC_PATHWAY_FOR_APOPTOSIS	28	0.697806	1.42708	0.00949367	0.041232	1	2178
NAKAMURA_TUMOR_ZONE_PERIPHERAL_VS_CENTRAL_UP	239	0.638054	1.42699	0	0.0412041	1	3201
ZUCCHI_METASTASIS_UP	36	0.687899	1.42628	0.00103842	0.0416218	1	1725
VECCHI_GASTRIC_CANCER_EARLY_UP	369	0.634925	1.42586	0	0.0418141	1	3012
WATANABE_RECTAL_CANCER_RADIOTHERAPY_RESPONSIVE_DN	85	0.650236	1.42584	0	0.0417288	1	2318
PID_TELOMERASEPATHWAY	65	0.655297	1.42565	0.00100705	0.0417926	1	3320
PID_BARD1PATHWAY	29	0.70005	1.42552	0.00940439	0.0417788	1	4275
REACTOME_G1_PHASE	33	0.694904	1.42529	0.00839454	0.0418551	1	3189
SCHAEFFER_PROSTATE_DEVELOPMENT_AND_CANCER_BOX4_DN	28	0.702965	1.42523	0.0159405	0.0417898	1	1609
ZHAN_MULTIPLE_MYELOMA_HP_DN	38	0.685423	1.42511	0.00727651	0.0418144	1	2217
HEDENFALK_BREAST_CANCER_BRCA1_VS_BRCA2	149	0.642498	1.42476	0	0.0419521	1	3189
KEGG_MISMATCH_REPAIR	22	0.718172	1.42439	0.0128342	0.0421082	1	2302
GOLDRATH_ANTIGEN_RESPONSE	315	0.631791	1.42404	0	0.0422488	1	3057
OSMAN_BLADDER_CANCER_UP	349	0.632676	1.42403	0	0.04216	1	3490
SILIGAN_TARGETS_OF_EWS_FLI1_FUSION_DN	16	0.749489	1.42383	0.0197802	0.0421666	1	835
REACTOME_DOWNREGULATION_OF_SMAD2_3_SMAD4_TRANSCRIPTIONAL_ACTIVITY	19	0.720443	1.4235	0.0197802	0.0423206	1	3865
ZHANG_PROLIFERATING_VS_QUIESCENT	50	0.665383	1.42345	0.0020202	0.042268	1	2266
REACTOME_G0_AND_EARLY_G1	22	0.71392	1.42309	0.00960512	0.042461	1	3705
NIKOLSKY_BREAST_CANCER_7Q21_Q22_AMPLICON	61	0.655489	1.42149	0.00101112	0.0436576	1	3079
PID_PRLSIGNALINGEVENTSPATHWAY	23	0.709503	1.42062	0.0159744	0.0442244	1	2587
FLECHNER_PBL_KIDNEY_TRANSPLANT_OK_VS_DONOR_UP	139	0.64037	1.42038	0	0.0443074	1	3191
RAHMAN_TP53_TARGETS_PHOSPHORYLATED	18	0.744758	1.41918	0.0143646	0.0451715	1	1808
CAFFAREL_RESPONSE_TO_THC_UP	29	0.702952	1.41906	0.00959488	0.0451607	1	3750
SCHRAMM_INHBA_TARGETS_DN	24	0.710781	1.41881	0.0159236	0.0452245	1	2048
BENPORATH_ES_1	323	0.631932	1.41879	0	0.0451353	1	3177
OLSSON_E2F3_TARGETS_DN	37	0.675473	1.41841	0.0113519	0.0453429	1	3189
KEGG_BASAL_TRANSCRIPTION_FACTORS	31	0.68637	1.4184	0.0135558	0.0452537	1	4184
REACTOME_METABOLISM_OF_PROTEINS	377	0.629291	1.41834	0	0.0451875	1	3198
PID_E2F_PATHWAY	65	0.651886	1.41828	0.00303337	0.0451115	1	3189
KANG_DOXORUBICIN_RESISTANCE_DN	17	0.729925	1.41827	0.0211581	0.0450275	1	3172
LIANG_HEMATOPOIESIS_STEM_CELL_NUMBER_LARGE_VS_TINY_DN	39	0.685453	1.41779	0.00826446	0.0453493	1	2109
KEGG_RNA_POLYMERASE	27	0.709866	1.41773	0.00750268	0.0453181	1	3943
WILCOX_PRESPONSE_TO_ROGESTERONE_UP	127	0.643519	1.41735	0	0.0455708	1	3792
LE_NEURONAL_DIFFERENTIATION_DN	19	0.731396	1.41717	0.0251917	0.0456118	1	3373
IKEDA_MIR30_TARGETS_UP	111	0.642305	1.41663	0	0.0459675	1	4228
AZARE_STAT3_TARGETS	21	0.722997	1.41582	0.0216685	0.0464666	1	3216
REACTOME_SIGNALING_BY_THE_B_CELL_RECEPTOR_BCR	115	0.646657	1.41557	0	0.0465537	1	3201
SHAFFER_IRF4_TARGETS_IN_MYELOMA_VS_MATURE_B_LYMPHOCYTE	94	0.646266	1.41466	0	0.0471653	1	2017
CROMER_METASTASIS_UP	66	0.654242	1.41451	0.00301508	0.0471684	1	2341
MORI_EMU_MYC_LYMPHOMA_BY_ONSET_TIME_DN	16	0.751191	1.41411	0.012318	0.047373	1	1985
SENESE_HDAC1_TARGETS_UP	386	0.625041	1.41226	0	0.0488248	1	3312
REACTOME_CREB_PHOSPHORYLATION_THROUGH_THE_ACTIVATION_OF_CAMKII	15	0.757851	1.41222	0.0222965	0.0487408	1	3256
PID_FOXM1PATHWAY	39	0.679966	1.41197	0.00308325	0.0488593	1	3439
SENGUPTA_NASOPHARYNGEAL_CARCINOMA_WITH_LMP1_UP	325	0.629059	1.41114	0	0.0494381	1	3321
PECE_MAMMARY_STEM_CELL_UP	115	0.642027	1.41092	0	0.0495153	1	3069
HESS_TARGETS_OF_HOXA9_AND_MEIS1_UP	58	0.656291	1.41092	0.00300903	0.049407	1	3105
MARKEY_RB1_CHRONIC_LOF_UP	110	0.642085	1.41078	0	0.0494208	1	3196
CHICAS_RB1_TARGETS_LOW_SERUM	71	0.646122	1.40996	0.00100604	0.0500796	1	3268
LANG_MYB_FAMILY_TARGETS	28	0.694557	1.40911	0.0116525	0.050716	1	3711
REACTOME_MITOTIC_G2_G2_M_PHASES	71	0.654397	1.40888	0.00201005	0.0508032	1	4217
KIM_WT1_TARGETS_DN	398	0.627404	1.408	0	0.0514721	1	3481
RIZ_ERYTHROID_DIFFERENTIATION_CCNE1	38	0.669686	1.4074	0.014433	0.0518525	1	3009
BERENJENO_ROCK_SIGNALING_NOT_VIA_RHOA_DN	43	0.680772	1.40666	0.00927835	0.0523189	1	1985
WAMUNYOKOLI_OVARIAN_CANCER_LMP_DN	166	0.632936	1.40609	0	0.0526978	1	2987
REACTOME_ACTIVATION_OF_GENES_BY_ATF4	23	0.712869	1.40608	0.0192308	0.0525924	1	2040
BENPORATH_ES_2	29	0.686909	1.40606	0.00936524	0.0524894	1	3621
WHITFIELD_CELL_CYCLE_S	123	0.635768	1.40518	0	0.0531214	1	4694
REACTOME_INTERACTION_BETWEEN_L1_AND_ANKYRINS	20	0.725733	1.40503	0.012973	0.0531636	1	1306
BLALOCK_ALZHEIMERS_DISEASE_INCIPIENT_DN	156	0.635585	1.40453	0	0.0535023	1	3664
REACTOME_PROTEIN_FOLDING	47	0.662511	1.40437	0.00305499	0.0535588	1	3198
TOOKER_GEMCITABINE_RESISTANCE_DN	114	0.639421	1.4038	0	0.0539697	1	2434
WHITFIELD_CELL_CYCLE_G1_S	114	0.633698	1.40373	0	0.0539088	1	4223
KEGG_OLFACTORY_TRANSDUCTION	293	0.627076	1.4032	0	0.0542582	1	566
WANG_RESPONSE_TO_GSK3_INHIBITOR_SB216763_DN	312	0.625922	1.40241	0	0.0548449	1	3310
HAHTOLA_SEZARY_SYNDROM_UP	83	0.64239	1.40232	0	0.0548242	1	2400
REACTOME_CLASS_I_MHC_MEDIATED_ANTIGEN_PROCESSING_PRESENTATION	217	0.629934	1.40191	0	0.0550923	1	3052
HOSHIDA_LIVER_CANCER_SUBCLASS_S2	109	0.640405	1.40131	0	0.0555304	1	3156
WANG_TUMOR_INVASIVENESS_DN	190	0.627009	1.40114	0	0.0555533	1	3231
PARK_HSC_AND_MULTIPOTENT_PROGENITORS	42	0.667626	1.40076	0.00616016	0.0557975	1	3223
LIU_COMMON_CANCER_GENES	57	0.652167	1.39999	0.00202224	0.0564281	1	3041
TAKAO_RESPONSE_TO_UVB_RADIATION_DN	91	0.638043	1.39975	0.001002	0.0565482	1	1921
REACTOME_UNFOLDED_PROTEIN_RESPONSE	73	0.640815	1.3994	0.00300601	0.0567571	1	3664
HOLLEMAN_ASPARAGINASE_RESISTANCE_ALL_UP	18	0.726498	1.39917	0.0244444	0.0568536	1	1091
FALVELLA_SMOKERS_WITH_LUNG_CANCER	68	0.648585	1.39852	0	0.0574135	1	2945
BIOCARTA_G1_PATHWAY	27	0.685268	1.39849	0.0115911	0.0573324	1	4113
ZHENG_GLIOBLASTOMA_PLASTICITY_UP	231	0.627987	1.39846	0	0.0572499	1	2965
REACTOME_ABORTIVE_ELONGATION_OF_HIV1_TRANSCRIPT_IN_THE_ABSENCE_OF_TAT	23	0.703205	1.3984	0.0189873	0.0571916	1	3841
SCIBETTA_KDM5B_TARGETS_DN	67	0.643342	1.39759	0.00501505	0.0578807	1	2844
TSENG_IRS1_TARGETS_UP	106	0.63257	1.39404	0.00100301	0.0613142	1	1534
GENTILE_UV_RESPONSE_CLUSTER_D7	38	0.666742	1.39396	0.00615385	0.0612644	1	1884
BIOCARTA_CELLCYCLE_PATHWAY	22	0.702464	1.39358	0.0216685	0.0615441	1	3860
JOHANSSON_GLIOMAGENESIS_BY_PDGFB_UP	50	0.654178	1.39349	0.0050813	0.0615214	1	1281
KEGG_ALANINE_ASPARTATE_AND_GLUTAMATE_METABOLISM	31	0.678782	1.39346	0.0126582	0.0614388	1	1463
MATTHEWS_AP1_TARGETS	17	0.724723	1.39302	0.0266667	0.0617655	1	2088
REACTOME_PKB_MEDIATED_EVENTS	23	0.704589	1.39213	0.027957	0.0625552	1	1776
SMID_BREAST_CANCER_RELAPSE_IN_LUNG_UP	21	0.703074	1.39204	0.0184582	0.0625254	1	935
MARIADASON_RESPONSE_TO_BUTYRATE_SULINDAC_4	17	0.717784	1.39195	0.0233333	0.0624594	1	3737
REACTOME_MICRORNA_MIRNA_BIOGENESIS	21	0.699301	1.39126	0.0236814	0.0630737	1	3802
REACTOME_RECRUITMENT_OF_MITOTIC_CENTROSOME_PROTEINS_AND_COMPLEXES	56	0.649306	1.39092	0.0030303	0.0632913	1	5077
BURTON_ADIPOGENESIS_11	52	0.650549	1.39035	0.00606061	0.0637201	1	3953
STEARMAN_LUNG_CANCER_EARLY_VS_LATE_UP	112	0.634772	1.38993	0	0.0640627	1	3607
MONNIER_POSTRADIATION_TUMOR_ESCAPE_UP	334	0.619996	1.38989	0	0.0639586	1	3412
NADERI_BREAST_CANCER_PROGNOSIS_UP	45	0.662035	1.38973	0.00409417	0.0639567	1	2302
BENPORATH_ES_CORE_NINE_CORRELATED	95	0.634004	1.38908	0.001002	0.0645284	1	3659
SEIDEN_MET_SIGNALING	18	0.723989	1.38879	0.0209021	0.064714	1	2002
REACTOME_RNA_POL_III_TRANSCRIPTION_TERMINATION	19	0.714127	1.38872	0.021692	0.064652	1	3943
DAZARD_UV_RESPONSE_CLUSTER_G6	131	0.628536	1.38815	0	0.0651642	1	3872
REACTOME_APC_C_CDC20_MEDIATED_DEGRADATION_OF_CYCLIN_B	17	0.711282	1.38796	0.0356347	0.0652537	1	3551
GENTILE_UV_HIGH_DOSE_DN	284	0.617199	1.38781	0	0.0652651	1	3352
BYSTROEM_CORRELATED_WITH_IL5_DN	61	0.648717	1.38766	0.00504541	0.0652994	1	2318
JOHNSTONE_PARVB_TARGETS_2_DN	278	0.620767	1.38753	0	0.0652808	1	4248
WANG_RESPONSE_TO_FORSKOLIN_UP	22	0.702039	1.3873	0.0304017	0.0654097	1	2497
HU_GENOTOXIN_ACTION_DIRECT_VS_INDIRECT_24HR	46	0.650601	1.38683	0.010142	0.0658128	1	1629
FLECHNER_PBL_KIDNEY_TRANSPLANT_OK_VS_DONOR_DN	37	0.669044	1.38669	0.0146138	0.0658177	1	2874
ZHU_CMV_ALL_UP	106	0.633533	1.38638	0	0.0660057	1	3542
YAO_TEMPORAL_RESPONSE_TO_PROGESTERONE_CLUSTER_13	144	0.625151	1.38612	0	0.0661427	1	3544
BURTON_ADIPOGENESIS_2	69	0.641968	1.38596	0.00100705	0.0661573	1	3312
PROVENZANI_METASTASIS_UP	168	0.62398	1.38593	0	0.066061	1	2450
MCGOWAN_RSP6_TARGETS_UP	16	0.720232	1.38553	0.0322222	0.0663476	1	1852
BLUM_RESPONSE_TO_SALIRASIB_UP	227	0.619648	1.38506	0	0.0666935	1	3894
GARGALOVIC_RESPONSE_TO_OXIDIZED_PHOSPHOLIPIDS_RED_UP	16	0.734783	1.38499	0.0351076	0.0666554	1	2281
HOFMANN_CELL_LYMPHOMA_UP	44	0.657478	1.38484	0.0111562	0.0666897	1	2925
PID_RB_1PATHWAY	64	0.637928	1.38443	0.00301508	0.0669315	1	3673
GERHOLD_ADIPOGENESIS_DN	63	0.646358	1.3844	0.00301811	0.0668297	1	2202
JAEGER_METASTASIS_UP	39	0.659201	1.38417	0.00825593	0.0669661	1	2577
REACTOME_PURINE_METABOLISM	32	0.664873	1.38391	0.0187305	0.0670747	1	2163
SCHAEFFER_SOX9_TARGETS_IN_PROSTATE_DEVELOPMENT_DN	43	0.658109	1.38382	0.00616016	0.0670414	1	3067
REACTOME_DOUBLE_STRAND_BREAK_REPAIR	22	0.696726	1.38371	0.0201271	0.0670321	1	3196
SHAFFER_IRF4_TARGETS_IN_PLASMA_CELL_VS_MATURE_B_LYMPHOCYTE	63	0.644089	1.38359	0.0040282	0.0670193	1	2839
PEPPER_CHRONIC_LYMPHOCYTIC_LEUKEMIA_DN	18	0.716157	1.38338	0.028169	0.0671371	1	1574
STARK_PREFRONTAL_CORTEX_22Q11_DELETION_DN	422	0.614303	1.38302	0	0.0673813	1	3270
BIOCARTA_NDKDYNAMIN_PATHWAY	18	0.712322	1.38265	0.041573	0.0676601	1	2455
REACTOME_TRANSCRIPTIONAL_ACTIVITY_OF_SMAD2_SMAD3_SMAD4_HETEROTRIMER	36	0.666147	1.38221	0.0103413	0.068071	1	3865
SLEBOS_HEAD_AND_NECK_CANCER_WITH_HPV_UP	69	0.641753	1.38214	0.0030303	0.0680077	1	4511
AMIT_EGF_RESPONSE_60_MCF10A	35	0.663215	1.38201	0.00924974	0.0680218	1	1863
MELLMAN_TUT1_TARGETS_UP	18	0.718603	1.3819	0.0288568	0.0680192	1	2787
MARTORIATI_MDM4_TARGETS_FETAL_LIVER_DN	461	0.613821	1.38189	0	0.0679011	1	3883
REACTOME_LOSS_OF_NLP_FROM_MITOTIC_CENTROSOMES	49	0.646315	1.38137	0.00807265	0.0683577	1	5077
TOYOTA_TARGETS_OF_MIR34B_AND_MIR34C	348	0.615954	1.38131	0	0.0682828	1	3957
REACTOME_TRANSCRIPTION	165	0.62485	1.38088	0	0.0686488	1	3996
SESTO_RESPONSE_TO_UV_C1	65	0.64635	1.38072	0.00501505	0.0686866	1	2542
BURTON_ADIPOGENESIS_7	46	0.65126	1.38057	0.00511247	0.0687109	1	1801
BOYLAN_MULTIPLE_MYELOMA_C_D_UP	122	0.62271	1.38053	0.001001	0.0686557	1	4227
REACTOME_MRNA_CAPPING	27	0.681656	1.3805	0.0147524	0.0685546	1	3802
PID_P53REGULATIONPATHWAY	55	0.644426	1.37939	0.00202429	0.0696337	1	4395
REACTOME_CONVERSION_FROM_APC_C_CDC20_TO_APC_C_CDH1_IN_LATE_ANAPHASE	15	0.73596	1.37899	0.039548	0.0699324	1	1471
LOPEZ_TRANSLATION_VIA_FN1_SIGNALING	34	0.661006	1.37877	0.0165289	0.0700427	1	3314
AMIT_EGF_RESPONSE_60_HELA	40	0.659655	1.3783	0.0123711	0.0704493	1	2667
HOEBEKE_LYMPHOID_STEM_CELL_UP	78	0.63109	1.37828	0.0040201	0.0703393	1	3197
NIKOLSKY_BREAST_CANCER_12Q13_Q21_AMPLICON	38	0.661848	1.37818	0.0124352	0.0703341	1	2804
BIOCARTA_NO1_PATHWAY	29	0.673894	1.37763	0.0343392	0.0707791	1	1173
WENDT_COHESIN_TARGETS_UP	27	0.678751	1.37749	0.0283613	0.0708188	1	4039
MATZUK_CENTRAL_FOR_FEMALE_FERTILITY	29	0.667865	1.37678	0.0293809	0.0714397	1	1389
JIANG_VHL_TARGETS	108	0.629153	1.3767	0	0.0713953	1	3166
REACTOME_FORMATION_OF_INCISION_COMPLEX_IN_GG_NER	19	0.71247	1.37669	0.0211346	0.0712766	1	2388
PID_CMYB_PATHWAY	79	0.629805	1.37668	0.00301508	0.071168	1	2668
REACTOME_FORMATION_OF_TRANSCRIPTION_COUPLED_NER_TC_NER_REPAIR_COMPLEX	27	0.674376	1.37612	0.0292887	0.0716693	1	3802
AMIT_EGF_RESPONSE_120_MCF10A	40	0.657797	1.37606	0.0141988	0.0716135	1	4212
PID_AURORA_A_PATHWAY	30	0.666156	1.37597	0.0240586	0.0715869	1	4113
BILD_CTNNB1_ONCOGENIC_SIGNATURE	62	0.640822	1.37585	0.00503018	0.0716085	1	3677
NOUZOVA_TRETINOIN_AND_H4_ACETYLATION	108	0.623918	1.37567	0.00100503	0.0716748	1	3590
GENTILE_UV_RESPONSE_CLUSTER_D4	51	0.65251	1.37562	0.00506073	0.0716067	1	3794
REACTOME_RNA_POL_III_TRANSCRIPTION_INITIATION_FROM_TYPE_2_PROMOTER	23	0.6922	1.37559	0.015873	0.0715164	1	4487
KRIGE_AMINO_ACID_DEPRIVATION	28	0.676661	1.37545	0.0147679	0.0715395	1	2165
BILANGES_RAPAMYCIN_SENSITIVE_GENES	34	0.662752	1.37543	0.0135558	0.071429	1	2624
REACTOME_METABOLISM_OF_NUCLEOTIDES	67	0.636232	1.37513	0.0040404	0.0716712	1	2169
SESTO_RESPONSE_TO_UV_C5	46	0.650763	1.37399	0.0122574	0.0727555	1	2827
REACTOME_ASSOCIATION_OF_TRIC_CCT_WITH_TARGET_PROTEINS_DURING_BIOSYNTHESIS	25	0.6862	1.3737	0.029661	0.0729361	1	3198
PID_AP1_PATHWAY	68	0.636676	1.37342	0.00302115	0.0730733	1	3063
DEBIASI_APOPTOSIS_BY_REOVIRUS_INFECTION_UP	264	0.615298	1.37308	0	0.0733189	1	3593
REACTOME_REGULATORY_RNA_PATHWAYS	24	0.685593	1.37294	0.026738	0.0733479	1	3802
BIOCARTA_NOS1_PATHWAY	19	0.705981	1.37258	0.0291577	0.0736189	1	2582
CARD_MIR302A_TARGETS	72	0.636042	1.37256	0.00201613	0.0735095	1	3079
VANTVEER_BREAST_CANCER_BRCA1_UP	32	0.66754	1.37253	0.0176715	0.0734208	1	4149
REACTOME_FORMATION_OF_THE_HIV1_EARLY_ELONGATION_COMPLEX	31	0.66652	1.37177	0.0282427	0.0741259	1	3841
PUIFFE_INVASION_INHIBITED_BY_ASCITES_DN	118	0.621288	1.37149	0	0.0743639	1	3793
KOINUMA_COLON_CANCER_MSI_DN	15	0.73008	1.37135	0.0376712	0.0743847	1	2223
GENTILE_RESPONSE_CLUSTER_D3	58	0.638884	1.37055	0.00403633	0.0752616	1	2384
REACTOME_UNBLOCKING_OF_NMDA_RECEPTOR_GLUTAMATE_BINDING_AND_ACTIVATION	15	0.741729	1.37032	0.0220264	0.0754202	1	3256
ZHU_CMV_24_HR_UP	82	0.632995	1.37022	0.00100402	0.0754221	1	2622
GOLDRATH_HOMEOSTATIC_PROLIFERATION	150	0.616156	1.36982	0	0.0757703	1	3828
REACTOME_TELOMERE_MAINTENANCE	54	0.640645	1.36959	0.010101	0.0759072	1	2363
TERAO_AOX4_TARGETS_SKIN_UP	36	0.66	1.36932	0.0195072	0.0760392	1	4239
PACHER_TARGETS_OF_IGF1_AND_IGF2_UP	33	0.659185	1.36867	0.0280374	0.076726	1	2436
JIANG_AGING_CEREBRAL_CORTEX_DN	48	0.642928	1.36851	0.00810537	0.0767793	1	2807
WENG_POR_TARGETS_GLOBAL_DN	22	0.686947	1.36827	0.0377155	0.0769658	1	2036
BARRIER_COLON_CANCER_RECURRENCE_UP	39	0.652553	1.36768	0.0164779	0.0774944	1	4350
REACTOME_DESTABILIZATION_OF_MRNA_BY_TRISTETRAPROLIN_TTP	17	0.716809	1.36725	0.0377155	0.0778396	1	2040
LASTOWSKA_COAMPLIFIED_WITH_MYCN	36	0.660492	1.36691	0.0208117	0.0781011	1	1084
BERENJENO_TRANSFORMED_BY_RHOA_FOREVER_DN	29	0.678102	1.36603	0.0168244	0.0790391	1	1699
BROWN_MYELOID_CELL_DEVELOPMENT_DN	118	0.618837	1.36543	0	0.0796367	1	2688
POMEROY_MEDULLOBLASTOMA_DESMOPLASIC_VS_CLASSIC_DN	53	0.641084	1.36481	0.00911854	0.0801941	1	2796
POTTI_CYTOXAN_SENSITIVITY	32	0.661114	1.36379	0.0218522	0.0812453	1	1032
TIEN_INTESTINE_PROBIOTICS_2HR_DN	78	0.635199	1.36363	0	0.0813326	1	3708
TIEN_INTESTINE_PROBIOTICS_6HR_DN	147	0.6181	1.36212	0	0.0830139	1	3364
YAMAZAKI_TCEB3_TARGETS_DN	191	0.608562	1.36126	0	0.0839993	1	2246
DING_LUNG_CANCER_EXPRESSION_BY_COPY_NUMBER	91	0.623055	1.36052	0.00300601	0.0848609	1	4559
YIH_RESPONSE_TO_ARSENITE_C1	24	0.677009	1.36042	0.0263713	0.0848393	1	3239
FLECHNER_PBL_KIDNEY_TRANSPLANT_REJECTED_VS_OK_DN	48	0.645042	1.36039	0.0143296	0.0847459	1	2118
GINESTIER_BREAST_CANCER_ZNF217_AMPLIFIED_UP	66	0.629986	1.35985	0.00201613	0.0853086	1	3916
BAE_BRCA1_TARGETS_DN	29	0.670977	1.35925	0.0209205	0.0859712	1	2977
BIOCARTA_P53_PATHWAY	16	0.711438	1.35827	0.0434783	0.0870343	1	2925
WANG_LMO4_TARGETS_DN	294	0.609232	1.35802	0	0.0872149	1	3988
PYEON_CANCER_HEAD_AND_NECK_VS_CERVICAL_UP	151	0.608745	1.3576	0	0.0876298	1	4028
KEGG_UBIQUITIN_MEDIATED_PROTEOLYSIS	121	0.609402	1.35679	0.001	0.0885842	1	4552
RADAEVA_RESPONSE_TO_IFNA1_UP	47	0.638715	1.35667	0.0142857	0.088579	1	3036
CHIBA_RESPONSE_TO_TSA_DN	21	0.682631	1.35648	0.0384615	0.0886894	1	3196
BIOCARTA_FAS_PATHWAY	29	0.656046	1.3558	0.0296925	0.0895028	1	3630
SMITH_TERT_TARGETS_UP	134	0.616118	1.35529	0	0.0901317	1	3253
GRADE_COLON_VS_RECTAL_CANCER_UP	33	0.646914	1.35519	0.0310881	0.090102	1	2922
CEBALLOS_TARGETS_OF_TP53_AND_MYC_UP	19	0.691808	1.35455	0.0477248	0.0908398	1	1265
CREIGHTON_ENDOCRINE_THERAPY_RESISTANCE_1	432	0.600376	1.35442	0	0.0908899	1	4066
AZARE_NEOPLASTIC_TRANSFORMATION_BY_STAT3_DN	109	0.616871	1.35387	0.001	0.0915273	1	3304
CHOI_ATL_CHRONIC_VS_ACUTE_DN	17	0.714909	1.35386	0.0399113	0.0913945	1	1913
BONCI_TARGETS_OF_MIR15A_AND_MIR16_1	85	0.618561	1.35368	0.00200401	0.0914872	1	3210
BIOCARTA_ATRBRCA_PATHWAY	21	0.686651	1.35254	0.048913	0.09292	1	4114
KEGG_HOMOLOGOUS_RECOMBINATION	25	0.669574	1.35069	0.0473186	0.0953819	1	3544
PID_NFAT_3PATHWAY	50	0.641149	1.3505	0.0111789	0.0954967	1	2737
PID_FANCONI_PATHWAY	43	0.640782	1.34912	0.0153061	0.0972453	1	4643
VETTER_TARGETS_OF_PRKCA_AND_ETS1_UP	15	0.706491	1.34907	0.0521643	0.0971611	1	3146
REACTOME_L1CAM_INTERACTIONS	81	0.616991	1.34888	0.00301205	0.0972813	1	2842
MARIADASON_RESPONSE_TO_BUTYRATE_SULINDAC_6	42	0.637617	1.3483	0.0298354	0.0978921	1	3079
GENTILE_UV_RESPONSE_CLUSTER_D5	34	0.653203	1.34764	0.0257467	0.0986986	1	3418
EHLERS_ANEUPLOIDY_UP	34	0.649734	1.34691	0.0215385	0.0995845	1	3599
REACTOME_RNA_POL_III_CHAIN_ELONGATION	17	0.691776	1.34676	0.0626374	0.0996798	1	4487
REACTOME_MITOCHONDRIAL_PROTEIN_IMPORT	46	0.634733	1.34644	0.0123839	0.0999714	1	2653
LIU_BREAST_CANCER	20	0.685128	1.34614	0.0394737	0.100251	1	2573
WANG_CLIM2_TARGETS_DN	150	0.60687	1.34613	0	0.100101	1	4027
ZHONG_RESPONSE_TO_AZACITIDINE_AND_TSA_DN	54	0.637008	1.34543	0.00808898	0.100996	1	4144
CHOW_RASSF1_TARGETS_UP	26	0.662588	1.34514	0.02537	0.101263	1	2921
REACTOME_APOPTOTIC_EXECUTION_PHASE	50	0.626872	1.34497	0.00911854	0.101388	1	2297
APPIERTO_RESPONSE_TO_FENRETINIDE_UP	36	0.644863	1.34458	0.0323253	0.101803	1	2692
PID_HIF1APATHWAY	18	0.696447	1.34432	0.0408389	0.102061	1	2044
LAU_APOPTOSIS_CDKN2A_UP	53	0.628845	1.34408	0.0193483	0.102288	1	3296
YAO_TEMPORAL_RESPONSE_TO_PROGESTERONE_CLUSTER_17	164	0.60394	1.3439	0.001	0.102412	1	4145
MARSHALL_VIRAL_INFECTION_RESPONSE_DN	26	0.664666	1.34362	0.0314795	0.10269	1	2001
CHICAS_RB1_TARGETS_SENESCENT	485	0.59517	1.3432	0	0.103151	1	3712
PARK_HSC_MARKERS	39	0.641943	1.34258	0.0246407	0.103893	1	2822
HOLLEMAN_PREDNISOLONE_RESISTANCE_B_ALL_UP	19	0.693156	1.34257	0.0579235	0.103747	1	3114
CHEOK_RESPONSE_TO_HD_MTX_UP	17	0.68992	1.34115	0.0593505	0.105851	1	2026
REACTOME_SYNTHESIS_AND_INTERCONVERSION_OF_NUCLEOTIDE_DI_AND_TRIPHOSPHATES	16	0.70594	1.34113	0.0461032	0.105716	1	2483
REACTOME_RAS_ACTIVATION_UOPN_CA2_INFUX_THROUGH_NMDA_RECEPTOR	17	0.702277	1.34091	0.0466149	0.105862	1	3256
PID_TGFBRPATHWAY	52	0.626016	1.34055	0.0142712	0.106247	1	4025
VECCHI_GASTRIC_CANCER_ADVANCED_VS_EARLY_UP	154	0.603288	1.33933	0	0.108064	1	1908
GABRIELY_MIR21_TARGETS	258	0.596965	1.33887	0	0.108615	1	4709
LIU_VAV3_PROSTATE_CARCINOGENESIS_DN	16	0.705517	1.33867	0.0512249	0.108775	1	2667
GENTILE_UV_RESPONSE_CLUSTER_D9	21	0.671832	1.33812	0.065662	0.109525	1	2001
JACKSON_DNMT1_TARGETS_UP	73	0.613453	1.33799	0.00400802	0.109554	1	3760
REACTOME_DIABETES_PATHWAYS	123	0.604513	1.33744	0	0.110227	1	3731
SENESE_HDAC3_TARGETS_UP	428	0.593182	1.33737	0	0.110171	1	3310
PETROVA_PROX1_TARGETS_UP	26	0.668531	1.33733	0.0394036	0.110063	1	2999
GALE_APL_WITH_FLT3_MUTATED_UP	45	0.631869	1.33615	0.0172764	0.11184	1	3197
ALONSO_METASTASIS_UP	168	0.603443	1.33601	0	0.111877	1	3156
KIM_PTEN_TARGETS_UP	16	0.691775	1.33581	0.0668896	0.112032	1	3408
STEIN_ESR1_TARGETS	80	0.606825	1.33578	0.00301205	0.11192	1	3705
MCBRYAN_PUBERTAL_BREAST_5_6WK_DN	119	0.607151	1.3357	0.001001	0.111888	1	3497
ZHAN_LATE_DIFFERENTIATION_GENES_UP	32	0.648829	1.33559	0.0292887	0.111882	1	1861
ZHOU_TNF_SIGNALING_30MIN	48	0.629651	1.33548	0.0142421	0.111849	1	2622
PID_NFAT_TFPATHWAY	44	0.628736	1.33502	0.0215827	0.112403	1	1172
SETLUR_PROSTATE_CANCER_TMPRSS2_ERG_FUSION_UP	64	0.615643	1.33481	0.0141557	0.112548	1	3492
HIRSCH_CELLULAR_TRANSFORMATION_SIGNATURE_DN	88	0.613412	1.33476	0.00300601	0.112468	1	1717
DANG_REGULATED_BY_MYC_UP	63	0.62016	1.33466	0.0111111	0.112443	1	3730
REACTOME_SIGNALING_BY_HIPPO	18	0.692348	1.33454	0.0554951	0.112454	1	3362
FAELT_B_CLL_WITH_VH_REARRANGEMENTS_DN	41	0.638768	1.3345	0.0247678	0.112355	1	2504
TAKAO_RESPONSE_TO_UVB_RADIATION_UP	77	0.609493	1.33415	0.00701403	0.11273	1	3369
DACOSTA_UV_RESPONSE_VIA_ERCC3_XPCS_DN	75	0.622038	1.3341	0.00801603	0.112651	1	4399
REACTOME_INTERFERON_SIGNALING	128	0.604748	1.33314	0.001	0.113939	1	3343
BIOCARTA_GCR_PATHWAY	19	0.681417	1.33248	0.0533769	0.114867	1	1168
NEMETH_INFLAMMATORY_RESPONSE_LPS_DN	30	0.655923	1.33228	0.0331606	0.115048	1	2322
PID_ECADHERIN_NASCENTAJ_PATHWAY	39	0.631747	1.33215	0.0297741	0.115075	1	2223
BIOCARTA_ARF_PATHWAY	17	0.702495	1.33204	0.0587571	0.115093	1	3066
REACTOME_HOMOLOGOUS_RECOMBINATION_REPAIR_OF_REPLICATION_INDEPENDENT_DOUBLE_STRAND_BREAKS	16	0.693443	1.33196	0.0712695	0.115029	1	4037
CHARAFE_BREAST_CANCER_LUMINAL_VS_MESENCHYMAL_DN	410	0.59051	1.33148	0	0.115712	1	3216
BARIS_THYROID_CANCER_UP	22	0.674807	1.331	0.0509761	0.116283	1	3175
KIM_ALL_DISORDERS_CALB1_CORR_UP	499	0.589208	1.33035	0	0.117199	1	3028
GRABARCZYK_BCL11B_TARGETS_UP	63	0.621431	1.33033	0.0140987	0.117067	1	4233
BIOCARTA_MEF2D_PATHWAY	17	0.695581	1.33011	0.0605727	0.117272	1	2445
MCMURRAY_TP53_HRAS_COOPERATION_RESPONSE_UP	23	0.66994	1.32926	0.056806	0.118465	1	2818
HAHTOLA_MYCOSIS_FUNGOIDES_SKIN_DN	26	0.660039	1.32876	0.0524109	0.119088	1	2623
DER_IFN_GAMMA_RESPONSE_UP	65	0.61044	1.32872	0.015121	0.118991	1	3296
REACTOME_PHOSPHORYLATION_OF_THE_APC_C	15	0.703774	1.32844	0.0600226	0.119251	1	4379
COLIN_PILOCYTIC_ASTROCYTOMA_VS_GLIOBLASTOMA_DN	26	0.658564	1.32816	0.0477707	0.119547	1	2577
RAMASWAMY_METASTASIS_UP	56	0.618982	1.32802	0.00910931	0.119576	1	4064
DAZARD_RESPONSE_TO_UV_NHEK_DN	273	0.592547	1.32751	0	0.12027	1	4454
ZHENG_FOXP3_TARGETS_IN_THYMUS_UP	171	0.599291	1.32684	0	0.121175	1	4880
YUAN_ZNF143_PARTNERS	18	0.688781	1.3268	0.0631929	0.121061	1	2786
REACTOME_RNA_POL_III_TRANSCRIPTION	33	0.645412	1.32607	0.0382627	0.122107	1	4179
TCGA_GLIOBLASTOMA_COPY_NUMBER_UP	62	0.619706	1.32597	0.0110775	0.122102	1	3390
YU_BAP1_TARGETS	24	0.662232	1.32568	0.0502137	0.122404	1	4646
REACTOME_METABOLISM_OF_AMINO_ACIDS_AND_DERIVATIVES	189	0.596674	1.32551	0	0.122512	1	3191
CHIARADONNA_NEOPLASTIC_TRANSFORMATION_KRAS_CDC25_UP	53	0.622431	1.3253	0.0243408	0.12272	1	2798
SESTO_RESPONSE_TO_UV_C0	101	0.607911	1.32497	0.001	0.123102	1	2692
CHEN_HOXA5_TARGETS_9HR_UP	176	0.596622	1.32343	0	0.125549	1	3750
YIH_RESPONSE_TO_ARSENITE_C2	18	0.680697	1.32325	0.0671067	0.125703	1	2850
PID_INTEGRIN_A4B1_PATHWAY	33	0.636753	1.32296	0.0417973	0.126042	1	3891
STANELLE_E2F1_TARGETS	26	0.665132	1.32286	0.0437567	0.126038	1	2115
JIANG_HYPOXIA_CANCER	72	0.607249	1.32213	0.0110553	0.127111	1	2945
KUNINGER_IGF1_VS_PDGFB_TARGETS_DN	40	0.633877	1.32195	0.0286885	0.127251	1	1751
DAZARD_RESPONSE_TO_UV_SCC_DN	109	0.604686	1.32166	0.001001	0.127545	1	4349
DORSAM_HOXA9_TARGETS_UP	32	0.64762	1.32166	0.0397074	0.127373	1	3502
REACTOME_AMINO_ACID_SYNTHESIS_AND_INTERCONVERSION_TRANSAMINATION	16	0.709331	1.32157	0.0616592	0.12737	1	1616
CHNG_MULTIPLE_MYELOMA_HYPERPLOID_DN	28	0.654545	1.32098	0.0412262	0.128255	1	3816
JIANG_AGING_HYPOTHALAMUS_DN	40	0.622592	1.32047	0.0461538	0.128934	1	1501
CAIRO_LIVER_DEVELOPMENT_UP	152	0.593993	1.32038	0	0.128896	1	2890
OSMAN_BLADDER_CANCER_DN	314	0.586596	1.31989	0	0.129627	1	3983
SPIRA_SMOKERS_LUNG_CANCER_UP	35	0.638642	1.31967	0.0396246	0.12987	1	817
REACTOME_DESTABILIZATION_OF_MRNA_BY_KSRP	17	0.695933	1.31955	0.0692737	0.129893	1	4425
DAZARD_UV_RESPONSE_CLUSTER_G28	16	0.686431	1.3184	0.0677778	0.131686	1	435
KAPOSI_LIVER_CANCER_MET_UP	17	0.690742	1.31817	0.0634573	0.131903	1	2842
SARTIPY_BLUNTED_BY_INSULIN_RESISTANCE_UP	16	0.687583	1.3181	0.0766703	0.131841	1	3491
KEGG_BASE_EXCISION_REPAIR	33	0.637899	1.31781	0.038342	0.132139	1	4607
SWEET_KRAS_TARGETS_DN	56	0.610631	1.31758	0.0323887	0.132387	1	3489
KYNG_ENVIRONMENTAL_STRESS_RESPONSE_UP	52	0.615566	1.31754	0.0244151	0.132267	1	2881
REACTOME_ENOS_ACTIVATION_AND_REGULATION	19	0.678342	1.31731	0.0609756	0.132492	1	3154
YOSHIMURA_MAPK8_TARGETS_DN	338	0.58751	1.31672	0	0.133361	1	3310
KEGG_PYRIMIDINE_METABOLISM	89	0.607859	1.31645	0.005005	0.13368	1	3982
RIZ_ERYTHROID_DIFFERENTIATION_HBZ	38	0.633607	1.31634	0.0372285	0.133708	1	2925
DAVICIONI_PAX_FOXO1_SIGNATURE_IN_ARMS_DN	18	0.68853	1.31624	0.0651466	0.133679	1	3209
PID_MYC_PATHWAY	23	0.659422	1.31579	0.0618337	0.134323	1	3146
ABRAHAM_ALPC_VS_MULTIPLE_MYELOMA_DN	18	0.685176	1.31525	0.0803965	0.135124	1	2895
ACEVEDO_NORMAL_TISSUE_ADJACENT_TO_LIVER_TUMOR_UP	139	0.592646	1.31513	0.001001	0.135149	1	2864
ZHAN_EARLY_DIFFERENTIATION_GENES_DN	39	0.630365	1.31467	0.0339506	0.135848	1	2393
GARGALOVIC_RESPONSE_TO_OXIDIZED_PHOSPHOLIPIDS_YELLOW_UP	24	0.652778	1.31462	0.0688172	0.135732	1	3302
BILANGES_SERUM_SENSITIVE_VIA_TSC2	35	0.63592	1.31387	0.0387435	0.136865	1	3210
OXFORD_RALA_OR_RALB_TARGETS_DN	23	0.661091	1.3137	0.0552604	0.136985	1	1426
HOLLMANN_APOPTOSIS_VIA_CD40_UP	177	0.590275	1.3137	0	0.136804	1	3687
TAYLOR_METHYLATED_IN_ACUTE_LYMPHOBLASTIC_LEUKEMIA	62	0.612569	1.31342	0.012109	0.137111	1	3110
CHEOK_RESPONSE_TO_HD_MTX_DN	21	0.668258	1.31308	0.0734649	0.137515	1	4194
CHESLER_BRAIN_HIGHEST_EXPRESSION	36	0.629853	1.31299	0.0404564	0.13751	1	3457
YORDY_RECIPROCAL_REGULATION_BY_ETS1_AND_SP100_UP	20	0.672808	1.31234	0.0627753	0.138523	1	2625
GRADE_METASTASIS_DN	39	0.629452	1.3121	0.0328205	0.138779	1	3191
HOLLEMAN_VINCRISTINE_RESISTANCE_ALL_UP	23	0.657877	1.31207	0.0610022	0.138638	1	818
GARGALOVIC_RESPONSE_TO_OXIDIZED_PHOSPHOLIPIDS_MAGENTA_UP	22	0.663008	1.31192	0.0674518	0.138731	1	4160
BROWNE_HCMV_INFECTION_2HR_DN	47	0.611248	1.31159	0.0435664	0.139166	1	3209
BURTON_ADIPOGENESIS_PEAK_AT_8HR	36	0.6329	1.31096	0.0361197	0.140133	1	1314
WELCSH_BRCA1_TARGETS_UP	179	0.591425	1.3108	0.002	0.140229	1	2332
PID_VEGFR1_PATHWAY	25	0.65298	1.31047	0.0532481	0.140683	1	4098
BHATI_G2M_ARREST_BY_2METHOXYESTRADIOL_UP	102	0.595168	1.31045	0.004004	0.140532	1	2587
BIOCARTA_CASPASE_PATHWAY	21	0.661497	1.31038	0.0730643	0.140494	1	3711
LEE_METASTASIS_AND_ALTERNATIVE_SPLICING_DN	43	0.61605	1.30997	0.037871	0.141034	1	2209
DAZARD_UV_RESPONSE_CLUSTER_G1	60	0.606226	1.30928	0.0192308	0.142189	1	3003
REACTOME_DESTABILIZATION_OF_MRNA_BY_BRF1	17	0.685207	1.30909	0.0791209	0.142356	1	2040
REACTOME_TRAFFICKING_OF_AMPA_RECEPTORS	24	0.66131	1.30889	0.0533618	0.14255	1	3484
SHEPARD_BMYB_MORPHOLINO_DN	176	0.586852	1.30862	0.001	0.142877	1	2645
DUTERTRE_ESTRADIOL_RESPONSE_6HR_UP	206	0.588275	1.30861	0	0.142698	1	4164
UDAYAKUMAR_MED1_TARGETS_UP	119	0.593765	1.30846	0.001	0.142772	1	4186
HELLER_HDAC_TARGETS_DN	253	0.58707	1.30828	0	0.142921	1	2869
BHATI_G2M_ARREST_BY_2METHOXYESTRADIOL_DN	107	0.593787	1.3081	0.003003	0.143069	1	2045
MARCINIAK_ER_STRESS_RESPONSE_VIA_CHOP	24	0.654318	1.30806	0.0641026	0.142957	1	3061
SPIELMAN_LYMPHOBLAST_EUROPEAN_VS_ASIAN_UP	431	0.577571	1.30791	0	0.143035	1	3031
BROWNE_HCMV_INFECTION_14HR_UP	131	0.59122	1.3075	0	0.143621	1	3986
THEILGAARD_NEUTROPHIL_AT_SKIN_WOUND_UP	68	0.59996	1.3072	0.0221106	0.144077	1	3144
GAZIN_EPIGENETIC_SILENCING_BY_KRAS	25	0.651434	1.30693	0.0705128	0.144411	1	2587
WHITEHURST_PACLITAXEL_SENSITIVITY	33	0.63074	1.30664	0.0479167	0.144784	1	2328
AMUNDSON_POOR_SURVIVAL_AFTER_GAMMA_RADIATION_2G	147	0.585834	1.30573	0.002	0.146346	1	3534
SHIPP_DLBCL_CURED_VS_FATAL_DN	41	0.618387	1.30561	0.0481064	0.146402	1	1424
HOWLIN_CITED1_TARGETS_1_DN	35	0.629686	1.30528	0.0385016	0.146814	1	3828
COLLIS_PRKDC_SUBSTRATES	18	0.675827	1.30516	0.0691145	0.146838	1	2895
HE_PTEN_TARGETS_UP	16	0.682391	1.30499	0.0895692	0.146929	1	3079
BIOCARTA_ACTINY_PATHWAY	20	0.670356	1.30469	0.0662323	0.147241	1	3394
WANG_RESPONSE_TO_ANDROGEN_UP	28	0.637303	1.30456	0.0687104	0.147319	1	3249
LUI_TARGETS_OF_PAX8_PPARG_FUSION	27	0.635371	1.30446	0.083682	0.147314	1	2018
REACTOME_FATTY_ACYL_COA_BIOSYNTHESIS	17	0.685303	1.30411	0.0748899	0.147828	1	2187
KYNG_DNA_DAMAGE_BY_GAMMA_AND_UV_RADIATION	84	0.599172	1.30338	0.0110999	0.149027	1	3290
DORN_ADENOVIRUS_INFECTION_24HR_DN	38	0.615598	1.30321	0.0353063	0.149174	1	3036
YANAGIHARA_ESX1_TARGETS	28	0.630694	1.30314	0.0649215	0.149106	1	1801
MARIADASON_RESPONSE_TO_CURCUMIN_SULINDAC_5	23	0.659362	1.30242	0.0553781	0.150327	1	1971
CROONQUIST_NRAS_VS_STROMAL_STIMULATION_DN	87	0.597886	1.30221	0.00702811	0.150572	1	2917
REACTOME_SIGNALING_BY_TGF_BETA_RECEPTOR_COMPLEX	59	0.604241	1.30218	0.0242424	0.150451	1	4111
REACTOME_INSULIN_SYNTHESIS_AND_PROCESSING	20	0.663374	1.30214	0.0708833	0.150329	1	2352
TONKS_TARGETS_OF_RUNX1_RUNX1T1_FUSION_MONOCYTE_UP	176	0.585945	1.30193	0	0.150542	1	2979
BOUDOUKHA_BOUND_BY_IGF2BP2	96	0.592078	1.30184	0.00601202	0.150529	1	3270
REACTOME_GRB2_SOS_PROVIDES_LINKAGE_TO_MAPK_SIGNALING_FOR_INTERGRINS_	15	0.690962	1.30167	0.0854606	0.150665	1	3328
WU_HBX_TARGETS_2_UP	20	0.667517	1.30091	0.0749186	0.151965	1	3078
MOHANKUMAR_TLX1_TARGETS_UP	362	0.580236	1.30086	0	0.151854	1	3227
GENTILE_UV_RESPONSE_CLUSTER_D2	38	0.626302	1.30071	0.0347648	0.151957	1	3352
NUTT_GBM_VS_AO_GLIOMA_DN	40	0.616201	1.30056	0.0452675	0.152041	1	4015
WOOD_EBV_EBNA1_TARGETS_DN	41	0.617017	1.3005	0.050308	0.151972	1	993
WENG_POR_DOSAGE	18	0.681999	1.30032	0.0689278	0.152182	1	709
WARTERS_IR_RESPONSE_5GY	39	0.625479	1.29969	0.0371134	0.153209	1	2281
BIOCARTA_UCALPAIN_PATHWAY	17	0.683715	1.29965	0.0704846	0.153083	1	956
BECKER_TAMOXIFEN_RESISTANCE_DN	46	0.612088	1.29951	0.0365854	0.153169	1	3922
CHIARADONNA_NEOPLASTIC_TRANSFORMATION_CDC25_UP	112	0.58641	1.29892	0.003003	0.154119	1	3307
AMIT_SERUM_RESPONSE_60_MCF10A	52	0.60549	1.29874	0.0203252	0.154303	1	2001
KEGG_AMYOTROPHIC_LATERAL_SCLEROSIS_ALS	52	0.614514	1.29871	0.030303	0.15416	1	2626
BIOCARTA_CALCINEURIN_PATHWAY	17	0.675185	1.29861	0.0845225	0.154175	1	4482
BAELDE_DIABETIC_NEPHROPATHY_DN	393	0.57622	1.2984	0	0.154386	1	3093
LEE_LIVER_CANCER_DENA_UP	55	0.605179	1.29786	0.034413	0.1553	1	2977
KUROKAWA_LIVER_CANCER_CHEMOTHERAPY_DN	38	0.632388	1.29756	0.0402477	0.155735	1	3196
REACTOME_ACTIVATION_OF_BH3_ONLY_PROTEINS	16	0.689412	1.29683	0.0729517	0.156987	1	2178
SINGH_NFE2L2_TARGETS	15	0.69074	1.29683	0.0830489	0.156795	1	2724
ZHAN_MULTIPLE_MYELOMA_HP_UP	41	0.614151	1.29558	0.0403309	0.159079	1	4047
OKAMOTO_LIVER_CANCER_MULTICENTRIC_OCCURRENCE_UP	22	0.651035	1.29541	0.0821918	0.159243	1	2615
ZHENG_RESPONSE_TO_ARSENITE_DN	17	0.678889	1.29516	0.0891089	0.159537	1	3659
JAIN_NFKB_SIGNALING	66	0.603277	1.29485	0.0161128	0.159952	1	4656
EINAV_INTERFERON_SIGNATURE_IN_CANCER	22	0.6617	1.29454	0.081741	0.160355	1	3057
KEGG_P53_SIGNALING_PATHWAY	62	0.599154	1.29417	0.0241692	0.160924	1	4063
LINDGREN_BLADDER_CANCER_WITH_LOH_IN_CHR9Q	94	0.594064	1.29331	0.00300601	0.162565	1	3250
BUCKANOVICH_T_LYMPHOCYTE_HOMING_ON_TUMOR_UP	19	0.666855	1.29298	0.08	0.163073	1	1942
KYNG_RESPONSE_TO_H2O2_VIA_ERCC6_UP	36	0.619282	1.29297	0.0649485	0.162897	1	3941
REACTOME_NEGATIVE_REGULATORS_OF_RIG_I_MDA5_SIGNALING	26	0.642452	1.29293	0.0670213	0.162776	1	2644
LOPES_METHYLATED_IN_COLON_CANCER_DN	28	0.636586	1.29274	0.0670157	0.162971	1	4483
CHENG_RESPONSE_TO_NICKEL_ACETATE	40	0.615785	1.29222	0.049332	0.163834	1	3882
TAKADA_GASTRIC_CANCER_COPY_NUMBER_DN	26	0.644606	1.29212	0.0701381	0.163861	1	4393
DEBOSSCHER_NFKB_TARGETS_REPRESSED_BY_GLUCOCORTICOIDS	21	0.659034	1.29197	0.0963597	0.163954	1	1626
BIOCARTA_CHREBP2_PATHWAY	40	0.619186	1.29174	0.0513875	0.164229	1	2582
NGUYEN_NOTCH1_TARGETS_DN	81	0.594383	1.29172	0.0100301	0.164082	1	2954
GROSS_HYPOXIA_VIA_ELK3_DN	147	0.580902	1.29162	0.003	0.164104	1	2704
BURTON_ADIPOGENESIS_8	82	0.590841	1.29158	0.0190572	0.163973	1	3641
OSWALD_HEMATOPOIETIC_STEM_CELL_IN_COLLAGEN_GEL_UP	207	0.578764	1.29156	0	0.16384	1	2507
BOYLAN_MULTIPLE_MYELOMA_C_UP	38	0.618397	1.2914	0.0503597	0.163997	1	3595
BROWNE_HCMV_INFECTION_18HR_UP	165	0.577671	1.29043	0	0.165918	1	4328
APPIERTO_RESPONSE_TO_FENRETINIDE_DN	43	0.611384	1.2897	0.0400822	0.167235	1	2951
TANAKA_METHYLATED_IN_ESOPHAGEAL_CARCINOMA	94	0.587141	1.28927	0.00801603	0.16794	1	1908
TOMIDA_METASTASIS_UP	21	0.650812	1.28922	0.0871905	0.167865	1	2056
MUNSHI_MULTIPLE_MYELOMA_UP	78	0.591428	1.28877	0.0180723	0.16864	1	2216
NOJIMA_SFRP2_TARGETS_DN	23	0.63809	1.28829	0.0939168	0.169474	1	3701
PID_ERA_GENOMIC_PATHWAY	62	0.59809	1.28762	0.0311558	0.170683	1	3078
MARSON_FOXP3_TARGETS_DN	47	0.606153	1.2874	0.0468432	0.170984	1	4056
BIOCARTA_RACCYCD_PATHWAY	26	0.641165	1.28713	0.0687104	0.171295	1	3201
FRASOR_RESPONSE_TO_SERM_OR_FULVESTRANT_UP	18	0.664195	1.28681	0.100546	0.171815	1	2912
YIH_RESPONSE_TO_ARSENITE_C3	33	0.624433	1.28669	0.0586387	0.171845	1	3621
RAY_TUMORIGENESIS_BY_ERBB2_CDC25A_UP	94	0.585835	1.28605	0.00901804	0.172995	1	2286
FERRANDO_HOX11_NEIGHBORS	19	0.663109	1.28587	0.0882029	0.173198	1	815
CAIRO_HEPATOBLASTOMA_UP	179	0.57778	1.28558	0	0.173579	1	2862
THILLAINADESAN_ZNF217_TARGETS_UP	35	0.627095	1.28534	0.0558428	0.173903	1	2974
NEMETH_INFLAMMATORY_RESPONSE_LPS_UP	83	0.58752	1.28487	0.0190381	0.174683	1	3561
BRACHAT_RESPONSE_TO_METHOTREXATE_DN	23	0.645247	1.28469	0.0807651	0.174875	1	2906
SAGIV_CD24_TARGETS_UP	22	0.646835	1.28436	0.0876623	0.175367	1	3006
GRAHAM_NORMAL_QUIESCENT_VS_NORMAL_DIVIDING_UP	58	0.595639	1.28433	0.0383838	0.175233	1	3605
RICKMAN_METASTASIS_UP	263	0.57216	1.28359	0	0.176655	1	4236
LU_AGING_BRAIN_DN	141	0.578707	1.28355	0.003	0.176517	1	2880
PID_LKB1_PATHWAY	38	0.611329	1.28328	0.0548223	0.176943	1	4113
BIOCARTA_HIF_PATHWAY	15	0.689964	1.2828	0.0871508	0.177817	1	946
PID_HDAC_CLASSII_PATHWAY	33	0.622503	1.28279	0.0655567	0.177627	1	2565
HERNANDEZ_MITOTIC_ARREST_BY_DOCETAXEL_1_DN	35	0.623411	1.28263	0.0525773	0.177808	1	3927
ZHONG_SECRETOME_OF_LUNG_CANCER_AND_FIBROBLAST	129	0.581355	1.28259	0.004	0.177685	1	2577
DIRMEIER_LMP1_RESPONSE_LATE_UP	52	0.601058	1.28136	0.041456	0.180226	1	2563
GOTZMANN_EPITHELIAL_TO_MESENCHYMAL_TRANSITION_UP	67	0.593649	1.28124	0.0271084	0.180288	1	3179
KEGG_CITRATE_CYCLE_TCA_CYCLE	30	0.626557	1.28121	0.089876	0.180148	1	3882
ACOSTA_PROLIFERATION_INDEPENDENT_MYC_TARGETS_UP	74	0.58791	1.28104	0.0271357	0.180266	1	3964
HONMA_DOCETAXEL_RESISTANCE	32	0.623514	1.28083	0.0655567	0.180495	1	4690
ZHAN_V2_LATE_DIFFERENTIATION_GENES	43	0.607182	1.28007	0.0462487	0.182021	1	3179
TURASHVILI_BREAST_DUCTAL_CARCINOMA_VS_DUCTAL_NORMAL_UP	38	0.616629	1.27984	0.0644491	0.182308	1	3435
REACTOME_SMAD2_SMAD3_SMAD4_HETEROTRIMER_REGULATES_TRANSCRIPTION	25	0.630517	1.27974	0.0937167	0.18231	1	3865
BENPORATH_MYC_TARGETS_WITH_EBOX	214	0.573217	1.27957	0	0.182508	1	2820
KEGG_SMALL_CELL_LUNG_CANCER	81	0.584337	1.27947	0.012024	0.182532	1	3201
XU_HGF_TARGETS_INDUCED_BY_AKT1_6HR	17	0.667915	1.27939	0.103604	0.182484	1	3393
DER_IFN_ALPHA_RESPONSE_UP	64	0.597435	1.27937	0.0292339	0.182315	1	3296
LIANG_HEMATOPOIESIS_STEM_CELL_NUMBER_SMALL_VS_HUGE_UP	33	0.62174	1.27822	0.0634096	0.184722	1	3029
LINDGREN_BLADDER_CANCER_CLUSTER_1_UP	96	0.581539	1.27809	0.011022	0.18481	1	3437
MARKS_ACETYLATED_NON_HISTONE_PROTEINS	15	0.669803	1.27802	0.121868	0.184735	1	3442
JOHNSTONE_PARVB_TARGETS_1_DN	45	0.599999	1.27766	0.0569106	0.185326	1	3752
LEE_AGING_MUSCLE_DN	42	0.609224	1.27756	0.050813	0.185322	1	2313
LEE_CALORIE_RESTRICTION_NEOCORTEX_DN	84	0.586203	1.27744	0.0211268	0.185399	1	1665
REACTOME_DOWNREGULATION_OF_TGF_BETA_RECEPTOR_SIGNALING	20	0.65879	1.27727	0.0942982	0.185597	1	4435
XU_AKT1_TARGETS_6HR	22	0.640316	1.27725	0.0904255	0.185418	1	2844
GENTILE_UV_RESPONSE_CLUSTER_D6	30	0.624711	1.27652	0.0708333	0.186889	1	2869
PID_SYNDECAN_2_PATHWAY	31	0.619281	1.27637	0.0875912	0.187009	1	2587
REACTOME_RNA_POL_I_TRANSCRIPTION_TERMINATION	19	0.653868	1.27575	0.116812	0.188225	1	2337
SIMBULAN_PARP1_TARGETS_UP	31	0.626344	1.27539	0.0658307	0.188846	1	2645
GRAHAM_CML_QUIESCENT_VS_NORMAL_QUIESCENT_UP	79	0.592056	1.27424	0.0170512	0.191254	1	3006
REACTOME_TGF_BETA_RECEPTOR_SIGNALING_ACTIVATES_SMADS	23	0.636673	1.27411	0.103854	0.19134	1	4111
ZHAN_MULTIPLE_MYELOMA_CD1_AND_CD2_UP	68	0.588157	1.27381	0.0251256	0.191803	1	3025
LI_DCP2_BOUND_MRNA	80	0.586503	1.27378	0.0260782	0.191634	1	3366
PID_TRKRPATHWAY	58	0.591933	1.27364	0.035461	0.191749	1	4031
DURCHDEWALD_SKIN_CARCINOGENESIS_DN	239	0.567851	1.27354	0	0.191747	1	3295
REACTOME_ACTIVATION_OF_NMDA_RECEPTOR_UPON_GLUTAMATE_BINDING_AND_POSTSYNAPTIC_EVENTS	37	0.606825	1.27275	0.0695742	0.19336	1	3450
VANTVEER_BREAST_CANCER_ESR1_DN	211	0.574532	1.27265	0	0.193396	1	2447
ASTON_MAJOR_DEPRESSIVE_DISORDER_UP	40	0.607089	1.27248	0.0621814	0.193584	1	1928
REACTOME_NEPHRIN_INTERACTIONS	19	0.649541	1.27248	0.108049	0.19337	1	3899
FERNANDEZ_BOUND_BY_MYC	175	0.575907	1.27156	0.001	0.195362	1	2408
WAMUNYOKOLI_OVARIAN_CANCER_GRADES_1_2_DN	56	0.591394	1.2714	0.0394338	0.195497	1	2966
DEURIG_T_CELL_PROLYMPHOCYTIC_LEUKEMIA_DN	256	0.569171	1.27129	0	0.195517	1	4429
YAGI_AML_RELAPSE_PROGNOSIS	31	0.614846	1.27114	0.0835073	0.195669	1	3079
GRESHOCK_CANCER_COPY_NUMBER_UP	304	0.567291	1.27005	0	0.198052	1	3752
BROWNE_HCMV_INFECTION_10HR_DN	51	0.598168	1.26993	0.0527383	0.198114	1	4406
KEGG_MTOR_SIGNALING_PATHWAY	48	0.599171	1.26992	0.0545267	0.197912	1	3066
GAVIN_FOXP3_TARGETS_CLUSTER_T4	84	0.585034	1.26986	0.0241206	0.197831	1	3578
PID_MTOR_4PATHWAY	63	0.585941	1.26866	0.0363269	0.200516	1	4295
BIOCARTA_MTOR_PATHWAY	21	0.647607	1.26797	0.109189	0.202018	1	3450
LI_CYTIDINE_ANALOG_PATHWAY	16	0.655825	1.26794	0.141436	0.201869	1	3927
LI_AMPLIFIED_IN_LUNG_CANCER	170	0.570959	1.26687	0.006	0.204196	1	2217
ALCALAY_AML_BY_NPM1_LOCALIZATION_DN	170	0.570741	1.26653	0.003	0.204784	1	3182
MARSON_FOXP3_TARGETS_STIMULATED_UP	25	0.64027	1.26522	0.0907127	0.207774	1	2172
BIOCARTA_VIP_PATHWAY	25	0.628353	1.26471	0.0920635	0.208816	1	2582
WONG_IFNA2_RESISTANCE_UP	15	0.662597	1.2647	0.120941	0.208619	1	2858
ZHONG_SECRETOME_OF_LUNG_CANCER_AND_ENDOTHELIUM	64	0.589761	1.26451	0.0403226	0.208865	1	2112
KEGG_LONG_TERM_POTENTIATION	65	0.580032	1.26412	0.049545	0.209617	1	4729
BIOCARTA_CHEMICAL_PATHWAY	21	0.650384	1.26381	0.0917927	0.210195	1	2044
SCHLOSSER_SERUM_RESPONSE_AUGMENTED_BY_MYC	94	0.581403	1.26352	0.013	0.210703	1	2862
MATZUK_MEIOTIC_AND_DNA_REPAIR	39	0.604058	1.26335	0.0663265	0.210871	1	4516
WANG_METHYLATED_IN_BREAST_CANCER	32	0.617568	1.26334	0.075	0.210669	1	828
KAN_RESPONSE_TO_ARSENIC_TRIOXIDE	105	0.574477	1.2633	0.013	0.210519	1	2977
BYSTROEM_CORRELATED_WITH_IL5_UP	51	0.597851	1.26278	0.0597771	0.211671	1	3760
BIOCARTA_TEL_PATHWAY	18	0.661458	1.26274	0.11391	0.211533	1	4429
AIYAR_COBRA1_TARGETS_UP	36	0.604021	1.26268	0.0709812	0.211438	1	759
REACTOME_RNA_POL_III_TRANSCRIPTION_INITIATION_FROM_TYPE_3_PROMOTER	26	0.62426	1.26215	0.103704	0.21245	1	5607
CUI_GLUCOSE_DEPRIVATION	56	0.593289	1.26211	0.0536981	0.212334	1	2063
BENPORATH_OCT4_TARGETS	260	0.565159	1.26202	0.002	0.212338	1	3594
GUTIERREZ_MULTIPLE_MYELOMA_DN	30	0.62129	1.26182	0.0794492	0.212614	1	4186
PID_RAC1_REG_PATHWAY	36	0.607446	1.26158	0.0769231	0.212947	1	2118
HASLINGER_B_CLL_WITH_CHROMOSOME_12_TRISOMY	22	0.638105	1.26133	0.102925	0.213344	1	3754
GOTZMANN_EPITHELIAL_TO_MESENCHYMAL_TRANSITION_DN	200	0.563488	1.2594	0.002	0.218043	1	2586
TONG_INTERACT_WITH_PTTG1	42	0.601439	1.25936	0.0642202	0.217888	1	2931
PID_SMAD2_3PATHWAY	17	0.660996	1.25862	0.108527	0.219579	1	3865
NGUYEN_NOTCH1_TARGETS_UP	28	0.615783	1.25798	0.0957447	0.220982	1	2844
KYNG_WERNER_SYNDROM_AND_NORMAL_AGING_DN	190	0.566999	1.25784	0.005	0.221094	1	3239
SCHAEFFER_PROSTATE_DEVELOPMENT_6HR_DN	453	0.557352	1.25762	0	0.221443	1	3292
BIOCARTA_CDC42RAC_PATHWAY	16	0.653757	1.25745	0.13029	0.221638	1	1307
REACTOME_CTLA4_INHIBITORY_SIGNALING	21	0.6442	1.25648	0.108742	0.22385	1	4124
DACOSTA_UV_RESPONSE_VIA_ERCC3_TTD_DN	69	0.578803	1.25637	0.0431727	0.223909	1	4399
IVANOVA_HEMATOPOIESIS_LATE_PROGENITOR	444	0.557209	1.25636	0	0.223696	1	3458
HAHTOLA_MYCOSIS_FUNGOIDES_SKIN_UP	155	0.567684	1.25527	0.005005	0.226389	1	3979
MCDOWELL_ACUTE_LUNG_INJURY_UP	44	0.597022	1.2552	0.071281	0.22631	1	2165
BIOCARTA_VEGF_PATHWAY	28	0.616025	1.25506	0.107966	0.226444	1	4475
KEGG_GLIOMA	61	0.577778	1.25454	0.0482897	0.227605	1	5031
HOLLEMAN_PREDNISOLONE_RESISTANCE_ALL_DN	17	0.647224	1.25416	0.135165	0.228307	1	4087
REACTOME_P130CAS_LINKAGE_TO_MAPK_SIGNALING_FOR_INTEGRINS	15	0.660643	1.25406	0.135556	0.228315	1	3891
BOYLAN_MULTIPLE_MYELOMA_C_CLUSTER_UP	32	0.610062	1.25402	0.101464	0.228179	1	3595
HEIDENBLAD_AMPLICON_8Q24_UP	29	0.620346	1.25372	0.0935175	0.228645	1	2820
WANG_RESPONSE_TO_BEXAROTENE_UP	31	0.618318	1.25369	0.108921	0.228492	1	1632
REACTOME_POST_NMDA_RECEPTOR_ACTIVATION_EVENTS	33	0.608038	1.25338	0.0889121	0.229083	1	3450
GEISS_RESPONSE_TO_DSRNA_UP	36	0.594571	1.25318	0.0903427	0.229386	1	1998
SHEPARD_CRUSH_AND_BURN_MUTANT_UP	170	0.56532	1.25287	0.002	0.229925	1	3172
CONCANNON_APOPTOSIS_BY_EPOXOMICIN_DN	148	0.564504	1.25186	0.002	0.232407	1	3031
ZHU_CMV_8_HR_UP	40	0.591003	1.25151	0.0938144	0.233102	1	3811
LINDSTEDT_DENDRITIC_CELL_MATURATION_A	60	0.586545	1.25139	0.047379	0.233186	1	1688
LIN_MELANOMA_COPY_NUMBER_DN	35	0.602145	1.25088	0.0945529	0.234296	1	4675
BIOCARTA_TNFR1_PATHWAY	29	0.617446	1.25086	0.100535	0.234096	1	3630
PURBEY_TARGETS_OF_CTBP1_AND_SATB1_UP	73	0.580675	1.25061	0.0393542	0.234565	1	2116
GARGALOVIC_RESPONSE_TO_OXIDIZED_PHOSPHOLIPIDS_BLUE_UP	108	0.565834	1.25051	0.0190381	0.234563	1	3556
GRUETZMANN_PANCREATIC_CANCER_UP	325	0.557519	1.25045	0	0.23447	1	2895
STAMBOLSKY_BOUND_BY_MUTATED_TP53	15	0.665487	1.25012	0.132139	0.235096	1	2682
PID_P73PATHWAY	71	0.577511	1.25	0.0380762	0.235161	1	4553
PENG_GLUTAMINE_DEPRIVATION_UP	36	0.600661	1.24974	0.0973085	0.235588	1	1588
TOMLINS_PROSTATE_CANCER_UP	36	0.607813	1.24972	0.0782881	0.235389	1	1893
WANG_SMARCE1_TARGETS_DN	307	0.556854	1.24957	0	0.235501	1	4086
GALLUZZI_PERMEABILIZE_MITOCHONDRIA	42	0.592477	1.24865	0.0830769	0.237795	1	4429
BIOCARTA_G2_PATHWAY	23	0.630301	1.24813	0.110151	0.238934	1	4281
BIOCARTA_IGF1MTOR_PATHWAY	19	0.6399	1.24812	0.142857	0.23871	1	4113
ADDYA_ERYTHROID_DIFFERENTIATION_BY_HEMIN	65	0.572467	1.24773	0.0461847	0.239517	1	3032
CHANDRAN_METASTASIS_UP	169	0.560855	1.24741	0.001	0.240151	1	4113
GYORFFY_MITOXANTRONE_RESISTANCE	47	0.586834	1.24726	0.0753564	0.240316	1	3667
BIOCARTA_NFAT_PATHWAY	51	0.584713	1.24723	0.0732452	0.240143	1	4466
MATZUK_SPERMATOCYTE	69	0.577972	1.24719	0.0422961	0.239994	1	4429
SCHAEFFER_PROSTATE_DEVELOPMENT_6HR_UP	155	0.559632	1.247	0.006	0.240238	1	3533
MARZEC_IL2_SIGNALING_UP	107	0.569048	1.24668	0.0180361	0.240864	1	3960
MCCLUNG_COCAIN_REWARD_4WK	72	0.574201	1.24662	0.0492958	0.240762	1	4034
ROSS_LEUKEMIA_WITH_MLL_FUSIONS	69	0.575317	1.24651	0.0502513	0.24079	1	1424
CHEN_PDGF_TARGETS	17	0.652398	1.24639	0.115684	0.240853	1	4378
REACTOME_AMINO_ACID_TRANSPORT_ACROSS_THE_PLASMA_MEMBRANE	30	0.609712	1.24624	0.107256	0.241027	1	3312
BIOCARTA_ATM_PATHWAY	20	0.633577	1.2458	0.137555	0.241934	1	4360
ONKEN_UVEAL_MELANOMA_DN	469	0.553199	1.24577	0	0.241756	1	3457
LEE_AGING_NEOCORTEX_UP	85	0.567927	1.24542	0.039039	0.242437	1	1817
PID_NFKAPPABCANONICALPATHWAY	23	0.620575	1.24405	0.120172	0.245951	1	4037
BROWNE_HCMV_INFECTION_8HR_UP	89	0.567354	1.24399	0.0281407	0.24587	1	2925
GROSS_HYPOXIA_VIA_ELK3_UP	189	0.559801	1.24398	0.001	0.245615	1	3090
HILLION_HMGA1B_TARGETS	89	0.569585	1.2439	0.0351053	0.245583	1	3257
SMIRNOV_RESPONSE_TO_IR_2HR_UP	42	0.587031	1.24345	0.0921187	0.246548	1	3621
PID_ILK_PATHWAY	45	0.587642	1.24292	0.0986639	0.247739	1	3674
PID_IL2_STAT5PATHWAY	30	0.608801	1.24281	0.119959	0.247815	1	3328
IVANOVA_HEMATOPOIESIS_STEM_CELL_SHORT_TERM	27	0.617398	1.24263	0.117342	0.248021	1	4079
ZHAN_V1_LATE_DIFFERENTIATION_GENES_DN	15	0.654285	1.24248	0.15411	0.248143	1	2736
PICCALUGA_ANGIOIMMUNOBLASTIC_LYMPHOMA_DN	111	0.566635	1.24246	0.02	0.247931	1	4671
CHARAFE_BREAST_CANCER_LUMINAL_VS_BASAL_DN	392	0.552802	1.24227	0	0.248213	1	3242
RIGGINS_TAMOXIFEN_RESISTANCE_DN	193	0.561673	1.24227	0.002	0.247966	1	4208
REACTOME_CREB_PHOSPHORYLATION_THROUGH_THE_ACTIVATION_OF_RAS	27	0.610711	1.24224	0.116597	0.247793	1	3450
REACTOME_MEIOSIS	83	0.570664	1.24197	0.0311558	0.24826	1	3215
BROWNE_HCMV_INFECTION_20HR_DN	93	0.568306	1.2419	0.0270541	0.248209	1	3323
MOSERLE_IFNA_RESPONSE	22	0.619494	1.24158	0.131236	0.248765	1	3036
REACTOME_ADAPTIVE_IMMUNE_SYSTEM	467	0.550013	1.24149	0	0.248784	1	3073
MIDORIKAWA_AMPLIFIED_IN_LIVER_CANCER	40	0.594734	1.24142	0.0787321	0.248705	1	3431
PODAR_RESPONSE_TO_ADAPHOSTIN_UP	129	0.563436	1.24036	0.013	0.251392	1	3462
FLECHNER_PBL_KIDNEY_TRANSPLANT_REJECTED_VS_OK_UP	59	0.575735	1.24019	0.0603622	0.251596	1	2427
ZHANG_INTERFERON_RESPONSE	20	0.633618	1.23971	0.140541	0.252726	1	3036
CLASPER_LYMPHATIC_VESSELS_DURING_METASTASIS_DN	33	0.602849	1.2397	0.0879007	0.252498	1	1357
HELLER_HDAC_TARGETS_SILENCED_BY_METHYLATION_DN	242	0.556211	1.23967	0	0.252334	1	2386
PID_FAK_PATHWAY	57	0.581226	1.23958	0.0699088	0.252308	1	3899
MAHAJAN_RESPONSE_TO_IL1A_DN	73	0.577049	1.23958	0.0472837	0.25207	1	4396
WINTER_HYPOXIA_UP	78	0.567255	1.23939	0.0501504	0.252316	1	2645
LANDIS_ERBB2_BREAST_TUMORS_65_UP	20	0.632661	1.23931	0.136414	0.252286	1	2009
ALCALA_APOPTOSIS	79	0.57097	1.23887	0.0401606	0.253279	1	3176
JAZAERI_BREAST_CANCER_BRCA1_VS_BRCA2_UP	43	0.58792	1.23862	0.0794297	0.253718	1	2643
ZHENG_BOUND_BY_FOXP3	427	0.550286	1.23853	0	0.253738	1	4598
HUANG_DASATINIB_RESISTANCE_UP	75	0.566249	1.23808	0.056338	0.254723	1	2389
NUNODA_RESPONSE_TO_DASATINIB_IMATINIB_UP	28	0.610074	1.23769	0.121693	0.255567	1	3673
PID_CASPASE_PATHWAY	49	0.578009	1.23752	0.08308	0.255827	1	2112
POOLA_INVASIVE_BREAST_CANCER_UP	247	0.552587	1.23679	0.004	0.257638	1	3202
ELVIDGE_HYPOXIA_DN	129	0.558996	1.23664	0.019	0.25779	1	2681
MYLLYKANGAS_AMPLIFICATION_HOT_SPOT_17	17	0.644902	1.23648	0.156841	0.257968	1	3960
BROWNE_HCMV_INFECTION_4HR_UP	50	0.572705	1.23526	0.0868233	0.261223	1	3378
YAO_TEMPORAL_RESPONSE_TO_PROGESTERONE_CLUSTER_2	76	0.571764	1.2348	0.0492958	0.262312	1	1846
DORSAM_HOXA9_TARGETS_DN	31	0.594215	1.23476	0.125	0.262167	1	1681
KORKOLA_SEMINOMA_UP	36	0.588703	1.23474	0.127179	0.261961	1	4358
BREDEMEYER_RAG_SIGNALING_NOT_VIA_ATM_UP	44	0.587103	1.23471	0.088685	0.261784	1	3416
HUANG_GATA2_TARGETS_DN	67	0.571698	1.23466	0.0684105	0.261651	1	3307
RICKMAN_TUMOR_DIFFERENTIATED_WELL_VS_POORLY_UP	198	0.556818	1.23429	0.003	0.262467	1	4352
REACTOME_RNA_POL_I_TRANSCRIPTION_INITIATION	21	0.630127	1.23425	0.14377	0.26232	1	2337
HOWLIN_CITED1_TARGETS_1_UP	29	0.607718	1.23423	0.116842	0.262117	1	2637
IVANOVA_HEMATOPOIESIS_EARLY_PROGENITOR	438	0.546881	1.2337	0	0.263334	1	4445
KARAKAS_TGFB1_SIGNALING	17	0.647782	1.23359	0.145903	0.263381	1	2953
DARWICHE_PAPILLOMA_RISK_LOW_UP	137	0.555142	1.23332	0.019	0.263901	1	3985
BIOCARTA_EIF4_PATHWAY	22	0.626494	1.23316	0.159188	0.26409	1	4395
WATANABE_COLON_CANCER_MSI_VS_MSS_UP	24	0.611216	1.23268	0.142549	0.265213	1	2092
REACTOME_OXYGEN_DEPENDENT_PROLINE_HYDROXYLATION_OF_HYPOXIA_INDUCIBLE_FACTOR_ALPHA	16	0.642665	1.23266	0.148959	0.265009	1	2005
LEE_AGING_NEOCORTEX_DN	74	0.563737	1.23174	0.0540541	0.267405	1	3566
KIM_GERMINAL_CENTER_T_HELPER_DN	16	0.646564	1.23169	0.172798	0.267262	1	3014
REACTOME_NOTCH1_INTRACELLULAR_DOMAIN_REGULATES_TRANSCRIPTION	39	0.591899	1.23166	0.0973361	0.267104	1	1780
CHUANG_OXIDATIVE_STRESS_RESPONSE_UP	24	0.607714	1.23143	0.152597	0.267503	1	2170
SHEPARD_BMYB_MORPHOLINO_UP	181	0.553836	1.23102	0.01	0.268401	1	3296
NAGY_TFTC_COMPONENTS_HUMAN	16	0.646195	1.23061	0.162403	0.269295	1	4087
WALLACE_JAK2_TARGETS_UP	23	0.625623	1.23039	0.13319	0.269679	1	2239
MARTINEZ_RESPONSE_TO_TRABECTEDIN	47	0.578507	1.23033	0.0961538	0.269587	1	4738
KRIEG_KDM3A_TARGETS_NOT_HYPOXIA	161	0.555048	1.23025	0.017	0.269561	1	4037
MEINHOLD_OVARIAN_CANCER_LOW_GRADE_DN	20	0.624033	1.23015	0.153173	0.269577	1	2049
YAO_TEMPORAL_RESPONSE_TO_PROGESTERONE_CLUSTER_7	67	0.574446	1.22999	0.0551655	0.269757	1	2891
PASINI_SUZ12_TARGETS_DN	300	0.549692	1.2298	0.002	0.270081	1	2977
COLINA_TARGETS_OF_4EBP1_AND_4EBP2	334	0.548251	1.22975	0	0.269935	1	3216
VANASSE_BCL2_TARGETS_DN	64	0.571747	1.2295	0.0587639	0.270424	1	2577
KAYO_AGING_MUSCLE_DN	117	0.558915	1.22949	0.027	0.270182	1	3478
PID_ERBB1_INTERNALIZATION_PATHWAY	40	0.580421	1.22945	0.114872	0.270031	1	3435
DORN_ADENOVIRUS_INFECTION_32HR_DN	34	0.593495	1.22943	0.128099	0.269806	1	2839
CHESLER_BRAIN_HIGHEST_GENETIC_VARIANCE	32	0.597955	1.22936	0.121212	0.26979	1	3457
IKEDA_MIR30_TARGETS_DN	25	0.612375	1.22935	0.147246	0.269555	1	4070
KORKOLA_EMBRYONAL_CARCINOMA_UP	35	0.597344	1.22904	0.122661	0.270152	1	4222
REACTOME_PI3K_AKT_ACTIVATION	32	0.593519	1.22887	0.131113	0.270388	1	4197
BURTON_ADIPOGENESIS_9	83	0.561412	1.22884	0.0421687	0.270216	1	2669
BRUECKNER_TARGETS_OF_MIRLET7A3_DN	67	0.57044	1.22863	0.0532663	0.270582	1	2953
LEE_LIVER_CANCER_MYC_E2F1_UP	54	0.572648	1.22844	0.0888889	0.270833	1	3036
REACTOME_RECYCLING_PATHWAY_OF_L1	26	0.610643	1.22786	0.151966	0.272243	1	3119
IGLESIAS_E2F_TARGETS_UP	143	0.55155	1.22732	0.017	0.273544	1	2133
KONDO_COLON_CANCER_HCP_WITH_H3K27ME1	21	0.62554	1.22718	0.14442	0.273669	1	3826
GROSS_ELK3_TARGETS_DN	29	0.602046	1.22602	0.144362	0.276846	1	788
ABE_VEGFA_TARGETS_30MIN	27	0.599171	1.22596	0.140461	0.276767	1	2668
NIKOLSKY_BREAST_CANCER_8P12_P11_AMPLICON	48	0.577572	1.22475	0.0883249	0.280121	1	3794
JAZAG_TGFB1_SIGNALING_DN	30	0.600305	1.22434	0.143455	0.281087	1	419
KEGG_APOPTOSIS	78	0.562978	1.22432	0.062249	0.2809	1	4226
BIOCARTA_MCALPAIN_PATHWAY	23	0.618581	1.22418	0.147789	0.281027	1	2587
BROWNE_HCMV_INFECTION_48HR_UP	160	0.553031	1.22417	0.015	0.280799	1	3562
REACTOME_APOPTOTIC_CLEAVAGE_OF_CELLULAR_PROTEINS	36	0.590176	1.22362	0.115464	0.282212	1	2223
LOCKWOOD_AMPLIFIED_IN_LUNG_CANCER	184	0.549382	1.22354	0.014	0.282157	1	4519
MARTORIATI_MDM4_TARGETS_NEUROEPITHELIUM_UP	150	0.551076	1.22338	0.014	0.282372	1	3349
SCHMIDT_POR_TARGETS_IN_LIMB_BUD_UP	25	0.601796	1.22338	0.147763	0.282126	1	2187
MAYBURD_RESPONSE_TO_L663536_UP	25	0.613364	1.22318	0.171696	0.282438	1	3451
RODRIGUES_THYROID_CARCINOMA_DN	65	0.565624	1.22298	0.0795569	0.282774	1	4073
WU_HBX_TARGETS_3_UP	18	0.639271	1.22281	0.158605	0.283054	1	3182
WAKABAYASHI_ADIPOGENESIS_PPARG_BOUND_36HR	27	0.61041	1.22262	0.154412	0.283355	1	2564
REACTOME_INSULIN_RECEPTOR_RECYCLING	23	0.619425	1.22235	0.148228	0.283887	1	2361
MULLIGHAN_NPM1_MUTATED_SIGNATURE_1_UP	234	0.545271	1.22227	0.002	0.283881	1	4345
KEGG_ETHER_LIPID_METABOLISM	28	0.601448	1.22212	0.134313	0.284076	1	1175
MARTINEZ_RESPONSE_TO_TRABECTEDIN_UP	63	0.571416	1.222	0.0836694	0.284171	1	3110
PID_PI3KCIAKTPATHWAY	33	0.594305	1.22192	0.134796	0.28415	1	2215
GAUSSMANN_MLL_AF4_FUSION_TARGETS_G_DN	32	0.589699	1.2216	0.140042	0.284815	1	4925
KYNG_DNA_DAMAGE_DN	178	0.549357	1.22081	0.01	0.286931	1	2947
MULLIGHAN_NPM1_SIGNATURE_3_UP	288	0.545318	1.22069	0.001	0.287065	1	4345
BENPORATH_NOS_TARGETS	158	0.550845	1.22069	0.016	0.286808	1	3283
JIANG_AGING_HYPOTHALAMUS_UP	42	0.581904	1.22048	0.109072	0.287187	1	3003
CHEOK_RESPONSE_TO_MERCAPTOPURINE_AND_HD_MTX_DN	22	0.613511	1.22045	0.162393	0.28701	1	4190
ROZANOV_MMP14_TARGETS_SUBSET	32	0.588404	1.22015	0.136505	0.287639	1	2708
PID_FASPATHWAY	36	0.590295	1.21987	0.12228	0.288137	1	4395
PID_ERBB1_DOWNSTREAM_PATHWAY	102	0.554638	1.21981	0.05005	0.28807	1	4185
PID_PI3KPLCTRKPATHWAY	33	0.595139	1.2195	0.142562	0.288731	1	4113
KEGG_PATHOGENIC_ESCHERICHIA_COLI_INFECTION	50	0.575096	1.21932	0.102227	0.288992	1	2223
MARIADASON_REGULATED_BY_HISTONE_ACETYLATION_DN	43	0.574261	1.21892	0.111226	0.290028	1	3954
POTTI_PACLITAXEL_SENSITIVITY	36	0.583521	1.2189	0.138686	0.289822	1	2787
DUTTA_APOPTOSIS_VIA_NFKB	29	0.59232	1.21879	0.138332	0.289903	1	4508
PID_NCADHERINPATHWAY	33	0.590389	1.21862	0.119917	0.290154	1	2223
PID_TCPTP_PATHWAY	43	0.581968	1.21837	0.12115	0.290659	1	3328
KYNG_WERNER_SYNDROM_AND_NORMAL_AGING_UP	78	0.55928	1.21815	0.0502513	0.291048	1	3835
BOGNI_TREATMENT_RELATED_MYELOID_LEUKEMIA_DN	26	0.608148	1.21802	0.1421	0.291206	1	1422
WILSON_PROTEASES_AT_TUMOR_BONE_INTERFACE_UP	21	0.614433	1.21785	0.159737	0.291479	1	3872
BIOCARTA_GPCR_PATHWAY	32	0.58799	1.21746	0.149223	0.292381	1	5031
MORI_SMALL_PRE_BII_LYMPHOCYTE_DN	71	0.562415	1.21745	0.0820821	0.292156	1	2820
REACTOME_FACTORS_INVOLVED_IN_MEGAKARYOCYTE_DEVELOPMENT_AND_PLATELET_PRODUCTION	105	0.554531	1.21716	0.036036	0.29274	1	3539
MULLIGHAN_NPM1_MUTATED_SIGNATURE_2_DN	67	0.566574	1.21674	0.0774648	0.293754	1	2082
HOOI_ST7_TARGETS_UP	69	0.560348	1.21662	0.0717172	0.293817	1	2420
STEIN_ESRRA_TARGETS_RESPONSIVE_TO_ESTROGEN_UP	25	0.608454	1.2166	0.167728	0.293598	1	4053
REN_ALVEOLAR_RHABDOMYOSARCOMA_DN	394	0.540961	1.2166	0	0.293355	1	2892
DORMOY_ELAVL1_TARGETS	16	0.640909	1.21655	0.166109	0.293219	1	2917
KEGG_PURINE_METABOLISM	151	0.550056	1.21603	0.022	0.294492	1	3982
DORN_ADENOVIRUS_INFECTION_48HR_DN	35	0.582676	1.21582	0.136929	0.294857	1	2938
SHIN_B_CELL_LYMPHOMA_CLUSTER_5	17	0.636963	1.21529	0.175573	0.296214	1	1279
BAE_BRCA1_TARGETS_UP	73	0.56097	1.21488	0.0783133	0.297218	1	3258
GENTILE_UV_LOW_DOSE_DN	60	0.565735	1.21483	0.100406	0.297112	1	2934
BEGUM_TARGETS_OF_PAX3_FOXO1_FUSION_UP	55	0.562776	1.21418	0.102926	0.298857	1	3887
GARGALOVIC_RESPONSE_TO_OXIDIZED_PHOSPHOLIPIDS_TURQUOISE_UP	66	0.564828	1.21389	0.0806452	0.299511	1	4775
OSWALD_HEMATOPOIETIC_STEM_CELL_IN_COLLAGEN_GEL_DN	219	0.541499	1.21387	0.007	0.299307	1	3553
REACTOME_SIGNALING_BY_INSULIN_RECEPTOR	99	0.553819	1.21335	0.042042	0.300674	1	3450
REACTOME_IMMUNOREGULATORY_INTERACTIONS_BETWEEN_A_LYMPHOID_AND_A_NON_LYMPHOID_CELL	48	0.572112	1.21283	0.11408	0.302077	1	1037
REACTOME_FANCONI_ANEMIA_PATHWAY	19	0.626025	1.21282	0.183425	0.30182	1	4114
DITTMER_PTHLH_TARGETS_DN	66	0.563187	1.21253	0.0922768	0.30246	1	3643
WONG_MITOCHONDRIA_GENE_MODULE	207	0.540348	1.21218	0.006	0.303242	1	3415
BANDRES_RESPONSE_TO_CARMUSTIN_MGMT_48HR_UP	17	0.632832	1.21167	0.187706	0.304595	1	3420
PID_RHOA_PATHWAY	43	0.573394	1.21161	0.122554	0.304523	1	2880
BILD_SRC_ONCOGENIC_SIGNATURE	55	0.570591	1.21147	0.0896274	0.304685	1	4150
OUELLET_CULTURED_OVARIAN_CANCER_INVASIVE_VS_LMP_UP	63	0.563264	1.21146	0.0949495	0.304427	1	2359
JECHLINGER_EPITHELIAL_TO_MESENCHYMAL_TRANSITION_UP	70	0.56015	1.21143	0.0832497	0.304222	1	1732
WEI_MIR34A_TARGETS	126	0.551168	1.21134	0.037	0.304201	1	3492
REACTOME_PROLONGED_ERK_ACTIVATION_EVENTS	17	0.62726	1.21116	0.166852	0.30448	1	5031
XU_CREBBP_TARGETS_UP	25	0.608483	1.21081	0.167199	0.305302	1	2134
ZHENG_IL22_SIGNALING_DN	38	0.57938	1.2108	0.136505	0.305071	1	3540
YAO_TEMPORAL_RESPONSE_TO_PROGESTERONE_CLUSTER_4	15	0.63479	1.21041	0.191324	0.305966	1	2744
SARTIPY_NORMAL_AT_INSULIN_RESISTANCE_UP	29	0.590247	1.21027	0.167722	0.30619	1	3957
CHUNG_BLISTER_CYTOTOXICITY_UP	108	0.548764	1.21016	0.048	0.30625	1	4282
PECE_MAMMARY_STEM_CELL_DN	121	0.551419	1.21007	0.038	0.306241	1	3006
REACTOME_CYTOKINE_SIGNALING_IN_IMMUNE_SYSTEM	229	0.539769	1.20993	0.009	0.306447	1	3343
HASLINGER_B_CLL_WITH_6Q21_DELETION	15	0.653284	1.20991	0.181208	0.306233	1	2068
YAGI_AML_WITH_INV_16_TRANSLOCATION	375	0.538306	1.20985	0	0.306152	1	4459
LUI_THYROID_CANCER_CLUSTER_3	22	0.613129	1.20953	0.162891	0.306832	1	2504
REACTOME_BASIGIN_INTERACTIONS	23	0.609193	1.20944	0.17316	0.306828	1	832
NICK_RESPONSE_TO_PROC_TREATMENT_DN	22	0.60976	1.2093	0.169528	0.306985	1	4683
BIOCARTA_GATA3_PATHWAY	15	0.645622	1.20927	0.191076	0.306822	1	2582
SHARMA_PILOCYTIC_ASTROCYTOMA_LOCATION_UP	21	0.606836	1.2091	0.18328	0.307096	1	1207
HEDENFALK_BREAST_CANCER_BRACX_UP	18	0.62911	1.20796	0.173866	0.310267	1	3152
TCGA_GLIOBLASTOMA_COPY_NUMBER_DN	28	0.593473	1.20794	0.152471	0.310053	1	3357
LU_EZH2_TARGETS_DN	315	0.538205	1.20764	0.002	0.310683	1	4111
PID_IL2_PI3KPATHWAY	32	0.588156	1.20717	0.164071	0.311901	1	3328
GARGALOVIC_RESPONSE_TO_OXIDIZED_PHOSPHOLIPIDS_GREEN_DN	24	0.601936	1.2062	0.179596	0.314737	1	3160
COLDREN_GEFITINIB_RESISTANCE_UP	70	0.560514	1.20598	0.0896274	0.315212	1	3739
WONG_IFNA2_RESISTANCE_DN	30	0.592781	1.20589	0.161359	0.315228	1	2582
GENTILE_UV_RESPONSE_CLUSTER_D1	15	0.640108	1.20573	0.189369	0.315411	1	3304
SESTO_RESPONSE_TO_UV_C8	70	0.554919	1.20537	0.077621	0.316268	1	2953
PID_BETACATENIN_NUC_PATHWAY	78	0.557623	1.20525	0.0726539	0.316424	1	2647
BIOCARTA_HIVNEF_PATHWAY	55	0.56439	1.20479	0.0995976	0.317641	1	3711
REACTOME_PI3K_EVENTS_IN_ERBB4_SIGNALING	33	0.590006	1.20458	0.155925	0.318031	1	4185
KEGG_PROGESTERONE_MEDIATED_OOCYTE_MATURATION	81	0.550848	1.20414	0.0763052	0.319153	1	4395
HUMMEL_BURKITTS_LYMPHOMA_UP	34	0.581284	1.20383	0.165263	0.319834	1	3408
LINDGREN_BLADDER_CANCER_CLUSTER_2A_DN	112	0.547006	1.20353	0.04004	0.320516	1	3600
AMIT_DELAYED_EARLY_GENES	17	0.627076	1.20325	0.205556	0.321076	1	294
BIOCARTA_TFF_PATHWAY	20	0.611334	1.203	0.177754	0.321644	1	5230
ELVIDGE_HIF1A_TARGETS_UP	61	0.556885	1.20281	0.109091	0.321986	1	2069
KIM_WT1_TARGETS_8HR_DN	109	0.544241	1.2028	0.05005	0.321752	1	3643
PID_FOXOPATHWAY	47	0.564214	1.20227	0.122718	0.323225	1	2521
SENESE_HDAC1_AND_HDAC2_TARGETS_UP	195	0.536645	1.20209	0.014	0.323506	1	2839
REACTOME_PRE_NOTCH_TRANSCRIPTION_AND_TRANSLATION	24	0.594837	1.20175	0.193376	0.324263	1	3416
YAGI_AML_FAB_MARKERS	175	0.539501	1.2016	0.02	0.32441	1	2967
SPIRA_SMOKERS_LUNG_CANCER_DN	15	0.635943	1.20142	0.202461	0.324701	1	3010
GINESTIER_BREAST_CANCER_20Q13_AMPLIFICATION_UP	95	0.549716	1.20117	0.0550551	0.325241	1	3987
GEISS_RESPONSE_TO_DSRNA_DN	15	0.63213	1.20084	0.201559	0.326055	1	3958
GUO_HEX_TARGETS_UP	74	0.548754	1.20068	0.0965795	0.326292	1	4024
KEGG_THYROID_CANCER	29	0.583236	1.20023	0.167539	0.327459	1	3156
REACTOME_PI3K_CASCADE	63	0.563579	1.20013	0.0975855	0.327479	1	3450
SIG_CHEMOTAXIS	45	0.562424	1.19935	0.141982	0.32972	1	4098
SA_CASPASE_CASCADE	17	0.629535	1.19934	0.188053	0.329445	1	444
THUM_SYSTOLIC_HEART_FAILURE_UP	360	0.536427	1.19905	0.001	0.330148	1	2726
WANG_CISPLATIN_RESPONSE_AND_XPC_DN	196	0.53829	1.19888	0.015	0.330442	1	3477
PID_SHP2_PATHWAY	55	0.567299	1.19857	0.10202	0.331221	1	5041
TING_SILENCED_BY_DICER	24	0.592239	1.19842	0.178112	0.331401	1	1838
WATANABE_RECTAL_CANCER_RADIOTHERAPY_RESPONSIVE_UP	95	0.547063	1.19825	0.0710711	0.331693	1	3239
BILD_MYC_ONCOGENIC_SIGNATURE	167	0.540273	1.19813	0.02	0.331765	1	1938
KYNG_DNA_DAMAGE_BY_4NQO	33	0.586301	1.19803	0.160546	0.33179	1	4057
CHESLER_BRAIN_QTL_CIS	65	0.551619	1.19789	0.105263	0.331989	1	3999
REACTOME_RESOLUTION_OF_AP_SITES_VIA_THE_MULTIPLE_NUCLEOTIDE_PATCH_REPLACEMENT_PATHWAY	16	0.632564	1.19787	0.210877	0.331764	1	3762
SNIJDERS_AMPLIFIED_IN_HEAD_AND_NECK_TUMORS	35	0.578901	1.19748	0.147609	0.33272	1	4029
VIETOR_IFRD1_TARGETS	20	0.616968	1.19725	0.186624	0.333202	1	259
PASQUALUCCI_LYMPHOMA_BY_GC_STAGE_DN	148	0.540796	1.19716	0.037	0.333232	1	3025
SMIRNOV_RESPONSE_TO_IR_6HR_DN	100	0.548691	1.19711	0.057	0.333112	1	2922
KENNY_CTNNB1_TARGETS_UP	46	0.563809	1.19636	0.133739	0.335346	1	2762
CARDOSO_RESPONSE_TO_GAMMA_RADIATION_AND_3AB	15	0.637637	1.19591	0.19526	0.336566	1	1052
MURAKAMI_UV_RESPONSE_6HR_DN	20	0.609617	1.19574	0.217532	0.336851	1	2387
REACTOME_CD28_DEPENDENT_PI3K_AKT_SIGNALING	19	0.614874	1.19556	0.188326	0.337154	1	5623
LINDGREN_BLADDER_CANCER_CLUSTER_1_DN	339	0.532555	1.19551	0.003	0.336999	1	2549
HOFFMANN_PRE_BI_TO_LARGE_PRE_BII_LYMPHOCYTE_UP	32	0.581926	1.19533	0.178794	0.337323	1	2686
REACTOME_STRIATED_MUSCLE_CONTRACTION	27	0.59365	1.19451	0.179979	0.339763	1	993
MATSUDA_NATURAL_KILLER_DIFFERENTIATION	437	0.530792	1.1945	0.001	0.339483	1	3000
IVANOVA_HEMATOPOIESIS_INTERMEDIATE_PROGENITOR	122	0.542551	1.19441	0.049	0.339504	1	4180
KEGG_CHRONIC_MYELOID_LEUKEMIA	72	0.551399	1.19426	0.0824121	0.339685	1	4466
PID_VEGFR1_2_PATHWAY	67	0.550257	1.19347	0.114458	0.342084	1	3830
REACTOME_ENDOGENOUS_STEROLS	15	0.638581	1.19341	0.20316	0.341982	1	390
REACTOME_ANTIGEN_PRESENTATION_FOLDING_ASSEMBLY_AND_PEPTIDE_LOADING_OF_CLASS_I_MHC	17	0.626015	1.19325	0.198661	0.342225	1	4498
ZHAN_MULTIPLE_MYELOMA_CD1_VS_CD2_UP	60	0.552314	1.1931	0.111895	0.342453	1	1665
ZHAN_MULTIPLE_MYELOMA_CD2_DN	39	0.565354	1.19271	0.155419	0.343462	1	3914
AGUIRRE_PANCREATIC_CANCER_COPY_NUMBER_UP	258	0.53201	1.19259	0.006	0.34356	1	4005
ST_DIFFERENTIATION_PATHWAY_IN_PC12_CELLS	45	0.566267	1.19251	0.149695	0.343544	1	5018
IIZUKA_LIVER_CANCER_PROGRESSION_L0_L1_DN	19	0.619374	1.19239	0.194962	0.343656	1	1041
ZHANG_BREAST_CANCER_PROGENITORS_DN	134	0.537363	1.19219	0.044	0.343997	1	3756
BIOCARTA_P53HYPOXIA_PATHWAY	22	0.59617	1.1921	0.211726	0.343998	1	4360
BERNARD_PPAPDC1B_TARGETS_UP	35	0.573009	1.1921	0.174321	0.34373	1	4751
JIANG_HYPOXIA_NORMAL	269	0.530856	1.19184	0.012	0.344289	1	3075
RASHI_RESPONSE_TO_IONIZING_RADIATION_4	52	0.558764	1.19165	0.127033	0.34465	1	3191
KIM_TIAL1_TARGETS	29	0.579585	1.19146	0.187566	0.344962	1	3593
LU_AGING_BRAIN_UP	235	0.532462	1.19146	0.014	0.344671	1	2001
AKL_HTLV1_INFECTION_UP	24	0.598284	1.1909	0.190476	0.346211	1	3040
PID_ARF6DOWNSTREAMPATHWAY	15	0.634688	1.1907	0.225195	0.346523	1	2587
KAAB_FAILED_HEART_ATRIUM_DN	132	0.537457	1.19065	0.039	0.346421	1	2522
WANG_CISPLATIN_RESPONSE_AND_XPC_UP	180	0.532744	1.19029	0.024	0.347352	1	2443
BRUINS_UVC_RESPONSE_EARLY_LATE	255	0.532816	1.19023	0.006	0.347248	1	4567
MOOTHA_PGC	390	0.529461	1.19016	0.003	0.347196	1	4078
ZHAN_MULTIPLE_MYELOMA_CD1_AND_CD2_DN	43	0.568575	1.19015	0.135576	0.346932	1	3079
KEGG_CYSTEINE_AND_METHIONINE_METABOLISM	32	0.576673	1.18998	0.167883	0.347254	1	3857
REACTOME_BASE_EXCISION_REPAIR	18	0.613552	1.18992	0.227778	0.347144	1	3762
PID_INSULIN_PATHWAY	44	0.562726	1.18976	0.156504	0.347388	1	5018
SCIAN_INVERSED_TARGETS_OF_TP53_AND_TP73_DN	26	0.585336	1.18908	0.196617	0.349325	1	3396
HELLER_SILENCED_BY_METHYLATION_DN	94	0.540516	1.18907	0.0911824	0.349081	1	2977
KIM_GERMINAL_CENTER_T_HELPER_UP	54	0.554886	1.18857	0.140688	0.350439	1	4591
IGARASHI_ATF4_TARGETS_DN	79	0.546679	1.18844	0.111334	0.350611	1	2475
REACTOME_ENDOSOMAL_SORTING_COMPLEX_REQUIRED_FOR_TRANSPORT_ESCRT	24	0.595429	1.18831	0.178571	0.35075	1	3980
LEE_RECENT_THYMIC_EMIGRANT	184	0.532512	1.18825	0.019019	0.350643	1	5338
WILLIAMS_ESR2_TARGETS_UP	24	0.595572	1.18814	0.194942	0.350717	1	2365
KEGG_ONE_CARBON_POOL_BY_FOLATE	17	0.620518	1.18811	0.216518	0.350536	1	3182
FLECHNER_BIOPSY_KIDNEY_TRANSPLANT_REJECTED_VS_OK_DN	497	0.526267	1.18806	0.001	0.350422	1	3776
AMIT_EGF_RESPONSE_240_HELA	58	0.551869	1.18797	0.136226	0.350419	1	3489
REACTOME_INSULIN_RECEPTOR_SIGNALLING_CASCADE	78	0.550563	1.18793	0.101406	0.350235	1	3450
VANDESLUIS_NORMAL_EMBRYOS_DN	22	0.604241	1.1876	0.208068	0.351081	1	1357
THUM_SYSTOLIC_HEART_FAILURE_DN	191	0.530222	1.18753	0.025	0.351004	1	4838
AGUIRRE_PANCREATIC_CANCER_COPY_NUMBER_DN	198	0.533004	1.18701	0.018	0.352505	1	4371
JAERVINEN_AMPLIFIED_IN_LARYNGEAL_CANCER	33	0.575761	1.18656	0.183438	0.353737	1	4406
ST_FAS_SIGNALING_PATHWAY	57	0.55388	1.18619	0.129779	0.354708	1	3437
JOSEPH_RESPONSE_TO_SODIUM_BUTYRATE_DN	58	0.551453	1.1861	0.131181	0.354679	1	1038
SANSOM_APC_TARGETS_REQUIRE_MYC	176	0.535273	1.18608	0.024	0.354472	1	4142
CONCANNON_APOPTOSIS_BY_EPOXOMICIN_UP	212	0.532853	1.18604	0.021	0.35431	1	3698
KEGG_COLORECTAL_CANCER	62	0.548805	1.18591	0.122222	0.354431	1	4435
BIOCARTA_MITOCHONDRIA_PATHWAY	20	0.605286	1.1854	0.22549	0.355833	1	2026
HUMMERICH_SKIN_CANCER_PROGRESSION_UP	81	0.544019	1.18534	0.107214	0.355745	1	3296
RAO_BOUND_BY_SALL4_ISOFORM_B	459	0.525426	1.18485	0.003	0.357128	1	3863
SUZUKI_RESPONSE_TO_TSA	16	0.631354	1.18472	0.218646	0.3573	1	2869
LOPES_METHYLATED_IN_COLON_CANCER_UP	23	0.596311	1.18424	0.206934	0.358665	1	1338
YAGI_AML_WITH_T_9_11_TRANSLOCATION	116	0.541941	1.18413	0.056	0.358736	1	4084
REACTOME_CITRIC_ACID_CYCLE_TCA_CYCLE	19	0.613102	1.18351	0.207692	0.360544	1	3849
WANG_LMO4_TARGETS_UP	287	0.524625	1.1831	0.01	0.361682	1	4002
GROSS_HYPOXIA_VIA_ELK3_AND_HIF1A_UP	129	0.532738	1.18303	0.056	0.361636	1	3461
BALDWIN_PRKCI_TARGETS_UP	33	0.574941	1.18275	0.20062	0.362307	1	3176
LIAO_HAVE_SOX4_BINDING_SITES	40	0.565073	1.1826	0.169231	0.362528	1	2676
XU_GH1_AUTOCRINE_TARGETS_DN	120	0.534566	1.18256	0.0650651	0.362381	1	3428
AMIT_EGF_RESPONSE_40_MCF10A	18	0.610749	1.18252	0.23388	0.362236	1	1985
SHI_SPARC_TARGETS_UP	22	0.594404	1.18249	0.237179	0.362029	1	2430
BURTON_ADIPOGENESIS_10	27	0.585796	1.18216	0.201264	0.362889	1	2676
SMID_BREAST_CANCER_RELAPSE_IN_BONE_DN	279	0.525518	1.18122	0.006	0.365842	1	2080
DITTMER_PTHLH_TARGETS_UP	102	0.539857	1.18121	0.0740741	0.365598	1	3701
OUILLETTE_CLL_13Q14_DELETION_UP	58	0.5509	1.18089	0.136778	0.366407	1	3712
REACTOME_SHC1_EVENTS_IN_ERBB4_SIGNALING	19	0.607739	1.17944	0.217486	0.371107	1	5230
PID_MET_PATHWAY	76	0.544919	1.17913	0.134073	0.371889	1	4098
REACTOME_ARMS_MEDIATED_ACTIVATION	15	0.620651	1.17912	0.21861	0.371628	1	5031
PID_HDAC_CLASSI_PATHWAY	62	0.546952	1.17909	0.127767	0.371425	1	2758
STAMBOLSKY_RESPONSE_TO_VITAMIN_D3_UP	71	0.539703	1.17907	0.130653	0.371207	1	3987
REACTOME_P75_NTR_RECEPTOR_MEDIATED_SIGNALLING	77	0.541475	1.1788	0.125376	0.371832	1	3328
LIU_VMYB_TARGETS_UP	112	0.536465	1.17861	0.084	0.372206	1	3735
CLIMENT_BREAST_CANCER_COPY_NUMBER_UP	23	0.591515	1.17801	0.207424	0.373953	1	2666
CHOW_RASSF1_TARGETS_DN	25	0.587581	1.17777	0.210021	0.374542	1	4483
WU_HBX_TARGETS_1_DN	21	0.5998	1.17746	0.226782	0.375291	1	3349
PENG_LEUCINE_DEPRIVATION_UP	128	0.534362	1.17735	0.0670671	0.375372	1	3242
REACTOME_PIP3_ACTIVATES_AKT_SIGNALING	24	0.593955	1.17661	0.214286	0.377638	1	4185
BOYLAN_MULTIPLE_MYELOMA_D_CLUSTER_UP	26	0.594297	1.17629	0.21097	0.378479	1	1995
REACTOME_NUCLEAR_EVENTS_KINASE_AND_TRANSCRIPTION_FACTOR_ACTIVATION	24	0.591754	1.17625	0.218415	0.37833	1	4395
SCHLOSSER_MYC_AND_SERUM_RESPONSE_SYNERGY	31	0.569241	1.1754	0.195584	0.381098	1	2992
PROVENZANI_METASTASIS_DN	125	0.528893	1.17532	0.0670671	0.381106	1	2286
LU_TUMOR_ENDOTHELIAL_MARKERS_UP	17	0.619601	1.17525	0.2407	0.381018	1	1338
WOTTON_RUNX_TARGETS_DN	28	0.577286	1.17509	0.212766	0.381253	1	2031
KRASNOSELSKAYA_ILF3_TARGETS_DN	44	0.557763	1.17506	0.173868	0.381056	1	2607
GUO_TARGETS_OF_IRS1_AND_IRS2	89	0.542619	1.17488	0.0882648	0.381408	1	3335
ST_PHOSPHOINOSITIDE_3_KINASE_PATHWAY	36	0.570363	1.1744	0.163883	0.382857	1	4113
VANOEVELEN_MYOGENESIS_SIN3A_TARGETS	185	0.530944	1.17431	0.032	0.382857	1	4329
AMUNDSON_GENOTOXIC_SIGNATURE	96	0.535976	1.17427	0.0821643	0.382665	1	3209
ROVERSI_GLIOMA_LOH_REGIONS	40	0.555495	1.17414	0.185567	0.382858	1	3479
PID_P38ALPHABETADOWNSTREAMPATHWAY	37	0.562866	1.17349	0.181256	0.384849	1	4395
GAUSSMANN_MLL_AF4_FUSION_TARGETS_A_UP	167	0.531694	1.17347	0.036	0.384598	1	4971
NIKOLSKY_BREAST_CANCER_8Q12_Q22_AMPLICON	106	0.53265	1.17332	0.0810811	0.384842	1	4142
HOWLIN_PUBERTAL_MAMMARY_GLAND	65	0.542555	1.17279	0.147739	0.386436	1	3491
KEGG_NEUROTROPHIN_SIGNALING_PATHWAY	123	0.532535	1.17277	0.0820821	0.386183	1	5031
BERTUCCI_MEDULLARY_VS_DUCTAL_BREAST_CANCER_UP	168	0.528248	1.17264	0.034	0.386372	1	2931
AMUNDSON_POOR_SURVIVAL_AFTER_GAMMA_RADIATION_8G	88	0.536652	1.17262	0.1002	0.386153	1	2842
BIOCARTA_P38MAPK_PATHWAY	39	0.556183	1.17256	0.189834	0.386051	1	5391
BROWNE_HCMV_INFECTION_6HR_DN	141	0.531088	1.17248	0.068	0.386048	1	4591
NING_CHRONIC_OBSTRUCTIVE_PULMONARY_DISEASE_UP	145	0.531355	1.17233	0.0540541	0.386299	1	2992
KAMMINGA_SENESCENCE	36	0.562826	1.1722	0.199586	0.386491	1	738
BIOCARTA_SPPA_PATHWAY	21	0.595036	1.17205	0.230852	0.386706	1	3939
SCHAEFFER_PROSTATE_DEVELOPMENT_12HR_DN	54	0.546185	1.172	0.16616	0.386571	1	1366
GROSS_ELK3_TARGETS_UP	27	0.584033	1.17167	0.210526	0.387516	1	2669
MULLIGHAN_NPM1_MUTATED_SIGNATURE_2_UP	117	0.533815	1.17155	0.087	0.387604	1	4303
REACTOME_SIGNALING_BY_ERBB4	78	0.540959	1.17153	0.116466	0.387394	1	4715
ROYLANCE_BREAST_CANCER_16Q_COPY_NUMBER_DN	18	0.604045	1.17146	0.232026	0.387338	1	1805
ROESSLER_LIVER_CANCER_METASTASIS_UP	101	0.533783	1.17051	0.102307	0.390413	1	3144
HERNANDEZ_MITOTIC_ARREST_BY_DOCETAXEL_1_UP	32	0.568054	1.1704	0.210748	0.39048	1	346
BIOCARTA_CK1_PATHWAY	16	0.623383	1.17038	0.246187	0.390252	1	3939
BIOCARTA_AMI_PATHWAY	19	0.607308	1.17011	0.236784	0.390925	1	2979
DARWICHE_SQUAMOUS_CELL_CARCINOMA_UP	120	0.53037	1.16972	0.082	0.392009	1	1610
SESTO_RESPONSE_TO_UV_C6	35	0.563155	1.16969	0.185685	0.391784	1	1732
AKL_HTLV1_INFECTION_DN	60	0.545857	1.16957	0.160282	0.39191	1	4204
SCHLINGEMANN_SKIN_CARCINOGENESIS_TPA_UP	34	0.561313	1.16929	0.215321	0.392613	1	2953
LIU_SOX4_TARGETS_DN	265	0.521173	1.16916	0.024	0.392807	1	3741
ROESSLER_LIVER_CANCER_METASTASIS_DN	42	0.560572	1.16914	0.182281	0.392574	1	3780
MORI_PLASMA_CELL_UP	41	0.555014	1.16858	0.19107	0.394342	1	2685
GREGORY_SYNTHETIC_LETHAL_WITH_IMATINIB	120	0.53017	1.16839	0.091	0.394707	1	2017
MA_MYELOID_DIFFERENTIATION_DN	43	0.555942	1.16812	0.205943	0.395344	1	3469
BROWNE_HCMV_INFECTION_12HR_DN	88	0.535411	1.16797	0.124373	0.395562	1	4553
KOKKINAKIS_METHIONINE_DEPRIVATION_48HR_DN	63	0.544978	1.16784	0.152525	0.39575	1	3484
WANG_METASTASIS_OF_BREAST_CANCER_ESR1_DN	25	0.58116	1.16746	0.227418	0.396776	1	1871
LIN_APC_TARGETS	66	0.540432	1.16734	0.136683	0.396921	1	2586
GRAHAM_CML_DIVIDING_VS_NORMAL_QUIESCENT_DN	77	0.537336	1.16706	0.142427	0.397614	1	2269
STARK_PREFRONTAL_CORTEX_22Q11_DELETION_UP	170	0.525807	1.16662	0.044	0.398945	1	4196
MODY_HIPPOCAMPUS_NEONATAL	32	0.569685	1.16661	0.222338	0.398646	1	1792
BACOLOD_RESISTANCE_TO_ALKYLATING_AGENTS_UP	20	0.598459	1.16647	0.237124	0.398806	1	4161
DAIRKEE_TERT_TARGETS_UP	313	0.518266	1.1663	0.011	0.399156	1	3707
MOOTHA_HUMAN_MITODB_6_2002	411	0.516848	1.16622	0.006	0.399152	1	3770
REACTOME_CELL_DEATH_SIGNALLING_VIA_NRAGE_NRIF_AND_NADE	56	0.541691	1.16586	0.174395	0.400153	1	3328
CHEN_NEUROBLASTOMA_COPY_NUMBER_GAINS	45	0.545899	1.16575	0.196738	0.400244	1	4393
REACTOME_ACTIVATION_OF_CHAPERONE_GENES_BY_XBP1S	42	0.557342	1.16568	0.216942	0.400149	1	3664
GUENTHER_GROWTH_SPHERICAL_VS_ADHERENT_DN	25	0.58215	1.16541	0.242295	0.400815	1	1168
PID_INTEGRIN5_PATHWAY	17	0.611911	1.16541	0.25	0.400515	1	2842
VALK_AML_CLUSTER_6	27	0.580328	1.16532	0.218684	0.40052	1	3932
HOEBEKE_LYMPHOID_STEM_CELL_DN	80	0.537319	1.16524	0.139279	0.400494	1	3305
PID_CD8TCRDOWNSTREAMPATHWAY	56	0.541554	1.1652	0.170385	0.400321	1	2737
ZEMBUTSU_SENSITIVITY_TO_METHOTREXATE	17	0.608446	1.16498	0.243604	0.400836	1	3332
VERNELL_RETINOBLASTOMA_PATHWAY_DN	18	0.608204	1.16497	0.238042	0.400553	1	2066
GAZDA_DIAMOND_BLACKFAN_ANEMIA_ERYTHROID_UP	19	0.602347	1.16488	0.233553	0.400588	1	4675
ZHANG_ANTIVIRAL_RESPONSE_TO_RIBAVIRIN_DN	49	0.552527	1.16484	0.171779	0.400422	1	1914
SERVITJA_LIVER_HNF1A_TARGETS_UP	129	0.524235	1.16462	0.0940941	0.40091	1	2977
GAUSSMANN_MLL_AF4_FUSION_TARGETS_F_DN	31	0.570918	1.16459	0.223371	0.400731	1	3216
PEART_HDAC_PROLIFERATION_CLUSTER_UP	54	0.545431	1.16406	0.17665	0.402337	1	4216
PID_ARF6_TRAFFICKINGPATHWAY	47	0.543018	1.1638	0.19898	0.40296	1	2427
INGA_TP53_TARGETS	15	0.615939	1.16302	0.257848	0.405531	1	3561
KYNG_WERNER_SYNDROM_UP	15	0.618959	1.16291	0.252481	0.40558	1	1625
LEE_TARGETS_OF_PTCH1_AND_SUFU_UP	48	0.540698	1.16219	0.19797	0.407924	1	1281
HERNANDEZ_ABERRANT_MITOSIS_BY_DOCETACEL_2NM_DN	24	0.581217	1.16171	0.236617	0.409438	1	1516
LIN_NPAS4_TARGETS_DN	61	0.541704	1.16127	0.159274	0.410723	1	5013
LI_CISPLATIN_RESISTANCE_UP	23	0.581019	1.16104	0.228571	0.411243	1	3776
KEGG_MELANOMA	71	0.538975	1.16057	0.145582	0.412658	1	3189
BRUINS_UVC_RESPONSE_VIA_TP53_GROUP_D	232	0.520609	1.16054	0.03	0.412464	1	3297
LUI_THYROID_CANCER_PAX8_PPARG_DN	38	0.555964	1.16044	0.213772	0.412488	1	2504
KEGG_SNARE_INTERACTIONS_IN_VESICULAR_TRANSPORT	32	0.564625	1.15975	0.224426	0.414734	1	5504
XU_RESPONSE_TO_TRETINOIN_AND_NSC682994_UP	15	0.62241	1.15948	0.254444	0.415386	1	1780
CHO_NR4A1_TARGETS	30	0.564732	1.15893	0.222106	0.417127	1	2195
REACTOME_DEPOSITION_OF_NEW_CENPA_CONTAINING_NUCLEOSOMES_AT_THE_CENTROMERE	43	0.548089	1.15884	0.204082	0.417128	1	3065
MARTIN_INTERACT_WITH_HDAC	43	0.553682	1.15882	0.195072	0.416907	1	4483
IZADPANAH_STEM_CELL_ADIPOSE_VS_BONE_UP	105	0.525847	1.15825	0.104208	0.418709	1	3643
REACTOME_PYRIMIDINE_METABOLISM	23	0.582893	1.15815	0.246546	0.418755	1	3182
MCCLUNG_COCAINE_REWARD_5D	75	0.535372	1.15742	0.129779	0.421165	1	3319
SIG_INSULIN_RECEPTOR_PATHWAY_IN_CARDIAC_MYOCYTES	50	0.54513	1.15708	0.180797	0.422107	1	5031
RORIE_TARGETS_OF_EWSR1_FLI1_FUSION_UP	28	0.571644	1.15669	0.244186	0.423257	1	1297
VANHARANTA_UTERINE_FIBROID_WITH_7Q_DELETION_DN	35	0.556959	1.15652	0.222685	0.423589	1	4576
LEE_CALORIE_RESTRICTION_MUSCLE_DN	49	0.545365	1.15629	0.190669	0.424149	1	3581
GINESTIER_BREAST_CANCER_20Q13_AMPLIFICATION_DN	132	0.51936	1.15598	0.088	0.424988	1	4202
STAEGE_EWING_FAMILY_TUMOR	28	0.566233	1.15593	0.241489	0.424855	1	4253
LINDSTEDT_DENDRITIC_CELL_MATURATION_C	61	0.535678	1.1559	0.189707	0.424641	1	1526
REACTOME_TRANSFERRIN_ENDOCYTOSIS_AND_RECYCLING	25	0.583771	1.1558	0.229145	0.424708	1	2361
BIOCARTA_PGC1A_PATHWAY	22	0.574871	1.15565	0.274655	0.42496	1	1183
PETROVA_ENDOTHELIUM_LYMPHATIC_VS_BLOOD_UP	124	0.527822	1.15529	0.083	0.425986	1	2999
BIOCARTA_MPR_PATHWAY	32	0.559671	1.15511	0.252838	0.42636	1	3457
WOOD_EBV_EBNA1_TARGETS_UP	103	0.527419	1.15503	0.113226	0.426339	1	2950
REACTOME_MAPK_TARGETS_NUCLEAR_EVENTS_MEDIATED_BY_MAP_KINASES	30	0.565365	1.15491	0.226596	0.426453	1	4820
BIOCARTA_CCR3_PATHWAY	22	0.58361	1.15395	0.243743	0.429762	1	4482
PID_ANTHRAXPATHWAY	17	0.608573	1.15339	0.261301	0.431585	1	3643
IWANAGA_CARCINOGENESIS_BY_KRAS_PTEN_UP	154	0.517828	1.15337	0.084	0.431349	1	3453
JAZAG_TGFB1_SIGNALING_UP	98	0.528672	1.15327	0.127	0.431418	1	3442
PHONG_TNF_RESPONSE_VIA_P38_COMPLETE	201	0.518448	1.15308	0.045	0.43186	1	3891
HUTTMANN_B_CLL_POOR_SURVIVAL_DN	53	0.536885	1.15231	0.199797	0.434475	1	4263
SA_TRKA_RECEPTOR	16	0.608212	1.15212	0.282222	0.434905	1	5230
FRASOR_RESPONSE_TO_ESTRADIOL_UP	37	0.556255	1.15169	0.234683	0.436204	1	701
STEIN_ESRRA_TARGETS_DN	86	0.529215	1.1516	0.127	0.436198	1	3352
LEE_LIVER_CANCER_HEPATOBLAST	15	0.618078	1.15091	0.270056	0.438485	1	1110
KEGG_WNT_SIGNALING_PATHWAY	143	0.519171	1.1508	0.081	0.438594	1	4360
GROSS_HYPOXIA_VIA_ELK3_AND_HIF1A_DN	91	0.519565	1.15075	0.14759	0.438453	1	4074
VALK_AML_CLUSTER_11	35	0.555911	1.1507	0.217209	0.438291	1	1501
LUI_THYROID_CANCER_PAX8_PPARG_UP	36	0.553738	1.15047	0.234262	0.438863	1	3922
ST_JNK_MAPK_PATHWAY	38	0.550233	1.1504	0.251029	0.438834	1	4807
PLASARI_TGFB1_SIGNALING_VIA_NFIC_10HR_UP	45	0.540038	1.15003	0.208376	0.439881	1	1048
WALLACE_PROSTATE_CANCER_RACE_DN	66	0.531887	1.14906	0.185671	0.443206	1	4360
AMUNDSON_RESPONSE_TO_ARSENITE	187	0.514709	1.14879	0.065	0.443917	1	4195
BIOCARTA_CTCF_PATHWAY	22	0.581027	1.1487	0.277838	0.443941	1	3297
PID_P38_MKK3_6PATHWAY	24	0.578041	1.14812	0.244373	0.445828	1	6084
PID_REG_GR_PATHWAY	79	0.531518	1.14786	0.143143	0.446457	1	4395
PENG_GLUCOSE_DEPRIVATION_UP	41	0.546879	1.1476	0.237358	0.44714	1	1710
POTTI_DOCETAXEL_SENSITIVITY	43	0.541872	1.14726	0.221994	0.448097	1	2775
HASLINGER_B_CLL_WITH_17P13_DELETION	20	0.584784	1.14708	0.269788	0.448461	1	2044
REACTOME_CA_DEPENDENT_EVENTS	27	0.566153	1.14594	0.248941	0.452529	1	3830
PLASARI_TGFB1_SIGNALING_VIA_NFIC_1HR_UP	29	0.563992	1.14593	0.256008	0.452217	1	3449
THEILGAARD_NEUTROPHIL_AT_SKIN_WOUND_DN	206	0.513107	1.14546	0.061	0.453662	1	4482
FRIDMAN_SENESCENCE_UP	75	0.531618	1.14537	0.170854	0.453708	1	3469
PID_DNAPK_PATHWAY	15	0.601299	1.14536	0.268265	0.453411	1	3642
REACTOME_SIGNALING_BY_ROBO_RECEPTOR	29	0.558816	1.14499	0.248447	0.4545	1	3634
PID_UPA_UPAR_PATHWAY	39	0.5466	1.14495	0.235294	0.454305	1	2842
REACTOME_PPARA_ACTIVATES_GENE_EXPRESSION	85	0.526925	1.14492	0.167335	0.454072	1	3117
PID_SMAD2_3NUCLEARPATHWAY	75	0.531299	1.14485	0.161809	0.454022	1	4281
LASTOWSKA_NEUROBLASTOMA_COPY_NUMBER_UP	151	0.517548	1.14467	0.094	0.454345	1	4512
KEGG_PANCREATIC_CANCER	70	0.525383	1.14453	0.19598	0.454585	1	3201
MOREIRA_RESPONSE_TO_TSA_UP	26	0.566348	1.1444	0.259259	0.454739	1	3191
POMEROY_MEDULLOBLASTOMA_DESMOPLASIC_VS_CLASSIC_UP	56	0.533558	1.14437	0.200605	0.454532	1	3051
OZANNE_AP1_TARGETS_UP	15	0.609473	1.14423	0.290909	0.454733	1	1282
KEGG_HUNTINGTONS_DISEASE	164	0.514902	1.14416	0.08	0.454691	1	4755
OKUMURA_INFLAMMATORY_RESPONSE_LPS	160	0.514663	1.14415	0.077	0.454384	1	3987
SANSOM_WNT_PATHWAY_REQUIRE_MYC	57	0.530496	1.14394	0.212766	0.454851	1	2839
STEARMAN_LUNG_CANCER_EARLY_VS_LATE_DN	55	0.531701	1.14351	0.21328	0.456191	1	589
SCHEIDEREIT_IKK_TARGETS	16	0.599182	1.14306	0.280861	0.457633	1	4197
LEI_MYB_TARGETS	295	0.510541	1.14291	0.044	0.457916	1	3025
REACTOME_SIGNALING_BY_EGFR_IN_CANCER	99	0.519906	1.14228	0.141424	0.460017	1	3677
REACTOME_PLATELET_SENSITIZATION_BY_LDL	16	0.60353	1.14211	0.290608	0.460374	1	4395
BURTON_ADIPOGENESIS_4	43	0.548279	1.14199	0.216327	0.460509	1	2048
LEE_LIVER_CANCER_MYC_UP	51	0.536544	1.14112	0.225741	0.463526	1	2958
BYSTRYKH_HEMATOPOIESIS_STEM_CELL_AND_BRAIN_QTL_TRANS	163	0.513503	1.14097	0.104	0.463829	1	3787
REACTOME_REGULATION_OF_HYPOXIA_INDUCIBLE_FACTOR_HIF_BY_OXYGEN	23	0.577203	1.14058	0.295503	0.465013	1	2005
REACTOME_POST_CHAPERONIN_TUBULIN_FOLDING_PATHWAY	15	0.598951	1.14057	0.3125	0.464693	1	1975
ZHONG_SECRETOME_OF_LUNG_CANCER_AND_MACROPHAGE	74	0.522017	1.14053	0.17002	0.464529	1	2779
WEIGEL_OXIDATIVE_STRESS_BY_HNE_AND_H2O2	39	0.553429	1.14053	0.222793	0.464199	1	3860
HOFMANN_MYELODYSPLASTIC_SYNDROM_RISK_DN	17	0.597221	1.14047	0.286353	0.464135	1	2340
SIG_PIP3_SIGNALING_IN_CARDIAC_MYOCTES	65	0.532724	1.14014	0.202811	0.465012	1	3066
FORTSCHEGGER_PHF8_TARGETS_UP	219	0.511263	1.1393	0.047	0.467979	1	3635
REACTOME_YAP1_AND_WWTR1_TAZ_STIMULATED_GENE_EXPRESSION	22	0.575497	1.13885	0.293991	0.469428	1	3805
KOYAMA_SEMA3B_TARGETS_DN	332	0.508428	1.13875	0.026	0.469462	1	2675
SMID_BREAST_CANCER_RELAPSE_IN_BRAIN_UP	38	0.544941	1.13873	0.259566	0.469232	1	1526
RAGHAVACHARI_PLATELET_SPECIFIC_GENES	62	0.526951	1.13858	0.189135	0.469503	1	3400
KEGG_NON_SMALL_CELL_LUNG_CANCER	52	0.532278	1.13827	0.20728	0.470428	1	3666
REACTOME_RNA_POL_I_RNA_POL_III_AND_MITOCHONDRIAL_TRANSCRIPTION	89	0.523317	1.13821	0.179359	0.470348	1	4184
ST_TUMOR_NECROSIS_FACTOR_PATHWAY	27	0.560709	1.13747	0.272443	0.472897	1	3711
REACTOME_CD28_CO_STIMULATION	29	0.563794	1.13726	0.267296	0.473447	1	5623
TOOKER_GEMCITABINE_RESISTANCE_UP	69	0.522147	1.13717	0.19799	0.47352	1	3029
KOKKINAKIS_METHIONINE_DEPRIVATION_96HR_DN	71	0.524861	1.13689	0.198596	0.474282	1	2839
MATZUK_MALE_REPRODUCTION_SERTOLI	28	0.559033	1.13688	0.257962	0.473987	1	2868
WANG_IMMORTALIZED_BY_HOXA9_AND_MEIS1_DN	24	0.566089	1.13686	0.272824	0.473725	1	1857
REACTOME_PYRUVATE_METABOLISM_AND_CITRIC_ACID_TCA_CYCLE	39	0.544546	1.13684	0.249744	0.473462	1	4053
NATSUME_RESPONSE_TO_INTERFERON_BETA_UP	66	0.525048	1.1368	0.200605	0.473285	1	2587
REACTOME_TCA_CYCLE_AND_RESPIRATORY_ELECTRON_TRANSPORT	113	0.515696	1.1367	0.145145	0.473386	1	4053
HINATA_NFKB_TARGETS_FIBROBLAST_UP	80	0.521486	1.1365	0.181363	0.4738	1	2796
DIRMEIER_LMP1_RESPONSE_LATE_DN	29	0.560937	1.13637	0.274043	0.473988	1	3104
BARIS_THYROID_CANCER_DN	56	0.531115	1.1361	0.231313	0.474728	1	2925
REACTOME_OPIOID_SIGNALLING	75	0.523597	1.13608	0.183551	0.474474	1	4271
MA_PITUITARY_FETAL_VS_ADULT_DN	16	0.6046	1.13607	0.283664	0.474145	1	4818
OUYANG_PROSTATE_CANCER_PROGRESSION_DN	19	0.588692	1.13605	0.304536	0.473891	1	4310
BIOCARTA_CARM_ER_PATHWAY	33	0.556838	1.13596	0.25052	0.473932	1	4948
JAATINEN_HEMATOPOIETIC_STEM_CELL_UP	257	0.505929	1.13596	0.051	0.473614	1	3406
RUTELLA_RESPONSE_TO_CSF2RB_AND_IL4_UP	304	0.507426	1.13593	0.051	0.473376	1	3454
NAKAYAMA_FRA2_TARGETS	38	0.542719	1.13574	0.265369	0.473811	1	4365
LINSLEY_MIR16_TARGETS	183	0.512007	1.13562	0.102	0.473975	1	4330
REACTOME_SIGNAL_TRANSDUCTION_BY_L1	34	0.552623	1.13561	0.256276	0.473681	1	3119
PID_INTEGRIN_A9B1_PATHWAY	24	0.574745	1.13516	0.279443	0.475116	1	1523
KUMAR_AUTOPHAGY_NETWORK	52	0.538695	1.13479	0.243408	0.476278	1	1253
SANSOM_APC_TARGETS_UP	112	0.517177	1.13473	0.137	0.476192	1	2839
DANG_REGULATED_BY_MYC_DN	240	0.506705	1.13448	0.059	0.476805	1	3035
BILANGES_SERUM_SENSITIVE_GENES	80	0.522911	1.13428	0.173562	0.477244	1	3109
KEGG_PARKINSONS_DISEASE	106	0.513146	1.13394	0.149	0.478222	1	4755
AMIT_SERUM_RESPONSE_480_MCF10A	32	0.550429	1.13381	0.263267	0.478399	1	3958
REACTOME_SYNTHESIS_SECRETION_AND_INACTIVATION_OF_GLP1	17	0.588608	1.13377	0.289089	0.478222	1	2259
MA_MYELOID_DIFFERENTIATION_UP	37	0.544056	1.13329	0.261682	0.479813	1	3893
TURASHVILI_BREAST_LOBULAR_CARCINOMA_VS_DUCTAL_NORMAL_UP	60	0.525213	1.13302	0.230614	0.480533	1	3393
MAEKAWA_ATF2_TARGETS	22	0.570903	1.13301	0.277121	0.480275	1	3039
DORN_ADENOVIRUS_INFECTION_12HR_UP	26	0.55934	1.13255	0.289474	0.481799	1	3036
REACTOME_INTEGRIN_ALPHAIIB_BETA3_SIGNALING	27	0.554644	1.13215	0.288441	0.48309	1	4098
GUO_HEX_TARGETS_DN	58	0.522738	1.13208	0.207911	0.483013	1	1916
BIOCARTA_FCER1_PATHWAY	37	0.543008	1.13197	0.25998	0.48312	1	5031
REACTOME_RNA_POL_I_TRANSCRIPTION	56	0.529142	1.13181	0.240365	0.48343	1	2384
NAKAMURA_METASTASIS	40	0.538099	1.13159	0.270103	0.483973	1	2510
FIRESTEIN_CTNNB1_PATHWAY	32	0.545047	1.13149	0.261506	0.484068	1	2518
VALK_AML_CLUSTER_12	29	0.554362	1.13143	0.277311	0.483951	1	2920
MILI_PSEUDOPODIA_CHEMOTAXIS_DN	410	0.501322	1.13135	0.03	0.483922	1	4464
PEPPER_CHRONIC_LYMPHOCYTIC_LEUKEMIA_UP	31	0.552269	1.13092	0.287066	0.48526	1	2556
IWANAGA_CARCINOGENESIS_BY_KRAS_DN	105	0.519914	1.13049	0.166166	0.486678	1	4179
PID_ATF2_PATHWAY	55	0.525516	1.13046	0.241171	0.486471	1	4732
HOLLEMAN_ASPARAGINASE_RESISTANCE_ALL_DN	19	0.579503	1.13003	0.296378	0.487848	1	4916
KORKOLA_TERATOMA	36	0.544861	1.12954	0.274448	0.489456	1	2384
KYNG_RESPONSE_TO_H2O2_VIA_ERCC6_DN	38	0.543752	1.12925	0.26294	0.490331	1	1554
PID_IGF1_PATHWAY	30	0.547385	1.12874	0.302301	0.492123	1	5230
BROWNE_HCMV_INFECTION_30MIN_DN	127	0.511495	1.12811	0.147	0.494327	1	3768
ZWANG_CLASS_2_TRANSIENTLY_INDUCED_BY_EGF	40	0.540466	1.12782	0.273381	0.495114	1	1204
FINAK_BREAST_CANCER_SDPP_SIGNATURE	23	0.565419	1.12745	0.313163	0.496224	1	269
LOPEZ_MBD_TARGETS_IMPRINTED_AND_X_LINKED	15	0.598792	1.12716	0.311937	0.497089	1	1952
ZHENG_FOXP3_TARGETS_UP	25	0.565679	1.12685	0.29594	0.49802	1	4407
REACTOME_INHIBITION_OF_VOLTAGE_GATED_CA2_CHANNELS_VIA_GBETA_GAMMA_SUBUNITS	25	0.565803	1.12661	0.295551	0.498714	1	5784
BIOCARTA_HDAC_PATHWAY	28	0.551704	1.12655	0.283316	0.498609	1	4461
BROWNE_HCMV_INFECTION_16HR_UP	200	0.505218	1.12646	0.098	0.498643	1	4107
REACTOME_SIGNALING_BY_CONSTITUTIVELY_ACTIVE_EGFR	17	0.591528	1.12626	0.294505	0.499111	1	4466
QI_PLASMACYTOMA_DN	93	0.510825	1.12618	0.183551	0.49909	1	2771
KEGG_ARGININE_AND_PROLINE_METABOLISM	51	0.528408	1.12601	0.245951	0.499422	1	2564
SIMBULAN_UV_RESPONSE_NORMAL_DN	29	0.549991	1.126	0.296646	0.499138	1	3209
LU_TUMOR_VASCULATURE_UP	24	0.559449	1.12512	0.312896	0.502444	1	1338
WANG_RECURRENT_LIVER_CANCER_UP	19	0.579742	1.12505	0.30744	0.502384	1	1271
HILLION_HMGA1_TARGETS	86	0.510456	1.12483	0.210421	0.502942	1	3257
REACTOME_LATENT_INFECTION_OF_HOMO_SAPIENS_WITH_MYCOBACTERIUM_TUBERCULOSIS	30	0.547613	1.12471	0.297581	0.503103	1	2361
GARY_CD5_TARGETS_UP	421	0.498007	1.12428	0.027	0.504498	1	3330
DAZARD_UV_RESPONSE_CLUSTER_G2	26	0.562729	1.12409	0.305263	0.504914	1	656
RIZKI_TUMOR_INVASIVENESS_2D_UP	61	0.521459	1.12384	0.265121	0.505641	1	3297
PID_AR_PATHWAY	54	0.530506	1.1233	0.262411	0.507512	1	4154
BERENJENO_ROCK_SIGNALING_NOT_VIA_RHOA_UP	27	0.552361	1.12323	0.312826	0.507471	1	1712
DORN_ADENOVIRUS_INFECTION_12HR_DN	29	0.554377	1.12278	0.311917	0.509013	1	2938
RODWELL_AGING_KIDNEY_NO_BLOOD_DN	126	0.50847	1.12234	0.156313	0.510436	1	3179
NIKOLSKY_BREAST_CANCER_6P24_P22_AMPLICON	19	0.574226	1.12231	0.296739	0.510209	1	2315
KYNG_RESPONSE_TO_H2O2	64	0.522133	1.12205	0.220101	0.510939	1	2708
TURASHVILI_BREAST_NORMAL_DUCTAL_VS_LOBULAR_UP	51	0.52785	1.12151	0.26087	0.512805	1	4064
YAGI_AML_SURVIVAL	109	0.508939	1.12144	0.186186	0.512719	1	4658
RASHI_RESPONSE_TO_IONIZING_RADIATION_1	41	0.53591	1.1214	0.257497	0.512564	1	1951
FERRARI_RESPONSE_TO_FENRETINIDE_UP	19	0.582226	1.12136	0.307182	0.51239	1	1764
PURBEY_TARGETS_OF_CTBP1_AND_SATB1_DN	159	0.501599	1.1209	0.139139	0.513935	1	2528
PID_S1P_S1P1_PATHWAY	20	0.576888	1.12084	0.29476	0.513872	1	2842
PID_P75NTRPATHWAY	66	0.516536	1.12081	0.257316	0.513624	1	4725
ZAMORA_NOS2_TARGETS_DN	91	0.512814	1.12079	0.197593	0.51337	1	2694
SCIBETTA_KDM5B_TARGETS_UP	17	0.588835	1.12064	0.325843	0.513703	1	4390
FAELT_B_CLL_WITH_VH_REARRANGEMENTS_UP	42	0.530965	1.12026	0.279472	0.514876	1	4963
PID_NEPHRIN_NEPH1_PATHWAY	31	0.54107	1.11981	0.300103	0.516377	1	5333
DAIRKEE_TERT_TARGETS_DN	92	0.509684	1.1197	0.182	0.516473	1	4591
PID_RHOA_REG_PATHWAY	40	0.53414	1.11891	0.269907	0.519339	1	4740
YAO_TEMPORAL_RESPONSE_TO_PROGESTERONE_CLUSTER_12	73	0.518312	1.11887	0.227364	0.519165	1	4108
KYNG_DNA_DAMAGE_BY_4NQO_OR_UV	60	0.519742	1.11849	0.251261	0.520414	1	2778
CREIGHTON_ENDOCRINE_THERAPY_RESISTANCE_2	297	0.499502	1.11842	0.055	0.520355	1	4696
HASLINGER_B_CLL_WITH_11Q23_DELETION	21	0.566484	1.11831	0.31867	0.520483	1	4037
REACTOME_RIG_I_MDA5_MEDIATED_INDUCTION_OF_IFN_ALPHA_BETA_PATHWAYS	56	0.527585	1.11826	0.246465	0.520317	1	3435
KIM_WT1_TARGETS_8HR_UP	155	0.503305	1.11795	0.141	0.521273	1	2125
REACTOME_CTNNB1_PHOSPHORYLATION_CASCADE	16	0.589968	1.11785	0.318743	0.521325	1	4124
HADDAD_T_LYMPHOCYTE_AND_NK_PROGENITOR_DN	57	0.523175	1.11756	0.254582	0.52221	1	2245
HOWLIN_CITED1_TARGETS_2_UP	15	0.588957	1.11712	0.308725	0.523705	1	2871
BOYAULT_LIVER_CANCER_SUBCLASS_G5_DN	19	0.57191	1.11672	0.310796	0.52498	1	1201
NAKAMURA_ADIPOGENESIS_EARLY_DN	37	0.536613	1.11659	0.279548	0.52513	1	993
BIOCARTA_PPARA_PATHWAY	52	0.517789	1.11654	0.286585	0.525014	1	3484
LEE_AGING_MUSCLE_UP	42	0.531667	1.11644	0.278173	0.525079	1	3093
REACTOME_NUCLEAR_SIGNALING_BY_ERBB4	33	0.542831	1.1162	0.288241	0.525692	1	4715
MAGRANGEAS_MULTIPLE_MYELOMA_IGG_VS_IGA_DN	24	0.553271	1.11569	0.327253	0.527453	1	3605
MARCHINI_TRABECTEDIN_RESISTANCE_DN	47	0.524948	1.11558	0.288344	0.527598	1	1776
GARGALOVIC_RESPONSE_TO_OXIDIZED_PHOSPHOLIPIDS_YELLOW_DN	15	0.590222	1.11551	0.334083	0.527518	1	4327
KEGG_PROSTATE_CANCER	88	0.510165	1.11547	0.220884	0.52735	1	5031
KEGG_LYSINE_DEGRADATION	44	0.531322	1.11523	0.283537	0.527993	1	4103
BIOCARTA_CERAMIDE_PATHWAY	22	0.563943	1.11522	0.32831	0.527676	1	4508
DUNNE_TARGETS_OF_AML1_MTG8_FUSION_DN	18	0.580636	1.11513	0.314095	0.52774	1	726
KEGG_PYRUVATE_METABOLISM	39	0.534457	1.11407	0.292135	0.53181	1	3758
RIGGI_EWING_SARCOMA_PROGENITOR_DN	160	0.503872	1.114	0.151	0.531716	1	2810
REACTOME_G_BETA_GAMMA_SIGNALLING_THROUGH_PI3KGAMMA	24	0.556054	1.11293	0.32384	0.535909	1	4271
HUNSBERGER_EXERCISE_REGULATED_GENES	31	0.540722	1.1128	0.310488	0.536137	1	1448
MOOTHA_MITOCHONDRIA	420	0.493619	1.11227	0.042	0.537928	1	3867
TRAYNOR_RETT_SYNDROM_UP	42	0.523765	1.11213	0.276074	0.53822	1	1235
LINDVALL_IMMORTALIZED_BY_TERT_UP	70	0.513097	1.11212	0.256256	0.537898	1	2017
REACTOME_SIGNALING_BY_ERBB2	91	0.512357	1.11204	0.23023	0.537903	1	4185
KEGG_RENAL_CELL_CARCINOMA	70	0.512128	1.11105	0.234171	0.541656	1	5031
NING_CHRONIC_OBSTRUCTIVE_PULMONARY_DISEASE_DN	106	0.5052	1.11084	0.211211	0.542183	1	3274
KIM_WT1_TARGETS_UP	192	0.499269	1.11051	0.144	0.543238	1	2238
PID_REELINPATHWAY	29	0.547889	1.11051	0.323158	0.542883	1	4360
PRAMOONJAGO_SOX4_TARGETS_UP	47	0.523576	1.11037	0.28179	0.543079	1	3605
GOLUB_ALL_VS_AML_UP	22	0.564924	1.11007	0.324619	0.543921	1	2647
HOFFMANN_SMALL_PRE_BII_TO_IMMATURE_B_LYMPHOCYTE_DN	46	0.523559	1.11003	0.266531	0.543767	1	4062
LIN_TUMOR_ESCAPE_FROM_IMMUNE_ATTACK	16	0.579275	1.10977	0.327072	0.544518	1	2529
ZEMBUTSU_SENSITIVITY_TO_NIMUSTINE	15	0.586831	1.10975	0.356257	0.544222	1	1959
PID_PDGFRBPATHWAY	124	0.505155	1.10888	0.197	0.547573	1	3484
HOFMANN_MYELODYSPLASTIC_SYNDROM_LOW_RISK_DN	27	0.543733	1.10876	0.309574	0.547686	1	1828
PID_INSULIN_GLUCOSE_PATHWAY	26	0.547352	1.10857	0.328406	0.548139	1	2215
WANG_CLIM2_TARGETS_UP	200	0.496932	1.10845	0.136	0.548296	1	2786
REACTOME_NGF_SIGNALLING_VIA_TRKA_FROM_THE_PLASMA_MEMBRANE	127	0.503054	1.10824	0.189	0.548818	1	4197
RAO_BOUND_BY_SALL4	191	0.495671	1.10799	0.141	0.549527	1	4387
GAL_LEUKEMIC_STEM_CELL_DN	199	0.496	1.10773	0.135	0.550288	1	2477
BIOCARTA_LAIR_PATHWAY	15	0.584764	1.10731	0.334076	0.551736	1	851
REACTOME_SIGNALLING_BY_NGF	204	0.49787	1.10696	0.132	0.552782	1	4740
LIEN_BREAST_CARCINOMA_METAPLASTIC_VS_DUCTAL_UP	74	0.50676	1.10695	0.263791	0.552477	1	4209
REACTOME_ERK_MAPK_TARGETS	21	0.560828	1.1068	0.331873	0.552755	1	2810
REACTOME_INCRETIN_SYNTHESIS_SECRETION_AND_INACTIVATION	20	0.566288	1.10658	0.337272	0.553353	1	2259
REACTOME_MAP_KINASE_ACTIVATION_IN_TLR_CASCADE	45	0.523576	1.10606	0.298156	0.555143	1	4820
POTTI_TOPOTECAN_SENSITIVITY	118	0.504106	1.1058	0.192	0.555919	1	3216
BIOCARTA_DEATH_PATHWAY	30	0.530377	1.10571	0.322581	0.555961	1	3711
BIOCARTA_RAS_PATHWAY	23	0.550969	1.10508	0.323718	0.558301	1	5333
NOUZOVA_METHYLATED_IN_APL	50	0.51854	1.10445	0.303772	0.560581	1	2535
BIOCARTA_FMLP_PATHWAY	35	0.532158	1.10436	0.330218	0.560564	1	4466
MYLLYKANGAS_AMPLIFICATION_HOT_SPOT_23	19	0.562802	1.10397	0.358659	0.561856	1	3369
KEGG_GLYCINE_SERINE_AND_THREONINE_METABOLISM	31	0.53561	1.10396	0.327406	0.561572	1	2654
GENTILE_UV_LOW_DOSE_UP	26	0.544886	1.10373	0.34188	0.562166	1	2452
MANTOVANI_VIRAL_GPCR_SIGNALING_DN	45	0.520307	1.10338	0.304878	0.563311	1	3167
TARTE_PLASMA_CELL_VS_B_LYMPHOCYTE_UP	74	0.510475	1.10302	0.271903	0.564495	1	2318
WATTEL_AUTONOMOUS_THYROID_ADENOMA_DN	49	0.519356	1.10293	0.300613	0.564521	1	2294
LABBE_TARGETS_OF_TGFB1_AND_WNT3A_UP	104	0.504952	1.10262	0.214429	0.565514	1	2082
SANSOM_APC_MYC_TARGETS	184	0.495488	1.10257	0.164	0.565373	1	4364
ROSS_AML_OF_FAB_M7_TYPE	67	0.505921	1.10207	0.271443	0.567154	1	4009
PID_ERBB4_PATHWAY	37	0.528115	1.10171	0.323682	0.568274	1	4715
PLASARI_TGFB1_TARGETS_10HR_DN	234	0.493413	1.10157	0.136	0.568494	1	2917
AUNG_GASTRIC_CANCER	48	0.517021	1.10151	0.281633	0.568393	1	2007
BIOCARTA_CREB_PATHWAY	25	0.55003	1.10135	0.331217	0.568683	1	5595
LIU_NASOPHARYNGEAL_CARCINOMA	61	0.506338	1.10126	0.284413	0.56871	1	1798
KYNG_ENVIRONMENTAL_STRESS_RESPONSE_DN	19	0.570591	1.10096	0.364231	0.569622	1	3701
LIAO_METASTASIS	449	0.485345	1.09994	0.068	0.573568	1	2988
ZHAN_MULTIPLE_MYELOMA_MS_DN	33	0.526851	1.09989	0.319415	0.573444	1	3929
CHEMELLO_SOLEUS_VS_EDL_MYOFIBERS_DN	19	0.563611	1.09981	0.358696	0.573384	1	54
BLALOCK_ALZHEIMERS_DISEASE_INCIPIENT_UP	342	0.490281	1.09962	0.088	0.573832	1	3808
YOSHIOKA_LIVER_CANCER_EARLY_RECURRENCE_DN	53	0.516671	1.09953	0.309091	0.573813	1	3539
GAZDA_DIAMOND_BLACKFAN_ANEMIA_ERYTHROID_DN	387	0.487883	1.09921	0.08	0.574826	1	3416
VERHAAK_GLIOBLASTOMA_MESENCHYMAL	186	0.494625	1.09859	0.166	0.577122	1	3133
LABBE_TGFB1_TARGETS_UP	95	0.502707	1.09775	0.247247	0.580469	1	2001
BROWNE_HCMV_INFECTION_24HR_UP	138	0.495449	1.09692	0.216	0.583736	1	4421
SWEET_KRAS_ONCOGENIC_SIGNATURE	82	0.50153	1.09674	0.264794	0.584161	1	3469
RUTELLA_RESPONSE_TO_HGF_UP	363	0.487761	1.09651	0.092	0.584763	1	3454
KEGG_REGULATION_OF_AUTOPHAGY	25	0.549395	1.09561	0.349894	0.588282	1	3816
REACTOME_RESPIRATORY_ELECTRON_TRANSPORT_ATP_SYNTHESIS_BY_CHEMIOSMOTIC_COUPLING_AND_HEAT_PRODUCTION_BY_UNCOUPLING_PROTEINS_	78	0.502423	1.09547	0.283417	0.588506	1	3401
SEKI_INFLAMMATORY_RESPONSE_LPS_UP	70	0.506908	1.09546	0.288577	0.588182	1	2051
PID_INTEGRIN3_PATHWAY	43	0.522677	1.09533	0.321138	0.588361	1	2977
ACEVEDO_LIVER_CANCER_WITH_H3K27ME3_UP	213	0.491975	1.09522	0.143	0.588472	1	4444
HOLLEMAN_VINCRISTINE_RESISTANCE_B_ALL_UP	34	0.524464	1.09484	0.34224	0.589821	1	5367
LEE_AGING_CEREBELLUM_DN	78	0.506019	1.09476	0.297679	0.589796	1	3239
PID_CDC42_REG_PATHWAY	29	0.536683	1.09457	0.343983	0.590285	1	4696
FIGUEROA_AML_METHYLATION_CLUSTER_2_UP	45	0.516186	1.09428	0.321138	0.591133	1	3424
BOGNI_TREATMENT_RELATED_MYELOID_LEUKEMIA_UP	24	0.548122	1.09345	0.352371	0.59433	1	2058
SHETH_LIVER_CANCER_VS_TXNIP_LOSS_PAM6	40	0.52341	1.09336	0.330218	0.594369	1	3063
MOOTHA_VOXPHOS	79	0.50223	1.09294	0.27683	0.595837	1	4755
YAGI_AML_WITH_11Q23_REARRANGED	323	0.483617	1.09258	0.122	0.59699	1	3103
PURBEY_TARGETS_OF_CTBP1_NOT_SATB1_DN	378	0.486385	1.09256	0.089	0.59671	1	3918
KYNG_DNA_DAMAGE_UP	210	0.492134	1.0925	0.18	0.596586	1	4600
YOKOE_CANCER_TESTIS_ANTIGENS	30	0.533881	1.09221	0.347689	0.597494	1	1336
AMIT_EGF_RESPONSE_120_HELA	59	0.510888	1.09221	0.29705	0.597139	1	3922
PID_P53DOWNSTREAMPATHWAY	122	0.498293	1.09193	0.241	0.597916	1	3325
HOFMANN_MYELODYSPLASTIC_SYNDROM_RISK_UP	19	0.561701	1.09149	0.370492	0.599495	1	1615
ZHANG_RESPONSE_TO_IKK_INHIBITOR_AND_TNF_DN	81	0.502629	1.09093	0.296593	0.601531	1	4305
GAZDA_DIAMOND_BLACKFAN_ANEMIA_PROGENITOR_UP	35	0.527713	1.09077	0.352214	0.601818	1	2880
FERRANDO_T_ALL_WITH_MLL_ENL_FUSION_UP	79	0.501067	1.0906	0.295775	0.60218	1	3575
CONRAD_STEM_CELL	36	0.525899	1.09042	0.332643	0.602613	1	3229
ONO_FOXP3_TARGETS_DN	38	0.523263	1.08981	0.34224	0.604879	1	3643
DARWICHE_PAPILLOMA_RISK_HIGH_UP	123	0.493514	1.08951	0.254	0.605825	1	4757
WINTER_HYPOXIA_METAGENE	217	0.48958	1.08892	0.176	0.607993	1	2645
ABBUD_LIF_SIGNALING_1_DN	22	0.549937	1.08867	0.363341	0.608729	1	2947
ST_ERK1_ERK2_MAPK_PATHWAY	31	0.519288	1.08861	0.382934	0.608597	1	4025
MOOTHA_GLYCOLYSIS	21	0.54579	1.08853	0.362955	0.60861	1	2031
GARGALOVIC_RESPONSE_TO_OXIDIZED_PHOSPHOLIPIDS_GREEN_UP	20	0.554605	1.08761	0.366883	0.612341	1	4841
KIM_ALL_DISORDERS_OLIGODENDROCYTE_NUMBER_CORR_DN	24	0.545023	1.08727	0.365385	0.613442	1	4521
HOLLMANN_APOPTOSIS_VIA_CD40_DN	222	0.487605	1.08724	0.177	0.613191	1	4293
ELVIDGE_HIF1A_AND_HIF2A_TARGETS_UP	37	0.518439	1.08707	0.349636	0.613557	1	2930
BOYLAN_MULTIPLE_MYELOMA_D_UP	78	0.50057	1.08701	0.314945	0.613424	1	3378
JEON_SMAD6_TARGETS_DN	18	0.569033	1.08692	0.368593	0.613484	1	2366
NAKAMURA_METASTASIS_MODEL_UP	38	0.518124	1.08648	0.359631	0.615015	1	2510
BIOCARTA_TCR_PATHWAY	43	0.517952	1.08647	0.356557	0.614674	1	5333
NAGASHIMA_EGF_SIGNALING_UP	52	0.509926	1.08608	0.330957	0.615994	1	3573
YORDY_RECIPROCAL_REGULATION_BY_ETS1_AND_SP100_DN	67	0.501499	1.08556	0.327621	0.617889	1	3484
VALK_AML_WITH_11Q23_REARRANGED	17	0.566703	1.08515	0.376812	0.619286	1	1952
BYSTRYKH_HEMATOPOIESIS_STEM_CELL_AND_BRAIN_QTL_CIS	53	0.509678	1.08507	0.332317	0.61926	1	3749
YANG_BCL3_TARGETS_UP	328	0.484133	1.08507	0.131	0.618886	1	3297
CHIANG_LIVER_CANCER_SUBCLASS_INTERFERON_UP	23	0.549841	1.08466	0.350427	0.620346	1	3216
PID_IL2_1PATHWAY	54	0.504023	1.08456	0.3357	0.62036	1	5041
XU_HGF_SIGNALING_NOT_VIA_AKT1_48HR_UP	34	0.519779	1.08444	0.351323	0.620555	1	2134
PID_AJDISS_2PATHWAY	48	0.507615	1.0843	0.337755	0.62079	1	1034
ZHAN_MULTIPLE_MYELOMA_DN	35	0.525236	1.08414	0.36214	0.621078	1	916
SENESE_HDAC3_TARGETS_DN	427	0.480974	1.08407	0.098	0.620984	1	2991
BIOCARTA_IGF1R_PATHWAY	22	0.543578	1.08401	0.375405	0.62085	1	5440
GHANDHI_DIRECT_IRRADIATION_UP	84	0.500822	1.0838	0.298597	0.621358	1	3788
GALINDO_IMMUNE_RESPONSE_TO_ENTEROTOXIN	78	0.501153	1.08323	0.305528	0.623441	1	3209
TIAN_TNF_SIGNALING_NOT_VIA_NFKB	21	0.550152	1.08275	0.383298	0.625185	1	1985
ALFANO_MYC_TARGETS	222	0.484927	1.08227	0.21	0.626906	1	3465
BIOCARTA_INTEGRIN_PATHWAY	38	0.525233	1.08215	0.360165	0.627061	1	4466
FAELT_B_CLL_WITH_VH3_21_UP	40	0.516939	1.08077	0.362051	0.632772	1	4313
WIELAND_UP_BY_HBV_INFECTION	83	0.49673	1.08059	0.316951	0.633124	1	1084
ASTON_MAJOR_DEPRESSIVE_DISORDER_DN	145	0.486385	1.08058	0.263263	0.632759	1	4740
REACTOME_NEUROTRANSMITTER_RELEASE_CYCLE	34	0.523483	1.08058	0.368421	0.632401	1	2920
PID_EPHBFWDPATHWAY	40	0.515218	1.08038	0.354209	0.632862	1	4025
BOYAULT_LIVER_CANCER_SUBCLASS_G12_UP	34	0.518787	1.0802	0.371018	0.633242	1	5050
PID_AVB3_OPN_PATHWAY	31	0.525529	1.08008	0.370253	0.633419	1	3144
BIOCARTA_ECM_PATHWAY	24	0.533541	1.08	0.404482	0.633418	1	3265
WANG_PROSTATE_CANCER_ANDROGEN_INDEPENDENT	56	0.501505	1.07978	0.349544	0.63401	1	3360
PID_THROMBIN_PAR4_PATHWAY	15	0.570407	1.07945	0.379545	0.635061	1	1682
PID_NECTIN_PATHWAY	30	0.526489	1.0792	0.377101	0.635763	1	3265
ASGHARZADEH_NEUROBLASTOMA_POOR_SURVIVAL_DN	37	0.513402	1.07904	0.364583	0.636058	1	4218
BURTON_ADIPOGENESIS_5	110	0.496161	1.07904	0.289	0.63568	1	3253
GROSS_HYPOXIA_VIA_ELK3_ONLY_DN	42	0.513016	1.07899	0.367284	0.635521	1	3592
YE_METASTATIC_LIVER_CANCER	24	0.535795	1.07809	0.383459	0.639057	1	2625
BIOCARTA_GSK3_PATHWAY	27	0.530055	1.07805	0.379237	0.638837	1	4226
PID_IL1PATHWAY	32	0.520502	1.07799	0.377202	0.638709	1	5018
UEDA_CENTRAL_CLOCK	80	0.498091	1.07798	0.32	0.638367	1	3592
CREIGHTON_ENDOCRINE_THERAPY_RESISTANCE_4	252	0.482925	1.07792	0.194	0.638221	1	3605
HENDRICKS_SMARCA4_TARGETS_DN	46	0.515139	1.07772	0.350716	0.638755	1	2587
PID_LYMPHANGIOGENESIS_PATHWAY	25	0.532552	1.07724	0.386653	0.640426	1	5230
REACTOME_PYRUVATE_METABOLISM	17	0.561798	1.07664	0.391011	0.642703	1	155
WANG_RESPONSE_TO_BEXAROTENE_DN	28	0.530147	1.07646	0.363732	0.643164	1	2634
ACEVEDO_LIVER_CANCER_WITH_H3K9ME3_DN	74	0.494017	1.07606	0.339679	0.644517	1	2663
HOWLIN_CITED1_TARGETS_2_DN	16	0.571344	1.07597	0.402027	0.644528	1	1616
REACTOME_RESPIRATORY_ELECTRON_TRANSPORT	62	0.499115	1.0759	0.326962	0.644444	1	3003
JISON_SICKLE_CELL_DISEASE_UP	161	0.484323	1.07577	0.258	0.644669	1	3389
REACTOME_GLUCONEOGENESIS	30	0.523561	1.07526	0.357664	0.6466	1	2582
PID_NOTCH_PATHWAY	56	0.502462	1.07468	0.34413	0.648834	1	3416
COULOUARN_TEMPORAL_TGFB1_SIGNATURE_UP	94	0.496165	1.07445	0.290581	0.649485	1	5066
BROWNE_HCMV_INFECTION_16HR_DN	74	0.494898	1.07421	0.351759	0.650194	1	2977
HADDAD_T_LYMPHOCYTE_AND_NK_PROGENITOR_UP	72	0.493282	1.0739	0.350754	0.651195	1	2047
REACTOME_STEROID_HORMONES	28	0.529044	1.07386	0.386076	0.650988	1	2202
YAO_TEMPORAL_RESPONSE_TO_PROGESTERONE_CLUSTER_8	44	0.511328	1.07381	0.378186	0.650821	1	2073
ST_GRANULE_CELL_SURVIVAL_PATHWAY	26	0.526267	1.07362	0.400213	0.65128	1	4725
PID_HEDGEHOG_GLIPATHWAY	47	0.506188	1.07343	0.358087	0.651752	1	4295
MORI_PLASMA_CELL_DN	30	0.52182	1.07334	0.380853	0.651794	1	1261
REACTOME_MEMBRANE_TRAFFICKING	115	0.484759	1.07278	0.304	0.653846	1	4286
BOWIE_RESPONSE_TO_TAMOXIFEN	15	0.574385	1.07256	0.388889	0.654439	1	3036
FONTAINE_THYROID_TUMOR_UNCERTAIN_MALIGNANCY_UP	33	0.517851	1.07248	0.365063	0.654411	1	2615
ENK_UV_RESPONSE_EPIDERMIS_UP	259	0.479709	1.07193	0.206	0.656484	1	3258
REACTOME_DOWNSTREAM_SIGNALING_OF_ACTIVATED_FGFR	91	0.489169	1.07191	0.335678	0.656165	1	4185
RAMPON_ENRICHED_LEARNING_ENVIRONMENT_LATE_UP	22	0.539268	1.07186	0.400433	0.655983	1	1871
REACTOME_CHOLESTEROL_BIOSYNTHESIS	21	0.53837	1.07155	0.424865	0.656962	1	4519
WEST_ADRENOCORTICAL_CARCINOMA_VS_ADENOMA_DN	17	0.55183	1.07139	0.396476	0.657278	1	1204
TIAN_TNF_SIGNALING_VIA_NFKB	26	0.537589	1.0712	0.376569	0.657749	1	2073
VALK_AML_CLUSTER_3	31	0.527324	1.07119	0.383576	0.65741	1	3378
KIM_MYCN_AMPLIFICATION_TARGETS_UP	85	0.490492	1.07118	0.329659	0.657056	1	2377
PID_FRA_PATHWAY	35	0.514446	1.07111	0.380311	0.656969	1	2737
PID_SYNDECAN_4_PATHWAY	32	0.524307	1.07093	0.397917	0.657393	1	3484
LE_SKI_TARGETS_UP	17	0.555379	1.07091	0.40154	0.657097	1	3306
REACTOME_IL1_SIGNALING	34	0.515666	1.07076	0.377572	0.657335	1	3201
REACTOME_RESPONSE_TO_ELEVATED_PLATELET_CYTOSOLIC_CA2_	77	0.491429	1.07034	0.340361	0.658777	1	3484
BIOCARTA_IL2RB_PATHWAY	37	0.512111	1.06972	0.376042	0.661105	1	5230
REACTOME_NFKB_AND_MAP_KINASES_ACTIVATION_MEDIATED_BY_TLR4_SIGNALING_REPERTOIRE	65	0.49649	1.06965	0.335354	0.661037	1	4834
TAKEDA_TARGETS_OF_NUP98_HOXA9_FUSION_6HR_UP	71	0.492968	1.06954	0.34879	0.661125	1	3979
PID_CDC42_PATHWAY	68	0.493344	1.06947	0.332329	0.661031	1	4466
BOYLAN_MULTIPLE_MYELOMA_C_CLUSTER_DN	30	0.518427	1.06932	0.409853	0.661372	1	1985
REACTOME_SIGNALING_BY_FGFR_IN_DISEASE	114	0.484402	1.06899	0.303303	0.662388	1	4185
TONKS_TARGETS_OF_RUNX1_RUNX1T1_FUSION_MONOCYTE_DN	42	0.50614	1.06893	0.377184	0.662288	1	4366
CUI_TCF21_TARGETS_2_UP	374	0.476175	1.06884	0.165	0.662285	1	3006
PID_CD8TCRPATHWAY	51	0.505474	1.06883	0.381098	0.661936	1	5821
MCCLUNG_DELTA_FOSB_TARGETS_8WK	45	0.505348	1.0688	0.385947	0.661696	1	3742
REACTOME_METABOLISM_OF_STEROID_HORMONES_AND_VITAMINS_A_AND_D	34	0.521354	1.06872	0.404984	0.661666	1	3493
DAWSON_METHYLATED_IN_LYMPHOMA_TCL1	48	0.501703	1.06866	0.382204	0.661516	1	4208
KEGG_PANTOTHENATE_AND_COA_BIOSYNTHESIS	16	0.560653	1.06798	0.416198	0.664122	1	2515
REACTOME_EGFR_DOWNREGULATION	24	0.530961	1.0678	0.403001	0.664542	1	3511
ZWANG_EGF_INTERVAL_UP	63	0.494602	1.06771	0.371082	0.664542	1	3301
PID_P38_MK2PATHWAY	20	0.541661	1.06767	0.41056	0.664319	1	3752
MATTIOLI_MULTIPLE_MYELOMA_WITH_14Q32_TRANSLOCATIONS	34	0.510984	1.06731	0.388248	0.665581	1	1100
PID_TRAIL_PATHWAY	24	0.529294	1.06722	0.409626	0.665575	1	4508
BOYAULT_LIVER_CANCER_SUBCLASS_G6_UP	56	0.498625	1.06721	0.351814	0.665236	1	2985
PEDERSEN_METASTASIS_BY_ERBB2_ISOFORM_1	42	0.511297	1.06709	0.395515	0.665386	1	4138
GAZDA_DIAMOND_BLACKFAN_ANEMIA_MYELOID_DN	32	0.517767	1.06698	0.394322	0.665492	1	5426
REACTOME_SIGNALING_BY_FGFR	102	0.484091	1.06676	0.335335	0.666106	1	4185
DOANE_RESPONSE_TO_ANDROGEN_DN	215	0.479039	1.0667	0.219	0.666002	1	4029
BIOCARTA_RHO_PATHWAY	32	0.511886	1.06661	0.396677	0.665994	1	4313
IVANOVSKA_MIR106B_TARGETS	80	0.485028	1.0665	0.349398	0.666077	1	4602
BAKKER_FOXO3_TARGETS_DN	158	0.479729	1.06587	0.283	0.668559	1	3604
REACTOME_BRANCHED_CHAIN_AMINO_ACID_CATABOLISM	17	0.56356	1.06566	0.411111	0.669092	1	3121
GRANDVAUX_IRF3_TARGETS_DN	17	0.559516	1.06541	0.409854	0.669831	1	1045
DAVICIONI_TARGETS_OF_PAX_FOXO1_FUSIONS_UP	233	0.476264	1.06535	0.248	0.66968	1	2977
REACTOME_GRB2_EVENTS_IN_ERBB2_SIGNALING	21	0.537773	1.0653	0.413115	0.66951	1	3328
YAGI_AML_WITH_T_8_21_TRANSLOCATION	323	0.474333	1.06518	0.221	0.669664	1	3322
JI_RESPONSE_TO_FSH_UP	65	0.491197	1.06511	0.365829	0.669618	1	3838
JACKSON_DNMT1_TARGETS_DN	25	0.53301	1.06497	0.399579	0.669833	1	2302
MARKS_HDAC_TARGETS_UP	20	0.547469	1.06479	0.403761	0.670241	1	2044
WILLIAMS_ESR1_TARGETS_UP	26	0.522337	1.06441	0.404278	0.67154	1	3306
REACTOME_MEIOTIC_RECOMBINATION	56	0.497442	1.06419	0.410696	0.672153	1	3202
AMIT_EGF_RESPONSE_40_HELA	39	0.514308	1.06392	0.397119	0.672945	1	1985
MURAKAMI_UV_RESPONSE_6HR_UP	32	0.516277	1.06365	0.387097	0.673734	1	2946
REACTOME_SEMAPHORIN_INTERACTIONS	62	0.490712	1.06303	0.371859	0.67606	1	1034
MALONEY_RESPONSE_TO_17AAG_UP	36	0.511322	1.06258	0.396891	0.677721	1	1656
NAKAMURA_ADIPOGENESIS_LATE_DN	35	0.512196	1.06233	0.399794	0.678454	1	993
HORTON_SREBF_TARGETS	25	0.531328	1.06229	0.418507	0.678234	1	4519
KEGG_DRUG_METABOLISM_OTHER_ENZYMES	39	0.50952	1.06212	0.402678	0.678615	1	1161
REACTOME_AXON_GUIDANCE	235	0.477473	1.062	0.25	0.678775	1	3335
KEGG_VASOPRESSIN_REGULATED_WATER_REABSORPTION	43	0.504573	1.06186	0.401831	0.679042	1	4954
PID_RAC1_PATHWAY	53	0.49449	1.06184	0.39636	0.678724	1	2297
KOKKINAKIS_METHIONINE_DEPRIVATION_96HR_UP	113	0.483478	1.06163	0.336	0.67925	1	3182
SCHURINGA_STAT5A_TARGETS_UP	19	0.545	1.06133	0.422737	0.680174	1	946
HOSHIDA_LIVER_CANCER_SUBCLASS_S1	226	0.476909	1.06119	0.259	0.680366	1	2586
GUILLAUMOND_KLF10_TARGETS_DN	26	0.528904	1.06104	0.397884	0.680679	1	2798
PEDERSEN_METASTASIS_BY_ERBB2_ISOFORM_7	334	0.472139	1.06096	0.215	0.680611	1	3560
LUND_SILENCED_BY_METHYLATION	16	0.559902	1.06059	0.416573	0.681808	1	2134
KEGG_BLADDER_CANCER	40	0.503023	1.06051	0.407216	0.681747	1	3189
AIYAR_COBRA1_TARGETS_DN	23	0.535234	1.06023	0.408705	0.682611	1	1485
GAUSSMANN_MLL_AF4_FUSION_TARGETS_C_UP	151	0.478184	1.06019	0.304	0.682394	1	3357
GRUETZMANN_PANCREATIC_CANCER_DN	185	0.475694	1.06004	0.294	0.682715	1	3025
MCCLUNG_DELTA_FOSB_TARGETS_2WK	41	0.505074	1.05895	0.402863	0.687234	1	3051
MULLIGHAN_MLL_SIGNATURE_2_DN	238	0.473458	1.05857	0.264	0.68847	1	2982
KORKOLA_YOLK_SAC_TUMOR_UP	18	0.549103	1.05857	0.419712	0.688093	1	4222
SIG_IL4RECEPTOR_IN_B_LYPHOCYTES	27	0.522316	1.05807	0.408316	0.689949	1	5230
REACTOME_MEIOTIC_SYNAPSIS	53	0.497291	1.05777	0.406504	0.690922	1	3215
KORKOLA_EMBRYONIC_CARCINOMA_VS_SEMINOMA_DN	22	0.537073	1.05753	0.430556	0.691544	1	2959
LEE_AGING_CEREBELLUM_UP	79	0.48886	1.05729	0.376754	0.692231	1	3297
KAMIKUBO_MYELOID_MN1_NETWORK	18	0.546043	1.05729	0.408686	0.691836	1	3364
REACTOME_MUSCLE_CONTRACTION	45	0.499873	1.05723	0.409044	0.691711	1	993
REACTOME_DOWNSTREAM_SIGNAL_TRANSDUCTION	85	0.479785	1.05717	0.372372	0.691579	1	4594
FARMER_BREAST_CANCER_APOCRINE_VS_BASAL	291	0.471051	1.05715	0.25	0.691288	1	3193
FOSTER_TOLERANT_MACROPHAGE_DN	362	0.471163	1.05712	0.226	0.690995	1	3519
KENNY_CTNNB1_TARGETS_DN	42	0.502368	1.05706	0.415811	0.690922	1	1801
REACTOME_SHC_RELATED_EVENTS	16	0.551903	1.05671	0.441989	0.692092	1	5230
LIU_SOX4_TARGETS_UP	118	0.483578	1.0566	0.32032	0.692169	1	4083
ROZANOV_MMP14_TARGETS_UP	227	0.473752	1.05659	0.266	0.691819	1	2110
KEGG_TERPENOID_BACKBONE_BIOSYNTHESIS	15	0.563608	1.05638	0.438053	0.692318	1	4519
KEGG_ALZHEIMERS_DISEASE	151	0.473263	1.05618	0.305305	0.692812	1	4755
GROSS_HYPOXIA_VIA_ELK3_ONLY_UP	33	0.510695	1.05615	0.410845	0.692537	1	3491
CAIRO_HEPATOBLASTOMA_POOR_SURVIVAL	15	0.563539	1.056	0.443941	0.692795	1	2294
RASHI_RESPONSE_TO_IONIZING_RADIATION_5	134	0.478782	1.05588	0.33	0.692946	1	5122
VALK_AML_CLUSTER_13	25	0.521787	1.05575	0.408898	0.693129	1	788
REACTOME_MHC_CLASS_II_ANTIGEN_PRESENTATION	84	0.483206	1.05494	0.366466	0.696295	1	2178
KOKKINAKIS_METHIONINE_DEPRIVATION_48HR_UP	121	0.479064	1.05424	0.36	0.699098	1	3069
REACTOME_SMOOTH_MUSCLE_CONTRACTION	22	0.528473	1.05423	0.441239	0.698765	1	993
REACTOME_PLATELET_AGGREGATION_PLUG_FORMATION	36	0.505991	1.05417	0.413043	0.698591	1	4098
NATSUME_RESPONSE_TO_INTERFERON_BETA_DN	47	0.495948	1.05387	0.408163	0.699554	1	2625
MURAKAMI_UV_RESPONSE_24HR	19	0.541836	1.05322	0.419214	0.702085	1	2387
REACTOME_TRAF6_MEDIATED_INDUCTION_OF_NFKB_AND_MAP_KINASES_UPON_TLR7_8_OR_9_ACTIVATION	69	0.492408	1.05311	0.399396	0.702208	1	4820
KEGG_RIG_I_LIKE_RECEPTOR_SIGNALING_PATHWAY	55	0.492427	1.05305	0.404427	0.702063	1	4749
REACTOME_GLUTAMATE_NEUROTRANSMITTER_RELEASE_CYCLE	15	0.560387	1.05292	0.443814	0.702241	1	2920
SMID_BREAST_CANCER_RELAPSE_IN_PLEURA_DN	18	0.540447	1.05281	0.423542	0.702302	1	3184
PASQUALUCCI_LYMPHOMA_BY_GC_STAGE_UP	251	0.468132	1.05255	0.289	0.703026	1	2978
BROWNE_INTERFERON_RESPONSIVE_GENES	55	0.496102	1.05208	0.40568	0.704729	1	3836
STOSSI_RESPONSE_TO_ESTRADIOL	43	0.498745	1.05201	0.417864	0.704678	1	1971
MCBRYAN_PUBERTAL_BREAST_6_7WK_UP	178	0.472294	1.05183	0.32	0.705098	1	3550
SA_PTEN_PATHWAY	16	0.54832	1.05161	0.419822	0.705688	1	4098
RIZKI_TUMOR_INVASIVENESS_3D_UP	190	0.472893	1.05124	0.316	0.706887	1	3929
BIOCARTA_WNT_PATHWAY	25	0.526943	1.05074	0.430393	0.708706	1	4113
REACTOME_NEUROTRANSMITTER_RECEPTOR_BINDING_AND_DOWNSTREAM_TRANSMISSION_IN_THE_POSTSYNAPTIC_CELL	131	0.474085	1.04941	0.356	0.714256	1	3484
BIOCARTA_HCMV_PATHWAY	17	0.548033	1.04939	0.431131	0.713941	1	4395
GREENBAUM_E2A_TARGETS_DN	16	0.545669	1.04916	0.453229	0.714526	1	1002
PID_EPOPATHWAY	34	0.507888	1.04904	0.419753	0.714685	1	5230
KANG_FLUOROURACIL_RESISTANCE_UP	21	0.534878	1.04863	0.440987	0.716089	1	4539
REACTOME_MYD88_MAL_CASCADE_INITIATED_ON_PLASMA_MEMBRANE	75	0.481866	1.04763	0.404618	0.720133	1	4834
CADWELL_ATG16L1_TARGETS_DN	54	0.492754	1.04761	0.408678	0.719796	1	2044
KIM_MYCL1_AMPLIFICATION_TARGETS_DN	17	0.555365	1.04756	0.449945	0.719598	1	1503
BROWNE_HCMV_INFECTION_10HR_UP	87	0.477109	1.04754	0.399198	0.71925	1	4918
KYNG_ENVIRONMENTAL_STRESS_RESPONSE_NOT_BY_GAMMA_IN_WS	32	0.509393	1.04729	0.428272	0.719977	1	3218
DARWICHE_SKIN_TUMOR_PROMOTER_DN	148	0.474303	1.04678	0.358	0.721859	1	2400
BIOCARTA_MET_PATHWAY	37	0.505391	1.04651	0.432377	0.722644	1	5031
REACTOME_NETRIN1_SIGNALING	37	0.500335	1.0465	0.446962	0.722299	1	4986
WANG_BARRETTS_ESOPHAGUS_DN	25	0.523317	1.04638	0.422996	0.722391	1	2779
BOYLAN_MULTIPLE_MYELOMA_D_CLUSTER_DN	37	0.497178	1.04621	0.440452	0.72276	1	3242
DASU_IL6_SIGNALING_SCAR_UP	28	0.520269	1.04594	0.455497	0.723568	1	2266
UEDA_PERIFERAL_CLOCK	146	0.469429	1.0453	0.355355	0.725997	1	2792
PID_AMB2_NEUTROPHILS_PATHWAY	40	0.496987	1.04527	0.410805	0.725731	1	3265
LAMB_CCND1_TARGETS	19	0.538406	1.045	0.45126	0.726497	1	2164
PID_GLYPICAN_1PATHWAY	27	0.521986	1.04499	0.442431	0.726123	1	1957
PID_ER_NONGENOMIC_PATHWAY	41	0.497928	1.04471	0.434251	0.726948	1	4482
BIOCARTA_SHH_PATHWAY	15	0.558659	1.04461	0.445931	0.726943	1	4194
LEIN_MEDULLA_MARKERS	73	0.482902	1.0441	0.39336	0.728751	1	3185
HAHTOLA_CTCL_CUTANEOUS	24	0.522443	1.04296	0.445387	0.733431	1	1129
IWANAGA_CARCINOGENESIS_BY_KRAS_UP	142	0.469643	1.04291	0.377	0.733255	1	2634
PID_NETRIN_PATHWAY	31	0.507587	1.0429	0.446875	0.732894	1	5018
REACTOME_SIGNALING_BY_RHO_GTPASES	98	0.47743	1.04287	0.409	0.732617	1	4740
BIOCARTA_PYK2_PATHWAY	27	0.516014	1.04286	0.452456	0.732227	1	5333
MCCABE_HOXC6_TARGETS_DN	20	0.534545	1.04262	0.446762	0.732928	1	2291
DAZARD_RESPONSE_TO_UV_NHEK_UP	211	0.465213	1.04261	0.341	0.732576	1	3726
BROWNE_HCMV_INFECTION_12HR_UP	93	0.477848	1.04259	0.414243	0.732235	1	3511
RATTENBACHER_BOUND_BY_CELF1	336	0.46381	1.04243	0.299	0.732515	1	4388
PID_AVB3_INTEGRIN_PATHWAY	73	0.485595	1.04229	0.421529	0.732742	1	3296
BIOCARTA_BCR_PATHWAY	33	0.505448	1.04201	0.429916	0.73355	1	5333
FLECHNER_BIOPSY_KIDNEY_TRANSPLANT_OK_VS_DONOR_DN	23	0.524377	1.04198	0.450479	0.733277	1	2991
GAUSSMANN_MLL_AF4_FUSION_TARGETS_E_DN	21	0.530622	1.04184	0.448845	0.733504	1	2656
GUILLAUMOND_KLF10_TARGETS_UP	48	0.489832	1.0414	0.439394	0.73505	1	1852
TERAO_AOX4_TARGETS_HG_UP	24	0.517314	1.04101	0.446855	0.736376	1	5031
WEIGEL_OXIDATIVE_STRESS_BY_TBH_AND_H2O2	33	0.504861	1.04089	0.445248	0.736511	1	2340
GROSS_HYPOXIA_VIA_HIF1A_DN	98	0.472924	1.04081	0.421844	0.736454	1	3258
PID_ECADHERIN_STABILIZATION_PATHWAY	41	0.492405	1.04027	0.431655	0.738369	1	3428
GOTTWEIN_TARGETS_OF_KSHV_MIR_K12_11	56	0.48314	1.03945	0.440404	0.741569	1	4498
KEGG_GLYCOLYSIS_GLUCONEOGENESIS	56	0.485488	1.0391	0.421212	0.74272	1	2670
JEPSEN_SMRT_TARGETS	31	0.50558	1.039	0.459794	0.742762	1	2911
PID_BCR_5PATHWAY	65	0.479197	1.03891	0.445005	0.742718	1	5410
PID_FCER1PATHWAY	59	0.481509	1.03887	0.425532	0.742473	1	4466
DELASERNA_MYOD_TARGETS_DN	54	0.487076	1.03887	0.440162	0.742076	1	2869
KATSANOU_ELAVL1_TARGETS_DN	131	0.473996	1.03848	0.385772	0.743372	1	3661
BIOCARTA_HSP27_PATHWAY	15	0.550271	1.03831	0.469095	0.743676	1	931
KEGG_OXIDATIVE_PHOSPHORYLATION	113	0.472867	1.03822	0.419	0.743645	1	4755
GRAHAM_CML_QUIESCENT_VS_NORMAL_DIVIDING_UP	48	0.486247	1.03815	0.444332	0.743504	1	2723
SUZUKI_RESPONSE_TO_TSA_AND_DECITABINE_1A	20	0.532683	1.03807	0.465872	0.743466	1	1741
BENNETT_SYSTEMIC_LUPUS_ERYTHEMATOSUS	25	0.514913	1.03788	0.446219	0.743877	1	2452
HWANG_PROSTATE_CANCER_MARKERS	26	0.514879	1.03781	0.469045	0.74379	1	1449
KEGG_CYTOSOLIC_DNA_SENSING_PATHWAY	44	0.485993	1.03778	0.440245	0.74351	1	4487
WEIGEL_OXIDATIVE_STRESS_RESPONSE	32	0.500718	1.03697	0.465753	0.746641	1	3561
HOSHIDA_LIVER_CANCER_SURVIVAL_DN	105	0.472504	1.0361	0.416416	0.750033	1	3945
LEE_CALORIE_RESTRICTION_NEOCORTEX_UP	78	0.474376	1.03593	0.419679	0.750355	1	2427
PID_DELTANP63PATHWAY	46	0.489079	1.0355	0.444444	0.751836	1	4223
BROCKE_APOPTOSIS_REVERSED_BY_IL6	122	0.469529	1.0352	0.409	0.752679	1	3597
KEEN_RESPONSE_TO_ROSIGLITAZONE_DN	97	0.468218	1.03489	0.428858	0.753663	1	2082
REACTOME_GAB1_SIGNALOSOME	33	0.500143	1.03479	0.470527	0.753696	1	4185
LIN_MELANOMA_COPY_NUMBER_UP	62	0.485219	1.03381	0.449041	0.757558	1	4930
REACTOME_IRON_UPTAKE_AND_TRANSPORT	35	0.501518	1.03374	0.457172	0.757477	1	4676
KEGG_PATHWAYS_IN_CANCER	317	0.460672	1.03372	0.363	0.757151	1	3328
GARGALOVIC_RESPONSE_TO_OXIDIZED_PHOSPHOLIPIDS_BLACK_UP	32	0.502023	1.03339	0.471737	0.758181	1	2573
DAVICIONI_MOLECULAR_ARMS_VS_ERMS_UP	287	0.462666	1.03317	0.347	0.758772	1	4745
ST_GA13_PATHWAY	33	0.502414	1.03292	0.47352	0.759473	1	3201
KEGG_T_CELL_RECEPTOR_SIGNALING_PATHWAY	107	0.471369	1.03291	0.426	0.759101	1	3417
YAN_ESCAPE_FROM_ANOIKIS	22	0.52343	1.03271	0.459574	0.759542	1	1010
REACTOME_TRIF_MEDIATED_TLR3_SIGNALING	67	0.474638	1.03262	0.435176	0.759541	1	4395
FONTAINE_PAPILLARY_THYROID_CARCINOMA_UP	59	0.485025	1.03222	0.447716	0.760919	1	2810
PARENT_MTOR_SIGNALING_DN	41	0.487831	1.03208	0.449644	0.761107	1	3159
FERRANDO_LYL1_NEIGHBORS	15	0.54997	1.03199	0.47133	0.761081	1	1563
ZHAN_MULTIPLE_MYELOMA_MF_DN	32	0.505179	1.03176	0.455208	0.761696	1	4645
MARTINEZ_RB1_TARGETS_DN	479	0.456727	1.03168	0.315	0.761624	1	3520
KEGG_STEROID_BIOSYNTHESIS	16	0.548202	1.03165	0.458007	0.761363	1	2284
KYNG_WERNER_SYNDROM_DN	21	0.51904	1.03161	0.432462	0.761084	1	4264
PID_WNT_CANONICAL_PATHWAY	19	0.528943	1.03143	0.464246	0.761458	1	4272
PID_TOLL_ENDOGENOUS_PATHWAY	24	0.520908	1.03134	0.465591	0.761414	1	956
TORCHIA_TARGETS_OF_EWSR1_FLI1_FUSION_TOP20_DN	17	0.541714	1.03102	0.473628	0.762459	1	2779
SA_MMP_CYTOKINE_CONNECTION	15	0.552559	1.03072	0.448674	0.763357	1	891
HARRIS_HYPOXIA	78	0.474914	1.03055	0.436436	0.76367	1	2165
RASHI_RESPONSE_TO_IONIZING_RADIATION_3	46	0.485699	1.03023	0.464139	0.764692	1	4518
NAKAJIMA_MAST_CELL	41	0.487083	1.03019	0.469681	0.764445	1	2844
PID_PDGFRAPATHWAY	22	0.517253	1.03008	0.457173	0.76451	1	4031
REACTOME_PLC_BETA_MEDIATED_EVENTS	40	0.495227	1.03006	0.460594	0.764183	1	4208
VALK_AML_CLUSTER_15	27	0.510854	1.02982	0.489451	0.764834	1	4268
NIKOLSKY_OVERCONNECTED_IN_BREAST_CANCER	19	0.53291	1.02977	0.483978	0.764626	1	5476
KEGG_VIBRIO_CHOLERAE_INFECTION	51	0.481792	1.02976	0.456033	0.764274	1	2582
FRASOR_TAMOXIFEN_RESPONSE_UP	44	0.49088	1.02971	0.466395	0.76408	1	4402
CHANGOLKAR_H2AFY_TARGETS_DN	35	0.499224	1.0296	0.472652	0.76412	1	4022
STAMBOLSKY_TARGETS_OF_MUTATED_TP53_UP	42	0.492971	1.02933	0.488776	0.7649	1	4511
LIN_NPAS4_TARGETS_UP	133	0.465824	1.02914	0.424	0.765328	1	4029
DING_LUNG_CANCER_MUTATED_SIGNIFICANTLY	26	0.519909	1.02879	0.460317	0.76644	1	3284
GENTLES_LEUKEMIC_STEM_CELL_UP	24	0.514781	1.02875	0.45966	0.766195	1	2171
BYSTRYKH_HEMATOPOIESIS_STEM_CELL_QTL_CIS	111	0.469577	1.02866	0.427	0.766194	1	4424
WEIGEL_OXIDATIVE_STRESS_BY_HNE_AND_TBH	55	0.48352	1.0281	0.456301	0.768105	1	3197
ZWANG_CLASS_1_TRANSIENTLY_INDUCED_BY_EGF	420	0.456295	1.02736	0.37	0.770845	1	4434
KORKOLA_EMBRYONIC_CARCINOMA_VS_SEMINOMA_UP	21	0.517932	1.02735	0.475427	0.770491	1	1004
PID_MYC_REPRESSPATHWAY	61	0.477864	1.02726	0.457661	0.770452	1	3230
LU_EZH2_TARGETS_UP	215	0.460821	1.02677	0.416	0.772162	1	4003
ZHENG_FOXP3_TARGETS_IN_T_LYMPHOCYTE_DN	33	0.499802	1.02644	0.469367	0.773172	1	4429
MARTORIATI_MDM4_TARGETS_FETAL_LIVER_UP	192	0.460355	1.02628	0.403	0.773454	1	4206
FIGUEROA_AML_METHYLATION_CLUSTER_3_UP	137	0.463724	1.02601	0.437437	0.774152	1	4692
PID_ANGIOPOIETINRECEPTOR_PATHWAY	50	0.483987	1.02594	0.478615	0.774042	1	5362
FLOTHO_PEDIATRIC_ALL_THERAPY_RESPONSE_DN	23	0.519186	1.02496	0.49208	0.777801	1	4306
SYED_ESTRADIOL_RESPONSE	18	0.533166	1.02463	0.467849	0.778734	1	2326
AMIT_EGF_RESPONSE_480_HELA	144	0.459273	1.02457	0.438	0.778607	1	2953
LEIN_LOCALIZED_TO_PROXIMAL_DENDRITES	33	0.494943	1.02442	0.481053	0.77885	1	2951
LUI_THYROID_CANCER_CLUSTER_1	43	0.483907	1.02431	0.4739	0.778923	1	2071
REACTOME_SHC_MEDIATED_CASCADE	28	0.505264	1.0239	0.480126	0.78028	1	137
CHEN_LUNG_CANCER_SURVIVAL	25	0.509977	1.02379	0.481915	0.780327	1	1815
LAIHO_COLORECTAL_CANCER_SERRATED_DN	65	0.473566	1.02369	0.47342	0.780341	1	3342
BILD_E2F3_ONCOGENIC_SIGNATURE	200	0.460953	1.02331	0.419	0.781561	1	3685
KRIEG_HYPOXIA_VIA_KDM3A	47	0.484817	1.02302	0.472081	0.782392	1	2529
REACTOME_TRANSCRIPTIONAL_REGULATION_OF_WHITE_ADIPOCYTE_DIFFERENTIATION	54	0.477465	1.0228	0.463959	0.782936	1	2799
NOJIMA_SFRP2_TARGETS_UP	28	0.497864	1.0226	0.472458	0.783385	1	1809
ONO_AML1_TARGETS_UP	23	0.5087	1.02257	0.477054	0.783116	1	1172
REACTOME_DEVELOPMENTAL_BIOLOGY	356	0.455172	1.02225	0.383	0.78404	1	3335
MCCABE_BOUND_BY_HOXC6	328	0.455022	1.02222	0.393	0.783757	1	5118
SIG_REGULATION_OF_THE_ACTIN_CYTOSKELETON_BY_RHO_GTPASES	35	0.495087	1.02179	0.479253	0.785168	1	4098
PID_ERBB1_RECEPTOR_PROXIMAL_PATHWAY	35	0.493608	1.02167	0.499485	0.785267	1	4025
WENG_POR_TARGETS_LIVER_UP	36	0.488568	1.02147	0.482902	0.785675	1	2134
PID_CXCR3PATHWAY	41	0.486232	1.02142	0.479592	0.785466	1	4466
FARMER_BREAST_CANCER_CLUSTER_1	34	0.491914	1.02007	0.493763	0.790801	1	2871
GAUSSMANN_MLL_AF4_FUSION_TARGETS_C_DN	18	0.530964	1.02005	0.488987	0.790482	1	3301
WANG_BARRETTS_ESOPHAGUS_AND_ESOPHAGUS_CANCER_DN	35	0.493719	1.01973	0.493802	0.791396	1	1684
SANSOM_APC_TARGETS	172	0.457432	1.01967	0.429	0.79127	1	3182
GINESTIER_BREAST_CANCER_ZNF217_AMPLIFIED_DN	260	0.456308	1.0194	0.405	0.791972	1	4508
KEGG_EPITHELIAL_CELL_SIGNALING_IN_HELICOBACTER_PYLORI_INFECTION	64	0.470406	1.01927	0.473737	0.792127	1	4430
JAZAERI_BREAST_CANCER_BRCA1_VS_BRCA2_DN	37	0.490105	1.0189	0.503086	0.793307	1	3926
REACTOME_CIRCADIAN_CLOCK	47	0.479942	1.01868	0.485685	0.793844	1	4553
PEDERSEN_TARGETS_OF_611CTF_ISOFORM_OF_ERBB2	69	0.469811	1.01866	0.483903	0.793501	1	1993
PID_PI3KCIPATHWAY	42	0.487342	1.01859	0.484663	0.79338	1	3666
REACTOME_GLUCOSE_METABOLISM	62	0.475586	1.01829	0.469223	0.794256	1	4206
NIKOLSKY_BREAST_CANCER_22Q13_AMPLICON	15	0.539951	1.01812	0.499439	0.794583	1	5372
KEGG_ANTIGEN_PROCESSING_AND_PRESENTATION	54	0.478706	1.01795	0.490375	0.794863	1	1904
TONKS_TARGETS_OF_RUNX1_RUNX1T1_FUSION_SUSTAINED_IN_MONOCYTE_UP	20	0.523192	1.0178	0.47619	0.795086	1	3922
PID_BETACATENIN_DEG_PATHWAY	17	0.530527	1.01759	0.492308	0.795556	1	4113
BIOCARTA_NKCELLS_PATHWAY	19	0.523195	1.01702	0.494505	0.797549	1	879
MITSIADES_RESPONSE_TO_APLIDIN_UP	369	0.453054	1.01692	0.411	0.797576	1	4248
ABE_VEGFA_TARGETS_2HR	31	0.490247	1.01663	0.499482	0.798366	1	2855
NAKAMURA_ADIPOGENESIS_LATE_UP	94	0.465978	1.01641	0.471944	0.798886	1	3303
MCCABE_HOXC6_TARGETS_CANCER_DN	18	0.525378	1.01635	0.508753	0.798698	1	2328
SIG_BCR_SIGNALING_PATHWAY	46	0.479799	1.01614	0.488277	0.799178	1	5410
HEIDENBLAD_AMPLIFIED_IN_PANCREATIC_CANCER	27	0.502276	1.0161	0.493644	0.798929	1	5322
OUYANG_PROSTATE_CANCER_MARKERS	19	0.524334	1.01597	0.50431	0.799087	1	2577
NAGASHIMA_NRG1_SIGNALING_DN	48	0.480027	1.01563	0.489405	0.800077	1	3650
TAVOR_CEBPA_TARGETS_DN	29	0.502824	1.01545	0.514644	0.800419	1	3786
HERNANDEZ_MITOTIC_ARREST_BY_DOCETAXEL_2_UP	55	0.474667	1.01537	0.478173	0.800353	1	3209
HU_GENOTOXIN_ACTION_DIRECT_VS_INDIRECT_4HR	33	0.496355	1.01487	0.506237	0.802052	1	2873
REACTOME_ACTIVATED_TLR4_SIGNALLING	85	0.462386	1.01462	0.486459	0.802625	1	4834
LU_IL4_SIGNALING	84	0.465363	1.0139	0.501002	0.805297	1	2994
NIELSEN_MALIGNAT_FIBROUS_HISTIOCYTOMA_UP	17	0.530201	1.01371	0.491031	0.805649	1	1751
HEIDENBLAD_AMPLICON_12P11_12_UP	30	0.496524	1.01346	0.507886	0.806253	1	2731
STEINER_ERYTHROCYTE_MEMBRANE_GENES	15	0.53795	1.0134	0.498301	0.806075	1	3322
KEGG_ENDOMETRIAL_CANCER	52	0.475762	1.0133	0.48583	0.806081	1	5031
PILON_KLF1_TARGETS_UP	445	0.449518	1.01273	0.421	0.808064	1	2996
KEGG_TGF_BETA_SIGNALING_PATHWAY	84	0.46459	1.0127	0.5	0.807743	1	3673
MOOTHA_GLYCOGEN_METABOLISM	19	0.523539	1.01251	0.484914	0.808181	1	4206
REACTOME_INTEGRIN_CELL_SURFACE_INTERACTIONS	78	0.465749	1.01245	0.493976	0.808041	1	3450
POTTI_5FU_SENSITIVITY	35	0.486173	1.01233	0.513486	0.80811	1	2383
RICKMAN_HEAD_AND_NECK_CANCER_C	86	0.46253	1.01229	0.471471	0.807863	1	1865
ACEVEDO_LIVER_CANCER_WITH_H3K27ME3_DN	158	0.461798	1.01225	0.49499	0.807615	1	3364
ZHANG_ANTIVIRAL_RESPONSE_TO_RIBAVIRIN_UP	27	0.496889	1.01217	0.506369	0.807525	1	2775
DAIRKEE_CANCER_PRONE_RESPONSE_E2	27	0.498778	1.01193	0.512118	0.808155	1	2586
LINDVALL_IMMORTALIZED_BY_TERT_DN	72	0.46773	1.01184	0.489383	0.808123	1	3216
IVANOVA_HEMATOPOIESIS_MATURE_CELL	243	0.452939	1.0118	0.454	0.807857	1	4117
REACTOME_PI3K_EVENTS_IN_ERBB2_SIGNALING	39	0.477173	1.01154	0.492828	0.808547	1	4185
REACTOME_METABOLISM_OF_CARBOHYDRATES	218	0.452968	1.01128	0.478	0.809226	1	4206
BOYLAN_MULTIPLE_MYELOMA_PCA3_DN	59	0.46948	1.01127	0.5	0.808869	1	3646
TSAI_RESPONSE_TO_IONIZING_RADIATION	138	0.458872	1.01093	0.485	0.809842	1	4282
RIZ_ERYTHROID_DIFFERENTIATION_HEMGN	30	0.494989	1.01072	0.505263	0.810289	1	2925
REACTOME_FRS2_MEDIATED_CASCADE	35	0.487859	1.01053	0.498958	0.81067	1	2668
REACTOME_PI_3K_CASCADE	51	0.476858	1.01024	0.502538	0.811422	1	4185
REACTOME_NRAGE_SIGNALS_DEATH_THROUGH_JNK	41	0.477075	1.00985	0.506148	0.812622	1	4740
RIZKI_TUMOR_INVASIVENESS_2D_DN	59	0.473298	1.00974	0.508594	0.812643	1	2791
MASSARWEH_RESPONSE_TO_ESTRADIOL	55	0.473818	1.00965	0.498988	0.812555	1	4878
ZWANG_DOWN_BY_2ND_EGF_PULSE	139	0.457153	1.00957	0.477477	0.812477	1	5986
MENSE_HYPOXIA_UP	80	0.462541	1.00927	0.498492	0.813326	1	5011
REACTOME_GENERIC_TRANSCRIPTION_PATHWAY	194	0.455452	1.00924	0.469	0.813053	1	4866
CAVARD_LIVER_CANCER_MALIGNANT_VS_BENIGN	24	0.504674	1.00815	0.505933	0.81716	1	2211
PID_ALPHASYNUCLEIN_PATHWAY	33	0.488197	1.00803	0.530462	0.817214	1	2587
NAGASHIMA_NRG1_SIGNALING_UP	159	0.455576	1.00797	0.487	0.817055	1	3760
PID_PS1PATHWAY	44	0.477985	1.00789	0.507157	0.816982	1	2587
PID_MAPKTRKPATHWAY	34	0.489947	1.00787	0.515996	0.816619	1	3345
BIOCARTA_AKT_PATHWAY	21	0.517091	1.00786	0.494028	0.816252	1	3450
REACTOME_G_PROTEIN_BETA_GAMMA_SIGNALLING	27	0.497062	1.00766	0.504255	0.816671	1	4271
AMIT_EGF_RESPONSE_240_MCF10A	17	0.523142	1.00709	0.514381	0.818576	1	3542
SMITH_TERT_TARGETS_DN	83	0.458003	1.00703	0.497996	0.818375	1	3179
SMIRNOV_RESPONSE_TO_IR_2HR_DN	49	0.473513	1.00658	0.506085	0.819844	1	5096
REACTOME_DAG_AND_IP3_SIGNALING	29	0.49794	1.00597	0.537076	0.821845	1	3830
FONTAINE_THYROID_TUMOR_UNCERTAIN_MALIGNANCY_DN	25	0.501034	1.0055	0.514377	0.823337	1	3197
REACTOME_GABA_SYNTHESIS_RELEASE_REUPTAKE_AND_DEGRADATION	17	0.525539	1.00545	0.523969	0.823126	1	2920
PID_TNFPATHWAY	44	0.473048	1.0052	0.507677	0.82367	1	5081
BIOCARTA_IGF1_PATHWAY	21	0.511544	1.00512	0.512273	0.823568	1	5230
WIKMAN_ASBESTOS_LUNG_CANCER_DN	26	0.499742	1.00507	0.504255	0.823359	1	907
DACOSTA_UV_RESPONSE_VIA_ERCC3_COMMON_UP	69	0.460447	1.005	0.515516	0.823237	1	3758
HOSHIDA_LIVER_CANCER_SURVIVAL_UP	71	0.466543	1.00474	0.502507	0.823892	1	3219
REACTOME_GLYCOLYSIS	27	0.494275	1.00465	0.5228	0.82384	1	2170
PODAR_RESPONSE_TO_ADAPHOSTIN_DN	16	0.52967	1.00458	0.522075	0.823728	1	1550
LANDIS_ERBB2_BREAST_PRENEOPLASTIC_UP	17	0.522076	1.00454	0.508929	0.823465	1	3752
ACEVEDO_NORMAL_TISSUE_ADJACENT_TO_LIVER_TUMOR_DN	306	0.446769	1.00427	0.495	0.824132	1	3606
MAGRANGEAS_MULTIPLE_MYELOMA_IGG_VS_IGA_UP	18	0.515938	1.00422	0.503928	0.823954	1	1696
REACTOME_ANTIGEN_ACTIVATES_B_CELL_RECEPTOR_LEADING_TO_GENERATION_OF_SECOND_MESSENGERS	28	0.496026	1.00402	0.517895	0.824311	1	566
ZHU_CMV_8_HR_DN	50	0.473957	1.00386	0.506122	0.824544	1	4395
MULLIGHAN_NPM1_MUTATED_SIGNATURE_1_DN	111	0.458924	1.00383	0.514514	0.824275	1	2357
PID_CERAMIDE_PATHWAY	48	0.469457	1.00321	0.515337	0.826313	1	4508
KEGG_GLYOXYLATE_AND_DICARBOXYLATE_METABOLISM	16	0.532366	1.00314	0.526375	0.826164	1	815
BORLAK_LIVER_CANCER_EGF_UP	55	0.468535	1.00307	0.508647	0.826062	1	2455
KIM_ALL_DISORDERS_DURATION_CORR_DN	130	0.45142	1.00293	0.514	0.826218	1	4889
BIOCARTA_BAD_PATHWAY	25	0.501682	1.00277	0.512848	0.826415	1	5018
SUBTIL_PROGESTIN_TARGETS	34	0.479637	1.00254	0.515593	0.826961	1	3983
BROWNE_HCMV_INFECTION_6HR_UP	59	0.467988	1.00237	0.526795	0.827199	1	4360
GRABARCZYK_BCL11B_TARGETS_DN	49	0.472273	1.00213	0.516327	0.827788	1	2531
PID_IL6_7PATHWAY	47	0.468565	1.00198	0.521341	0.828004	1	5380
MARSON_FOXP3_TARGETS_UP	60	0.466713	1.00174	0.496964	0.828543	1	3756
VANTVEER_BREAST_CANCER_BRCA1_DN	34	0.48042	1.0017	0.520576	0.82831	1	3790
PID_RETINOIC_ACID_PATHWAY	27	0.495163	1.00139	0.527368	0.829136	1	4395
REACTOME_TOLL_RECEPTOR_CASCADES	105	0.455669	1.00133	0.514514	0.828946	1	4834
PID_INTEGRIN_CS_PATHWAY	26	0.498088	1.00102	0.525871	0.82976	1	1334
DAUER_STAT3_TARGETS_DN	40	0.473608	1.00095	0.520041	0.829645	1	5290
SILIGAN_BOUND_BY_EWS_FLT1_FUSION	41	0.477832	1.00088	0.529592	0.829535	1	4698
BONOME_OVARIAN_CANCER_SURVIVAL_OPTIMAL_DEBULKING	203	0.447793	1.00083	0.514	0.829321	1	3268
[truncated: 1,187 more rows]

## Sheet: gsea_report_for_na_pos_13741786
NAME	GS<br> follow link to MSigDB	SIZE	ES	NES	NOM p-val	FDR q-val	FWER p-val	RANK AT MAX	LEADING EDGE
EGUCHI_CELL_CYCLE_RB1_TARGETS	EGUCHI_CELL_CYCLE_RB1_TARGETS	23	0.904368	1.81213	0	0	0	1526	tags=100%, list=10%, signal=111%
MORI_LARGE_PRE_BII_LYMPHOCYTE_UP	MORI_LARGE_PRE_BII_LYMPHOCYTE_UP	81	0.816642	1.78752	0	0.000898606	0.002	2359	tags=83%, list=15%, signal=97%
KAMMINGA_EZH2_TARGETS	KAMMINGA_EZH2_TARGETS	40	0.831926	1.75574	0	0.00120069	0.004	2300	tags=90%, list=15%, signal=105%
MORI_IMMATURE_B_LYMPHOCYTE_DN	MORI_IMMATURE_B_LYMPHOCYTE_DN	84	0.797584	1.73432	0	0.00112551	0.005	2359	tags=80%, list=15%, signal=93%
ABRAMSON_INTERACT_WITH_AIRE	ABRAMSON_INTERACT_WITH_AIRE	39	0.822066	1.72669	0	0.00144027	0.008	2648	tags=90%, list=17%, signal=108%
REICHERT_MITOSIS_LIN9_TARGETS	REICHERT_MITOSIS_LIN9_TARGETS	26	0.849679	1.72638	0	0.00120022	0.008	1966	tags=85%, list=12%, signal=97%
DELPUECH_FOXO3_TARGETS_DN	DELPUECH_FOXO3_TARGETS_DN	38	0.821473	1.71803	0	0.00167148	0.013	1867	tags=68%, list=12%, signal=77%
ISHIDA_E2F_TARGETS	ISHIDA_E2F_TARGETS	49	0.812356	1.71614	0	0.00146254	0.013	2266	tags=88%, list=14%, signal=102%
REACTOME_M_G1_TRANSITION	REACTOME_M_G1_TRANSITION	69	0.78291	1.71075	0	0.00160004	0.016	2609	tags=78%, list=17%, signal=93%
PID_AURORA_B_PATHWAY	PID_AURORA_B_PATHWAY	38	0.823274	1.71063	0	0.00144004	0.016	1762	tags=76%, list=11%, signal=86%
WINNEPENNINCKX_MELANOMA_METASTASIS_UP	WINNEPENNINCKX_MELANOMA_METASTASIS_UP	135	0.770702	1.70049	0	0.00171879	0.021	2527	tags=74%, list=16%, signal=87%
RHODES_UNDIFFERENTIATED_CANCER	RHODES_UNDIFFERENTIATED_CANCER	65	0.784456	1.69955	0	0.0016508	0.022	2266	tags=75%, list=14%, signal=88%
FARMER_BREAST_CANCER_CLUSTER_2	FARMER_BREAST_CANCER_CLUSTER_2	32	0.824437	1.69317	0	0.00200724	0.029	1918	tags=84%, list=12%, signal=96%
CHANG_CYCLING_GENES	CHANG_CYCLING_GENES	128	0.764945	1.6919	0	0.00192799	0.03	1959	tags=63%, list=12%, signal=71%
REACTOME_MITOTIC_M_M_G1_PHASES	REACTOME_MITOTIC_M_M_G1_PHASES	155	0.763383	1.68966	0	0.00191918	0.032	2632	tags=75%, list=17%, signal=90%
REACTOME_DNA_REPLICATION	REACTOME_DNA_REPLICATION	174	0.758233	1.68736	0	0.00179924	0.032	3191	tags=80%, list=20%, signal=100%
SOTIRIOU_BREAST_CANCER_GRADE_1_VS_3_UP	SOTIRIOU_BREAST_CANCER_GRADE_1_VS_3_UP	136	0.764112	1.68614	0	0.00174643	0.033	3000	tags=82%, list=19%, signal=100%
TANG_SENESCENCE_TP53_TARGETS_DN	TANG_SENESCENCE_TP53_TARGETS_DN	50	0.789983	1.68583	0	0.00169948	0.034	1916	tags=62%, list=12%, signal=70%
BILANGES_SERUM_AND_RAPAMYCIN_SENSITIVE_GENES	BILANGES_SERUM_AND_RAPAMYCIN_SENSITIVE_GENES	57	0.782523	1.68519	0	0.00165733	0.034	2211	tags=67%, list=14%, signal=77%
BURTON_ADIPOGENESIS_3	BURTON_ADIPOGENESIS_3	95	0.773537	1.68504	0	0.00157447	0.034	1959	tags=66%, list=12%, signal=75%
REACTOME_SCFSKP2_MEDIATED_DEGRADATION_OF_P27_P21	REACTOME_SCFSKP2_MEDIATED_DEGRADATION_OF_P27_P21	52	0.786707	1.68445	0	0.00149949	0.034	2609	tags=77%, list=17%, signal=92%
PUJANA_XPRSS_INT_NETWORK	PUJANA_XPRSS_INT_NETWORK	152	0.758998	1.68325	0	0.00143133	0.034	3000	tags=78%, list=19%, signal=95%
MISSIAGLIA_REGULATED_BY_METHYLATION_DN	MISSIAGLIA_REGULATED_BY_METHYLATION_DN	105	0.768807	1.68214	0	0.0014082	0.035	2477	tags=70%, list=16%, signal=83%
BURTON_ADIPOGENESIS_PEAK_AT_16HR	BURTON_ADIPOGENESIS_PEAK_AT_16HR	40	0.795476	1.68026	0	0.00142454	0.037	1597	tags=70%, list=10%, signal=78%
KEGG_DNA_REPLICATION	KEGG_DNA_REPLICATION	33	0.808691	1.6802	0	0.00140353	0.038	2551	tags=85%, list=16%, signal=101%
REACTOME_TRANSLATION	REACTOME_TRANSLATION	121	0.765966	1.68016	0	0.00134955	0.038	2624	tags=74%, list=17%, signal=89%
KEGG_RIBOSOME	KEGG_RIBOSOME	76	0.765011	1.67998	0	0.00129957	0.038	2746	tags=78%, list=17%, signal=94%
HU_ANGIOGENESIS_DN	HU_ANGIOGENESIS_DN	32	0.808907	1.67861	0	0.00134942	0.041	1959	tags=63%, list=12%, signal=71%
REACTOME_G1_S_TRANSITION	REACTOME_G1_S_TRANSITION	94	0.769394	1.67657	0	0.00133387	0.042	2609	tags=74%, list=17%, signal=89%
LI_WILMS_TUMOR_VS_FETAL_KIDNEY_1_DN	LI_WILMS_TUMOR_VS_FETAL_KIDNEY_1_DN	151	0.75501	1.67422	0	0.00134934	0.044	2128	tags=61%, list=14%, signal=70%
REACTOME_S_PHASE	REACTOME_S_PHASE	96	0.764598	1.67412	0	0.00130581	0.044	2609	tags=74%, list=17%, signal=88%
LEE_LIVER_CANCER_SURVIVAL_DN	LEE_LIVER_CANCER_SURVIVAL_DN	154	0.751156	1.67382	0	0.00126501	0.044	2798	tags=68%, list=18%, signal=81%
ZHANG_TLX_TARGETS_36HR_DN	ZHANG_TLX_TARGETS_36HR_DN	160	0.752247	1.67108	0	0.00136307	0.049	3324	tags=83%, list=21%, signal=104%
MARKEY_RB1_ACUTE_LOF_DN	MARKEY_RB1_ACUTE_LOF_DN	204	0.747337	1.6709	0	0.00134952	0.05	2852	tags=72%, list=18%, signal=86%
PUJANA_BREAST_CANCER_WITH_BRCA1_MUTATED_UP	PUJANA_BREAST_CANCER_WITH_BRCA1_MUTATED_UP	50	0.788672	1.67034	0	0.00131097	0.05	2893	tags=88%, list=18%, signal=107%
REACTOME_3_UTR_MEDIATED_TRANSLATIONAL_REGULATION	REACTOME_3_UTR_MEDIATED_TRANSLATIONAL_REGULATION	83	0.76539	1.66978	0	0.00134963	0.053	2624	tags=77%, list=17%, signal=92%
ZHANG_TLX_TARGETS_60HR_DN	ZHANG_TLX_TARGETS_60HR_DN	243	0.746786	1.66809	0	0.00145902	0.059	2852	tags=71%, list=18%, signal=86%
KARLSSON_TGFB1_TARGETS_UP	KARLSSON_TGFB1_TARGETS_UP	108	0.760345	1.66791	0	0.00142063	0.059	2228	tags=63%, list=14%, signal=73%
YU_MYC_TARGETS_UP	YU_MYC_TARGETS_UP	39	0.79001	1.66636	0	0.00154547	0.066	2965	tags=90%, list=19%, signal=110%
REACTOME_SCF_BETA_TRCP_MEDIATED_DEGRADATION_OF_EMI1	REACTOME_SCF_BETA_TRCP_MEDIATED_DEGRADATION_OF_EMI1	48	0.782706	1.66553	0	0.00155177	0.068	2609	tags=75%, list=17%, signal=90%
WHITEFORD_PEDIATRIC_CANCER_MARKERS	WHITEFORD_PEDIATRIC_CANCER_MARKERS	108	0.757639	1.66488	0	0.0015578	0.069	2408	tags=69%, list=15%, signal=80%
REACTOME_VIF_MEDIATED_DEGRADATION_OF_APOBEC3G	REACTOME_VIF_MEDIATED_DEGRADATION_OF_APOBEC3G	48	0.78021	1.66294	0	0.00164922	0.075	2609	tags=75%, list=17%, signal=90%
REACTOME_SYNTHESIS_OF_DNA	REACTOME_SYNTHESIS_OF_DNA	81	0.763973	1.6623	0	0.0016318	0.076	2609	tags=74%, list=17%, signal=88%
SEIDEN_ONCOGENESIS_BY_MET	SEIDEN_ONCOGENESIS_BY_MET	71	0.768126	1.66058	0	0.00163562	0.078	1397	tags=59%, list=9%, signal=65%
PUJANA_BRCA_CENTERED_NETWORK	PUJANA_BRCA_CENTERED_NETWORK	108	0.759356	1.65908	0	0.00163918	0.08	3204	tags=84%, list=20%, signal=105%
RHODES_CANCER_META_SIGNATURE	RHODES_CANCER_META_SIGNATURE	61	0.768003	1.65843	0	0.00162314	0.081	2056	tags=66%, list=13%, signal=75%
REACTOME_SRP_DEPENDENT_COTRANSLATIONAL_PROTEIN_TARGETING_TO_MEMBRANE	REACTOME_SRP_DEPENDENT_COTRANSLATIONAL_PROTEIN_TARGETING_TO_MEMBRANE	95	0.755433	1.65831	0	0.0015886	0.081	2624	tags=73%, list=17%, signal=87%
REACTOME_METABOLISM_OF_RNA	REACTOME_METABOLISM_OF_RNA	235	0.739253	1.65814	0	0.0015742	0.082	3204	tags=75%, list=20%, signal=93%
REACTOME_CROSS_PRESENTATION_OF_SOLUBLE_EXOGENOUS_ANTIGENS_ENDOSOMES	REACTOME_CROSS_PRESENTATION_OF_SOLUBLE_EXOGENOUS_ANTIGENS_ENDOSOMES	46	0.779096	1.65785	0	0.00156054	0.083	2609	tags=70%, list=17%, signal=83%
KOBAYASHI_EGFR_SIGNALING_24HR_DN	KOBAYASHI_EGFR_SIGNALING_24HR_DN	229	0.741758	1.65577	0	0.00163735	0.088	3000	tags=72%, list=19%, signal=88%
SCHLOSSER_MYC_TARGETS_REPRESSED_BY_SERUM	SCHLOSSER_MYC_TARGETS_REPRESSED_BY_SERUM	138	0.747816	1.6545	0	0.00160524	0.088	2179	tags=64%, list=14%, signal=73%
REACTOME_APC_C_CDC20_MEDIATED_DEGRADATION_OF_MITOTIC_PROTEINS	REACTOME_APC_C_CDC20_MEDIATED_DEGRADATION_OF_MITOTIC_PROTEINS	63	0.761793	1.65405	0	0.00157437	0.088	2609	tags=73%, list=17%, signal=87%
HOFFMANN_LARGE_TO_SMALL_PRE_BII_LYMPHOCYTE_UP	HOFFMANN_LARGE_TO_SMALL_PRE_BII_LYMPHOCYTE_UP	149	0.750521	1.65364	0	0.00154467	0.088	2659	tags=74%, list=17%, signal=88%
REACTOME_NONSENSE_MEDIATED_DECAY_ENHANCED_BY_THE_EXON_JUNCTION_COMPLEX	REACTOME_NONSENSE_MEDIATED_DECAY_ENHANCED_BY_THE_EXON_JUNCTION_COMPLEX	93	0.754741	1.65359	0	0.00151606	0.088	3193	tags=81%, list=20%, signal=101%
REACTOME_INFLUENZA_LIFE_CYCLE	REACTOME_INFLUENZA_LIFE_CYCLE	122	0.74947	1.65342	0	0.00152122	0.09	3152	tags=80%, list=20%, signal=99%
REACTOME_P53_DEPENDENT_G1_DNA_DAMAGE_RESPONSE	REACTOME_P53_DEPENDENT_G1_DNA_DAMAGE_RESPONSE	53	0.774149	1.65315	0	0.00149405	0.09	2609	tags=74%, list=17%, signal=88%
GREENBAUM_E2A_TARGETS_UP	GREENBAUM_E2A_TARGETS_UP	33	0.798889	1.65273	0	0.00148361	0.091	1988	tags=73%, list=13%, signal=83%
REACTOME_PEPTIDE_CHAIN_ELONGATION	REACTOME_PEPTIDE_CHAIN_ELONGATION	74	0.761066	1.65125	0	0.00153554	0.095	2624	tags=76%, list=17%, signal=90%
LY_AGING_OLD_DN	LY_AGING_OLD_DN	53	0.782144	1.65002	0	0.00152477	0.096	2036	tags=66%, list=13%, signal=76%
REACTOME_ORC1_REMOVAL_FROM_CHROMATIN	REACTOME_ORC1_REMOVAL_FROM_CHROMATIN	59	0.767759	1.64944	0	0.00157456	0.101	2609	tags=73%, list=17%, signal=87%
KONG_E2F3_TARGETS	KONG_E2F3_TARGETS	86	0.763714	1.649	0	0.00154875	0.101	2879	tags=76%, list=18%, signal=92%
BENPORATH_PROLIFERATION	BENPORATH_PROLIFERATION	128	0.748376	1.64852	0	0.00153825	0.102	2634	tags=70%, list=17%, signal=83%
REACTOME_ASSEMBLY_OF_THE_PRE_REPLICATIVE_COMPLEX	REACTOME_ASSEMBLY_OF_THE_PRE_REPLICATIVE_COMPLEX	57	0.769621	1.64833	0	0.00151383	0.102	2609	tags=74%, list=17%, signal=88%
ZHANG_TLX_TARGETS_UP	ZHANG_TLX_TARGETS_UP	77	0.754525	1.64766	0	0.00151827	0.103	3202	tags=81%, list=20%, signal=101%
REACTOME_DESTABILIZATION_OF_MRNA_BY_AUF1_HNRNP_D0	REACTOME_DESTABILIZATION_OF_MRNA_BY_AUF1_HNRNP_D0	48	0.775027	1.64533	0	0.00167488	0.115	2609	tags=75%, list=17%, signal=90%
REACTOME_MITOTIC_G1_G1_S_PHASES	REACTOME_MITOTIC_G1_G1_S_PHASES	118	0.743556	1.64528	0	0.0016495	0.115	2609	tags=68%, list=17%, signal=81%
REACTOME_REGULATION_OF_MITOTIC_CELL_CYCLE	REACTOME_REGULATION_OF_MITOTIC_CELL_CYCLE	74	0.75972	1.64441	0	0.00169207	0.12	2609	tags=70%, list=17%, signal=84%
BERENJENO_TRANSFORMED_BY_RHOA_UP	BERENJENO_TRANSFORMED_BY_RHOA_UP	476	0.730954	1.64434	0	0.00166719	0.12	3036	tags=68%, list=19%, signal=82%
KANG_DOXORUBICIN_RESISTANCE_UP	KANG_DOXORUBICIN_RESISTANCE_UP	48	0.764652	1.6433	0	0.00166912	0.122	2999	tags=81%, list=19%, signal=100%
ZHAN_MULTIPLE_MYELOMA_PR_UP	ZHAN_MULTIPLE_MYELOMA_PR_UP	38	0.788242	1.64236	0	0.00169662	0.126	2266	tags=79%, list=14%, signal=92%
REACTOME_METABOLISM_OF_MRNA	REACTOME_METABOLISM_OF_MRNA	193	0.739439	1.64108	0	0.00173615	0.13	3204	tags=75%, list=20%, signal=93%
HU_GENOTOXIC_DAMAGE_4HR	HU_GENOTOXIC_DAMAGE_4HR	34	0.790528	1.64074	0	0.00172454	0.131	1959	tags=65%, list=12%, signal=74%
REACTOME_INFLUENZA_VIRAL_RNA_TRANSCRIPTION_AND_REPLICATION	REACTOME_INFLUENZA_VIRAL_RNA_TRANSCRIPTION_AND_REPLICATION	89	0.751853	1.64003	0	0.00177489	0.137	3152	tags=81%, list=20%, signal=101%
KEGG_SPLICEOSOME	KEGG_SPLICEOSOME	96	0.749568	1.63983	0	0.0017509	0.137	2926	tags=78%, list=19%, signal=95%
WONG_EMBRYONIC_STEM_CELL_CORE	WONG_EMBRYONIC_STEM_CELL_CORE	304	0.735121	1.6382	0	0.00181157	0.143	2503	tags=64%, list=16%, signal=75%
REACTOME_MITOTIC_PROMETAPHASE	REACTOME_MITOTIC_PROMETAPHASE	82	0.751759	1.63562	0	0.00187063	0.15	3111	tags=80%, list=20%, signal=100%
MITSIADES_RESPONSE_TO_APLIDIN_DN	MITSIADES_RESPONSE_TO_APLIDIN_DN	217	0.732037	1.63553	0	0.00185805	0.15	2475	tags=60%, list=16%, signal=70%
REACTOME_CYCLIN_E_ASSOCIATED_EVENTS_DURING_G1_S_TRANSITION_	REACTOME_CYCLIN_E_ASSOCIATED_EVENTS_DURING_G1_S_TRANSITION_	61	0.760972	1.63478	0	0.0018919	0.155	2609	tags=70%, list=17%, signal=84%
REACTOME_REGULATION_OF_APOPTOSIS	REACTOME_REGULATION_OF_APOPTOSIS	56	0.756224	1.63459	0	0.00187939	0.155	3191	tags=73%, list=20%, signal=91%
LE_EGR2_TARGETS_UP	LE_EGR2_TARGETS_UP	102	0.749635	1.6324	0	0.00197961	0.165	2273	tags=61%, list=14%, signal=71%
CROONQUIST_IL6_DEPRIVATION_DN	CROONQUIST_IL6_DEPRIVATION_DN	92	0.748243	1.63194	0	0.00197742	0.166	2366	tags=67%, list=15%, signal=79%
REACTOME_CYTOSOLIC_TRNA_AMINOACYLATION	REACTOME_CYTOSOLIC_TRNA_AMINOACYLATION	22	0.822933	1.63155	0	0.0019533	0.166	1617	tags=77%, list=10%, signal=86%
REACTOME_HOST_INTERACTIONS_OF_HIV_FACTORS	REACTOME_HOST_INTERACTIONS_OF_HIV_FACTORS	115	0.739777	1.63153	0	0.00192977	0.166	2609	tags=64%, list=17%, signal=77%
ROSTY_CERVICAL_CANCER_PROLIFERATION_CLUSTER	ROSTY_CERVICAL_CANCER_PROLIFERATION_CLUSTER	129	0.740992	1.62957	0	0.00200334	0.172	2999	tags=77%, list=19%, signal=94%
CROONQUIST_NRAS_SIGNALING_DN	CROONQUIST_NRAS_SIGNALING_DN	70	0.751155	1.62846	0	0.00204319	0.175	2302	tags=67%, list=15%, signal=78%
REACTOME_CDK_MEDIATED_PHOSPHORYLATION_AND_REMOVAL_OF_CDC6	REACTOME_CDK_MEDIATED_PHOSPHORYLATION_AND_REMOVAL_OF_CDC6	46	0.771529	1.62787	0	0.00202994	0.176	2609	tags=74%, list=17%, signal=88%
REACTOME_AUTODEGRADATION_OF_THE_E3_UBIQUITIN_LIGASE_COP1	REACTOME_AUTODEGRADATION_OF_THE_E3_UBIQUITIN_LIGASE_COP1	47	0.769864	1.62724	0	0.00206866	0.181	2609	tags=72%, list=17%, signal=86%
REACTOME_EXTENSION_OF_TELOMERES	REACTOME_EXTENSION_OF_TELOMERES	23	0.816482	1.62718	0	0.00204515	0.181	2363	tags=83%, list=15%, signal=97%
KEGG_PROTEASOME	KEGG_PROTEASOME	43	0.785531	1.62617	0	0.00210321	0.185	2609	tags=74%, list=17%, signal=89%
REACTOME_ER_PHAGOSOME_PATHWAY	REACTOME_ER_PHAGOSOME_PATHWAY	56	0.760275	1.62586	0	0.00209985	0.187	2609	tags=70%, list=17%, signal=83%
REACTOME_CELL_CYCLE_MITOTIC	REACTOME_CELL_CYCLE_MITOTIC	284	0.725584	1.62559	0	0.00208661	0.188	2632	tags=65%, list=17%, signal=77%
REACTOME_PROCESSING_OF_CAPPED_INTRON_CONTAINING_PRE_MRNA	REACTOME_PROCESSING_OF_CAPPED_INTRON_CONTAINING_PRE_MRNA	107	0.739565	1.62503	0	0.00212259	0.191	3889	tags=91%, list=25%, signal=120%
REACTOME_CDT1_ASSOCIATION_WITH_THE_CDC6_ORC_ORIGIN_COMPLEX	REACTOME_CDT1_ASSOCIATION_WITH_THE_CDC6_ORC_ORIGIN_COMPLEX	48	0.764482	1.62496	0	0.00209976	0.191	2609	tags=73%, list=17%, signal=87%
DAIRKEE_CANCER_PRONE_RESPONSE_BPA_E2	DAIRKEE_CANCER_PRONE_RESPONSE_BPA_E2	107	0.737954	1.62493	0	0.00208702	0.191	2248	tags=46%, list=14%, signal=53%
SCHLOSSER_MYC_TARGETS_AND_SERUM_RESPONSE_DN	SCHLOSSER_MYC_TARGETS_AND_SERUM_RESPONSE_DN	44	0.768932	1.6241	0	0.00212189	0.193	1953	tags=64%, list=12%, signal=72%
FURUKAWA_DUSP6_TARGETS_PCI35_DN	FURUKAWA_DUSP6_TARGETS_PCI35_DN	63	0.754624	1.6237	0	0.00212793	0.196	2266	tags=56%, list=14%, signal=65%
BORCZUK_MALIGNANT_MESOTHELIOMA_UP	BORCZUK_MALIGNANT_MESOTHELIOMA_UP	275	0.724475	1.62282	0	0.00212456	0.198	3061	tags=67%, list=19%, signal=81%
MODY_HIPPOCAMPUS_PRENATAL	MODY_HIPPOCAMPUS_PRENATAL	40	0.777314	1.62269	0	0.00211207	0.198	2211	tags=70%, list=14%, signal=81%
HOLLEMAN_ASPARAGINASE_RESISTANCE_B_ALL_UP	HOLLEMAN_ASPARAGINASE_RESISTANCE_B_ALL_UP	22	0.822484	1.62258	0	0.00209982	0.199	1091	tags=50%, list=7%, signal=54%
BOYAULT_LIVER_CANCER_SUBCLASS_G3_UP	BOYAULT_LIVER_CANCER_SUBCLASS_G3_UP	166	0.73383	1.6214	0	0.00215988	0.207	2548	tags=66%, list=16%, signal=78%
TIEN_INTESTINE_PROBIOTICS_2HR_UP	TIEN_INTESTINE_PROBIOTICS_2HR_UP	26	0.810314	1.62123	0	0.00216522	0.209	1581	tags=58%, list=10%, signal=64%
REACTOME_AUTODEGRADATION_OF_CDH1_BY_CDH1_APC_C	REACTOME_AUTODEGRADATION_OF_CDH1_BY_CDH1_APC_C	55	0.748364	1.61901	0	0.00233805	0.229	2609	tags=71%, list=17%, signal=85%
LI_WILMS_TUMOR_VS_FETAL_KIDNEY_2_UP	LI_WILMS_TUMOR_VS_FETAL_KIDNEY_2_UP	29	0.789402	1.61848	0	0.00231535	0.229	982	tags=38%, list=6%, signal=40%
REACTOME_REGULATION_OF_ORNITHINE_DECARBOXYLASE_ODC	REACTOME_REGULATION_OF_ORNITHINE_DECARBOXYLASE_ODC	48	0.760589	1.61835	0	0.00229309	0.229	2986	tags=73%, list=19%, signal=90%
MORI_PRE_BI_LYMPHOCYTE_UP	MORI_PRE_BI_LYMPHOCYTE_UP	74	0.746871	1.61811	0	0.00227125	0.229	2165	tags=62%, list=14%, signal=72%
REACTOME_MRNA_SPLICING	REACTOME_MRNA_SPLICING	78	0.741272	1.61688	0	0.00231766	0.233	3889	tags=92%, list=25%, signal=122%
KEGG_NUCLEOTIDE_EXCISION_REPAIR	KEGG_NUCLEOTIDE_EXCISION_REPAIR	42	0.765603	1.61652	0	0.00232957	0.237	2388	tags=69%, list=15%, signal=81%
REACTOME_CELL_CYCLE_CHECKPOINTS	REACTOME_CELL_CYCLE_CHECKPOINTS	101	0.73302	1.61618	0	0.002308	0.237	3621	tags=82%, list=23%, signal=106%
CHIARADONNA_NEOPLASTIC_TRANSFORMATION_KRAS_UP	CHIARADONNA_NEOPLASTIC_TRANSFORMATION_KRAS_UP	116	0.735711	1.61376	0	0.00246042	0.253	1996	tags=53%, list=13%, signal=60%
CHAUHAN_RESPONSE_TO_METHOXYESTRADIOL_UP	CHAUHAN_RESPONSE_TO_METHOXYESTRADIOL_UP	46	0.767289	1.61246	0	0.0025361	0.263	2385	tags=63%, list=15%, signal=74%
PENG_LEUCINE_DEPRIVATION_DN	PENG_LEUCINE_DEPRIVATION_DN	172	0.727162	1.61155	0	0.00255381	0.265	2065	tags=56%, list=13%, signal=64%
REACTOME_TRANSPORT_OF_MATURE_TRANSCRIPT_TO_CYTOPLASM	REACTOME_TRANSPORT_OF_MATURE_TRANSCRIPT_TO_CYTOPLASM	44	0.760717	1.61154	0	0.00253101	0.265	2311	tags=75%, list=15%, signal=88%
KANG_AR_TARGETS_DN	KANG_AR_TARGETS_DN	19	0.81953	1.61146	0	0.00250861	0.265	946	tags=26%, list=6%, signal=28%
ZHOU_CELL_CYCLE_GENES_IN_IR_RESPONSE_6HR	ZHOU_CELL_CYCLE_GENES_IN_IR_RESPONSE_6HR	72	0.741914	1.61055	0	0.00255769	0.273	3237	tags=86%, list=21%, signal=108%
RAMALHO_STEMNESS_UP	RAMALHO_STEMNESS_UP	188	0.719899	1.60978	0	0.00259014	0.28	2799	tags=65%, list=18%, signal=79%
REACTOME_APC_C_CDH1_MEDIATED_DEGRADATION_OF_CDC20_AND_OTHER_APC_C_CDH1_TARGETED_PROTEINS_IN_LATE_MITOSIS_EARLY_G1	REACTOME_APC_C_CDH1_MEDIATED_DEGRADATION_OF_CDC20_AND_OTHER_APC_C_CDH1_TARGETED_PROTEINS_IN_LATE_MITOSIS_EARLY_G1	63	0.751974	1.60918	0	0.00263777	0.286	2986	tags=75%, list=19%, signal=92%
TARTE_PLASMA_CELL_VS_PLASMABLAST_DN	TARTE_PLASMA_CELL_VS_PLASMABLAST_DN	285	0.716826	1.60894	0	0.00267669	0.29	2326	tags=59%, list=15%, signal=68%
MILI_PSEUDOPODIA_HAPTOTAXIS_UP	MILI_PSEUDOPODIA_HAPTOTAXIS_UP	425	0.713584	1.60785	0	0.00273032	0.299	3728	tags=75%, list=24%, signal=96%
GRAHAM_CML_DIVIDING_VS_NORMAL_QUIESCENT_UP	GRAHAM_CML_DIVIDING_VS_NORMAL_QUIESCENT_UP	167	0.723958	1.60724	0	0.00271492	0.3	3206	tags=65%, list=20%, signal=80%
WHITFIELD_CELL_CYCLE_LITERATURE	WHITFIELD_CELL_CYCLE_LITERATURE	42	0.763431	1.60537	0	0.00286454	0.316	2366	tags=74%, list=15%, signal=87%
REACTOME_ACTIVATION_OF_THE_PRE_REPLICATIVE_COMPLEX	REACTOME_ACTIVATION_OF_THE_PRE_REPLICATIVE_COMPLEX	21	0.806576	1.6051	0.00106496	0.0028706	0.319	2519	tags=90%, list=16%, signal=108%
GRAHAM_NORMAL_QUIESCENT_VS_NORMAL_DIVIDING_DN	GRAHAM_NORMAL_QUIESCENT_VS_NORMAL_DIVIDING_DN	78	0.740593	1.60399	0	0.00295768	0.327	3182	tags=73%, list=20%, signal=91%
AMUNDSON_GAMMA_RADIATION_RESPONSE	AMUNDSON_GAMMA_RADIATION_RESPONSE	37	0.768936	1.60262	0	0.00302869	0.335	2266	tags=73%, list=14%, signal=85%
REACTOME_MRNA_PROCESSING	REACTOME_MRNA_PROCESSING	124	0.725004	1.60179	0	0.00306959	0.342	3889	tags=84%, list=25%, signal=110%
DANG_MYC_TARGETS_UP	DANG_MYC_TARGETS_UP	127	0.72951	1.60117	0	0.00308103	0.344	3189	tags=73%, list=20%, signal=91%
IRITANI_MAD1_TARGETS_DN	IRITANI_MAD1_TARGETS_DN	40	0.763288	1.60095	0	0.00307804	0.347	2734	tags=78%, list=17%, signal=94%
BILANGES_SERUM_RESPONSE_TRANSLATION	BILANGES_SERUM_RESPONSE_TRANSLATION	31	0.772004	1.60078	0	0.00306091	0.348	2039	tags=45%, list=13%, signal=52%
HORIUCHI_WTAP_TARGETS_DN	HORIUCHI_WTAP_TARGETS_DN	271	0.715251	1.60021	0	0.00308626	0.354	2969	tags=64%, list=19%, signal=77%
FEVR_CTNNB1_TARGETS_DN	FEVR_CTNNB1_TARGETS_DN	469	0.707849	1.59948	0	0.00313196	0.359	2378	tags=54%, list=15%, signal=62%
CHNG_MULTIPLE_MYELOMA_HYPERPLOID_UP	CHNG_MULTIPLE_MYELOMA_HYPERPLOID_UP	42	0.759625	1.59916	0	0.00311481	0.359	2425	tags=64%, list=15%, signal=76%
LY_AGING_PREMATURE_DN	LY_AGING_PREMATURE_DN	28	0.787392	1.59875	0.00105374	0.00310478	0.36	2359	tags=64%, list=15%, signal=75%
MANALO_HYPOXIA_DN	MANALO_HYPOXIA_DN	253	0.714692	1.59869	0	0.00308808	0.361	2930	tags=64%, list=19%, signal=77%
POMEROY_MEDULLOBLASTOMA_PROGNOSIS_DN	POMEROY_MEDULLOBLASTOMA_PROGNOSIS_DN	42	0.759309	1.59825	0	0.00310543	0.365	2039	tags=62%, list=13%, signal=71%
SONG_TARGETS_OF_IE86_CMV_PROTEIN	SONG_TARGETS_OF_IE86_CMV_PROTEIN	57	0.747162	1.59762	0	0.00312258	0.367	2472	tags=68%, list=16%, signal=81%
PUJANA_BRCA2_PCC_NETWORK	PUJANA_BRCA2_PCC_NETWORK	375	0.708732	1.59371	0	0.00345261	0.397	3204	tags=62%, list=20%, signal=76%
REN_BOUND_BY_E2F	REN_BOUND_BY_E2F	56	0.737684	1.59358	0	0.00344051	0.397	3765	tags=88%, list=24%, signal=115%
PID_MYC_ACTIVPATHWAY	PID_MYC_ACTIVPATHWAY	76	0.741752	1.5932	0	0.00344157	0.398	2883	tags=66%, list=18%, signal=80%
REACTOME_SIGNALING_BY_WNT	REACTOME_SIGNALING_BY_WNT	62	0.741077	1.59144	0	0.00359922	0.414	2609	tags=66%, list=17%, signal=79%
WU_APOPTOSIS_BY_CDKN1A_VIA_TP53	WU_APOPTOSIS_BY_CDKN1A_VIA_TP53	49	0.749525	1.59115	0	0.00359916	0.416	2879	tags=78%, list=18%, signal=95%
PELLICCIOTTA_HDAC_IN_ANTIGEN_PRESENTATION_DN	PELLICCIOTTA_HDAC_IN_ANTIGEN_PRESENTATION_DN	45	0.749525	1.58979	0	0.00366988	0.424	2504	tags=60%, list=16%, signal=71%
BIDUS_METASTASIS_UP	BIDUS_METASTASIS_UP	177	0.714979	1.5879	0	0.00382896	0.442	2441	tags=58%, list=15%, signal=67%
LEE_EARLY_T_LYMPHOCYTE_UP	LEE_EARLY_T_LYMPHOCYTE_UP	86	0.728543	1.58787	0	0.00380834	0.442	2999	tags=65%, list=19%, signal=80%
REACTOME_MRNA_SPLICING_MINOR_PATHWAY	REACTOME_MRNA_SPLICING_MINOR_PATHWAY	36	0.757125	1.58727	0	0.00386347	0.449	2944	tags=83%, list=19%, signal=102%
ZHOU_CELL_CYCLE_GENES_IN_IR_RESPONSE_24HR	ZHOU_CELL_CYCLE_GENES_IN_IR_RESPONSE_24HR	109	0.721306	1.58655	0	0.00392423	0.456	2538	tags=71%, list=16%, signal=84%
FOURNIER_ACINAR_DEVELOPMENT_LATE_2	FOURNIER_ACINAR_DEVELOPMENT_LATE_2	249	0.705517	1.58594	0	0.00399019	0.464	3307	tags=68%, list=21%, signal=85%
RHEIN_ALL_GLUCOCORTICOID_THERAPY_DN	RHEIN_ALL_GLUCOCORTICOID_THERAPY_DN	330	0.706234	1.5849	0	0.00407393	0.472	2366	tags=53%, list=15%, signal=61%
FERREIRA_EWINGS_SARCOMA_UNSTABLE_VS_STABLE_UP	FERREIRA_EWINGS_SARCOMA_UNSTABLE_VS_STABLE_UP	145	0.713634	1.58474	0	0.00407071	0.474	2974	tags=59%, list=19%, signal=72%
VANTVEER_BREAST_CANCER_POOR_PROGNOSIS	VANTVEER_BREAST_CANCER_POOR_PROGNOSIS	44	0.750905	1.58455	0	0.00407359	0.479	1810	tags=43%, list=11%, signal=49%
JI_RESPONSE_TO_FSH_DN	JI_RESPONSE_TO_FSH_DN	55	0.737223	1.58398	0	0.0041006	0.483	2297	tags=55%, list=15%, signal=64%
CAIRO_PML_TARGETS_BOUND_BY_MYC_UP	CAIRO_PML_TARGETS_BOUND_BY_MYC_UP	23	0.790487	1.58351	0	0.0041332	0.487	2977	tags=91%, list=19%, signal=112%
BOYAULT_LIVER_CANCER_SUBCLASS_G23_UP	BOYAULT_LIVER_CANCER_SUBCLASS_G23_UP	48	0.741989	1.58337	0	0.00411182	0.488	1951	tags=56%, list=12%, signal=64%
ZHANG_BREAST_CANCER_PROGENITORS_UP	ZHANG_BREAST_CANCER_PROGENITORS_UP	360	0.703711	1.58266	0	0.00417352	0.496	3223	tags=64%, list=20%, signal=78%
PENG_GLUTAMINE_DEPRIVATION_DN	PENG_GLUTAMINE_DEPRIVATION_DN	299	0.707121	1.58245	0	0.00416985	0.498	2356	tags=55%, list=15%, signal=63%
CHICAS_RB1_TARGETS_GROWING	CHICAS_RB1_TARGETS_GROWING	219	0.705593	1.58234	0	0.00414861	0.498	2325	tags=46%, list=15%, signal=53%
REACTOME_CELL_CYCLE	REACTOME_CELL_CYCLE	351	0.700148	1.58231	0	0.00412767	0.499	3215	tags=63%, list=20%, signal=77%
MUELLER_PLURINET	MUELLER_PLURINET	261	0.706871	1.58067	0	0.00425694	0.509	2388	tags=55%, list=15%, signal=64%
CHOI_ATL_STAGE_PREDICTOR	CHOI_ATL_STAGE_PREDICTOR	37	0.75172	1.58058	0	0.00423554	0.51	2263	tags=57%, list=14%, signal=66%
REACTOME_ACTIVATION_OF_NF_KAPPAB_IN_B_CELLS	REACTOME_ACTIVATION_OF_NF_KAPPAB_IN_B_CELLS	59	0.739011	1.58013	0	0.00427136	0.513	2609	tags=63%, list=17%, signal=75%
REACTOME_P53_INDEPENDENT_G1_S_DNA_DAMAGE_CHECKPOINT	REACTOME_P53_INDEPENDENT_G1_S_DNA_DAMAGE_CHECKPOINT	48	0.743766	1.57921	0	0.00433498	0.522	2609	tags=69%, list=17%, signal=82%
BIOCARTA_PROTEASOME_PATHWAY	BIOCARTA_PROTEASOME_PATHWAY	27	0.782594	1.57909	0	0.00431918	0.523	2504	tags=81%, list=16%, signal=97%
REACTOME_ACTIVATION_OF_THE_MRNA_UPON_BINDING_OF_THE_CAP_BINDING_COMPLEX_AND_EIFS_AND_SUBSEQUENT_BINDING_TO_43S	REACTOME_ACTIVATION_OF_THE_MRNA_UPON_BINDING_OF_THE_CAP_BINDING_COMPLEX_AND_EIFS_AND_SUBSEQUENT_BINDING_TO_43S	41	0.754399	1.57844	0	0.00433142	0.525	2503	tags=73%, list=16%, signal=87%
OUELLET_OVARIAN_CANCER_INVASIVE_VS_LMP_UP	OUELLET_OVARIAN_CANCER_INVASIVE_VS_LMP_UP	108	0.719231	1.57668	0	0.00448247	0.539	1980	tags=56%, list=13%, signal=63%
SCHUHMACHER_MYC_TARGETS_UP	SCHUHMACHER_MYC_TARGETS_UP	74	0.730255	1.57664	0	0.00446051	0.539	2235	tags=59%, list=14%, signal=69%
KAUFFMANN_DNA_REPLICATION_GENES	KAUFFMANN_DNA_REPLICATION_GENES	124	0.711269	1.5755	0	0.00454853	0.55	2519	tags=50%, list=16%, signal=59%
PENG_RAPAMYCIN_RESPONSE_DN	PENG_RAPAMYCIN_RESPONSE_DN	224	0.706343	1.57545	0	0.0045319	0.55	2623	tags=58%, list=17%, signal=69%
VANTVEER_BREAST_CANCER_METASTASIS_DN	VANTVEER_BREAST_CANCER_METASTASIS_DN	105	0.719272	1.57483	0	0.00456965	0.555	2421	tags=56%, list=15%, signal=66%
MENSSEN_MYC_TARGETS	MENSSEN_MYC_TARGETS	48	0.744654	1.5746	0	0.00455845	0.555	2039	tags=63%, list=13%, signal=72%
SCIAN_CELL_CYCLE_TARGETS_OF_TP53_AND_TP73_DN	SCIAN_CELL_CYCLE_TARGETS_OF_TP53_AND_TP73_DN	21	0.795467	1.57416	0.00107181	0.00459573	0.561	2917	tags=90%, list=19%, signal=111%
GARY_CD5_TARGETS_DN	GARY_CD5_TARGETS_DN	373	0.698244	1.57323	0	0.00465915	0.568	3370	tags=64%, list=21%, signal=80%
REACTOME_INTERACTIONS_OF_VPR_WITH_HOST_CELLULAR_PROTEINS	REACTOME_INTERACTIONS_OF_VPR_WITH_HOST_CELLULAR_PROTEINS	31	0.765947	1.57231	0	0.00469525	0.573	2311	tags=74%, list=15%, signal=87%
REACTOME_DNA_STRAND_ELONGATION	REACTOME_DNA_STRAND_ELONGATION	27	0.770624	1.57068	0.00104822	0.00487295	0.592	2439	tags=78%, list=15%, signal=92%
SIMBULAN_PARP1_TARGETS_DN	SIMBULAN_PARP1_TARGETS_DN	17	0.82641	1.56766	0.00111857	0.00520557	0.62	2266	tags=76%, list=14%, signal=89%
PAL_PRMT5_TARGETS_UP	PAL_PRMT5_TARGETS_UP	182	0.705268	1.56683	0	0.0053055	0.632	2355	tags=56%, list=15%, signal=65%
WANG_METASTASIS_OF_BREAST_CANCER_ESR1_UP	WANG_METASTASIS_OF_BREAST_CANCER_ESR1_UP	19	0.806225	1.56423	0	0.00558535	0.656	1272	tags=53%, list=8%, signal=57%
REACTOME_METABOLISM_OF_NON_CODING_RNA	REACTOME_METABOLISM_OF_NON_CODING_RNA	45	0.745734	1.56345	0	0.00568712	0.669	3354	tags=82%, list=21%, signal=104%
BOHN_PRIMARY_IMMUNODEFICIENCY_SYNDROM_UP	BOHN_PRIMARY_IMMUNODEFICIENCY_SYNDROM_UP	39	0.745979	1.56266	0	0.00579795	0.68	716	tags=33%, list=5%, signal=35%
MALONEY_RESPONSE_TO_17AAG_DN	MALONEY_RESPONSE_TO_17AAG_DN	71	0.716865	1.55961	0	0.00616167	0.707	2969	tags=66%, list=19%, signal=81%
SARRIO_EPITHELIAL_MESENCHYMAL_TRANSITION_UP	SARRIO_EPITHELIAL_MESENCHYMAL_TRANSITION_UP	153	0.705218	1.55882	0	0.00626862	0.715	3209	tags=62%, list=20%, signal=77%
BASSO_B_LYMPHOCYTE_NETWORK	BASSO_B_LYMPHOCYTE_NETWORK	124	0.709947	1.55799	0	0.00638951	0.726	2601	tags=60%, list=17%, signal=71%
REACTOME_ANTIGEN_PROCESSING_CROSS_PRESENTATION	REACTOME_ANTIGEN_PROCESSING_CROSS_PRESENTATION	69	0.723413	1.55794	0	0.006359	0.727	2609	tags=58%, list=17%, signal=69%
TIEN_INTESTINE_PROBIOTICS_6HR_UP	TIEN_INTESTINE_PROBIOTICS_6HR_UP	49	0.739653	1.55787	0	0.00632887	0.727	1457	tags=53%, list=9%, signal=58%
PID_PLK1_PATHWAY	PID_PLK1_PATHWAY	41	0.743856	1.55755	0	0.00633867	0.73	1954	tags=59%, list=12%, signal=67%
BAKER_HEMATOPOIESIS_STAT3_TARGETS	BAKER_HEMATOPOIESIS_STAT3_TARGETS	16	0.814652	1.55714	0.00333333	0.0063581	0.732	1100	tags=44%, list=7%, signal=47%
JIANG_HYPOXIA_VIA_VHL	JIANG_HYPOXIA_VIA_VHL	28	0.761611	1.5567	0.00105152	0.00637738	0.732	2755	tags=71%, list=17%, signal=86%
SMID_BREAST_CANCER_LUMINAL_A_DN	SMID_BREAST_CANCER_LUMINAL_A_DN	17	0.833259	1.55662	0.00110742	0.00635261	0.733	1031	tags=65%, list=7%, signal=69%
YAO_TEMPORAL_RESPONSE_TO_PROGESTERONE_CLUSTER_11	YAO_TEMPORAL_RESPONSE_TO_PROGESTERONE_CLUSTER_11	90	0.710226	1.55638	0	0.00634747	0.734	1536	tags=47%, list=10%, signal=51%
FLOTHO_PEDIATRIC_ALL_THERAPY_RESPONSE_UP	FLOTHO_PEDIATRIC_ALL_THERAPY_RESPONSE_UP	47	0.733119	1.556	0	0.00638091	0.738	3247	tags=68%, list=21%, signal=86%
SHEDDEN_LUNG_CANCER_POOR_SURVIVAL_A6	SHEDDEN_LUNG_CANCER_POOR_SURVIVAL_A6	401	0.691379	1.55525	0	0.00646644	0.743	3786	tags=67%, list=24%, signal=85%
LY_AGING_MIDDLE_DN	LY_AGING_MIDDLE_DN	16	0.810271	1.55502	0.00110742	0.00644648	0.746	2266	tags=81%, list=14%, signal=95%
FERRANDO_T_ALL_WITH_MLL_ENL_FUSION_DN	FERRANDO_T_ALL_WITH_MLL_ENL_FUSION_DN	80	0.71128	1.55485	0	0.00643623	0.747	2623	tags=52%, list=17%, signal=63%
PARK_HSC_VS_MULTIPOTENT_PROGENITORS_DN	PARK_HSC_VS_MULTIPOTENT_PROGENITORS_DN	17	0.805907	1.55454	0.00111359	0.00645438	0.749	1783	tags=65%, list=11%, signal=73%
GOBERT_OLIGODENDROCYTE_DIFFERENTIATION_UP	GOBERT_OLIGODENDROCYTE_DIFFERENTIATION_UP	483	0.690976	1.55396	0	0.00650507	0.752	3712	tags=66%, list=24%, signal=84%
KAUFFMANN_MELANOMA_RELAPSE_UP	KAUFFMANN_MELANOMA_RELAPSE_UP	54	0.726692	1.55294	0	0.00662074	0.757	3762	tags=83%, list=24%, signal=109%
GRADE_COLON_AND_RECTAL_CANCER_UP	GRADE_COLON_AND_RECTAL_CANCER_UP	239	0.694771	1.5526	0	0.00663759	0.759	2266	tags=54%, list=14%, signal=62%
REACTOME_TRNA_AMINOACYLATION	REACTOME_TRNA_AMINOACYLATION	40	0.737154	1.55077	0	0.00687118	0.77	2450	tags=52%, list=16%, signal=62%
REACTOME_HIV_INFECTION	REACTOME_HIV_INFECTION	185	0.699705	1.55005	0	0.00692341	0.773	3352	tags=66%, list=21%, signal=83%
PEART_HDAC_PROLIFERATION_CLUSTER_DN	PEART_HDAC_PROLIFERATION_CLUSTER_DN	71	0.719942	1.54997	0	0.00691109	0.773	3026	tags=61%, list=19%, signal=75%
REACTOME_CLEAVAGE_OF_GROWING_TRANSCRIPT_IN_THE_TERMINATION_REGION_	REACTOME_CLEAVAGE_OF_GROWING_TRANSCRIPT_IN_THE_TERMINATION_REGION_	33	0.751354	1.54981	0	0.00689433	0.775	3602	tags=85%, list=23%, signal=110%
ODONNELL_TFRC_TARGETS_DN	ODONNELL_TFRC_TARGETS_DN	118	0.703819	1.54975	0	0.00688234	0.777	2347	tags=47%, list=15%, signal=55%
REACTOME_LAGGING_STRAND_SYNTHESIS	REACTOME_LAGGING_STRAND_SYNTHESIS	17	0.812268	1.54894	0.00227273	0.00696043	0.784	2302	tags=82%, list=15%, signal=96%
ZHANG_RESPONSE_TO_CANTHARIDIN_DN	ZHANG_RESPONSE_TO_CANTHARIDIN_DN	59	0.717486	1.54792	0	0.00707358	0.792	2106	tags=49%, list=13%, signal=57%
ODONNELL_TARGETS_OF_MYC_AND_TFRC_DN	ODONNELL_TARGETS_OF_MYC_AND_TFRC_DN	40	0.740441	1.54752	0	0.00712772	0.795	2347	tags=63%, list=15%, signal=73%
BHATTACHARYA_EMBRYONIC_STEM_CELL	BHATTACHARYA_EMBRYONIC_STEM_CELL	77	0.71395	1.5472	0	0.0071413	0.797	1463	tags=45%, list=9%, signal=50%
VERNELL_RETINOBLASTOMA_PATHWAY_UP	VERNELL_RETINOBLASTOMA_PATHWAY_UP	64	0.716278	1.54665	0	0.00719445	0.797	3765	tags=80%, list=24%, signal=104%
NAKAMURA_CANCER_MICROENVIRONMENT_DN	NAKAMURA_CANCER_MICROENVIRONMENT_DN	43	0.736635	1.54603	0	0.00729093	0.804	2449	tags=70%, list=16%, signal=82%
WANG_TARGETS_OF_MLL_CBP_FUSION_DN	WANG_TARGETS_OF_MLL_CBP_FUSION_DN	40	0.744538	1.54594	0	0.00726865	0.805	2792	tags=63%, list=18%, signal=76%
REACTOME_ACTIVATION_OF_ATR_IN_RESPONSE_TO_REPLICATION_STRESS	REACTOME_ACTIVATION_OF_ATR_IN_RESPONSE_TO_REPLICATION_STRESS	27	0.755043	1.54513	0.0021164	0.00735524	0.812	3705	tags=96%, list=24%, signal=126%
REACTOME_REGULATION_OF_MRNA_STABILITY_BY_PROTEINS_THAT_BIND_AU_RICH_ELEMENTS	REACTOME_REGULATION_OF_MRNA_STABILITY_BY_PROTEINS_THAT_BIND_AU_RICH_ELEMENTS	79	0.715622	1.54364	0	0.0075361	0.822	2626	tags=62%, list=17%, signal=74%
CHEMNITZ_RESPONSE_TO_PROSTAGLANDIN_E2_UP	CHEMNITZ_RESPONSE_TO_PROSTAGLANDIN_E2_UP	125	0.702315	1.54329	0	0.00754743	0.823	2985	tags=59%, list=19%, signal=72%
BLUM_RESPONSE_TO_SALIRASIB_DN	BLUM_RESPONSE_TO_SALIRASIB_DN	309	0.682877	1.54063	0	0.00797838	0.839	2844	tags=56%, list=18%, signal=67%
NAKAYAMA_SOFT_TISSUE_TUMORS_PCA2_UP	NAKAYAMA_SOFT_TISSUE_TUMORS_PCA2_UP	81	0.705307	1.54047	0	0.00796189	0.84	2266	tags=48%, list=14%, signal=56%
MMS_MOUSE_LYMPH_HIGH_4HRS_UP	MMS_MOUSE_LYMPH_HIGH_4HRS_UP	35	0.740845	1.54007	0.00204499	0.00802625	0.844	1996	tags=63%, list=13%, signal=72%
CAFFAREL_RESPONSE_TO_THC_DN	CAFFAREL_RESPONSE_TO_THC_DN	27	0.759618	1.53896	0	0.00823342	0.849	2366	tags=56%, list=15%, signal=65%
BRACHAT_RESPONSE_TO_CAMPTOTHECIN_DN	BRACHAT_RESPONSE_TO_CAMPTOTHECIN_DN	38	0.734714	1.53858	0.00102669	0.00825801	0.853	2510	tags=47%, list=16%, signal=56%
REACTOME_HIV_LIFE_CYCLE	REACTOME_HIV_LIFE_CYCLE	110	0.694687	1.53851	0	0.00823213	0.853	3475	tags=68%, list=22%, signal=87%
CHEN_ETV5_TARGETS_TESTIS	CHEN_ETV5_TARGETS_TESTIS	21	0.780843	1.53812	0.00326087	0.00826903	0.854	3029	tags=62%, list=19%, signal=77%
REACTOME_PREFOLDIN_MEDIATED_TRANSFER_OF_SUBSTRATE_TO_CCT_TRIC	REACTOME_PREFOLDIN_MEDIATED_TRANSFER_OF_SUBSTRATE_TO_CCT_TRIC	24	0.77354	1.53797	0.00213447	0.00825993	0.854	1792	tags=63%, list=11%, signal=70%
DAIRKEE_CANCER_PRONE_RESPONSE_BPA	DAIRKEE_CANCER_PRONE_RESPONSE_BPA	48	0.720994	1.53734	0	0.00832938	0.861	1274	tags=40%, list=8%, signal=43%
REACTOME_TRANSPORT_OF_MATURE_MRNA_DERIVED_FROM_AN_INTRONLESS_TRANSCRIPT	REACTOME_TRANSPORT_OF_MATURE_MRNA_DERIVED_FROM_AN_INTRONLESS_TRANSCRIPT	33	0.740468	1.53656	0	0.00843917	0.868	2311	tags=70%, list=15%, signal=82%
SHEN_SMARCA2_TARGETS_UP	SHEN_SMARCA2_TARGETS_UP	361	0.682803	1.53603	0	0.00849084	0.87	2934	tags=58%, list=19%, signal=69%
REACTOME_FORMATION_OF_THE_TERNARY_COMPLEX_AND_SUBSEQUENTLY_THE_43S_COMPLEX	REACTOME_FORMATION_OF_THE_TERNARY_COMPLEX_AND_SUBSEQUENTLY_THE_43S_COMPLEX	33	0.745017	1.53595	0	0.00847273	0.87	2503	tags=70%, list=16%, signal=83%
YAO_TEMPORAL_RESPONSE_TO_PROGESTERONE_CLUSTER_14	YAO_TEMPORAL_RESPONSE_TO_PROGESTERONE_CLUSTER_14	123	0.696466	1.53557	0	0.00847099	0.872	2925	tags=58%, list=19%, signal=70%
CHIANG_LIVER_CANCER_SUBCLASS_UNANNOTATED_DN	CHIANG_LIVER_CANCER_SUBCLASS_UNANNOTATED_DN	169	0.689774	1.53521	0	0.00847336	0.873	3474	tags=65%, list=22%, signal=83%
REACTOME_APC_CDC20_MEDIATED_DEGRADATION_OF_NEK2A	REACTOME_APC_CDC20_MEDIATED_DEGRADATION_OF_NEK2A	20	0.78845	1.53341	0.00108696	0.00885723	0.889	1471	tags=65%, list=9%, signal=72%
CHIARETTI_T_ALL_RELAPSE_PROGNOSIS	CHIARETTI_T_ALL_RELAPSE_PROGNOSIS	18	0.796443	1.53107	0	0.0093177	0.9	2273	tags=61%, list=14%, signal=71%
BASAKI_YBX1_TARGETS_UP	BASAKI_YBX1_TARGETS_UP	252	0.687162	1.53096	0	0.00930034	0.9	3139	tags=61%, list=20%, signal=75%
MATTIOLI_MGUS_VS_PCL	MATTIOLI_MGUS_VS_PCL	90	0.698972	1.52861	0	0.00979453	0.913	2698	tags=51%, list=17%, signal=61%
REACTOME_RNA_POL_II_TRANSCRIPTION	REACTOME_RNA_POL_II_TRANSCRIPTION	90	0.69851	1.52805	0	0.00987387	0.918	3918	tags=77%, list=25%, signal=101%
YANG_BREAST_CANCER_ESR1_LASER_DN	YANG_BREAST_CANCER_ESR1_LASER_DN	47	0.722155	1.52698	0	0.0100861	0.923	1672	tags=40%, list=11%, signal=45%
ZIRN_TRETINOIN_RESPONSE_UP	ZIRN_TRETINOIN_RESPONSE_UP	17	0.786845	1.52685	0.00111359	0.0100735	0.923	1110	tags=29%, list=7%, signal=32%
DAZARD_RESPONSE_TO_UV_SCC_UP	DAZARD_RESPONSE_TO_UV_SCC_UP	107	0.688666	1.52641	0	0.0101818	0.924	2504	tags=49%, list=16%, signal=57%
YAMASHITA_LIVER_CANCER_WITH_EPCAM_UP	YAMASHITA_LIVER_CANCER_WITH_EPCAM_UP	45	0.722175	1.52547	0	0.0103784	0.926	1444	tags=49%, list=9%, signal=54%
MOLENAAR_TARGETS_OF_CCND1_AND_CDK4_DN	MOLENAAR_TARGETS_OF_CCND1_AND_CDK4_DN	48	0.719609	1.52545	0	0.0103455	0.926	2785	tags=67%, list=18%, signal=81%
WONG_PROTEASOME_GENE_MODULE	WONG_PROTEASOME_GENE_MODULE	46	0.726471	1.52529	0	0.0103589	0.927	3239	tags=67%, list=21%, signal=85%
ZHOU_TNF_SIGNALING_4HR	ZHOU_TNF_SIGNALING_4HR	48	0.713226	1.52457	0	0.0104334	0.927	3297	tags=63%, list=21%, signal=79%
REACTOME_KINESINS	REACTOME_KINESINS	24	0.763176	1.52378	0.00106157	0.0105874	0.932	1883	tags=54%, list=12%, signal=61%
REACTOME_NEP_NS2_INTERACTS_WITH_THE_CELLULAR_EXPORT_MACHINERY	REACTOME_NEP_NS2_INTERACTS_WITH_THE_CELLULAR_EXPORT_MACHINERY	27	0.753209	1.5236	0.00106496	0.0105883	0.934	2311	tags=70%, list=15%, signal=82%
BOYAULT_LIVER_CANCER_SUBCLASS_G123_UP	BOYAULT_LIVER_CANCER_SUBCLASS_G123_UP	41	0.717607	1.52257	0	0.0107819	0.936	2359	tags=54%, list=15%, signal=63%
KEGG_AMINOACYL_TRNA_BIOSYNTHESIS	KEGG_AMINOACYL_TRNA_BIOSYNTHESIS	41	0.730388	1.522	0	0.0108571	0.939	2450	tags=49%, list=16%, signal=58%
REACTOME_GLOBAL_GENOMIC_NER_GG_NER	REACTOME_GLOBAL_GENOMIC_NER_GG_NER	31	0.737097	1.52113	0	0.0109882	0.939	2388	tags=65%, list=15%, signal=76%
SHAFFER_IRF4_TARGETS_IN_ACTIVATED_DENDRITIC_CELL	SHAFFER_IRF4_TARGETS_IN_ACTIVATED_DENDRITIC_CELL	57	0.708229	1.52036	0	0.0110845	0.942	2548	tags=47%, list=16%, signal=56%
IKEDA_MIR1_TARGETS_UP	IKEDA_MIR1_TARGETS_UP	49	0.71466	1.52019	0	0.0110833	0.942	3469	tags=63%, list=22%, signal=81%
REACTOME_LATE_PHASE_OF_HIV_LIFE_CYCLE	REACTOME_LATE_PHASE_OF_HIV_LIFE_CYCLE	99	0.691377	1.51996	0	0.0110895	0.943	4184	tags=78%, list=27%, signal=105%
LI_WILMS_TUMOR_ANAPLASTIC_UP	LI_WILMS_TUMOR_ANAPLASTIC_UP	17	0.787529	1.51985	0.00222222	0.0110625	0.943	3351	tags=94%, list=21%, signal=119%
REACTOME_DEADENYLATION_DEPENDENT_MRNA_DECAY	REACTOME_DEADENYLATION_DEPENDENT_MRNA_DECAY	42	0.720401	1.51934	0	0.0111349	0.948	3709	tags=79%, list=24%, signal=102%
KEGG_CELL_CYCLE	KEGG_CELL_CYCLE	113	0.694745	1.5193	0	0.0111006	0.948	2273	tags=50%, list=14%, signal=59%
TIEN_INTESTINE_PROBIOTICS_24HR_UP	TIEN_INTESTINE_PROBIOTICS_24HR_UP	491	0.673688	1.51868	0	0.0111976	0.948	3182	tags=57%, list=20%, signal=69%
REACTOME_ANTIVIRAL_MECHANISM_BY_IFN_STIMULATED_GENES	REACTOME_ANTIVIRAL_MECHANISM_BY_IFN_STIMULATED_GENES	61	0.709651	1.51867	0	0.0111525	0.948	3666	tags=74%, list=23%, signal=96%
BURTON_ADIPOGENESIS_12	BURTON_ADIPOGENESIS_12	27	0.749715	1.51846	0.00213447	0.0111618	0.951	3463	tags=78%, list=22%, signal=100%
CHIN_BREAST_CANCER_COPY_NUMBER_UP	CHIN_BREAST_CANCER_COPY_NUMBER_UP	25	0.75508	1.51749	0.00107296	0.01138	0.957	2181	tags=40%, list=14%, signal=46%
WANG_TUMOR_INVASIVENESS_UP	WANG_TUMOR_INVASIVENESS_UP	332	0.676883	1.51648	0	0.0115749	0.957	3194	tags=57%, list=20%, signal=70%
STEIN_ESRRA_TARGETS_RESPONSIVE_TO_ESTROGEN_DN	STEIN_ESRRA_TARGETS_RESPONSIVE_TO_ESTROGEN_DN	39	0.71984	1.51558	0.00101729	0.0117432	0.96	3705	tags=72%, list=24%, signal=94%
FUJII_YBX1_TARGETS_DN	FUJII_YBX1_TARGETS_DN	189	0.680916	1.51549	0	0.0117039	0.961	3000	tags=56%, list=19%, signal=68%
REACTOME_REGULATION_OF_GLUCOKINASE_BY_GLUCOKINASE_REGULATORY_PROTEIN	REACTOME_REGULATION_OF_GLUCOKINASE_BY_GLUCOKINASE_REGULATORY_PROTEIN	27	0.740026	1.51526	0.00213447	0.0117109	0.962	3343	tags=74%, list=21%, signal=94%
REACTOME_G2_M_CHECKPOINTS	REACTOME_G2_M_CHECKPOINTS	32	0.732058	1.51478	0.00103842	0.011778	0.963	3705	tags=91%, list=24%, signal=118%
SHEPARD_BMYB_TARGETS	SHEPARD_BMYB_TARGETS	64	0.700857	1.51383	0	0.0119219	0.966	2953	tags=50%, list=19%, signal=61%
WEST_ADRENOCORTICAL_TUMOR_MARKERS_UP	WEST_ADRENOCORTICAL_TUMOR_MARKERS_UP	19	0.783108	1.51326	0.00110742	0.0120576	0.968	2226	tags=53%, list=14%, signal=61%
REACTOME_APOPTOSIS	REACTOME_APOPTOSIS	138	0.679699	1.51294	0	0.0120771	0.968	2297	tags=46%, list=15%, signal=53%
GENTILE_UV_RESPONSE_CLUSTER_D8	GENTILE_UV_RESPONSE_CLUSTER_D8	34	0.736842	1.51187	0	0.0123154	0.972	1717	tags=38%, list=11%, signal=43%
GAZDA_DIAMOND_BLACKFAN_ANEMIA_PROGENITOR_DN	GAZDA_DIAMOND_BLACKFAN_ANEMIA_PROGENITOR_DN	52	0.71033	1.51146	0	0.012389	0.972	3492	tags=63%, list=22%, signal=81%
REACTOME_DOWNSTREAM_SIGNALING_EVENTS_OF_B_CELL_RECEPTOR_BCR	REACTOME_DOWNSTREAM_SIGNALING_EVENTS_OF_B_CELL_RECEPTOR_BCR	87	0.690616	1.51141	0	0.0123519	0.972	3201	tags=56%, list=20%, signal=70%
ZWANG_EGF_PERSISTENTLY_UP	ZWANG_EGF_PERSISTENTLY_UP	25	0.748492	1.51091	0	0.0124559	0.973	1981	tags=44%, list=13%, signal=50%
REACTOME_TRANSPORT_OF_RIBONUCLEOPROTEINS_INTO_THE_HOST_NUCLEUS	REACTOME_TRANSPORT_OF_RIBONUCLEOPROTEINS_INTO_THE_HOST_NUCLEUS	27	0.752394	1.5092	0.00211193	0.0129526	0.973	2311	tags=70%, list=15%, signal=82%
RIZ_ERYTHROID_DIFFERENTIATION	RIZ_ERYTHROID_DIFFERENTIATION	75	0.699161	1.50827	0	0.0131455	0.973	3032	tags=55%, list=19%, signal=67%
OXFORD_RALA_OR_RALB_TARGETS_UP	OXFORD_RALA_OR_RALB_TARGETS_UP	43	0.714979	1.50775	0	0.0132485	0.973	3705	tags=74%, list=24%, signal=97%
KEGG_RNA_DEGRADATION	KEGG_RNA_DEGRADATION	52	0.712939	1.50684	0	0.0134864	0.974	3204	tags=67%, list=20%, signal=84%
DE_YY1_TARGETS_DN	DE_YY1_TARGETS_DN	84	0.69858	1.50671	0	0.0134696	0.974	3284	tags=58%, list=21%, signal=73%
REACTOME_INHIBITION_OF_THE_PROTEOLYTIC_ACTIVITY_OF_APC_C_REQUIRED_FOR_THE_ONSET_OF_ANAPHASE_BY_MITOTIC_SPINDLE_CHECKPOINT_COMPONENTS	REACTOME_INHIBITION_OF_THE_PROTEOLYTIC_ACTIVITY_OF_APC_C_REQUIRED_FOR_THE_ONSET_OF_ANAPHASE_BY_MITOTIC_SPINDLE_CHECKPOINT_COMPONENTS	17	0.77678	1.50667	0.00439078	0.0134361	0.974	1471	tags=65%, list=9%, signal=71%
HAHTOLA_MYCOSIS_FUNGOIDES_CD4_DN	HAHTOLA_MYCOSIS_FUNGOIDES_CD4_DN	101	0.68867	1.50495	0	0.0138646	0.978	3300	tags=62%, list=21%, signal=78%
BURTON_ADIPOGENESIS_PEAK_AT_24HR	BURTON_ADIPOGENESIS_PEAK_AT_24HR	36	0.72372	1.50464	0.00310881	0.0139099	0.978	1099	tags=50%, list=7%, signal=54%
RUIZ_TNC_TARGETS_DN	RUIZ_TNC_TARGETS_DN	128	0.682207	1.50464	0	0.0138586	0.978	3202	tags=63%, list=20%, signal=79%
REACTOME_MRNA_3_END_PROCESSING	REACTOME_MRNA_3_END_PROCESSING	24	0.753233	1.50432	0.00428725	0.0138804	0.978	3602	tags=92%, list=23%, signal=119%
SCHLOSSER_MYC_TARGETS_AND_SERUM_RESPONSE_UP	SCHLOSSER_MYC_TARGETS_AND_SERUM_RESPONSE_UP	44	0.710626	1.50415	0	0.0138691	0.978	2586	tags=59%, list=16%, signal=71%
SENGUPTA_NASOPHARYNGEAL_CARCINOMA_UP	SENGUPTA_NASOPHARYNGEAL_CARCINOMA_UP	245	0.670538	1.50395	0	0.0139005	0.979	3005	tags=47%, list=19%, signal=57%
DEN_INTERACT_WITH_LCA5	DEN_INTERACT_WITH_LCA5	25	0.743087	1.50378	0.0063762	0.0139121	0.979	2215	tags=68%, list=14%, signal=79%
MILI_PSEUDOPODIA_CHEMOTAXIS_UP	MILI_PSEUDOPODIA_CHEMOTAXIS_UP	55	0.701446	1.50214	0.0010101	0.0142628	0.983	3641	tags=69%, list=23%, signal=90%
APRELIKOVA_BRCA1_TARGETS	APRELIKOVA_BRCA1_TARGETS	48	0.704397	1.50167	0	0.0143315	0.985	2018	tags=54%, list=13%, signal=62%
WHITFIELD_CELL_CYCLE_G2	WHITFIELD_CELL_CYCLE_G2	145	0.675827	1.50111	0	0.0144385	0.985	2914	tags=53%, list=19%, signal=65%
HEDENFALK_BREAST_CANCER_HEREDITARY_VS_SPORADIC	HEDENFALK_BREAST_CANCER_HEREDITARY_VS_SPORADIC	46	0.711016	1.50087	0	0.0144609	0.986	1563	tags=43%, list=10%, signal=48%
MOREAUX_B_LYMPHOCYTE_MATURATION_BY_TACI_DN	MOREAUX_B_LYMPHOCYTE_MATURATION_BY_TACI_DN	57	0.699932	1.50076	0	0.0144607	0.986	4053	tags=79%, list=26%, signal=106%
SAKAI_TUMOR_INFILTRATING_MONOCYTES_DN	SAKAI_TUMOR_INFILTRATING_MONOCYTES_DN	74	0.692076	1.50038	0	0.0145084	0.987	3597	tags=61%, list=23%, signal=78%
WEST_ADRENOCORTICAL_TUMOR_UP	WEST_ADRENOCORTICAL_TUMOR_UP	266	0.672221	1.49997	0	0.014575	0.988	3717	tags=62%, list=24%, signal=79%
LAIHO_COLORECTAL_CANCER_SERRATED_UP	LAIHO_COLORECTAL_CANCER_SERRATED_UP	100	0.682607	1.49701	0	0.0155255	0.992	2684	tags=53%, list=17%, signal=63%
MOREAUX_MULTIPLE_MYELOMA_BY_TACI_DN	MOREAUX_MULTIPLE_MYELOMA_BY_TACI_DN	139	0.677794	1.49697	0	0.0154962	0.993	3593	tags=65%, list=23%, signal=84%
PELLICCIOTTA_HDAC_IN_ANTIGEN_PRESENTATION_UP	PELLICCIOTTA_HDAC_IN_ANTIGEN_PRESENTATION_UP	63	0.693642	1.49639	0.001002	0.0156218	0.993	3261	tags=65%, list=21%, signal=82%
SASAKI_ADULT_T_CELL_LEUKEMIA	SASAKI_ADULT_T_CELL_LEUKEMIA	158	0.672815	1.49586	0	0.0157685	0.993	2917	tags=49%, list=19%, signal=59%
WIERENGA_PML_INTERACTOME	WIERENGA_PML_INTERACTOME	37	0.720301	1.49561	0	0.0157606	0.993	1945	tags=51%, list=12%, signal=58%
PID_TCRCALCIUMPATHWAY	PID_TCRCALCIUMPATHWAY	26	0.742916	1.4936	0.00213447	0.0164122	0.993	424	tags=19%, list=3%, signal=20%
PIONTEK_PKD1_TARGETS_DN	PIONTEK_PKD1_TARGETS_DN	17	0.782323	1.49189	0.00673401	0.0169033	0.993	1792	tags=47%, list=11%, signal=53%
KEGG_PROTEIN_EXPORT	KEGG_PROTEIN_EXPORT	19	0.763398	1.49177	0.00322928	0.0169102	0.993	2543	tags=68%, list=16%, signal=81%
RODRIGUES_NTN1_TARGETS_UP	RODRIGUES_NTN1_TARGETS_UP	15	0.784357	1.49145	0.00795455	0.0169758	0.993	1485	tags=33%, list=9%, signal=37%
PUJANA_BREAST_CANCER_LIT_INT_NETWORK	PUJANA_BREAST_CANCER_LIT_INT_NETWORK	96	0.678268	1.49139	0	0.0169485	0.993	3916	tags=73%, list=25%, signal=96%
GAVIN_FOXP3_TARGETS_CLUSTER_T7	GAVIN_FOXP3_TARGETS_CLUSTER_T7	87	0.67586	1.49113	0	0.0169951	0.993	2951	tags=53%, list=19%, signal=65%
PYEON_HPV_POSITIVE_TUMORS_UP	PYEON_HPV_POSITIVE_TUMORS_UP	71	0.692548	1.49094	0	0.0170107	0.993	3515	tags=56%, list=22%, signal=72%
NAM_FXYD5_TARGETS_DN	NAM_FXYD5_TARGETS_DN	17	0.776671	1.49053	0.00662252	0.0170934	0.994	2082	tags=59%, list=13%, signal=68%
REACTOME_PROCESSING_OF_CAPPED_INTRONLESS_PRE_MRNA	REACTOME_PROCESSING_OF_CAPPED_INTRONLESS_PRE_MRNA	22	0.755934	1.49013	0.00108225	0.0171754	0.994	3602	tags=82%, list=23%, signal=106%
LINDGREN_BLADDER_CANCER_CLUSTER_3_UP	LINDGREN_BLADDER_CANCER_CLUSTER_3_UP	277	0.663016	1.48902	0	0.0175146	0.994	3223	tags=55%, list=20%, signal=68%
ZHAN_MULTIPLE_MYELOMA_SUBGROUPS	ZHAN_MULTIPLE_MYELOMA_SUBGROUPS	29	0.725843	1.48796	0.00316456	0.0178301	0.994	2255	tags=55%, list=14%, signal=64%
MORI_EMU_MYC_LYMPHOMA_BY_ONSET_TIME_UP	MORI_EMU_MYC_LYMPHOMA_BY_ONSET_TIME_UP	88	0.683742	1.4878	0	0.0178216	0.995	3109	tags=59%, list=20%, signal=73%
KEGG_OOCYTE_MEIOSIS	KEGG_OOCYTE_MEIOSIS	104	0.674535	1.48604	0	0.0184101	0.995	2587	tags=42%, list=16%, signal=50%
REACTOME_FORMATION_OF_TUBULIN_FOLDING_INTERMEDIATES_BY_CCT_TRIC	REACTOME_FORMATION_OF_TUBULIN_FOLDING_INTERMEDIATES_BY_CCT_TRIC	18	0.783853	1.48604	0.00218341	0.0183489	0.995	1975	tags=61%, list=13%, signal=70%
ONDER_CDH1_TARGETS_1_DN	ONDER_CDH1_TARGETS_1_DN	142	0.675313	1.48514	0	0.0185743	0.995	2548	tags=44%, list=16%, signal=52%
ENK_UV_RESPONSE_KERATINOCYTE_DN	ENK_UV_RESPONSE_KERATINOCYTE_DN	437	0.659425	1.48446	0	0.0187744	0.995	3247	tags=55%, list=21%, signal=67%
SENESE_HDAC2_TARGETS_UP	SENESE_HDAC2_TARGETS_UP	99	0.678377	1.48429	0	0.0187778	0.995	2475	tags=43%, list=16%, signal=51%
FAELT_B_CLL_WITH_VH3_21_DN	FAELT_B_CLL_WITH_VH3_21_DN	43	0.703865	1.48375	0.00102564	0.0188931	0.995	2619	tags=47%, list=17%, signal=56%
KIM_MYC_AMPLIFICATION_TARGETS_UP	KIM_MYC_AMPLIFICATION_TARGETS_UP	176	0.667063	1.48363	0	0.0188666	0.995	2976	tags=45%, list=19%, signal=55%
HSIAO_HOUSEKEEPING_GENES	HSIAO_HOUSEKEEPING_GENES	356	0.660255	1.48053	0	0.0200654	0.996	2224	tags=46%, list=14%, signal=53%
CHIANG_LIVER_CANCER_SUBCLASS_PROLIFERATION_UP	CHIANG_LIVER_CANCER_SUBCLASS_PROLIFERATION_UP	153	0.669441	1.48043	0	0.0200617	0.996	2273	tags=47%, list=14%, signal=54%
GROSS_HYPOXIA_VIA_HIF1A_UP	GROSS_HYPOXIA_VIA_HIF1A_UP	67	0.684442	1.48035	0	0.0200346	0.996	1511	tags=45%, list=10%, signal=49%
GRAHAM_CML_QUIESCENT_VS_CML_DIVIDING_UP	GRAHAM_CML_QUIESCENT_VS_CML_DIVIDING_UP	19	0.757095	1.4803	0.00219058	0.0199991	0.996	1118	tags=16%, list=7%, signal=17%
DER_IFN_BETA_RESPONSE_UP	DER_IFN_BETA_RESPONSE_UP	88	0.677915	1.48015	0	0.0199897	0.996	3036	tags=45%, list=19%, signal=56%
PID_ATR_PATHWAY	PID_ATR_PATHWAY	38	0.710317	1.48014	0.00102564	0.0199286	0.996	3705	tags=76%, list=24%, signal=100%
SANA_RESPONSE_TO_IFNG_DN	SANA_RESPONSE_TO_IFNG_DN	79	0.681389	1.48006	0.00100301	0.0198879	0.996	3179	tags=63%, list=20%, signal=79%
XU_HGF_TARGETS_INDUCED_BY_AKT1_48HR_DN	XU_HGF_TARGETS_INDUCED_BY_AKT1_48HR_DN	20	0.76189	1.48004	0.00433369	0.0198331	0.996	1918	tags=50%, list=12%, signal=57%
HEDENFALK_BREAST_CANCER_BRACX_DN	HEDENFALK_BREAST_CANCER_BRACX_DN	18	0.765987	1.47957	0.00554939	0.0199616	0.996	1525	tags=44%, list=10%, signal=49%
ZHAN_VARIABLE_EARLY_DIFFERENTIATION_GENES_DN	ZHAN_VARIABLE_EARLY_DIFFERENTIATION_GENES_DN	29	0.725432	1.47741	0.00209644	0.0207357	0.997	3166	tags=76%, list=20%, signal=95%
TURASHVILI_BREAST_DUCTAL_CARCINOMA_VS_LOBULAR_NORMAL_UP	TURASHVILI_BREAST_DUCTAL_CARCINOMA_VS_LOBULAR_NORMAL_UP	63	0.688055	1.4765	0.00100806	0.0210336	0.997	3712	tags=56%, list=24%, signal=72%
PRAMOONJAGO_SOX4_TARGETS_DN	PRAMOONJAGO_SOX4_TARGETS_DN	45	0.695649	1.47579	0.00408163	0.0212447	0.997	2917	tags=49%, list=19%, signal=60%
PID_ATM_PATHWAY	PID_ATM_PATHWAY	32	0.717777	1.47572	0.00207469	0.0212007	0.997	3621	tags=78%, list=23%, signal=101%
BILANGES_RAPAMYCIN_SENSITIVE_VIA_TSC1_AND_TSC2	BILANGES_RAPAMYCIN_SENSITIVE_VIA_TSC1_AND_TSC2	60	0.683691	1.47548	0	0.0212216	0.997	1998	tags=45%, list=13%, signal=51%
HOLLEMAN_VINCRISTINE_RESISTANCE_ALL_DN	HOLLEMAN_VINCRISTINE_RESISTANCE_ALL_DN	18	0.762926	1.47448	0.00991189	0.0215397	0.997	1866	tags=61%, list=12%, signal=69%
GARGALOVIC_RESPONSE_TO_OXIDIZED_PHOSPHOLIPIDS_TURQUOISE_DN	GARGALOVIC_RESPONSE_TO_OXIDIZED_PHOSPHOLIPIDS_TURQUOISE_DN	47	0.692185	1.47445	0.00204082	0.0214784	0.997	2674	tags=57%, list=17%, signal=69%
DOANE_BREAST_CANCER_CLASSES_DN	DOANE_BREAST_CANCER_CLASSES_DN	33	0.717718	1.47442	0.00104167	0.0214147	0.997	1852	tags=42%, list=12%, signal=48%
ABDELMOHSEN_ELAVL4_TARGETS	ABDELMOHSEN_ELAVL4_TARGETS	16	0.790025	1.47394	0.00778643	0.0215707	0.997	1570	tags=56%, list=10%, signal=62%
MORI_MATURE_B_LYMPHOCYTE_DN	MORI_MATURE_B_LYMPHOCYTE_DN	71	0.677816	1.47391	0	0.0215181	0.997	3040	tags=54%, list=19%, signal=66%
CHANG_CORE_SERUM_RESPONSE_UP	CHANG_CORE_SERUM_RESPONSE_UP	185	0.662629	1.47328	0	0.0217283	0.997	3280	tags=57%, list=21%, signal=72%
DUTERTRE_ESTRADIOL_RESPONSE_24HR_UP	DUTERTRE_ESTRADIOL_RESPONSE_24HR_UP	294	0.656802	1.47307	0	0.0217362	0.997	3712	tags=59%, list=24%, signal=76%
SHIPP_DLBCL_VS_FOLLICULAR_LYMPHOMA_UP	SHIPP_DLBCL_VS_FOLLICULAR_LYMPHOMA_UP	43	0.699734	1.47255	0.00204499	0.0218647	0.997	2266	tags=60%, list=14%, signal=70%
YAO_TEMPORAL_RESPONSE_TO_PROGESTERONE_CLUSTER_10	YAO_TEMPORAL_RESPONSE_TO_PROGESTERONE_CLUSTER_10	55	0.686321	1.47202	0.0010142	0.0220198	0.998	2945	tags=62%, list=19%, signal=76%
ZAMORA_NOS2_TARGETS_UP	ZAMORA_NOS2_TARGETS_UP	65	0.684666	1.47112	0	0.0224028	0.999	3182	tags=66%, list=20%, signal=83%
SAKAI_CHRONIC_HEPATITIS_VS_LIVER_CANCER_UP	SAKAI_CHRONIC_HEPATITIS_VS_LIVER_CANCER_UP	72	0.681665	1.47104	0	0.022365	0.999	2228	tags=50%, list=14%, signal=58%
MARTINEZ_RESPONSE_TO_TRABECTEDIN_DN	MARTINEZ_RESPONSE_TO_TRABECTEDIN_DN	237	0.65689	1.47075	0	0.0224033	0.999	4121	tags=66%, list=26%, signal=88%
TRACEY_RESISTANCE_TO_IFNA2_DN	TRACEY_RESISTANCE_TO_IFNA2_DN	26	0.724442	1.4703	0.00105152	0.0225063	0.999	2027	tags=35%, list=13%, signal=40%
MACLACHLAN_BRCA1_TARGETS_UP	MACLACHLAN_BRCA1_TARGETS_UP	20	0.745652	1.47025	0.00856531	0.022455	0.999	2165	tags=60%, list=14%, signal=69%
JIANG_AGING_CEREBRAL_CORTEX_UP	JIANG_AGING_CEREBRAL_CORTEX_UP	32	0.708412	1.46966	0.00417537	0.0226513	0.999	2909	tags=59%, list=18%, signal=73%
REACTOME_E2F_MEDIATED_REGULATION_OF_DNA_REPLICATION	REACTOME_E2F_MEDIATED_REGULATION_OF_DNA_REPLICATION	23	0.731238	1.46926	0.00638298	0.0227419	0.999	3705	tags=83%, list=24%, signal=108%
BACOLOD_RESISTANCE_TO_ALKYLATING_AGENTS_DN	BACOLOD_RESISTANCE_TO_ALKYLATING_AGENTS_DN	49	0.690327	1.46807	0.00203874	0.023211	0.999	2385	tags=43%, list=15%, signal=50%
LU_TUMOR_ANGIOGENESIS_UP	LU_TUMOR_ANGIOGENESIS_UP	24	0.73265	1.46712	0.00426439	0.0235764	1	1100	tags=29%, list=7%, signal=31%
SMITH_LIVER_CANCER	SMITH_LIVER_CANCER	40	0.687131	1.46694	0.00307692	0.0236024	1	3303	tags=55%, list=21%, signal=69%
SESTO_RESPONSE_TO_UV_C2	SESTO_RESPONSE_TO_UV_C2	46	0.692444	1.46632	0	0.0238477	1	2775	tags=54%, list=18%, signal=66%
TERAMOTO_OPN_TARGETS_CLUSTER_7	TERAMOTO_OPN_TARGETS_CLUSTER_7	17	0.763015	1.46628	0.0111235	0.0238042	1	1809	tags=47%, list=11%, signal=53%
SHAFFER_IRF4_TARGETS_IN_ACTIVATED_B_LYMPHOCYTE	SHAFFER_IRF4_TARGETS_IN_ACTIVATED_B_LYMPHOCYTE	74	0.677419	1.46604	0	0.0238661	1	1741	tags=45%, list=11%, signal=50%
MANN_RESPONSE_TO_AMIFOSTINE_UP	MANN_RESPONSE_TO_AMIFOSTINE_UP	20	0.745711	1.46602	0.00651466	0.0238044	1	2483	tags=60%, list=16%, signal=71%
SIMBULAN_UV_RESPONSE_IMMORTALIZED_DN	SIMBULAN_UV_RESPONSE_IMMORTALIZED_DN	30	0.720086	1.46557	0.003125	0.0239602	1	2977	tags=63%, list=19%, signal=78%
JIANG_TIP30_TARGETS_UP	JIANG_TIP30_TARGETS_UP	43	0.694368	1.46548	0.00204082	0.0239325	1	1656	tags=35%, list=11%, signal=39%
FLECHNER_BIOPSY_KIDNEY_TRANSPLANT_OK_VS_DONOR_UP	FLECHNER_BIOPSY_KIDNEY_TRANSPLANT_OK_VS_DONOR_UP	489	0.647748	1.46475	0	0.0242326	1	3393	tags=55%, list=22%, signal=67%
REACTOME_TRANSCRIPTION_COUPLED_NER_TC_NER	REACTOME_TRANSCRIPTION_COUPLED_NER_TC_NER	42	0.705537	1.46325	0.00203874	0.0248525	1	2388	tags=60%, list=15%, signal=70%
REACTOME_NUCLEOTIDE_EXCISION_REPAIR	REACTOME_NUCLEOTIDE_EXCISION_REPAIR	47	0.69182	1.4622	0.00101729	0.0253033	1	3802	tags=72%, list=24%, signal=95%
COLLER_MYC_TARGETS_UP	COLLER_MYC_TARGETS_UP	22	0.735986	1.46049	0.00749465	0.0261203	1	2106	tags=68%, list=13%, signal=79%
JISON_SICKLE_CELL_DISEASE_DN	JISON_SICKLE_CELL_DISEASE_DN	143	0.661136	1.45947	0	0.0265521	1	2425	tags=41%, list=15%, signal=48%
LIANG_HEMATOPOIESIS_STEM_CELL_NUMBER_LARGE_VS_TINY_UP	LIANG_HEMATOPOIESIS_STEM_CELL_NUMBER_LARGE_VS_TINY_UP	39	0.699049	1.45865	0.00308325	0.0269173	1	2917	tags=46%, list=19%, signal=57%
REACTOME_RNA_POL_II_PRE_TRANSCRIPTION_EVENTS	REACTOME_RNA_POL_II_PRE_TRANSCRIPTION_EVENTS	57	0.678103	1.45851	0.00101112	0.0269073	1	4184	tags=75%, list=27%, signal=102%
KIM_WT1_TARGETS_12HR_DN	KIM_WT1_TARGETS_12HR_DN	179	0.652942	1.4581	0	0.0270375	1	3223	tags=46%, list=20%, signal=58%
STONER_ESOPHAGEAL_CARCINOGENESIS_UP	STONER_ESOPHAGEAL_CARCINOGENESIS_UP	33	0.708934	1.45808	0.00310559	0.0269764	1	2205	tags=48%, list=14%, signal=56%
REACTOME_PERK_REGULATED_GENE_EXPRESSION	REACTOME_PERK_REGULATED_GENE_EXPRESSION	26	0.729292	1.45772	0.00105708	0.0270855	1	2040	tags=54%, list=13%, signal=62%
PID_LIS1PATHWAY	PID_LIS1PATHWAY	27	0.718484	1.45731	0.00314136	0.0272646	1	3665	tags=63%, list=23%, signal=82%
GEORGES_CELL_CYCLE_MIR192_TARGETS	GEORGES_CELL_CYCLE_MIR192_TARGETS	57	0.676055	1.45693	0.00101112	0.0273646	1	3599	tags=68%, list=23%, signal=88%
SU_TESTIS	SU_TESTIS	65	0.675254	1.45538	0	0.0281477	1	3589	tags=46%, list=23%, signal=60%
FOURNIER_ACINAR_DEVELOPMENT_LATE_DN	FOURNIER_ACINAR_DEVELOPMENT_LATE_DN	21	0.740605	1.45536	0.0075431	0.0280793	1	1959	tags=67%, list=12%, signal=76%
CHANDRAN_METASTASIS_TOP50_UP	CHANDRAN_METASTASIS_TOP50_UP	31	0.712996	1.45504	0.00210305	0.0281412	1	3115	tags=61%, list=20%, signal=76%
CHAUHAN_RESPONSE_TO_METHOXYESTRADIOL_DN	CHAUHAN_RESPONSE_TO_METHOXYESTRADIOL_DN	89	0.661399	1.45395	0	0.0286864	1	2210	tags=42%, list=14%, signal=48%
WHITFIELD_CELL_CYCLE_G2_M	WHITFIELD_CELL_CYCLE_G2_M	192	0.65337	1.4538	0	0.0286718	1	3420	tags=55%, list=22%, signal=70%
MAYBURD_RESPONSE_TO_L663536_DN	MAYBURD_RESPONSE_TO_L663536_DN	45	0.689254	1.45264	0.00409836	0.0292249	1	2449	tags=53%, list=16%, signal=63%
CAFFAREL_RESPONSE_TO_THC_24HR_5_UP	CAFFAREL_RESPONSE_TO_THC_24HR_5_UP	29	0.709444	1.45251	0.00626305	0.0292262	1	1980	tags=52%, list=13%, signal=59%
IWANAGA_E2F1_TARGETS_INDUCED_BY_SERUM	IWANAGA_E2F1_TARGETS_INDUCED_BY_SERUM	25	0.726317	1.45144	0.00737619	0.0297477	1	3424	tags=76%, list=22%, signal=97%
IIZUKA_LIVER_CANCER_PROGRESSION_G1_G2_DN	IIZUKA_LIVER_CANCER_PROGRESSION_G1_G2_DN	25	0.725087	1.45111	0.0063762	0.0298485	1	3219	tags=72%, list=20%, signal=90%
TIEN_INTESTINE_PROBIOTICS_24HR_DN	TIEN_INTESTINE_PROBIOTICS_24HR_DN	192	0.648141	1.44951	0	0.0306424	1	3063	tags=54%, list=19%, signal=66%
MILI_PSEUDOPODIA	MILI_PSEUDOPODIA	34	0.705475	1.4482	0.00414508	0.0312952	1	3641	tags=71%, list=23%, signal=92%
REACTOME_DEADENYLATION_OF_MRNA	REACTOME_DEADENYLATION_OF_MRNA	18	0.749682	1.4481	0.00982533	0.0312641	1	3955	tags=100%, list=25%, signal=133%
FRASOR_RESPONSE_TO_SERM_OR_FULVESTRANT_DN	FRASOR_RESPONSE_TO_SERM_OR_FULVESTRANT_DN	49	0.675701	1.4473	0.00203874	0.0316782	1	3229	tags=67%, list=21%, signal=84%
MA_PITUITARY_FETAL_VS_ADULT_UP	MA_PITUITARY_FETAL_VS_ADULT_UP	27	0.704029	1.44692	0.00742312	0.0318063	1	2307	tags=33%, list=15%, signal=39%
REACTOME_FORMATION_OF_RNA_POL_II_ELONGATION_COMPLEX_	REACTOME_FORMATION_OF_RNA_POL_II_ELONGATION_COMPLEX_	41	0.683524	1.44639	0.00102354	0.0320208	1	3841	tags=71%, list=24%, signal=93%
LABBE_WNT3A_TARGETS_UP	LABBE_WNT3A_TARGETS_UP	106	0.664853	1.4455	0	0.0325018	1	1996	tags=38%, list=13%, signal=43%
REACTOME_CHROMOSOME_MAINTENANCE	REACTOME_CHROMOSOME_MAINTENANCE	93	0.661045	1.44549	0	0.0324173	1	3215	tags=49%, list=20%, signal=62%
SHEPARD_CRUSH_AND_BURN_MUTANT_DN	SHEPARD_CRUSH_AND_BURN_MUTANT_DN	165	0.65336	1.44449	0	0.0329644	1	2822	tags=39%, list=18%, signal=47%
SESTO_RESPONSE_TO_UV_C7	SESTO_RESPONSE_TO_UV_C7	64	0.674519	1.44354	0	0.0334799	1	3040	tags=56%, list=19%, signal=69%
PARK_HSC_VS_MULTIPOTENT_PROGENITORS_UP	PARK_HSC_VS_MULTIPOTENT_PROGENITORS_UP	18	0.739942	1.44353	0.0134529	0.0334054	1	3377	tags=67%, list=21%, signal=85%
WILLERT_WNT_SIGNALING	WILLERT_WNT_SIGNALING	21	0.728105	1.44339	0.00762527	0.033398	1	1387	tags=33%, list=9%, signal=37%
AFFAR_YY1_TARGETS_DN	AFFAR_YY1_TARGETS_DN	223	0.646548	1.44277	0	0.0337135	1	2822	tags=40%, list=18%, signal=48%
KOBAYASHI_EGFR_SIGNALING_6HR_DN	KOBAYASHI_EGFR_SIGNALING_6HR_DN	18	0.750177	1.4425	0.0141767	0.0338166	1	946	tags=39%, list=6%, signal=41%
GAVIN_FOXP3_TARGETS_CLUSTER_P6	GAVIN_FOXP3_TARGETS_CLUSTER_P6	86	0.659751	1.44242	0	0.0337869	1	3182	tags=56%, list=20%, signal=70%
HU_GENOTOXIC_DAMAGE_24HR	HU_GENOTOXIC_DAMAGE_24HR	32	0.704094	1.44161	0.00726141	0.0342353	1	2484	tags=53%, list=16%, signal=63%
REACTOME_ELONGATION_ARREST_AND_RECOVERY	REACTOME_ELONGATION_ARREST_AND_RECOVERY	31	0.703289	1.44114	0.00744681	0.0344231	1	3841	tags=74%, list=24%, signal=98%
GARCIA_TARGETS_OF_FLI1_AND_DAX1_DN	GARCIA_TARGETS_OF_FLI1_AND_DAX1_DN	149	0.649847	1.44078	0	0.0345655	1	3817	tags=56%, list=24%, signal=74%
SHAFFER_IRF4_MULTIPLE_MYELOMA_PROGRAM	SHAFFER_IRF4_MULTIPLE_MYELOMA_PROGRAM	35	0.682342	1.4407	0.00519211	0.0345343	1	3597	tags=46%, list=23%, signal=59%
LI_LUNG_CANCER	LI_LUNG_CANCER	39	0.689931	1.44003	0.00617284	0.0348317	1	1871	tags=46%, list=12%, signal=52%
PUIFFE_INVASION_INHIBITED_BY_ASCITES_UP	PUIFFE_INVASION_INHIBITED_BY_ASCITES_UP	74	0.665841	1.43999	0	0.0347627	1	3525	tags=57%, list=22%, signal=73%
XU_HGF_SIGNALING_NOT_VIA_AKT1_48HR_DN	XU_HGF_SIGNALING_NOT_VIA_AKT1_48HR_DN	15	0.767571	1.43869	0.0100671	0.0355287	1	1272	tags=53%, list=8%, signal=58%
JUBAN_TARGETS_OF_SPI1_AND_FLI1_DN	JUBAN_TARGETS_OF_SPI1_AND_FLI1_DN	76	0.666308	1.43722	0	0.036432	1	2384	tags=49%, list=15%, signal=57%
KAUFFMANN_DNA_REPAIR_GENES	KAUFFMANN_DNA_REPAIR_GENES	211	0.644659	1.43716	0	0.0363733	1	4302	tags=63%, list=27%, signal=86%
HONRADO_BREAST_CANCER_BRCA1_VS_BRCA2	HONRADO_BREAST_CANCER_BRCA1_VS_BRCA2	18	0.745077	1.4369	0.0141921	0.0364597	1	2481	tags=67%, list=16%, signal=79%
REACTOME_ANTIGEN_PROCESSING_UBIQUITINATION_PROTEASOME_DEGRADATION	REACTOME_ANTIGEN_PROCESSING_UBIQUITINATION_PROTEASOME_DEGRADATION	184	0.64948	1.43618	0	0.0367938	1	2635	tags=43%, list=17%, signal=51%
WAKASUGI_HAVE_ZNF143_BINDING_SITES	WAKASUGI_HAVE_ZNF143_BINDING_SITES	57	0.673197	1.43576	0.00202429	0.0369726	1	4114	tags=65%, list=26%, signal=88%
REACTOME_DARPP_32_EVENTS	REACTOME_DARPP_32_EVENTS	23	0.714689	1.43574	0.0107181	0.0368925	1	2582	tags=52%, list=16%, signal=62%
RAO_BOUND_BY_SALL4_ISOFORM_A	RAO_BOUND_BY_SALL4_ISOFORM_A	150	0.651954	1.43555	0	0.0369266	1	2942	tags=30%, list=19%, signal=37%
WELCSH_BRCA1_TARGETS_DN	WELCSH_BRCA1_TARGETS_DN	123	0.654346	1.43548	0	0.0368629	1	2692	tags=52%, list=17%, signal=62%
FINETTI_BREAST_CANCER_KINOME_RED	FINETTI_BREAST_CANCER_KINOME_RED	15	0.760836	1.43487	0.0226501	0.0371781	1	3707	tags=93%, list=24%, signal=122%
MULLIGAN_NTF3_SIGNALING_VIA_INSR_AND_IGF1R_UP	MULLIGAN_NTF3_SIGNALING_VIA_INSR_AND_IGF1R_UP	21	0.727077	1.43363	0.00655738	0.0378714	1	2235	tags=57%, list=14%, signal=67%
DACOSTA_UV_RESPONSE_VIA_ERCC3_COMMON_DN	DACOSTA_UV_RESPONSE_VIA_ERCC3_COMMON_DN	418	0.636154	1.43354	0	0.0378531	1	4772	tags=68%, list=30%, signal=96%
ROME_INSULIN_TARGETS_IN_MUSCLE_UP	ROME_INSULIN_TARGETS_IN_MUSCLE_UP	369	0.639151	1.4329	0	0.0381612	1	3324	tags=49%, list=21%, signal=61%
PENG_GLUCOSE_DEPRIVATION_DN	PENG_GLUCOSE_DEPRIVATION_DN	152	0.642349	1.43152	0	0.0390578	1	2357	tags=41%, list=15%, signal=48%
VANHARANTA_UTERINE_FIBROID_WITH_7Q_DELETION_UP	VANHARANTA_UTERINE_FIBROID_WITH_7Q_DELETION_UP	60	0.66769	1.43117	0	0.0391978	1	3275	tags=58%, list=21%, signal=73%
CAFFAREL_RESPONSE_TO_THC_24HR_5_DN	CAFFAREL_RESPONSE_TO_THC_24HR_5_DN	51	0.6762	1.43102	0.00303644	0.0392434	1	3012	tags=55%, list=19%, signal=68%
REACTOME_RNA_POL_II_TRANSCRIPTION_PRE_INITIATION_AND_PROMOTER_OPENING	REACTOME_RNA_POL_II_TRANSCRIPTION_PRE_INITIATION_AND_PROMOTER_OPENING	38	0.686566	1.43079	0.004111	0.0392933	1	4184	tags=82%, list=27%, signal=111%
REACTOME_GLUCOSE_TRANSPORT	REACTOME_GLUCOSE_TRANSPORT	38	0.685709	1.43063	0.0030896	0.0393096	1	2311	tags=45%, list=15%, signal=52%
REACTOME_MYOGENESIS	REACTOME_MYOGENESIS	24	0.713772	1.43057	0.0149413	0.0392682	1	2626	tags=42%, list=17%, signal=50%
REACTOME_DNA_REPAIR	REACTOME_DNA_REPAIR	100	0.650535	1.42996	0	0.0395984	1	3868	tags=63%, list=25%, signal=83%
SUNG_METASTASIS_STROMA_DN	SUNG_METASTASIS_STROMA_DN	41	0.676977	1.4297	0.00204499	0.0396844	1	2974	tags=54%, list=19%, signal=66%
REACTOME_ACTIVATED_POINT_MUTANTS_OF_FGFR2	REACTOME_ACTIVATED_POINT_MUTANTS_OF_FGFR2	16	0.754096	1.4293	0.0134831	0.0398359	1	129	tags=6%, list=1%, signal=6%
WHITFIELD_CELL_CYCLE_M_G1	WHITFIELD_CELL_CYCLE_M_G1	124	0.646655	1.42723	0	0.0413256	1	3195	tags=51%, list=20%, signal=63%
IKEDA_MIR133_TARGETS_UP	IKEDA_MIR133_TARGETS_UP	43	0.678316	1.42722	0.00103199	0.0412295	1	3396	tags=60%, list=22%, signal=77%
REACTOME_INTRINSIC_PATHWAY_FOR_APOPTOSIS	REACTOME_INTRINSIC_PATHWAY_FOR_APOPTOSIS	28	0.697806	1.42708	0.00949367	0.041232	1	2178	tags=43%, list=14%, signal=50%
NAKAMURA_TUMOR_ZONE_PERIPHERAL_VS_CENTRAL_UP	NAKAMURA_TUMOR_ZONE_PERIPHERAL_VS_CENTRAL_UP	239	0.638054	1.42699	0	0.0412041	1	3201	tags=52%, list=20%, signal=64%
ZUCCHI_METASTASIS_UP	ZUCCHI_METASTASIS_UP	36	0.687899	1.42628	0.00103842	0.0416218	1	1725	tags=42%, list=11%, signal=47%
VECCHI_GASTRIC_CANCER_EARLY_UP	VECCHI_GASTRIC_CANCER_EARLY_UP	369	0.634925	1.42586	0	0.0418141	1	3012	tags=50%, list=19%, signal=60%
WATANABE_RECTAL_CANCER_RADIOTHERAPY_RESPONSIVE_DN	WATANABE_RECTAL_CANCER_RADIOTHERAPY_RESPONSIVE_DN	85	0.650236	1.42584	0	0.0417288	1	2318	tags=45%, list=15%, signal=52%
PID_TELOMERASEPATHWAY	PID_TELOMERASEPATHWAY	65	0.655297	1.42565	0.00100705	0.0417926	1	3320	tags=57%, list=21%, signal=72%
PID_BARD1PATHWAY	PID_BARD1PATHWAY	29	0.70005	1.42552	0.00940439	0.0417788	1	4275	tags=83%, list=27%, signal=113%
REACTOME_G1_PHASE	REACTOME_G1_PHASE	33	0.694904	1.42529	0.00839454	0.0418551	1	3189	tags=61%, list=20%, signal=76%
SCHAEFFER_PROSTATE_DEVELOPMENT_AND_CANCER_BOX4_DN	SCHAEFFER_PROSTATE_DEVELOPMENT_AND_CANCER_BOX4_DN	28	0.702965	1.42523	0.0159405	0.0417898	1	1609	tags=43%, list=10%, signal=48%
ZHAN_MULTIPLE_MYELOMA_HP_DN	ZHAN_MULTIPLE_MYELOMA_HP_DN	38	0.685423	1.42511	0.00727651	0.0418144	1	2217	tags=32%, list=14%, signal=37%
HEDENFALK_BREAST_CANCER_BRCA1_VS_BRCA2	HEDENFALK_BREAST_CANCER_BRCA1_VS_BRCA2	149	0.642498	1.42476	0	0.0419521	1	3189	tags=53%, list=20%, signal=66%
KEGG_MISMATCH_REPAIR	KEGG_MISMATCH_REPAIR	22	0.718172	1.42439	0.0128342	0.0421082	1	2302	tags=64%, list=15%, signal=74%
GOLDRATH_ANTIGEN_RESPONSE	GOLDRATH_ANTIGEN_RESPONSE	315	0.631791	1.42404	0	0.0422488	1	3057	tags=49%, list=19%, signal=59%
OSMAN_BLADDER_CANCER_UP	OSMAN_BLADDER_CANCER_UP	349	0.632676	1.42403	0	0.04216	1	3490	tags=49%, list=22%, signal=61%
SILIGAN_TARGETS_OF_EWS_FLI1_FUSION_DN	SILIGAN_TARGETS_OF_EWS_FLI1_FUSION_DN	16	0.749489	1.42383	0.0197802	0.0421666	1	835	tags=31%, list=5%, signal=33%
REACTOME_DOWNREGULATION_OF_SMAD2_3_SMAD4_TRANSCRIPTIONAL_ACTIVITY	REACTOME_DOWNREGULATION_OF_SMAD2_3_SMAD4_TRANSCRIPTIONAL_ACTIVITY	19	0.720443	1.4235	0.0197802	0.0423206	1	3865	tags=79%, list=25%, signal=104%
ZHANG_PROLIFERATING_VS_QUIESCENT	ZHANG_PROLIFERATING_VS_QUIESCENT	50	0.665383	1.42345	0.0020202	0.042268	1	2266	tags=46%, list=14%, signal=54%
REACTOME_G0_AND_EARLY_G1	REACTOME_G0_AND_EARLY_G1	22	0.71392	1.42309	0.00960512	0.042461	1	3705	tags=73%, list=24%, signal=95%
NIKOLSKY_BREAST_CANCER_7Q21_Q22_AMPLICON	NIKOLSKY_BREAST_CANCER_7Q21_Q22_AMPLICON	61	0.655489	1.42149	0.00101112	0.0436576	1	3079	tags=38%, list=20%, signal=47%
PID_PRLSIGNALINGEVENTSPATHWAY	PID_PRLSIGNALINGEVENTSPATHWAY	23	0.709503	1.42062	0.0159744	0.0442244	1	2587	tags=57%, list=16%, signal=68%
FLECHNER_PBL_KIDNEY_TRANSPLANT_OK_VS_DONOR_UP	FLECHNER_PBL_KIDNEY_TRANSPLANT_OK_VS_DONOR_UP	139	0.64037	1.42038	0	0.0443074	1	3191	tags=51%, list=20%, signal=63%
RAHMAN_TP53_TARGETS_PHOSPHORYLATED	RAHMAN_TP53_TARGETS_PHOSPHORYLATED	18	0.744758	1.41918	0.0143646	0.0451715	1	1808	tags=61%, list=11%, signal=69%
CAFFAREL_RESPONSE_TO_THC_UP	CAFFAREL_RESPONSE_TO_THC_UP	29	0.702952	1.41906	0.00959488	0.0451607	1	3750	tags=66%, list=24%, signal=86%
SCHRAMM_INHBA_TARGETS_DN	SCHRAMM_INHBA_TARGETS_DN	24	0.710781	1.41881	0.0159236	0.0452245	1	2048	tags=46%, list=13%, signal=53%
BENPORATH_ES_1	BENPORATH_ES_1	323	0.631932	1.41879	0	0.0451353	1	3177	tags=44%, list=20%, signal=54%
OLSSON_E2F3_TARGETS_DN	OLSSON_E2F3_TARGETS_DN	37	0.675473	1.41841	0.0113519	0.0453429	1	3189	tags=65%, list=20%, signal=81%
KEGG_BASAL_TRANSCRIPTION_FACTORS	KEGG_BASAL_TRANSCRIPTION_FACTORS	31	0.68637	1.4184	0.0135558	0.0452537	1	4184	tags=71%, list=27%, signal=96%
REACTOME_METABOLISM_OF_PROTEINS	REACTOME_METABOLISM_OF_PROTEINS	377	0.629291	1.41834	0	0.0451875	1	3198	tags=46%, list=20%, signal=56%
PID_E2F_PATHWAY	PID_E2F_PATHWAY	65	0.651886	1.41828	0.00303337	0.0451115	1	3189	tags=55%, list=20%, signal=69%
KANG_DOXORUBICIN_RESISTANCE_DN	KANG_DOXORUBICIN_RESISTANCE_DN	17	0.729925	1.41827	0.0211581	0.0450275	1	3172	tags=76%, list=20%, signal=96%
LIANG_HEMATOPOIESIS_STEM_CELL_NUMBER_LARGE_VS_TINY_DN	LIANG_HEMATOPOIESIS_STEM_CELL_NUMBER_LARGE_VS_TINY_DN	39	0.685453	1.41779	0.00826446	0.0453493	1	2109	tags=38%, list=13%, signal=44%
KEGG_RNA_POLYMERASE	KEGG_RNA_POLYMERASE	27	0.709866	1.41773	0.00750268	0.0453181	1	3943	tags=85%, list=25%, signal=113%
WILCOX_PRESPONSE_TO_ROGESTERONE_UP	WILCOX_PRESPONSE_TO_ROGESTERONE_UP	127	0.643519	1.41735	0	0.0455708	1	3792	tags=52%, list=24%, signal=68%
LE_NEURONAL_DIFFERENTIATION_DN	LE_NEURONAL_DIFFERENTIATION_DN	19	0.731396	1.41717	0.0251917	0.0456118	1	3373	tags=63%, list=21%, signal=80%
IKEDA_MIR30_TARGETS_UP	IKEDA_MIR30_TARGETS_UP	111	0.642305	1.41663	0	0.0459675	1	4228	tags=55%, list=27%, signal=75%
AZARE_STAT3_TARGETS	AZARE_STAT3_TARGETS	21	0.722997	1.41582	0.0216685	0.0464666	1	3216	tags=62%, list=20%, signal=78%
REACTOME_SIGNALING_BY_THE_B_CELL_RECEPTOR_BCR	REACTOME_SIGNALING_BY_THE_B_CELL_RECEPTOR_BCR	115	0.646657	1.41557	0	0.0465537	1	3201	tags=46%, list=20%, signal=57%
SHAFFER_IRF4_TARGETS_IN_MYELOMA_VS_MATURE_B_LYMPHOCYTE	SHAFFER_IRF4_TARGETS_IN_MYELOMA_VS_MATURE_B_LYMPHOCYTE	94	0.646266	1.41466	0	0.0471653	1	2017	tags=41%, list=13%, signal=47%
CROMER_METASTASIS_UP	CROMER_METASTASIS_UP	66	0.654242	1.41451	0.00301508	0.0471684	1	2341	tags=41%, list=15%, signal=48%
MORI_EMU_MYC_LYMPHOMA_BY_ONSET_TIME_DN	MORI_EMU_MYC_LYMPHOMA_BY_ONSET_TIME_DN	16	0.751191	1.41411	0.012318	0.047373	1	1985	tags=44%, list=13%, signal=50%
SENESE_HDAC1_TARGETS_UP	SENESE_HDAC1_TARGETS_UP	386	0.625041	1.41226	0	0.0488248	1	3312	tags=43%, list=21%, signal=53%
REACTOME_CREB_PHOSPHORYLATION_THROUGH_THE_ACTIVATION_OF_CAMKII	REACTOME_CREB_PHOSPHORYLATION_THROUGH_THE_ACTIVATION_OF_CAMKII	15	0.757851	1.41222	0.0222965	0.0487408	1	3256	tags=40%, list=21%, signal=50%
PID_FOXM1PATHWAY	PID_FOXM1PATHWAY	39	0.679966	1.41197	0.00308325	0.0488593	1	3439	tags=59%, list=22%, signal=75%
SENGUPTA_NASOPHARYNGEAL_CARCINOMA_WITH_LMP1_UP	SENGUPTA_NASOPHARYNGEAL_CARCINOMA_WITH_LMP1_UP	325	0.629059	1.41114	0	0.0494381	1	3321	tags=39%, list=21%, signal=49%
PECE_MAMMARY_STEM_CELL_UP	PECE_MAMMARY_STEM_CELL_UP	115	0.642027	1.41092	0	0.0495153	1	3069	tags=44%, list=19%, signal=55%
HESS_TARGETS_OF_HOXA9_AND_MEIS1_UP	HESS_TARGETS_OF_HOXA9_AND_MEIS1_UP	58	0.656291	1.41092	0.00300903	0.049407	1	3105	tags=59%, list=20%, signal=73%
MARKEY_RB1_CHRONIC_LOF_UP	MARKEY_RB1_CHRONIC_LOF_UP	110	0.642085	1.41078	0	0.0494208	1	3196	tags=55%, list=20%, signal=68%
CHICAS_RB1_TARGETS_LOW_SERUM	CHICAS_RB1_TARGETS_LOW_SERUM	71	0.646122	1.40996	0.00100604	0.0500796	1	3268	tags=49%, list=21%, signal=62%
LANG_MYB_FAMILY_TARGETS	LANG_MYB_FAMILY_TARGETS	28	0.694557	1.40911	0.0116525	0.050716	1	3711	tags=61%, list=24%, signal=79%
REACTOME_MITOTIC_G2_G2_M_PHASES	REACTOME_MITOTIC_G2_G2_M_PHASES	71	0.654397	1.40888	0.00201005	0.0508032	1	4217	tags=70%, list=27%, signal=96%
KIM_WT1_TARGETS_DN	KIM_WT1_TARGETS_DN	398	0.627404	1.408	0	0.0514721	1	3481	tags=49%, list=22%, signal=62%
RIZ_ERYTHROID_DIFFERENTIATION_CCNE1	RIZ_ERYTHROID_DIFFERENTIATION_CCNE1	38	0.669686	1.4074	0.014433	0.0518525	1	3009	tags=47%, list=19%, signal=58%
BERENJENO_ROCK_SIGNALING_NOT_VIA_RHOA_DN	BERENJENO_ROCK_SIGNALING_NOT_VIA_RHOA_DN	43	0.680772	1.40666	0.00927835	0.0523189	1	1985	tags=44%, list=13%, signal=50%
WAMUNYOKOLI_OVARIAN_CANCER_LMP_DN	WAMUNYOKOLI_OVARIAN_CANCER_LMP_DN	166	0.632936	1.40609	0	0.0526978	1	2987	tags=39%, list=19%, signal=48%
REACTOME_ACTIVATION_OF_GENES_BY_ATF4	REACTOME_ACTIVATION_OF_GENES_BY_ATF4	23	0.712869	1.40608	0.0192308	0.0525924	1	2040	tags=52%, list=13%, signal=60%
BENPORATH_ES_2	BENPORATH_ES_2	29	0.686909	1.40606	0.00936524	0.0524894	1	3621	tags=38%, list=23%, signal=49%
WHITFIELD_CELL_CYCLE_S	WHITFIELD_CELL_CYCLE_S	123	0.635768	1.40518	0	0.0531214	1	4694	tags=62%, list=30%, signal=87%
REACTOME_INTERACTION_BETWEEN_L1_AND_ANKYRINS	REACTOME_INTERACTION_BETWEEN_L1_AND_ANKYRINS	20	0.725733	1.40503	0.012973	0.0531636	1	1306	tags=10%, list=8%, signal=11%
BLALOCK_ALZHEIMERS_DISEASE_INCIPIENT_DN	BLALOCK_ALZHEIMERS_DISEASE_INCIPIENT_DN	156	0.635585	1.40453	0	0.0535023	1	3664	tags=53%, list=23%, signal=69%
REACTOME_PROTEIN_FOLDING	REACTOME_PROTEIN_FOLDING	47	0.662511	1.40437	0.00305499	0.0535588	1	3198	tags=55%, list=20%, signal=69%
TOOKER_GEMCITABINE_RESISTANCE_DN	TOOKER_GEMCITABINE_RESISTANCE_DN	114	0.639421	1.4038	0	0.0539697	1	2434	tags=44%, list=15%, signal=52%
WHITFIELD_CELL_CYCLE_G1_S	WHITFIELD_CELL_CYCLE_G1_S	114	0.633698	1.40373	0	0.0539088	1	4223	tags=60%, list=27%, signal=81%
KEGG_OLFACTORY_TRANSDUCTION	KEGG_OLFACTORY_TRANSDUCTION	293	0.627076	1.4032	0	0.0542582	1	566	tags=1%, list=4%, signal=1%
WANG_RESPONSE_TO_GSK3_INHIBITOR_SB216763_DN	WANG_RESPONSE_TO_GSK3_INHIBITOR_SB216763_DN	312	0.625922	1.40241	0	0.0548449	1	3310	tags=50%, list=21%, signal=62%
HAHTOLA_SEZARY_SYNDROM_UP	HAHTOLA_SEZARY_SYNDROM_UP	83	0.64239	1.40232	0	0.0548242	1	2400	tags=37%, list=15%, signal=44%
REACTOME_CLASS_I_MHC_MEDIATED_ANTIGEN_PROCESSING_PRESENTATION	REACTOME_CLASS_I_MHC_MEDIATED_ANTIGEN_PROCESSING_PRESENTATION	217	0.629934	1.40191	0	0.0550923	1	3052	tags=44%, list=19%, signal=54%
HOSHIDA_LIVER_CANCER_SUBCLASS_S2	HOSHIDA_LIVER_CANCER_SUBCLASS_S2	109	0.640405	1.40131	0	0.0555304	1	3156	tags=48%, list=20%, signal=59%
WANG_TUMOR_INVASIVENESS_DN	WANG_TUMOR_INVASIVENESS_DN	190	0.627009	1.40114	0	0.0555533	1	3231	tags=53%, list=21%, signal=66%
PARK_HSC_AND_MULTIPOTENT_PROGENITORS	PARK_HSC_AND_MULTIPOTENT_PROGENITORS	42	0.667626	1.40076	0.00616016	0.0557975	1	3223	tags=52%, list=20%, signal=66%
LIU_COMMON_CANCER_GENES	LIU_COMMON_CANCER_GENES	57	0.652167	1.39999	0.00202224	0.0564281	1	3041	tags=49%, list=19%, signal=61%
TAKAO_RESPONSE_TO_UVB_RADIATION_DN	TAKAO_RESPONSE_TO_UVB_RADIATION_DN	91	0.638043	1.39975	0.001002	0.0565482	1	1921	tags=37%, list=12%, signal=42%
REACTOME_UNFOLDED_PROTEIN_RESPONSE	REACTOME_UNFOLDED_PROTEIN_RESPONSE	73	0.640815	1.3994	0.00300601	0.0567571	1	3664	tags=53%, list=23%, signal=69%
HOLLEMAN_ASPARAGINASE_RESISTANCE_ALL_UP	HOLLEMAN_ASPARAGINASE_RESISTANCE_ALL_UP	18	0.726498	1.39917	0.0244444	0.0568536	1	1091	tags=33%, list=7%, signal=36%
FALVELLA_SMOKERS_WITH_LUNG_CANCER	FALVELLA_SMOKERS_WITH_LUNG_CANCER	68	0.648585	1.39852	0	0.0574135	1	2945	tags=38%, list=19%, signal=47%
BIOCARTA_G1_PATHWAY	BIOCARTA_G1_PATHWAY	27	0.685268	1.39849	0.0115911	0.0573324	1	4113	tags=70%, list=26%, signal=95%
ZHENG_GLIOBLASTOMA_PLASTICITY_UP	ZHENG_GLIOBLASTOMA_PLASTICITY_UP	231	0.627987	1.39846	0	0.0572499	1	2965	tags=43%, list=19%, signal=53%
REACTOME_ABORTIVE_ELONGATION_OF_HIV1_TRANSCRIPT_IN_THE_ABSENCE_OF_TAT	REACTOME_ABORTIVE_ELONGATION_OF_HIV1_TRANSCRIPT_IN_THE_ABSENCE_OF_TAT	23	0.703205	1.3984	0.0189873	0.0571916	1	3841	tags=78%, list=24%, signal=103%
SCIBETTA_KDM5B_TARGETS_DN	SCIBETTA_KDM5B_TARGETS_DN	67	0.643342	1.39759	0.00501505	0.0578807	1	2844	tags=51%, list=18%, signal=62%
TSENG_IRS1_TARGETS_UP	TSENG_IRS1_TARGETS_UP	106	0.63257	1.39404	0.00100301	0.0613142	1	1534	tags=33%, list=10%, signal=36%
GENTILE_UV_RESPONSE_CLUSTER_D7	GENTILE_UV_RESPONSE_CLUSTER_D7	38	0.666742	1.39396	0.00615385	0.0612644	1	1884	tags=42%, list=12%, signal=48%
BIOCARTA_CELLCYCLE_PATHWAY	BIOCARTA_CELLCYCLE_PATHWAY	22	0.702464	1.39358	0.0216685	0.0615441	1	3860	tags=73%, list=25%, signal=96%
JOHANSSON_GLIOMAGENESIS_BY_PDGFB_UP	JOHANSSON_GLIOMAGENESIS_BY_PDGFB_UP	50	0.654178	1.39349	0.0050813	0.0615214	1	1281	tags=42%, list=8%, signal=46%
KEGG_ALANINE_ASPARTATE_AND_GLUTAMATE_METABOLISM	KEGG_ALANINE_ASPARTATE_AND_GLUTAMATE_METABOLISM	31	0.678782	1.39346	0.0126582	0.0614388	1	1463	tags=32%, list=9%, signal=35%
MATTHEWS_AP1_TARGETS	MATTHEWS_AP1_TARGETS	17	0.724723	1.39302	0.0266667	0.0617655	1	2088	tags=53%, list=13%, signal=61%
REACTOME_PKB_MEDIATED_EVENTS	REACTOME_PKB_MEDIATED_EVENTS	23	0.704589	1.39213	0.027957	0.0625552	1	1776	tags=48%, list=11%, signal=54%
SMID_BREAST_CANCER_RELAPSE_IN_LUNG_UP	SMID_BREAST_CANCER_RELAPSE_IN_LUNG_UP	21	0.703074	1.39204	0.0184582	0.0625254	1	935	tags=24%, list=6%, signal=25%
MARIADASON_RESPONSE_TO_BUTYRATE_SULINDAC_4	MARIADASON_RESPONSE_TO_BUTYRATE_SULINDAC_4	17	0.717784	1.39195	0.0233333	0.0624594	1	3737	tags=59%, list=24%, signal=77%
REACTOME_MICRORNA_MIRNA_BIOGENESIS	REACTOME_MICRORNA_MIRNA_BIOGENESIS	21	0.699301	1.39126	0.0236814	0.0630737	1	3802	tags=71%, list=24%, signal=94%
REACTOME_RECRUITMENT_OF_MITOTIC_CENTROSOME_PROTEINS_AND_COMPLEXES	REACTOME_RECRUITMENT_OF_MITOTIC_CENTROSOME_PROTEINS_AND_COMPLEXES	56	0.649306	1.39092	0.0030303	0.0632913	1	5077	tags=86%, list=32%, signal=126%
BURTON_ADIPOGENESIS_11	BURTON_ADIPOGENESIS_11	52	0.650549	1.39035	0.00606061	0.0637201	1	3953	tags=67%, list=25%, signal=90%
STEARMAN_LUNG_CANCER_EARLY_VS_LATE_UP	STEARMAN_LUNG_CANCER_EARLY_VS_LATE_UP	112	0.634772	1.38993	0	0.0640627	1	3607	tags=50%, list=23%, signal=64%
MONNIER_POSTRADIATION_TUMOR_ESCAPE_UP	MONNIER_POSTRADIATION_TUMOR_ESCAPE_UP	334	0.619996	1.38989	0	0.0639586	1	3412	tags=50%, list=22%, signal=62%
NADERI_BREAST_CANCER_PROGNOSIS_UP	NADERI_BREAST_CANCER_PROGNOSIS_UP	45	0.662035	1.38973	0.00409417	0.0639567	1	2302	tags=44%, list=15%, signal=52%
BENPORATH_ES_CORE_NINE_CORRELATED	BENPORATH_ES_CORE_NINE_CORRELATED	95	0.634004	1.38908	0.001002	0.0645284	1	3659	tags=49%, list=23%, signal=64%
SEIDEN_MET_SIGNALING	SEIDEN_MET_SIGNALING	18	0.723989	1.38879	0.0209021	0.064714	1	2002	tags=72%, list=13%, signal=83%
REACTOME_RNA_POL_III_TRANSCRIPTION_TERMINATION	REACTOME_RNA_POL_III_TRANSCRIPTION_TERMINATION	19	0.714127	1.38872	0.021692	0.064652	1	3943	tags=79%, list=25%, signal=105%
DAZARD_UV_RESPONSE_CLUSTER_G6	DAZARD_UV_RESPONSE_CLUSTER_G6	131	0.628536	1.38815	0	0.0651642	1	3872	tags=54%, list=25%, signal=71%
REACTOME_APC_C_CDC20_MEDIATED_DEGRADATION_OF_CYCLIN_B	REACTOME_APC_C_CDC20_MEDIATED_DEGRADATION_OF_CYCLIN_B	17	0.711282	1.38796	0.0356347	0.0652537	1	3551	tags=76%, list=23%, signal=99%
GENTILE_UV_HIGH_DOSE_DN	GENTILE_UV_HIGH_DOSE_DN	284	0.617199	1.38781	0	0.0652651	1	3352	tags=49%, list=21%, signal=61%
BYSTROEM_CORRELATED_WITH_IL5_DN	BYSTROEM_CORRELATED_WITH_IL5_DN	61	0.648717	1.38766	0.00504541	0.0652994	1	2318	tags=38%, list=15%, signal=44%
JOHNSTONE_PARVB_TARGETS_2_DN	JOHNSTONE_PARVB_TARGETS_2_DN	278	0.620767	1.38753	0	0.0652808	1	4248	tags=62%, list=27%, signal=83%
WANG_RESPONSE_TO_FORSKOLIN_UP	WANG_RESPONSE_TO_FORSKOLIN_UP	22	0.702039	1.3873	0.0304017	0.0654097	1	2497	tags=50%, list=16%, signal=59%
HU_GENOTOXIN_ACTION_DIRECT_VS_INDIRECT_24HR	HU_GENOTOXIN_ACTION_DIRECT_VS_INDIRECT_24HR	46	0.650601	1.38683	0.010142	0.0658128	1	1629	tags=37%, list=10%, signal=41%
FLECHNER_PBL_KIDNEY_TRANSPLANT_OK_VS_DONOR_DN	FLECHNER_PBL_KIDNEY_TRANSPLANT_OK_VS_DONOR_DN	37	0.669044	1.38669	0.0146138	0.0658177	1	2874	tags=46%, list=18%, signal=56%
ZHU_CMV_ALL_UP	ZHU_CMV_ALL_UP	106	0.633533	1.38638	0	0.0660057	1	3542	tags=54%, list=22%, signal=69%
YAO_TEMPORAL_RESPONSE_TO_PROGESTERONE_CLUSTER_13	YAO_TEMPORAL_RESPONSE_TO_PROGESTERONE_CLUSTER_13	144	0.625151	1.38612	0	0.0661427	1	3544	tags=58%, list=23%, signal=74%
BURTON_ADIPOGENESIS_2	BURTON_ADIPOGENESIS_2	69	0.641968	1.38596	0.00100705	0.0661573	1	3312	tags=49%, list=21%, signal=62%
PROVENZANI_METASTASIS_UP	PROVENZANI_METASTASIS_UP	168	0.62398	1.38593	0	0.066061	1	2450	tags=38%, list=16%, signal=45%
MCGOWAN_RSP6_TARGETS_UP	MCGOWAN_RSP6_TARGETS_UP	16	0.720232	1.38553	0.0322222	0.0663476	1	1852	tags=31%, list=12%, signal=35%
BLUM_RESPONSE_TO_SALIRASIB_UP	BLUM_RESPONSE_TO_SALIRASIB_UP	227	0.619648	1.38506	0	0.0666935	1	3894	tags=53%, list=25%, signal=70%
GARGALOVIC_RESPONSE_TO_OXIDIZED_PHOSPHOLIPIDS_RED_UP	GARGALOVIC_RESPONSE_TO_OXIDIZED_PHOSPHOLIPIDS_RED_UP	16	0.734783	1.38499	0.0351076	0.0666554	1	2281	tags=50%, list=14%, signal=58%
HOFMANN_CELL_LYMPHOMA_UP	HOFMANN_CELL_LYMPHOMA_UP	44	0.657478	1.38484	0.0111562	0.0666897	1	2925	tags=43%, list=19%, signal=53%
PID_RB_1PATHWAY	PID_RB_1PATHWAY	64	0.637928	1.38443	0.00301508	0.0669315	1	3673	tags=50%, list=23%, signal=65%
GERHOLD_ADIPOGENESIS_DN	GERHOLD_ADIPOGENESIS_DN	63	0.646358	1.3844	0.00301811	0.0668297	1	2202	tags=48%, list=14%, signal=55%
JAEGER_METASTASIS_UP	JAEGER_METASTASIS_UP	39	0.659201	1.38417	0.00825593	0.0669661	1	2577	tags=46%, list=16%, signal=55%
REACTOME_PURINE_METABOLISM	REACTOME_PURINE_METABOLISM	32	0.664873	1.38391	0.0187305	0.0670747	1	2163	tags=44%, list=14%, signal=51%
SCHAEFFER_SOX9_TARGETS_IN_PROSTATE_DEVELOPMENT_DN	SCHAEFFER_SOX9_TARGETS_IN_PROSTATE_DEVELOPMENT_DN	43	0.658109	1.38382	0.00616016	0.0670414	1	3067	tags=47%, list=19%, signal=58%
REACTOME_DOUBLE_STRAND_BREAK_REPAIR	REACTOME_DOUBLE_STRAND_BREAK_REPAIR	22	0.696726	1.38371	0.0201271	0.0670321	1	3196	tags=68%, list=20%, signal=85%
SHAFFER_IRF4_TARGETS_IN_PLASMA_CELL_VS_MATURE_B_LYMPHOCYTE	SHAFFER_IRF4_TARGETS_IN_PLASMA_CELL_VS_MATURE_B_LYMPHOCYTE	63	0.644089	1.38359	0.0040282	0.0670193	1	2839	tags=43%, list=18%, signal=52%
PEPPER_CHRONIC_LYMPHOCYTIC_LEUKEMIA_DN	PEPPER_CHRONIC_LYMPHOCYTIC_LEUKEMIA_DN	18	0.716157	1.38338	0.028169	0.0671371	1	1574	tags=22%, list=10%, signal=25%
STARK_PREFRONTAL_CORTEX_22Q11_DELETION_DN	STARK_PREFRONTAL_CORTEX_22Q11_DELETION_DN	422	0.614303	1.38302	0	0.0673813	1	3270	tags=45%, list=21%, signal=55%
BIOCARTA_NDKDYNAMIN_PATHWAY	BIOCARTA_NDKDYNAMIN_PATHWAY	18	0.712322	1.38265	0.041573	0.0676601	1	2455	tags=61%, list=16%, signal=72%
REACTOME_TRANSCRIPTIONAL_ACTIVITY_OF_SMAD2_SMAD3_SMAD4_HETEROTRIMER	REACTOME_TRANSCRIPTIONAL_ACTIVITY_OF_SMAD2_SMAD3_SMAD4_HETEROTRIMER	36	0.666147	1.38221	0.0103413	0.068071	1	3865	tags=67%, list=25%, signal=88%
SLEBOS_HEAD_AND_NECK_CANCER_WITH_HPV_UP	SLEBOS_HEAD_AND_NECK_CANCER_WITH_HPV_UP	69	0.641753	1.38214	0.0030303	0.0680077	1	4511	tags=57%, list=29%, signal=79%
AMIT_EGF_RESPONSE_60_MCF10A	AMIT_EGF_RESPONSE_60_MCF10A	35	0.663215	1.38201	0.00924974	0.0680218	1	1863	tags=29%, list=12%, signal=32%
MELLMAN_TUT1_TARGETS_UP	MELLMAN_TUT1_TARGETS_UP	18	0.718603	1.3819	0.0288568	0.0680192	1	2787	tags=61%, list=18%, signal=74%
MARTORIATI_MDM4_TARGETS_FETAL_LIVER_DN	MARTORIATI_MDM4_TARGETS_FETAL_LIVER_DN	461	0.613821	1.38189	0	0.0679011	1	3883	tags=51%, list=25%, signal=65%
REACTOME_LOSS_OF_NLP_FROM_MITOTIC_CENTROSOMES	REACTOME_LOSS_OF_NLP_FROM_MITOTIC_CENTROSOMES	49	0.646315	1.38137	0.00807265	0.0683577	1	5077	tags=86%, list=32%, signal=126%
TOYOTA_TARGETS_OF_MIR34B_AND_MIR34C	TOYOTA_TARGETS_OF_MIR34B_AND_MIR34C	348	0.615954	1.38131	0	0.0682828	1	3957	tags=55%, list=25%, signal=71%
REACTOME_TRANSCRIPTION	REACTOME_TRANSCRIPTION	165	0.62485	1.38088	0	0.0686488	1	3996	tags=58%, list=25%, signal=77%
SESTO_RESPONSE_TO_UV_C1	SESTO_RESPONSE_TO_UV_C1	65	0.64635	1.38072	0.00501505	0.0686866	1	2542	tags=48%, list=16%, signal=57%
BURTON_ADIPOGENESIS_7	BURTON_ADIPOGENESIS_7	46	0.65126	1.38057	0.00511247	0.0687109	1	1801	tags=39%, list=11%, signal=44%
BOYLAN_MULTIPLE_MYELOMA_C_D_UP	BOYLAN_MULTIPLE_MYELOMA_C_D_UP	122	0.62271	1.38053	0.001001	0.0686557	1	4227	tags=50%, list=27%, signal=68%
REACTOME_MRNA_CAPPING	REACTOME_MRNA_CAPPING	27	0.681656	1.3805	0.0147524	0.0685546	1	3802	tags=78%, list=24%, signal=102%
PID_P53REGULATIONPATHWAY	PID_P53REGULATIONPATHWAY	55	0.644426	1.37939	0.00202429	0.0696337	1	4395	tags=69%, list=28%, signal=95%
REACTOME_CONVERSION_FROM_APC_C_CDC20_TO_APC_C_CDH1_IN_LATE_ANAPHASE	REACTOME_CONVERSION_FROM_APC_C_CDC20_TO_APC_C_CDH1_IN_LATE_ANAPHASE	15	0.73596	1.37899	0.039548	0.0699324	1	1471	tags=53%, list=9%, signal=59%
LOPEZ_TRANSLATION_VIA_FN1_SIGNALING	LOPEZ_TRANSLATION_VIA_FN1_SIGNALING	34	0.661006	1.37877	0.0165289	0.0700427	1	3314	tags=47%, list=21%, signal=59%
AMIT_EGF_RESPONSE_60_HELA	AMIT_EGF_RESPONSE_60_HELA	40	0.659655	1.3783	0.0123711	0.0704493	1	2667	tags=40%, list=17%, signal=48%
HOEBEKE_LYMPHOID_STEM_CELL_UP	HOEBEKE_LYMPHOID_STEM_CELL_UP	78	0.63109	1.37828	0.0040201	0.0703393	1	3197	tags=42%, list=20%, signal=53%
NIKOLSKY_BREAST_CANCER_12Q13_Q21_AMPLICON	NIKOLSKY_BREAST_CANCER_12Q13_Q21_AMPLICON	38	0.661848	1.37818	0.0124352	0.0703341	1	2804	tags=39%, list=18%, signal=48%
BIOCARTA_NO1_PATHWAY	BIOCARTA_NO1_PATHWAY	29	0.673894	1.37763	0.0343392	0.0707791	1	1173	tags=28%, list=7%, signal=30%
WENDT_COHESIN_TARGETS_UP	WENDT_COHESIN_TARGETS_UP	27	0.678751	1.37749	0.0283613	0.0708188	1	4039	tags=78%, list=26%, signal=104%
MATZUK_CENTRAL_FOR_FEMALE_FERTILITY	MATZUK_CENTRAL_FOR_FEMALE_FERTILITY	29	0.667865	1.37678	0.0293809	0.0714397	1	1389	tags=17%, list=9%, signal=19%
JIANG_VHL_TARGETS	JIANG_VHL_TARGETS	108	0.629153	1.3767	0	0.0713953	1	3166	tags=49%, list=20%, signal=61%
REACTOME_FORMATION_OF_INCISION_COMPLEX_IN_GG_NER	REACTOME_FORMATION_OF_INCISION_COMPLEX_IN_GG_NER	19	0.71247	1.37669	0.0211346	0.0712766	1	2388	tags=58%, list=15%, signal=68%
PID_CMYB_PATHWAY	PID_CMYB_PATHWAY	79	0.629805	1.37668	0.00301508	0.071168	1	2668	tags=35%, list=17%, signal=42%
REACTOME_FORMATION_OF_TRANSCRIPTION_COUPLED_NER_TC_NER_REPAIR_COMPLEX	REACTOME_FORMATION_OF_TRANSCRIPTION_COUPLED_NER_TC_NER_REPAIR_COMPLEX	27	0.674376	1.37612	0.0292887	0.0716693	1	3802	tags=67%, list=24%, signal=88%
AMIT_EGF_RESPONSE_120_MCF10A	AMIT_EGF_RESPONSE_120_MCF10A	40	0.657797	1.37606	0.0141988	0.0716135	1	4212	tags=63%, list=27%, signal=85%
PID_AURORA_A_PATHWAY	PID_AURORA_A_PATHWAY	30	0.666156	1.37597	0.0240586	0.0715869	1	4113	tags=70%, list=26%, signal=95%
BILD_CTNNB1_ONCOGENIC_SIGNATURE	BILD_CTNNB1_ONCOGENIC_SIGNATURE	62	0.640822	1.37585	0.00503018	0.0716085	1	3677	tags=47%, list=23%, signal=61%
NOUZOVA_TRETINOIN_AND_H4_ACETYLATION	NOUZOVA_TRETINOIN_AND_H4_ACETYLATION	108	0.623918	1.37567	0.00100503	0.0716748	1	3590	tags=52%, list=23%, signal=67%
GENTILE_UV_RESPONSE_CLUSTER_D4	GENTILE_UV_RESPONSE_CLUSTER_D4	51	0.65251	1.37562	0.00506073	0.0716067	1	3794	tags=63%, list=24%, signal=82%
REACTOME_RNA_POL_III_TRANSCRIPTION_INITIATION_FROM_TYPE_2_PROMOTER	REACTOME_RNA_POL_III_TRANSCRIPTION_INITIATION_FROM_TYPE_2_PROMOTER	23	0.6922	1.37559	0.015873	0.0715164	1	4487	tags=83%, list=28%, signal=115%
KRIGE_AMINO_ACID_DEPRIVATION	KRIGE_AMINO_ACID_DEPRIVATION	28	0.676661	1.37545	0.0147679	0.0715395	1	2165	tags=50%, list=14%, signal=58%
BILANGES_RAPAMYCIN_SENSITIVE_GENES	BILANGES_RAPAMYCIN_SENSITIVE_GENES	34	0.662752	1.37543	0.0135558	0.071429	1	2624	tags=41%, list=17%, signal=49%
REACTOME_METABOLISM_OF_NUCLEOTIDES	REACTOME_METABOLISM_OF_NUCLEOTIDES	67	0.636232	1.37513	0.0040404	0.0716712	1	2169	tags=40%, list=14%, signal=47%
SESTO_RESPONSE_TO_UV_C5	SESTO_RESPONSE_TO_UV_C5	46	0.650763	1.37399	0.0122574	0.0727555	1	2827	tags=50%, list=18%, signal=61%
REACTOME_ASSOCIATION_OF_TRIC_CCT_WITH_TARGET_PROTEINS_DURING_BIOSYNTHESIS	REACTOME_ASSOCIATION_OF_TRIC_CCT_WITH_TARGET_PROTEINS_DURING_BIOSYNTHESIS	25	0.6862	1.3737	0.029661	0.0729361	1	3198	tags=60%, list=20%, signal=75%
PID_AP1_PATHWAY	PID_AP1_PATHWAY	68	0.636676	1.37342	0.00302115	0.0730733	1	3063	tags=35%, list=19%, signal=44%
DEBIASI_APOPTOSIS_BY_REOVIRUS_INFECTION_UP	DEBIASI_APOPTOSIS_BY_REOVIRUS_INFECTION_UP	264	0.615298	1.37308	0	0.0733189	1	3593	tags=50%, list=23%, signal=64%
REACTOME_REGULATORY_RNA_PATHWAYS	REACTOME_REGULATORY_RNA_PATHWAYS	24	0.685593	1.37294	0.026738	0.0733479	1	3802	tags=67%, list=24%, signal=88%
BIOCARTA_NOS1_PATHWAY	BIOCARTA_NOS1_PATHWAY	19	0.705981	1.37258	0.0291577	0.0736189	1	2582	tags=37%, list=16%, signal=44%
CARD_MIR302A_TARGETS	CARD_MIR302A_TARGETS	72	0.636042	1.37256	0.00201613	0.0735095	1	3079	tags=42%, list=20%, signal=52%
VANTVEER_BREAST_CANCER_BRCA1_UP	VANTVEER_BREAST_CANCER_BRCA1_UP	32	0.66754	1.37253	0.0176715	0.0734208	1	4149	tags=66%, list=26%, signal=89%
REACTOME_FORMATION_OF_THE_HIV1_EARLY_ELONGATION_COMPLEX	REACTOME_FORMATION_OF_THE_HIV1_EARLY_ELONGATION_COMPLEX	31	0.66652	1.37177	0.0282427	0.0741259	1	3841	tags=71%, list=24%, signal=94%
PUIFFE_INVASION_INHIBITED_BY_ASCITES_DN	PUIFFE_INVASION_INHIBITED_BY_ASCITES_DN	118	0.621288	1.37149	0	0.0743639	1	3793	tags=53%, list=24%, signal=69%
KOINUMA_COLON_CANCER_MSI_DN	KOINUMA_COLON_CANCER_MSI_DN	15	0.73008	1.37135	0.0376712	0.0743847	1	2223	tags=60%, list=14%, signal=70%
GENTILE_RESPONSE_CLUSTER_D3	GENTILE_RESPONSE_CLUSTER_D3	58	0.638884	1.37055	0.00403633	0.0752616	1	2384	tags=47%, list=15%, signal=55%
REACTOME_UNBLOCKING_OF_NMDA_RECEPTOR_GLUTAMATE_BINDING_AND_ACTIVATION	REACTOME_UNBLOCKING_OF_NMDA_RECEPTOR_GLUTAMATE_BINDING_AND_ACTIVATION	15	0.741729	1.37032	0.0220264	0.0754202	1	3256	tags=20%, list=21%, signal=25%
ZHU_CMV_24_HR_UP	ZHU_CMV_24_HR_UP	82	0.632995	1.37022	0.00100402	0.0754221	1	2622	tags=46%, list=17%, signal=55%
GOLDRATH_HOMEOSTATIC_PROLIFERATION	GOLDRATH_HOMEOSTATIC_PROLIFERATION	150	0.616156	1.36982	0	0.0757703	1	3828	tags=59%, list=24%, signal=78%
REACTOME_TELOMERE_MAINTENANCE	REACTOME_TELOMERE_MAINTENANCE	54	0.640645	1.36959	0.010101	0.0759072	1	2363	tags=41%, list=15%, signal=48%
TERAO_AOX4_TARGETS_SKIN_UP	TERAO_AOX4_TARGETS_SKIN_UP	36	0.66	1.36932	0.0195072	0.0760392	1	4239	tags=64%, list=27%, signal=87%
PACHER_TARGETS_OF_IGF1_AND_IGF2_UP	PACHER_TARGETS_OF_IGF1_AND_IGF2_UP	33	0.659185	1.36867	0.0280374	0.076726	1	2436	tags=42%, list=15%, signal=50%
JIANG_AGING_CEREBRAL_CORTEX_DN	JIANG_AGING_CEREBRAL_CORTEX_DN	48	0.642928	1.36851	0.00810537	0.0767793	1	2807	tags=42%, list=18%, signal=51%
WENG_POR_TARGETS_GLOBAL_DN	WENG_POR_TARGETS_GLOBAL_DN	22	0.686947	1.36827	0.0377155	0.0769658	1	2036	tags=32%, list=13%, signal=36%
BARRIER_COLON_CANCER_RECURRENCE_UP	BARRIER_COLON_CANCER_RECURRENCE_UP	39	0.652553	1.36768	0.0164779	0.0774944	1	4350	tags=64%, list=28%, signal=88%
REACTOME_DESTABILIZATION_OF_MRNA_BY_TRISTETRAPROLIN_TTP	REACTOME_DESTABILIZATION_OF_MRNA_BY_TRISTETRAPROLIN_TTP	17	0.716809	1.36725	0.0377155	0.0778396	1	2040	tags=53%, list=13%, signal=61%
LASTOWSKA_COAMPLIFIED_WITH_MYCN	LASTOWSKA_COAMPLIFIED_WITH_MYCN	36	0.660492	1.36691	0.0208117	0.0781011	1	1084	tags=22%, list=7%, signal=24%
BERENJENO_TRANSFORMED_BY_RHOA_FOREVER_DN	BERENJENO_TRANSFORMED_BY_RHOA_FOREVER_DN	29	0.678102	1.36603	0.0168244	0.0790391	1	1699	tags=48%, list=11%, signal=54%
BROWN_MYELOID_CELL_DEVELOPMENT_DN	BROWN_MYELOID_CELL_DEVELOPMENT_DN	118	0.618837	1.36543	0	0.0796367	1	2688	tags=42%, list=17%, signal=51%
POMEROY_MEDULLOBLASTOMA_DESMOPLASIC_VS_CLASSIC_DN	POMEROY_MEDULLOBLASTOMA_DESMOPLASIC_VS_CLASSIC_DN	53	0.641084	1.36481	0.00911854	0.0801941	1	2796	tags=38%, list=18%, signal=46%
POTTI_CYTOXAN_SENSITIVITY	POTTI_CYTOXAN_SENSITIVITY	32	0.661114	1.36379	0.0218522	0.0812453	1	1032	tags=28%, list=7%, signal=30%
TIEN_INTESTINE_PROBIOTICS_2HR_DN	TIEN_INTESTINE_PROBIOTICS_2HR_DN	78	0.635199	1.36363	0	0.0813326	1	3708	tags=58%, list=24%, signal=75%
TIEN_INTESTINE_PROBIOTICS_6HR_DN	TIEN_INTESTINE_PROBIOTICS_6HR_DN	147	0.6181	1.36212	0	0.0830139	1	3364	tags=54%, list=21%, signal=68%
YAMAZAKI_TCEB3_TARGETS_DN	YAMAZAKI_TCEB3_TARGETS_DN	191	0.608562	1.36126	0	0.0839993	1	2246	tags=38%, list=14%, signal=43%
DING_LUNG_CANCER_EXPRESSION_BY_COPY_NUMBER	DING_LUNG_CANCER_EXPRESSION_BY_COPY_NUMBER	91	0.623055	1.36052	0.00300601	0.0848609	1	4559	tags=74%, list=29%, signal=103%
YIH_RESPONSE_TO_ARSENITE_C1	YIH_RESPONSE_TO_ARSENITE_C1	24	0.677009	1.36042	0.0263713	0.0848393	1	3239	tags=58%, list=21%, signal=73%
FLECHNER_PBL_KIDNEY_TRANSPLANT_REJECTED_VS_OK_DN	FLECHNER_PBL_KIDNEY_TRANSPLANT_REJECTED_VS_OK_DN	48	0.645042	1.36039	0.0143296	0.0847459	1	2118	tags=40%, list=13%, signal=46%
GINESTIER_BREAST_CANCER_ZNF217_AMPLIFIED_UP	GINESTIER_BREAST_CANCER_ZNF217_AMPLIFIED_UP	66	0.629986	1.35985	0.00201613	0.0853086	1	3916	tags=58%, list=25%, signal=76%
BAE_BRCA1_TARGETS_DN	BAE_BRCA1_TARGETS_DN	29	0.670977	1.35925	0.0209205	0.0859712	1	2977	tags=55%, list=19%, signal=68%
BIOCARTA_P53_PATHWAY	BIOCARTA_P53_PATHWAY	16	0.711438	1.35827	0.0434783	0.0870343	1	2925	tags=69%, list=19%, signal=84%
WANG_LMO4_TARGETS_DN	WANG_LMO4_TARGETS_DN	294	0.609232	1.35802	0	0.0872149	1	3988	tags=55%, list=25%, signal=72%
PYEON_CANCER_HEAD_AND_NECK_VS_CERVICAL_UP	PYEON_CANCER_HEAD_AND_NECK_VS_CERVICAL_UP	151	0.608745	1.3576	0	0.0876298	1	4028	tags=55%, list=26%, signal=73%
KEGG_UBIQUITIN_MEDIATED_PROTEOLYSIS	KEGG_UBIQUITIN_MEDIATED_PROTEOLYSIS	121	0.609402	1.35679	0.001	0.0885842	1	4552	tags=62%, list=29%, signal=87%
RADAEVA_RESPONSE_TO_IFNA1_UP	RADAEVA_RESPONSE_TO_IFNA1_UP	47	0.638715	1.35667	0.0142857	0.088579	1	3036	tags=40%, list=19%, signal=50%
CHIBA_RESPONSE_TO_TSA_DN	CHIBA_RESPONSE_TO_TSA_DN	21	0.682631	1.35648	0.0384615	0.0886894	1	3196	tags=52%, list=20%, signal=66%
BIOCARTA_FAS_PATHWAY	BIOCARTA_FAS_PATHWAY	29	0.656046	1.3558	0.0296925	0.0895028	1	3630	tags=48%, list=23%, signal=63%
SMITH_TERT_TARGETS_UP	SMITH_TERT_TARGETS_UP	134	0.616118	1.35529	0	0.0901317	1	3253	tags=51%, list=21%, signal=63%
GRADE_COLON_VS_RECTAL_CANCER_UP	GRADE_COLON_VS_RECTAL_CANCER_UP	33	0.646914	1.35519	0.0310881	0.090102	1	2922	tags=45%, list=19%, signal=56%
CEBALLOS_TARGETS_OF_TP53_AND_MYC_UP	CEBALLOS_TARGETS_OF_TP53_AND_MYC_UP	19	0.691808	1.35455	0.0477248	0.0908398	1	1265	tags=32%, list=8%, signal=34%
CREIGHTON_ENDOCRINE_THERAPY_RESISTANCE_1	CREIGHTON_ENDOCRINE_THERAPY_RESISTANCE_1	432	0.600376	1.35442	0	0.0908899	1	4066	tags=47%, list=26%, signal=62%
AZARE_NEOPLASTIC_TRANSFORMATION_BY_STAT3_DN	AZARE_NEOPLASTIC_TRANSFORMATION_BY_STAT3_DN	109	0.616871	1.35387	0.001	0.0915273	1	3304	tags=41%, list=21%, signal=52%
CHOI_ATL_CHRONIC_VS_ACUTE_DN	CHOI_ATL_CHRONIC_VS_ACUTE_DN	17	0.714909	1.35386	0.0399113	0.0913945	1	1913	tags=53%, list=12%, signal=60%
BONCI_TARGETS_OF_MIR15A_AND_MIR16_1	BONCI_TARGETS_OF_MIR15A_AND_MIR16_1	85	0.618561	1.35368	0.00200401	0.0914872	1	3210	tags=35%, list=20%, signal=44%
BIOCARTA_ATRBRCA_PATHWAY	BIOCARTA_ATRBRCA_PATHWAY	21	0.686651	1.35254	0.048913	0.09292	1	4114	tags=76%, list=26%, signal=103%
KEGG_HOMOLOGOUS_RECOMBINATION	KEGG_HOMOLOGOUS_RECOMBINATION	25	0.669574	1.35069	0.0473186	0.0953819	1	3544	tags=60%, list=23%, signal=77%
PID_NFAT_3PATHWAY	PID_NFAT_3PATHWAY	50	0.641149	1.3505	0.0111789	0.0954967	1	2737	tags=38%, list=17%, signal=46%
PID_FANCONI_PATHWAY	PID_FANCONI_PATHWAY	43	0.640782	1.34912	0.0153061	0.0972453	1	4643	tags=77%, list=29%, signal=109%
VETTER_TARGETS_OF_PRKCA_AND_ETS1_UP	VETTER_TARGETS_OF_PRKCA_AND_ETS1_UP	15	0.706491	1.34907	0.0521643	0.0971611	1	3146	tags=53%, list=20%, signal=67%
REACTOME_L1CAM_INTERACTIONS	REACTOME_L1CAM_INTERACTIONS	81	0.616991	1.34888	0.00301205	0.0972813	1	2842	tags=28%, list=18%, signal=34%
MARIADASON_RESPONSE_TO_BUTYRATE_SULINDAC_6	MARIADASON_RESPONSE_TO_BUTYRATE_SULINDAC_6	42	0.637617	1.3483	0.0298354	0.0978921	1	3079	tags=40%, list=20%, signal=50%
GENTILE_UV_RESPONSE_CLUSTER_D5	GENTILE_UV_RESPONSE_CLUSTER_D5	34	0.653203	1.34764	0.0257467	0.0986986	1	3418	tags=50%, list=22%, signal=64%
EHLERS_ANEUPLOIDY_UP	EHLERS_ANEUPLOIDY_UP	34	0.649734	1.34691	0.0215385	0.0995845	1	3599	tags=47%, list=23%, signal=61%
REACTOME_RNA_POL_III_CHAIN_ELONGATION	REACTOME_RNA_POL_III_CHAIN_ELONGATION	17	0.691776	1.34676	0.0626374	0.0996798	1	4487	tags=82%, list=28%, signal=115%
REACTOME_MITOCHONDRIAL_PROTEIN_IMPORT	REACTOME_MITOCHONDRIAL_PROTEIN_IMPORT	46	0.634733	1.34644	0.0123839	0.0999714	1	2653	tags=46%, list=17%, signal=55%
LIU_BREAST_CANCER	LIU_BREAST_CANCER	20	0.685128	1.34614	0.0394737	0.100251	1	2573	tags=40%, list=16%, signal=48%
WANG_CLIM2_TARGETS_DN	WANG_CLIM2_TARGETS_DN	150	0.60687	1.34613	0	0.100101	1	4027	tags=53%, list=26%, signal=70%
ZHONG_RESPONSE_TO_AZACITIDINE_AND_TSA_DN	ZHONG_RESPONSE_TO_AZACITIDINE_AND_TSA_DN	54	0.637008	1.34543	0.00808898	0.100996	1	4144	tags=65%, list=26%, signal=88%
CHOW_RASSF1_TARGETS_UP	CHOW_RASSF1_TARGETS_UP	26	0.662588	1.34514	0.02537	0.101263	1	2921	tags=54%, list=19%, signal=66%
REACTOME_APOPTOTIC_EXECUTION_PHASE	REACTOME_APOPTOTIC_EXECUTION_PHASE	50	0.626872	1.34497	0.00911854	0.101388	1	2297	tags=38%, list=15%, signal=44%
APPIERTO_RESPONSE_TO_FENRETINIDE_UP	APPIERTO_RESPONSE_TO_FENRETINIDE_UP	36	0.644863	1.34458	0.0323253	0.101803	1	2692	tags=47%, list=17%, signal=57%
PID_HIF1APATHWAY	PID_HIF1APATHWAY	18	0.696447	1.34432	0.0408389	0.102061	1	2044	tags=39%, list=13%, signal=45%
LAU_APOPTOSIS_CDKN2A_UP	LAU_APOPTOSIS_CDKN2A_UP	53	0.628845	1.34408	0.0193483	0.102288	1	3296	tags=51%, list=21%, signal=64%
YAO_TEMPORAL_RESPONSE_TO_PROGESTERONE_CLUSTER_17	YAO_TEMPORAL_RESPONSE_TO_PROGESTERONE_CLUSTER_17	164	0.60394	1.3439	0.001	0.102412	1	4145	tags=58%, list=26%, signal=78%
MARSHALL_VIRAL_INFECTION_RESPONSE_DN	MARSHALL_VIRAL_INFECTION_RESPONSE_DN	26	0.664666	1.34362	0.0314795	0.10269	1	2001	tags=31%, list=13%, signal=35%
CHICAS_RB1_TARGETS_SENESCENT	CHICAS_RB1_TARGETS_SENESCENT	485	0.59517	1.3432	0	0.103151	1	3712	tags=47%, list=24%, signal=59%
PARK_HSC_MARKERS	PARK_HSC_MARKERS	39	0.641943	1.34258	0.0246407	0.103893	1	2822	tags=46%, list=18%, signal=56%
HOLLEMAN_PREDNISOLONE_RESISTANCE_B_ALL_UP	HOLLEMAN_PREDNISOLONE_RESISTANCE_B_ALL_UP	19	0.693156	1.34257	0.0579235	0.103747	1	3114	tags=58%, list=20%, signal=72%
CHEOK_RESPONSE_TO_HD_MTX_UP	CHEOK_RESPONSE_TO_HD_MTX_UP	17	0.68992	1.34115	0.0593505	0.105851	1	2026	tags=35%, list=13%, signal=40%
REACTOME_SYNTHESIS_AND_INTERCONVERSION_OF_NUCLEOTIDE_DI_AND_TRIPHOSPHATES	REACTOME_SYNTHESIS_AND_INTERCONVERSION_OF_NUCLEOTIDE_DI_AND_TRIPHOSPHATES	16	0.70594	1.34113	0.0461032	0.105716	1	2483	tags=56%, list=16%, signal=67%
REACTOME_RAS_ACTIVATION_UOPN_CA2_INFUX_THROUGH_NMDA_RECEPTOR	REACTOME_RAS_ACTIVATION_UOPN_CA2_INFUX_THROUGH_NMDA_RECEPTOR	17	0.702277	1.34091	0.0466149	0.105862	1	3256	tags=29%, list=21%, signal=37%
PID_TGFBRPATHWAY	PID_TGFBRPATHWAY	52	0.626016	1.34055	0.0142712	0.106247	1	4025	tags=60%, list=26%, signal=80%
VECCHI_GASTRIC_CANCER_ADVANCED_VS_EARLY_UP	VECCHI_GASTRIC_CANCER_ADVANCED_VS_EARLY_UP	154	0.603288	1.33933	0	0.108064	1	1908	tags=21%, list=12%, signal=24%
GABRIELY_MIR21_TARGETS	GABRIELY_MIR21_TARGETS	258	0.596965	1.33887	0	0.108615	1	4709	tags=55%, list=30%, signal=77%
LIU_VAV3_PROSTATE_CARCINOGENESIS_DN	LIU_VAV3_PROSTATE_CARCINOGENESIS_DN	16	0.705517	1.33867	0.0512249	0.108775	1	2667	tags=31%, list=17%, signal=38%
GENTILE_UV_RESPONSE_CLUSTER_D9	GENTILE_UV_RESPONSE_CLUSTER_D9	21	0.671832	1.33812	0.065662	0.109525	1	2001	tags=48%, list=13%, signal=54%
JACKSON_DNMT1_TARGETS_UP	JACKSON_DNMT1_TARGETS_UP	73	0.613453	1.33799	0.00400802	0.109554	1	3760	tags=51%, list=24%, signal=66%
REACTOME_DIABETES_PATHWAYS	REACTOME_DIABETES_PATHWAYS	123	0.604513	1.33744	0	0.110227	1	3731	tags=46%, list=24%, signal=59%
SENESE_HDAC3_TARGETS_UP	SENESE_HDAC3_TARGETS_UP	428	0.593182	1.33737	0	0.110171	1	3310	tags=39%, list=21%, signal=47%
PETROVA_PROX1_TARGETS_UP	PETROVA_PROX1_TARGETS_UP	26	0.668531	1.33733	0.0394036	0.110063	1	2999	tags=46%, list=19%, signal=57%
GALE_APL_WITH_FLT3_MUTATED_UP	GALE_APL_WITH_FLT3_MUTATED_UP	45	0.631869	1.33615	0.0172764	0.11184	1	3197	tags=49%, list=20%, signal=61%
ALONSO_METASTASIS_UP	ALONSO_METASTASIS_UP	168	0.603443	1.33601	0	0.111877	1	3156	tags=44%, list=20%, signal=54%
KIM_PTEN_TARGETS_UP	KIM_PTEN_TARGETS_UP	16	0.691775	1.33581	0.0668896	0.112032	1	3408	tags=56%, list=22%, signal=72%
STEIN_ESR1_TARGETS	STEIN_ESR1_TARGETS	80	0.606825	1.33578	0.00301205	0.11192	1	3705	tags=45%, list=24%, signal=59%
MCBRYAN_PUBERTAL_BREAST_5_6WK_DN	MCBRYAN_PUBERTAL_BREAST_5_6WK_DN	119	0.607151	1.3357	0.001001	0.111888	1	3497	tags=46%, list=22%, signal=59%
ZHAN_LATE_DIFFERENTIATION_GENES_UP	ZHAN_LATE_DIFFERENTIATION_GENES_UP	32	0.648829	1.33559	0.0292887	0.111882	1	1861	tags=41%, list=12%, signal=46%
ZHOU_TNF_SIGNALING_30MIN	ZHOU_TNF_SIGNALING_30MIN	48	0.629651	1.33548	0.0142421	0.111849	1	2622	tags=44%, list=17%, signal=52%
PID_NFAT_TFPATHWAY	PID_NFAT_TFPATHWAY	44	0.628736	1.33502	0.0215827	0.112403	1	1172	tags=16%, list=7%, signal=17%
SETLUR_PROSTATE_CANCER_TMPRSS2_ERG_FUSION_UP	SETLUR_PROSTATE_CANCER_TMPRSS2_ERG_FUSION_UP	64	0.615643	1.33481	0.0141557	0.112548	1	3492	tags=42%, list=22%, signal=54%
HIRSCH_CELLULAR_TRANSFORMATION_SIGNATURE_DN	HIRSCH_CELLULAR_TRANSFORMATION_SIGNATURE_DN	88	0.613412	1.33476	0.00300601	0.112468	1	1717	tags=34%, list=11%, signal=38%
DANG_REGULATED_BY_MYC_UP	DANG_REGULATED_BY_MYC_UP	63	0.62016	1.33466	0.0111111	0.112443	1	3730	tags=60%, list=24%, signal=79%
REACTOME_SIGNALING_BY_HIPPO	REACTOME_SIGNALING_BY_HIPPO	18	0.692348	1.33454	0.0554951	0.112454	1	3362	tags=72%, list=21%, signal=92%
FAELT_B_CLL_WITH_VH_REARRANGEMENTS_DN	FAELT_B_CLL_WITH_VH_REARRANGEMENTS_DN	41	0.638768	1.3345	0.0247678	0.112355	1	2504	tags=39%, list=16%, signal=46%
TAKAO_RESPONSE_TO_UVB_RADIATION_UP	TAKAO_RESPONSE_TO_UVB_RADIATION_UP	77	0.609493	1.33415	0.00701403	0.11273	1	3369	tags=48%, list=21%, signal=61%
DACOSTA_UV_RESPONSE_VIA_ERCC3_XPCS_DN	DACOSTA_UV_RESPONSE_VIA_ERCC3_XPCS_DN	75	0.622038	1.3341	0.00801603	0.112651	1	4399	tags=63%, list=28%, signal=87%
REACTOME_INTERFERON_SIGNALING	REACTOME_INTERFERON_SIGNALING	128	0.604748	1.33314	0.001	0.113939	1	3343	tags=45%, list=21%, signal=57%
BIOCARTA_GCR_PATHWAY	BIOCARTA_GCR_PATHWAY	19	0.681417	1.33248	0.0533769	0.114867	1	1168	tags=26%, list=7%, signal=28%
NEMETH_INFLAMMATORY_RESPONSE_LPS_DN	NEMETH_INFLAMMATORY_RESPONSE_LPS_DN	30	0.655923	1.33228	0.0331606	0.115048	1	2322	tags=40%, list=15%, signal=47%
PID_ECADHERIN_NASCENTAJ_PATHWAY	PID_ECADHERIN_NASCENTAJ_PATHWAY	39	0.631747	1.33215	0.0297741	0.115075	1	2223	tags=46%, list=14%, signal=54%
BIOCARTA_ARF_PATHWAY	BIOCARTA_ARF_PATHWAY	17	0.702495	1.33204	0.0587571	0.115093	1	3066	tags=59%, list=19%, signal=73%
REACTOME_HOMOLOGOUS_RECOMBINATION_REPAIR_OF_REPLICATION_INDEPENDENT_DOUBLE_STRAND_BREAKS	REACTOME_HOMOLOGOUS_RECOMBINATION_REPAIR_OF_REPLICATION_INDEPENDENT_DOUBLE_STRAND_BREAKS	16	0.693443	1.33196	0.0712695	0.115029	1	4037	tags=81%, list=26%, signal=109%
CHARAFE_BREAST_CANCER_LUMINAL_VS_MESENCHYMAL_DN	CHARAFE_BREAST_CANCER_LUMINAL_VS_MESENCHYMAL_DN	410	0.59051	1.33148	0	0.115712	1	3216	tags=40%, list=20%, signal=50%
BARIS_THYROID_CANCER_UP	BARIS_THYROID_CANCER_UP	22	0.674807	1.331	0.0509761	0.116283	1	3175	tags=68%, list=20%, signal=85%
KIM_ALL_DISORDERS_CALB1_CORR_UP	KIM_ALL_DISORDERS_CALB1_CORR_UP	499	0.589208	1.33035	0	0.117199	1	3028	tags=36%, list=19%, signal=43%
GRABARCZYK_BCL11B_TARGETS_UP	GRABARCZYK_BCL11B_TARGETS_UP	63	0.621431	1.33033	0.0140987	0.117067	1	4233	tags=52%, list=27%, signal=71%
BIOCARTA_MEF2D_PATHWAY	BIOCARTA_MEF2D_PATHWAY	17	0.695581	1.33011	0.0605727	0.117272	1	2445	tags=41%, list=16%, signal=49%
MCMURRAY_TP53_HRAS_COOPERATION_RESPONSE_UP	MCMURRAY_TP53_HRAS_COOPERATION_RESPONSE_UP	23	0.66994	1.32926	0.056806	0.118465	1	2818	tags=57%, list=18%, signal=69%
HAHTOLA_MYCOSIS_FUNGOIDES_SKIN_DN	HAHTOLA_MYCOSIS_FUNGOIDES_SKIN_DN	26	0.660039	1.32876	0.0524109	0.119088	1	2623	tags=46%, list=17%, signal=55%
DER_IFN_GAMMA_RESPONSE_UP	DER_IFN_GAMMA_RESPONSE_UP	65	0.61044	1.32872	0.015121	0.118991	1	3296	tags=40%, list=21%, signal=50%
REACTOME_PHOSPHORYLATION_OF_THE_APC_C	REACTOME_PHOSPHORYLATION_OF_THE_APC_C	15	0.703774	1.32844	0.0600226	0.119251	1	4379	tags=87%, list=28%, signal=120%
COLIN_PILOCYTIC_ASTROCYTOMA_VS_GLIOBLASTOMA_DN	COLIN_PILOCYTIC_ASTROCYTOMA_VS_GLIOBLASTOMA_DN	26	0.658564	1.32816	0.0477707	0.119547	1	2577	tags=46%, list=16%, signal=55%
RAMASWAMY_METASTASIS_UP	RAMASWAMY_METASTASIS_UP	56	0.618982	1.32802	0.00910931	0.119576	1	4064	tags=55%, list=26%, signal=74%
DAZARD_RESPONSE_TO_UV_NHEK_DN	DAZARD_RESPONSE_TO_UV_NHEK_DN	273	0.592547	1.32751	0	0.12027	1	4454	tags=54%, list=28%, signal=74%
ZHENG_FOXP3_TARGETS_IN_THYMUS_UP	ZHENG_FOXP3_TARGETS_IN_THYMUS_UP	171	0.599291	1.32684	0	0.121175	1	4880	tags=55%, list=31%, signal=79%
YUAN_ZNF143_PARTNERS	YUAN_ZNF143_PARTNERS	18	0.688781	1.3268	0.0631929	0.121061	1	2786	tags=61%, list=18%, signal=74%
REACTOME_RNA_POL_III_TRANSCRIPTION	REACTOME_RNA_POL_III_TRANSCRIPTION	33	0.645412	1.32607	0.0382627	0.122107	1	4179	tags=64%, list=27%, signal=86%
TCGA_GLIOBLASTOMA_COPY_NUMBER_UP	TCGA_GLIOBLASTOMA_COPY_NUMBER_UP	62	0.619706	1.32597	0.0110775	0.122102	1	3390	tags=48%, list=22%, signal=61%
YU_BAP1_TARGETS	YU_BAP1_TARGETS	24	0.662232	1.32568	0.0502137	0.122404	1	4646	tags=79%, list=29%, signal=112%
REACTOME_METABOLISM_OF_AMINO_ACIDS_AND_DERIVATIVES	REACTOME_METABOLISM_OF_AMINO_ACIDS_AND_DERIVATIVES	189	0.596674	1.32551	0	0.122512	1	3191	tags=37%, list=20%, signal=46%
CHIARADONNA_NEOPLASTIC_TRANSFORMATION_KRAS_CDC25_UP	CHIARADONNA_NEOPLASTIC_TRANSFORMATION_KRAS_CDC25_UP	53	0.622431	1.3253	0.0243408	0.12272	1	2798	tags=47%, list=18%, signal=57%
SESTO_RESPONSE_TO_UV_C0	SESTO_RESPONSE_TO_UV_C0	101	0.607911	1.32497	0.001	0.123102	1	2692	tags=45%, list=17%, signal=53%
CHEN_HOXA5_TARGETS_9HR_UP	CHEN_HOXA5_TARGETS_9HR_UP	176	0.596622	1.32343	0	0.125549	1	3750	tags=48%, list=24%, signal=62%
YIH_RESPONSE_TO_ARSENITE_C2	YIH_RESPONSE_TO_ARSENITE_C2	18	0.680697	1.32325	0.0671067	0.125703	1	2850	tags=50%, list=18%, signal=61%
PID_INTEGRIN_A4B1_PATHWAY	PID_INTEGRIN_A4B1_PATHWAY	33	0.636753	1.32296	0.0417973	0.126042	1	3891	tags=45%, list=25%, signal=60%
STANELLE_E2F1_TARGETS	STANELLE_E2F1_TARGETS	26	0.665132	1.32286	0.0437567	0.126038	1	2115	tags=35%, list=13%, signal=40%
JIANG_HYPOXIA_CANCER	JIANG_HYPOXIA_CANCER	72	0.607249	1.32213	0.0110553	0.127111	1	2945	tags=43%, list=19%, signal=53%
KUNINGER_IGF1_VS_PDGFB_TARGETS_DN	KUNINGER_IGF1_VS_PDGFB_TARGETS_DN	40	0.633877	1.32195	0.0286885	0.127251	1	1751	tags=40%, list=11%, signal=45%
DAZARD_RESPONSE_TO_UV_SCC_DN	DAZARD_RESPONSE_TO_UV_SCC_DN	109	0.604686	1.32166	0.001001	0.127545	1	4349	tags=62%, list=28%, signal=86%
DORSAM_HOXA9_TARGETS_UP	DORSAM_HOXA9_TARGETS_UP	32	0.64762	1.32166	0.0397074	0.127373	1	3502	tags=53%, list=22%, signal=68%
REACTOME_AMINO_ACID_SYNTHESIS_AND_INTERCONVERSION_TRANSAMINATION	REACTOME_AMINO_ACID_SYNTHESIS_AND_INTERCONVERSION_TRANSAMINATION	16	0.709331	1.32157	0.0616592	0.12737	1	1616	tags=56%, list=10%, signal=63%
CHNG_MULTIPLE_MYELOMA_HYPERPLOID_DN	CHNG_MULTIPLE_MYELOMA_HYPERPLOID_DN	28	0.654545	1.32098	0.0412262	0.128255	1	3816	tags=61%, list=24%, signal=80%
JIANG_AGING_HYPOTHALAMUS_DN	JIANG_AGING_HYPOTHALAMUS_DN	40	0.622592	1.32047	0.0461538	0.128934	1	1501	tags=38%, list=10%, signal=41%
CAIRO_LIVER_DEVELOPMENT_UP	CAIRO_LIVER_DEVELOPMENT_UP	152	0.593993	1.32038	0	0.128896	1	2890	tags=32%, list=18%, signal=39%
OSMAN_BLADDER_CANCER_DN	OSMAN_BLADDER_CANCER_DN	314	0.586596	1.31989	0	0.129627	1	3983	tags=48%, list=25%, signal=63%
SPIRA_SMOKERS_LUNG_CANCER_UP	SPIRA_SMOKERS_LUNG_CANCER_UP	35	0.638642	1.31967	0.0396246	0.12987	1	817	tags=26%, list=5%, signal=27%
REACTOME_DESTABILIZATION_OF_MRNA_BY_KSRP	REACTOME_DESTABILIZATION_OF_MRNA_BY_KSRP	17	0.695933	1.31955	0.0692737	0.129893	1	4425	tags=82%, list=28%, signal=114%
DAZARD_UV_RESPONSE_CLUSTER_G28	DAZARD_UV_RESPONSE_CLUSTER_G28	16	0.686431	1.3184	0.0677778	0.131686	1	435	tags=19%, list=3%, signal=19%
KAPOSI_LIVER_CANCER_MET_UP	KAPOSI_LIVER_CANCER_MET_UP	17	0.690742	1.31817	0.0634573	0.131903	1	2842	tags=53%, list=18%, signal=65%
SARTIPY_BLUNTED_BY_INSULIN_RESISTANCE_UP	SARTIPY_BLUNTED_BY_INSULIN_RESISTANCE_UP	16	0.687583	1.3181	0.0766703	0.131841	1	3491	tags=63%, list=22%, signal=80%
KEGG_BASE_EXCISION_REPAIR	KEGG_BASE_EXCISION_REPAIR	33	0.637899	1.31781	0.038342	0.132139	1	4607	tags=64%, list=29%, signal=90%
SWEET_KRAS_TARGETS_DN	SWEET_KRAS_TARGETS_DN	56	0.610631	1.31758	0.0323887	0.132387	1	3489	tags=41%, list=22%, signal=53%
KYNG_ENVIRONMENTAL_STRESS_RESPONSE_UP	KYNG_ENVIRONMENTAL_STRESS_RESPONSE_UP	52	0.615566	1.31754	0.0244151	0.132267	1	2881	tags=40%, list=18%, signal=49%
REACTOME_ENOS_ACTIVATION_AND_REGULATION	REACTOME_ENOS_ACTIVATION_AND_REGULATION	19	0.678342	1.31731	0.0609756	0.132492	1	3154	tags=53%, list=20%, signal=66%
YOSHIMURA_MAPK8_TARGETS_DN	YOSHIMURA_MAPK8_TARGETS_DN	338	0.58751	1.31672	0	0.133361	1	3310	tags=42%, list=21%, signal=52%
KEGG_PYRIMIDINE_METABOLISM	KEGG_PYRIMIDINE_METABOLISM	89	0.607859	1.31645	0.005005	0.13368	1	3982	tags=60%, list=25%, signal=79%
RIZ_ERYTHROID_DIFFERENTIATION_HBZ	RIZ_ERYTHROID_DIFFERENTIATION_HBZ	38	0.633607	1.31634	0.0372285	0.133708	1	2925	tags=29%, list=19%, signal=35%
DAVICIONI_PAX_FOXO1_SIGNATURE_IN_ARMS_DN	DAVICIONI_PAX_FOXO1_SIGNATURE_IN_ARMS_DN	18	0.68853	1.31624	0.0651466	0.133679	1	3209	tags=39%, list=20%, signal=49%
PID_MYC_PATHWAY	PID_MYC_PATHWAY	23	0.659422	1.31579	0.0618337	0.134323	1	3146	tags=52%, list=20%, signal=65%
ABRAHAM_ALPC_VS_MULTIPLE_MYELOMA_DN	ABRAHAM_ALPC_VS_MULTIPLE_MYELOMA_DN	18	0.685176	1.31525	0.0803965	0.135124	1	2895	tags=50%, list=18%, signal=61%
ACEVEDO_NORMAL_TISSUE_ADJACENT_TO_LIVER_TUMOR_UP	ACEVEDO_NORMAL_TISSUE_ADJACENT_TO_LIVER_TUMOR_UP	139	0.592646	1.31513	0.001001	0.135149	1	2864	tags=38%, list=18%, signal=46%
ZHAN_EARLY_DIFFERENTIATION_GENES_DN	ZHAN_EARLY_DIFFERENTIATION_GENES_DN	39	0.630365	1.31467	0.0339506	0.135848	1	2393	tags=41%, list=15%, signal=48%
GARGALOVIC_RESPONSE_TO_OXIDIZED_PHOSPHOLIPIDS_YELLOW_UP	GARGALOVIC_RESPONSE_TO_OXIDIZED_PHOSPHOLIPIDS_YELLOW_UP	24	0.652778	1.31462	0.0688172	0.135732	1	3302	tags=50%, list=21%, signal=63%
BILANGES_SERUM_SENSITIVE_VIA_TSC2	BILANGES_SERUM_SENSITIVE_VIA_TSC2	35	0.63592	1.31387	0.0387435	0.136865	1	3210	tags=54%, list=20%, signal=68%
OXFORD_RALA_OR_RALB_TARGETS_DN	OXFORD_RALA_OR_RALB_TARGETS_DN	23	0.661091	1.3137	0.0552604	0.136985	1	1426	tags=30%, list=9%, signal=33%
HOLLMANN_APOPTOSIS_VIA_CD40_UP	HOLLMANN_APOPTOSIS_VIA_CD40_UP	177	0.590275	1.3137	0	0.136804	1	3687	tags=46%, list=23%, signal=60%
TAYLOR_METHYLATED_IN_ACUTE_LYMPHOBLASTIC_LEUKEMIA	TAYLOR_METHYLATED_IN_ACUTE_LYMPHOBLASTIC_LEUKEMIA	62	0.612569	1.31342	0.012109	0.137111	1	3110	tags=40%, list=20%, signal=50%
CHEOK_RESPONSE_TO_HD_MTX_DN	CHEOK_RESPONSE_TO_HD_MTX_DN	21	0.668258	1.31308	0.0734649	0.137515	1	4194	tags=62%, list=27%, signal=84%
CHESLER_BRAIN_HIGHEST_EXPRESSION	CHESLER_BRAIN_HIGHEST_EXPRESSION	36	0.629853	1.31299	0.0404564	0.13751	1	3457	tags=47%, list=22%, signal=60%
YORDY_RECIPROCAL_REGULATION_BY_ETS1_AND_SP100_UP	YORDY_RECIPROCAL_REGULATION_BY_ETS1_AND_SP100_UP	20	0.672808	1.31234	0.0627753	0.138523	1	2625	tags=50%, list=17%, signal=60%
GRADE_METASTASIS_DN	GRADE_METASTASIS_DN	39	0.629452	1.3121	0.0328205	0.138779	1	3191	tags=59%, list=20%, signal=74%
HOLLEMAN_VINCRISTINE_RESISTANCE_ALL_UP	HOLLEMAN_VINCRISTINE_RESISTANCE_ALL_UP	23	0.657877	1.31207	0.0610022	0.138638	1	818	tags=22%, list=5%, signal=23%
GARGALOVIC_RESPONSE_TO_OXIDIZED_PHOSPHOLIPIDS_MAGENTA_UP	GARGALOVIC_RESPONSE_TO_OXIDIZED_PHOSPHOLIPIDS_MAGENTA_UP	22	0.663008	1.31192	0.0674518	0.138731	1	4160	tags=73%, list=26%, signal=99%
BROWNE_HCMV_INFECTION_2HR_DN	BROWNE_HCMV_INFECTION_2HR_DN	47	0.611248	1.31159	0.0435664	0.139166	1	3209	tags=45%, list=20%, signal=56%
BURTON_ADIPOGENESIS_PEAK_AT_8HR	BURTON_ADIPOGENESIS_PEAK_AT_8HR	36	0.6329	1.31096	0.0361197	0.140133	1	1314	tags=36%, list=8%, signal=39%
WELCSH_BRCA1_TARGETS_UP	WELCSH_BRCA1_TARGETS_UP	179	0.591425	1.3108	0.002	0.140229	1	2332	tags=35%, list=15%, signal=41%
PID_VEGFR1_PATHWAY	PID_VEGFR1_PATHWAY	25	0.65298	1.31047	0.0532481	0.140683	1	4098	tags=64%, list=26%, signal=86%
BHATI_G2M_ARREST_BY_2METHOXYESTRADIOL_UP	BHATI_G2M_ARREST_BY_2METHOXYESTRADIOL_UP	102	0.595168	1.31045	0.004004	0.140532	1	2587	tags=38%, list=16%, signal=45%
BIOCARTA_CASPASE_PATHWAY	BIOCARTA_CASPASE_PATHWAY	21	0.661497	1.31038	0.0730643	0.140494	1	3711	tags=43%, list=24%, signal=56%
LEE_METASTASIS_AND_ALTERNATIVE_SPLICING_DN	LEE_METASTASIS_AND_ALTERNATIVE_SPLICING_DN	43	0.61605	1.30997	0.037871	0.141034	1	2209	tags=26%, list=14%, signal=30%
DAZARD_UV_RESPONSE_CLUSTER_G1	DAZARD_UV_RESPONSE_CLUSTER_G1	60	0.606226	1.30928	0.0192308	0.142189	1	3003	tags=50%, list=19%, signal=62%
REACTOME_DESTABILIZATION_OF_MRNA_BY_BRF1	REACTOME_DESTABILIZATION_OF_MRNA_BY_BRF1	17	0.685207	1.30909	0.0791209	0.142356	1	2040	tags=47%, list=13%, signal=54%
REACTOME_TRAFFICKING_OF_AMPA_RECEPTORS	REACTOME_TRAFFICKING_OF_AMPA_RECEPTORS	24	0.66131	1.30889	0.0533618	0.14255	1	3484	tags=33%, list=22%, signal=43%
SHEPARD_BMYB_MORPHOLINO_DN	SHEPARD_BMYB_MORPHOLINO_DN	176	0.586852	1.30862	0.001	0.142877	1	2645	tags=35%, list=17%, signal=42%
DUTERTRE_ESTRADIOL_RESPONSE_6HR_UP	DUTERTRE_ESTRADIOL_RESPONSE_6HR_UP	206	0.588275	1.30861	0	0.142698	1	4164	tags=50%, list=26%, signal=68%
UDAYAKUMAR_MED1_TARGETS_UP	UDAYAKUMAR_MED1_TARGETS_UP	119	0.593765	1.30846	0.001	0.142772	1	4186	tags=64%, list=27%, signal=86%
HELLER_HDAC_TARGETS_DN	HELLER_HDAC_TARGETS_DN	253	0.58707	1.30828	0	0.142921	1	2869	tags=35%, list=18%, signal=42%
BHATI_G2M_ARREST_BY_2METHOXYESTRADIOL_DN	BHATI_G2M_ARREST_BY_2METHOXYESTRADIOL_DN	107	0.593787	1.3081	0.003003	0.143069	1	2045	tags=28%, list=13%, signal=32%
MARCINIAK_ER_STRESS_RESPONSE_VIA_CHOP	MARCINIAK_ER_STRESS_RESPONSE_VIA_CHOP	24	0.654318	1.30806	0.0641026	0.142957	1	3061	tags=54%, list=19%, signal=67%
SPIELMAN_LYMPHOBLAST_EUROPEAN_VS_ASIAN_UP	SPIELMAN_LYMPHOBLAST_EUROPEAN_VS_ASIAN_UP	431	0.577571	1.30791	0	0.143035	1	3031	tags=41%, list=19%, signal=49%
BROWNE_HCMV_INFECTION_14HR_UP	BROWNE_HCMV_INFECTION_14HR_UP	131	0.59122	1.3075	0	0.143621	1	3986	tags=51%, list=25%, signal=68%
THEILGAARD_NEUTROPHIL_AT_SKIN_WOUND_UP	THEILGAARD_NEUTROPHIL_AT_SKIN_WOUND_UP	68	0.59996	1.3072	0.0221106	0.144077	1	3144	tags=41%, list=20%, signal=51%
GAZIN_EPIGENETIC_SILENCING_BY_KRAS	GAZIN_EPIGENETIC_SILENCING_BY_KRAS	25	0.651434	1.30693	0.0705128	0.144411	1	2587	tags=40%, list=16%, signal=48%
WHITEHURST_PACLITAXEL_SENSITIVITY	WHITEHURST_PACLITAXEL_SENSITIVITY	33	0.63074	1.30664	0.0479167	0.144784	1	2328	tags=27%, list=15%, signal=32%
AMUNDSON_POOR_SURVIVAL_AFTER_GAMMA_RADIATION_2G	AMUNDSON_POOR_SURVIVAL_AFTER_GAMMA_RADIATION_2G	147	0.585834	1.30573	0.002	0.146346	1	3534	tags=42%, list=22%, signal=54%
SHIPP_DLBCL_CURED_VS_FATAL_DN	SHIPP_DLBCL_CURED_VS_FATAL_DN	41	0.618387	1.30561	0.0481064	0.146402	1	1424	tags=27%, list=9%, signal=29%
HOWLIN_CITED1_TARGETS_1_DN	HOWLIN_CITED1_TARGETS_1_DN	35	0.629686	1.30528	0.0385016	0.146814	1	3828	tags=49%, list=24%, signal=64%
COLLIS_PRKDC_SUBSTRATES	COLLIS_PRKDC_SUBSTRATES	18	0.675827	1.30516	0.0691145	0.146838	1	2895	tags=50%, list=18%, signal=61%
HE_PTEN_TARGETS_UP	HE_PTEN_TARGETS_UP	16	0.682391	1.30499	0.0895692	0.146929	1	3079	tags=50%, list=20%, signal=62%
BIOCARTA_ACTINY_PATHWAY	BIOCARTA_ACTINY_PATHWAY	20	0.670356	1.30469	0.0662323	0.147241	1	3394	tags=50%, list=22%, signal=64%
WANG_RESPONSE_TO_ANDROGEN_UP	WANG_RESPONSE_TO_ANDROGEN_UP	28	0.637303	1.30456	0.0687104	0.147319	1	3249	tags=46%, list=21%, signal=58%
LUI_TARGETS_OF_PAX8_PPARG_FUSION	LUI_TARGETS_OF_PAX8_PPARG_FUSION	27	0.635371	1.30446	0.083682	0.147314	1	2018	tags=48%, list=13%, signal=55%
REACTOME_FATTY_ACYL_COA_BIOSYNTHESIS	REACTOME_FATTY_ACYL_COA_BIOSYNTHESIS	17	0.685303	1.30411	0.0748899	0.147828	1	2187	tags=35%, list=14%, signal=41%
KYNG_DNA_DAMAGE_BY_GAMMA_AND_UV_RADIATION	KYNG_DNA_DAMAGE_BY_GAMMA_AND_UV_RADIATION	84	0.599172	1.30338	0.0110999	0.149027	1	3290	tags=39%, list=21%, signal=49%
DORN_ADENOVIRUS_INFECTION_24HR_DN	DORN_ADENOVIRUS_INFECTION_24HR_DN	38	0.615598	1.30321	0.0353063	0.149174	1	3036	tags=50%, list=19%, signal=62%
YANAGIHARA_ESX1_TARGETS	YANAGIHARA_ESX1_TARGETS	28	0.630694	1.30314	0.0649215	0.149106	1	1801	tags=29%, list=11%, signal=32%
MARIADASON_RESPONSE_TO_CURCUMIN_SULINDAC_5	MARIADASON_RESPONSE_TO_CURCUMIN_SULINDAC_5	23	0.659362	1.30242	0.0553781	0.150327	1	1971	tags=39%, list=13%, signal=45%
CROONQUIST_NRAS_VS_STROMAL_STIMULATION_DN	CROONQUIST_NRAS_VS_STROMAL_STIMULATION_DN	87	0.597886	1.30221	0.00702811	0.150572	1	2917	tags=45%, list=19%, signal=55%
REACTOME_SIGNALING_BY_TGF_BETA_RECEPTOR_COMPLEX	REACTOME_SIGNALING_BY_TGF_BETA_RECEPTOR_COMPLEX	59	0.604241	1.30218	0.0242424	0.150451	1	4111	tags=61%, list=26%, signal=82%
REACTOME_INSULIN_SYNTHESIS_AND_PROCESSING	REACTOME_INSULIN_SYNTHESIS_AND_PROCESSING	20	0.663374	1.30214	0.0708833	0.150329	1	2352	tags=40%, list=15%, signal=47%
TONKS_TARGETS_OF_RUNX1_RUNX1T1_FUSION_MONOCYTE_UP	TONKS_TARGETS_OF_RUNX1_RUNX1T1_FUSION_MONOCYTE_UP	176	0.585945	1.30193	0	0.150542	1	2979	tags=40%, list=19%, signal=49%
BOUDOUKHA_BOUND_BY_IGF2BP2	BOUDOUKHA_BOUND_BY_IGF2BP2	96	0.592078	1.30184	0.00601202	0.150529	1	3270	tags=49%, list=21%, signal=61%
REACTOME_GRB2_SOS_PROVIDES_LINKAGE_TO_MAPK_SIGNALING_FOR_INTERGRINS_	REACTOME_GRB2_SOS_PROVIDES_LINKAGE_TO_MAPK_SIGNALING_FOR_INTERGRINS_	15	0.690962	1.30167	0.0854606	0.150665	1	3328	tags=47%, list=21%, signal=59%
WU_HBX_TARGETS_2_UP	WU_HBX_TARGETS_2_UP	20	0.667517	1.30091	0.0749186	0.151965	1	3078	tags=50%, list=20%, signal=62%
MOHANKUMAR_TLX1_TARGETS_UP	MOHANKUMAR_TLX1_TARGETS_UP	362	0.580236	1.30086	0	0.151854	1	3227	tags=42%, list=20%, signal=51%
GENTILE_UV_RESPONSE_CLUSTER_D2	GENTILE_UV_RESPONSE_CLUSTER_D2	38	0.626302	1.30071	0.0347648	0.151957	1	3352	tags=50%, list=21%, signal=63%
NUTT_GBM_VS_AO_GLIOMA_DN	NUTT_GBM_VS_AO_GLIOMA_DN	40	0.616201	1.30056	0.0452675	0.152041	1	4015	tags=48%, list=25%, signal=64%
WOOD_EBV_EBNA1_TARGETS_DN	WOOD_EBV_EBNA1_TARGETS_DN	41	0.617017	1.3005	0.050308	0.151972	1	993	tags=29%, list=6%, signal=31%
WENG_POR_DOSAGE	WENG_POR_DOSAGE	18	0.681999	1.30032	0.0689278	0.152182	1	709	tags=22%, list=5%, signal=23%
WARTERS_IR_RESPONSE_5GY	WARTERS_IR_RESPONSE_5GY	39	0.625479	1.29969	0.0371134	0.153209	1	2281	tags=23%, list=14%, signal=27%
BIOCARTA_UCALPAIN_PATHWAY	BIOCARTA_UCALPAIN_PATHWAY	17	0.683715	1.29965	0.0704846	0.153083	1	956	tags=24%, list=6%, signal=25%
BECKER_TAMOXIFEN_RESISTANCE_DN	BECKER_TAMOXIFEN_RESISTANCE_DN	46	0.612088	1.29951	0.0365854	0.153169	1	3922	tags=46%, list=25%, signal=61%
CHIARADONNA_NEOPLASTIC_TRANSFORMATION_CDC25_UP	CHIARADONNA_NEOPLASTIC_TRANSFORMATION_CDC25_UP	112	0.58641	1.29892	0.003003	0.154119	1	3307	tags=44%, list=21%, signal=55%
AMIT_SERUM_RESPONSE_60_MCF10A	AMIT_SERUM_RESPONSE_60_MCF10A	52	0.60549	1.29874	0.0203252	0.154303	1	2001	tags=29%, list=13%, signal=33%
KEGG_AMYOTROPHIC_LATERAL_SCLEROSIS_ALS	KEGG_AMYOTROPHIC_LATERAL_SCLEROSIS_ALS	52	0.614514	1.29871	0.030303	0.15416	1	2626	tags=31%, list=17%, signal=37%
BIOCARTA_CALCINEURIN_PATHWAY	BIOCARTA_CALCINEURIN_PATHWAY	17	0.675185	1.29861	0.0845225	0.154175	1	4482	tags=71%, list=28%, signal=99%
BAELDE_DIABETIC_NEPHROPATHY_DN	BAELDE_DIABETIC_NEPHROPATHY_DN	393	0.57622	1.2984	0	0.154386	1	3093	tags=38%, list=20%, signal=46%
LEE_LIVER_CANCER_DENA_UP	LEE_LIVER_CANCER_DENA_UP	55	0.605179	1.29786	0.034413	0.1553	1	2977	tags=36%, list=19%, signal=45%
KUROKAWA_LIVER_CANCER_CHEMOTHERAPY_DN	KUROKAWA_LIVER_CANCER_CHEMOTHERAPY_DN	38	0.632388	1.29756	0.0402477	0.155735	1	3196	tags=50%, list=20%, signal=63%
REACTOME_ACTIVATION_OF_BH3_ONLY_PROTEINS	REACTOME_ACTIVATION_OF_BH3_ONLY_PROTEINS	16	0.689412	1.29683	0.0729517	0.156987	1	2178	tags=44%, list=14%, signal=51%
SINGH_NFE2L2_TARGETS	SINGH_NFE2L2_TARGETS	15	0.69074	1.29683	0.0830489	0.156795	1	2724	tags=60%, list=17%, signal=72%
ZHAN_MULTIPLE_MYELOMA_HP_UP	ZHAN_MULTIPLE_MYELOMA_HP_UP	41	0.614151	1.29558	0.0403309	0.159079	1	4047	tags=51%, list=26%, signal=69%
OKAMOTO_LIVER_CANCER_MULTICENTRIC_OCCURRENCE_UP	OKAMOTO_LIVER_CANCER_MULTICENTRIC_OCCURRENCE_UP	22	0.651035	1.29541	0.0821918	0.159243	1	2615	tags=45%, list=17%, signal=54%
ZHENG_RESPONSE_TO_ARSENITE_DN	ZHENG_RESPONSE_TO_ARSENITE_DN	17	0.678889	1.29516	0.0891089	0.159537	1	3659	tags=53%, list=23%, signal=69%
JAIN_NFKB_SIGNALING	JAIN_NFKB_SIGNALING	66	0.603277	1.29485	0.0161128	0.159952	1	4656	tags=65%, list=30%, signal=92%
EINAV_INTERFERON_SIGNATURE_IN_CANCER	EINAV_INTERFERON_SIGNATURE_IN_CANCER	22	0.6617	1.29454	0.081741	0.160355	1	3057	tags=50%, list=19%, signal=62%
KEGG_P53_SIGNALING_PATHWAY	KEGG_P53_SIGNALING_PATHWAY	62	0.599154	1.29417	0.0241692	0.160924	1	4063	tags=50%, list=26%, signal=67%
LINDGREN_BLADDER_CANCER_WITH_LOH_IN_CHR9Q	LINDGREN_BLADDER_CANCER_WITH_LOH_IN_CHR9Q	94	0.594064	1.29331	0.00300601	0.162565	1	3250	tags=43%, list=21%, signal=53%
BUCKANOVICH_T_LYMPHOCYTE_HOMING_ON_TUMOR_UP	BUCKANOVICH_T_LYMPHOCYTE_HOMING_ON_TUMOR_UP	19	0.666855	1.29298	0.08	0.163073	1	1942	tags=37%, list=12%, signal=42%
KYNG_RESPONSE_TO_H2O2_VIA_ERCC6_UP	KYNG_RESPONSE_TO_H2O2_VIA_ERCC6_UP	36	0.619282	1.29297	0.0649485	0.162897	1	3941	tags=53%, list=25%, signal=70%
REACTOME_NEGATIVE_REGULATORS_OF_RIG_I_MDA5_SIGNALING	REACTOME_NEGATIVE_REGULATORS_OF_RIG_I_MDA5_SIGNALING	26	0.642452	1.29293	0.0670213	0.162776	1	2644	tags=42%, list=17%, signal=51%
LOPES_METHYLATED_IN_COLON_CANCER_DN	LOPES_METHYLATED_IN_COLON_CANCER_DN	28	0.636586	1.29274	0.0670157	0.162971	1	4483	tags=46%, list=28%, signal=65%
CHENG_RESPONSE_TO_NICKEL_ACETATE	CHENG_RESPONSE_TO_NICKEL_ACETATE	40	0.615785	1.29222	0.049332	0.163834	1	3882	tags=55%, list=25%, signal=73%
TAKADA_GASTRIC_CANCER_COPY_NUMBER_DN	TAKADA_GASTRIC_CANCER_COPY_NUMBER_DN	26	0.644606	1.29212	0.0701381	0.163861	1	4393	tags=38%, list=28%, signal=53%
DEBOSSCHER_NFKB_TARGETS_REPRESSED_BY_GLUCOCORTICOIDS	DEBOSSCHER_NFKB_TARGETS_REPRESSED_BY_GLUCOCORTICOIDS	21	0.659034	1.29197	0.0963597	0.163954	1	1626	tags=19%, list=10%, signal=21%
BIOCARTA_CHREBP2_PATHWAY	BIOCARTA_CHREBP2_PATHWAY	40	0.619186	1.29174	0.0513875	0.164229	1	2582	tags=43%, list=16%, signal=51%
NGUYEN_NOTCH1_TARGETS_DN	NGUYEN_NOTCH1_TARGETS_DN	81	0.594383	1.29172	0.0100301	0.164082	1	2954	tags=42%, list=19%, signal=51%
GROSS_HYPOXIA_VIA_ELK3_DN	GROSS_HYPOXIA_VIA_ELK3_DN	147	0.580902	1.29162	0.003	0.164104	1	2704	tags=37%, list=17%, signal=44%
BURTON_ADIPOGENESIS_8	BURTON_ADIPOGENESIS_8	82	0.590841	1.29158	0.0190572	0.163973	1	3641	tags=57%, list=23%, signal=74%
OSWALD_HEMATOPOIETIC_STEM_CELL_IN_COLLAGEN_GEL_UP	OSWALD_HEMATOPOIETIC_STEM_CELL_IN_COLLAGEN_GEL_UP	207	0.578764	1.29156	0	0.16384	1	2507	tags=29%, list=16%, signal=34%
BOYLAN_MULTIPLE_MYELOMA_C_UP	BOYLAN_MULTIPLE_MYELOMA_C_UP	38	0.618397	1.2914	0.0503597	0.163997	1	3595	tags=45%, list=23%, signal=58%
BROWNE_HCMV_INFECTION_18HR_UP	BROWNE_HCMV_INFECTION_18HR_UP	165	0.577671	1.29043	0	0.165918	1	4328	tags=47%, list=27%, signal=65%
APPIERTO_RESPONSE_TO_FENRETINIDE_DN	APPIERTO_RESPONSE_TO_FENRETINIDE_DN	43	0.611384	1.2897	0.0400822	0.167235	1	2951	tags=42%, list=19%, signal=51%
TANAKA_METHYLATED_IN_ESOPHAGEAL_CARCINOMA	TANAKA_METHYLATED_IN_ESOPHAGEAL_CARCINOMA	94	0.587141	1.28927	0.00801603	0.16794	1	1908	tags=19%, list=12%, signal=22%
TOMIDA_METASTASIS_UP	TOMIDA_METASTASIS_UP	21	0.650812	1.28922	0.0871905	0.167865	1	2056	tags=38%, list=13%, signal=44%
MUNSHI_MULTIPLE_MYELOMA_UP	MUNSHI_MULTIPLE_MYELOMA_UP	78	0.591428	1.28877	0.0180723	0.16864	1	2216	tags=35%, list=14%, signal=40%
NOJIMA_SFRP2_TARGETS_DN	NOJIMA_SFRP2_TARGETS_DN	23	0.63809	1.28829	0.0939168	0.169474	1	3701	tags=52%, list=23%, signal=68%
PID_ERA_GENOMIC_PATHWAY	PID_ERA_GENOMIC_PATHWAY	62	0.59809	1.28762	0.0311558	0.170683	1	3078	tags=35%, list=20%, signal=44%
MARSON_FOXP3_TARGETS_DN	MARSON_FOXP3_TARGETS_DN	47	0.606153	1.2874	0.0468432	0.170984	1	4056	tags=40%, list=26%, signal=54%
BIOCARTA_RACCYCD_PATHWAY	BIOCARTA_RACCYCD_PATHWAY	26	0.641165	1.28713	0.0687104	0.171295	1	3201	tags=58%, list=20%, signal=72%
FRASOR_RESPONSE_TO_SERM_OR_FULVESTRANT_UP	FRASOR_RESPONSE_TO_SERM_OR_FULVESTRANT_UP	18	0.664195	1.28681	0.100546	0.171815	1	2912	tags=44%, list=18%, signal=54%
YIH_RESPONSE_TO_ARSENITE_C3	YIH_RESPONSE_TO_ARSENITE_C3	33	0.624433	1.28669	0.0586387	0.171845	1	3621	tags=48%, list=23%, signal=63%
RAY_TUMORIGENESIS_BY_ERBB2_CDC25A_UP	RAY_TUMORIGENESIS_BY_ERBB2_CDC25A_UP	94	0.585835	1.28605	0.00901804	0.172995	1	2286	tags=28%, list=15%, signal=32%
FERRANDO_HOX11_NEIGHBORS	FERRANDO_HOX11_NEIGHBORS	19	0.663109	1.28587	0.0882029	0.173198	1	815	tags=37%, list=5%, signal=39%
CAIRO_HEPATOBLASTOMA_UP	CAIRO_HEPATOBLASTOMA_UP	179	0.57778	1.28558	0	0.173579	1	2862	tags=41%, list=18%, signal=49%
THILLAINADESAN_ZNF217_TARGETS_UP	THILLAINADESAN_ZNF217_TARGETS_UP	35	0.627095	1.28534	0.0558428	0.173903	1	2974	tags=54%, list=19%, signal=67%
NEMETH_INFLAMMATORY_RESPONSE_LPS_UP	NEMETH_INFLAMMATORY_RESPONSE_LPS_UP	83	0.58752	1.28487	0.0190381	0.174683	1	3561	tags=43%, list=23%, signal=56%
BRACHAT_RESPONSE_TO_METHOTREXATE_DN	BRACHAT_RESPONSE_TO_METHOTREXATE_DN	23	0.645247	1.28469	0.0807651	0.174875	1	2906	tags=39%, list=18%, signal=48%
SAGIV_CD24_TARGETS_UP	SAGIV_CD24_TARGETS_UP	22	0.646835	1.28436	0.0876623	0.175367	1	3006	tags=45%, list=19%, signal=56%
GRAHAM_NORMAL_QUIESCENT_VS_NORMAL_DIVIDING_UP	GRAHAM_NORMAL_QUIESCENT_VS_NORMAL_DIVIDING_UP	58	0.595639	1.28433	0.0383838	0.175233	1	3605	tags=31%, list=23%, signal=40%
RICKMAN_METASTASIS_UP	RICKMAN_METASTASIS_UP	263	0.57216	1.28359	0	0.176655	1	4236	tags=47%, list=27%, signal=63%
LU_AGING_BRAIN_DN	LU_AGING_BRAIN_DN	141	0.578707	1.28355	0.003	0.176517	1	2880	tags=33%, list=18%, signal=40%
PID_LKB1_PATHWAY	PID_LKB1_PATHWAY	38	0.611329	1.28328	0.0548223	0.176943	1	4113	tags=50%, list=26%, signal=68%
BIOCARTA_HIF_PATHWAY	BIOCARTA_HIF_PATHWAY	15	0.689964	1.2828	0.0871508	0.177817	1	946	tags=33%, list=6%, signal=35%
PID_HDAC_CLASSII_PATHWAY	PID_HDAC_CLASSII_PATHWAY	33	0.622503	1.28279	0.0655567	0.177627	1	2565	tags=39%, list=16%, signal=47%
HERNANDEZ_MITOTIC_ARREST_BY_DOCETAXEL_1_DN	HERNANDEZ_MITOTIC_ARREST_BY_DOCETAXEL_1_DN	35	0.623411	1.28263	0.0525773	0.177808	1	3927	tags=49%, list=25%, signal=65%
ZHONG_SECRETOME_OF_LUNG_CANCER_AND_FIBROBLAST	ZHONG_SECRETOME_OF_LUNG_CANCER_AND_FIBROBLAST	129	0.581355	1.28259	0.004	0.177685	1	2577	tags=43%, list=16%, signal=51%
DIRMEIER_LMP1_RESPONSE_LATE_UP	DIRMEIER_LMP1_RESPONSE_LATE_UP	52	0.601058	1.28136	0.041456	0.180226	1	2563	tags=42%, list=16%, signal=50%
GOTZMANN_EPITHELIAL_TO_MESENCHYMAL_TRANSITION_UP	GOTZMANN_EPITHELIAL_TO_MESENCHYMAL_TRANSITION_UP	67	0.593649	1.28124	0.0271084	0.180288	1	3179	tags=45%, list=20%, signal=56%
KEGG_CITRATE_CYCLE_TCA_CYCLE	KEGG_CITRATE_CYCLE_TCA_CYCLE	30	0.626557	1.28121	0.089876	0.180148	1	3882	tags=60%, list=25%, signal=79%
ACOSTA_PROLIFERATION_INDEPENDENT_MYC_TARGETS_UP	ACOSTA_PROLIFERATION_INDEPENDENT_MYC_TARGETS_UP	74	0.58791	1.28104	0.0271357	0.180266	1	3964	tags=49%, list=25%, signal=65%
HONMA_DOCETAXEL_RESISTANCE	HONMA_DOCETAXEL_RESISTANCE	32	0.623514	1.28083	0.0655567	0.180495	1	4690	tags=78%, list=30%, signal=111%
ZHAN_V2_LATE_DIFFERENTIATION_GENES	ZHAN_V2_LATE_DIFFERENTIATION_GENES	43	0.607182	1.28007	0.0462487	0.182021	1	3179	tags=49%, list=20%, signal=61%
TURASHVILI_BREAST_DUCTAL_CARCINOMA_VS_DUCTAL_NORMAL_UP	TURASHVILI_BREAST_DUCTAL_CARCINOMA_VS_DUCTAL_NORMAL_UP	38	0.616629	1.27984	0.0644491	0.182308	1	3435	tags=39%, list=22%, signal=50%
REACTOME_SMAD2_SMAD3_SMAD4_HETEROTRIMER_REGULATES_TRANSCRIPTION	REACTOME_SMAD2_SMAD3_SMAD4_HETEROTRIMER_REGULATES_TRANSCRIPTION	25	0.630517	1.27974	0.0937167	0.18231	1	3865	tags=60%, list=25%, signal=79%
BENPORATH_MYC_TARGETS_WITH_EBOX	BENPORATH_MYC_TARGETS_WITH_EBOX	214	0.573217	1.27957	0	0.182508	1	2820	tags=36%, list=18%, signal=43%
KEGG_SMALL_CELL_LUNG_CANCER	KEGG_SMALL_CELL_LUNG_CANCER	81	0.584337	1.27947	0.012024	0.182532	1	3201	tags=40%, list=20%, signal=49%
XU_HGF_TARGETS_INDUCED_BY_AKT1_6HR	XU_HGF_TARGETS_INDUCED_BY_AKT1_6HR	17	0.667915	1.27939	0.103604	0.182484	1	3393	tags=59%, list=22%, signal=75%
DER_IFN_ALPHA_RESPONSE_UP	DER_IFN_ALPHA_RESPONSE_UP	64	0.597435	1.27937	0.0292339	0.182315	1	3296	tags=38%, list=21%, signal=47%
LIANG_HEMATOPOIESIS_STEM_CELL_NUMBER_SMALL_VS_HUGE_UP	LIANG_HEMATOPOIESIS_STEM_CELL_NUMBER_SMALL_VS_HUGE_UP	33	0.62174	1.27822	0.0634096	0.184722	1	3029	tags=42%, list=19%, signal=52%
LINDGREN_BLADDER_CANCER_CLUSTER_1_UP	LINDGREN_BLADDER_CANCER_CLUSTER_1_UP	96	0.581539	1.27809	0.011022	0.18481	1	3437	tags=42%, list=22%, signal=53%
MARKS_ACETYLATED_NON_HISTONE_PROTEINS	MARKS_ACETYLATED_NON_HISTONE_PROTEINS	15	0.669803	1.27802	0.121868	0.184735	1	3442	tags=47%, list=22%, signal=60%
JOHNSTONE_PARVB_TARGETS_1_DN	JOHNSTONE_PARVB_TARGETS_1_DN	45	0.599999	1.27766	0.0569106	0.185326	1	3752	tags=42%, list=24%, signal=55%
LEE_AGING_MUSCLE_DN	LEE_AGING_MUSCLE_DN	42	0.609224	1.27756	0.050813	0.185322	1	2313	tags=31%, list=15%, signal=36%
LEE_CALORIE_RESTRICTION_NEOCORTEX_DN	LEE_CALORIE_RESTRICTION_NEOCORTEX_DN	84	0.586203	1.27744	0.0211268	0.185399	1	1665	tags=26%, list=11%, signal=29%
REACTOME_DOWNREGULATION_OF_TGF_BETA_RECEPTOR_SIGNALING	REACTOME_DOWNREGULATION_OF_TGF_BETA_RECEPTOR_SIGNALING	20	0.65879	1.27727	0.0942982	0.185597	1	4435	tags=75%, list=28%, signal=104%
XU_AKT1_TARGETS_6HR	XU_AKT1_TARGETS_6HR	22	0.640316	1.27725	0.0904255	0.185418	1	2844	tags=36%, list=18%, signal=44%
GENTILE_UV_RESPONSE_CLUSTER_D6	GENTILE_UV_RESPONSE_CLUSTER_D6	30	0.624711	1.27652	0.0708333	0.186889	1	2869	tags=50%, list=18%, signal=61%
PID_SYNDECAN_2_PATHWAY	PID_SYNDECAN_2_PATHWAY	31	0.619281	1.27637	0.0875912	0.187009	1	2587	tags=35%, list=16%, signal=42%
REACTOME_RNA_POL_I_TRANSCRIPTION_TERMINATION	REACTOME_RNA_POL_I_TRANSCRIPTION_TERMINATION	19	0.653868	1.27575	0.116812	0.188225	1	2337	tags=53%, list=15%, signal=62%
SIMBULAN_PARP1_TARGETS_UP	SIMBULAN_PARP1_TARGETS_UP	31	0.626344	1.27539	0.0658307	0.188846	1	2645	tags=55%, list=17%, signal=66%
GRAHAM_CML_QUIESCENT_VS_NORMAL_QUIESCENT_UP	GRAHAM_CML_QUIESCENT_VS_NORMAL_QUIESCENT_UP	79	0.592056	1.27424	0.0170512	0.191254	1	3006	tags=39%, list=19%, signal=48%
REACTOME_TGF_BETA_RECEPTOR_SIGNALING_ACTIVATES_SMADS	REACTOME_TGF_BETA_RECEPTOR_SIGNALING_ACTIVATES_SMADS	23	0.636673	1.27411	0.103854	0.19134	1	4111	tags=70%, list=26%, signal=94%
ZHAN_MULTIPLE_MYELOMA_CD1_AND_CD2_UP	ZHAN_MULTIPLE_MYELOMA_CD1_AND_CD2_UP	68	0.588157	1.27381	0.0251256	0.191803	1	3025	tags=32%, list=19%, signal=40%
LI_DCP2_BOUND_MRNA	LI_DCP2_BOUND_MRNA	80	0.586503	1.27378	0.0260782	0.191634	1	3366	tags=49%, list=21%, signal=62%
PID_TRKRPATHWAY	PID_TRKRPATHWAY	58	0.591933	1.27364	0.035461	0.191749	1	4031	tags=48%, list=26%, signal=65%
DURCHDEWALD_SKIN_CARCINOGENESIS_DN	DURCHDEWALD_SKIN_CARCINOGENESIS_DN	239	0.567851	1.27354	0	0.191747	1	3295	tags=38%, list=21%, signal=48%
REACTOME_ACTIVATION_OF_NMDA_RECEPTOR_UPON_GLUTAMATE_BINDING_AND_POSTSYNAPTIC_EVENTS	REACTOME_ACTIVATION_OF_NMDA_RECEPTOR_UPON_GLUTAMATE_BINDING_AND_POSTSYNAPTIC_EVENTS	37	0.606825	1.27275	0.0695742	0.19336	1	3450	tags=30%, list=22%, signal=38%
VANTVEER_BREAST_CANCER_ESR1_DN	VANTVEER_BREAST_CANCER_ESR1_DN	211	0.574532	1.27265	0	0.193396	1	2447	tags=33%, list=16%, signal=38%
ASTON_MAJOR_DEPRESSIVE_DISORDER_UP	ASTON_MAJOR_DEPRESSIVE_DISORDER_UP	40	0.607089	1.27248	0.0621814	0.193584	1	1928	tags=20%, list=12%, signal=23%
REACTOME_NEPHRIN_INTERACTIONS	REACTOME_NEPHRIN_INTERACTIONS	19	0.649541	1.27248	0.108049	0.19337	1	3899	tags=47%, list=25%, signal=63%
FERNANDEZ_BOUND_BY_MYC	FERNANDEZ_BOUND_BY_MYC	175	0.575907	1.27156	0.001	0.195362	1	2408	tags=32%, list=15%, signal=37%
WAMUNYOKOLI_OVARIAN_CANCER_GRADES_1_2_DN	WAMUNYOKOLI_OVARIAN_CANCER_GRADES_1_2_DN	56	0.591394	1.2714	0.0394338	0.195497	1	2966	tags=32%, list=19%, signal=39%
DEURIG_T_CELL_PROLYMPHOCYTIC_LEUKEMIA_DN	DEURIG_T_CELL_PROLYMPHOCYTIC_LEUKEMIA_DN	256	0.569171	1.27129	0	0.195517	1	4429	tags=45%, list=28%, signal=61%
YAGI_AML_RELAPSE_PROGNOSIS	YAGI_AML_RELAPSE_PROGNOSIS	31	0.614846	1.27114	0.0835073	0.195669	1	3079	tags=42%, list=20%, signal=52%
GRESHOCK_CANCER_COPY_NUMBER_UP	GRESHOCK_CANCER_COPY_NUMBER_UP	304	0.567291	1.27005	0	0.198052	1	3752	tags=42%, list=24%, signal=54%
BROWNE_HCMV_INFECTION_10HR_DN	BROWNE_HCMV_INFECTION_10HR_DN	51	0.598168	1.26993	0.0527383	0.198114	1	4406	tags=53%, list=28%, signal=73%
KEGG_MTOR_SIGNALING_PATHWAY	KEGG_MTOR_SIGNALING_PATHWAY	48	0.599171	1.26992	0.0545267	0.197912	1	3066	tags=40%, list=19%, signal=49%
GAVIN_FOXP3_TARGETS_CLUSTER_T4	GAVIN_FOXP3_TARGETS_CLUSTER_T4	84	0.585034	1.26986	0.0241206	0.197831	1	3578	tags=42%, list=23%, signal=54%
PID_MTOR_4PATHWAY	PID_MTOR_4PATHWAY	63	0.585941	1.26866	0.0363269	0.200516	1	4295	tags=56%, list=27%, signal=76%
BIOCARTA_MTOR_PATHWAY	BIOCARTA_MTOR_PATHWAY	21	0.647607	1.26797	0.109189	0.202018	1	3450	tags=62%, list=22%, signal=79%
LI_CYTIDINE_ANALOG_PATHWAY	LI_CYTIDINE_ANALOG_PATHWAY	16	0.655825	1.26794	0.141436	0.201869	1	3927	tags=50%, list=25%, signal=67%
LI_AMPLIFIED_IN_LUNG_CANCER	LI_AMPLIFIED_IN_LUNG_CANCER	170	0.570959	1.26687	0.006	0.204196	1	2217	tags=41%, list=14%, signal=47%
ALCALAY_AML_BY_NPM1_LOCALIZATION_DN	ALCALAY_AML_BY_NPM1_LOCALIZATION_DN	170	0.570741	1.26653	0.003	0.204784	1	3182	tags=38%, list=20%, signal=47%
MARSON_FOXP3_TARGETS_STIMULATED_UP	MARSON_FOXP3_TARGETS_STIMULATED_UP	25	0.64027	1.26522	0.0907127	0.207774	1	2172	tags=32%, list=14%, signal=37%
BIOCARTA_VIP_PATHWAY	BIOCARTA_VIP_PATHWAY	25	0.628353	1.26471	0.0920635	0.208816	1	2582	tags=36%, list=16%, signal=43%
WONG_IFNA2_RESISTANCE_UP	WONG_IFNA2_RESISTANCE_UP	15	0.662597	1.2647	0.120941	0.208619	1	2858	tags=40%, list=18%, signal=49%
ZHONG_SECRETOME_OF_LUNG_CANCER_AND_ENDOTHELIUM	ZHONG_SECRETOME_OF_LUNG_CANCER_AND_ENDOTHELIUM	64	0.589761	1.26451	0.0403226	0.208865	1	2112	tags=39%, list=13%, signal=45%
KEGG_LONG_TERM_POTENTIATION	KEGG_LONG_TERM_POTENTIATION	65	0.580032	1.26412	0.049545	0.209617	1	4729	tags=46%, list=30%, signal=66%
BIOCARTA_CHEMICAL_PATHWAY	BIOCARTA_CHEMICAL_PATHWAY	21	0.650384	1.26381	0.0917927	0.210195	1	2044	tags=43%, list=13%, signal=49%
SCHLOSSER_SERUM_RESPONSE_AUGMENTED_BY_MYC	SCHLOSSER_SERUM_RESPONSE_AUGMENTED_BY_MYC	94	0.581403	1.26352	0.013	0.210703	1	2862	tags=35%, list=18%, signal=43%
MATZUK_MEIOTIC_AND_DNA_REPAIR	MATZUK_MEIOTIC_AND_DNA_REPAIR	39	0.604058	1.26335	0.0663265	0.210871	1	4516	tags=46%, list=29%, signal=65%
WANG_METHYLATED_IN_BREAST_CANCER	WANG_METHYLATED_IN_BREAST_CANCER	32	0.617568	1.26334	0.075	0.210669	1	828	tags=28%, list=5%, signal=30%
KAN_RESPONSE_TO_ARSENIC_TRIOXIDE	KAN_RESPONSE_TO_ARSENIC_TRIOXIDE	105	0.574477	1.2633	0.013	0.210519	1	2977	tags=34%, list=19%, signal=42%
BYSTROEM_CORRELATED_WITH_IL5_UP	BYSTROEM_CORRELATED_WITH_IL5_UP	51	0.597851	1.26278	0.0597771	0.211671	1	3760	tags=45%, list=24%, signal=59%
BIOCARTA_TEL_PATHWAY	BIOCARTA_TEL_PATHWAY	18	0.661458	1.26274	0.11391	0.211533	1	4429	tags=78%, list=28%, signal=108%
AIYAR_COBRA1_TARGETS_UP	AIYAR_COBRA1_TARGETS_UP	36	0.604021	1.26268	0.0709812	0.211438	1	759	tags=19%, list=5%, signal=20%
REACTOME_RNA_POL_III_TRANSCRIPTION_INITIATION_FROM_TYPE_3_PROMOTER	REACTOME_RNA_POL_III_TRANSCRIPTION_INITIATION_FROM_TYPE_3_PROMOTER	26	0.62426	1.26215	0.103704	0.21245	1	5607	tags=81%, list=36%, signal=125%
CUI_GLUCOSE_DEPRIVATION	CUI_GLUCOSE_DEPRIVATION	56	0.593289	1.26211	0.0536981	0.212334	1	2063	tags=36%, list=13%, signal=41%
BENPORATH_OCT4_TARGETS	BENPORATH_OCT4_TARGETS	260	0.565159	1.26202	0.002	0.212338	1	3594	tags=39%, list=23%, signal=50%
GUTIERREZ_MULTIPLE_MYELOMA_DN	GUTIERREZ_MULTIPLE_MYELOMA_DN	30	0.62129	1.26182	0.0794492	0.212614	1	4186	tags=70%, list=27%, signal=95%
PID_RAC1_REG_PATHWAY	PID_RAC1_REG_PATHWAY	36	0.607446	1.26158	0.0769231	0.212947	1	2118	tags=28%, list=13%, signal=32%
HASLINGER_B_CLL_WITH_CHROMOSOME_12_TRISOMY	HASLINGER_B_CLL_WITH_CHROMOSOME_12_TRISOMY	22	0.638105	1.26133	0.102925	0.213344	1	3754	tags=59%, list=24%, signal=77%
GOTZMANN_EPITHELIAL_TO_MESENCHYMAL_TRANSITION_DN	GOTZMANN_EPITHELIAL_TO_MESENCHYMAL_TRANSITION_DN	200	0.563488	1.2594	0.002	0.218043	1	2586	tags=38%, list=16%, signal=45%
TONG_INTERACT_WITH_PTTG1	TONG_INTERACT_WITH_PTTG1	42	0.601439	1.25936	0.0642202	0.217888	1	2931	tags=43%, list=19%, signal=53%
PID_SMAD2_3PATHWAY	PID_SMAD2_3PATHWAY	17	0.660996	1.25862	0.108527	0.219579	1	3865	tags=59%, list=25%, signal=78%
NGUYEN_NOTCH1_TARGETS_UP	NGUYEN_NOTCH1_TARGETS_UP	28	0.615783	1.25798	0.0957447	0.220982	1	2844	tags=39%, list=18%, signal=48%
KYNG_WERNER_SYNDROM_AND_NORMAL_AGING_DN	KYNG_WERNER_SYNDROM_AND_NORMAL_AGING_DN	190	0.566999	1.25784	0.005	0.221094	1	3239	tags=37%, list=21%, signal=46%
SCHAEFFER_PROSTATE_DEVELOPMENT_6HR_DN	SCHAEFFER_PROSTATE_DEVELOPMENT_6HR_DN	453	0.557352	1.25762	0	0.221443	1	3292	tags=40%, list=21%, signal=49%
BIOCARTA_CDC42RAC_PATHWAY	BIOCARTA_CDC42RAC_PATHWAY	16	0.653757	1.25745	0.13029	0.221638	1	1307	tags=38%, list=8%, signal=41%
REACTOME_CTLA4_INHIBITORY_SIGNALING	REACTOME_CTLA4_INHIBITORY_SIGNALING	21	0.6442	1.25648	0.108742	0.22385	1	4124	tags=57%, list=26%, signal=77%
DACOSTA_UV_RESPONSE_VIA_ERCC3_TTD_DN	DACOSTA_UV_RESPONSE_VIA_ERCC3_TTD_DN	69	0.578803	1.25637	0.0431727	0.223909	1	4399	tags=52%, list=28%, signal=72%
IVANOVA_HEMATOPOIESIS_LATE_PROGENITOR	IVANOVA_HEMATOPOIESIS_LATE_PROGENITOR	444	0.557209	1.25636	0	0.223696	1	3458	tags=39%, list=22%, signal=49%
HAHTOLA_MYCOSIS_FUNGOIDES_SKIN_UP	HAHTOLA_MYCOSIS_FUNGOIDES_SKIN_UP	155	0.567684	1.25527	0.005005	0.226389	1	3979	tags=51%, list=25%, signal=68%
MCDOWELL_ACUTE_LUNG_INJURY_UP	MCDOWELL_ACUTE_LUNG_INJURY_UP	44	0.597022	1.2552	0.071281	0.22631	1	2165	tags=32%, list=14%, signal=37%
BIOCARTA_VEGF_PATHWAY	BIOCARTA_VEGF_PATHWAY	28	0.616025	1.25506	0.107966	0.226444	1	4475	tags=61%, list=28%, signal=85%
KEGG_GLIOMA	KEGG_GLIOMA	61	0.577778	1.25454	0.0482897	0.227605	1	5031	tags=54%, list=32%, signal=79%
HOLLEMAN_PREDNISOLONE_RESISTANCE_ALL_DN	HOLLEMAN_PREDNISOLONE_RESISTANCE_ALL_DN	17	0.647224	1.25416	0.135165	0.228307	1	4087	tags=65%, list=26%, signal=87%
REACTOME_P130CAS_LINKAGE_TO_MAPK_SIGNALING_FOR_INTEGRINS	REACTOME_P130CAS_LINKAGE_TO_MAPK_SIGNALING_FOR_INTEGRINS	15	0.660643	1.25406	0.135556	0.228315	1	3891	tags=47%, list=25%, signal=62%
BOYLAN_MULTIPLE_MYELOMA_C_CLUSTER_UP	BOYLAN_MULTIPLE_MYELOMA_C_CLUSTER_UP	32	0.610062	1.25402	0.101464	0.228179	1	3595	tags=50%, list=23%, signal=65%
HEIDENBLAD_AMPLICON_8Q24_UP	HEIDENBLAD_AMPLICON_8Q24_UP	29	0.620346	1.25372	0.0935175	0.228645	1	2820	tags=41%, list=18%, signal=50%
WANG_RESPONSE_TO_BEXAROTENE_UP	WANG_RESPONSE_TO_BEXAROTENE_UP	31	0.618318	1.25369	0.108921	0.228492	1	1632	tags=23%, list=10%, signal=25%
REACTOME_POST_NMDA_RECEPTOR_ACTIVATION_EVENTS	REACTOME_POST_NMDA_RECEPTOR_ACTIVATION_EVENTS	33	0.608038	1.25338	0.0889121	0.229083	1	3450	tags=33%, list=22%, signal=43%
GEISS_RESPONSE_TO_DSRNA_UP	GEISS_RESPONSE_TO_DSRNA_UP	36	0.594571	1.25318	0.0903427	0.229386	1	1998	tags=33%, list=13%, signal=38%
SHEPARD_CRUSH_AND_BURN_MUTANT_UP	SHEPARD_CRUSH_AND_BURN_MUTANT_UP	170	0.56532	1.25287	0.002	0.229925	1	3172	tags=41%, list=20%, signal=50%
CONCANNON_APOPTOSIS_BY_EPOXOMICIN_DN	CONCANNON_APOPTOSIS_BY_EPOXOMICIN_DN	148	0.564504	1.25186	0.002	0.232407	1	3031	tags=33%, list=19%, signal=41%
ZHU_CMV_8_HR_UP	ZHU_CMV_8_HR_UP	40	0.591003	1.25151	0.0938144	0.233102	1	3811	tags=48%, list=24%, signal=63%
LINDSTEDT_DENDRITIC_CELL_MATURATION_A	LINDSTEDT_DENDRITIC_CELL_MATURATION_A	60	0.586545	1.25139	0.047379	0.233186	1	1688	tags=20%, list=11%, signal=22%
LIN_MELANOMA_COPY_NUMBER_DN	LIN_MELANOMA_COPY_NUMBER_DN	35	0.602145	1.25088	0.0945529	0.234296	1	4675	tags=71%, list=30%, signal=101%
BIOCARTA_TNFR1_PATHWAY	BIOCARTA_TNFR1_PATHWAY	29	0.617446	1.25086	0.100535	0.234096	1	3630	tags=45%, list=23%, signal=58%
PURBEY_TARGETS_OF_CTBP1_AND_SATB1_UP	PURBEY_TARGETS_OF_CTBP1_AND_SATB1_UP	73	0.580675	1.25061	0.0393542	0.234565	1	2116	tags=33%, list=13%, signal=38%
GARGALOVIC_RESPONSE_TO_OXIDIZED_PHOSPHOLIPIDS_BLUE_UP	GARGALOVIC_RESPONSE_TO_OXIDIZED_PHOSPHOLIPIDS_BLUE_UP	108	0.565834	1.25051	0.0190381	0.234563	1	3556	tags=42%, list=23%, signal=53%
GRUETZMANN_PANCREATIC_CANCER_UP	GRUETZMANN_PANCREATIC_CANCER_UP	325	0.557519	1.25045	0	0.23447	1	2895	tags=38%, list=18%, signal=45%
STAMBOLSKY_BOUND_BY_MUTATED_TP53	STAMBOLSKY_BOUND_BY_MUTATED_TP53	15	0.665487	1.25012	0.132139	0.235096	1	2682	tags=33%, list=17%, signal=40%
PID_P73PATHWAY	PID_P73PATHWAY	71	0.577511	1.25	0.0380762	0.235161	1	4553	tags=49%, list=29%, signal=69%
PENG_GLUTAMINE_DEPRIVATION_UP	PENG_GLUTAMINE_DEPRIVATION_UP	36	0.600661	1.24974	0.0973085	0.235588	1	1588	tags=28%, list=10%, signal=31%
TOMLINS_PROSTATE_CANCER_UP	TOMLINS_PROSTATE_CANCER_UP	36	0.607813	1.24972	0.0782881	0.235389	1	1893	tags=39%, list=12%, signal=44%
WANG_SMARCE1_TARGETS_DN	WANG_SMARCE1_TARGETS_DN	307	0.556854	1.24957	0	0.235501	1	4086	tags=47%, list=26%, signal=62%
GALLUZZI_PERMEABILIZE_MITOCHONDRIA	GALLUZZI_PERMEABILIZE_MITOCHONDRIA	42	0.592477	1.24865	0.0830769	0.237795	1	4429	tags=50%, list=28%, signal=69%
BIOCARTA_G2_PATHWAY	BIOCARTA_G2_PATHWAY	23	0.630301	1.24813	0.110151	0.238934	1	4281	tags=74%, list=27%, signal=101%
BIOCARTA_IGF1MTOR_PATHWAY	BIOCARTA_IGF1MTOR_PATHWAY	19	0.6399	1.24812	0.142857	0.23871	1	4113	tags=74%, list=26%, signal=100%
ADDYA_ERYTHROID_DIFFERENTIATION_BY_HEMIN	ADDYA_ERYTHROID_DIFFERENTIATION_BY_HEMIN	65	0.572467	1.24773	0.0461847	0.239517	1	3032	tags=31%, list=19%, signal=38%
CHANDRAN_METASTASIS_UP	CHANDRAN_METASTASIS_UP	169	0.560855	1.24741	0.001	0.240151	1	4113	tags=47%, list=26%, signal=63%
GYORFFY_MITOXANTRONE_RESISTANCE	GYORFFY_MITOXANTRONE_RESISTANCE	47	0.586834	1.24726	0.0753564	0.240316	1	3667	tags=34%, list=23%, signal=44%
BIOCARTA_NFAT_PATHWAY	BIOCARTA_NFAT_PATHWAY	51	0.584713	1.24723	0.0732452	0.240143	1	4466	tags=45%, list=28%, signal=63%
MATZUK_SPERMATOCYTE	MATZUK_SPERMATOCYTE	69	0.577972	1.24719	0.0422961	0.239994	1	4429	tags=46%, list=28%, signal=64%
SCHAEFFER_PROSTATE_DEVELOPMENT_6HR_UP	SCHAEFFER_PROSTATE_DEVELOPMENT_6HR_UP	155	0.559632	1.247	0.006	0.240238	1	3533	tags=38%, list=22%, signal=49%
MARZEC_IL2_SIGNALING_UP	MARZEC_IL2_SIGNALING_UP	107	0.569048	1.24668	0.0180361	0.240864	1	3960	tags=42%, list=25%, signal=56%
MCCLUNG_COCAIN_REWARD_4WK	MCCLUNG_COCAIN_REWARD_4WK	72	0.574201	1.24662	0.0492958	0.240762	1	4034	tags=36%, list=26%, signal=48%
ROSS_LEUKEMIA_WITH_MLL_FUSIONS	ROSS_LEUKEMIA_WITH_MLL_FUSIONS	69	0.575317	1.24651	0.0502513	0.24079	1	1424	tags=25%, list=9%, signal=27%
CHEN_PDGF_TARGETS	CHEN_PDGF_TARGETS	17	0.652398	1.24639	0.115684	0.240853	1	4378	tags=65%, list=28%, signal=90%
REACTOME_AMINO_ACID_TRANSPORT_ACROSS_THE_PLASMA_MEMBRANE	REACTOME_AMINO_ACID_TRANSPORT_ACROSS_THE_PLASMA_MEMBRANE	30	0.609712	1.24624	0.107256	0.241027	1	3312	tags=30%, list=21%, signal=38%
BIOCARTA_ATM_PATHWAY	BIOCARTA_ATM_PATHWAY	20	0.633577	1.2458	0.137555	0.241934	1	4360	tags=70%, list=28%, signal=97%
ONKEN_UVEAL_MELANOMA_DN	ONKEN_UVEAL_MELANOMA_DN	469	0.553199	1.24577	0	0.241756	1	3457	tags=37%, list=22%, signal=46%
LEE_AGING_NEOCORTEX_UP	LEE_AGING_NEOCORTEX_UP	85	0.567927	1.24542	0.039039	0.242437	1	1817	tags=29%, list=12%, signal=33%
PID_NFKAPPABCANONICALPATHWAY	PID_NFKAPPABCANONICALPATHWAY	23	0.620575	1.24405	0.120172	0.245951	1	4037	tags=52%, list=26%, signal=70%
BROWNE_HCMV_INFECTION_8HR_UP	BROWNE_HCMV_INFECTION_8HR_UP	89	0.567354	1.24399	0.0281407	0.24587	1	2925	tags=31%, list=19%, signal=38%
GROSS_HYPOXIA_VIA_ELK3_UP	GROSS_HYPOXIA_VIA_ELK3_UP	189	0.559801	1.24398	0.001	0.245615	1	3090	tags=42%, list=20%, signal=52%
HILLION_HMGA1B_TARGETS	HILLION_HMGA1B_TARGETS	89	0.569585	1.2439	0.0351053	0.245583	1	3257	tags=42%, list=21%, signal=52%
SMIRNOV_RESPONSE_TO_IR_2HR_UP	SMIRNOV_RESPONSE_TO_IR_2HR_UP	42	0.587031	1.24345	0.0921187	0.246548	1	3621	tags=43%, list=23%, signal=56%
PID_ILK_PATHWAY	PID_ILK_PATHWAY	45	0.587642	1.24292	0.0986639	0.247739	1	3674	tags=60%, list=23%, signal=78%
PID_IL2_STAT5PATHWAY	PID_IL2_STAT5PATHWAY	30	0.608801	1.24281	0.119959	0.247815	1	3328	tags=33%, list=21%, signal=42%
IVANOVA_HEMATOPOIESIS_STEM_CELL_SHORT_TERM	IVANOVA_HEMATOPOIESIS_STEM_CELL_SHORT_TERM	27	0.617398	1.24263	0.117342	0.248021	1	4079	tags=59%, list=26%, signal=80%
ZHAN_V1_LATE_DIFFERENTIATION_GENES_DN	ZHAN_V1_LATE_DIFFERENTIATION_GENES_DN	15	0.654285	1.24248	0.15411	0.248143	1	2736	tags=47%, list=17%, signal=56%
PICCALUGA_ANGIOIMMUNOBLASTIC_LYMPHOMA_DN	PICCALUGA_ANGIOIMMUNOBLASTIC_LYMPHOMA_DN	111	0.566635	1.24246	0.02	0.247931	1	4671	tags=50%, list=30%, signal=71%
CHARAFE_BREAST_CANCER_LUMINAL_VS_BASAL_DN	CHARAFE_BREAST_CANCER_LUMINAL_VS_BASAL_DN	392	0.552802	1.24227	0	0.248213	1	3242	tags=37%, list=21%, signal=45%
RIGGINS_TAMOXIFEN_RESISTANCE_DN	RIGGINS_TAMOXIFEN_RESISTANCE_DN	193	0.561673	1.24227	0.002	0.247966	1	4208	tags=44%, list=27%, signal=59%
REACTOME_CREB_PHOSPHORYLATION_THROUGH_THE_ACTIVATION_OF_RAS	REACTOME_CREB_PHOSPHORYLATION_THROUGH_THE_ACTIVATION_OF_RAS	27	0.610711	1.24224	0.116597	0.247793	1	3450	tags=37%, list=22%, signal=47%
REACTOME_MEIOSIS	REACTOME_MEIOSIS	83	0.570664	1.24197	0.0311558	0.24826	1	3215	tags=35%, list=20%, signal=44%
BROWNE_HCMV_INFECTION_20HR_DN	BROWNE_HCMV_INFECTION_20HR_DN	93	0.568306	1.2419	0.0270541	0.248209	1	3323	tags=40%, list=21%, signal=50%
MOSERLE_IFNA_RESPONSE	MOSERLE_IFNA_RESPONSE	22	0.619494	1.24158	0.131236	0.248765	1	3036	tags=36%, list=19%, signal=45%
REACTOME_ADAPTIVE_IMMUNE_SYSTEM	REACTOME_ADAPTIVE_IMMUNE_SYSTEM	467	0.550013	1.24149	0	0.248784	1	3073	tags=34%, list=20%, signal=41%
MIDORIKAWA_AMPLIFIED_IN_LIVER_CANCER	MIDORIKAWA_AMPLIFIED_IN_LIVER_CANCER	40	0.594734	1.24142	0.0787321	0.248705	1	3431	tags=40%, list=22%, signal=51%
PODAR_RESPONSE_TO_ADAPHOSTIN_UP	PODAR_RESPONSE_TO_ADAPHOSTIN_UP	129	0.563436	1.24036	0.013	0.251392	1	3462	tags=39%, list=22%, signal=49%
FLECHNER_PBL_KIDNEY_TRANSPLANT_REJECTED_VS_OK_UP	FLECHNER_PBL_KIDNEY_TRANSPLANT_REJECTED_VS_OK_UP	59	0.575735	1.24019	0.0603622	0.251596	1	2427	tags=41%, list=15%, signal=48%
ZHANG_INTERFERON_RESPONSE	ZHANG_INTERFERON_RESPONSE	20	0.633618	1.23971	0.140541	0.252726	1	3036	tags=45%, list=19%, signal=56%
CLASPER_LYMPHATIC_VESSELS_DURING_METASTASIS_DN	CLASPER_LYMPHATIC_VESSELS_DURING_METASTASIS_DN	33	0.602849	1.2397	0.0879007	0.252498	1	1357	tags=27%, list=9%, signal=30%
HELLER_HDAC_TARGETS_SILENCED_BY_METHYLATION_DN	HELLER_HDAC_TARGETS_SILENCED_BY_METHYLATION_DN	242	0.556211	1.23967	0	0.252334	1	2386	tags=31%, list=15%, signal=35%
PID_FAK_PATHWAY	PID_FAK_PATHWAY	57	0.581226	1.23958	0.0699088	0.252308	1	3899	tags=47%, list=25%, signal=63%
MAHAJAN_RESPONSE_TO_IL1A_DN	MAHAJAN_RESPONSE_TO_IL1A_DN	73	0.577049	1.23958	0.0472837	0.25207	1	4396	tags=51%, list=28%, signal=70%
WINTER_HYPOXIA_UP	WINTER_HYPOXIA_UP	78	0.567255	1.23939	0.0501504	0.252316	1	2645	tags=36%, list=17%, signal=43%
LANDIS_ERBB2_BREAST_TUMORS_65_UP	LANDIS_ERBB2_BREAST_TUMORS_65_UP	20	0.632661	1.23931	0.136414	0.252286	1	2009	tags=30%, list=13%, signal=34%
ALCALA_APOPTOSIS	ALCALA_APOPTOSIS	79	0.57097	1.23887	0.0401606	0.253279	1	3176	tags=35%, list=20%, signal=44%
JAZAERI_BREAST_CANCER_BRCA1_VS_BRCA2_UP	JAZAERI_BREAST_CANCER_BRCA1_VS_BRCA2_UP	43	0.58792	1.23862	0.0794297	0.253718	1	2643	tags=40%, list=17%, signal=47%
ZHENG_BOUND_BY_FOXP3	ZHENG_BOUND_BY_FOXP3	427	0.550286	1.23853	0	0.253738	1	4598	tags=39%, list=29%, signal=54%
HUANG_DASATINIB_RESISTANCE_UP	HUANG_DASATINIB_RESISTANCE_UP	75	0.566249	1.23808	0.056338	0.254723	1	2389	tags=33%, list=15%, signal=39%
NUNODA_RESPONSE_TO_DASATINIB_IMATINIB_UP	NUNODA_RESPONSE_TO_DASATINIB_IMATINIB_UP	28	0.610074	1.23769	0.121693	0.255567	1	3673	tags=54%, list=23%, signal=70%
PID_CASPASE_PATHWAY	PID_CASPASE_PATHWAY	49	0.578009	1.23752	0.08308	0.255827	1	2112	tags=29%, list=13%, signal=33%
POOLA_INVASIVE_BREAST_CANCER_UP	POOLA_INVASIVE_BREAST_CANCER_UP	247	0.552587	1.23679	0.004	0.257638	1	3202	tags=26%, list=20%, signal=32%
ELVIDGE_HYPOXIA_DN	ELVIDGE_HYPOXIA_DN	129	0.558996	1.23664	0.019	0.25779	1	2681	tags=38%, list=17%, signal=45%
MYLLYKANGAS_AMPLIFICATION_HOT_SPOT_17	MYLLYKANGAS_AMPLIFICATION_HOT_SPOT_17	17	0.644902	1.23648	0.156841	0.257968	1	3960	tags=53%, list=25%, signal=71%
BROWNE_HCMV_INFECTION_4HR_UP	BROWNE_HCMV_INFECTION_4HR_UP	50	0.572705	1.23526	0.0868233	0.261223	1	3378	tags=32%, list=21%, signal=41%
YAO_TEMPORAL_RESPONSE_TO_PROGESTERONE_CLUSTER_2	YAO_TEMPORAL_RESPONSE_TO_PROGESTERONE_CLUSTER_2	76	0.571764	1.2348	0.0492958	0.262312	1	1846	tags=24%, list=12%, signal=27%
DORSAM_HOXA9_TARGETS_DN	DORSAM_HOXA9_TARGETS_DN	31	0.594215	1.23476	0.125	0.262167	1	1681	tags=35%, list=11%, signal=40%
KORKOLA_SEMINOMA_UP	KORKOLA_SEMINOMA_UP	36	0.588703	1.23474	0.127179	0.261961	1	4358	tags=53%, list=28%, signal=73%
BREDEMEYER_RAG_SIGNALING_NOT_VIA_ATM_UP	BREDEMEYER_RAG_SIGNALING_NOT_VIA_ATM_UP	44	0.587103	1.23471	0.088685	0.261784	1	3416	tags=34%, list=22%, signal=43%
HUANG_GATA2_TARGETS_DN	HUANG_GATA2_TARGETS_DN	67	0.571698	1.23466	0.0684105	0.261651	1	3307	tags=43%, list=21%, signal=55%
RICKMAN_TUMOR_DIFFERENTIATED_WELL_VS_POORLY_UP	RICKMAN_TUMOR_DIFFERENTIATED_WELL_VS_POORLY_UP	198	0.556818	1.23429	0.003	0.262467	1	4352	tags=47%, list=28%, signal=65%
REACTOME_RNA_POL_I_TRANSCRIPTION_INITIATION	REACTOME_RNA_POL_I_TRANSCRIPTION_INITIATION	21	0.630127	1.23425	0.14377	0.26232	1	2337	tags=48%, list=15%, signal=56%
HOWLIN_CITED1_TARGETS_1_UP	HOWLIN_CITED1_TARGETS_1_UP	29	0.607718	1.23423	0.116842	0.262117	1	2637	tags=34%, list=17%, signal=41%
IVANOVA_HEMATOPOIESIS_EARLY_PROGENITOR	IVANOVA_HEMATOPOIESIS_EARLY_PROGENITOR	438	0.546881	1.2337	0	0.263334	1	4445	tags=45%, list=28%, signal=62%
KARAKAS_TGFB1_SIGNALING	KARAKAS_TGFB1_SIGNALING	17	0.647782	1.23359	0.145903	0.263381	1	2953	tags=47%, list=19%, signal=58%
DARWICHE_PAPILLOMA_RISK_LOW_UP	DARWICHE_PAPILLOMA_RISK_LOW_UP	137	0.555142	1.23332	0.019	0.263901	1	3985	tags=38%, list=25%, signal=50%
BIOCARTA_EIF4_PATHWAY	BIOCARTA_EIF4_PATHWAY	22	0.626494	1.23316	0.159188	0.26409	1	4395	tags=82%, list=28%, signal=113%
WATANABE_COLON_CANCER_MSI_VS_MSS_UP	WATANABE_COLON_CANCER_MSI_VS_MSS_UP	24	0.611216	1.23268	0.142549	0.265213	1	2092	tags=29%, list=13%, signal=34%
REACTOME_OXYGEN_DEPENDENT_PROLINE_HYDROXYLATION_OF_HYPOXIA_INDUCIBLE_FACTOR_ALPHA	REACTOME_OXYGEN_DEPENDENT_PROLINE_HYDROXYLATION_OF_HYPOXIA_INDUCIBLE_FACTOR_ALPHA	16	0.642665	1.23266	0.148959	0.265009	1	2005	tags=44%, list=13%, signal=50%
LEE_AGING_NEOCORTEX_DN	LEE_AGING_NEOCORTEX_DN	74	0.563737	1.23174	0.0540541	0.267405	1	3566	tags=38%, list=23%, signal=49%
KIM_GERMINAL_CENTER_T_HELPER_DN	KIM_GERMINAL_CENTER_T_HELPER_DN	16	0.646564	1.23169	0.172798	0.267262	1	3014	tags=38%, list=19%, signal=46%
REACTOME_NOTCH1_INTRACELLULAR_DOMAIN_REGULATES_TRANSCRIPTION	REACTOME_NOTCH1_INTRACELLULAR_DOMAIN_REGULATES_TRANSCRIPTION	39	0.591899	1.23166	0.0973361	0.267104	1	1780	tags=31%, list=11%, signal=35%
CHUANG_OXIDATIVE_STRESS_RESPONSE_UP	CHUANG_OXIDATIVE_STRESS_RESPONSE_UP	24	0.607714	1.23143	0.152597	0.267503	1	2170	tags=29%, list=14%, signal=34%
SHEPARD_BMYB_MORPHOLINO_UP	SHEPARD_BMYB_MORPHOLINO_UP	181	0.553836	1.23102	0.01	0.268401	1	3296	tags=38%, list=21%, signal=47%
NAGY_TFTC_COMPONENTS_HUMAN	NAGY_TFTC_COMPONENTS_HUMAN	16	0.646195	1.23061	0.162403	0.269295	1	4087	tags=63%, list=26%, signal=84%
WALLACE_JAK2_TARGETS_UP	WALLACE_JAK2_TARGETS_UP	23	0.625623	1.23039	0.13319	0.269679	1	2239	tags=43%, list=14%, signal=51%
MARTINEZ_RESPONSE_TO_TRABECTEDIN	MARTINEZ_RESPONSE_TO_TRABECTEDIN	47	0.578507	1.23033	0.0961538	0.269587	1	4738	tags=68%, list=30%, signal=97%
KRIEG_KDM3A_TARGETS_NOT_HYPOXIA	KRIEG_KDM3A_TARGETS_NOT_HYPOXIA	161	0.555048	1.23025	0.017	0.269561	1	4037	tags=46%, list=26%, signal=61%
MEINHOLD_OVARIAN_CANCER_LOW_GRADE_DN	MEINHOLD_OVARIAN_CANCER_LOW_GRADE_DN	20	0.624033	1.23015	0.153173	0.269577	1	2049	tags=45%, list=13%, signal=52%
YAO_TEMPORAL_RESPONSE_TO_PROGESTERONE_CLUSTER_7	YAO_TEMPORAL_RESPONSE_TO_PROGESTERONE_CLUSTER_7	67	0.574446	1.22999	0.0551655	0.269757	1	2891	tags=40%, list=18%, signal=49%
PASINI_SUZ12_TARGETS_DN	PASINI_SUZ12_TARGETS_DN	300	0.549692	1.2298	0.002	0.270081	1	2977	tags=38%, list=19%, signal=46%
COLINA_TARGETS_OF_4EBP1_AND_4EBP2	COLINA_TARGETS_OF_4EBP1_AND_4EBP2	334	0.548251	1.22975	0	0.269935	1	3216	tags=37%, list=20%, signal=46%
VANASSE_BCL2_TARGETS_DN	VANASSE_BCL2_TARGETS_DN	64	0.571747	1.2295	0.0587639	0.270424	1	2577	tags=27%, list=16%, signal=32%
KAYO_AGING_MUSCLE_DN	KAYO_AGING_MUSCLE_DN	117	0.558915	1.22949	0.027	0.270182	1	3478	tags=47%, list=22%, signal=60%
PID_ERBB1_INTERNALIZATION_PATHWAY	PID_ERBB1_INTERNALIZATION_PATHWAY	40	0.580421	1.22945	0.114872	0.270031	1	3435	tags=43%, list=22%, signal=54%
DORN_ADENOVIRUS_INFECTION_32HR_DN	DORN_ADENOVIRUS_INFECTION_32HR_DN	34	0.593495	1.22943	0.128099	0.269806	1	2839	tags=47%, list=18%, signal=57%
CHESLER_BRAIN_HIGHEST_GENETIC_VARIANCE	CHESLER_BRAIN_HIGHEST_GENETIC_VARIANCE	32	0.597955	1.22936	0.121212	0.26979	1	3457	tags=44%, list=22%, signal=56%
IKEDA_MIR30_TARGETS_DN	IKEDA_MIR30_TARGETS_DN	25	0.612375	1.22935	0.147246	0.269555	1	4070	tags=36%, list=26%, signal=48%
KORKOLA_EMBRYONAL_CARCINOMA_UP	KORKOLA_EMBRYONAL_CARCINOMA_UP	35	0.597344	1.22904	0.122661	0.270152	1	4222	tags=49%, list=27%, signal=66%
REACTOME_PI3K_AKT_ACTIVATION	REACTOME_PI3K_AKT_ACTIVATION	32	0.593519	1.22887	0.131113	0.270388	1	4197	tags=50%, list=27%, signal=68%
BURTON_ADIPOGENESIS_9	BURTON_ADIPOGENESIS_9	83	0.561412	1.22884	0.0421687	0.270216	1	2669	tags=39%, list=17%, signal=46%
BRUECKNER_TARGETS_OF_MIRLET7A3_DN	BRUECKNER_TARGETS_OF_MIRLET7A3_DN	67	0.57044	1.22863	0.0532663	0.270582	1	2953	tags=36%, list=19%, signal=44%
LEE_LIVER_CANCER_MYC_E2F1_UP	LEE_LIVER_CANCER_MYC_E2F1_UP	54	0.572648	1.22844	0.0888889	0.270833	1	3036	tags=35%, list=19%, signal=43%
REACTOME_RECYCLING_PATHWAY_OF_L1	REACTOME_RECYCLING_PATHWAY_OF_L1	26	0.610643	1.22786	0.151966	0.272243	1	3119	tags=42%, list=20%, signal=53%
IGLESIAS_E2F_TARGETS_UP	IGLESIAS_E2F_TARGETS_UP	143	0.55155	1.22732	0.017	0.273544	1	2133	tags=36%, list=14%, signal=41%
KONDO_COLON_CANCER_HCP_WITH_H3K27ME1	KONDO_COLON_CANCER_HCP_WITH_H3K27ME1	21	0.62554	1.22718	0.14442	0.273669	1	3826	tags=43%, list=24%, signal=57%
GROSS_ELK3_TARGETS_DN	GROSS_ELK3_TARGETS_DN	29	0.602046	1.22602	0.144362	0.276846	1	788	tags=21%, list=5%, signal=22%
ABE_VEGFA_TARGETS_30MIN	ABE_VEGFA_TARGETS_30MIN	27	0.599171	1.22596	0.140461	0.276767	1	2668	tags=30%, list=17%, signal=36%
NIKOLSKY_BREAST_CANCER_8P12_P11_AMPLICON	NIKOLSKY_BREAST_CANCER_8P12_P11_AMPLICON	48	0.577572	1.22475	0.0883249	0.280121	1	3794	tags=38%, list=24%, signal=49%
JAZAG_TGFB1_SIGNALING_DN	JAZAG_TGFB1_SIGNALING_DN	30	0.600305	1.22434	0.143455	0.281087	1	419	tags=13%, list=3%, signal=14%
KEGG_APOPTOSIS	KEGG_APOPTOSIS	78	0.562978	1.22432	0.062249	0.2809	1	4226	tags=41%, list=27%, signal=56%
BIOCARTA_MCALPAIN_PATHWAY	BIOCARTA_MCALPAIN_PATHWAY	23	0.618581	1.22418	0.147789	0.281027	1	2587	tags=30%, list=16%, signal=36%
BROWNE_HCMV_INFECTION_48HR_UP	BROWNE_HCMV_INFECTION_48HR_UP	160	0.553031	1.22417	0.015	0.280799	1	3562	tags=40%, list=23%, signal=51%
REACTOME_APOPTOTIC_CLEAVAGE_OF_CELLULAR_PROTEINS	REACTOME_APOPTOTIC_CLEAVAGE_OF_CELLULAR_PROTEINS	36	0.590176	1.22362	0.115464	0.282212	1	2223	tags=36%, list=14%, signal=42%
LOCKWOOD_AMPLIFIED_IN_LUNG_CANCER	LOCKWOOD_AMPLIFIED_IN_LUNG_CANCER	184	0.549382	1.22354	0.014	0.282157	1	4519	tags=56%, list=29%, signal=78%
MARTORIATI_MDM4_TARGETS_NEUROEPITHELIUM_UP	MARTORIATI_MDM4_TARGETS_NEUROEPITHELIUM_UP	150	0.551076	1.22338	0.014	0.282372	1	3349	tags=32%, list=21%, signal=40%
SCHMIDT_POR_TARGETS_IN_LIMB_BUD_UP	SCHMIDT_POR_TARGETS_IN_LIMB_BUD_UP	25	0.601796	1.22338	0.147763	0.282126	1	2187	tags=32%, list=14%, signal=37%
MAYBURD_RESPONSE_TO_L663536_UP	MAYBURD_RESPONSE_TO_L663536_UP	25	0.613364	1.22318	0.171696	0.282438	1	3451	tags=44%, list=22%, signal=56%
RODRIGUES_THYROID_CARCINOMA_DN	RODRIGUES_THYROID_CARCINOMA_DN	65	0.565624	1.22298	0.0795569	0.282774	1	4073	tags=40%, list=26%, signal=54%
WU_HBX_TARGETS_3_UP	WU_HBX_TARGETS_3_UP	18	0.639271	1.22281	0.158605	0.283054	1	3182	tags=44%, list=20%, signal=56%
WAKABAYASHI_ADIPOGENESIS_PPARG_BOUND_36HR	WAKABAYASHI_ADIPOGENESIS_PPARG_BOUND_36HR	27	0.61041	1.22262	0.154412	0.283355	1	2564	tags=30%, list=16%, signal=35%
REACTOME_INSULIN_RECEPTOR_RECYCLING	REACTOME_INSULIN_RECEPTOR_RECYCLING	23	0.619425	1.22235	0.148228	0.283887	1	2361	tags=26%, list=15%, signal=31%
MULLIGHAN_NPM1_MUTATED_SIGNATURE_1_UP	MULLIGHAN_NPM1_MUTATED_SIGNATURE_1_UP	234	0.545271	1.22227	0.002	0.283881	1	4345	tags=41%, list=28%, signal=56%
KEGG_ETHER_LIPID_METABOLISM	KEGG_ETHER_LIPID_METABOLISM	28	0.601448	1.22212	0.134313	0.284076	1	1175	tags=21%, list=7%, signal=23%
MARTINEZ_RESPONSE_TO_TRABECTEDIN_UP	MARTINEZ_RESPONSE_TO_TRABECTEDIN_UP	63	0.571416	1.222	0.0836694	0.284171	1	3110	tags=43%, list=20%, signal=53%
PID_PI3KCIAKTPATHWAY	PID_PI3KCIAKTPATHWAY	33	0.594305	1.22192	0.134796	0.28415	1	2215	tags=36%, list=14%, signal=42%
GAUSSMANN_MLL_AF4_FUSION_TARGETS_G_DN	GAUSSMANN_MLL_AF4_FUSION_TARGETS_G_DN	32	0.589699	1.2216	0.140042	0.284815	1	4925	tags=53%, list=31%, signal=77%
KYNG_DNA_DAMAGE_DN	KYNG_DNA_DAMAGE_DN	178	0.549357	1.22081	0.01	0.286931	1	2947	tags=35%, list=19%, signal=42%
MULLIGHAN_NPM1_SIGNATURE_3_UP	MULLIGHAN_NPM1_SIGNATURE_3_UP	288	0.545318	1.22069	0.001	0.287065	1	4345	tags=41%, list=28%, signal=56%
BENPORATH_NOS_TARGETS	BENPORATH_NOS_TARGETS	158	0.550845	1.22069	0.016	0.286808	1	3283	tags=33%, list=21%, signal=41%
JIANG_AGING_HYPOTHALAMUS_UP	JIANG_AGING_HYPOTHALAMUS_UP	42	0.581904	1.22048	0.109072	0.287187	1	3003	tags=55%, list=19%, signal=67%
CHEOK_RESPONSE_TO_MERCAPTOPURINE_AND_HD_MTX_DN	CHEOK_RESPONSE_TO_MERCAPTOPURINE_AND_HD_MTX_DN	22	0.613511	1.22045	0.162393	0.28701	1	4190	tags=55%, list=27%, signal=74%
ROZANOV_MMP14_TARGETS_SUBSET	ROZANOV_MMP14_TARGETS_SUBSET	32	0.588404	1.22015	0.136505	0.287639	1	2708	tags=34%, list=17%, signal=41%
PID_FASPATHWAY	PID_FASPATHWAY	36	0.590295	1.21987	0.12228	0.288137	1	4395	tags=53%, list=28%, signal=73%
PID_ERBB1_DOWNSTREAM_PATHWAY	PID_ERBB1_DOWNSTREAM_PATHWAY	102	0.554638	1.21981	0.05005	0.28807	1	4185	tags=47%, list=27%, signal=64%
PID_PI3KPLCTRKPATHWAY	PID_PI3KPLCTRKPATHWAY	33	0.595139	1.2195	0.142562	0.288731	1	4113	tags=52%, list=26%, signal=70%
KEGG_PATHOGENIC_ESCHERICHIA_COLI_INFECTION	KEGG_PATHOGENIC_ESCHERICHIA_COLI_INFECTION	50	0.575096	1.21932	0.102227	0.288992	1	2223	tags=36%, list=14%, signal=42%
MARIADASON_REGULATED_BY_HISTONE_ACETYLATION_DN	MARIADASON_REGULATED_BY_HISTONE_ACETYLATION_DN	43	0.574261	1.21892	0.111226	0.290028	1	3954	tags=47%, list=25%, signal=62%
POTTI_PACLITAXEL_SENSITIVITY	POTTI_PACLITAXEL_SENSITIVITY	36	0.583521	1.2189	0.138686	0.289822	1	2787	tags=33%, list=18%, signal=40%
DUTTA_APOPTOSIS_VIA_NFKB	DUTTA_APOPTOSIS_VIA_NFKB	29	0.59232	1.21879	0.138332	0.289903	1	4508	tags=48%, list=29%, signal=68%
PID_NCADHERINPATHWAY	PID_NCADHERINPATHWAY	33	0.590389	1.21862	0.119917	0.290154	1	2223	tags=36%, list=14%, signal=42%
PID_TCPTP_PATHWAY	PID_TCPTP_PATHWAY	43	0.581968	1.21837	0.12115	0.290659	1	3328	tags=35%, list=21%, signal=44%
KYNG_WERNER_SYNDROM_AND_NORMAL_AGING_UP	KYNG_WERNER_SYNDROM_AND_NORMAL_AGING_UP	78	0.55928	1.21815	0.0502513	0.291048	1	3835	tags=40%, list=24%, signal=52%
BOGNI_TREATMENT_RELATED_MYELOID_LEUKEMIA_DN	BOGNI_TREATMENT_RELATED_MYELOID_LEUKEMIA_DN	26	0.608148	1.21802	0.1421	0.291206	1	1422	tags=27%, list=9%, signal=30%
WILSON_PROTEASES_AT_TUMOR_BONE_INTERFACE_UP	WILSON_PROTEASES_AT_TUMOR_BONE_INTERFACE_UP	21	0.614433	1.21785	0.159737	0.291479	1	3872	tags=48%, list=25%, signal=63%
BIOCARTA_GPCR_PATHWAY	BIOCARTA_GPCR_PATHWAY	32	0.58799	1.21746	0.149223	0.292381	1	5031	tags=59%, list=32%, signal=87%
MORI_SMALL_PRE_BII_LYMPHOCYTE_DN	MORI_SMALL_PRE_BII_LYMPHOCYTE_DN	71	0.562415	1.21745	0.0820821	0.292156	1	2820	tags=39%, list=18%, signal=48%
REACTOME_FACTORS_INVOLVED_IN_MEGAKARYOCYTE_DEVELOPMENT_AND_PLATELET_PRODUCTION	REACTOME_FACTORS_INVOLVED_IN_MEGAKARYOCYTE_DEVELOPMENT_AND_PLATELET_PRODUCTION	105	0.554531	1.21716	0.036036	0.29274	1	3539	tags=38%, list=22%, signal=49%
MULLIGHAN_NPM1_MUTATED_SIGNATURE_2_DN	MULLIGHAN_NPM1_MUTATED_SIGNATURE_2_DN	67	0.566574	1.21674	0.0774648	0.293754	1	2082	tags=30%, list=13%, signal=34%
HOOI_ST7_TARGETS_UP	HOOI_ST7_TARGETS_UP	69	0.560348	1.21662	0.0717172	0.293817	1	2420	tags=26%, list=15%, signal=31%
STEIN_ESRRA_TARGETS_RESPONSIVE_TO_ESTROGEN_UP	STEIN_ESRRA_TARGETS_RESPONSIVE_TO_ESTROGEN_UP	25	0.608454	1.2166	0.167728	0.293598	1	4053	tags=52%, list=26%, signal=70%
REN_ALVEOLAR_RHABDOMYOSARCOMA_DN	REN_ALVEOLAR_RHABDOMYOSARCOMA_DN	394	0.540961	1.2166	0	0.293355	1	2892	tags=38%, list=18%, signal=45%
DORMOY_ELAVL1_TARGETS	DORMOY_ELAVL1_TARGETS	16	0.640909	1.21655	0.166109	0.293219	1	2917	tags=44%, list=19%, signal=54%
KEGG_PURINE_METABOLISM	KEGG_PURINE_METABOLISM	151	0.550056	1.21603	0.022	0.294492	1	3982	tags=44%, list=25%, signal=59%
DORN_ADENOVIRUS_INFECTION_48HR_DN	DORN_ADENOVIRUS_INFECTION_48HR_DN	35	0.582676	1.21582	0.136929	0.294857	1	2938	tags=46%, list=19%, signal=56%
SHIN_B_CELL_LYMPHOMA_CLUSTER_5	SHIN_B_CELL_LYMPHOMA_CLUSTER_5	17	0.636963	1.21529	0.175573	0.296214	1	1279	tags=18%, list=8%, signal=19%
BAE_BRCA1_TARGETS_UP	BAE_BRCA1_TARGETS_UP	73	0.56097	1.21488	0.0783133	0.297218	1	3258	tags=49%, list=21%, signal=62%
GENTILE_UV_LOW_DOSE_DN	GENTILE_UV_LOW_DOSE_DN	60	0.565735	1.21483	0.100406	0.297112	1	2934	tags=38%, list=19%, signal=47%
BEGUM_TARGETS_OF_PAX3_FOXO1_FUSION_UP	BEGUM_TARGETS_OF_PAX3_FOXO1_FUSION_UP	55	0.562776	1.21418	0.102926	0.298857	1	3887	tags=27%, list=25%, signal=36%
GARGALOVIC_RESPONSE_TO_OXIDIZED_PHOSPHOLIPIDS_TURQUOISE_UP	GARGALOVIC_RESPONSE_TO_OXIDIZED_PHOSPHOLIPIDS_TURQUOISE_UP	66	0.564828	1.21389	0.0806452	0.299511	1	4775	tags=56%, list=30%, signal=80%
OSWALD_HEMATOPOIETIC_STEM_CELL_IN_COLLAGEN_GEL_DN	OSWALD_HEMATOPOIETIC_STEM_CELL_IN_COLLAGEN_GEL_DN	219	0.541499	1.21387	0.007	0.299307	1	3553	tags=37%, list=23%, signal=47%
REACTOME_SIGNALING_BY_INSULIN_RECEPTOR	REACTOME_SIGNALING_BY_INSULIN_RECEPTOR	99	0.553819	1.21335	0.042042	0.300674	1	3450	tags=32%, list=22%, signal=41%
REACTOME_IMMUNOREGULATORY_INTERACTIONS_BETWEEN_A_LYMPHOID_AND_A_NON_LYMPHOID_CELL	REACTOME_IMMUNOREGULATORY_INTERACTIONS_BETWEEN_A_LYMPHOID_AND_A_NON_LYMPHOID_CELL	48	0.572112	1.21283	0.11408	0.302077	1	1037	tags=15%, list=7%, signal=16%
REACTOME_FANCONI_ANEMIA_PATHWAY	REACTOME_FANCONI_ANEMIA_PATHWAY	19	0.626025	1.21282	0.183425	0.30182	1	4114	tags=63%, list=26%, signal=85%
DITTMER_PTHLH_TARGETS_DN	DITTMER_PTHLH_TARGETS_DN	66	0.563187	1.21253	0.0922768	0.30246	1	3643	tags=52%, list=23%, signal=67%
WONG_MITOCHONDRIA_GENE_MODULE	WONG_MITOCHONDRIA_GENE_MODULE	207	0.540348	1.21218	0.006	0.303242	1	3415	tags=43%, list=22%, signal=55%
BANDRES_RESPONSE_TO_CARMUSTIN_MGMT_48HR_UP	BANDRES_RESPONSE_TO_CARMUSTIN_MGMT_48HR_UP	17	0.632832	1.21167	0.187706	0.304595	1	3420	tags=35%, list=22%, signal=45%
PID_RHOA_PATHWAY	PID_RHOA_PATHWAY	43	0.573394	1.21161	0.122554	0.304523	1	2880	tags=37%, list=18%, signal=45%
BILD_SRC_ONCOGENIC_SIGNATURE	BILD_SRC_ONCOGENIC_SIGNATURE	55	0.570591	1.21147	0.0896274	0.304685	1	4150	tags=51%, list=26%, signal=69%
OUELLET_CULTURED_OVARIAN_CANCER_INVASIVE_VS_LMP_UP	OUELLET_CULTURED_OVARIAN_CANCER_INVASIVE_VS_LMP_UP	63	0.563264	1.21146	0.0949495	0.304427	1	2359	tags=44%, list=15%, signal=52%
JECHLINGER_EPITHELIAL_TO_MESENCHYMAL_TRANSITION_UP	JECHLINGER_EPITHELIAL_TO_MESENCHYMAL_TRANSITION_UP	70	0.56015	1.21143	0.0832497	0.304222	1	1732	tags=29%, list=11%, signal=32%
WEI_MIR34A_TARGETS	WEI_MIR34A_TARGETS	126	0.551168	1.21134	0.037	0.304201	1	3492	tags=37%, list=22%, signal=48%
REACTOME_PROLONGED_ERK_ACTIVATION_EVENTS	REACTOME_PROLONGED_ERK_ACTIVATION_EVENTS	17	0.62726	1.21116	0.166852	0.30448	1	5031	tags=76%, list=32%, signal=112%
XU_CREBBP_TARGETS_UP	XU_CREBBP_TARGETS_UP	25	0.608483	1.21081	0.167199	0.305302	1	2134	tags=44%, list=14%, signal=51%
ZHENG_IL22_SIGNALING_DN	ZHENG_IL22_SIGNALING_DN	38	0.57938	1.2108	0.136505	0.305071	1	3540	tags=34%, list=22%, signal=44%
YAO_TEMPORAL_RESPONSE_TO_PROGESTERONE_CLUSTER_4	YAO_TEMPORAL_RESPONSE_TO_PROGESTERONE_CLUSTER_4	15	0.63479	1.21041	0.191324	0.305966	1	2744	tags=33%, list=17%, signal=40%
SARTIPY_NORMAL_AT_INSULIN_RESISTANCE_UP	SARTIPY_NORMAL_AT_INSULIN_RESISTANCE_UP	29	0.590247	1.21027	0.167722	0.30619	1	3957	tags=48%, list=25%, signal=64%
CHUNG_BLISTER_CYTOTOXICITY_UP	CHUNG_BLISTER_CYTOTOXICITY_UP	108	0.548764	1.21016	0.048	0.30625	1	4282	tags=48%, list=27%, signal=66%
PECE_MAMMARY_STEM_CELL_DN	PECE_MAMMARY_STEM_CELL_DN	121	0.551419	1.21007	0.038	0.306241	1	3006	tags=42%, list=19%, signal=52%
REACTOME_CYTOKINE_SIGNALING_IN_IMMUNE_SYSTEM	REACTOME_CYTOKINE_SIGNALING_IN_IMMUNE_SYSTEM	229	0.539769	1.20993	0.009	0.306447	1	3343	tags=35%, list=21%, signal=44%
HASLINGER_B_CLL_WITH_6Q21_DELETION	HASLINGER_B_CLL_WITH_6Q21_DELETION	15	0.653284	1.20991	0.181208	0.306233	1	2068	tags=40%, list=13%, signal=46%
YAGI_AML_WITH_INV_16_TRANSLOCATION	YAGI_AML_WITH_INV_16_TRANSLOCATION	375	0.538306	1.20985	0	0.306152	1	4459	tags=40%, list=28%, signal=55%
LUI_THYROID_CANCER_CLUSTER_3	LUI_THYROID_CANCER_CLUSTER_3	22	0.613129	1.20953	0.162891	0.306832	1	2504	tags=50%, list=16%, signal=59%
REACTOME_BASIGIN_INTERACTIONS	REACTOME_BASIGIN_INTERACTIONS	23	0.609193	1.20944	0.17316	0.306828	1	832	tags=22%, list=5%, signal=23%
NICK_RESPONSE_TO_PROC_TREATMENT_DN	NICK_RESPONSE_TO_PROC_TREATMENT_DN	22	0.60976	1.2093	0.169528	0.306985	1	4683	tags=59%, list=30%, signal=84%
BIOCARTA_GATA3_PATHWAY	BIOCARTA_GATA3_PATHWAY	15	0.645622	1.20927	0.191076	0.306822	1	2582	tags=27%, list=16%, signal=32%
SHARMA_PILOCYTIC_ASTROCYTOMA_LOCATION_UP	SHARMA_PILOCYTIC_ASTROCYTOMA_LOCATION_UP	21	0.606836	1.2091	0.18328	0.307096	1	1207	tags=14%, list=8%, signal=15%
HEDENFALK_BREAST_CANCER_BRACX_UP	HEDENFALK_BREAST_CANCER_BRACX_UP	18	0.62911	1.20796	0.173866	0.310267	1	3152	tags=56%, list=20%, signal=69%
TCGA_GLIOBLASTOMA_COPY_NUMBER_DN	TCGA_GLIOBLASTOMA_COPY_NUMBER_DN	28	0.593473	1.20794	0.152471	0.310053	1	3357	tags=43%, list=21%, signal=54%
LU_EZH2_TARGETS_DN	LU_EZH2_TARGETS_DN	315	0.538205	1.20764	0.002	0.310683	1	4111	tags=39%, list=26%, signal=52%
PID_IL2_PI3KPATHWAY	PID_IL2_PI3KPATHWAY	32	0.588156	1.20717	0.164071	0.311901	1	3328	tags=38%, list=21%, signal=47%
GARGALOVIC_RESPONSE_TO_OXIDIZED_PHOSPHOLIPIDS_GREEN_DN	GARGALOVIC_RESPONSE_TO_OXIDIZED_PHOSPHOLIPIDS_GREEN_DN	24	0.601936	1.2062	0.179596	0.314737	1	3160	tags=33%, list=20%, signal=42%
COLDREN_GEFITINIB_RESISTANCE_UP	COLDREN_GEFITINIB_RESISTANCE_UP	70	0.560514	1.20598	0.0896274	0.315212	1	3739	tags=49%, list=24%, signal=63%
WONG_IFNA2_RESISTANCE_DN	WONG_IFNA2_RESISTANCE_DN	30	0.592781	1.20589	0.161359	0.315228	1	2582	tags=30%, list=16%, signal=36%
GENTILE_UV_RESPONSE_CLUSTER_D1	GENTILE_UV_RESPONSE_CLUSTER_D1	15	0.640108	1.20573	0.189369	0.315411	1	3304	tags=60%, list=21%, signal=76%
SESTO_RESPONSE_TO_UV_C8	SESTO_RESPONSE_TO_UV_C8	70	0.554919	1.20537	0.077621	0.316268	1	2953	tags=43%, list=19%, signal=53%
PID_BETACATENIN_NUC_PATHWAY	PID_BETACATENIN_NUC_PATHWAY	78	0.557623	1.20525	0.0726539	0.316424	1	2647	tags=28%, list=17%, signal=34%
BIOCARTA_HIVNEF_PATHWAY	BIOCARTA_HIVNEF_PATHWAY	55	0.56439	1.20479	0.0995976	0.317641	1	3711	tags=40%, list=24%, signal=52%
REACTOME_PI3K_EVENTS_IN_ERBB4_SIGNALING	REACTOME_PI3K_EVENTS_IN_ERBB4_SIGNALING	33	0.590006	1.20458	0.155925	0.318031	1	4185	tags=48%, list=27%, signal=66%
KEGG_PROGESTERONE_MEDIATED_OOCYTE_MATURATION	KEGG_PROGESTERONE_MEDIATED_OOCYTE_MATURATION	81	0.550848	1.20414	0.0763052	0.319153	1	4395	tags=47%, list=28%, signal=65%
HUMMEL_BURKITTS_LYMPHOMA_UP	HUMMEL_BURKITTS_LYMPHOMA_UP	34	0.581284	1.20383	0.165263	0.319834	1	3408	tags=35%, list=22%, signal=45%
LINDGREN_BLADDER_CANCER_CLUSTER_2A_DN	LINDGREN_BLADDER_CANCER_CLUSTER_2A_DN	112	0.547006	1.20353	0.04004	0.320516	1	3600	tags=42%, list=23%, signal=54%
AMIT_DELAYED_EARLY_GENES	AMIT_DELAYED_EARLY_GENES	17	0.627076	1.20325	0.205556	0.321076	1	294	tags=18%, list=2%, signal=18%
BIOCARTA_TFF_PATHWAY	BIOCARTA_TFF_PATHWAY	20	0.611334	1.203	0.177754	0.321644	1	5230	tags=75%, list=33%, signal=112%
ELVIDGE_HIF1A_TARGETS_UP	ELVIDGE_HIF1A_TARGETS_UP	61	0.556885	1.20281	0.109091	0.321986	1	2069	tags=33%, list=13%, signal=38%
KIM_WT1_TARGETS_8HR_DN	KIM_WT1_TARGETS_8HR_DN	109	0.544241	1.2028	0.05005	0.321752	1	3643	tags=38%, list=23%, signal=49%
PID_FOXOPATHWAY	PID_FOXOPATHWAY	47	0.564214	1.20227	0.122718	0.323225	1	2521	tags=36%, list=16%, signal=43%
SENESE_HDAC1_AND_HDAC2_TARGETS_UP	SENESE_HDAC1_AND_HDAC2_TARGETS_UP	195	0.536645	1.20209	0.014	0.323506	1	2839	tags=26%, list=18%, signal=32%
REACTOME_PRE_NOTCH_TRANSCRIPTION_AND_TRANSLATION	REACTOME_PRE_NOTCH_TRANSCRIPTION_AND_TRANSLATION	24	0.594837	1.20175	0.193376	0.324263	1	3416	tags=38%, list=22%, signal=48%
YAGI_AML_FAB_MARKERS	YAGI_AML_FAB_MARKERS	175	0.539501	1.2016	0.02	0.32441	1	2967	tags=31%, list=19%, signal=38%
SPIRA_SMOKERS_LUNG_CANCER_DN	SPIRA_SMOKERS_LUNG_CANCER_DN	15	0.635943	1.20142	0.202461	0.324701	1	3010	tags=47%, list=19%, signal=58%
GINESTIER_BREAST_CANCER_20Q13_AMPLIFICATION_UP	GINESTIER_BREAST_CANCER_20Q13_AMPLIFICATION_UP	95	0.549716	1.20117	0.0550551	0.325241	1	3987	tags=44%, list=25%, signal=59%
GEISS_RESPONSE_TO_DSRNA_DN	GEISS_RESPONSE_TO_DSRNA_DN	15	0.63213	1.20084	0.201559	0.326055	1	3958	tags=40%, list=25%, signal=53%
GUO_HEX_TARGETS_UP	GUO_HEX_TARGETS_UP	74	0.548754	1.20068	0.0965795	0.326292	1	4024	tags=43%, list=26%, signal=58%
KEGG_THYROID_CANCER	KEGG_THYROID_CANCER	29	0.583236	1.20023	0.167539	0.327459	1	3156	tags=34%, list=20%, signal=43%
REACTOME_PI3K_CASCADE	REACTOME_PI3K_CASCADE	63	0.563579	1.20013	0.0975855	0.327479	1	3450	tags=33%, list=22%, signal=43%
SIG_CHEMOTAXIS	SIG_CHEMOTAXIS	45	0.562424	1.19935	0.141982	0.32972	1	4098	tags=42%, list=26%, signal=57%
SA_CASPASE_CASCADE	SA_CASPASE_CASCADE	17	0.629535	1.19934	0.188053	0.329445	1	444	tags=12%, list=3%, signal=12%
THUM_SYSTOLIC_HEART_FAILURE_UP	THUM_SYSTOLIC_HEART_FAILURE_UP	360	0.536427	1.19905	0.001	0.330148	1	2726	tags=28%, list=17%, signal=33%
WANG_CISPLATIN_RESPONSE_AND_XPC_DN	WANG_CISPLATIN_RESPONSE_AND_XPC_DN	196	0.53829	1.19888	0.015	0.330442	1	3477	tags=34%, list=22%, signal=43%
PID_SHP2_PATHWAY	PID_SHP2_PATHWAY	55	0.567299	1.19857	0.10202	0.331221	1	5041	tags=47%, list=32%, signal=69%
TING_SILENCED_BY_DICER	TING_SILENCED_BY_DICER	24	0.592239	1.19842	0.178112	0.331401	1	1838	tags=21%, list=12%, signal=24%
WATANABE_RECTAL_CANCER_RADIOTHERAPY_RESPONSIVE_UP	WATANABE_RECTAL_CANCER_RADIOTHERAPY_RESPONSIVE_UP	95	0.547063	1.19825	0.0710711	0.331693	1	3239	tags=42%, list=21%, signal=53%
BILD_MYC_ONCOGENIC_SIGNATURE	BILD_MYC_ONCOGENIC_SIGNATURE	167	0.540273	1.19813	0.02	0.331765	1	1938	tags=30%, list=12%, signal=34%
KYNG_DNA_DAMAGE_BY_4NQO	KYNG_DNA_DAMAGE_BY_4NQO	33	0.586301	1.19803	0.160546	0.33179	1	4057	tags=48%, list=26%, signal=65%
CHESLER_BRAIN_QTL_CIS	CHESLER_BRAIN_QTL_CIS	65	0.551619	1.19789	0.105263	0.331989	1	3999	tags=45%, list=25%, signal=60%
REACTOME_RESOLUTION_OF_AP_SITES_VIA_THE_MULTIPLE_NUCLEOTIDE_PATCH_REPLACEMENT_PATHWAY	REACTOME_RESOLUTION_OF_AP_SITES_VIA_THE_MULTIPLE_NUCLEOTIDE_PATCH_REPLACEMENT_PATHWAY	16	0.632564	1.19787	0.210877	0.331764	1	3762	tags=50%, list=24%, signal=66%
SNIJDERS_AMPLIFIED_IN_HEAD_AND_NECK_TUMORS	SNIJDERS_AMPLIFIED_IN_HEAD_AND_NECK_TUMORS	35	0.578901	1.19748	0.147609	0.33272	1	4029	tags=43%, list=26%, signal=57%
VIETOR_IFRD1_TARGETS	VIETOR_IFRD1_TARGETS	20	0.616968	1.19725	0.186624	0.333202	1	259	tags=25%, list=2%, signal=25%
PASQUALUCCI_LYMPHOMA_BY_GC_STAGE_DN	PASQUALUCCI_LYMPHOMA_BY_GC_STAGE_DN	148	0.540796	1.19716	0.037	0.333232	1	3025	tags=31%, list=19%, signal=38%
SMIRNOV_RESPONSE_TO_IR_6HR_DN	SMIRNOV_RESPONSE_TO_IR_6HR_DN	100	0.548691	1.19711	0.057	0.333112	1	2922	tags=28%, list=19%, signal=34%
KENNY_CTNNB1_TARGETS_UP	KENNY_CTNNB1_TARGETS_UP	46	0.563809	1.19636	0.133739	0.335346	1	2762	tags=43%, list=18%, signal=53%
CARDOSO_RESPONSE_TO_GAMMA_RADIATION_AND_3AB	CARDOSO_RESPONSE_TO_GAMMA_RADIATION_AND_3AB	15	0.637637	1.19591	0.19526	0.336566	1	1052	tags=20%, list=7%, signal=21%
MURAKAMI_UV_RESPONSE_6HR_DN	MURAKAMI_UV_RESPONSE_6HR_DN	20	0.609617	1.19574	0.217532	0.336851	1	2387	tags=25%, list=15%, signal=29%
REACTOME_CD28_DEPENDENT_PI3K_AKT_SIGNALING	REACTOME_CD28_DEPENDENT_PI3K_AKT_SIGNALING	19	0.614874	1.19556	0.188326	0.337154	1	5623	tags=68%, list=36%, signal=106%
LINDGREN_BLADDER_CANCER_CLUSTER_1_DN	LINDGREN_BLADDER_CANCER_CLUSTER_1_DN	339	0.532555	1.19551	0.003	0.336999	1	2549	tags=35%, list=16%, signal=40%
HOFFMANN_PRE_BI_TO_LARGE_PRE_BII_LYMPHOCYTE_UP	HOFFMANN_PRE_BI_TO_LARGE_PRE_BII_LYMPHOCYTE_UP	32	0.581926	1.19533	0.178794	0.337323	1	2686	tags=28%, list=17%, signal=34%
REACTOME_STRIATED_MUSCLE_CONTRACTION	REACTOME_STRIATED_MUSCLE_CONTRACTION	27	0.59365	1.19451	0.179979	0.339763	1	993	tags=15%, list=6%, signal=16%
MATSUDA_NATURAL_KILLER_DIFFERENTIATION	MATSUDA_NATURAL_KILLER_DIFFERENTIATION	437	0.530792	1.1945	0.001	0.339483	1	3000	tags=30%, list=19%, signal=36%
IVANOVA_HEMATOPOIESIS_INTERMEDIATE_PROGENITOR	IVANOVA_HEMATOPOIESIS_INTERMEDIATE_PROGENITOR	122	0.542551	1.19441	0.049	0.339504	1	4180	tags=51%, list=27%, signal=69%
KEGG_CHRONIC_MYELOID_LEUKEMIA	KEGG_CHRONIC_MYELOID_LEUKEMIA	72	0.551399	1.19426	0.0824121	0.339685	1	4466	tags=47%, list=28%, signal=66%
PID_VEGFR1_2_PATHWAY	PID_VEGFR1_2_PATHWAY	67	0.550257	1.19347	0.114458	0.342084	1	3830	tags=43%, list=24%, signal=57%
REACTOME_ENDOGENOUS_STEROLS	REACTOME_ENDOGENOUS_STEROLS	15	0.638581	1.19341	0.20316	0.341982	1	390	tags=7%, list=2%, signal=7%
REACTOME_ANTIGEN_PRESENTATION_FOLDING_ASSEMBLY_AND_PEPTIDE_LOADING_OF_CLASS_I_MHC	REACTOME_ANTIGEN_PRESENTATION_FOLDING_ASSEMBLY_AND_PEPTIDE_LOADING_OF_CLASS_I_MHC	17	0.626015	1.19325	0.198661	0.342225	1	4498	tags=71%, list=29%, signal=99%
ZHAN_MULTIPLE_MYELOMA_CD1_VS_CD2_UP	ZHAN_MULTIPLE_MYELOMA_CD1_VS_CD2_UP	60	0.552314	1.1931	0.111895	0.342453	1	1665	tags=27%, list=11%, signal=30%
ZHAN_MULTIPLE_MYELOMA_CD2_DN	ZHAN_MULTIPLE_MYELOMA_CD2_DN	39	0.565354	1.19271	0.155419	0.343462	1	3914	tags=44%, list=25%, signal=58%
AGUIRRE_PANCREATIC_CANCER_COPY_NUMBER_UP	AGUIRRE_PANCREATIC_CANCER_COPY_NUMBER_UP	258	0.53201	1.19259	0.006	0.34356	1	4005	tags=45%, list=25%, signal=59%
ST_DIFFERENTIATION_PATHWAY_IN_PC12_CELLS	ST_DIFFERENTIATION_PATHWAY_IN_PC12_CELLS	45	0.566267	1.19251	0.149695	0.343544	1	5018	tags=56%, list=32%, signal=81%
IIZUKA_LIVER_CANCER_PROGRESSION_L0_L1_DN	IIZUKA_LIVER_CANCER_PROGRESSION_L0_L1_DN	19	0.619374	1.19239	0.194962	0.343656	1	1041	tags=32%, list=7%, signal=34%
ZHANG_BREAST_CANCER_PROGENITORS_DN	ZHANG_BREAST_CANCER_PROGENITORS_DN	134	0.537363	1.19219	0.044	0.343997	1	3756	tags=39%, list=24%, signal=51%
BIOCARTA_P53HYPOXIA_PATHWAY	BIOCARTA_P53HYPOXIA_PATHWAY	22	0.59617	1.1921	0.211726	0.343998	1	4360	tags=68%, list=28%, signal=94%
BERNARD_PPAPDC1B_TARGETS_UP	BERNARD_PPAPDC1B_TARGETS_UP	35	0.573009	1.1921	0.174321	0.34373	1	4751	tags=60%, list=30%, signal=86%
JIANG_HYPOXIA_NORMAL	JIANG_HYPOXIA_NORMAL	269	0.530856	1.19184	0.012	0.344289	1	3075	tags=36%, list=20%, signal=44%
RASHI_RESPONSE_TO_IONIZING_RADIATION_4	RASHI_RESPONSE_TO_IONIZING_RADIATION_4	52	0.558764	1.19165	0.127033	0.34465	1	3191	tags=35%, list=20%, signal=43%
KIM_TIAL1_TARGETS	KIM_TIAL1_TARGETS	29	0.579585	1.19146	0.187566	0.344962	1	3593	tags=59%, list=23%, signal=76%
LU_AGING_BRAIN_UP	LU_AGING_BRAIN_UP	235	0.532462	1.19146	0.014	0.344671	1	2001	tags=26%, list=13%, signal=29%
AKL_HTLV1_INFECTION_UP	AKL_HTLV1_INFECTION_UP	24	0.598284	1.1909	0.190476	0.346211	1	3040	tags=54%, list=19%, signal=67%
PID_ARF6DOWNSTREAMPATHWAY	PID_ARF6DOWNSTREAMPATHWAY	15	0.634688	1.1907	0.225195	0.346523	1	2587	tags=40%, list=16%, signal=48%
KAAB_FAILED_HEART_ATRIUM_DN	KAAB_FAILED_HEART_ATRIUM_DN	132	0.537457	1.19065	0.039	0.346421	1	2522	tags=36%, list=16%, signal=43%
WANG_CISPLATIN_RESPONSE_AND_XPC_UP	WANG_CISPLATIN_RESPONSE_AND_XPC_UP	180	0.532744	1.19029	0.024	0.347352	1	2443	tags=31%, list=16%, signal=36%
BRUINS_UVC_RESPONSE_EARLY_LATE	BRUINS_UVC_RESPONSE_EARLY_LATE	255	0.532816	1.19023	0.006	0.347248	1	4567	tags=49%, list=29%, signal=67%
MOOTHA_PGC	MOOTHA_PGC	390	0.529461	1.19016	0.003	0.347196	1	4078	tags=47%, list=26%, signal=61%
ZHAN_MULTIPLE_MYELOMA_CD1_AND_CD2_DN	ZHAN_MULTIPLE_MYELOMA_CD1_AND_CD2_DN	43	0.568575	1.19015	0.135576	0.346932	1	3079	tags=35%, list=20%, signal=43%
KEGG_CYSTEINE_AND_METHIONINE_METABOLISM	KEGG_CYSTEINE_AND_METHIONINE_METABOLISM	32	0.576673	1.18998	0.167883	0.347254	1	3857	tags=47%, list=24%, signal=62%
REACTOME_BASE_EXCISION_REPAIR	REACTOME_BASE_EXCISION_REPAIR	18	0.613552	1.18992	0.227778	0.347144	1	3762	tags=50%, list=24%, signal=66%
PID_INSULIN_PATHWAY	PID_INSULIN_PATHWAY	44	0.562726	1.18976	0.156504	0.347388	1	5018	tags=61%, list=32%, signal=90%
SCIAN_INVERSED_TARGETS_OF_TP53_AND_TP73_DN	SCIAN_INVERSED_TARGETS_OF_TP53_AND_TP73_DN	26	0.585336	1.18908	0.196617	0.349325	1	3396	tags=42%, list=22%, signal=54%
HELLER_SILENCED_BY_METHYLATION_DN	HELLER_SILENCED_BY_METHYLATION_DN	94	0.540516	1.18907	0.0911824	0.349081	1	2977	tags=37%, list=19%, signal=46%
KIM_GERMINAL_CENTER_T_HELPER_UP	KIM_GERMINAL_CENTER_T_HELPER_UP	54	0.554886	1.18857	0.140688	0.350439	1	4591	tags=50%, list=29%, signal=70%
IGARASHI_ATF4_TARGETS_DN	IGARASHI_ATF4_TARGETS_DN	79	0.546679	1.18844	0.111334	0.350611	1	2475	tags=41%, list=16%, signal=48%
REACTOME_ENDOSOMAL_SORTING_COMPLEX_REQUIRED_FOR_TRANSPORT_ESCRT	REACTOME_ENDOSOMAL_SORTING_COMPLEX_REQUIRED_FOR_TRANSPORT_ESCRT	24	0.595429	1.18831	0.178571	0.35075	1	3980	tags=58%, list=25%, signal=78%
LEE_RECENT_THYMIC_EMIGRANT	LEE_RECENT_THYMIC_EMIGRANT	184	0.532512	1.18825	0.019019	0.350643	1	5338	tags=51%, list=34%, signal=76%
WILLIAMS_ESR2_TARGETS_UP	WILLIAMS_ESR2_TARGETS_UP	24	0.595572	1.18814	0.194942	0.350717	1	2365	tags=33%, list=15%, signal=39%
KEGG_ONE_CARBON_POOL_BY_FOLATE	KEGG_ONE_CARBON_POOL_BY_FOLATE	17	0.620518	1.18811	0.216518	0.350536	1	3182	tags=59%, list=20%, signal=74%
FLECHNER_BIOPSY_KIDNEY_TRANSPLANT_REJECTED_VS_OK_DN	FLECHNER_BIOPSY_KIDNEY_TRANSPLANT_REJECTED_VS_OK_DN	497	0.526267	1.18806	0.001	0.350422	1	3776	tags=39%, list=24%, signal=49%
AMIT_EGF_RESPONSE_240_HELA	AMIT_EGF_RESPONSE_240_HELA	58	0.551869	1.18797	0.136226	0.350419	1	3489	tags=40%, list=22%, signal=51%
REACTOME_INSULIN_RECEPTOR_SIGNALLING_CASCADE	REACTOME_INSULIN_RECEPTOR_SIGNALLING_CASCADE	78	0.550563	1.18793	0.101406	0.350235	1	3450	tags=33%, list=22%, signal=42%
VANDESLUIS_NORMAL_EMBRYOS_DN	VANDESLUIS_NORMAL_EMBRYOS_DN	22	0.604241	1.1876	0.208068	0.351081	1	1357	tags=18%, list=9%, signal=20%
THUM_SYSTOLIC_HEART_FAILURE_DN	THUM_SYSTOLIC_HEART_FAILURE_DN	191	0.530222	1.18753	0.025	0.351004	1	4838	tags=44%, list=31%, signal=63%
AGUIRRE_PANCREATIC_CANCER_COPY_NUMBER_DN	AGUIRRE_PANCREATIC_CANCER_COPY_NUMBER_DN	198	0.533004	1.18701	0.018	0.352505	1	4371	tags=48%, list=28%, signal=66%
JAERVINEN_AMPLIFIED_IN_LARYNGEAL_CANCER	JAERVINEN_AMPLIFIED_IN_LARYNGEAL_CANCER	33	0.575761	1.18656	0.183438	0.353737	1	4406	tags=58%, list=28%, signal=80%
ST_FAS_SIGNALING_PATHWAY	ST_FAS_SIGNALING_PATHWAY	57	0.55388	1.18619	0.129779	0.354708	1	3437	tags=40%, list=22%, signal=51%
JOSEPH_RESPONSE_TO_SODIUM_BUTYRATE_DN	JOSEPH_RESPONSE_TO_SODIUM_BUTYRATE_DN	58	0.551453	1.1861	0.131181	0.354679	1	1038	tags=17%, list=7%, signal=18%
SANSOM_APC_TARGETS_REQUIRE_MYC	SANSOM_APC_TARGETS_REQUIRE_MYC	176	0.535273	1.18608	0.024	0.354472	1	4142	tags=47%, list=26%, signal=63%
CONCANNON_APOPTOSIS_BY_EPOXOMICIN_UP	CONCANNON_APOPTOSIS_BY_EPOXOMICIN_UP	212	0.532853	1.18604	0.021	0.35431	1	3698	tags=41%, list=23%, signal=53%
KEGG_COLORECTAL_CANCER	KEGG_COLORECTAL_CANCER	62	0.548805	1.18591	0.122222	0.354431	1	4435	tags=50%, list=28%, signal=69%
BIOCARTA_MITOCHONDRIA_PATHWAY	BIOCARTA_MITOCHONDRIA_PATHWAY	20	0.605286	1.1854	0.22549	0.355833	1	2026	tags=30%, list=13%, signal=34%
HUMMERICH_SKIN_CANCER_PROGRESSION_UP	HUMMERICH_SKIN_CANCER_PROGRESSION_UP	81	0.544019	1.18534	0.107214	0.355745	1	3296	tags=32%, list=21%, signal=40%
RAO_BOUND_BY_SALL4_ISOFORM_B	RAO_BOUND_BY_SALL4_ISOFORM_B	459	0.525426	1.18485	0.003	0.357128	1	3863	tags=34%, list=25%, signal=44%
SUZUKI_RESPONSE_TO_TSA	SUZUKI_RESPONSE_TO_TSA	16	0.631354	1.18472	0.218646	0.3573	1	2869	tags=38%, list=18%, signal=46%
LOPES_METHYLATED_IN_COLON_CANCER_UP	LOPES_METHYLATED_IN_COLON_CANCER_UP	23	0.596311	1.18424	0.206934	0.358665	1	1338	tags=13%, list=8%, signal=14%
YAGI_AML_WITH_T_9_11_TRANSLOCATION	YAGI_AML_WITH_T_9_11_TRANSLOCATION	116	0.541941	1.18413	0.056	0.358736	1	4084	tags=40%, list=26%, signal=53%
REACTOME_CITRIC_ACID_CYCLE_TCA_CYCLE	REACTOME_CITRIC_ACID_CYCLE_TCA_CYCLE	19	0.613102	1.18351	0.207692	0.360544	1	3849	tags=58%, list=24%, signal=77%
WANG_LMO4_TARGETS_UP	WANG_LMO4_TARGETS_UP	287	0.524625	1.1831	0.01	0.361682	1	4002	tags=44%, list=25%, signal=58%
GROSS_HYPOXIA_VIA_ELK3_AND_HIF1A_UP	GROSS_HYPOXIA_VIA_ELK3_AND_HIF1A_UP	129	0.532738	1.18303	0.056	0.361636	1	3461	tags=39%, list=22%, signal=49%
BALDWIN_PRKCI_TARGETS_UP	BALDWIN_PRKCI_TARGETS_UP	33	0.574941	1.18275	0.20062	0.362307	1	3176	tags=36%, list=20%, signal=45%
LIAO_HAVE_SOX4_BINDING_SITES	LIAO_HAVE_SOX4_BINDING_SITES	40	0.565073	1.1826	0.169231	0.362528	1	2676	tags=30%, list=17%, signal=36%
XU_GH1_AUTOCRINE_TARGETS_DN	XU_GH1_AUTOCRINE_TARGETS_DN	120	0.534566	1.18256	0.0650651	0.362381	1	3428	tags=34%, list=22%, signal=43%
AMIT_EGF_RESPONSE_40_MCF10A	AMIT_EGF_RESPONSE_40_MCF10A	18	0.610749	1.18252	0.23388	0.362236	1	1985	tags=39%, list=13%, signal=44%
SHI_SPARC_TARGETS_UP	SHI_SPARC_TARGETS_UP	22	0.594404	1.18249	0.237179	0.362029	1	2430	tags=23%, list=15%, signal=27%
BURTON_ADIPOGENESIS_10	BURTON_ADIPOGENESIS_10	27	0.585796	1.18216	0.201264	0.362889	1	2676	tags=44%, list=17%, signal=53%
SMID_BREAST_CANCER_RELAPSE_IN_BONE_DN	SMID_BREAST_CANCER_RELAPSE_IN_BONE_DN	279	0.525518	1.18122	0.006	0.365842	1	2080	tags=21%, list=13%, signal=24%
DITTMER_PTHLH_TARGETS_UP	DITTMER_PTHLH_TARGETS_UP	102	0.539857	1.18121	0.0740741	0.365598	1	3701	tags=46%, list=23%, signal=60%
OUILLETTE_CLL_13Q14_DELETION_UP	OUILLETTE_CLL_13Q14_DELETION_UP	58	0.5509	1.18089	0.136778	0.366407	1	3712	tags=48%, list=24%, signal=63%
REACTOME_SHC1_EVENTS_IN_ERBB4_SIGNALING	REACTOME_SHC1_EVENTS_IN_ERBB4_SIGNALING	19	0.607739	1.17944	0.217486	0.371107	1	5230	tags=68%, list=33%, signal=102%
PID_MET_PATHWAY	PID_MET_PATHWAY	76	0.544919	1.17913	0.134073	0.371889	1	4098	tags=47%, list=26%, signal=64%
REACTOME_ARMS_MEDIATED_ACTIVATION	REACTOME_ARMS_MEDIATED_ACTIVATION	15	0.620651	1.17912	0.21861	0.371628	1	5031	tags=73%, list=32%, signal=108%
PID_HDAC_CLASSI_PATHWAY	PID_HDAC_CLASSI_PATHWAY	62	0.546952	1.17909	0.127767	0.371425	1	2758	tags=35%, list=18%, signal=43%
STAMBOLSKY_RESPONSE_TO_VITAMIN_D3_UP	STAMBOLSKY_RESPONSE_TO_VITAMIN_D3_UP	71	0.539703	1.17907	0.130653	0.371207	1	3987	tags=34%, list=25%, signal=45%
REACTOME_P75_NTR_RECEPTOR_MEDIATED_SIGNALLING	REACTOME_P75_NTR_RECEPTOR_MEDIATED_SIGNALLING	77	0.541475	1.1788	0.125376	0.371832	1	3328	tags=29%, list=21%, signal=36%
LIU_VMYB_TARGETS_UP	LIU_VMYB_TARGETS_UP	112	0.536465	1.17861	0.084	0.372206	1	3735	tags=38%, list=24%, signal=49%
CLIMENT_BREAST_CANCER_COPY_NUMBER_UP	CLIMENT_BREAST_CANCER_COPY_NUMBER_UP	23	0.591515	1.17801	0.207424	0.373953	1	2666	tags=26%, list=17%, signal=31%
CHOW_RASSF1_TARGETS_DN	CHOW_RASSF1_TARGETS_DN	25	0.587581	1.17777	0.210021	0.374542	1	4483	tags=52%, list=28%, signal=73%
WU_HBX_TARGETS_1_DN	WU_HBX_TARGETS_1_DN	21	0.5998	1.17746	0.226782	0.375291	1	3349	tags=43%, list=21%, signal=54%
PENG_LEUCINE_DEPRIVATION_UP	PENG_LEUCINE_DEPRIVATION_UP	128	0.534362	1.17735	0.0670671	0.375372	1	3242	tags=37%, list=21%, signal=46%
REACTOME_PIP3_ACTIVATES_AKT_SIGNALING	REACTOME_PIP3_ACTIVATES_AKT_SIGNALING	24	0.593955	1.17661	0.214286	0.377638	1	4185	tags=50%, list=27%, signal=68%
BOYLAN_MULTIPLE_MYELOMA_D_CLUSTER_UP	BOYLAN_MULTIPLE_MYELOMA_D_CLUSTER_UP	26	0.594297	1.17629	0.21097	0.378479	1	1995	tags=23%, list=13%, signal=26%
REACTOME_NUCLEAR_EVENTS_KINASE_AND_TRANSCRIPTION_FACTOR_ACTIVATION	REACTOME_NUCLEAR_EVENTS_KINASE_AND_TRANSCRIPTION_FACTOR_ACTIVATION	24	0.591754	1.17625	0.218415	0.37833	1	4395	tags=63%, list=28%, signal=87%
SCHLOSSER_MYC_AND_SERUM_RESPONSE_SYNERGY	SCHLOSSER_MYC_AND_SERUM_RESPONSE_SYNERGY	31	0.569241	1.1754	0.195584	0.381098	1	2992	tags=35%, list=19%, signal=44%
PROVENZANI_METASTASIS_DN	PROVENZANI_METASTASIS_DN	125	0.528893	1.17532	0.0670671	0.381106	1	2286	tags=32%, list=15%, signal=37%
LU_TUMOR_ENDOTHELIAL_MARKERS_UP	LU_TUMOR_ENDOTHELIAL_MARKERS_UP	17	0.619601	1.17525	0.2407	0.381018	1	1338	tags=18%, list=8%, signal=19%
WOTTON_RUNX_TARGETS_DN	WOTTON_RUNX_TARGETS_DN	28	0.577286	1.17509	0.212766	0.381253	1	2031	tags=29%, list=13%, signal=33%
KRASNOSELSKAYA_ILF3_TARGETS_DN	KRASNOSELSKAYA_ILF3_TARGETS_DN	44	0.557763	1.17506	0.173868	0.381056	1	2607	tags=30%, list=17%, signal=35%
GUO_TARGETS_OF_IRS1_AND_IRS2	GUO_TARGETS_OF_IRS1_AND_IRS2	89	0.542619	1.17488	0.0882648	0.381408	1	3335	tags=33%, list=21%, signal=41%
ST_PHOSPHOINOSITIDE_3_KINASE_PATHWAY	ST_PHOSPHOINOSITIDE_3_KINASE_PATHWAY	36	0.570363	1.1744	0.163883	0.382857	1	4113	tags=50%, list=26%, signal=68%
VANOEVELEN_MYOGENESIS_SIN3A_TARGETS	VANOEVELEN_MYOGENESIS_SIN3A_TARGETS	185	0.530944	1.17431	0.032	0.382857	1	4329	tags=48%, list=27%, signal=65%
AMUNDSON_GENOTOXIC_SIGNATURE	AMUNDSON_GENOTOXIC_SIGNATURE	96	0.535976	1.17427	0.0821643	0.382665	1	3209	tags=35%, list=20%, signal=44%
ROVERSI_GLIOMA_LOH_REGIONS	ROVERSI_GLIOMA_LOH_REGIONS	40	0.555495	1.17414	0.185567	0.382858	1	3479	tags=33%, list=22%, signal=42%
PID_P38ALPHABETADOWNSTREAMPATHWAY	PID_P38ALPHABETADOWNSTREAMPATHWAY	37	0.562866	1.17349	0.181256	0.384849	1	4395	tags=65%, list=28%, signal=90%
GAUSSMANN_MLL_AF4_FUSION_TARGETS_A_UP	GAUSSMANN_MLL_AF4_FUSION_TARGETS_A_UP	167	0.531694	1.17347	0.036	0.384598	1	4971	tags=49%, list=32%, signal=70%
NIKOLSKY_BREAST_CANCER_8Q12_Q22_AMPLICON	NIKOLSKY_BREAST_CANCER_8Q12_Q22_AMPLICON	106	0.53265	1.17332	0.0810811	0.384842	1	4142	tags=37%, list=26%, signal=50%
HOWLIN_PUBERTAL_MAMMARY_GLAND	HOWLIN_PUBERTAL_MAMMARY_GLAND	65	0.542555	1.17279	0.147739	0.386436	1	3491	tags=28%, list=22%, signal=35%
KEGG_NEUROTROPHIN_SIGNALING_PATHWAY	KEGG_NEUROTROPHIN_SIGNALING_PATHWAY	123	0.532535	1.17277	0.0820821	0.386183	1	5031	tags=53%, list=32%, signal=77%
BERTUCCI_MEDULLARY_VS_DUCTAL_BREAST_CANCER_UP	BERTUCCI_MEDULLARY_VS_DUCTAL_BREAST_CANCER_UP	168	0.528248	1.17264	0.034	0.386372	1	2931	tags=30%, list=19%, signal=37%
AMUNDSON_POOR_SURVIVAL_AFTER_GAMMA_RADIATION_8G	AMUNDSON_POOR_SURVIVAL_AFTER_GAMMA_RADIATION_8G	88	0.536652	1.17262	0.1002	0.386153	1	2842	tags=34%, list=18%, signal=41%
BIOCARTA_P38MAPK_PATHWAY	BIOCARTA_P38MAPK_PATHWAY	39	0.556183	1.17256	0.189834	0.386051	1	5391	tags=67%, list=34%, signal=101%
BROWNE_HCMV_INFECTION_6HR_DN	BROWNE_HCMV_INFECTION_6HR_DN	141	0.531088	1.17248	0.068	0.386048	1	4591	tags=53%, list=29%, signal=74%
NING_CHRONIC_OBSTRUCTIVE_PULMONARY_DISEASE_UP	NING_CHRONIC_OBSTRUCTIVE_PULMONARY_DISEASE_UP	145	0.531355	1.17233	0.0540541	0.386299	1	2992	tags=32%, list=19%, signal=40%
KAMMINGA_SENESCENCE	KAMMINGA_SENESCENCE	36	0.562826	1.1722	0.199586	0.386491	1	738	tags=17%, list=5%, signal=17%
BIOCARTA_SPPA_PATHWAY	BIOCARTA_SPPA_PATHWAY	21	0.595036	1.17205	0.230852	0.386706	1	3939	tags=43%, list=25%, signal=57%
SCHAEFFER_PROSTATE_DEVELOPMENT_12HR_DN	SCHAEFFER_PROSTATE_DEVELOPMENT_12HR_DN	54	0.546185	1.172	0.16616	0.386571	1	1366	tags=20%, list=9%, signal=22%
GROSS_ELK3_TARGETS_UP	GROSS_ELK3_TARGETS_UP	27	0.584033	1.17167	0.210526	0.387516	1	2669	tags=37%, list=17%, signal=45%
MULLIGHAN_NPM1_MUTATED_SIGNATURE_2_UP	MULLIGHAN_NPM1_MUTATED_SIGNATURE_2_UP	117	0.533815	1.17155	0.087	0.387604	1	4303	tags=43%, list=27%, signal=58%
REACTOME_SIGNALING_BY_ERBB4	REACTOME_SIGNALING_BY_ERBB4	78	0.540959	1.17153	0.116466	0.387394	1	4715	tags=47%, list=30%, signal=67%
ROYLANCE_BREAST_CANCER_16Q_COPY_NUMBER_DN	ROYLANCE_BREAST_CANCER_16Q_COPY_NUMBER_DN	18	0.604045	1.17146	0.232026	0.387338	1	1805	tags=28%, list=11%, signal=31%
ROESSLER_LIVER_CANCER_METASTASIS_UP	ROESSLER_LIVER_CANCER_METASTASIS_UP	101	0.533783	1.17051	0.102307	0.390413	1	3144	tags=36%, list=20%, signal=44%
HERNANDEZ_MITOTIC_ARREST_BY_DOCETAXEL_1_UP	HERNANDEZ_MITOTIC_ARREST_BY_DOCETAXEL_1_UP	32	0.568054	1.1704	0.210748	0.39048	1	346	tags=9%, list=2%, signal=10%
BIOCARTA_CK1_PATHWAY	BIOCARTA_CK1_PATHWAY	16	0.623383	1.17038	0.246187	0.390252	1	3939	tags=44%, list=25%, signal=58%
BIOCARTA_AMI_PATHWAY	BIOCARTA_AMI_PATHWAY	19	0.607308	1.17011	0.236784	0.390925	1	2979	tags=16%, list=19%, signal=19%
DARWICHE_SQUAMOUS_CELL_CARCINOMA_UP	DARWICHE_SQUAMOUS_CELL_CARCINOMA_UP	120	0.53037	1.16972	0.082	0.392009	1	1610	tags=24%, list=10%, signal=27%
SESTO_RESPONSE_TO_UV_C6	SESTO_RESPONSE_TO_UV_C6	35	0.563155	1.16969	0.185685	0.391784	1	1732	tags=29%, list=11%, signal=32%
AKL_HTLV1_INFECTION_DN	AKL_HTLV1_INFECTION_DN	60	0.545857	1.16957	0.160282	0.39191	1	4204	tags=42%, list=27%, signal=57%
SCHLINGEMANN_SKIN_CARCINOGENESIS_TPA_UP	SCHLINGEMANN_SKIN_CARCINOGENESIS_TPA_UP	34	0.561313	1.16929	0.215321	0.392613	1	2953	tags=35%, list=19%, signal=43%
LIU_SOX4_TARGETS_DN	LIU_SOX4_TARGETS_DN	265	0.521173	1.16916	0.024	0.392807	1	3741	tags=44%, list=24%, signal=56%
ROESSLER_LIVER_CANCER_METASTASIS_DN	ROESSLER_LIVER_CANCER_METASTASIS_DN	42	0.560572	1.16914	0.182281	0.392574	1	3780	tags=45%, list=24%, signal=59%
MORI_PLASMA_CELL_UP	MORI_PLASMA_CELL_UP	41	0.555014	1.16858	0.19107	0.394342	1	2685	tags=29%, list=17%, signal=35%
GREGORY_SYNTHETIC_LETHAL_WITH_IMATINIB	GREGORY_SYNTHETIC_LETHAL_WITH_IMATINIB	120	0.53017	1.16839	0.091	0.394707	1	2017	tags=23%, list=13%, signal=26%
MA_MYELOID_DIFFERENTIATION_DN	MA_MYELOID_DIFFERENTIATION_DN	43	0.555942	1.16812	0.205943	0.395344	1	3469	tags=37%, list=22%, signal=48%
BROWNE_HCMV_INFECTION_12HR_DN	BROWNE_HCMV_INFECTION_12HR_DN	88	0.535411	1.16797	0.124373	0.395562	1	4553	tags=48%, list=29%, signal=67%
KOKKINAKIS_METHIONINE_DEPRIVATION_48HR_DN	KOKKINAKIS_METHIONINE_DEPRIVATION_48HR_DN	63	0.544978	1.16784	0.152525	0.39575	1	3484	tags=44%, list=22%, signal=57%
WANG_METASTASIS_OF_BREAST_CANCER_ESR1_DN	WANG_METASTASIS_OF_BREAST_CANCER_ESR1_DN	25	0.58116	1.16746	0.227418	0.396776	1	1871	tags=28%, list=12%, signal=32%
LIN_APC_TARGETS	LIN_APC_TARGETS	66	0.540432	1.16734	0.136683	0.396921	1	2586	tags=36%, list=16%, signal=43%
GRAHAM_CML_DIVIDING_VS_NORMAL_QUIESCENT_DN	GRAHAM_CML_DIVIDING_VS_NORMAL_QUIESCENT_DN	77	0.537336	1.16706	0.142427	0.397614	1	2269	tags=22%, list=14%, signal=26%
STARK_PREFRONTAL_CORTEX_22Q11_DELETION_UP	STARK_PREFRONTAL_CORTEX_22Q11_DELETION_UP	170	0.525807	1.16662	0.044	0.398945	1	4196	tags=41%, list=27%, signal=56%
MODY_HIPPOCAMPUS_NEONATAL	MODY_HIPPOCAMPUS_NEONATAL	32	0.569685	1.16661	0.222338	0.398646	1	1792	tags=38%, list=11%, signal=42%
BACOLOD_RESISTANCE_TO_ALKYLATING_AGENTS_UP	BACOLOD_RESISTANCE_TO_ALKYLATING_AGENTS_UP	20	0.598459	1.16647	0.237124	0.398806	1	4161	tags=40%, list=26%, signal=54%
DAIRKEE_TERT_TARGETS_UP	DAIRKEE_TERT_TARGETS_UP	313	0.518266	1.1663	0.011	0.399156	1	3707	tags=40%, list=24%, signal=51%
MOOTHA_HUMAN_MITODB_6_2002	MOOTHA_HUMAN_MITODB_6_2002	411	0.516848	1.16622	0.006	0.399152	1	3770	tags=42%, list=24%, signal=54%
REACTOME_CELL_DEATH_SIGNALLING_VIA_NRAGE_NRIF_AND_NADE	REACTOME_CELL_DEATH_SIGNALLING_VIA_NRAGE_NRIF_AND_NADE	56	0.541691	1.16586	0.174395	0.400153	1	3328	tags=25%, list=21%, signal=32%
CHEN_NEUROBLASTOMA_COPY_NUMBER_GAINS	CHEN_NEUROBLASTOMA_COPY_NUMBER_GAINS	45	0.545899	1.16575	0.196738	0.400244	1	4393	tags=44%, list=28%, signal=61%
REACTOME_ACTIVATION_OF_CHAPERONE_GENES_BY_XBP1S	REACTOME_ACTIVATION_OF_CHAPERONE_GENES_BY_XBP1S	42	0.557342	1.16568	0.216942	0.400149	1	3664	tags=43%, list=23%, signal=56%
GUENTHER_GROWTH_SPHERICAL_VS_ADHERENT_DN	GUENTHER_GROWTH_SPHERICAL_VS_ADHERENT_DN	25	0.58215	1.16541	0.242295	0.400815	1	1168	tags=28%, list=7%, signal=30%
PID_INTEGRIN5_PATHWAY	PID_INTEGRIN5_PATHWAY	17	0.611911	1.16541	0.25	0.400515	1	2842	tags=35%, list=18%, signal=43%
VALK_AML_CLUSTER_6	VALK_AML_CLUSTER_6	27	0.580328	1.16532	0.218684	0.40052	1	3932	tags=41%, list=25%, signal=54%
HOEBEKE_LYMPHOID_STEM_CELL_DN	HOEBEKE_LYMPHOID_STEM_CELL_DN	80	0.537319	1.16524	0.139279	0.400494	1	3305	tags=34%, list=21%, signal=42%
PID_CD8TCRDOWNSTREAMPATHWAY	PID_CD8TCRDOWNSTREAMPATHWAY	56	0.541554	1.1652	0.170385	0.400321	1	2737	tags=18%, list=17%, signal=22%
ZEMBUTSU_SENSITIVITY_TO_METHOTREXATE	ZEMBUTSU_SENSITIVITY_TO_METHOTREXATE	17	0.608446	1.16498	0.243604	0.400836	1	3332	tags=35%, list=21%, signal=45%
VERNELL_RETINOBLASTOMA_PATHWAY_DN	VERNELL_RETINOBLASTOMA_PATHWAY_DN	18	0.608204	1.16497	0.238042	0.400553	1	2066	tags=28%, list=13%, signal=32%
GAZDA_DIAMOND_BLACKFAN_ANEMIA_ERYTHROID_UP	GAZDA_DIAMOND_BLACKFAN_ANEMIA_ERYTHROID_UP	19	0.602347	1.16488	0.233553	0.400588	1	4675	tags=58%, list=30%, signal=82%
ZHANG_ANTIVIRAL_RESPONSE_TO_RIBAVIRIN_DN	ZHANG_ANTIVIRAL_RESPONSE_TO_RIBAVIRIN_DN	49	0.552527	1.16484	0.171779	0.400422	1	1914	tags=20%, list=12%, signal=23%
SERVITJA_LIVER_HNF1A_TARGETS_UP	SERVITJA_LIVER_HNF1A_TARGETS_UP	129	0.524235	1.16462	0.0940941	0.40091	1	2977	tags=32%, list=19%, signal=39%
GAUSSMANN_MLL_AF4_FUSION_TARGETS_F_DN	GAUSSMANN_MLL_AF4_FUSION_TARGETS_F_DN	31	0.570918	1.16459	0.223371	0.400731	1	3216	tags=35%, list=20%, signal=45%
PEART_HDAC_PROLIFERATION_CLUSTER_UP	PEART_HDAC_PROLIFERATION_CLUSTER_UP	54	0.545431	1.16406	0.17665	0.402337	1	4216	tags=52%, list=27%, signal=71%
PID_ARF6_TRAFFICKINGPATHWAY	PID_ARF6_TRAFFICKINGPATHWAY	47	0.543018	1.1638	0.19898	0.40296	1	2427	tags=32%, list=15%, signal=38%
INGA_TP53_TARGETS	INGA_TP53_TARGETS	15	0.615939	1.16302	0.257848	0.405531	1	3561	tags=47%, list=23%, signal=60%
KYNG_WERNER_SYNDROM_UP	KYNG_WERNER_SYNDROM_UP	15	0.618959	1.16291	0.252481	0.40558	1	1625	tags=33%, list=10%, signal=37%
LEE_TARGETS_OF_PTCH1_AND_SUFU_UP	LEE_TARGETS_OF_PTCH1_AND_SUFU_UP	48	0.540698	1.16219	0.19797	0.407924	1	1281	tags=29%, list=8%, signal=32%
HERNANDEZ_ABERRANT_MITOSIS_BY_DOCETACEL_2NM_DN	HERNANDEZ_ABERRANT_MITOSIS_BY_DOCETACEL_2NM_DN	24	0.581217	1.16171	0.236617	0.409438	1	1516	tags=25%, list=10%, signal=28%
LIN_NPAS4_TARGETS_DN	LIN_NPAS4_TARGETS_DN	61	0.541704	1.16127	0.159274	0.410723	1	5013	tags=38%, list=32%, signal=55%
LI_CISPLATIN_RESISTANCE_UP	LI_CISPLATIN_RESISTANCE_UP	23	0.581019	1.16104	0.228571	0.411243	1	3776	tags=30%, list=24%, signal=40%
KEGG_MELANOMA	KEGG_MELANOMA	71	0.538975	1.16057	0.145582	0.412658	1	3189	tags=27%, list=20%, signal=33%
BRUINS_UVC_RESPONSE_VIA_TP53_GROUP_D	BRUINS_UVC_RESPONSE_VIA_TP53_GROUP_D	232	0.520609	1.16054	0.03	0.412464	1	3297	tags=26%, list=21%, signal=33%
LUI_THYROID_CANCER_PAX8_PPARG_DN	LUI_THYROID_CANCER_PAX8_PPARG_DN	38	0.555964	1.16044	0.213772	0.412488	1	2504	tags=47%, list=16%, signal=56%
KEGG_SNARE_INTERACTIONS_IN_VESICULAR_TRANSPORT	KEGG_SNARE_INTERACTIONS_IN_VESICULAR_TRANSPORT	32	0.564625	1.15975	0.224426	0.414734	1	5504	tags=66%, list=35%, signal=101%
XU_RESPONSE_TO_TRETINOIN_AND_NSC682994_UP	XU_RESPONSE_TO_TRETINOIN_AND_NSC682994_UP	15	0.62241	1.15948	0.254444	0.415386	1	1780	tags=40%, list=11%, signal=45%
CHO_NR4A1_TARGETS	CHO_NR4A1_TARGETS	30	0.564732	1.15893	0.222106	0.417127	1	2195	tags=27%, list=14%, signal=31%
REACTOME_DEPOSITION_OF_NEW_CENPA_CONTAINING_NUCLEOSOMES_AT_THE_CENTROMERE	REACTOME_DEPOSITION_OF_NEW_CENPA_CONTAINING_NUCLEOSOMES_AT_THE_CENTROMERE	43	0.548089	1.15884	0.204082	0.417128	1	3065	tags=33%, list=19%, signal=40%
MARTIN_INTERACT_WITH_HDAC	MARTIN_INTERACT_WITH_HDAC	43	0.553682	1.15882	0.195072	0.416907	1	4483	tags=56%, list=28%, signal=78%
IZADPANAH_STEM_CELL_ADIPOSE_VS_BONE_UP	IZADPANAH_STEM_CELL_ADIPOSE_VS_BONE_UP	105	0.525847	1.15825	0.104208	0.418709	1	3643	tags=39%, list=23%, signal=50%
REACTOME_PYRIMIDINE_METABOLISM	REACTOME_PYRIMIDINE_METABOLISM	23	0.582893	1.15815	0.246546	0.418755	1	3182	tags=39%, list=20%, signal=49%
MCCLUNG_COCAINE_REWARD_5D	MCCLUNG_COCAINE_REWARD_5D	75	0.535372	1.15742	0.129779	0.421165	1	3319	tags=29%, list=21%, signal=37%
SIG_INSULIN_RECEPTOR_PATHWAY_IN_CARDIAC_MYOCYTES	SIG_INSULIN_RECEPTOR_PATHWAY_IN_CARDIAC_MYOCYTES	50	0.54513	1.15708	0.180797	0.422107	1	5031	tags=56%, list=32%, signal=82%
RORIE_TARGETS_OF_EWSR1_FLI1_FUSION_UP	RORIE_TARGETS_OF_EWSR1_FLI1_FUSION_UP	28	0.571644	1.15669	0.244186	0.423257	1	1297	tags=25%, list=8%, signal=27%
VANHARANTA_UTERINE_FIBROID_WITH_7Q_DELETION_DN	VANHARANTA_UTERINE_FIBROID_WITH_7Q_DELETION_DN	35	0.556959	1.15652	0.222685	0.423589	1	4576	tags=51%, list=29%, signal=72%
LEE_CALORIE_RESTRICTION_MUSCLE_DN	LEE_CALORIE_RESTRICTION_MUSCLE_DN	49	0.545365	1.15629	0.190669	0.424149	1	3581	tags=41%, list=23%, signal=53%
GINESTIER_BREAST_CANCER_20Q13_AMPLIFICATION_DN	GINESTIER_BREAST_CANCER_20Q13_AMPLIFICATION_DN	132	0.51936	1.15598	0.088	0.424988	1	4202	tags=45%, list=27%, signal=61%
STAEGE_EWING_FAMILY_TUMOR	STAEGE_EWING_FAMILY_TUMOR	28	0.566233	1.15593	0.241489	0.424855	1	4253	tags=32%, list=27%, signal=44%
LINDSTEDT_DENDRITIC_CELL_MATURATION_C	LINDSTEDT_DENDRITIC_CELL_MATURATION_C	61	0.535678	1.1559	0.189707	0.424641	1	1526	tags=21%, list=10%, signal=24%
REACTOME_TRANSFERRIN_ENDOCYTOSIS_AND_RECYCLING	REACTOME_TRANSFERRIN_ENDOCYTOSIS_AND_RECYCLING	25	0.583771	1.1558	0.229145	0.424708	1	2361	tags=28%, list=15%, signal=33%
BIOCARTA_PGC1A_PATHWAY	BIOCARTA_PGC1A_PATHWAY	22	0.574871	1.15565	0.274655	0.42496	1	1183	tags=18%, list=8%, signal=20%
PETROVA_ENDOTHELIUM_LYMPHATIC_VS_BLOOD_UP	PETROVA_ENDOTHELIUM_LYMPHATIC_VS_BLOOD_UP	124	0.527822	1.15529	0.083	0.425986	1	2999	tags=27%, list=19%, signal=33%
BIOCARTA_MPR_PATHWAY	BIOCARTA_MPR_PATHWAY	32	0.559671	1.15511	0.252838	0.42636	1	3457	tags=41%, list=22%, signal=52%
WOOD_EBV_EBNA1_TARGETS_UP	WOOD_EBV_EBNA1_TARGETS_UP	103	0.527419	1.15503	0.113226	0.426339	1	2950	tags=36%, list=19%, signal=44%
REACTOME_MAPK_TARGETS_NUCLEAR_EVENTS_MEDIATED_BY_MAP_KINASES	REACTOME_MAPK_TARGETS_NUCLEAR_EVENTS_MEDIATED_BY_MAP_KINASES	30	0.565365	1.15491	0.226596	0.426453	1	4820	tags=67%, list=31%, signal=96%
BIOCARTA_CCR3_PATHWAY	BIOCARTA_CCR3_PATHWAY	22	0.58361	1.15395	0.243743	0.429762	1	4482	tags=45%, list=28%, signal=63%
PID_ANTHRAXPATHWAY	PID_ANTHRAXPATHWAY	17	0.608573	1.15339	0.261301	0.431585	1	3643	tags=47%, list=23%, signal=61%
IWANAGA_CARCINOGENESIS_BY_KRAS_PTEN_UP	IWANAGA_CARCINOGENESIS_BY_KRAS_PTEN_UP	154	0.517828	1.15337	0.084	0.431349	1	3453	tags=32%, list=22%, signal=41%
JAZAG_TGFB1_SIGNALING_UP	JAZAG_TGFB1_SIGNALING_UP	98	0.528672	1.15327	0.127	0.431418	1	3442	tags=35%, list=22%, signal=44%
PHONG_TNF_RESPONSE_VIA_P38_COMPLETE	PHONG_TNF_RESPONSE_VIA_P38_COMPLETE	201	0.518448	1.15308	0.045	0.43186	1	3891	tags=43%, list=25%, signal=56%
HUTTMANN_B_CLL_POOR_SURVIVAL_DN	HUTTMANN_B_CLL_POOR_SURVIVAL_DN	53	0.536885	1.15231	0.199797	0.434475	1	4263	tags=40%, list=27%, signal=54%
SA_TRKA_RECEPTOR	SA_TRKA_RECEPTOR	16	0.608212	1.15212	0.282222	0.434905	1	5230	tags=69%, list=33%, signal=103%
FRASOR_RESPONSE_TO_ESTRADIOL_UP	FRASOR_RESPONSE_TO_ESTRADIOL_UP	37	0.556255	1.15169	0.234683	0.436204	1	701	tags=11%, list=4%, signal=11%
STEIN_ESRRA_TARGETS_DN	STEIN_ESRRA_TARGETS_DN	86	0.529215	1.1516	0.127	0.436198	1	3352	tags=38%, list=21%, signal=48%
LEE_LIVER_CANCER_HEPATOBLAST	LEE_LIVER_CANCER_HEPATOBLAST	15	0.618078	1.15091	0.270056	0.438485	1	1110	tags=40%, list=7%, signal=43%
KEGG_WNT_SIGNALING_PATHWAY	KEGG_WNT_SIGNALING_PATHWAY	143	0.519171	1.1508	0.081	0.438594	1	4360	tags=39%, list=28%, signal=54%
GROSS_HYPOXIA_VIA_ELK3_AND_HIF1A_DN	GROSS_HYPOXIA_VIA_ELK3_AND_HIF1A_DN	91	0.519565	1.15075	0.14759	0.438453	1	4074	tags=51%, list=26%, signal=68%
VALK_AML_CLUSTER_11	VALK_AML_CLUSTER_11	35	0.555911	1.1507	0.217209	0.438291	1	1501	tags=26%, list=10%, signal=28%
LUI_THYROID_CANCER_PAX8_PPARG_UP	LUI_THYROID_CANCER_PAX8_PPARG_UP	36	0.553738	1.15047	0.234262	0.438863	1	3922	tags=47%, list=25%, signal=63%
ST_JNK_MAPK_PATHWAY	ST_JNK_MAPK_PATHWAY	38	0.550233	1.1504	0.251029	0.438834	1	4807	tags=61%, list=31%, signal=87%
PLASARI_TGFB1_SIGNALING_VIA_NFIC_10HR_UP	PLASARI_TGFB1_SIGNALING_VIA_NFIC_10HR_UP	45	0.540038	1.15003	0.208376	0.439881	1	1048	tags=18%, list=7%, signal=19%
WALLACE_PROSTATE_CANCER_RACE_DN	WALLACE_PROSTATE_CANCER_RACE_DN	66	0.531887	1.14906	0.185671	0.443206	1	4360	tags=47%, list=28%, signal=65%
AMUNDSON_RESPONSE_TO_ARSENITE	AMUNDSON_RESPONSE_TO_ARSENITE	187	0.514709	1.14879	0.065	0.443917	1	4195	tags=45%, list=27%, signal=61%
BIOCARTA_CTCF_PATHWAY	BIOCARTA_CTCF_PATHWAY	22	0.581027	1.1487	0.277838	0.443941	1	3297	tags=41%, list=21%, signal=52%
PID_P38_MKK3_6PATHWAY	PID_P38_MKK3_6PATHWAY	24	0.578041	1.14812	0.244373	0.445828	1	6084	tags=71%, list=39%, signal=115%
PID_REG_GR_PATHWAY	PID_REG_GR_PATHWAY	79	0.531518	1.14786	0.143143	0.446457	1	4395	tags=41%, list=28%, signal=56%
PENG_GLUCOSE_DEPRIVATION_UP	PENG_GLUCOSE_DEPRIVATION_UP	41	0.546879	1.1476	0.237358	0.44714	1	1710	tags=29%, list=11%, signal=33%
POTTI_DOCETAXEL_SENSITIVITY	POTTI_DOCETAXEL_SENSITIVITY	43	0.541872	1.14726	0.221994	0.448097	1	2775	tags=30%, list=18%, signal=37%
HASLINGER_B_CLL_WITH_17P13_DELETION	HASLINGER_B_CLL_WITH_17P13_DELETION	20	0.584784	1.14708	0.269788	0.448461	1	2044	tags=30%, list=13%, signal=34%
REACTOME_CA_DEPENDENT_EVENTS	REACTOME_CA_DEPENDENT_EVENTS	27	0.566153	1.14594	0.248941	0.452529	1	3830	tags=37%, list=24%, signal=49%
PLASARI_TGFB1_SIGNALING_VIA_NFIC_1HR_UP	PLASARI_TGFB1_SIGNALING_VIA_NFIC_1HR_UP	29	0.563992	1.14593	0.256008	0.452217	1	3449	tags=38%, list=22%, signal=48%
THEILGAARD_NEUTROPHIL_AT_SKIN_WOUND_DN	THEILGAARD_NEUTROPHIL_AT_SKIN_WOUND_DN	206	0.513107	1.14546	0.061	0.453662	1	4482	tags=45%, list=28%, signal=62%
FRIDMAN_SENESCENCE_UP	FRIDMAN_SENESCENCE_UP	75	0.531618	1.14537	0.170854	0.453708	1	3469	tags=37%, list=22%, signal=48%
PID_DNAPK_PATHWAY	PID_DNAPK_PATHWAY	15	0.601299	1.14536	0.268265	0.453411	1	3642	tags=40%, list=23%, signal=52%
REACTOME_SIGNALING_BY_ROBO_RECEPTOR	REACTOME_SIGNALING_BY_ROBO_RECEPTOR	29	0.558816	1.14499	0.248447	0.4545	1	3634	tags=41%, list=23%, signal=54%
PID_UPA_UPAR_PATHWAY	PID_UPA_UPAR_PATHWAY	39	0.5466	1.14495	0.235294	0.454305	1	2842	tags=21%, list=18%, signal=25%
REACTOME_PPARA_ACTIVATES_GENE_EXPRESSION	REACTOME_PPARA_ACTIVATES_GENE_EXPRESSION	85	0.526925	1.14492	0.167335	0.454072	1	3117	tags=33%, list=20%, signal=41%
PID_SMAD2_3NUCLEARPATHWAY	PID_SMAD2_3NUCLEARPATHWAY	75	0.531299	1.14485	0.161809	0.454022	1	4281	tags=45%, list=27%, signal=62%
LASTOWSKA_NEUROBLASTOMA_COPY_NUMBER_UP	LASTOWSKA_NEUROBLASTOMA_COPY_NUMBER_UP	151	0.517548	1.14467	0.094	0.454345	1	4512	tags=48%, list=29%, signal=67%
KEGG_PANCREATIC_CANCER	KEGG_PANCREATIC_CANCER	70	0.525383	1.14453	0.19598	0.454585	1	3201	tags=37%, list=20%, signal=46%
MOREIRA_RESPONSE_TO_TSA_UP	MOREIRA_RESPONSE_TO_TSA_UP	26	0.566348	1.1444	0.259259	0.454739	1	3191	tags=38%, list=20%, signal=48%
POMEROY_MEDULLOBLASTOMA_DESMOPLASIC_VS_CLASSIC_UP	POMEROY_MEDULLOBLASTOMA_DESMOPLASIC_VS_CLASSIC_UP	56	0.533558	1.14437	0.200605	0.454532	1	3051	tags=30%, list=19%, signal=38%
OZANNE_AP1_TARGETS_UP	OZANNE_AP1_TARGETS_UP	15	0.609473	1.14423	0.290909	0.454733	1	1282	tags=27%, list=8%, signal=29%
KEGG_HUNTINGTONS_DISEASE	KEGG_HUNTINGTONS_DISEASE	164	0.514902	1.14416	0.08	0.454691	1	4755	tags=50%, list=30%, signal=71%
OKUMURA_INFLAMMATORY_RESPONSE_LPS	OKUMURA_INFLAMMATORY_RESPONSE_LPS	160	0.514663	1.14415	0.077	0.454384	1	3987	tags=38%, list=25%, signal=50%
SANSOM_WNT_PATHWAY_REQUIRE_MYC	SANSOM_WNT_PATHWAY_REQUIRE_MYC	57	0.530496	1.14394	0.212766	0.454851	1	2839	tags=28%, list=18%, signal=34%
STEARMAN_LUNG_CANCER_EARLY_VS_LATE_DN	STEARMAN_LUNG_CANCER_EARLY_VS_LATE_DN	55	0.531701	1.14351	0.21328	0.456191	1	589	tags=13%, list=4%, signal=13%
SCHEIDEREIT_IKK_TARGETS	SCHEIDEREIT_IKK_TARGETS	16	0.599182	1.14306	0.280861	0.457633	1	4197	tags=69%, list=27%, signal=94%
LEI_MYB_TARGETS	LEI_MYB_TARGETS	295	0.510541	1.14291	0.044	0.457916	1	3025	tags=37%, list=19%, signal=45%
REACTOME_SIGNALING_BY_EGFR_IN_CANCER	REACTOME_SIGNALING_BY_EGFR_IN_CANCER	99	0.519906	1.14228	0.141424	0.460017	1	3677	tags=36%, list=23%, signal=47%
REACTOME_PLATELET_SENSITIZATION_BY_LDL	REACTOME_PLATELET_SENSITIZATION_BY_LDL	16	0.60353	1.14211	0.290608	0.460374	1	4395	tags=56%, list=28%, signal=78%
BURTON_ADIPOGENESIS_4	BURTON_ADIPOGENESIS_4	43	0.548279	1.14199	0.216327	0.460509	1	2048	tags=28%, list=13%, signal=32%
LEE_LIVER_CANCER_MYC_UP	LEE_LIVER_CANCER_MYC_UP	51	0.536544	1.14112	0.225741	0.463526	1	2958	tags=37%, list=19%, signal=46%
BYSTRYKH_HEMATOPOIESIS_STEM_CELL_AND_BRAIN_QTL_TRANS	BYSTRYKH_HEMATOPOIESIS_STEM_CELL_AND_BRAIN_QTL_TRANS	163	0.513503	1.14097	0.104	0.463829	1	3787	tags=37%, list=24%, signal=48%
REACTOME_REGULATION_OF_HYPOXIA_INDUCIBLE_FACTOR_HIF_BY_OXYGEN	REACTOME_REGULATION_OF_HYPOXIA_INDUCIBLE_FACTOR_HIF_BY_OXYGEN	23	0.577203	1.14058	0.295503	0.465013	1	2005	tags=35%, list=13%, signal=40%
REACTOME_POST_CHAPERONIN_TUBULIN_FOLDING_PATHWAY	REACTOME_POST_CHAPERONIN_TUBULIN_FOLDING_PATHWAY	15	0.598951	1.14057	0.3125	0.464693	1	1975	tags=33%, list=13%, signal=38%
ZHONG_SECRETOME_OF_LUNG_CANCER_AND_MACROPHAGE	ZHONG_SECRETOME_OF_LUNG_CANCER_AND_MACROPHAGE	74	0.522017	1.14053	0.17002	0.464529	1	2779	tags=38%, list=18%, signal=46%
WEIGEL_OXIDATIVE_STRESS_BY_HNE_AND_H2O2	WEIGEL_OXIDATIVE_STRESS_BY_HNE_AND_H2O2	39	0.553429	1.14053	0.222793	0.464199	1	3860	tags=51%, list=25%, signal=68%
HOFMANN_MYELODYSPLASTIC_SYNDROM_RISK_DN	HOFMANN_MYELODYSPLASTIC_SYNDROM_RISK_DN	17	0.597221	1.14047	0.286353	0.464135	1	2340	tags=24%, list=15%, signal=28%
SIG_PIP3_SIGNALING_IN_CARDIAC_MYOCTES	SIG_PIP3_SIGNALING_IN_CARDIAC_MYOCTES	65	0.532724	1.14014	0.202811	0.465012	1	3066	tags=34%, list=19%, signal=42%
FORTSCHEGGER_PHF8_TARGETS_UP	FORTSCHEGGER_PHF8_TARGETS_UP	219	0.511263	1.1393	0.047	0.467979	1	3635	tags=35%, list=23%, signal=44%
REACTOME_YAP1_AND_WWTR1_TAZ_STIMULATED_GENE_EXPRESSION	REACTOME_YAP1_AND_WWTR1_TAZ_STIMULATED_GENE_EXPRESSION	22	0.575497	1.13885	0.293991	0.469428	1	3805	tags=41%, list=24%, signal=54%
KOYAMA_SEMA3B_TARGETS_DN	KOYAMA_SEMA3B_TARGETS_DN	332	0.508428	1.13875	0.026	0.469462	1	2675	tags=24%, list=17%, signal=29%
SMID_BREAST_CANCER_RELAPSE_IN_BRAIN_UP	SMID_BREAST_CANCER_RELAPSE_IN_BRAIN_UP	38	0.544941	1.13873	0.259566	0.469232	1	1526	tags=18%, list=10%, signal=20%
RAGHAVACHARI_PLATELET_SPECIFIC_GENES	RAGHAVACHARI_PLATELET_SPECIFIC_GENES	62	0.526951	1.13858	0.189135	0.469503	1	3400	tags=34%, list=22%, signal=43%
KEGG_NON_SMALL_CELL_LUNG_CANCER	KEGG_NON_SMALL_CELL_LUNG_CANCER	52	0.532278	1.13827	0.20728	0.470428	1	3666	tags=38%, list=23%, signal=50%
REACTOME_RNA_POL_I_RNA_POL_III_AND_MITOCHONDRIAL_TRANSCRIPTION	REACTOME_RNA_POL_I_RNA_POL_III_AND_MITOCHONDRIAL_TRANSCRIPTION	89	0.523317	1.13821	0.179359	0.470348	1	4184	tags=44%, list=27%, signal=59%
ST_TUMOR_NECROSIS_FACTOR_PATHWAY	ST_TUMOR_NECROSIS_FACTOR_PATHWAY	27	0.560709	1.13747	0.272443	0.472897	1	3711	tags=52%, list=24%, signal=68%
REACTOME_CD28_CO_STIMULATION	REACTOME_CD28_CO_STIMULATION	29	0.563794	1.13726	0.267296	0.473447	1	5623	tags=62%, list=36%, signal=96%
TOOKER_GEMCITABINE_RESISTANCE_UP	TOOKER_GEMCITABINE_RESISTANCE_UP	69	0.522147	1.13717	0.19799	0.47352	1	3029	tags=35%, list=19%, signal=43%
KOKKINAKIS_METHIONINE_DEPRIVATION_96HR_DN	KOKKINAKIS_METHIONINE_DEPRIVATION_96HR_DN	71	0.524861	1.13689	0.198596	0.474282	1	2839	tags=39%, list=18%, signal=48%
MATZUK_MALE_REPRODUCTION_SERTOLI	MATZUK_MALE_REPRODUCTION_SERTOLI	28	0.559033	1.13688	0.257962	0.473987	1	2868	tags=29%, list=18%, signal=35%
WANG_IMMORTALIZED_BY_HOXA9_AND_MEIS1_DN	WANG_IMMORTALIZED_BY_HOXA9_AND_MEIS1_DN	24	0.566089	1.13686	0.272824	0.473725	1	1857	tags=17%, list=12%, signal=19%
REACTOME_PYRUVATE_METABOLISM_AND_CITRIC_ACID_TCA_CYCLE	REACTOME_PYRUVATE_METABOLISM_AND_CITRIC_ACID_TCA_CYCLE	39	0.544546	1.13684	0.249744	0.473462	1	4053	tags=51%, list=26%, signal=69%
NATSUME_RESPONSE_TO_INTERFERON_BETA_UP	NATSUME_RESPONSE_TO_INTERFERON_BETA_UP	66	0.525048	1.1368	0.200605	0.473285	1	2587	tags=24%, list=16%, signal=29%
REACTOME_TCA_CYCLE_AND_RESPIRATORY_ELECTRON_TRANSPORT	REACTOME_TCA_CYCLE_AND_RESPIRATORY_ELECTRON_TRANSPORT	113	0.515696	1.1367	0.145145	0.473386	1	4053	tags=46%, list=26%, signal=62%
HINATA_NFKB_TARGETS_FIBROBLAST_UP	HINATA_NFKB_TARGETS_FIBROBLAST_UP	80	0.521486	1.1365	0.181363	0.4738	1	2796	tags=33%, list=18%, signal=39%
DIRMEIER_LMP1_RESPONSE_LATE_DN	DIRMEIER_LMP1_RESPONSE_LATE_DN	29	0.560937	1.13637	0.274043	0.473988	1	3104	tags=38%, list=20%, signal=47%
BARIS_THYROID_CANCER_DN	BARIS_THYROID_CANCER_DN	56	0.531115	1.1361	0.231313	0.474728	1	2925	tags=39%, list=19%, signal=48%
REACTOME_OPIOID_SIGNALLING	REACTOME_OPIOID_SIGNALLING	75	0.523597	1.13608	0.183551	0.474474	1	4271	tags=33%, list=27%, signal=46%
MA_PITUITARY_FETAL_VS_ADULT_DN	MA_PITUITARY_FETAL_VS_ADULT_DN	16	0.6046	1.13607	0.283664	0.474145	1	4818	tags=63%, list=31%, signal=90%
OUYANG_PROSTATE_CANCER_PROGRESSION_DN	OUYANG_PROSTATE_CANCER_PROGRESSION_DN	19	0.588692	1.13605	0.304536	0.473891	1	4310	tags=47%, list=27%, signal=65%
BIOCARTA_CARM_ER_PATHWAY	BIOCARTA_CARM_ER_PATHWAY	33	0.556838	1.13596	0.25052	0.473932	1	4948	tags=55%, list=31%, signal=79%
JAATINEN_HEMATOPOIETIC_STEM_CELL_UP	JAATINEN_HEMATOPOIETIC_STEM_CELL_UP	257	0.505929	1.13596	0.051	0.473614	1	3406	tags=31%, list=22%, signal=39%
RUTELLA_RESPONSE_TO_CSF2RB_AND_IL4_UP	RUTELLA_RESPONSE_TO_CSF2RB_AND_IL4_UP	304	0.507426	1.13593	0.051	0.473376	1	3454	tags=33%, list=22%, signal=41%
NAKAYAMA_FRA2_TARGETS	NAKAYAMA_FRA2_TARGETS	38	0.542719	1.13574	0.265369	0.473811	1	4365	tags=47%, list=28%, signal=65%
LINSLEY_MIR16_TARGETS	LINSLEY_MIR16_TARGETS	183	0.512007	1.13562	0.102	0.473975	1	4330	tags=45%, list=27%, signal=62%
REACTOME_SIGNAL_TRANSDUCTION_BY_L1	REACTOME_SIGNAL_TRANSDUCTION_BY_L1	34	0.552623	1.13561	0.256276	0.473681	1	3119	tags=35%, list=20%, signal=44%
PID_INTEGRIN_A9B1_PATHWAY	PID_INTEGRIN_A9B1_PATHWAY	24	0.574745	1.13516	0.279443	0.475116	1	1523	tags=21%, list=10%, signal=23%
KUMAR_AUTOPHAGY_NETWORK	KUMAR_AUTOPHAGY_NETWORK	52	0.538695	1.13479	0.243408	0.476278	1	1253	tags=15%, list=8%, signal=17%
SANSOM_APC_TARGETS_UP	SANSOM_APC_TARGETS_UP	112	0.517177	1.13473	0.137	0.476192	1	2839	tags=32%, list=18%, signal=39%
DANG_REGULATED_BY_MYC_DN	DANG_REGULATED_BY_MYC_DN	240	0.506705	1.13448	0.059	0.476805	1	3035	tags=30%, list=19%, signal=37%
BILANGES_SERUM_SENSITIVE_GENES	BILANGES_SERUM_SENSITIVE_GENES	80	0.522911	1.13428	0.173562	0.477244	1	3109	tags=25%, list=20%, signal=31%
KEGG_PARKINSONS_DISEASE	KEGG_PARKINSONS_DISEASE	106	0.513146	1.13394	0.149	0.478222	1	4755	tags=48%, list=30%, signal=68%
AMIT_SERUM_RESPONSE_480_MCF10A	AMIT_SERUM_RESPONSE_480_MCF10A	32	0.550429	1.13381	0.263267	0.478399	1	3958	tags=41%, list=25%, signal=54%
REACTOME_SYNTHESIS_SECRETION_AND_INACTIVATION_OF_GLP1	REACTOME_SYNTHESIS_SECRETION_AND_INACTIVATION_OF_GLP1	17	0.588608	1.13377	0.289089	0.478222	1	2259	tags=29%, list=14%, signal=34%
MA_MYELOID_DIFFERENTIATION_UP	MA_MYELOID_DIFFERENTIATION_UP	37	0.544056	1.13329	0.261682	0.479813	1	3893	tags=51%, list=25%, signal=68%
TURASHVILI_BREAST_LOBULAR_CARCINOMA_VS_DUCTAL_NORMAL_UP	TURASHVILI_BREAST_LOBULAR_CARCINOMA_VS_DUCTAL_NORMAL_UP	60	0.525213	1.13302	0.230614	0.480533	1	3393	tags=32%, list=22%, signal=40%
MAEKAWA_ATF2_TARGETS	MAEKAWA_ATF2_TARGETS	22	0.570903	1.13301	0.277121	0.480275	1	3039	tags=18%, list=19%, signal=22%
DORN_ADENOVIRUS_INFECTION_12HR_UP	DORN_ADENOVIRUS_INFECTION_12HR_UP	26	0.55934	1.13255	0.289474	0.481799	1	3036	tags=42%, list=19%, signal=52%
REACTOME_INTEGRIN_ALPHAIIB_BETA3_SIGNALING	REACTOME_INTEGRIN_ALPHAIIB_BETA3_SIGNALING	27	0.554644	1.13215	0.288441	0.48309	1	4098	tags=41%, list=26%, signal=55%
GUO_HEX_TARGETS_DN	GUO_HEX_TARGETS_DN	58	0.522738	1.13208	0.207911	0.483013	1	1916	tags=21%, list=12%, signal=23%
BIOCARTA_FCER1_PATHWAY	BIOCARTA_FCER1_PATHWAY	37	0.543008	1.13197	0.25998	0.48312	1	5031	tags=54%, list=32%, signal=79%
REACTOME_RNA_POL_I_TRANSCRIPTION	REACTOME_RNA_POL_I_TRANSCRIPTION	56	0.529142	1.13181	0.240365	0.48343	1	2384	tags=29%, list=15%, signal=34%
NAKAMURA_METASTASIS	NAKAMURA_METASTASIS	40	0.538099	1.13159	0.270103	0.483973	1	2510	tags=25%, list=16%, signal=30%
FIRESTEIN_CTNNB1_PATHWAY	FIRESTEIN_CTNNB1_PATHWAY	32	0.545047	1.13149	0.261506	0.484068	1	2518	tags=28%, list=16%, signal=33%
VALK_AML_CLUSTER_12	VALK_AML_CLUSTER_12	29	0.554362	1.13143	0.277311	0.483951	1	2920	tags=28%, list=19%, signal=34%
MILI_PSEUDOPODIA_CHEMOTAXIS_DN	MILI_PSEUDOPODIA_CHEMOTAXIS_DN	410	0.501322	1.13135	0.03	0.483922	1	4464	tags=46%, list=28%, signal=63%
PEPPER_CHRONIC_LYMPHOCYTIC_LEUKEMIA_UP	PEPPER_CHRONIC_LYMPHOCYTIC_LEUKEMIA_UP	31	0.552269	1.13092	0.287066	0.48526	1	2556	tags=16%, list=16%, signal=19%
IWANAGA_CARCINOGENESIS_BY_KRAS_DN	IWANAGA_CARCINOGENESIS_BY_KRAS_DN	105	0.519914	1.13049	0.166166	0.486678	1	4179	tags=36%, list=27%, signal=49%
PID_ATF2_PATHWAY	PID_ATF2_PATHWAY	55	0.525516	1.13046	0.241171	0.486471	1	4732	tags=45%, list=30%, signal=65%
HOLLEMAN_ASPARAGINASE_RESISTANCE_ALL_DN	HOLLEMAN_ASPARAGINASE_RESISTANCE_ALL_DN	19	0.579503	1.13003	0.296378	0.487848	1	4916	tags=68%, list=31%, signal=99%
KORKOLA_TERATOMA	KORKOLA_TERATOMA	36	0.544861	1.12954	0.274448	0.489456	1	2384	tags=42%, list=15%, signal=49%
KYNG_RESPONSE_TO_H2O2_VIA_ERCC6_DN	KYNG_RESPONSE_TO_H2O2_VIA_ERCC6_DN	38	0.543752	1.12925	0.26294	0.490331	1	1554	tags=26%, list=10%, signal=29%
PID_IGF1_PATHWAY	PID_IGF1_PATHWAY	30	0.547385	1.12874	0.302301	0.492123	1	5230	tags=60%, list=33%, signal=90%
BROWNE_HCMV_INFECTION_30MIN_DN	BROWNE_HCMV_INFECTION_30MIN_DN	127	0.511495	1.12811	0.147	0.494327	1	3768	tags=32%, list=24%, signal=42%
ZWANG_CLASS_2_TRANSIENTLY_INDUCED_BY_EGF	ZWANG_CLASS_2_TRANSIENTLY_INDUCED_BY_EGF	40	0.540466	1.12782	0.273381	0.495114	1	1204	tags=20%, list=8%, signal=22%
FINAK_BREAST_CANCER_SDPP_SIGNATURE	FINAK_BREAST_CANCER_SDPP_SIGNATURE	23	0.565419	1.12745	0.313163	0.496224	1	269	tags=9%, list=2%, signal=9%
LOPEZ_MBD_TARGETS_IMPRINTED_AND_X_LINKED	LOPEZ_MBD_TARGETS_IMPRINTED_AND_X_LINKED	15	0.598792	1.12716	0.311937	0.497089	1	1952	tags=27%, list=12%, signal=30%
ZHENG_FOXP3_TARGETS_UP	ZHENG_FOXP3_TARGETS_UP	25	0.565679	1.12685	0.29594	0.49802	1	4407	tags=40%, list=28%, signal=55%
REACTOME_INHIBITION_OF_VOLTAGE_GATED_CA2_CHANNELS_VIA_GBETA_GAMMA_SUBUNITS	REACTOME_INHIBITION_OF_VOLTAGE_GATED_CA2_CHANNELS_VIA_GBETA_GAMMA_SUBUNITS	25	0.565803	1.12661	0.295551	0.498714	1	5784	tags=32%, list=37%, signal=50%
BIOCARTA_HDAC_PATHWAY	BIOCARTA_HDAC_PATHWAY	28	0.551704	1.12655	0.283316	0.498609	1	4461	tags=39%, list=28%, signal=55%
BROWNE_HCMV_INFECTION_16HR_UP	BROWNE_HCMV_INFECTION_16HR_UP	200	0.505218	1.12646	0.098	0.498643	1	4107	tags=41%, list=26%, signal=55%
REACTOME_SIGNALING_BY_CONSTITUTIVELY_ACTIVE_EGFR	REACTOME_SIGNALING_BY_CONSTITUTIVELY_ACTIVE_EGFR	17	0.591528	1.12626	0.294505	0.499111	1	4466	tags=59%, list=28%, signal=82%
QI_PLASMACYTOMA_DN	QI_PLASMACYTOMA_DN	93	0.510825	1.12618	0.183551	0.49909	1	2771	tags=32%, list=18%, signal=39%
KEGG_ARGININE_AND_PROLINE_METABOLISM	KEGG_ARGININE_AND_PROLINE_METABOLISM	51	0.528408	1.12601	0.245951	0.499422	1	2564	tags=27%, list=16%, signal=33%
SIMBULAN_UV_RESPONSE_NORMAL_DN	SIMBULAN_UV_RESPONSE_NORMAL_DN	29	0.549991	1.126	0.296646	0.499138	1	3209	tags=41%, list=20%, signal=52%
LU_TUMOR_VASCULATURE_UP	LU_TUMOR_VASCULATURE_UP	24	0.559449	1.12512	0.312896	0.502444	1	1338	tags=17%, list=8%, signal=18%
WANG_RECURRENT_LIVER_CANCER_UP	WANG_RECURRENT_LIVER_CANCER_UP	19	0.579742	1.12505	0.30744	0.502384	1	1271	tags=37%, list=8%, signal=40%
HILLION_HMGA1_TARGETS	HILLION_HMGA1_TARGETS	86	0.510456	1.12483	0.210421	0.502942	1	3257	tags=33%, list=21%, signal=41%
REACTOME_LATENT_INFECTION_OF_HOMO_SAPIENS_WITH_MYCOBACTERIUM_TUBERCULOSIS	REACTOME_LATENT_INFECTION_OF_HOMO_SAPIENS_WITH_MYCOBACTERIUM_TUBERCULOSIS	30	0.547613	1.12471	0.297581	0.503103	1	2361	tags=20%, list=15%, signal=23%
GARY_CD5_TARGETS_UP	GARY_CD5_TARGETS_UP	421	0.498007	1.12428	0.027	0.504498	1	3330	tags=33%, list=21%, signal=41%
DAZARD_UV_RESPONSE_CLUSTER_G2	DAZARD_UV_RESPONSE_CLUSTER_G2	26	0.562729	1.12409	0.305263	0.504914	1	656	tags=15%, list=4%, signal=16%
RIZKI_TUMOR_INVASIVENESS_2D_UP	RIZKI_TUMOR_INVASIVENESS_2D_UP	61	0.521459	1.12384	0.265121	0.505641	1	3297	tags=34%, list=21%, signal=43%
PID_AR_PATHWAY	PID_AR_PATHWAY	54	0.530506	1.1233	0.262411	0.507512	1	4154	tags=48%, list=26%, signal=65%
BERENJENO_ROCK_SIGNALING_NOT_VIA_RHOA_UP	BERENJENO_ROCK_SIGNALING_NOT_VIA_RHOA_UP	27	0.552361	1.12323	0.312826	0.507471	1	1712	tags=26%, list=11%, signal=29%
DORN_ADENOVIRUS_INFECTION_12HR_DN	DORN_ADENOVIRUS_INFECTION_12HR_DN	29	0.554377	1.12278	0.311917	0.509013	1	2938	tags=45%, list=19%, signal=55%
RODWELL_AGING_KIDNEY_NO_BLOOD_DN	RODWELL_AGING_KIDNEY_NO_BLOOD_DN	126	0.50847	1.12234	0.156313	0.510436	1	3179	tags=30%, list=20%, signal=37%
NIKOLSKY_BREAST_CANCER_6P24_P22_AMPLICON	NIKOLSKY_BREAST_CANCER_6P24_P22_AMPLICON	19	0.574226	1.12231	0.296739	0.510209	1	2315	tags=26%, list=15%, signal=31%
KYNG_RESPONSE_TO_H2O2	KYNG_RESPONSE_TO_H2O2	64	0.522133	1.12205	0.220101	0.510939	1	2708	tags=31%, list=17%, signal=38%
TURASHVILI_BREAST_NORMAL_DUCTAL_VS_LOBULAR_UP	TURASHVILI_BREAST_NORMAL_DUCTAL_VS_LOBULAR_UP	51	0.52785	1.12151	0.26087	0.512805	1	4064	tags=35%, list=26%, signal=47%
YAGI_AML_SURVIVAL	YAGI_AML_SURVIVAL	109	0.508939	1.12144	0.186186	0.512719	1	4658	tags=46%, list=30%, signal=65%
RASHI_RESPONSE_TO_IONIZING_RADIATION_1	RASHI_RESPONSE_TO_IONIZING_RADIATION_1	41	0.53591	1.1214	0.257497	0.512564	1	1951	tags=29%, list=12%, signal=33%
FERRARI_RESPONSE_TO_FENRETINIDE_UP	FERRARI_RESPONSE_TO_FENRETINIDE_UP	19	0.582226	1.12136	0.307182	0.51239	1	1764	tags=26%, list=11%, signal=30%
PURBEY_TARGETS_OF_CTBP1_AND_SATB1_DN	PURBEY_TARGETS_OF_CTBP1_AND_SATB1_DN	159	0.501599	1.1209	0.139139	0.513935	1	2528	tags=23%, list=16%, signal=27%
PID_S1P_S1P1_PATHWAY	PID_S1P_S1P1_PATHWAY	20	0.576888	1.12084	0.29476	0.513872	1	2842	tags=35%, list=18%, signal=43%
PID_P75NTRPATHWAY	PID_P75NTRPATHWAY	66	0.516536	1.12081	0.257316	0.513624	1	4725	tags=45%, list=30%, signal=65%
ZAMORA_NOS2_TARGETS_DN	ZAMORA_NOS2_TARGETS_DN	91	0.512814	1.12079	0.197593	0.51337	1	2694	tags=27%, list=17%, signal=33%
SCIBETTA_KDM5B_TARGETS_UP	SCIBETTA_KDM5B_TARGETS_UP	17	0.588835	1.12064	0.325843	0.513703	1	4390	tags=53%, list=28%, signal=73%
FAELT_B_CLL_WITH_VH_REARRANGEMENTS_UP	FAELT_B_CLL_WITH_VH_REARRANGEMENTS_UP	42	0.530965	1.12026	0.279472	0.514876	1	4963	tags=52%, list=32%, signal=76%
PID_NEPHRIN_NEPH1_PATHWAY	PID_NEPHRIN_NEPH1_PATHWAY	31	0.54107	1.11981	0.300103	0.516377	1	5333	tags=58%, list=34%, signal=88%
DAIRKEE_TERT_TARGETS_DN	DAIRKEE_TERT_TARGETS_DN	92	0.509684	1.1197	0.182	0.516473	1	4591	tags=36%, list=29%, signal=50%
PID_RHOA_REG_PATHWAY	PID_RHOA_REG_PATHWAY	40	0.53414	1.11891	0.269907	0.519339	1	4740	tags=43%, list=30%, signal=61%
YAO_TEMPORAL_RESPONSE_TO_PROGESTERONE_CLUSTER_12	YAO_TEMPORAL_RESPONSE_TO_PROGESTERONE_CLUSTER_12	73	0.518312	1.11887	0.227364	0.519165	1	4108	tags=47%, list=26%, signal=63%
KYNG_DNA_DAMAGE_BY_4NQO_OR_UV	KYNG_DNA_DAMAGE_BY_4NQO_OR_UV	60	0.519742	1.11849	0.251261	0.520414	1	2778	tags=27%, list=18%, signal=32%
CREIGHTON_ENDOCRINE_THERAPY_RESISTANCE_2	CREIGHTON_ENDOCRINE_THERAPY_RESISTANCE_2	297	0.499502	1.11842	0.055	0.520355	1	4696	tags=32%, list=30%, signal=44%
HASLINGER_B_CLL_WITH_11Q23_DELETION	HASLINGER_B_CLL_WITH_11Q23_DELETION	21	0.566484	1.11831	0.31867	0.520483	1	4037	tags=52%, list=26%, signal=70%
REACTOME_RIG_I_MDA5_MEDIATED_INDUCTION_OF_IFN_ALPHA_BETA_PATHWAYS	REACTOME_RIG_I_MDA5_MEDIATED_INDUCTION_OF_IFN_ALPHA_BETA_PATHWAYS	56	0.527585	1.11826	0.246465	0.520317	1	3435	tags=34%, list=22%, signal=43%
KIM_WT1_TARGETS_8HR_UP	KIM_WT1_TARGETS_8HR_UP	155	0.503305	1.11795	0.141	0.521273	1	2125	tags=27%, list=13%, signal=31%
REACTOME_CTNNB1_PHOSPHORYLATION_CASCADE	REACTOME_CTNNB1_PHOSPHORYLATION_CASCADE	16	0.589968	1.11785	0.318743	0.521325	1	4124	tags=63%, list=26%, signal=85%
HADDAD_T_LYMPHOCYTE_AND_NK_PROGENITOR_DN	HADDAD_T_LYMPHOCYTE_AND_NK_PROGENITOR_DN	57	0.523175	1.11756	0.254582	0.52221	1	2245	tags=16%, list=14%, signal=18%
HOWLIN_CITED1_TARGETS_2_UP	HOWLIN_CITED1_TARGETS_2_UP	15	0.588957	1.11712	0.308725	0.523705	1	2871	tags=40%, list=18%, signal=49%
BOYAULT_LIVER_CANCER_SUBCLASS_G5_DN	BOYAULT_LIVER_CANCER_SUBCLASS_G5_DN	19	0.57191	1.11672	0.310796	0.52498	1	1201	tags=32%, list=8%, signal=34%
NAKAMURA_ADIPOGENESIS_EARLY_DN	NAKAMURA_ADIPOGENESIS_EARLY_DN	37	0.536613	1.11659	0.279548	0.52513	1	993	tags=19%, list=6%, signal=20%
BIOCARTA_PPARA_PATHWAY	BIOCARTA_PPARA_PATHWAY	52	0.517789	1.11654	0.286585	0.525014	1	3484	tags=37%, list=22%, signal=47%
LEE_AGING_MUSCLE_UP	LEE_AGING_MUSCLE_UP	42	0.531667	1.11644	0.278173	0.525079	1	3093	tags=33%, list=20%, signal=41%
REACTOME_NUCLEAR_SIGNALING_BY_ERBB4	REACTOME_NUCLEAR_SIGNALING_BY_ERBB4	33	0.542831	1.1162	0.288241	0.525692	1	4715	tags=42%, list=30%, signal=60%
MAGRANGEAS_MULTIPLE_MYELOMA_IGG_VS_IGA_DN	MAGRANGEAS_MULTIPLE_MYELOMA_IGG_VS_IGA_DN	24	0.553271	1.11569	0.327253	0.527453	1	3605	tags=33%, list=23%, signal=43%
MARCHINI_TRABECTEDIN_RESISTANCE_DN	MARCHINI_TRABECTEDIN_RESISTANCE_DN	47	0.524948	1.11558	0.288344	0.527598	1	1776	tags=30%, list=11%, signal=33%
GARGALOVIC_RESPONSE_TO_OXIDIZED_PHOSPHOLIPIDS_YELLOW_DN	GARGALOVIC_RESPONSE_TO_OXIDIZED_PHOSPHOLIPIDS_YELLOW_DN	15	0.590222	1.11551	0.334083	0.527518	1	4327	tags=40%, list=27%, signal=55%
KEGG_PROSTATE_CANCER	KEGG_PROSTATE_CANCER	88	0.510165	1.11547	0.220884	0.52735	1	5031	tags=49%, list=32%, signal=71%
KEGG_LYSINE_DEGRADATION	KEGG_LYSINE_DEGRADATION	44	0.531322	1.11523	0.283537	0.527993	1	4103	tags=48%, list=26%, signal=64%
BIOCARTA_CERAMIDE_PATHWAY	BIOCARTA_CERAMIDE_PATHWAY	22	0.563943	1.11522	0.32831	0.527676	1	4508	tags=55%, list=29%, signal=76%
DUNNE_TARGETS_OF_AML1_MTG8_FUSION_DN	DUNNE_TARGETS_OF_AML1_MTG8_FUSION_DN	18	0.580636	1.11513	0.314095	0.52774	1	726	tags=22%, list=5%, signal=23%
KEGG_PYRUVATE_METABOLISM	KEGG_PYRUVATE_METABOLISM	39	0.534457	1.11407	0.292135	0.53181	1	3758	tags=44%, list=24%, signal=57%
RIGGI_EWING_SARCOMA_PROGENITOR_DN	RIGGI_EWING_SARCOMA_PROGENITOR_DN	160	0.503872	1.114	0.151	0.531716	1	2810	tags=23%, list=18%, signal=28%
REACTOME_G_BETA_GAMMA_SIGNALLING_THROUGH_PI3KGAMMA	REACTOME_G_BETA_GAMMA_SIGNALLING_THROUGH_PI3KGAMMA	24	0.556054	1.11293	0.32384	0.535909	1	4271	tags=38%, list=27%, signal=51%
HUNSBERGER_EXERCISE_REGULATED_GENES	HUNSBERGER_EXERCISE_REGULATED_GENES	31	0.540722	1.1128	0.310488	0.536137	1	1448	tags=19%, list=9%, signal=21%
MOOTHA_MITOCHONDRIA	MOOTHA_MITOCHONDRIA	420	0.493619	1.11227	0.042	0.537928	1	3867	tags=41%, list=25%, signal=53%
TRAYNOR_RETT_SYNDROM_UP	TRAYNOR_RETT_SYNDROM_UP	42	0.523765	1.11213	0.276074	0.53822	1	1235	tags=10%, list=8%, signal=10%
LINDVALL_IMMORTALIZED_BY_TERT_UP	LINDVALL_IMMORTALIZED_BY_TERT_UP	70	0.513097	1.11212	0.256256	0.537898	1	2017	tags=26%, list=13%, signal=29%
REACTOME_SIGNALING_BY_ERBB2	REACTOME_SIGNALING_BY_ERBB2	91	0.512357	1.11204	0.23023	0.537903	1	4185	tags=41%, list=27%, signal=55%
KEGG_RENAL_CELL_CARCINOMA	KEGG_RENAL_CELL_CARCINOMA	70	0.512128	1.11105	0.234171	0.541656	1	5031	tags=51%, list=32%, signal=75%
NING_CHRONIC_OBSTRUCTIVE_PULMONARY_DISEASE_DN	NING_CHRONIC_OBSTRUCTIVE_PULMONARY_DISEASE_DN	106	0.5052	1.11084	0.211211	0.542183	1	3274	tags=37%, list=21%, signal=46%
KIM_WT1_TARGETS_UP	KIM_WT1_TARGETS_UP	192	0.499269	1.11051	0.144	0.543238	1	2238	tags=25%, list=14%, signal=29%
PID_REELINPATHWAY	PID_REELINPATHWAY	29	0.547889	1.11051	0.323158	0.542883	1	4360	tags=48%, list=28%, signal=67%
PRAMOONJAGO_SOX4_TARGETS_UP	PRAMOONJAGO_SOX4_TARGETS_UP	47	0.523576	1.11037	0.28179	0.543079	1	3605	tags=34%, list=23%, signal=44%
GOLUB_ALL_VS_AML_UP	GOLUB_ALL_VS_AML_UP	22	0.564924	1.11007	0.324619	0.543921	1	2647	tags=45%, list=17%, signal=55%
HOFFMANN_SMALL_PRE_BII_TO_IMMATURE_B_LYMPHOCYTE_DN	HOFFMANN_SMALL_PRE_BII_TO_IMMATURE_B_LYMPHOCYTE_DN	46	0.523559	1.11003	0.266531	0.543767	1	4062	tags=33%, list=26%, signal=44%
LIN_TUMOR_ESCAPE_FROM_IMMUNE_ATTACK	LIN_TUMOR_ESCAPE_FROM_IMMUNE_ATTACK	16	0.579275	1.10977	0.327072	0.544518	1	2529	tags=25%, list=16%, signal=30%
ZEMBUTSU_SENSITIVITY_TO_NIMUSTINE	ZEMBUTSU_SENSITIVITY_TO_NIMUSTINE	15	0.586831	1.10975	0.356257	0.544222	1	1959	tags=27%, list=12%, signal=30%
PID_PDGFRBPATHWAY	PID_PDGFRBPATHWAY	124	0.505155	1.10888	0.197	0.547573	1	3484	tags=36%, list=22%, signal=46%
HOFMANN_MYELODYSPLASTIC_SYNDROM_LOW_RISK_DN	HOFMANN_MYELODYSPLASTIC_SYNDROM_LOW_RISK_DN	27	0.543733	1.10876	0.309574	0.547686	1	1828	tags=33%, list=12%, signal=38%
PID_INSULIN_GLUCOSE_PATHWAY	PID_INSULIN_GLUCOSE_PATHWAY	26	0.547352	1.10857	0.328406	0.548139	1	2215	tags=31%, list=14%, signal=36%
WANG_CLIM2_TARGETS_UP	WANG_CLIM2_TARGETS_UP	200	0.496932	1.10845	0.136	0.548296	1	2786	tags=28%, list=18%, signal=34%
REACTOME_NGF_SIGNALLING_VIA_TRKA_FROM_THE_PLASMA_MEMBRANE	REACTOME_NGF_SIGNALLING_VIA_TRKA_FROM_THE_PLASMA_MEMBRANE	127	0.503054	1.10824	0.189	0.548818	1	4197	tags=41%, list=27%, signal=55%
RAO_BOUND_BY_SALL4	RAO_BOUND_BY_SALL4	191	0.495671	1.10799	0.141	0.549527	1	4387	tags=37%, list=28%, signal=50%
GAL_LEUKEMIC_STEM_CELL_DN	GAL_LEUKEMIC_STEM_CELL_DN	199	0.496	1.10773	0.135	0.550288	1	2477	tags=22%, list=16%, signal=26%
BIOCARTA_LAIR_PATHWAY	BIOCARTA_LAIR_PATHWAY	15	0.584764	1.10731	0.334076	0.551736	1	851	tags=13%, list=5%, signal=14%
REACTOME_SIGNALLING_BY_NGF	REACTOME_SIGNALLING_BY_NGF	204	0.49787	1.10696	0.132	0.552782	1	4740	tags=42%, list=30%, signal=60%
LIEN_BREAST_CARCINOMA_METAPLASTIC_VS_DUCTAL_UP	LIEN_BREAST_CARCINOMA_METAPLASTIC_VS_DUCTAL_UP	74	0.50676	1.10695	0.263791	0.552477	1	4209	tags=28%, list=27%, signal=39%
REACTOME_ERK_MAPK_TARGETS	REACTOME_ERK_MAPK_TARGETS	21	0.560828	1.1068	0.331873	0.552755	1	2810	tags=43%, list=18%, signal=52%
REACTOME_INCRETIN_SYNTHESIS_SECRETION_AND_INACTIVATION	REACTOME_INCRETIN_SYNTHESIS_SECRETION_AND_INACTIVATION	20	0.566288	1.10658	0.337272	0.553353	1	2259	tags=25%, list=14%, signal=29%
REACTOME_MAP_KINASE_ACTIVATION_IN_TLR_CASCADE	REACTOME_MAP_KINASE_ACTIVATION_IN_TLR_CASCADE	45	0.523576	1.10606	0.298156	0.555143	1	4820	tags=60%, list=31%, signal=86%
POTTI_TOPOTECAN_SENSITIVITY	POTTI_TOPOTECAN_SENSITIVITY	118	0.504106	1.1058	0.192	0.555919	1	3216	tags=33%, list=20%, signal=41%
BIOCARTA_DEATH_PATHWAY	BIOCARTA_DEATH_PATHWAY	30	0.530377	1.10571	0.322581	0.555961	1	3711	tags=40%, list=24%, signal=52%
BIOCARTA_RAS_PATHWAY	BIOCARTA_RAS_PATHWAY	23	0.550969	1.10508	0.323718	0.558301	1	5333	tags=61%, list=34%, signal=92%
NOUZOVA_METHYLATED_IN_APL	NOUZOVA_METHYLATED_IN_APL	50	0.51854	1.10445	0.303772	0.560581	1	2535	tags=22%, list=16%, signal=26%
BIOCARTA_FMLP_PATHWAY	BIOCARTA_FMLP_PATHWAY	35	0.532158	1.10436	0.330218	0.560564	1	4466	tags=40%, list=28%, signal=56%
MYLLYKANGAS_AMPLIFICATION_HOT_SPOT_23	MYLLYKANGAS_AMPLIFICATION_HOT_SPOT_23	19	0.562802	1.10397	0.358659	0.561856	1	3369	tags=42%, list=21%, signal=53%
KEGG_GLYCINE_SERINE_AND_THREONINE_METABOLISM	KEGG_GLYCINE_SERINE_AND_THREONINE_METABOLISM	31	0.53561	1.10396	0.327406	0.561572	1	2654	tags=29%, list=17%, signal=35%
GENTILE_UV_LOW_DOSE_UP	GENTILE_UV_LOW_DOSE_UP	26	0.544886	1.10373	0.34188	0.562166	1	2452	tags=35%, list=16%, signal=41%
MANTOVANI_VIRAL_GPCR_SIGNALING_DN	MANTOVANI_VIRAL_GPCR_SIGNALING_DN	45	0.520307	1.10338	0.304878	0.563311	1	3167	tags=27%, list=20%, signal=33%
TARTE_PLASMA_CELL_VS_B_LYMPHOCYTE_UP	TARTE_PLASMA_CELL_VS_B_LYMPHOCYTE_UP	74	0.510475	1.10302	0.271903	0.564495	1	2318	tags=31%, list=15%, signal=36%
WATTEL_AUTONOMOUS_THYROID_ADENOMA_DN	WATTEL_AUTONOMOUS_THYROID_ADENOMA_DN	49	0.519356	1.10293	0.300613	0.564521	1	2294	tags=24%, list=15%, signal=29%
LABBE_TARGETS_OF_TGFB1_AND_WNT3A_UP	LABBE_TARGETS_OF_TGFB1_AND_WNT3A_UP	104	0.504952	1.10262	0.214429	0.565514	1	2082	tags=23%, list=13%, signal=26%
SANSOM_APC_MYC_TARGETS	SANSOM_APC_MYC_TARGETS	184	0.495488	1.10257	0.164	0.565373	1	4364	tags=44%, list=28%, signal=60%
ROSS_AML_OF_FAB_M7_TYPE	ROSS_AML_OF_FAB_M7_TYPE	67	0.505921	1.10207	0.271443	0.567154	1	4009	tags=34%, list=25%, signal=46%
PID_ERBB4_PATHWAY	PID_ERBB4_PATHWAY	37	0.528115	1.10171	0.323682	0.568274	1	4715	tags=49%, list=30%, signal=69%
PLASARI_TGFB1_TARGETS_10HR_DN	PLASARI_TGFB1_TARGETS_10HR_DN	234	0.493413	1.10157	0.136	0.568494	1	2917	tags=24%, list=19%, signal=28%
AUNG_GASTRIC_CANCER	AUNG_GASTRIC_CANCER	48	0.517021	1.10151	0.281633	0.568393	1	2007	tags=21%, list=13%, signal=24%
BIOCARTA_CREB_PATHWAY	BIOCARTA_CREB_PATHWAY	25	0.55003	1.10135	0.331217	0.568683	1	5595	tags=76%, list=36%, signal=118%
LIU_NASOPHARYNGEAL_CARCINOMA	LIU_NASOPHARYNGEAL_CARCINOMA	61	0.506338	1.10126	0.284413	0.56871	1	1798	tags=23%, list=11%, signal=26%
KYNG_ENVIRONMENTAL_STRESS_RESPONSE_DN	KYNG_ENVIRONMENTAL_STRESS_RESPONSE_DN	19	0.570591	1.10096	0.364231	0.569622	1	3701	tags=53%, list=23%, signal=69%
LIAO_METASTASIS	LIAO_METASTASIS	449	0.485345	1.09994	0.068	0.573568	1	2988	tags=30%, list=19%, signal=36%
ZHAN_MULTIPLE_MYELOMA_MS_DN	ZHAN_MULTIPLE_MYELOMA_MS_DN	33	0.526851	1.09989	0.319415	0.573444	1	3929	tags=48%, list=25%, signal=64%
CHEMELLO_SOLEUS_VS_EDL_MYOFIBERS_DN	CHEMELLO_SOLEUS_VS_EDL_MYOFIBERS_DN	19	0.563611	1.09981	0.358696	0.573384	1	54	tags=5%, list=0%, signal=5%
BLALOCK_ALZHEIMERS_DISEASE_INCIPIENT_UP	BLALOCK_ALZHEIMERS_DISEASE_INCIPIENT_UP	342	0.490281	1.09962	0.088	0.573832	1	3808	tags=35%, list=24%, signal=45%
YOSHIOKA_LIVER_CANCER_EARLY_RECURRENCE_DN	YOSHIOKA_LIVER_CANCER_EARLY_RECURRENCE_DN	53	0.516671	1.09953	0.309091	0.573813	1	3539	tags=36%, list=22%, signal=46%
GAZDA_DIAMOND_BLACKFAN_ANEMIA_ERYTHROID_DN	GAZDA_DIAMOND_BLACKFAN_ANEMIA_ERYTHROID_DN	387	0.487883	1.09921	0.08	0.574826	1	3416	tags=30%, list=22%, signal=38%
VERHAAK_GLIOBLASTOMA_MESENCHYMAL	VERHAAK_GLIOBLASTOMA_MESENCHYMAL	186	0.494625	1.09859	0.166	0.577122	1	3133	tags=29%, list=20%, signal=36%
LABBE_TGFB1_TARGETS_UP	LABBE_TGFB1_TARGETS_UP	95	0.502707	1.09775	0.247247	0.580469	1	2001	tags=23%, list=13%, signal=26%
BROWNE_HCMV_INFECTION_24HR_UP	BROWNE_HCMV_INFECTION_24HR_UP	138	0.495449	1.09692	0.216	0.583736	1	4421	tags=39%, list=28%, signal=54%
SWEET_KRAS_ONCOGENIC_SIGNATURE	SWEET_KRAS_ONCOGENIC_SIGNATURE	82	0.50153	1.09674	0.264794	0.584161	1	3469	tags=45%, list=22%, signal=58%
RUTELLA_RESPONSE_TO_HGF_UP	RUTELLA_RESPONSE_TO_HGF_UP	363	0.487761	1.09651	0.092	0.584763	1	3454	tags=31%, list=22%, signal=39%
KEGG_REGULATION_OF_AUTOPHAGY	KEGG_REGULATION_OF_AUTOPHAGY	25	0.549395	1.09561	0.349894	0.588282	1	3816	tags=32%, list=24%, signal=42%
REACTOME_RESPIRATORY_ELECTRON_TRANSPORT_ATP_SYNTHESIS_BY_CHEMIOSMOTIC_COUPLING_AND_HEAT_PRODUCTION_BY_UNCOUPLING_PROTEINS_	REACTOME_RESPIRATORY_ELECTRON_TRANSPORT_ATP_SYNTHESIS_BY_CHEMIOSMOTIC_COUPLING_AND_HEAT_PRODUCTION_BY_UNCOUPLING_PROTEINS_	78	0.502423	1.09547	0.283417	0.588506	1	3401	tags=37%, list=22%, signal=47%
SEKI_INFLAMMATORY_RESPONSE_LPS_UP	SEKI_INFLAMMATORY_RESPONSE_LPS_UP	70	0.506908	1.09546	0.288577	0.588182	1	2051	tags=19%, list=13%, signal=21%
PID_INTEGRIN3_PATHWAY	PID_INTEGRIN3_PATHWAY	43	0.522677	1.09533	0.321138	0.588361	1	2977	tags=30%, list=19%, signal=37%
ACEVEDO_LIVER_CANCER_WITH_H3K27ME3_UP	ACEVEDO_LIVER_CANCER_WITH_H3K27ME3_UP	213	0.491975	1.09522	0.143	0.588472	1	4444	tags=23%, list=28%, signal=31%
HOLLEMAN_VINCRISTINE_RESISTANCE_B_ALL_UP	HOLLEMAN_VINCRISTINE_RESISTANCE_B_ALL_UP	34	0.524464	1.09484	0.34224	0.589821	1	5367	tags=53%, list=34%, signal=80%
LEE_AGING_CEREBELLUM_DN	LEE_AGING_CEREBELLUM_DN	78	0.506019	1.09476	0.297679	0.589796	1	3239	tags=23%, list=21%, signal=29%
PID_CDC42_REG_PATHWAY	PID_CDC42_REG_PATHWAY	29	0.536683	1.09457	0.343983	0.590285	1	4696	tags=45%, list=30%, signal=64%
FIGUEROA_AML_METHYLATION_CLUSTER_2_UP	FIGUEROA_AML_METHYLATION_CLUSTER_2_UP	45	0.516186	1.09428	0.321138	0.591133	1	3424	tags=36%, list=22%, signal=45%
BOGNI_TREATMENT_RELATED_MYELOID_LEUKEMIA_UP	BOGNI_TREATMENT_RELATED_MYELOID_LEUKEMIA_UP	24	0.548122	1.09345	0.352371	0.59433	1	2058	tags=25%, list=13%, signal=29%
SHETH_LIVER_CANCER_VS_TXNIP_LOSS_PAM6	SHETH_LIVER_CANCER_VS_TXNIP_LOSS_PAM6	40	0.52341	1.09336	0.330218	0.594369	1	3063	tags=25%, list=19%, signal=31%
MOOTHA_VOXPHOS	MOOTHA_VOXPHOS	79	0.50223	1.09294	0.27683	0.595837	1	4755	tags=53%, list=30%, signal=76%
YAGI_AML_WITH_11Q23_REARRANGED	YAGI_AML_WITH_11Q23_REARRANGED	323	0.483617	1.09258	0.122	0.59699	1	3103	tags=26%, list=20%, signal=31%
PURBEY_TARGETS_OF_CTBP1_NOT_SATB1_DN	PURBEY_TARGETS_OF_CTBP1_NOT_SATB1_DN	378	0.486385	1.09256	0.089	0.59671	1	3918	tags=32%, list=25%, signal=41%
KYNG_DNA_DAMAGE_UP	KYNG_DNA_DAMAGE_UP	210	0.492134	1.0925	0.18	0.596586	1	4600	tags=40%, list=29%, signal=55%
YOKOE_CANCER_TESTIS_ANTIGENS	YOKOE_CANCER_TESTIS_ANTIGENS	30	0.533881	1.09221	0.347689	0.597494	1	1336	tags=20%, list=8%, signal=22%
AMIT_EGF_RESPONSE_120_HELA	AMIT_EGF_RESPONSE_120_HELA	59	0.510888	1.09221	0.29705	0.597139	1	3922	tags=37%, list=25%, signal=49%
PID_P53DOWNSTREAMPATHWAY	PID_P53DOWNSTREAMPATHWAY	122	0.498293	1.09193	0.241	0.597916	1	3325	tags=34%, list=21%, signal=43%
HOFMANN_MYELODYSPLASTIC_SYNDROM_RISK_UP	HOFMANN_MYELODYSPLASTIC_SYNDROM_RISK_UP	19	0.561701	1.09149	0.370492	0.599495	1	1615	tags=26%, list=10%, signal=29%
ZHANG_RESPONSE_TO_IKK_INHIBITOR_AND_TNF_DN	ZHANG_RESPONSE_TO_IKK_INHIBITOR_AND_TNF_DN	81	0.502629	1.09093	0.296593	0.601531	1	4305	tags=40%, list=27%, signal=54%
GAZDA_DIAMOND_BLACKFAN_ANEMIA_PROGENITOR_UP	GAZDA_DIAMOND_BLACKFAN_ANEMIA_PROGENITOR_UP	35	0.527713	1.09077	0.352214	0.601818	1	2880	tags=29%, list=18%, signal=35%
FERRANDO_T_ALL_WITH_MLL_ENL_FUSION_UP	FERRANDO_T_ALL_WITH_MLL_ENL_FUSION_UP	79	0.501067	1.0906	0.295775	0.60218	1	3575	tags=29%, list=23%, signal=37%
CONRAD_STEM_CELL	CONRAD_STEM_CELL	36	0.525899	1.09042	0.332643	0.602613	1	3229	tags=31%, list=21%, signal=38%
ONO_FOXP3_TARGETS_DN	ONO_FOXP3_TARGETS_DN	38	0.523263	1.08981	0.34224	0.604879	1	3643	tags=29%, list=23%, signal=38%
DARWICHE_PAPILLOMA_RISK_HIGH_UP	DARWICHE_PAPILLOMA_RISK_HIGH_UP	123	0.493514	1.08951	0.254	0.605825	1	4757	tags=43%, list=30%, signal=61%
WINTER_HYPOXIA_METAGENE	WINTER_HYPOXIA_METAGENE	217	0.48958	1.08892	0.176	0.607993	1	2645	tags=29%, list=17%, signal=34%
ABBUD_LIF_SIGNALING_1_DN	ABBUD_LIF_SIGNALING_1_DN	22	0.549937	1.08867	0.363341	0.608729	1	2947	tags=41%, list=19%, signal=50%
ST_ERK1_ERK2_MAPK_PATHWAY	ST_ERK1_ERK2_MAPK_PATHWAY	31	0.519288	1.08861	0.382934	0.608597	1	4025	tags=45%, list=26%, signal=61%
MOOTHA_GLYCOLYSIS	MOOTHA_GLYCOLYSIS	21	0.54579	1.08853	0.362955	0.60861	1	2031	tags=29%, list=13%, signal=33%
GARGALOVIC_RESPONSE_TO_OXIDIZED_PHOSPHOLIPIDS_GREEN_UP	GARGALOVIC_RESPONSE_TO_OXIDIZED_PHOSPHOLIPIDS_GREEN_UP	20	0.554605	1.08761	0.366883	0.612341	1	4841	tags=65%, list=31%, signal=94%
KIM_ALL_DISORDERS_OLIGODENDROCYTE_NUMBER_CORR_DN	KIM_ALL_DISORDERS_OLIGODENDROCYTE_NUMBER_CORR_DN	24	0.545023	1.08727	0.365385	0.613442	1	4521	tags=38%, list=29%, signal=53%
HOLLMANN_APOPTOSIS_VIA_CD40_DN	HOLLMANN_APOPTOSIS_VIA_CD40_DN	222	0.487605	1.08724	0.177	0.613191	1	4293	tags=39%, list=27%, signal=53%
ELVIDGE_HIF1A_AND_HIF2A_TARGETS_UP	ELVIDGE_HIF1A_AND_HIF2A_TARGETS_UP	37	0.518439	1.08707	0.349636	0.613557	1	2930	tags=35%, list=19%, signal=43%
BOYLAN_MULTIPLE_MYELOMA_D_UP	BOYLAN_MULTIPLE_MYELOMA_D_UP	78	0.50057	1.08701	0.314945	0.613424	1	3378	tags=29%, list=21%, signal=37%
JEON_SMAD6_TARGETS_DN	JEON_SMAD6_TARGETS_DN	18	0.569033	1.08692	0.368593	0.613484	1	2366	tags=39%, list=15%, signal=46%
NAKAMURA_METASTASIS_MODEL_UP	NAKAMURA_METASTASIS_MODEL_UP	38	0.518124	1.08648	0.359631	0.615015	1	2510	tags=26%, list=16%, signal=31%
BIOCARTA_TCR_PATHWAY	BIOCARTA_TCR_PATHWAY	43	0.517952	1.08647	0.356557	0.614674	1	5333	tags=49%, list=34%, signal=74%
NAGASHIMA_EGF_SIGNALING_UP	NAGASHIMA_EGF_SIGNALING_UP	52	0.509926	1.08608	0.330957	0.615994	1	3573	tags=33%, list=23%, signal=42%
YORDY_RECIPROCAL_REGULATION_BY_ETS1_AND_SP100_DN	YORDY_RECIPROCAL_REGULATION_BY_ETS1_AND_SP100_DN	67	0.501499	1.08556	0.327621	0.617889	1	3484	tags=31%, list=22%, signal=40%
VALK_AML_WITH_11Q23_REARRANGED	VALK_AML_WITH_11Q23_REARRANGED	17	0.566703	1.08515	0.376812	0.619286	1	1952	tags=24%, list=12%, signal=27%
BYSTRYKH_HEMATOPOIESIS_STEM_CELL_AND_BRAIN_QTL_CIS	BYSTRYKH_HEMATOPOIESIS_STEM_CELL_AND_BRAIN_QTL_CIS	53	0.509678	1.08507	0.332317	0.61926	1	3749	tags=53%, list=24%, signal=69%
YANG_BCL3_TARGETS_UP	YANG_BCL3_TARGETS_UP	328	0.484133	1.08507	0.131	0.618886	1	3297	tags=26%, list=21%, signal=32%
CHIANG_LIVER_CANCER_SUBCLASS_INTERFERON_UP	CHIANG_LIVER_CANCER_SUBCLASS_INTERFERON_UP	23	0.549841	1.08466	0.350427	0.620346	1	3216	tags=22%, list=20%, signal=27%
PID_IL2_1PATHWAY	PID_IL2_1PATHWAY	54	0.504023	1.08456	0.3357	0.62036	1	5041	tags=48%, list=32%, signal=71%
XU_HGF_SIGNALING_NOT_VIA_AKT1_48HR_UP	XU_HGF_SIGNALING_NOT_VIA_AKT1_48HR_UP	34	0.519779	1.08444	0.351323	0.620555	1	2134	tags=26%, list=14%, signal=31%
PID_AJDISS_2PATHWAY	PID_AJDISS_2PATHWAY	48	0.507615	1.0843	0.337755	0.62079	1	1034	tags=21%, list=7%, signal=22%
ZHAN_MULTIPLE_MYELOMA_DN	ZHAN_MULTIPLE_MYELOMA_DN	35	0.525236	1.08414	0.36214	0.621078	1	916	tags=11%, list=6%, signal=12%
SENESE_HDAC3_TARGETS_DN	SENESE_HDAC3_TARGETS_DN	427	0.480974	1.08407	0.098	0.620984	1	2991	tags=31%, list=19%, signal=37%
BIOCARTA_IGF1R_PATHWAY	BIOCARTA_IGF1R_PATHWAY	22	0.543578	1.08401	0.375405	0.62085	1	5440	tags=73%, list=35%, signal=111%
GHANDHI_DIRECT_IRRADIATION_UP	GHANDHI_DIRECT_IRRADIATION_UP	84	0.500822	1.0838	0.298597	0.621358	1	3788	tags=23%, list=24%, signal=30%
GALINDO_IMMUNE_RESPONSE_TO_ENTEROTOXIN	GALINDO_IMMUNE_RESPONSE_TO_ENTEROTOXIN	78	0.501153	1.08323	0.305528	0.623441	1	3209	tags=29%, list=20%, signal=37%
TIAN_TNF_SIGNALING_NOT_VIA_NFKB	TIAN_TNF_SIGNALING_NOT_VIA_NFKB	21	0.550152	1.08275	0.383298	0.625185	1	1985	tags=29%, list=13%, signal=33%
ALFANO_MYC_TARGETS	ALFANO_MYC_TARGETS	222	0.484927	1.08227	0.21	0.626906	1	3465	tags=35%, list=22%, signal=44%
BIOCARTA_INTEGRIN_PATHWAY	BIOCARTA_INTEGRIN_PATHWAY	38	0.525233	1.08215	0.360165	0.627061	1	4466	tags=42%, list=28%, signal=59%
FAELT_B_CLL_WITH_VH3_21_UP	FAELT_B_CLL_WITH_VH3_21_UP	40	0.516939	1.08077	0.362051	0.632772	1	4313	tags=52%, list=27%, signal=72%
WIELAND_UP_BY_HBV_INFECTION	WIELAND_UP_BY_HBV_INFECTION	83	0.49673	1.08059	0.316951	0.633124	1	1084	tags=19%, list=7%, signal=21%
ASTON_MAJOR_DEPRESSIVE_DISORDER_DN	ASTON_MAJOR_DEPRESSIVE_DISORDER_DN	145	0.486385	1.08058	0.263263	0.632759	1	4740	tags=39%, list=30%, signal=56%
REACTOME_NEUROTRANSMITTER_RELEASE_CYCLE	REACTOME_NEUROTRANSMITTER_RELEASE_CYCLE	34	0.523483	1.08058	0.368421	0.632401	1	2920	tags=15%, list=19%, signal=18%
PID_EPHBFWDPATHWAY	PID_EPHBFWDPATHWAY	40	0.515218	1.08038	0.354209	0.632862	1	4025	tags=45%, list=26%, signal=60%
BOYAULT_LIVER_CANCER_SUBCLASS_G12_UP	BOYAULT_LIVER_CANCER_SUBCLASS_G12_UP	34	0.518787	1.0802	0.371018	0.633242	1	5050	tags=62%, list=32%, signal=91%
PID_AVB3_OPN_PATHWAY	PID_AVB3_OPN_PATHWAY	31	0.525529	1.08008	0.370253	0.633419	1	3144	tags=35%, list=20%, signal=44%
BIOCARTA_ECM_PATHWAY	BIOCARTA_ECM_PATHWAY	24	0.533541	1.08	0.404482	0.633418	1	3265	tags=38%, list=21%, signal=47%
WANG_PROSTATE_CANCER_ANDROGEN_INDEPENDENT	WANG_PROSTATE_CANCER_ANDROGEN_INDEPENDENT	56	0.501505	1.07978	0.349544	0.63401	1	3360	tags=38%, list=21%, signal=48%
PID_THROMBIN_PAR4_PATHWAY	PID_THROMBIN_PAR4_PATHWAY	15	0.570407	1.07945	0.379545	0.635061	1	1682	tags=20%, list=11%, signal=22%
PID_NECTIN_PATHWAY	PID_NECTIN_PATHWAY	30	0.526489	1.0792	0.377101	0.635763	1	3265	tags=43%, list=21%, signal=55%
ASGHARZADEH_NEUROBLASTOMA_POOR_SURVIVAL_DN	ASGHARZADEH_NEUROBLASTOMA_POOR_SURVIVAL_DN	37	0.513402	1.07904	0.364583	0.636058	1	4218	tags=32%, list=27%, signal=44%
BURTON_ADIPOGENESIS_5	BURTON_ADIPOGENESIS_5	110	0.496161	1.07904	0.289	0.63568	1	3253	tags=38%, list=21%, signal=48%
GROSS_HYPOXIA_VIA_ELK3_ONLY_DN	GROSS_HYPOXIA_VIA_ELK3_ONLY_DN	42	0.513016	1.07899	0.367284	0.635521	1	3592	tags=40%, list=23%, signal=52%
YE_METASTATIC_LIVER_CANCER	YE_METASTATIC_LIVER_CANCER	24	0.535795	1.07809	0.383459	0.639057	1	2625	tags=29%, list=17%, signal=35%
BIOCARTA_GSK3_PATHWAY	BIOCARTA_GSK3_PATHWAY	27	0.530055	1.07805	0.379237	0.638837	1	4226	tags=48%, list=27%, signal=66%
PID_IL1PATHWAY	PID_IL1PATHWAY	32	0.520502	1.07799	0.377202	0.638709	1	5018	tags=50%, list=32%, signal=73%
UEDA_CENTRAL_CLOCK	UEDA_CENTRAL_CLOCK	80	0.498091	1.07798	0.32	0.638367	1	3592	tags=39%, list=23%, signal=50%
CREIGHTON_ENDOCRINE_THERAPY_RESISTANCE_4	CREIGHTON_ENDOCRINE_THERAPY_RESISTANCE_4	252	0.482925	1.07792	0.194	0.638221	1	3605	tags=30%, list=23%, signal=38%
HENDRICKS_SMARCA4_TARGETS_DN	HENDRICKS_SMARCA4_TARGETS_DN	46	0.515139	1.07772	0.350716	0.638755	1	2587	tags=26%, list=16%, signal=31%
PID_LYMPHANGIOGENESIS_PATHWAY	PID_LYMPHANGIOGENESIS_PATHWAY	25	0.532552	1.07724	0.386653	0.640426	1	5230	tags=64%, list=33%, signal=96%
REACTOME_PYRUVATE_METABOLISM	REACTOME_PYRUVATE_METABOLISM	17	0.561798	1.07664	0.391011	0.642703	1	155	tags=18%, list=1%, signal=18%
WANG_RESPONSE_TO_BEXAROTENE_DN	WANG_RESPONSE_TO_BEXAROTENE_DN	28	0.530147	1.07646	0.363732	0.643164	1	2634	tags=25%, list=17%, signal=30%
ACEVEDO_LIVER_CANCER_WITH_H3K9ME3_DN	ACEVEDO_LIVER_CANCER_WITH_H3K9ME3_DN	74	0.494017	1.07606	0.339679	0.644517	1	2663	tags=27%, list=17%, signal=32%
HOWLIN_CITED1_TARGETS_2_DN	HOWLIN_CITED1_TARGETS_2_DN	16	0.571344	1.07597	0.402027	0.644528	1	1616	tags=25%, list=10%, signal=28%
REACTOME_RESPIRATORY_ELECTRON_TRANSPORT	REACTOME_RESPIRATORY_ELECTRON_TRANSPORT	62	0.499115	1.0759	0.326962	0.644444	1	3003	tags=32%, list=19%, signal=40%
JISON_SICKLE_CELL_DISEASE_UP	JISON_SICKLE_CELL_DISEASE_UP	161	0.484323	1.07577	0.258	0.644669	1	3389	tags=33%, list=22%, signal=42%
REACTOME_GLUCONEOGENESIS	REACTOME_GLUCONEOGENESIS	30	0.523561	1.07526	0.357664	0.6466	1	2582	tags=37%, list=16%, signal=44%
PID_NOTCH_PATHWAY	PID_NOTCH_PATHWAY	56	0.502462	1.07468	0.34413	0.648834	1	3416	tags=32%, list=22%, signal=41%
COULOUARN_TEMPORAL_TGFB1_SIGNATURE_UP	COULOUARN_TEMPORAL_TGFB1_SIGNATURE_UP	94	0.496165	1.07445	0.290581	0.649485	1	5066	tags=53%, list=32%, signal=78%
BROWNE_HCMV_INFECTION_16HR_DN	BROWNE_HCMV_INFECTION_16HR_DN	74	0.494898	1.07421	0.351759	0.650194	1	2977	tags=24%, list=19%, signal=30%
HADDAD_T_LYMPHOCYTE_AND_NK_PROGENITOR_UP	HADDAD_T_LYMPHOCYTE_AND_NK_PROGENITOR_UP	72	0.493282	1.0739	0.350754	0.651195	1	2047	tags=19%, list=13%, signal=22%
REACTOME_STEROID_HORMONES	REACTOME_STEROID_HORMONES	28	0.529044	1.07386	0.386076	0.650988	1	2202	tags=7%, list=14%, signal=8%
YAO_TEMPORAL_RESPONSE_TO_PROGESTERONE_CLUSTER_8	YAO_TEMPORAL_RESPONSE_TO_PROGESTERONE_CLUSTER_8	44	0.511328	1.07381	0.378186	0.650821	1	2073	tags=34%, list=13%, signal=39%
ST_GRANULE_CELL_SURVIVAL_PATHWAY	ST_GRANULE_CELL_SURVIVAL_PATHWAY	26	0.526267	1.07362	0.400213	0.65128	1	4725	tags=50%, list=30%, signal=71%
PID_HEDGEHOG_GLIPATHWAY	PID_HEDGEHOG_GLIPATHWAY	47	0.506188	1.07343	0.358087	0.651752	1	4295	tags=49%, list=27%, signal=67%
MORI_PLASMA_CELL_DN	MORI_PLASMA_CELL_DN	30	0.52182	1.07334	0.380853	0.651794	1	1261	tags=17%, list=8%, signal=18%
REACTOME_MEMBRANE_TRAFFICKING	REACTOME_MEMBRANE_TRAFFICKING	115	0.484759	1.07278	0.304	0.653846	1	4286	tags=48%, list=27%, signal=65%
BOWIE_RESPONSE_TO_TAMOXIFEN	BOWIE_RESPONSE_TO_TAMOXIFEN	15	0.574385	1.07256	0.388889	0.654439	1	3036	tags=40%, list=19%, signal=50%
FONTAINE_THYROID_TUMOR_UNCERTAIN_MALIGNANCY_UP	FONTAINE_THYROID_TUMOR_UNCERTAIN_MALIGNANCY_UP	33	0.517851	1.07248	0.365063	0.654411	1	2615	tags=30%, list=17%, signal=36%
ENK_UV_RESPONSE_EPIDERMIS_UP	ENK_UV_RESPONSE_EPIDERMIS_UP	259	0.479709	1.07193	0.206	0.656484	1	3258	tags=36%, list=21%, signal=44%
REACTOME_DOWNSTREAM_SIGNALING_OF_ACTIVATED_FGFR	REACTOME_DOWNSTREAM_SIGNALING_OF_ACTIVATED_FGFR	91	0.489169	1.07191	0.335678	0.656165	1	4185	tags=32%, list=27%, signal=43%
RAMPON_ENRICHED_LEARNING_ENVIRONMENT_LATE_UP	RAMPON_ENRICHED_LEARNING_ENVIRONMENT_LATE_UP	22	0.539268	1.07186	0.400433	0.655983	1	1871	tags=27%, list=12%, signal=31%
REACTOME_CHOLESTEROL_BIOSYNTHESIS	REACTOME_CHOLESTEROL_BIOSYNTHESIS	21	0.53837	1.07155	0.424865	0.656962	1	4519	tags=52%, list=29%, signal=73%
WEST_ADRENOCORTICAL_CARCINOMA_VS_ADENOMA_DN	WEST_ADRENOCORTICAL_CARCINOMA_VS_ADENOMA_DN	17	0.55183	1.07139	0.396476	0.657278	1	1204	tags=24%, list=8%, signal=25%
TIAN_TNF_SIGNALING_VIA_NFKB	TIAN_TNF_SIGNALING_VIA_NFKB	26	0.537589	1.0712	0.376569	0.657749	1	2073	tags=23%, list=13%, signal=27%
VALK_AML_CLUSTER_3	VALK_AML_CLUSTER_3	31	0.527324	1.07119	0.383576	0.65741	1	3378	tags=29%, list=21%, signal=37%
KIM_MYCN_AMPLIFICATION_TARGETS_UP	KIM_MYCN_AMPLIFICATION_TARGETS_UP	85	0.490492	1.07118	0.329659	0.657056	1	2377	tags=16%, list=15%, signal=19%
PID_FRA_PATHWAY	PID_FRA_PATHWAY	35	0.514446	1.07111	0.380311	0.656969	1	2737	tags=31%, list=17%, signal=38%
PID_SYNDECAN_4_PATHWAY	PID_SYNDECAN_4_PATHWAY	32	0.524307	1.07093	0.397917	0.657393	1	3484	tags=28%, list=22%, signal=36%
LE_SKI_TARGETS_UP	LE_SKI_TARGETS_UP	17	0.555379	1.07091	0.40154	0.657097	1	3306	tags=47%, list=21%, signal=59%
REACTOME_IL1_SIGNALING	REACTOME_IL1_SIGNALING	34	0.515666	1.07076	0.377572	0.657335	1	3201	tags=29%, list=20%, signal=37%
REACTOME_RESPONSE_TO_ELEVATED_PLATELET_CYTOSOLIC_CA2_	REACTOME_RESPONSE_TO_ELEVATED_PLATELET_CYTOSOLIC_CA2_	77	0.491429	1.07034	0.340361	0.658777	1	3484	tags=27%, list=22%, signal=35%
BIOCARTA_IL2RB_PATHWAY	BIOCARTA_IL2RB_PATHWAY	37	0.512111	1.06972	0.376042	0.661105	1	5230	tags=51%, list=33%, signal=77%
REACTOME_NFKB_AND_MAP_KINASES_ACTIVATION_MEDIATED_BY_TLR4_SIGNALING_REPERTOIRE	REACTOME_NFKB_AND_MAP_KINASES_ACTIVATION_MEDIATED_BY_TLR4_SIGNALING_REPERTOIRE	65	0.49649	1.06965	0.335354	0.661037	1	4834	tags=52%, list=31%, signal=75%
TAKEDA_TARGETS_OF_NUP98_HOXA9_FUSION_6HR_UP	TAKEDA_TARGETS_OF_NUP98_HOXA9_FUSION_6HR_UP	71	0.492968	1.06954	0.34879	0.661125	1	3979	tags=25%, list=25%, signal=34%
PID_CDC42_PATHWAY	PID_CDC42_PATHWAY	68	0.493344	1.06947	0.332329	0.661031	1	4466	tags=49%, list=28%, signal=67%
BOYLAN_MULTIPLE_MYELOMA_C_CLUSTER_DN	BOYLAN_MULTIPLE_MYELOMA_C_CLUSTER_DN	30	0.518427	1.06932	0.409853	0.661372	1	1985	tags=17%, list=13%, signal=19%
REACTOME_SIGNALING_BY_FGFR_IN_DISEASE	REACTOME_SIGNALING_BY_FGFR_IN_DISEASE	114	0.484402	1.06899	0.303303	0.662388	1	4185	tags=33%, list=27%, signal=45%
TONKS_TARGETS_OF_RUNX1_RUNX1T1_FUSION_MONOCYTE_DN	TONKS_TARGETS_OF_RUNX1_RUNX1T1_FUSION_MONOCYTE_DN	42	0.50614	1.06893	0.377184	0.662288	1	4366	tags=38%, list=28%, signal=53%
CUI_TCF21_TARGETS_2_UP	CUI_TCF21_TARGETS_2_UP	374	0.476175	1.06884	0.165	0.662285	1	3006	tags=30%, list=19%, signal=36%
PID_CD8TCRPATHWAY	PID_CD8TCRPATHWAY	51	0.505474	1.06883	0.381098	0.661936	1	5821	tags=45%, list=37%, signal=71%
MCCLUNG_DELTA_FOSB_TARGETS_8WK	MCCLUNG_DELTA_FOSB_TARGETS_8WK	45	0.505348	1.0688	0.385947	0.661696	1	3742	tags=33%, list=24%, signal=44%
REACTOME_METABOLISM_OF_STEROID_HORMONES_AND_VITAMINS_A_AND_D	REACTOME_METABOLISM_OF_STEROID_HORMONES_AND_VITAMINS_A_AND_D	34	0.521354	1.06872	0.404984	0.661666	1	3493	tags=12%, list=22%, signal=15%
DAWSON_METHYLATED_IN_LYMPHOMA_TCL1	DAWSON_METHYLATED_IN_LYMPHOMA_TCL1	48	0.501703	1.06866	0.382204	0.661516	1	4208	tags=19%, list=27%, signal=26%
KEGG_PANTOTHENATE_AND_COA_BIOSYNTHESIS	KEGG_PANTOTHENATE_AND_COA_BIOSYNTHESIS	16	0.560653	1.06798	0.416198	0.664122	1	2515	tags=19%, list=16%, signal=22%
REACTOME_EGFR_DOWNREGULATION	REACTOME_EGFR_DOWNREGULATION	24	0.530961	1.0678	0.403001	0.664542	1	3511	tags=42%, list=22%, signal=54%
ZWANG_EGF_INTERVAL_UP	ZWANG_EGF_INTERVAL_UP	63	0.494602	1.06771	0.371082	0.664542	1	3301	tags=22%, list=21%, signal=28%
[truncated: 1,492 more rows]

## Sheet: Genes
Gene Set Name
[truncated: 10 more rows]
