# Supplementary material for: Immunomic, genomic and transcriptomic characterization of CT26 colorectal carcinoma
Source: BMC Genomics. 2014 Mar 13;15(1):190. doi: 10.1186/1471-2164-15-190 (PMC4007559; doi:10.1186/1471-2164-15-190)
Supplement: Supplementary file 8 — Additional file 8: Contains the Gene Pattern gene set membership and enrichment values in an html format. The file index.html is the entry point. (ZIP 13 MB) [file 12864_2013_7028_MOESM8_ESM.zip]

Archive with 178 entries (177 files):
- edb/
- ABRAMSON_INTERACT_WITH_AIRE.html
- ABRAMSON_INTERACT_WITH_AIRE.xls
- BILANGES_SERUM_AND_RAPAMYCIN_SENSITIVE_GENES.html
- BILANGES_SERUM_AND_RAPAMYCIN_SENSITIVE_GENES.xls
- BURTON_ADIPOGENESIS_3.html
- BURTON_ADIPOGENESIS_3.xls
- CHANG_CYCLING_GENES.html
- CHANG_CYCLING_GENES.xls
- CHARAFE_BREAST_CANCER_LUMINAL_VS_BASAL_UP.html
- CHARAFE_BREAST_CANCER_LUMINAL_VS_BASAL_UP.xls
- CHARAFE_BREAST_CANCER_LUMINAL_VS_MESENCHYMAL_UP.html
- CHARAFE_BREAST_CANCER_LUMINAL_VS_MESENCHYMAL_UP.xls
- DELPUECH_FOXO3_TARGETS_DN.html
- DELPUECH_FOXO3_TARGETS_DN.xls
- EGUCHI_CELL_CYCLE_RB1_TARGETS.html
- EGUCHI_CELL_CYCLE_RB1_TARGETS.xls
- FARMER_BREAST_CANCER_CLUSTER_2.html
- FARMER_BREAST_CANCER_CLUSTER_2.xls
- HUTTMANN_B_CLL_POOR_SURVIVAL_UP.html
- HUTTMANN_B_CLL_POOR_SURVIVAL_UP.xls
- ISHIDA_E2F_TARGETS.html
- ISHIDA_E2F_TARGETS.xls
- JAEGER_METASTASIS_DN.html
- JAEGER_METASTASIS_DN.xls
- KAMMINGA_EZH2_TARGETS.html
- KAMMINGA_EZH2_TARGETS.xls
- KEGG_CYTOKINE_CYTOKINE_RECEPTOR_INTERACTION.html
- KEGG_CYTOKINE_CYTOKINE_RECEPTOR_INTERACTION.xls
- KEGG_LYSOSOME.html
- KEGG_LYSOSOME.xls
- KEGG_NEUROACTIVE_LIGAND_RECEPTOR_INTERACTION.html
- KEGG_NEUROACTIVE_LIGAND_RECEPTOR_INTERACTION.xls
- KIM_RESPONSE_TO_TSA_AND_DECITABINE_UP.html
- KIM_RESPONSE_TO_TSA_AND_DECITABINE_UP.xls
- MORI_IMMATURE_B_LYMPHOCYTE_DN.html
- MORI_IMMATURE_B_LYMPHOCYTE_DN.xls
- MORI_LARGE_PRE_BII_LYMPHOCYTE_UP.html
- MORI_LARGE_PRE_BII_LYMPHOCYTE_UP.xls
- PID_AURORA_B_PATHWAY.html
- PID_AURORA_B_PATHWAY.xls
- REACTOME_BIOLOGICAL_OXIDATIONS.html
- REACTOME_BIOLOGICAL_OXIDATIONS.xls
- REACTOME_CLASS_A1_RHODOPSIN_LIKE_RECEPTORS.html
- REACTOME_CLASS_A1_RHODOPSIN_LIKE_RECEPTORS.xls
- REACTOME_DNA_REPLICATION.html
- REACTOME_DNA_REPLICATION.xls
- REACTOME_GPCR_LIGAND_BINDING.html
- REACTOME_GPCR_LIGAND_BINDING.xls
- REACTOME_G_ALPHA_I_SIGNALLING_EVENTS.html
- REACTOME_G_ALPHA_I_SIGNALLING_EVENTS.xls
- REACTOME_G_ALPHA_Q_SIGNALLING_EVENTS.html
- REACTOME_G_ALPHA_Q_SIGNALLING_EVENTS.xls
- REACTOME_G_ALPHA_S_SIGNALLING_EVENTS.html
- REACTOME_G_ALPHA_S_SIGNALLING_EVENTS.xls
- REACTOME_MITOTIC_M_M_G1_PHASES.html
- REACTOME_MITOTIC_M_M_G1_PHASES.xls
- REACTOME_M_G1_TRANSITION.html
- REACTOME_M_G1_TRANSITION.xls
- REACTOME_PEPTIDE_LIGAND_BINDING_RECEPTORS.html
- REACTOME_PEPTIDE_LIGAND_BINDING_RECEPTORS.xls
- REACTOME_PHOSPHOLIPID_METABOLISM.html
- REACTOME_PHOSPHOLIPID_METABOLISM.xls
- REICHERT_MITOSIS_LIN9_TARGETS.html
- REICHERT_MITOSIS_LIN9_TARGETS.xls
- RHODES_UNDIFFERENTIATED_CANCER.html
- RHODES_UNDIFFERENTIATED_CANCER.xls
- RODRIGUES_NTN1_TARGETS_DN.html
- RODRIGUES_NTN1_TARGETS_DN.xls
- SENGUPTA_NASOPHARYNGEAL_CARCINOMA_DN.html
- SENGUPTA_NASOPHARYNGEAL_CARCINOMA_DN.xls
- SOTIRIOU_BREAST_CANCER_GRADE_1_VS_3_UP.html
- SOTIRIOU_BREAST_CANCER_GRADE_1_VS_3_UP.xls
- TANG_SENESCENCE_TP53_TARGETS_DN.html
- TANG_SENESCENCE_TP53_TARGETS_DN.xls
- TURASHVILI_BREAST_DUCTAL_CARCINOMA_VS_DUCTAL_NORMAL_DN.html
- TURASHVILI_BREAST_DUCTAL_CARCINOMA_VS_DUCTAL_NORMAL_DN.xls
- VECCHI_GASTRIC_CANCER_ADVANCED_VS_EARLY_DN.html
- VECCHI_GASTRIC_CANCER_ADVANCED_VS_EARLY_DN.xls
- WINNEPENNINCKX_MELANOMA_METASTASIS_UP.html
- WINNEPENNINCKX_MELANOMA_METASTASIS_UP.xls
- edb/CT26_gene_expression.rnk
- edb/gene_sets.gmt
- edb/results.edb
- enplot_ABRAMSON_INTERACT_WITH_AIRE_9.png
- enplot_BILANGES_SERUM_AND_RAPAMYCIN_SENSITIVE_GENES_37.png
- enplot_BURTON_ADIPOGENESIS_3_39.png
- enplot_CHANG_CYCLING_GENES_27.png
- enplot_CHARAFE_BREAST_CANCER_LUMINAL_VS_BASAL_UP_71.png
- enplot_CHARAFE_BREAST_CANCER_LUMINAL_VS_MESENCHYMAL_UP_73.png
- enplot_DELPUECH_FOXO3_TARGETS_DN_13.png
- enplot_EGUCHI_CELL_CYCLE_RB1_TARGETS_1.png
- enplot_FARMER_BREAST_CANCER_CLUSTER_2_25.png
- enplot_HUTTMANN_B_CLL_POOR_SURVIVAL_UP_69.png
- enplot_ISHIDA_E2F_TARGETS_15.png
- enplot_JAEGER_METASTASIS_DN_79.png
- enplot_KAMMINGA_EZH2_TARGETS_5.png
- enplot_KEGG_CYTOKINE_CYTOKINE_RECEPTOR_INTERACTION_41.png
- enplot_KEGG_LYSOSOME_45.png
- enplot_KEGG_NEUROACTIVE_LIGAND_RECEPTOR_INTERACTION_43.png
- enplot_KIM_RESPONSE_TO_TSA_AND_DECITABINE_UP_63.png
- enplot_MORI_IMMATURE_B_LYMPHOCYTE_DN_7.png
- enplot_MORI_LARGE_PRE_BII_LYMPHOCYTE_UP_3.png
- enplot_PID_AURORA_B_PATHWAY_19.png
- enplot_REACTOME_BIOLOGICAL_OXIDATIONS_49.png
- enplot_REACTOME_CLASS_A1_RHODOPSIN_LIKE_RECEPTORS_53.png
- enplot_REACTOME_DNA_REPLICATION_31.png
- enplot_REACTOME_GPCR_LIGAND_BINDING_61.png
- enplot_REACTOME_G_ALPHA_I_SIGNALLING_EVENTS_57.png
- enplot_REACTOME_G_ALPHA_Q_SIGNALLING_EVENTS_55.png
- enplot_REACTOME_G_ALPHA_S_SIGNALLING_EVENTS_59.png
- enplot_REACTOME_MITOTIC_M_M_G1_PHASES_29.png
- enplot_REACTOME_M_G1_TRANSITION_17.png
- enplot_REACTOME_PEPTIDE_LIGAND_BINDING_RECEPTORS_51.png
- enplot_REACTOME_PHOSPHOLIPID_METABOLISM_47.png
- enplot_REICHERT_MITOSIS_LIN9_TARGETS_11.png
- enplot_RHODES_UNDIFFERENTIATED_CANCER_23.png
- enplot_RODRIGUES_NTN1_TARGETS_DN_75.png
- enplot_SENGUPTA_NASOPHARYNGEAL_CARCINOMA_DN_65.png
- enplot_SOTIRIOU_BREAST_CANCER_GRADE_1_VS_3_UP_33.png
- enplot_TANG_SENESCENCE_TP53_TARGETS_DN_35.png
- enplot_TURASHVILI_BREAST_DUCTAL_CARCINOMA_VS_DUCTAL_NORMAL_DN_67.png
- enplot_VECCHI_GASTRIC_CANCER_ADVANCED_VS_EARLY_DN_77.png
- enplot_WINNEPENNINCKX_MELANOMA_METASTASIS_UP_21.png
- gene_set_sizes.xls
- global_es_histogram.png
- gsea_preranked_param_file.txt
- gsea_report_for_na_neg_1374178656685.html
- gsea_report_for_na_neg_1374178656685.xls
- gsea_report_for_na_pos_1374178656685.html
- gsea_report_for_na_pos_1374178656685.xls
- gset_rnd_es_dist_10.png
- gset_rnd_es_dist_12.png
- gset_rnd_es_dist_14.png
- gset_rnd_es_dist_16.png
- gset_rnd_es_dist_18.png
- gset_rnd_es_dist_2.png
- gset_rnd_es_dist_20.png
- gset_rnd_es_dist_22.png
- gset_rnd_es_dist_24.png
- gset_rnd_es_dist_26.png
- gset_rnd_es_dist_28.png
- gset_rnd_es_dist_30.png
- gset_rnd_es_dist_32.png
- gset_rnd_es_dist_34.png
- gset_rnd_es_dist_36.png
- gset_rnd_es_dist_38.png
- gset_rnd_es_dist_4.png
- gset_rnd_es_dist_40.png
- gset_rnd_es_dist_42.png
- gset_rnd_es_dist_44.png
- gset_rnd_es_dist_46.png
- gset_rnd_es_dist_48.png
- gset_rnd_es_dist_50.png
- gset_rnd_es_dist_52.png
- gset_rnd_es_dist_54.png
- gset_rnd_es_dist_56.png
- gset_rnd_es_dist_58.png
- gset_rnd_es_dist_6.png
- gset_rnd_es_dist_60.png
- gset_rnd_es_dist_62.png
- gset_rnd_es_dist_64.png
- gset_rnd_es_dist_66.png
- gset_rnd_es_dist_68.png
- gset_rnd_es_dist_70.png
- gset_rnd_es_dist_72.png
- gset_rnd_es_dist_74.png
- gset_rnd_es_dist_76.png
- gset_rnd_es_dist_78.png
- gset_rnd_es_dist_8.png
- gset_rnd_es_dist_80.png
- index.html
- my_analysis.GseaPreranked.1374178656685.rpt
- neg_snapshot.html
- pos_snapshot.html
- pvalues_vs_nes_plot.png
- ranked_gene_list_na_pos_versus_na_neg_1374178656685.xls
- xtools.css
