# Supplementary material for: Immunomic, genomic and transcriptomic characterization of CT26 colorectal carcinoma
Source: BMC Genomics. 2014 Mar 13;15(1):190. doi: 10.1186/1471-2164-15-190 (PMC4007559; doi:10.1186/1471-2164-15-190)
Supplement: Supplementary file 8 — Additional file 8: Contains the Gene Pattern gene set membership and enrichment values in an html format. The file index.html is the entry point. (ZIP 13 MB) [file 12864_2013_7028_MOESM8_ESM.zip › ABRAMSON_INTERACT_WITH_AIRE.xls]

NAME	PROBE	GENE SYMBOL	GENE_TITLE	RANK IN GENE LIST	RANK METRIC SCORE	RUNNING ES	CORE ENRICHMENT
row_0	TOP2A	null	null	8	56.0	0.08934959	Yes
row_1	RAD21	null	null	86	31.399999618530273	0.13483366	Yes
row_2	KPNB1	null	null	101	30.100000381469727	0.18224166	Yes
row_3	XPO1	null	null	148	27.0	0.22263855	Yes
row_4	NASP	null	null	161	26.700000762939453	0.26471815	Yes
row_5	MCM6	null	null	163	26.600000381469727	0.3073374	Yes
row_6	SMC3	null	null	265	22.600000381469727	0.33717322	Yes
row_7	SUPT16H	null	null	276	22.399999618530273	0.37248024	Yes
row_8	MSH6	null	null	338	21.0	0.40229467	Yes
row_9	MYBBP1A	null	null	355	20.700000762939453	0.43449193	Yes
row_10	XPOT	null	null	365	20.5	0.4668138	Yes
row_11	PCNA	null	null	386	20.200000762939453	0.49795416	Yes
row_12	IPO7	null	null	423	19.5	0.52695286	Yes
row_13	PARP1	null	null	444	19.200000762939453	0.55648863	Yes
row_14	RANBP2	null	null	605	17.299999237060547	0.5740646	Yes
row_15	PABPC1	null	null	677	16.700000762939453	0.5963427	Yes
row_16	POLR2B	null	null	699	16.399999618530273	0.6213218	Yes
row_17	NUP93	null	null	951	14.5	0.62861276	Yes
row_18	DDX5	null	null	1021	14.100000381469727	0.64684606	Yes
row_19	CAND1	null	null	1039	13.899999618530273	0.6680683	Yes
row_20	SMC1A	null	null	1064	13.800000190734863	0.68868446	Yes
row_21	RUVBL2	null	null	1208	13.0	0.7004426	Yes
row_22	MCM2	null	null	1281	12.699999809265137	0.71623856	Yes
row_23	RANBP9	null	null	1481	11.699999809265137	0.7223463	Yes
row_24	MCM5	null	null	1526	11.5	0.7379989	Yes
row_25	MSH2	null	null	1546	11.5	0.75524265	Yes
row_26	EFTUD2	null	null	1596	11.300000190734863	0.77025604	Yes
row_27	TRIM28	null	null	1872	10.199999809265137	0.76911956	Yes
row_28	LMNB1	null	null	1916	10.0	0.7824288	Yes
row_29	GCN1L1	null	null	1945	9.899999618530273	0.7965324	Yes
row_30	SNRPB	null	null	2049	9.5	0.80522037	Yes
row_31	POLR2A	null	null	2058	9.5	0.81995505	Yes
row_32	SNRPD3	null	null	2255	8.899999618530273	0.82176083	Yes
row_33	C1QBP	null	null	2623	7.900000095367432	0.81107795	Yes
row_34	GEMIN5	null	null	2648	7.800000190734863	0.82206637	Yes
row_35	CHD6	null	null	4788	3.4000000953674316	0.69137543	No
row_36	DDX17	null	null	5551	2.200000047683716	0.64640456	No
row_37	PRKDC	null	null	5996	1.600000023841858	0.6207115	No
row_38	HIST1H2AC	null	null	7569	0.0	0.5206542	No
