# Supplementary material for: Immunomic, genomic and transcriptomic characterization of CT26 colorectal carcinoma
Source: BMC Genomics. 2014 Mar 13;15(1):190. doi: 10.1186/1471-2164-15-190 (PMC4007559; doi:10.1186/1471-2164-15-190)
Supplement: Supplementary file 8 — Additional file 8: Contains the Gene Pattern gene set membership and enrichment values in an html format. The file index.html is the entry point. (ZIP 13 MB) [file 12864_2013_7028_MOESM8_ESM.zip › BILANGES_SERUM_AND_RAPAMYCIN_SENSITIVE_GENES.xls]

NAME	PROBE	GENE SYMBOL	GENE_TITLE	RANK IN GENE LIST	RANK METRIC SCORE	RUNNING ES	CORE ENRICHMENT
row_0	RPL5	null	null	15	45.79999923706055	0.059506208	Yes
row_1	EEF1G	null	null	17	44.79999923706055	0.118584394	Yes
row_2	RPL27A	null	null	32	38.70000076293945	0.16878138	Yes
row_3	RPL6	null	null	44	36.599998474121094	0.21639727	Yes
row_4	RPL26	null	null	67	33.29999923706055	0.25895578	Yes
row_5	RPS6	null	null	170	26.299999237060547	0.28717554	Yes
row_6	RPS8	null	null	172	26.100000381469727	0.32156724	Yes
row_7	RPL24	null	null	176	25.700000762939453	0.35530347	Yes
row_8	RPL14	null	null	236	23.5	0.38256693	Yes
row_9	RPS9	null	null	249	23.0	0.41216528	Yes
row_10	RPL30	null	null	319	21.299999237060547	0.43588725	Yes
row_11	EEF1B2	null	null	392	20.100000381469727	0.45783386	Yes
row_12	EEF1A1	null	null	419	19.600000381469727	0.48205167	Yes
row_13	COX7A2L	null	null	534	18.100000381469727	0.49868166	Yes
row_14	RPS27A	null	null	668	16.700000762939453	0.51225275	Yes
row_15	RPL7A	null	null	755	15.899999618530273	0.5277627	Yes
row_16	RPS25	null	null	971	14.399999618530273	0.53307223	Yes
row_17	RPS7	null	null	1045	13.899999618530273	0.54677033	Yes
row_18	RPL4	null	null	1061	13.800000190734863	0.5640323	Yes
row_19	RPL15	null	null	1074	13.800000190734863	0.58148545	Yes
row_20	RPS3	null	null	1091	13.699999809265137	0.5985517	Yes
row_21	RPL23	null	null	1104	13.600000381469727	0.61574084	Yes
row_22	RPL28	null	null	1206	13.0	0.6264665	Yes
row_23	RPS3A	null	null	1238	12.899999618530273	0.64152086	Yes
row_24	RPS4X	null	null	1292	12.600000381469727	0.6547772	Yes
row_25	EIF4B	null	null	1301	12.600000381469727	0.67090106	Yes
row_26	RPS24	null	null	1329	12.399999618530273	0.6855502	Yes
row_27	RPL8	null	null	1335	12.399999618530273	0.7016012	Yes
row_28	RPS17	null	null	1440	11.899999618530273	0.71068364	Yes
row_29	RPS10	null	null	1444	11.899999618530273	0.7262021	Yes
row_30	EEF2	null	null	1656	11.0	0.727278	Yes
row_31	RBBP6	null	null	1681	10.899999618530273	0.7401381	Yes
row_32	RPL10	null	null	1749	10.600000381469727	0.7498621	Yes
row_33	RPL18	null	null	1991	9.699999809265137	0.7473102	Yes
row_34	RPS19	null	null	2039	9.5	0.7568565	Yes
row_35	RPL32	null	null	2062	9.5	0.76799583	Yes
row_36	FAU	null	null	2161	9.100000381469727	0.77376425	Yes
row_37	RPL13A	null	null	2211	9.0	0.782523	Yes
row_38	RPS13	null	null	2425	8.399999618530273	0.7800392	No
row_39	RPL13	null	null	2604	7.900000095367432	0.7791256	No
row_40	RPS16	null	null	2958	7.0	0.7658724	No
row_41	RPS5	null	null	3104	6.599999904632568	0.7653455	No
row_42	GLTSCR2	null	null	3366	6.099999904632568	0.7567667	No
row_43	TPT1	null	null	4410	4.0	0.6955845	No
row_44	LTA4H	null	null	4714	3.5	0.68089694	No
row_45	RPL18A	null	null	4799	3.4000000953674316	0.6800327	No
row_46	QARS	null	null	5387	2.4000000953674316	0.6457958	No
row_47	UBA52	null	null	5629	2.0999999046325684	0.6332109	No
row_48	NBEA	null	null	5791	1.899999976158142	0.6254598	No
row_49	RPS14	null	null	5940	1.7000000476837158	0.6182731	No
row_50	SPRY2	null	null	6236	1.2999999523162842	0.60119104	No
row_51	GNB2L1	null	null	6384	1.100000023841858	0.59327596	No
row_52	CECR6	null	null	10030	0.0	0.36100683	No
row_53	KCNK13	null	null	10900	-0.20000000298023224	0.30589584	No
row_54	PTMS	null	null	11122	-0.20000000298023224	0.29207715	No
row_55	C8G	null	null	11815	-0.5	0.24864112	No
row_56	SIN3B	null	null	13083	-1.5	0.16988468	No
