# Supplementary material for: Immunomic, genomic and transcriptomic characterization of CT26 colorectal carcinoma
Source: BMC Genomics. 2014 Mar 13;15(1):190. doi: 10.1186/1471-2164-15-190 (PMC4007559; doi:10.1186/1471-2164-15-190)
Supplement: Supplementary file 8 — Additional file 8: Contains the Gene Pattern gene set membership and enrichment values in an html format. The file index.html is the entry point. (ZIP 13 MB) [file 12864_2013_7028_MOESM8_ESM.zip › BURTON_ADIPOGENESIS_3.xls]

NAME	PROBE	GENE SYMBOL	GENE_TITLE	RANK IN GENE LIST	RANK METRIC SCORE	RUNNING ES	CORE ENRICHMENT
row_0	TOP2A	null	null	8	56.0	0.042338464	Yes
row_1	CKS1B	null	null	48	35.599998474121094	0.06708728	Yes
row_2	KIF20A	null	null	77	31.899999618530273	0.08970761	Yes
row_3	MCM4	null	null	81	31.5	0.11361882	Yes
row_4	PRIM1	null	null	116	29.0	0.1336369	Yes
row_5	RRM1	null	null	138	27.5	0.15333764	Yes
row_6	NASP	null	null	161	26.700000762939453	0.17236236	Yes
row_7	PRC1	null	null	181	25.5	0.1906605	Yes
row_8	KIAA0101	null	null	186	25.100000381469727	0.20961075	Yes
row_9	KIF11	null	null	197	24.700000762939453	0.22787166	Yes
row_10	TFDP1	null	null	199	24.700000762939453	0.24670747	Yes
row_11	INCENP	null	null	260	22.700000762939453	0.26024416	Yes
row_12	CDC20	null	null	284	22.200000762939453	0.27576175	Yes
row_13	EZH2	null	null	286	22.0	0.2925316	Yes
row_14	MCM7	null	null	290	21.899999618530273	0.30909717	Yes
row_15	MCM3	null	null	315	21.399999618530273	0.32393876	Yes
row_16	KPNA2	null	null	354	20.700000762939453	0.33735043	Yes
row_17	CDCA7	null	null	356	20.700000762939453	0.35312554	Yes
row_18	BUB1	null	null	360	20.600000381469727	0.3686964	Yes
row_19	SMC2	null	null	379	20.299999237060547	0.38307956	Yes
row_20	PCNA	null	null	386	20.200000762939453	0.3981527	Yes
row_21	ILF2	null	null	388	20.100000381469727	0.41346875	Yes
row_22	TOPBP1	null	null	401	19.899999618530273	0.42792907	Yes
row_23	MKI67	null	null	414	19.700000762939453	0.4422364	Yes
row_24	RAD51	null	null	427	19.399999618530273	0.45631415	Yes
row_25	NCAPH	null	null	459	19.0	0.46887216	Yes
row_26	KIF22	null	null	461	18.899999618530273	0.48327	Yes
row_27	BZW1	null	null	462	18.899999618530273	0.4977317	Yes
row_28	BIRC5	null	null	507	18.399999618530273	0.5090002	Yes
row_29	DNMT1	null	null	555	17.899999618530273	0.5196945	Yes
row_30	MAD2L1	null	null	559	17.899999618530273	0.5331994	Yes
row_31	KIF4A	null	null	648	16.899999618530273	0.5405096	Yes
row_32	RACGAP1	null	null	682	16.600000381469727	0.5511034	Yes
row_33	HELLS	null	null	705	16.399999618530273	0.5622469	Yes
row_34	NUSAP1	null	null	716	16.200000762939453	0.5740039	Yes
row_35	CSTF2	null	null	722	16.200000762939453	0.5860802	Yes
row_36	CCNE2	null	null	743	16.0	0.59704536	Yes
row_37	AURKA	null	null	799	15.600000381469727	0.60546875	Yes
row_38	IMPDH2	null	null	826	15.399999618530273	0.6155916	Yes
row_39	TACC3	null	null	910	14.800000190734863	0.6216143	Yes
row_40	DTL	null	null	936	14.699999809265137	0.6312653	Yes
row_41	CDCA8	null	null	1017	14.100000381469727	0.636944	Yes
row_42	KIF2C	null	null	1036	14.0	0.6465066	Yes
row_43	FEN1	null	null	1052	13.899999618530273	0.65618426	Yes
row_44	RRM2	null	null	1084	13.699999809265137	0.6646869	Yes
row_45	CCNF	null	null	1108	13.5	0.6735475	Yes
row_46	CCNB2	null	null	1155	13.199999809265137	0.6807094	Yes
row_47	TCF19	null	null	1167	13.199999809265137	0.690107	Yes
row_48	TRIP13	null	null	1182	13.100000381469727	0.6992364	Yes
row_49	POLA1	null	null	1250	12.800000190734863	0.7047508	Yes
row_50	MCM10	null	null	1264	12.699999809265137	0.71363807	Yes
row_51	HMGB2	null	null	1279	12.699999809265137	0.7224614	Yes
row_52	MCM2	null	null	1281	12.699999809265137	0.7321152	Yes
row_53	ASF1B	null	null	1372	12.199999809265137	0.7357013	Yes
row_54	TTK	null	null	1430	11.899999618530273	0.7411658	Yes
row_55	MCM5	null	null	1526	11.5	0.7438969	Yes
row_56	LMO4	null	null	1537	11.5	0.75205755	Yes
row_57	DCK	null	null	1603	11.199999809265137	0.75647545	Yes
row_58	USP1	null	null	1669	10.899999618530273	0.76066375	Yes
row_59	RFC5	null	null	1676	10.899999618530273	0.76862085	Yes
row_60	MAN2A1	null	null	1899	10.100000381469727	0.7621683	Yes
row_61	SLBP	null	null	1951	9.899999618530273	0.7664857	Yes
row_62	CKS2	null	null	1959	9.800000190734863	0.7735372	Yes
row_63	CCNB1	null	null	2266	8.899999618530273	0.7608008	No
row_64	CDC7	null	null	2273	8.899999618530273	0.76722753	No
row_65	RAD51AP1	null	null	2634	7.800000190734863	0.7502	No
row_66	TK1	null	null	2762	7.5	0.74782634	No
row_67	BRCA1	null	null	2844	7.300000190734863	0.748238	No
row_68	FIGNL1	null	null	2852	7.300000190734863	0.7533766	No
row_69	ABCA1	null	null	2911	7.099999904632568	0.7551044	No
row_70	TYMS	null	null	3182	6.5	0.7428311	No
row_71	CDC6	null	null	3705	5.300000190734863	0.7135425	No
row_72	CENPK	null	null	4002	4.800000190734863	0.69830763	No
row_73	TUBB6	null	null	5588	2.200000047683716	0.5987454	No
row_74	PLK1	null	null	6602	0.800000011920929	0.5346498	No
row_75	HGF	null	null	10039	0.0	0.3151672	No
row_76	PTGFR	null	null	10339	-0.10000000149011612	0.2961444	No
row_77	MTM1	null	null	10623	-0.10000000149011612	0.2781436	No
row_78	OSMR	null	null	10917	-0.20000000298023224	0.25958058	No
row_79	VCAN	null	null	11334	-0.30000001192092896	0.23323715	No
row_80	ADAM8	null	null	11623	-0.4000000059604645	0.21514654	No
row_81	RNASEH2C	null	null	12461	-1.0	0.16244636	No
row_82	HIST1H2AB	null	null	12489	-1.0	0.16148685	No
row_83	NQO1	null	null	14021	-2.799999952316284	0.065833084	No
row_84	LRP5	null	null	14102	-2.9000000953674316	0.06294189	No
row_85	WNT4	null	null	14418	-3.700000047683716	0.04565165	No
row_86	IL13RA1	null	null	14451	-3.700000047683716	0.046438698	No
row_87	NID1	null	null	14522	-3.9000000953674316	0.044951443	No
row_88	SLCO3A1	null	null	14571	-4.0	0.044946007	No
row_89	KLF5	null	null	14651	-4.199999809265137	0.04311341	No
row_90	AQP1	null	null	14897	-4.800000190734863	0.03113627	No
row_91	CX3CL1	null	null	15197	-6.199999809265137	0.016780991	No
row_92	GAS6	null	null	15277	-6.599999904632568	0.016784796	No
row_93	CSRP2	null	null	15473	-8.300000190734863	0.010679619	No
row_94	TNXB	null	null	15533	-9.0	0.013797379	No
