# Supplementary material for: Immunomic, genomic and transcriptomic characterization of CT26 colorectal carcinoma
Source: BMC Genomics. 2014 Mar 13;15(1):190. doi: 10.1186/1471-2164-15-190 (PMC4007559; doi:10.1186/1471-2164-15-190)
Supplement: Supplementary file 8 — Additional file 8: Contains the Gene Pattern gene set membership and enrichment values in an html format. The file index.html is the entry point. (ZIP 13 MB) [file 12864_2013_7028_MOESM8_ESM.zip › CHANG_CYCLING_GENES.xls]

NAME	PROBE	GENE SYMBOL	GENE_TITLE	RANK IN GENE LIST	RANK METRIC SCORE	RUNNING ES	CORE ENRICHMENT
row_0	SMC4	null	null	1	76.30000305175781	0.041774012	Yes
row_1	TOP2A	null	null	8	56.0	0.07209674	Yes
row_2	CKAP2	null	null	16	45.400001525878906	0.0965431	Yes
row_3	TPX2	null	null	39	37.70000076293945	0.11580709	Yes
row_4	NCAPD2	null	null	55	35.0	0.13403866	Yes
row_5	CASP3	null	null	74	32.099998474121094	0.15048802	Yes
row_6	MCM4	null	null	81	31.5	0.16737652	Yes
row_7	PRIM1	null	null	116	29.0	0.18110184	Yes
row_8	ANP32E	null	null	135	27.700000762939453	0.19513853	Yes
row_9	RRM1	null	null	138	27.5	0.21008974	Yes
row_10	TUBB	null	null	153	26.799999237060547	0.22388896	Yes
row_11	UHRF1	null	null	162	26.600000381469727	0.2379626	Yes
row_12	MCM6	null	null	163	26.600000381469727	0.25254834	Yes
row_13	LYAR	null	null	171	26.200000762939453	0.26646665	Yes
row_14	UBE2S	null	null	177	25.600000381469727	0.28018397	Yes
row_15	CCNA2	null	null	178	25.600000381469727	0.29422137	Yes
row_16	KIAA0101	null	null	186	25.100000381469727	0.3075365	Yes
row_17	TSN	null	null	191	24.799999237060547	0.3208792	Yes
row_18	CKAP2L	null	null	217	24.100000381469727	0.33249378	Yes
row_19	RANGAP1	null	null	220	24.0	0.34552583	Yes
row_20	PTTG1	null	null	223	23.899999618530273	0.358503	Yes
row_21	DIAPH3	null	null	235	23.5	0.37068477	Yes
row_22	HMMR	null	null	246	23.200000762939453	0.38276604	Yes
row_23	EZH2	null	null	286	22.0	0.39233294	Yes
row_24	FOXM1	null	null	322	21.200000762939453	0.40171725	Yes
row_25	KIF23	null	null	337	21.0	0.4123361	Yes
row_26	CDCA7	null	null	356	20.700000762939453	0.42253447	Yes
row_27	BUB1	null	null	360	20.600000381469727	0.43363813	Yes
row_28	PWP1	null	null	364	20.5	0.44468698	Yes
row_29	ANLN	null	null	374	20.399999618530273	0.45529693	Yes
row_30	PCNA	null	null	386	20.200000762939453	0.46566918	Yes
row_31	ILF2	null	null	388	20.100000381469727	0.47662672	Yes
row_32	TIMP1	null	null	430	19.399999618530273	0.4846399	Yes
row_33	CENPF	null	null	431	19.399999618530273	0.49527764	Yes
row_34	DKC1	null	null	458	19.100000381469727	0.50408655	Yes
row_35	NCAPH	null	null	459	19.0	0.5145049	Yes
row_36	KIF22	null	null	461	18.899999618530273	0.5248045	Yes
row_37	BIRC5	null	null	507	18.399999618530273	0.5320133	Yes
row_38	BUB3	null	null	533	18.100000381469727	0.54033786	Yes
row_39	MAD2L1	null	null	559	17.899999618530273	0.54855275	Yes
row_40	PRPS2	null	null	572	17.700000762939453	0.55749017	Yes
row_41	ATAD2	null	null	596	17.399999618530273	0.5655589	Yes
row_42	BUB1B	null	null	609	17.299999237060547	0.574277	Yes
row_43	CENPQ	null	null	635	17.0	0.58199835	Yes
row_44	PRR11	null	null	636	17.0	0.5913201	Yes
row_45	HELLS	null	null	705	16.399999618530273	0.59595996	Yes
row_46	RFC2	null	null	712	16.299999237060547	0.60451376	Yes
row_47	NUSAP1	null	null	716	16.200000762939453	0.6132048	Yes
row_48	AURKA	null	null	799	15.600000381469727	0.6165098	Yes
row_49	FAM64A	null	null	841	15.300000190734863	0.6222748	Yes
row_50	NUF2	null	null	866	15.100000381469727	0.62901837	Yes
row_51	KIFC1	null	null	870	15.100000381469727	0.63710624	Yes
row_52	PBK	null	null	874	15.0	0.6451392	Yes
row_53	AMD1	null	null	876	15.0	0.6533002	Yes
row_54	TACC3	null	null	910	14.800000190734863	0.6593032	Yes
row_55	GMNN	null	null	911	14.800000190734863	0.6674186	Yes
row_56	SPAG5	null	null	927	14.699999809265137	0.67451894	Yes
row_57	MET	null	null	954	14.5	0.6808055	Yes
row_58	CDCA8	null	null	1017	14.100000381469727	0.6845683	Yes
row_59	FEN1	null	null	1052	13.899999618530273	0.6900137	Yes
row_60	CDC25C	null	null	1075	13.699999809265137	0.69611764	Yes
row_61	MELK	null	null	1077	13.699999809265137	0.70356584	Yes
row_62	RRM2	null	null	1084	13.699999809265137	0.71069396	Yes
row_63	TIPIN	null	null	1097	13.600000381469727	0.71738315	Yes
row_64	CCNF	null	null	1108	13.5	0.7241456	Yes
row_65	CCNB2	null	null	1155	13.199999809265137	0.72843903	Yes
row_66	E2F1	null	null	1172	13.100000381469727	0.73459804	Yes
row_67	TRIP13	null	null	1182	13.100000381469727	0.74120516	Yes
row_68	GTSE1	null	null	1272	12.699999809265137	0.74247193	Yes
row_69	ASF1B	null	null	1372	12.199999809265137	0.7428244	Yes
row_70	WSB1	null	null	1419	12.0	0.74645984	Yes
row_71	MCM5	null	null	1526	11.5	0.74598044	Yes
row_72	UBE2T	null	null	1606	11.199999809265137	0.7470648	Yes
row_73	USP1	null	null	1669	10.899999618530273	0.7490729	Yes
row_74	ESCO2	null	null	1671	10.899999618530273	0.75498575	Yes
row_75	CENPA	null	null	1762	10.600000381469727	0.755037	Yes
row_76	CDCA5	null	null	1813	10.399999618530273	0.7575391	Yes
row_77	PSRC1	null	null	1818	10.399999618530273	0.7629857	Yes
row_78	LMNB1	null	null	1916	10.0	0.7622599	Yes
row_79	CKS2	null	null	1959	9.800000190734863	0.7649451	Yes
row_80	RFC4	null	null	2243	8.899999618530273	0.75170976	No
row_81	GAS2L3	null	null	2291	8.800000190734863	0.75352657	No
row_82	DHFR	null	null	2366	8.600000381469727	0.75350535	No
row_83	CENPM	null	null	2477	8.300000190734863	0.7510152	No
row_84	CCDC99	null	null	2632	7.800000190734863	0.7454343	No
row_85	RAD51AP1	null	null	2634	7.800000190734863	0.7496473	No
row_86	SGCD	null	null	2877	7.199999809265137	0.73810434	No
row_87	UBE2C	null	null	2879	7.199999809265137	0.74198836	No
row_88	ADAMTS1	null	null	2882	7.199999809265137	0.74580836	No
row_89	CDKN3	null	null	2917	7.099999904632568	0.7475251	No
row_90	MLF1IP	null	null	2974	7.0	0.7477788	No
row_91	GINS2	null	null	3094	6.699999809265137	0.74383515	No
row_92	GINS3	null	null	3482	5.800000190734863	0.7222428	No
row_93	MCM8	null	null	3515	5.699999809265137	0.7233199	No
row_94	CDC25A	null	null	3621	5.5	0.71961445	No
row_95	DEPDC1B	null	null	3633	5.5	0.72192615	No
row_96	RECQL4	null	null	3672	5.400000095367432	0.72245467	No
row_97	CDC6	null	null	3705	5.300000190734863	0.7233125	No
row_98	BARD1	null	null	3765	5.199999809265137	0.7223871	No
row_99	WDR76	null	null	4028	4.699999809265137	0.70819306	No
row_100	EXO1	null	null	4074	4.699999809265137	0.7078897	No
row_101	DONSON	null	null	4580	3.799999952316284	0.6776472	No
row_102	PHTF2	null	null	4679	3.5999999046325684	0.67334795	No
row_103	MND1	null	null	4800	3.4000000953674316	0.66753083	No
row_104	DEPDC1	null	null	4915	3.200000047683716	0.6619881	No
row_105	CDKL5	null	null	5255	2.5999999046325684	0.6417136	No
row_106	FAM83D	null	null	5761	1.899999976158142	0.6104292	No
row_107	SLC30A7	null	null	5830	1.7999999523162842	0.6070634	No
row_108	MNT	null	null	6292	1.2000000476837158	0.5782117	No
row_109	ARL4A	null	null	6514	0.8999999761581421	0.5645585	No
row_110	PLK1	null	null	6602	0.800000011920929	0.55942816	No
row_111	KIAA1370	null	null	7249	0.20000000298023224	0.51818585	No
row_112	NLRP2	null	null	7434	0.10000000149011612	0.50646245	No
row_113	HIST1H2AC	null	null	7569	0.0	0.49788478	No
row_114	EFHC1	null	null	10846	-0.20000000298023224	0.2882902	No
row_115	IFIT1	null	null	11185	-0.30000001192092896	0.26681855	No
row_116	ANKRD10	null	null	12304	-0.8999999761581421	0.1957463	No
row_117	FBXL20	null	null	12618	-1.100000023841858	0.17631362	No
row_118	MBOAT1	null	null	12796	-1.2000000476837158	0.16564146	No
row_119	FANCG	null	null	12874	-1.2999999523162842	0.16142535	No
row_120	CIITA	null	null	13301	-1.7999999523162842	0.13514312	No
row_121	ITGB3	null	null	13878	-2.5999999046325684	0.09969772	No
row_122	HN1	null	null	13980	-2.700000047683716	0.09471298	No
row_123	H2AFX	null	null	14159	-3.0	0.0849638	No
row_124	MLLT6	null	null	14167	-3.0999999046325684	0.086215556	No
row_125	TUBA4A	null	null	14611	-4.099999904632568	0.060106285	No
row_126	SDC1	null	null	15474	-8.300000190734863	0.00947888	No
row_127	MAPK13	null	null	15694	-14.699999809265137	0.0035207255	No
