# Supplementary material for: Immunomic, genomic and transcriptomic characterization of CT26 colorectal carcinoma
Source: BMC Genomics. 2014 Mar 13;15(1):190. doi: 10.1186/1471-2164-15-190 (PMC4007559; doi:10.1186/1471-2164-15-190)
Supplement: Supplementary file 8 — Additional file 8: Contains the Gene Pattern gene set membership and enrichment values in an html format. The file index.html is the entry point. (ZIP 13 MB) [file 12864_2013_7028_MOESM8_ESM.zip › CHARAFE_BREAST_CANCER_LUMINAL_VS_BASAL_UP.xls]

NAME	PROBE	GENE SYMBOL	GENE_TITLE	RANK IN GENE LIST	RANK METRIC SCORE	RUNNING ES	CORE ENRICHMENT
row_0	TOMM70A	null	null	180	25.5	0.0066873007	No
row_1	CCND1	null	null	274	22.5	0.016849112	No
row_2	MYEF2	null	null	466	18.799999237060547	0.01800554	No
row_3	TBL1X	null	null	472	18.799999237060547	0.031203143	No
row_4	CACYBP	null	null	563	17.799999237060547	0.038178843	No
row_5	CADM1	null	null	616	17.299999237060547	0.047254957	No
row_6	PCBP2	null	null	632	17.0	0.058510594	No
row_7	PLA2G12A	null	null	703	16.399999618530273	0.065774135	No
row_8	GARS	null	null	745	16.0	0.074627385	No
row_9	GART	null	null	899	14.800000190734863	0.07536697	No
row_10	GSPT1	null	null	970	14.399999618530273	0.081192076	No
row_11	API5	null	null	999	14.199999809265137	0.089592315	No
row_12	DDX42	null	null	1016	14.100000381469727	0.09869748	No
row_13	USP7	null	null	1038	14.0	0.10740704	No
row_14	THUMPD1	null	null	1141	13.300000190734863	0.110369414	No
row_15	REEP5	null	null	1142	13.300000190734863	0.119935006	No
row_16	MARS	null	null	1244	12.800000190734863	0.12260251	No
row_17	CRNKL1	null	null	1275	12.699999809265137	0.12979445	No
row_18	FUS	null	null	1345	12.300000190734863	0.13417393	No
row_19	TAPT1	null	null	1411	12.0	0.13859661	No
row_20	ZNF24	null	null	1435	11.899999618530273	0.14566633	No
row_21	TTC3	null	null	1663	11.0	0.13888232	No
row_22	PCK2	null	null	1665	11.0	0.14672898	No
row_23	KIAA0232	null	null	1797	10.399999618530273	0.14572823	No
row_24	SLC1A4	null	null	1867	10.199999809265137	0.14859736	No
row_25	NACA	null	null	1893	10.100000381469727	0.15424302	No
row_26	TNIP1	null	null	2051	9.5	0.15091181	No
row_27	SDCCAG3	null	null	2231	9.0	0.14579675	No
row_28	POLE	null	null	2239	8.899999618530273	0.15174462	No
row_29	TMEM57	null	null	2258	8.899999618530273	0.15698038	No
row_30	EMP2	null	null	2401	8.5	0.15390101	No
row_31	INTS3	null	null	2403	8.5	0.15994963	No
row_32	FRS2	null	null	2537	8.100000381469727	0.1571652	No
row_33	ICA1	null	null	2539	8.100000381469727	0.16292612	No
row_34	ASH1L	null	null	2772	7.5	0.15330116	No
row_35	LARGE	null	null	2773	7.5	0.1586953	No
row_36	UAP1L1	null	null	2884	7.199999809265137	0.15675254	No
row_37	SNX27	null	null	2907	7.099999904632568	0.16043475	No
row_38	SMARCC2	null	null	2940	7.0	0.16339768	No
row_39	FRMD4A	null	null	2961	7.0	0.16713744	No
row_40	EVL	null	null	3073	6.699999809265137	0.16477035	No
row_41	ARF3	null	null	3083	6.699999809265137	0.16900647	No
row_42	GNA12	null	null	3084	6.699999809265137	0.17382522	No
row_43	PGGT1B	null	null	3168	6.5	0.17312694	No
row_44	BPTF	null	null	3210	6.400000095367432	0.17507568	No
row_45	NUCB2	null	null	3300	6.199999809265137	0.1737732	No
row_46	RND1	null	null	3335	6.099999904632568	0.17595935	No
row_47	MDM4	null	null	3390	6.0	0.17677884	No
row_48	STRBP	null	null	3516	5.699999809265137	0.17278619	No
row_49	ARID2	null	null	3618	5.5	0.17020339	No
row_50	ABHD12	null	null	3640	5.5	0.1727996	No
row_51	PLXNA3	null	null	3716	5.300000190734863	0.17175615	No
row_52	CSNK1D	null	null	3756	5.300000190734863	0.17304324	No
row_53	USP42	null	null	3829	5.099999904632568	0.17205015	No
row_54	PBX1	null	null	3887	5.0	0.1719562	No
row_55	FKBP4	null	null	3912	4.900000095367432	0.17392667	No
row_56	ESR1	null	null	3916	4.900000095367432	0.17725661	No
row_57	SFI1	null	null	3976	4.800000190734863	0.17688935	No
row_58	BLNK	null	null	4021	4.699999809265137	0.17742123	No
row_59	MYO5B	null	null	4092	4.599999904632568	0.176198	No
row_60	ZNF12	null	null	4150	4.5	0.17574444	No
row_61	PATZ1	null	null	4154	4.5	0.17878671	No
row_62	IQCE	null	null	4303	4.199999809265137	0.17222628	No
row_63	POGZ	null	null	4349	4.099999904632568	0.17226188	No
row_64	TTC9	null	null	4452	4.0	0.16853553	No
row_65	SERF2	null	null	4500	3.9000000953674316	0.16829781	No
row_66	GTF3C1	null	null	4531	3.799999952316284	0.16908872	No
row_67	KLHL22	null	null	4550	3.799999952316284	0.17065647	No
row_68	CCDC117	null	null	4556	3.799999952316284	0.17306581	No
row_69	ZFYVE16	null	null	4570	3.799999952316284	0.17495725	No
row_70	CDC42SE1	null	null	4620	3.700000047683716	0.17444621	No
row_71	HK2	null	null	4656	3.5999999046325684	0.17476958	No
row_72	SCYL3	null	null	4717	3.5	0.17340259	No
row_73	MAPK9	null	null	4725	3.5	0.1754667	No
row_74	RBAK	null	null	4845	3.299999952316284	0.17013635	No
row_75	AR	null	null	4866	3.299999952316284	0.17121503	No
row_76	TRPS1	null	null	4902	3.200000047683716	0.1712507	No
row_77	RDH13	null	null	5012	3.0	0.16635197	No
row_78	UBN1	null	null	5082	2.9000000953674316	0.16397081	No
row_79	MTERFD3	null	null	5107	2.9000000953674316	0.16450284	No
row_80	GARNL3	null	null	5128	2.799999952316284	0.16522191	No
row_81	POMT1	null	null	5214	2.700000047683716	0.1616611	No
row_82	DHRS13	null	null	5258	2.5999999046325684	0.16074736	No
row_83	CEP350	null	null	5297	2.5999999046325684	0.16015731	No
row_84	BCOR	null	null	5312	2.5999999046325684	0.16112095	No
row_85	NUDT4	null	null	5341	2.5	0.16110633	No
row_86	DNAJC1	null	null	5344	2.5	0.1627749	No
row_87	MCCC2	null	null	5422	2.4000000953674316	0.15951625	No
row_88	ASB8	null	null	5457	2.299999952316284	0.15896937	No
row_89	BAZ2A	null	null	5463	2.299999952316284	0.16029988	No
row_90	ANXA9	null	null	5477	2.299999952316284	0.16111249	No
row_91	RAB11FIP3	null	null	5500	2.299999952316284	0.16134247	No
row_92	DLG3	null	null	5508	2.299999952316284	0.1625435	No
row_93	DIP2C	null	null	5515	2.299999952316284	0.16380928	No
row_94	NLK	null	null	5545	2.200000047683716	0.16351418	No
row_95	SRRM2	null	null	5605	2.200000047683716	0.16127694	No
row_96	ATP6AP1	null	null	5625	2.0999999046325684	0.16155729	No
row_97	DAAM1	null	null	5663	2.0999999046325684	0.16067235	No
row_98	NPDC1	null	null	5676	2.0999999046325684	0.16140586	No
row_99	KIAA0226	null	null	5710	2.0	0.16070797	No
row_100	TNRC18	null	null	5734	2.0	0.16065744	No
row_101	THSD4	null	null	5785	1.899999976158142	0.15878707	No
row_102	KLRG2	null	null	5864	1.7999999523162842	0.15503214	No
row_103	SPTLC2	null	null	5941	1.7000000476837158	0.15133476	No
row_104	KIAA1467	null	null	5946	1.7000000476837158	0.15229848	No
row_105	KIAA0913	null	null	6005	1.600000023841858	0.14969446	No
row_106	ABCA3	null	null	6029	1.600000023841858	0.14935625	No
row_107	GGA3	null	null	6076	1.5	0.14745714	No
row_108	DENND4B	null	null	6146	1.399999976158142	0.14399716	No
row_109	SLC16A6	null	null	6365	1.100000023841858	0.13067552	No
row_110	TGFB3	null	null	6394	1.100000023841858	0.12965402	No
row_111	KIAA0556	null	null	6408	1.0	0.12953165	No
row_112	GAMT	null	null	6530	0.8999999761581421	0.12234571	No
row_113	SECISBP2	null	null	6721	0.699999988079071	0.11054903	No
row_114	IQSEC1	null	null	6743	0.699999988079071	0.109693	No
row_115	MEGF9	null	null	6807	0.6000000238418579	0.106046066	No
row_116	ERGIC1	null	null	6809	0.6000000238418579	0.106412865	No
row_117	ULK1	null	null	6908	0.5	0.100428194	No
row_118	TRIM3	null	null	6920	0.5	0.10007569	No
row_119	SLC25A44	null	null	6948	0.4000000059604645	0.09861547	No
row_120	SFMBT2	null	null	6975	0.4000000059604645	0.09721998	No
row_121	DENND1A	null	null	6987	0.4000000059604645	0.09679555	No
row_122	ZNF703	null	null	7022	0.4000000059604645	0.09488217	No
row_123	DNALI1	null	null	7067	0.30000001192092896	0.09224948	No
row_124	RALGPS1	null	null	7130	0.30000001192092896	0.08845153	No
row_125	HPX	null	null	7254	0.20000000298023224	0.08063266	No
row_126	SNED1	null	null	7327	0.10000000149011612	0.07604348	No
row_127	ARFIP2	null	null	7545	0.0	0.061995443	No
row_128	TGIF2	null	null	7561	0.0	0.06102438	No
row_129	VPS72	null	null	7631	0.0	0.056557495	No
row_130	ONECUT2	null	null	7644	0.0	0.05578064	No
row_131	JHDM1D	null	null	7829	0.0	0.043868944	No
row_132	SYCP2	null	null	7879	0.0	0.040696807	No
row_133	ELOVL2	null	null	9163	0.0	-0.042361394	No
row_134	PGR	null	null	9371	0.0	-0.055762053	No
row_135	TFF1	null	null	9404	0.0	-0.057833653	No
row_136	PRRT3	null	null	9734	0.0	-0.07913229	No
row_137	ZNF704	null	null	9795	0.0	-0.08301654	No
row_138	SLC35A1	null	null	10016	0.0	-0.097258784	No
row_139	ZNF398	null	null	10202	-0.10000000149011612	-0.1091633	No
row_140	CLSTN2	null	null	10211	-0.10000000149011612	-0.109609276	No
row_141	PRLR	null	null	10318	-0.10000000149011612	-0.11639953	No
row_142	F7	null	null	10359	-0.10000000149011612	-0.11891711	No
row_143	LONRF2	null	null	10502	-0.10000000149011612	-0.12803791	No
row_144	LRRN1	null	null	10511	-0.10000000149011612	-0.12848389	No
row_145	GATA3	null	null	10535	-0.10000000149011612	-0.12990093	No
row_146	SLC4A8	null	null	10600	-0.10000000149011612	-0.13397221	No
row_147	CACNA1D	null	null	10636	-0.10000000149011612	-0.1361661	No
row_148	CTNND2	null	null	10706	-0.10000000149011612	-0.14056106	No
row_149	CACNA2D2	null	null	10792	-0.10000000149011612	-0.14599183	No
row_150	FAM110B	null	null	10827	-0.20000000298023224	-0.14804906	No
row_151	ETNK2	null	null	10883	-0.20000000298023224	-0.15146577	No
row_152	ASTN2	null	null	10926	-0.20000000298023224	-0.1540409	No
row_153	SLC38A1	null	null	10929	-0.20000000298023224	-0.15402654	No
row_154	RHOH	null	null	10973	-0.20000000298023224	-0.15666641	No
row_155	WFS1	null	null	11038	-0.20000000298023224	-0.16066577	No
row_156	RHPN1	null	null	11044	-0.20000000298023224	-0.16084561	No
row_157	KIAA1598	null	null	11315	-0.30000001192092896	-0.17810896	No
row_158	INHBB	null	null	11390	-0.30000001192092896	-0.18268377	No
row_159	MAPT	null	null	11394	-0.30000001192092896	-0.18266222	No
row_160	TMEM80	null	null	11424	-0.30000001192092896	-0.18432385	No
row_161	SCUBE2	null	null	11553	-0.4000000059604645	-0.19232255	No
row_162	FLJ22184	null	null	11571	-0.4000000059604645	-0.19313541	No
row_163	DACH1	null	null	11584	-0.4000000059604645	-0.19362457	No
row_164	PYCR1	null	null	11772	-0.5	-0.20537087	No
row_165	CACNG4	null	null	11818	-0.5	-0.20792444	No
row_166	MLL2	null	null	11842	-0.6000000238418579	-0.20898187	No
row_167	PCP4	null	null	11857	-0.6000000238418579	-0.20945667	No
row_168	AFF3	null	null	11862	-0.6000000238418579	-0.2092841	No
row_169	PPP2R2C	null	null	12035	-0.699999988079071	-0.2199155	No
row_170	ABCG1	null	null	12119	-0.699999988079071	-0.22478525	No
row_171	SLC7A8	null	null	12136	-0.699999988079071	-0.2253176	No
row_172	LMCD1	null	null	12191	-0.800000011920929	-0.22823805	No
row_173	DUSP8	null	null	12265	-0.800000011920929	-0.23238851	No
row_174	LNX1	null	null	12302	-0.8999999761581421	-0.23407176	No
row_175	RNF103	null	null	12333	-0.8999999761581421	-0.2353666	No
row_176	ANKRD13D	null	null	12348	-0.8999999761581421	-0.23562562	No
row_177	GPRC5C	null	null	12460	-1.0	-0.24209227	No
row_178	IVD	null	null	12491	-1.0	-0.24331518	No
row_179	CHN2	null	null	12584	-1.0	-0.2485518	No
row_180	BAI2	null	null	12620	-1.100000023841858	-0.25002646	No
row_181	ATP6V0E2	null	null	12702	-1.100000023841858	-0.25447908	No
row_182	PREX1	null	null	12737	-1.2000000476837158	-0.2558171	No
row_183	MIF4GD	null	null	12751	-1.2000000476837158	-0.25579563	No
row_184	EPS8L1	null	null	12778	-1.2000000476837158	-0.25661573	No
row_185	SHANK2	null	null	12864	-1.2999999523162842	-0.26118344	No
row_186	RSAD1	null	null	12895	-1.2999999523162842	-0.26219058	No
row_187	KLF2	null	null	12923	-1.399999976158142	-0.2629316	No
row_188	MYCN	null	null	12938	-1.399999976158142	-0.262831	No
row_189	ZNF444	null	null	12968	-1.399999976158142	-0.26370147	No
row_190	HEXDC	null	null	12969	-1.399999976158142	-0.26269457	No
row_191	DNAJA4	null	null	12970	-1.399999976158142	-0.26168767	No
row_192	PRR14	null	null	12990	-1.399999976158142	-0.2619108	No
row_193	CYHR1	null	null	12998	-1.399999976158142	-0.26135704	No
row_194	ZMIZ1	null	null	13010	-1.5	-0.26099032	No
row_195	SYNGR2	null	null	13026	-1.5	-0.26088256	No
row_196	ENPP1	null	null	13035	-1.5	-0.26032165	No
row_197	SOX12	null	null	13043	-1.5	-0.25969598	No
row_198	IRGQ	null	null	13048	-1.5	-0.2588761	No
row_199	MYB	null	null	13065	-1.5	-0.25883308	No
row_200	FZD4	null	null	13203	-1.7000000476837158	-0.26647943	No
row_201	SLC26A11	null	null	13307	-1.7999999523162842	-0.2718528	No
row_202	RAB17	null	null	13310	-1.7999999523162842	-0.2706877	No
row_203	TOB1	null	null	13383	-1.899999976158142	-0.2739823	No
row_204	DOPEY2	null	null	13485	-2.0	-0.27908233	No
row_205	ARRB1	null	null	13572	-2.0999999046325684	-0.28313938	No
row_206	XBP1	null	null	13685	-2.299999952316284	-0.28873578	No
row_207	KIAA1244	null	null	13722	-2.4000000953674316	-0.28934023	No
row_208	KCTD15	null	null	13740	-2.4000000953674316	-0.28871465	No
row_209	RHBDF1	null	null	13767	-2.4000000953674316	-0.28867167	No
row_210	TBX3	null	null	13785	-2.4000000953674316	-0.2880461	No
row_211	CA12	null	null	13912	-2.700000047683716	-0.29426113	No
row_212	ISG20	null	null	13963	-2.700000047683716	-0.29555613	Yes
row_213	RGL2	null	null	13985	-2.799999952316284	-0.2949018	Yes
row_214	CFD	null	null	13989	-2.799999952316284	-0.2930822	Yes
row_215	USP3	null	null	13994	-2.799999952316284	-0.29132736	Yes
row_216	RABEP2	null	null	14003	-2.799999952316284	-0.28983143	Yes
row_217	GPD1L	null	null	14023	-2.799999952316284	-0.28904763	Yes
row_218	FAM46C	null	null	14047	-2.9000000953674316	-0.28845087	Yes
row_219	PRRT2	null	null	14115	-3.0	-0.29063064	Yes
row_220	LZTR1	null	null	14185	-3.0999999046325684	-0.29286793	Yes
row_221	MYO6	null	null	14195	-3.0999999046325684	-0.291221	Yes
row_222	CTXN1	null	null	14196	-3.0999999046325684	-0.28899142	Yes
row_223	GPR160	null	null	14205	-3.0999999046325684	-0.28727975	Yes
row_224	ZNF467	null	null	14227	-3.200000047683716	-0.28633773	Yes
row_225	VPS37C	null	null	14240	-3.200000047683716	-0.2848131	Yes
row_226	TESK1	null	null	14242	-3.200000047683716	-0.28257635	Yes
row_227	GGA1	null	null	14305	-3.299999952316284	-0.28421664	Yes
row_228	RAB40C	null	null	14306	-3.299999952316284	-0.28184322	Yes
row_229	CACNB3	null	null	14311	-3.4000000953674316	-0.27965683	Yes
row_230	LRP3	null	null	14314	-3.4000000953674316	-0.27734098	Yes
row_231	GOLT1A	null	null	14315	-3.4000000953674316	-0.27489564	Yes
row_232	SIDT2	null	null	14396	-3.5999999046325684	-0.27748546	Yes
row_233	TBC1D16	null	null	14408	-3.5999999046325684	-0.2756084	Yes
row_234	SBK1	null	null	14466	-3.799999952316284	-0.2765654	Yes
row_235	SPATA2L	null	null	14514	-3.9000000953674316	-0.2768031	Yes
row_236	CREB3L1	null	null	14535	-3.9000000953674316	-0.2752929	Yes
row_237	RUSC1	null	null	14540	-3.9000000953674316	-0.2727469	Yes
row_238	SLC24A3	null	null	14544	-3.9000000953674316	-0.27013618	Yes
row_239	SLC25A29	null	null	14549	-3.9000000953674316	-0.26759017	Yes
row_240	CYB561	null	null	14574	-4.0	-0.266267	Yes
row_241	FGFR4	null	null	14593	-4.099999904632568	-0.26448348	Yes
row_242	TLE3	null	null	14599	-4.099999904632568	-0.26185837	Yes
row_243	HIP1R	null	null	14605	-4.099999904632568	-0.25923327	Yes
row_244	PLCXD1	null	null	14668	-4.199999809265137	-0.26022628	Yes
row_245	CIRBP	null	null	14671	-4.300000190734863	-0.25726312	Yes
row_246	ABHD11	null	null	14728	-4.400000095367432	-0.25772387	Yes
row_247	NDUFS8	null	null	14757	-4.5	-0.25630003	Yes
row_248	MXRA8	null	null	14759	-4.5	-0.2531283	Yes
row_249	FOXA1	null	null	14800	-4.599999904632568	-0.2524094	Yes
row_250	MAGED2	null	null	14812	-4.599999904632568	-0.24981311	Yes
row_251	ADCY6	null	null	14830	-4.699999809265137	-0.24753332	Yes
row_252	HMG20B	null	null	14832	-4.699999809265137	-0.24421774	Yes
row_253	KIAA0182	null	null	14869	-4.800000190734863	-0.24309604	Yes
row_254	CXXC5	null	null	14879	-4.800000190734863	-0.24022643	Yes
row_255	SLC2A10	null	null	14899	-4.900000095367432	-0.23793228	Yes
row_256	AGR2	null	null	14906	-4.900000095367432	-0.23479654	Yes
row_257	SOX13	null	null	14934	-5.0	-0.23294836	Yes
row_258	ACVR1B	null	null	14954	-5.0	-0.23058228	Yes
row_259	KIFC2	null	null	14999	-5.199999809265137	-0.2296908	Yes
row_260	SLC44A4	null	null	15093	-5.599999904632568	-0.23168378	Yes
row_261	NME3	null	null	15106	-5.699999809265137	-0.22836109	Yes
row_262	ZBTB42	null	null	15114	-5.800000190734863	-0.22464278	Yes
row_263	SLC9A3R1	null	null	15121	-5.800000190734863	-0.22085974	Yes
row_264	CANT1	null	null	15165	-6.0	-0.21932815	Yes
row_265	BCAS1	null	null	15179	-6.0	-0.21585444	Yes
row_266	PPP1R16A	null	null	15183	-6.099999904632568	-0.21166141	Yes
row_267	RHOB	null	null	15194	-6.099999904632568	-0.20792156	Yes
row_268	PVRL2	null	null	15207	-6.199999809265137	-0.20423926	Yes
row_269	ATP8B1	null	null	15219	-6.300000190734863	-0.2004203	Yes
row_270	LFNG	null	null	15268	-6.5	-0.19885279	Yes
row_271	SIDT1	null	null	15270	-6.5	-0.19424261	Yes
row_272	HPN	null	null	15289	-6.699999809265137	-0.19058913	Yes
row_273	CREB3L4	null	null	15290	-6.699999809265137	-0.18577038	Yes
row_274	KRT19	null	null	15311	-6.800000190734863	-0.18217444	Yes
row_275	MLPH	null	null	15321	-6.900000095367432	-0.17779447	Yes
row_276	GALNT6	null	null	15331	-7.0	-0.1733426	Yes
row_277	EPN3	null	null	15354	-7.099999904632568	-0.16966037	Yes
row_278	SH3GLB2	null	null	15361	-7.199999809265137	-0.16487043	Yes
row_279	MGAT4A	null	null	15362	-7.199999809265137	-0.15969206	Yes
row_280	LLGL2	null	null	15387	-7.400000095367432	-0.15592356	Yes
row_281	CISH	null	null	15408	-7.599999904632568	-0.15175225	Yes
row_282	MGRN1	null	null	15414	-7.599999904632568	-0.14660989	Yes
row_283	TFF3	null	null	15423	-7.699999809265137	-0.1415898	Yes
row_284	TJP3	null	null	15458	-8.100000381469727	-0.13796522	Yes
row_285	SLC37A1	null	null	15460	-8.100000381469727	-0.1322043	Yes
row_286	DDAH2	null	null	15469	-8.199999809265137	-0.1268246	Yes
row_287	ERBB3	null	null	15482	-8.300000190734863	-0.12163195	Yes
row_288	CAPN9	null	null	15493	-8.399999618530273	-0.1162379	Yes
row_289	DEGS2	null	null	15521	-8.800000190734863	-0.111656696	Yes
row_290	HMGCS2	null	null	15535	-9.100000381469727	-0.1059534	Yes
row_291	VIPR1	null	null	15540	-9.199999809265137	-0.099595554	Yes
row_292	ANXA6	null	null	15549	-9.300000190734863	-0.09342473	Yes
row_293	PLEKHH1	null	null	15552	-9.300000190734863	-0.08686548	Yes
row_294	KIF12	null	null	15574	-9.699999809265137	-0.08124856	Yes
row_295	RAB3D	null	null	15592	-10.0	-0.07515692	Yes
row_296	SPDEF	null	null	15628	-11.199999809265137	-0.06936749	Yes
row_297	STARD10	null	null	15644	-11.699999809265137	-0.06192371	Yes
row_298	KIAA1324	null	null	15680	-13.300000190734863	-0.054623928	Yes
row_299	TSPAN15	null	null	15695	-14.699999809265137	-0.044957753	Yes
row_300	ATP2C2	null	null	15698	-15.100000381469727	-0.034227043	Yes
row_301	TSPAN13	null	null	15709	-16.100000381469727	-0.023295013	Yes
row_302	PTPRF	null	null	15749	-35.900001525878906	1.36999E-7	Yes
