# Supplementary material for: Immunomic, genomic and transcriptomic characterization of CT26 colorectal carcinoma
Source: BMC Genomics. 2014 Mar 13;15(1):190. doi: 10.1186/1471-2164-15-190 (PMC4007559; doi:10.1186/1471-2164-15-190)
Supplement: Supplementary file 8 — Additional file 8: Contains the Gene Pattern gene set membership and enrichment values in an html format. The file index.html is the entry point. (ZIP 13 MB) [file 12864_2013_7028_MOESM8_ESM.zip › CHARAFE_BREAST_CANCER_LUMINAL_VS_MESENCHYMAL_UP.xls]

NAME	PROBE	GENE SYMBOL	GENE_TITLE	RANK IN GENE LIST	RANK METRIC SCORE	RUNNING ES	CORE ENRICHMENT
row_0	COMMD3	null	null	2	66.4000015258789	0.038650546	No
row_1	ENSA	null	null	90	31.100000381469727	0.05116019	No
row_2	SUOX	null	null	687	16.5	0.022062924	No
row_3	PLA2G12A	null	null	703	16.399999618530273	0.030666396	No
row_4	TRIB3	null	null	759	15.899999618530273	0.03637825	No
row_5	MRFAP1L1	null	null	836	15.300000190734863	0.04037489	No
row_6	GSPT1	null	null	970	14.399999618530273	0.040141463	No
row_7	EPB41L4A	null	null	1131	13.399999618530273	0.037569266	No
row_8	REEP5	null	null	1142	13.300000190734863	0.044687152	No
row_9	ZNF24	null	null	1435	11.899999618530273	0.032660216	No
row_10	PCK2	null	null	1665	11.0	0.02420201	No
row_11	ISG20L2	null	null	1687	10.899999618530273	0.029203301	No
row_12	SETD6	null	null	1841	10.300000190734863	0.025275497	No
row_13	FEM1B	null	null	1848	10.300000190734863	0.03090121	No
row_14	PNN	null	null	1853	10.199999809265137	0.0365985	No
row_15	TNKS1BP1	null	null	2324	8.699999809265137	0.01113442	No
row_16	FAM63A	null	null	2373	8.600000381469727	0.013037682	No
row_17	EMP2	null	null	2401	8.5	0.016247328	No
row_18	IRX5	null	null	2407	8.5	0.020886753	No
row_19	ICA1	null	null	2539	8.100000381469727	0.017103828	No
row_20	TMEM183A	null	null	2574	8.0	0.019566523	No
row_21	IDH2	null	null	3040	6.800000190734863	-0.006682291	No
row_22	UBQLN4	null	null	3041	6.800000190734863	-0.0027107918	No
row_23	ARF3	null	null	3083	6.699999809265137	-0.0014622838	No
row_24	MED28	null	null	3114	6.599999904632568	4.4270913E-4	No
row_25	CHMP2A	null	null	3246	6.300000190734863	-0.0043914933	No
row_26	CYB5A	null	null	3415	6.0	-0.011805536	No
row_27	SYMPK	null	null	3471	5.800000190734863	-0.011992526	No
row_28	VPS45	null	null	3499	5.800000190734863	-0.0103597995	No
row_29	SEPHS2	null	null	3703	5.300000190734863	-0.02045732	No
row_30	PLXNA3	null	null	3716	5.300000190734863	-0.018141765	No
row_31	CHD2	null	null	3772	5.199999809265137	-0.018679183	No
row_32	PEX11B	null	null	3902	4.900000095367432	-0.024201067	No
row_33	FKBP4	null	null	3912	4.900000095367432	-0.02192416	No
row_34	MREG	null	null	3914	4.900000095367432	-0.019127335	No
row_35	ESR1	null	null	3916	4.900000095367432	-0.016330509	No
row_36	SFI1	null	null	3976	4.800000190734863	-0.017361503	No
row_37	BLNK	null	null	4021	4.699999809265137	-0.017476054	No
row_38	MYO5B	null	null	4092	4.599999904632568	-0.019338746	No
row_39	PATZ1	null	null	4154	4.5	-0.020674933	No
row_40	DUSP16	null	null	4160	4.5	-0.018371684	No
row_41	TSC22D3	null	null	4183	4.5	-0.017173264	No
row_42	IQCE	null	null	4303	4.199999809265137	-0.022454081	No
row_43	USP18	null	null	4312	4.199999809265137	-0.020521015	No
row_44	ZKSCAN1	null	null	4404	4.0	-0.024098922	No
row_45	TTC9	null	null	4452	4.0	-0.024817273	No
row_46	SERF2	null	null	4500	3.9000000953674316	-0.025594028	No
row_47	ZCCHC8	null	null	4554	3.799999952316284	-0.026819125	No
row_48	SIGIRR	null	null	4590	3.700000047683716	-0.02693281	No
row_49	CDC42SE1	null	null	4620	3.700000047683716	-0.026656555	No
row_50	DDI2	null	null	4626	3.700000047683716	-0.024820542	No
row_51	MYLIP	null	null	4669	3.5999999046325684	-0.02544756	No
row_52	SCYL3	null	null	4717	3.5	-0.026457932	No
row_53	TRPS1	null	null	4902	3.200000047683716	-0.036547136	No
row_54	ZXDC	null	null	4905	3.200000047683716	-0.034808178	No
row_55	PADI2	null	null	4965	3.0999999046325684	-0.036832046	No
row_56	VRK3	null	null	5035	3.0	-0.03956422	No
row_57	MRPL41	null	null	5102	2.9000000953674316	-0.042159826	No
row_58	ERP29	null	null	5129	2.799999952316284	-0.04221424	No
row_59	DHRS13	null	null	5258	2.5999999046325684	-0.049014434	No
row_60	PDCD4	null	null	5291	2.5999999046325684	-0.049575597	No
row_61	DNAJC1	null	null	5344	2.5	-0.051494963	No
row_62	RPS6KA5	null	null	5391	2.4000000953674316	-0.053082794	No
row_63	MCCC2	null	null	5422	2.4000000953674316	-0.053630788	No
row_64	ASB8	null	null	5457	2.299999952316284	-0.054497145	No
row_65	ANXA9	null	null	5477	2.299999952316284	-0.05438865	No
row_66	DLG3	null	null	5508	2.299999952316284	-0.05499505	No
row_67	ATP6AP1	null	null	5625	2.0999999046325684	-0.061307386	No
row_68	DAAM1	null	null	5663	2.0999999046325684	-0.06248552	No
row_69	NPDC1	null	null	5676	2.0999999046325684	-0.062038906	No
row_70	SSBP2	null	null	5677	2.0999999046325684	-0.060812414	No
row_71	SSR4	null	null	5686	2.0	-0.060164247	No
row_72	ZHX2	null	null	5714	2.0	-0.060750887	No
row_73	SLC29A2	null	null	5760	1.899999976158142	-0.06256575	No
row_74	IFT20	null	null	5813	1.899999976158142	-0.06483554	No
row_75	KLRG2	null	null	5864	1.7999999523162842	-0.06703376	No
row_76	RFWD2	null	null	5915	1.7000000476837158	-0.06929038	No
row_77	KLHL28	null	null	5922	1.7000000476837158	-0.06868745	No
row_78	SPTLC2	null	null	5941	1.7000000476837158	-0.06886439	No
row_79	PLEKHF2	null	null	5986	1.600000023841858	-0.07078947	No
row_80	CRABP2	null	null	6074	1.5	-0.07556753	No
row_81	BLOC1S1	null	null	6111	1.5	-0.077031106	No
row_82	FAM110A	null	null	6134	1.399999976158142	-0.077643216	No
row_83	GSTO2	null	null	6162	1.399999976158142	-0.07858028	No
row_84	RERG	null	null	6189	1.399999976158142	-0.079452366	No
row_85	NOL3	null	null	6364	1.100000023841858	-0.09011816	No
row_86	EPB41L5	null	null	6387	1.100000023841858	-0.09090549	No
row_87	PPCS	null	null	6398	1.100000023841858	-0.09091294	No
row_88	KIAA0556	null	null	6408	1.0	-0.0909138	No
row_89	FANCF	null	null	6555	0.8999999761581421	-0.099876694	No
row_90	TNK2	null	null	6576	0.800000011920929	-0.10070926	No
row_91	BCR	null	null	6757	0.6000000238418579	-0.112057015	No
row_92	RAB5B	null	null	6771	0.6000000238418579	-0.11255146	No
row_93	MEGF9	null	null	6807	0.6000000238418579	-0.11447568	No
row_94	PCDH1	null	null	6840	0.6000000238418579	-0.11620493	No
row_95	PPP2R5A	null	null	6841	0.6000000238418579	-0.11585451	No
row_96	DENND2D	null	null	6843	0.6000000238418579	-0.11556907	No
row_97	CCDC6	null	null	6898	0.5	-0.11878651	No
row_98	ULK1	null	null	6908	0.5	-0.11907939	No
row_99	TRIM3	null	null	6920	0.5	-0.11950226	No
row_100	BOLA1	null	null	6956	0.4000000059604645	-0.12154329	No
row_101	RAB27B	null	null	7009	0.4000000059604645	-0.12468915	No
row_102	RALGPS1	null	null	7130	0.30000001192092896	-0.13231273	No
row_103	GRHL1	null	null	7134	0.30000001192092896	-0.13233247	No
row_104	PER2	null	null	7135	0.30000001192092896	-0.13215727	No
row_105	S100A8	null	null	7177	0.20000000298023224	-0.13470505	No
row_106	KIAA1370	null	null	7249	0.20000000298023224	-0.13920252	No
row_107	JTB	null	null	7257	0.20000000298023224	-0.13954064	No
row_108	ULK3	null	null	7458	0.10000000149011612	-0.15248021	No
row_109	MB	null	null	7516	0.10000000149011612	-0.15612625	No
row_110	ARFIP2	null	null	7545	0.0	-0.15794596	No
row_111	JHDM1D	null	null	7829	0.0	-0.1763381	No
row_112	SYCP2	null	null	7879	0.0	-0.17952262	No
row_113	MMEL1	null	null	7957	0.0	-0.18452685	No
row_114	MSX2	null	null	8468	0.0	-0.2176717	No
row_115	NEBL	null	null	8477	0.0	-0.21819162	No
row_116	ALDH6A1	null	null	9206	0.0	-0.26550427	No
row_117	TFF1	null	null	9404	0.0	-0.2783073	No
row_118	SLC16A14	null	null	9538	0.0	-0.28695095	No
row_119	PROM2	null	null	9924	0.0	-0.31197208	No
row_120	PPFIBP2	null	null	9972	0.0	-0.3150266	No
row_121	SLC35A1	null	null	10016	0.0	-0.31782117	No
row_122	ABCA12	null	null	10054	0.0	-0.3202258	No
row_123	LYPD3	null	null	10056	0.0	-0.32029077	No
row_124	PRRG4	null	null	10093	0.0	-0.32263044	No
row_125	PRLR	null	null	10318	-0.10000000149011612	-0.33712977	No
row_126	GATA3	null	null	10535	-0.10000000149011612	-0.35110918	No
row_127	ANK3	null	null	10538	-0.10000000149011612	-0.35118076	No
row_128	CACNA1D	null	null	10636	-0.10000000149011612	-0.35742638	No
row_129	CTNND2	null	null	10706	-0.10000000149011612	-0.3618523	No
row_130	FGD3	null	null	10949	-0.20000000298023224	-0.37746304	No
row_131	RHOH	null	null	10973	-0.20000000298023224	-0.37884098	No
row_132	COG7	null	null	11011	-0.20000000298023224	-0.38112882	No
row_133	CSAD	null	null	11023	-0.20000000298023224	-0.3817269	No
row_134	WFS1	null	null	11038	-0.20000000298023224	-0.38251993	No
row_135	RHPN1	null	null	11044	-0.20000000298023224	-0.38272807	No
row_136	KIAA0319L	null	null	11048	-0.20000000298023224	-0.38280624	No
row_137	CCDC64	null	null	11054	-0.20000000298023224	-0.38301438	No
row_138	DBP	null	null	11091	-0.20000000298023224	-0.38523722	No
row_139	AZGP1	null	null	11151	-0.20000000298023224	-0.38895482	No
row_140	MPP7	null	null	11182	-0.30000001192092896	-0.39072928	No
row_141	INADL	null	null	11324	-0.30000001192092896	-0.39971766	No
row_142	FUT1	null	null	11332	-0.30000001192092896	-0.39999738	No
row_143	INHBB	null	null	11390	-0.30000001192092896	-0.40352657	No
row_144	KRT23	null	null	11398	-0.30000001192092896	-0.4038063	No
row_145	CHMP4C	null	null	11402	-0.30000001192092896	-0.40382606	No
row_146	ANKRD22	null	null	11403	-0.30000001192092896	-0.40365085	No
row_147	VAV3	null	null	11471	-0.4000000059604645	-0.40777156	No
row_148	SLC44A2	null	null	11504	-0.4000000059604645	-0.4096176	No
row_149	BLVRB	null	null	11639	-0.4000000059604645	-0.41809264	No
row_150	CACNG4	null	null	11818	-0.5	-0.42936882	No
row_151	FAM59A	null	null	11902	-0.6000000238418579	-0.43441257	No
row_152	NR2F6	null	null	11920	-0.6000000238418579	-0.43516695	No
row_153	CDH3	null	null	11996	-0.6000000238418579	-0.4396908	No
row_154	GPR157	null	null	12013	-0.699999988079071	-0.4403218	No
row_155	FBP1	null	null	12043	-0.699999988079071	-0.44179767	No
row_156	FREM2	null	null	12070	-0.699999988079071	-0.44307858	No
row_157	ABCG1	null	null	12119	-0.699999988079071	-0.44578925	No
row_158	SLC7A8	null	null	12136	-0.699999988079071	-0.44642028	No
row_159	TMPRSS13	null	null	12159	-0.699999988079071	-0.44744122	No
row_160	PLCH1	null	null	12192	-0.800000011920929	-0.44905365	No
row_161	PVRL4	null	null	12257	-0.800000011920929	-0.45274577	No
row_162	EXPH5	null	null	12260	-0.800000011920929	-0.45240852	No
row_163	LMTK3	null	null	12269	-0.800000011920929	-0.4524612	No
row_164	LNX1	null	null	12302	-0.8999999761581421	-0.45401525	No
row_165	RNF103	null	null	12333	-0.8999999761581421	-0.4554393	No
row_166	SH3YL1	null	null	12342	-0.8999999761581421	-0.45543358	No
row_167	EFHD1	null	null	12480	-1.0	-0.46375316	No
row_168	APH1A	null	null	12495	-1.0	-0.46407896	No
row_169	CADPS2	null	null	12565	-1.0	-0.46797922	No
row_170	TMEM41A	null	null	12578	-1.0	-0.46817508	No
row_171	CHN2	null	null	12584	-1.0	-0.46791598	No
row_172	PREX1	null	null	12737	-1.2000000476837158	-0.47709358	No
row_173	EPS8L1	null	null	12778	-1.2000000476837158	-0.47899234	No
row_174	TPD52L1	null	null	12800	-1.2000000476837158	-0.47965628	No
row_175	SHANK2	null	null	12864	-1.2999999523162842	-0.48299137	No
row_176	DNAJA4	null	null	12970	-1.399999976158142	-0.48899767	No
row_177	CYHR1	null	null	12998	-1.399999976158142	-0.4899347	No
row_178	FUK	null	null	13002	-1.5	-0.48925364	No
row_179	MGMT	null	null	13003	-1.5	-0.48837757	No
row_180	SYNGR2	null	null	13026	-1.5	-0.48893127	No
row_181	MYB	null	null	13065	-1.5	-0.49052483	No
row_182	MCF2L	null	null	13074	-1.5	-0.4901687	No
row_183	HOOK1	null	null	13159	-1.600000023841858	-0.49469337	No
row_184	PPP1R3D	null	null	13180	-1.7000000476837158	-0.49500027	No
row_185	RAB17	null	null	13310	-1.7999999523162842	-0.5023327	No
row_186	SYNGR1	null	null	13320	-1.7999999523162842	-0.50186634	No
row_187	DOK7	null	null	13377	-1.899999976158142	-0.5043961	No
row_188	RASEF	null	null	13381	-1.899999976158142	-0.5034814	No
row_189	TOB1	null	null	13383	-1.899999976158142	-0.5024367	No
row_190	PLXNB1	null	null	13408	-1.899999976158142	-0.5028868	No
row_191	CASZ1	null	null	13441	-1.899999976158142	-0.5038568	No
row_192	PRODH	null	null	13507	-2.0	-0.506913	No
row_193	SMPDL3B	null	null	13513	-2.0	-0.50606984	No
row_194	KIAA0247	null	null	13534	-2.0999999046325684	-0.50614315	No
row_195	CYP4B1	null	null	13578	-2.0999999046325684	-0.50771123	No
row_196	RAB11FIP4	null	null	13591	-2.0999999046325684	-0.5072646	No
row_197	TMED3	null	null	13623	-2.200000047683716	-0.5079944	No
row_198	SYT7	null	null	13662	-2.200000047683716	-0.5091792	No
row_199	XBP1	null	null	13685	-2.299999952316284	-0.5092656	No
row_200	KIAA1244	null	null	13722	-2.4000000953674316	-0.51020354	No
row_201	CLN3	null	null	13725	-2.4000000953674316	-0.5089318	No
row_202	RHBDF1	null	null	13767	-2.4000000953674316	-0.5101947	No
row_203	ABAT	null	null	13779	-2.4000000953674316	-0.5095079	No
row_204	EFNA4	null	null	13863	-2.5999999046325684	-0.51338357	Yes
row_205	EPHA1	null	null	13887	-2.5999999046325684	-0.5133598	Yes
row_206	BIK	null	null	13901	-2.5999999046325684	-0.51268613	Yes
row_207	TMEM134	null	null	13907	-2.5999999046325684	-0.5114926	Yes
row_208	CA12	null	null	13912	-2.700000047683716	-0.51017565	Yes
row_209	ENPP5	null	null	13936	-2.700000047683716	-0.51009345	Yes
row_210	TOX3	null	null	13964	-2.700000047683716	-0.5102713	Yes
row_211	PRR15	null	null	13978	-2.700000047683716	-0.50953925	Yes
row_212	MYO5C	null	null	13983	-2.700000047683716	-0.5082223	Yes
row_213	RGL2	null	null	13985	-2.799999952316284	-0.50665194	Yes
row_214	CCDC97	null	null	13998	-2.799999952316284	-0.5057965	Yes
row_215	RABEP2	null	null	14003	-2.799999952316284	-0.5044211	Yes
row_216	GPD1L	null	null	14023	-2.799999952316284	-0.50402063	Yes
row_217	FAM46C	null	null	14047	-2.9000000953674316	-0.5038217	Yes
row_218	MUC1	null	null	14055	-2.9000000953674316	-0.50258285	Yes
row_219	GRHL2	null	null	14075	-2.9000000953674316	-0.50212395	Yes
row_220	TMBIM4	null	null	14139	-3.0	-0.5044662	Yes
row_221	CAMK2N1	null	null	14149	-3.0	-0.50329894	Yes
row_222	PDXDC1	null	null	14163	-3.0	-0.5023917	Yes
row_223	MYO6	null	null	14195	-3.0999999046325684	-0.50259584	Yes
row_224	GPR160	null	null	14205	-3.0999999046325684	-0.5013702	Yes
row_225	ZNF467	null	null	14227	-3.200000047683716	-0.50086606	Yes
row_226	MAL2	null	null	14235	-3.200000047683716	-0.49945205	Yes
row_227	PPM1H	null	null	14278	-3.299999952316284	-0.5002543	Yes
row_228	RAB40C	null	null	14306	-3.299999952316284	-0.50008166	Yes
row_229	PTPN6	null	null	14308	-3.299999952316284	-0.4982193	Yes
row_230	CACNB3	null	null	14311	-3.4000000953674316	-0.49636355	Yes
row_231	GOLT1A	null	null	14315	-3.4000000953674316	-0.49457276	Yes
row_232	S100A14	null	null	14322	-3.4000000953674316	-0.49297696	Yes
row_233	ARRDC4	null	null	14327	-3.4000000953674316	-0.49125117	Yes
row_234	ARHGEF5	null	null	14353	-3.4000000953674316	-0.49089015	Yes
row_235	TM7SF2	null	null	14430	-3.700000047683716	-0.49366844	Yes
row_236	SCAMP2	null	null	14473	-3.799999952316284	-0.49417865	Yes
row_237	TRAF4	null	null	14489	-3.799999952316284	-0.4929341	Yes
row_238	ALDH3B2	null	null	14512	-3.9000000953674316	-0.49208614	Yes
row_239	SPATA2L	null	null	14514	-3.9000000953674316	-0.48987335	Yes
row_240	OVOL2	null	null	14530	-3.9000000953674316	-0.48857042	Yes
row_241	RUSC1	null	null	14540	-3.9000000953674316	-0.48687756	Yes
row_242	CEBPA	null	null	14543	-3.9000000953674316	-0.48472977	Yes
row_243	SLC25A29	null	null	14549	-3.9000000953674316	-0.48277694	Yes
row_244	IRF6	null	null	14564	-4.0	-0.48135063	Yes
row_245	FA2H	null	null	14570	-4.0	-0.4793394	Yes
row_246	CYB561	null	null	14574	-4.0	-0.47719818	Yes
row_247	SERINC2	null	null	14597	-4.099999904632568	-0.4762334	Yes
row_248	TLE3	null	null	14599	-4.099999904632568	-0.4739038	Yes
row_249	HIP1R	null	null	14605	-4.099999904632568	-0.47183418	Yes
row_250	MARVELD2	null	null	14626	-4.099999904632568	-0.4707394	Yes
row_251	TMEM125	null	null	14632	-4.199999809265137	-0.46861136	Yes
row_252	TMEM30B	null	null	14665	-4.199999809265137	-0.46823806	Yes
row_253	CIRBP	null	null	14671	-4.300000190734863	-0.4660516	Yes
row_254	FLAD1	null	null	14713	-4.400000095367432	-0.4661464	Yes
row_255	ARRDC1	null	null	14716	-4.400000095367432	-0.46370658	Yes
row_256	HOOK2	null	null	14725	-4.400000095367432	-0.46165672	Yes
row_257	ABHD11	null	null	14728	-4.400000095367432	-0.4592169	Yes
row_258	DDR1	null	null	14778	-4.5	-0.4597732	Yes
row_259	RMND5B	null	null	14795	-4.599999904632568	-0.45812646	Yes
row_260	PRKD2	null	null	14797	-4.599999904632568	-0.45550483	Yes
row_261	FOXA1	null	null	14800	-4.599999904632568	-0.4529482	Yes
row_262	MYO1D	null	null	14801	-4.599999904632568	-0.4502616	Yes
row_263	KIAA1522	null	null	14819	-4.599999904632568	-0.44867983	Yes
row_264	EPHB3	null	null	14823	-4.699999809265137	-0.4461298	Yes
row_265	FRAT2	null	null	14829	-4.699999809265137	-0.44370973	Yes
row_266	ADCY6	null	null	14830	-4.699999809265137	-0.44096473	Yes
row_267	CGN	null	null	14839	-4.699999809265137	-0.43873966	Yes
row_268	AGR2	null	null	14906	-4.900000095367432	-0.44016716	Yes
row_269	SOX13	null	null	14934	-5.0	-0.43900168	Yes
row_270	ACVR1B	null	null	14954	-5.0	-0.43731627	Yes
row_271	TMC4	null	null	14959	-5.099999904632568	-0.43459758	Yes
row_272	FAAH	null	null	14961	-5.099999904632568	-0.43168396	Yes
row_273	TMEM45B	null	null	14978	-5.099999904632568	-0.42974517	Yes
row_274	KIFC2	null	null	14999	-5.199999809265137	-0.42800793	Yes
row_275	FAM102A	null	null	15011	-5.199999809265137	-0.4256858	Yes
row_276	ST6GALNAC2	null	null	15090	-5.599999904632568	-0.42748436	Yes
row_277	ROGDI	null	null	15096	-5.599999904632568	-0.42453867	Yes
row_278	TUFT1	null	null	15100	-5.699999809265137	-0.4214046	Yes
row_279	TMEM79	null	null	15103	-5.699999809265137	-0.41820553	Yes
row_280	NME3	null	null	15106	-5.699999809265137	-0.41500646	Yes
row_281	ZBTB42	null	null	15114	-5.800000190734863	-0.41207394	Yes
row_282	TRPM4	null	null	15118	-5.800000190734863	-0.40888146	Yes
row_283	SLC9A3R1	null	null	15121	-5.800000190734863	-0.40562397	Yes
row_284	FXYD3	null	null	15130	-5.900000095367432	-0.40269804	Yes
row_285	FAM83H	null	null	15145	-5.900000095367432	-0.400162	Yes
row_286	MYH14	null	null	15164	-6.0	-0.39782757	Yes
row_287	MAP7	null	null	15177	-6.0	-0.3951032	Yes
row_288	BCAS1	null	null	15179	-6.0	-0.3916639	Yes
row_289	PPP1R16A	null	null	15183	-6.099999904632568	-0.38829622	Yes
row_290	OVOL1	null	null	15189	-6.099999904632568	-0.3850585	Yes
row_291	RHOB	null	null	15194	-6.099999904632568	-0.3817558	Yes
row_292	H2AFJ	null	null	15204	-6.199999809265137	-0.37871963	Yes
row_293	SEMA4A	null	null	15231	-6.400000095367432	-0.3766715	Yes
row_294	LIMK2	null	null	15249	-6.400000095367432	-0.37403843	Yes
row_295	MARVELD3	null	null	15255	-6.5	-0.37056708	Yes
row_296	F11R	null	null	15257	-6.5	-0.3668358	Yes
row_297	SIDT1	null	null	15270	-6.5	-0.3638194	Yes
row_298	TSPAN1	null	null	15280	-6.599999904632568	-0.3605496	Yes
row_299	SYTL1	null	null	15286	-6.599999904632568	-0.35701987	Yes
row_300	CREB3L4	null	null	15290	-6.699999809265137	-0.35330173	Yes
row_301	SEMA3F	null	null	15305	-6.800000190734863	-0.3502401	Yes
row_302	KRT19	null	null	15311	-6.800000190734863	-0.34659356	Yes
row_303	CLDN4	null	null	15314	-6.800000190734863	-0.34275204	Yes
row_304	CRIP2	null	null	15318	-6.900000095367432	-0.3389171	Yes
row_305	MLPH	null	null	15321	-6.900000095367432	-0.33501717	Yes
row_306	ALDH4A1	null	null	15325	-6.900000095367432	-0.33118224	Yes
row_307	CLDN3	null	null	15328	-6.900000095367432	-0.3272823	Yes
row_308	GALNT6	null	null	15331	-7.0	-0.323324	Yes
row_309	EPN3	null	null	15354	-7.099999904632568	-0.32060707	Yes
row_310	ZBTB7B	null	null	15356	-7.099999904632568	-0.31652534	Yes
row_311	MGAT4A	null	null	15362	-7.199999809265137	-0.31264517	Yes
row_312	LLGL2	null	null	15387	-7.400000095367432	-0.309883	Yes
row_313	MKNK2	null	null	15392	-7.400000095367432	-0.30582103	Yes
row_314	SULT2B1	null	null	15411	-7.599999904632568	-0.3025521	Yes
row_315	SEPP1	null	null	15421	-7.699999809265137	-0.2986399	Yes
row_316	TFF3	null	null	15423	-7.699999809265137	-0.29420775	Yes
row_317	PRSS8	null	null	15441	-7.900000095367432	-0.29069862	Yes
row_318	BSPRY	null	null	15450	-8.0	-0.2865462	Yes
row_319	TJP3	null	null	15458	-8.100000381469727	-0.28227037	Yes
row_320	PKP3	null	null	15459	-8.100000381469727	-0.2775396	Yes
row_321	SLC37A1	null	null	15460	-8.100000381469727	-0.27280885	Yes
row_322	EHF	null	null	15467	-8.199999809265137	-0.2684096	Yes
row_323	GRB7	null	null	15481	-8.300000190734863	-0.26440692	Yes
row_324	ERBB3	null	null	15482	-8.300000190734863	-0.25955936	Yes
row_325	GPR56	null	null	15489	-8.399999618530273	-0.25504333	Yes
row_326	ELMO3	null	null	15519	-8.800000190734863	-0.25178847	Yes
row_327	DEGS2	null	null	15521	-8.800000190734863	-0.24671386	Yes
row_328	CRIP1	null	null	15534	-9.0	-0.24223734	Yes
row_329	VIPR1	null	null	15540	-9.199999809265137	-0.23718908	Yes
row_330	TRAPPC6A	null	null	15541	-9.199999809265137	-0.23181587	Yes
row_331	IGFBP2	null	null	15542	-9.199999809265137	-0.22644268	Yes
row_332	ITPK1	null	null	15545	-9.300000190734863	-0.22114104	Yes
row_333	PAQR4	null	null	15560	-9.5	-0.21650249	Yes
row_334	SSH3	null	null	15564	-9.600000381469727	-0.21109062	Yes
row_335	ENTPD2	null	null	15575	-9.699999809265137	-0.2060753	Yes
row_336	CDS1	null	null	15590	-10.0	-0.20114473	Yes
row_337	RAB3D	null	null	15592	-10.0	-0.19536927	Yes
row_338	EPPK1	null	null	15597	-10.100000381469727	-0.18973039	Yes
row_339	SORL1	null	null	15613	-10.5	-0.18457277	Yes
row_340	SPINT1	null	null	15618	-10.800000190734863	-0.17852506	Yes
row_341	LSR	null	null	15620	-10.899999618530273	-0.17222397	Yes
row_342	CBLC	null	null	15624	-11.0	-0.16599445	Yes
row_343	TMPRSS2	null	null	15627	-11.100000381469727	-0.15964155	Yes
row_344	SPDEF	null	null	15628	-11.199999809265137	-0.15310025	Yes
row_345	ST14	null	null	15630	-11.300000190734863	-0.14656554	Yes
row_346	ERBB2	null	null	15634	-11.399999618530273	-0.14010242	Yes
row_347	SPINT2	null	null	15640	-11.600000381469727	-0.13365245	Yes
row_348	STARD10	null	null	15644	-11.699999809265137	-0.1270141	Yes
row_349	CNNM4	null	null	15651	-11.899999618530273	-0.120453924	Yes
row_350	PLEKHA6	null	null	15666	-12.5	-0.11406323	Yes
row_351	JUP	null	null	15672	-12.699999809265137	-0.10697082	Yes
row_352	LAD1	null	null	15673	-12.899999618530273	-0.099436656	Yes
row_353	KIAA1324	null	null	15680	-13.300000190734863	-0.09205881	Yes
row_354	ATP2C2	null	null	15698	-15.100000381469727	-0.08434457	Yes
row_355	CLDN7	null	null	15700	-15.300000190734863	-0.07547369	Yes
row_356	SELENBP1	null	null	15707	-15.899999618530273	-0.06657732	Yes
row_357	ELF3	null	null	15708	-16.0	-0.057232622	Yes
row_358	TSPAN13	null	null	15709	-16.100000381469727	-0.047829513	Yes
row_359	GGT6	null	null	15710	-16.100000381469727	-0.038426403	Yes
row_360	CDH1	null	null	15723	-17.5	-0.028985513	Yes
row_361	AP1M2	null	null	15724	-17.799999237060547	-0.01858953	Yes
row_362	RAB25	null	null	15748	-34.5	6.521966E-5	Yes
