# Supplementary material for: Immunomic, genomic and transcriptomic characterization of CT26 colorectal carcinoma
Source: BMC Genomics. 2014 Mar 13;15(1):190. doi: 10.1186/1471-2164-15-190 (PMC4007559; doi:10.1186/1471-2164-15-190)
Supplement: Supplementary file 8 — Additional file 8: Contains the Gene Pattern gene set membership and enrichment values in an html format. The file index.html is the entry point. (ZIP 13 MB) [file 12864_2013_7028_MOESM8_ESM.zip › DELPUECH_FOXO3_TARGETS_DN.xls]

NAME	PROBE	GENE SYMBOL	GENE_TITLE	RANK IN GENE LIST	RANK METRIC SCORE	RUNNING ES	CORE ENRICHMENT
row_0	SMC4	null	null	1	76.30000305175781	0.13166979	Yes
row_1	HAX1	null	null	70	33.099998474121094	0.18448967	Yes
row_2	EXOSC8	null	null	72	32.5	0.2405379	Yes
row_3	PRC1	null	null	181	25.5	0.2776904	Yes
row_4	LARS	null	null	247	23.200000762939453	0.3136087	Yes
row_5	MTHFD2	null	null	255	22.899999618530273	0.35270047	Yes
row_6	FOXM1	null	null	322	21.200000762939453	0.38510206	Yes
row_7	NEK2	null	null	346	20.899999618530273	0.41972247	Yes
row_8	XPOT	null	null	365	20.5	0.4539705	Yes
row_9	SHMT2	null	null	375	20.299999237060547	0.48844603	Yes
row_10	IARS	null	null	384	20.200000762939453	0.52281255	Yes
row_11	MKI67	null	null	414	19.700000762939453	0.55497926	Yes
row_12	CENPF	null	null	431	19.399999618530273	0.5874554	Yes
row_13	KIF22	null	null	461	18.899999618530273	0.6182409	Yes
row_14	CEBPG	null	null	532	18.100000381469727	0.6450357	Yes
row_15	ZWINT	null	null	574	17.700000762939453	0.6729856	Yes
row_16	NUSAP1	null	null	716	16.200000762939453	0.6919812	Yes
row_17	AURKA	null	null	799	15.600000381469727	0.71369594	Yes
row_18	IMPDH2	null	null	826	15.399999618530273	0.7386296	Yes
row_19	AARS	null	null	846	15.300000190734863	0.763836	Yes
row_20	VEGFA	null	null	946	14.600000381469727	0.7827423	Yes
row_21	SLC7A1	null	null	1173	13.100000381469727	0.7909758	Yes
row_22	APEX1	null	null	1563	11.399999618530273	0.7859	Yes
row_23	PCK2	null	null	1665	11.0	0.79846346	Yes
row_24	PFN2	null	null	1781	10.5	0.8092727	Yes
row_25	SLC1A4	null	null	1867	10.199999809265137	0.8214733	Yes
row_26	TIAL1	null	null	2775	7.5	0.7766956	No
row_27	UBE2C	null	null	2879	7.199999809265137	0.7825711	No
row_28	SNORD47	null	null	4001	4.800000190734863	0.7195116	No
row_29	H1F0	null	null	5042	3.0	0.6584997	No
row_30	EFNB2	null	null	5270	2.5999999046325684	0.6485411	No
row_31	GADD45A	null	null	5475	2.299999952316284	0.6395284	No
row_32	NUPR1	null	null	5649	2.0999999046325684	0.6321434	No
row_33	MB	null	null	7516	0.10000000149011612	0.5135533	No
row_34	PITX2	null	null	8960	0.0	0.42171267	No
row_35	PYCR1	null	null	11772	-0.5	0.2436681	No
row_36	AREG	null	null	12421	-0.8999999761581421	0.2039796	No
row_37	CDC42EP3	null	null	14774	-4.5	0.06205442	No
