# Supplementary material for: Immunomic, genomic and transcriptomic characterization of CT26 colorectal carcinoma
Source: BMC Genomics. 2014 Mar 13;15(1):190. doi: 10.1186/1471-2164-15-190 (PMC4007559; doi:10.1186/1471-2164-15-190)
Supplement: Supplementary file 8 — Additional file 8: Contains the Gene Pattern gene set membership and enrichment values in an html format. The file index.html is the entry point. (ZIP 13 MB) [file 12864_2013_7028_MOESM8_ESM.zip › EGUCHI_CELL_CYCLE_RB1_TARGETS.xls]

NAME	PROBE	GENE SYMBOL	GENE_TITLE	RANK IN GENE LIST	RANK METRIC SCORE	RUNNING ES	CORE ENRICHMENT
row_0	SMC4	null	null	1	76.30000305175781	0.14898896	Yes
row_1	KIF20A	null	null	77	31.899999618530273	0.20653695	Yes
row_2	MCM4	null	null	81	31.5	0.26788163	Yes
row_3	ECT2	null	null	100	30.5	0.32631907	Yes
row_4	MCM6	null	null	163	26.600000381469727	0.37434006	Yes
row_5	CCNA2	null	null	178	25.600000381469727	0.42345965	Yes
row_6	KIF11	null	null	197	24.700000762939453	0.47056672	Yes
row_7	MCM7	null	null	290	21.899999618530273	0.5074987	Yes
row_8	MCM3	null	null	315	21.399999618530273	0.5477777	Yes
row_9	NEK2	null	null	346	20.899999618530273	0.5866984	Yes
row_10	BUB1	null	null	360	20.600000381469727	0.6261141	Yes
row_11	SMC2	null	null	379	20.299999237060547	0.6646257	Yes
row_12	CENPE	null	null	391	20.100000381469727	0.70319176	Yes
row_13	NCAPG	null	null	524	18.200000762939453	0.7303524	Yes
row_14	CCNE2	null	null	743	16.0	0.74774694	Yes
row_15	NDC80	null	null	878	15.0	0.7685292	Yes
row_16	CDCA8	null	null	1017	14.100000381469727	0.7872989	Yes
row_17	FEN1	null	null	1052	13.899999618530273	0.8122907	Yes
row_18	CDC25C	null	null	1075	13.699999809265137	0.83765495	Yes
row_19	HMGB2	null	null	1279	12.699999809265137	0.84955674	Yes
row_20	MCM2	null	null	1281	12.699999809265137	0.8743027	Yes
row_21	KIF18A	null	null	1462	11.800000190734863	0.8859088	Yes
row_22	MCM5	null	null	1526	11.5	0.9043682	Yes
