# Supplementary material for: Immunomic, genomic and transcriptomic characterization of CT26 colorectal carcinoma
Source: BMC Genomics. 2014 Mar 13;15(1):190. doi: 10.1186/1471-2164-15-190 (PMC4007559; doi:10.1186/1471-2164-15-190)
Supplement: Supplementary file 8 — Additional file 8: Contains the Gene Pattern gene set membership and enrichment values in an html format. The file index.html is the entry point. (ZIP 13 MB) [file 12864_2013_7028_MOESM8_ESM.zip › FARMER_BREAST_CANCER_CLUSTER_2.xls]

NAME	PROBE	GENE SYMBOL	GENE_TITLE	RANK IN GENE LIST	RANK METRIC SCORE	RUNNING ES	CORE ENRICHMENT
row_0	TPX2	null	null	39	37.70000076293945	0.068051964	Yes
row_1	KIF20A	null	null	77	31.899999618530273	0.1253799	Yes
row_2	MCM4	null	null	81	31.5	0.1841226	Yes
row_3	CCNA2	null	null	178	25.600000381469727	0.22591019	Yes
row_4	PRC1	null	null	181	25.5	0.27349105	Yes
row_5	KIF11	null	null	197	24.700000762939453	0.31874815	Yes
row_6	PTTG1	null	null	223	23.899999618530273	0.3618723	Yes
row_7	NEK2	null	null	346	20.899999618530273	0.39321244	Yes
row_8	BUB1	null	null	360	20.600000381469727	0.43092605	Yes
row_9	CENPE	null	null	391	20.100000381469727	0.46662265	Yes
row_10	NCAPG	null	null	524	18.200000762939453	0.49227515	Yes
row_11	MAD2L1	null	null	559	17.899999618530273	0.52360123	Yes
row_12	ATAD2	null	null	596	17.399999618530273	0.55386466	Yes
row_13	BUB1B	null	null	609	17.299999237060547	0.5854679	Yes
row_14	KIF4A	null	null	648	16.899999618530273	0.6146686	Yes
row_15	CEP55	null	null	662	16.799999237060547	0.6452728	Yes
row_16	NUSAP1	null	null	716	16.200000762939453	0.6722095	Yes
row_17	NDC80	null	null	878	15.0	0.6900301	Yes
row_18	MELK	null	null	1077	13.699999809265137	0.7030645	Yes
row_19	CCNB2	null	null	1155	13.199999809265137	0.72286165	Yes
row_20	ARMC1	null	null	1191	13.100000381469727	0.7451438	Yes
row_21	MTFR1	null	null	1311	12.5	0.76095915	Yes
row_22	RRS1	null	null	1355	12.300000190734863	0.78123564	Yes
row_23	MTERFD1	null	null	1719	10.800000190734863	0.7783469	Yes
row_24	KIF15	null	null	1723	10.699999809265137	0.7981747	Yes
row_25	CENPA	null	null	1762	10.600000381469727	0.8155887	Yes
row_26	ASPM	null	null	1918	10.0	0.8244365	Yes
row_27	SLC25A32	null	null	2451	8.300000190734863	0.8061185	No
row_28	RB1CC1	null	null	2782	7.400000095367432	0.79896814	No
row_29	MRPL15	null	null	2818	7.400000095367432	0.8105861	No
row_30	RAD54B	null	null	3981	4.800000190734863	0.7456385	No
row_31	PRKDC	null	null	5996	1.600000023841858	0.6204986	No
