# Supplementary material for: Immunomic, genomic and transcriptomic characterization of CT26 colorectal carcinoma
Source: BMC Genomics. 2014 Mar 13;15(1):190. doi: 10.1186/1471-2164-15-190 (PMC4007559; doi:10.1186/1471-2164-15-190)
Supplement: Supplementary file 8 — Additional file 8: Contains the Gene Pattern gene set membership and enrichment values in an html format. The file index.html is the entry point. (ZIP 13 MB) [file 12864_2013_7028_MOESM8_ESM.zip › HUTTMANN_B_CLL_POOR_SURVIVAL_UP.xls]

NAME	PROBE	GENE SYMBOL	GENE_TITLE	RANK IN GENE LIST	RANK METRIC SCORE	RUNNING ES	CORE ENRICHMENT
row_0	NCKAP1	null	null	109	29.5	0.02276048	No
row_1	CAPG	null	null	113	29.100000381469727	0.051949184	No
row_2	ERCC1	null	null	114	29.0	0.081230275	No
row_3	FADS1	null	null	292	21.899999618530273	0.091934234	No
row_4	NEDD4	null	null	363	20.5	0.10812118	No
row_5	TIMP1	null	null	430	19.399999618530273	0.12345527	No
row_6	MAN1B1	null	null	446	19.200000762939453	0.14187457	No
row_7	RHOBTB3	null	null	517	18.299999237060547	0.15584019	No
row_8	ANXA1	null	null	697	16.399999618530273	0.16086192	No
row_9	SPG20	null	null	1007	14.199999809265137	0.15528336	No
row_10	EIF4EBP1	null	null	1218	13.0	0.15487407	No
row_11	CDC37	null	null	1343	12.300000190734863	0.15930103	No
row_12	OGT	null	null	1367	12.199999809265137	0.17013685	No
row_13	PARVB	null	null	1437	11.899999618530273	0.17770489	No
row_14	ATF5	null	null	1492	11.699999809265137	0.1860378	No
row_15	DIAPH1	null	null	1742	10.600000381469727	0.18069156	No
row_16	NUMA1	null	null	1784	10.5	0.18865073	No
row_17	PPP1R15A	null	null	1809	10.399999618530273	0.19760464	No
row_18	YES1	null	null	1851	10.300000190734863	0.20536187	No
row_19	ARHGDIA	null	null	1887	10.100000381469727	0.2133039	No
row_20	CDKN1A	null	null	2165	9.100000381469727	0.2046384	No
row_21	OGFR	null	null	2192	9.100000381469727	0.21215081	No
row_22	SFTPB	null	null	2395	8.5	0.20771354	No
row_23	PEA15	null	null	2542	8.100000381469727	0.2064818	No
row_24	SF3A2	null	null	2787	7.400000095367432	0.19822681	No
row_25	TPST2	null	null	2812	7.400000095367432	0.20415166	No
row_26	RAPGEF1	null	null	2855	7.300000190734863	0.20881535	No
row_27	PON2	null	null	2864	7.199999809265137	0.21556951	No
row_28	IFI44	null	null	2871	7.199999809265137	0.22245258	No
row_29	LAMA5	null	null	2954	7.0	0.22423522	No
row_30	THBS1	null	null	2977	7.0	0.22988509	No
row_31	SERPINF1	null	null	2990	6.900000095367432	0.23607853	No
row_32	TBC1D1	null	null	3167	6.5	0.23129767	No
row_33	NRG1	null	null	3185	6.5	0.23676495	No
row_34	ATP11A	null	null	3273	6.300000190734863	0.23751855	No
row_35	TGFBR3	null	null	3297	6.199999809265137	0.2422962	No
row_36	MAPKAPK2	null	null	3345	6.099999904632568	0.245426	No
row_37	RNH1	null	null	3404	6.0	0.24774584	No
row_38	PRKCA	null	null	3484	5.800000190734863	0.24851021	No
row_39	MAD1L1	null	null	3575	5.599999904632568	0.24836366	No
row_40	IGF1R	null	null	3776	5.199999809265137	0.24072331	No
row_41	DUSP6	null	null	3922	4.900000095367432	0.23632501	No
row_42	S100A13	null	null	3956	4.900000095367432	0.23914553	No
row_43	GALNT2	null	null	4049	4.699999809265137	0.23796134	No
row_44	CD9	null	null	4086	4.599999904632568	0.24028559	No
row_45	MYO9B	null	null	4127	4.599999904632568	0.24235202	No
row_46	PATZ1	null	null	4154	4.5	0.24521986	No
row_47	RRBP1	null	null	4243	4.400000095367432	0.24399057	No
row_48	ARHGEF1	null	null	4313	4.199999809265137	0.24378397	No
row_49	MAST4	null	null	4444	4.0	0.23944375	No
row_50	SLC16A3	null	null	4681	3.5999999046325684	0.22786756	No
row_51	TLE1	null	null	4769	3.5	0.225794	No
row_52	IL6R	null	null	4909	3.200000047683716	0.22006595	No
row_53	TNFRSF1B	null	null	5066	2.9000000953674316	0.21293928	No
row_54	ARID5A	null	null	5186	2.700000047683716	0.20799544	No
row_55	H1FX	null	null	5195	2.700000047683716	0.21020599	No
row_56	ACVR2A	null	null	5259	2.5999999046325684	0.2087706	No
row_57	THNSL1	null	null	5560	2.200000047683716	0.1916558	No
row_58	B3GALNT1	null	null	5693	2.0	0.1851673	No
row_59	CLCN5	null	null	5833	1.7999999523162842	0.17802566	No
row_60	GRINA	null	null	5854	1.7999999523162842	0.17855404	No
row_61	ANKRD55	null	null	5978	1.600000023841858	0.17224173	No
row_62	GGA3	null	null	6076	1.5	0.16750427	No
row_63	DNAJB2	null	null	6159	1.399999976158142	0.16363262	No
row_64	COMMD4	null	null	6426	1.0	0.14749762	No
row_65	TSPO	null	null	6428	1.0	0.14844285	No
row_66	CBX4	null	null	6436	1.0	0.14900137	No
row_67	RNF41	null	null	6496	0.8999999761581421	0.14610733	No
row_68	PAK1	null	null	6510	0.8999999761581421	0.14617816	No
row_69	ADAMTS6	null	null	6544	0.8999999761581421	0.1449599	No
row_70	PHEX	null	null	6592	0.800000011920929	0.14273833	No
row_71	CABIN1	null	null	6593	0.800000011920929	0.14354607	No
row_72	KLF10	null	null	6616	0.800000011920929	0.14293586	No
row_73	SPAG4	null	null	6633	0.800000011920929	0.14271234	No
row_74	GRN	null	null	6698	0.699999988079071	0.13929409	No
row_75	MX1	null	null	6780	0.6000000238418579	0.13467915	No
row_76	KIAA0895	null	null	6803	0.6000000238418579	0.13386698	No
row_77	DAK	null	null	6916	0.5	0.12715301	No
row_78	CRY1	null	null	6963	0.4000000059604645	0.12459201	No
row_79	ARMCX1	null	null	7033	0.4000000059604645	0.12054858	No
row_80	SPRED2	null	null	7090	0.30000001192092896	0.11724208	No
row_81	PDE3B	null	null	7100	0.30000001192092896	0.11696491	No
row_82	SERTAD3	null	null	7152	0.30000001192092896	0.11398067	No
row_83	PLD1	null	null	7171	0.20000000298023224	0.11302244	No
row_84	PRKCSH	null	null	7236	0.20000000298023224	0.10909934	No
row_85	MEST	null	null	7253	0.20000000298023224	0.10827002	No
row_86	ANGPT2	null	null	7409	0.10000000149011612	0.098380655	No
row_87	HIST1H2AC	null	null	7569	0.0	0.08813251	No
row_88	PSD3	null	null	7743	0.0	0.07698201	No
row_89	DUSP5	null	null	7861	0.0	0.069440916	No
row_90	SIX6	null	null	7970	0.0	0.062479913	No
row_91	EFHC2	null	null	7988	0.0	0.061384197	No
row_92	ERBB4	null	null	8246	0.0	0.044819582	No
row_93	L1TD1	null	null	8412	0.0	0.034184713	No
row_94	LDOC1	null	null	8425	0.0	0.03341127	No
row_95	OR2B2	null	null	8550	0.0	0.025419002	No
row_96	OR10H3	null	null	8677	0.0	0.017297829	No
row_97	AKR1D1	null	null	8954	0.0	-4.9140846E-4	No
row_98	SLC4A10	null	null	8972	0.0	-0.0015871223	No
row_99	ZDHHC11	null	null	9333	0.0	-0.024790475	No
row_100	KLK2	null	null	9527	0.0	-0.037230052	No
row_101	PNMA2	null	null	9858	0.0	-0.05849979	No
row_102	ZSCAN18	null	null	9873	0.0	-0.05940214	No
row_103	NCAN	null	null	9993	0.0	-0.06707214	No
row_104	NMB	null	null	10045	0.0	-0.07035928	No
row_105	RYR3	null	null	10047	0.0	-0.07042374	No
row_106	CR2	null	null	10131	-0.10000000149011612	-0.075672425	No
row_107	GABRR2	null	null	10290	-0.10000000149011612	-0.085755154	No
row_108	PRLR	null	null	10318	-0.10000000149011612	-0.08739443	No
row_109	GATA3	null	null	10535	-0.10000000149011612	-0.101215474	No
row_110	PIPOX	null	null	10597	-0.10000000149011612	-0.10504619	No
row_111	PIM2	null	null	10599	-0.10000000149011612	-0.105009675	No
row_112	PRF1	null	null	10614	-0.10000000149011612	-0.10581105	No
row_113	PPP2R2B	null	null	10618	-0.10000000149011612	-0.10590345	No
row_114	PLXNC1	null	null	10658	-0.10000000149011612	-0.108316176	No
row_115	ZBTB48	null	null	10749	-0.10000000149011612	-0.11401604	No
row_116	ADAMTS3	null	null	10865	-0.20000000298023224	-0.12122629	No
row_117	CCR2	null	null	10919	-0.20000000298023224	-0.124440394	No
row_118	XAB2	null	null	10960	-0.20000000298023224	-0.12681662	No
row_119	TMEM45A	null	null	11035	-0.20000000298023224	-0.13138425	No
row_120	FAM89B	null	null	11042	-0.20000000298023224	-0.13156903	No
row_121	FRMD4B	null	null	11103	-0.20000000298023224	-0.13523433	No
row_122	DMD	null	null	11128	-0.20000000298023224	-0.13657928	No
row_123	IL16	null	null	11135	-0.20000000298023224	-0.13676405	No
row_124	NPY2R	null	null	11142	-0.20000000298023224	-0.13694884	No
row_125	RBMS3	null	null	11232	-0.30000001192092896	-0.14238231	No
row_126	NPTX1	null	null	11304	-0.30000001192092896	-0.14665562	No
row_127	LILRB4	null	null	11307	-0.30000001192092896	-0.14648162	No
row_128	CD6	null	null	11313	-0.30000001192092896	-0.14650099	No
row_129	CD5	null	null	11386	-0.30000001192092896	-0.15083875	No
row_130	CNR1	null	null	11468	-0.4000000059604645	-0.15565562	No
row_131	ZAP70	null	null	11684	-0.5	-0.16900833	No
row_132	MAN2C1	null	null	11805	-0.5	-0.17623794	No
row_133	ITGA4	null	null	11836	-0.6000000238418579	-0.17756574	No
row_134	MRPL4	null	null	11888	-0.6000000238418579	-0.18024707	No
row_135	BLK	null	null	11889	-0.6000000238418579	-0.17964125	No
row_136	EHBP1L1	null	null	11925	-0.6000000238418579	-0.18129131	No
row_137	IL17RB	null	null	11963	-0.6000000238418579	-0.18307029	No
row_138	LAG3	null	null	11985	-0.6000000238418579	-0.183818	No
row_139	SERPINE2	null	null	12212	-0.800000011920929	-0.19757679	No
row_140	VAMP2	null	null	12214	-0.800000011920929	-0.19683349	No
row_141	P2RX1	null	null	12305	-0.8999999761581421	-0.2017256	No
row_142	PRSS3	null	null	12352	-0.8999999761581421	-0.20378175	No
row_143	AKAP12	null	null	12445	-1.0	-0.2087018	No
row_144	PGLS	null	null	12465	-1.0	-0.20891674	No
row_145	LTK	null	null	12522	-1.0	-0.21151645	No
row_146	FGFR1	null	null	12555	-1.0	-0.21256928	No
row_147	HOMER2	null	null	12562	-1.0	-0.21194631	No
row_148	CXCR3	null	null	12696	-1.100000023841858	-0.219408	No
row_149	CDK10	null	null	12699	-1.100000023841858	-0.21842624	No
row_150	MSRB2	null	null	12732	-1.2000000476837158	-0.21927713	No
row_151	ITGAL	null	null	12784	-1.2000000476837158	-0.22135265	No
row_152	AEBP1	null	null	12850	-1.2999999523162842	-0.22422954	No
row_153	MYB	null	null	13065	-1.5	-0.2365081	No
row_154	SRPX	null	null	13129	-1.600000023841858	-0.23895319	No
row_155	RFXANK	null	null	13138	-1.600000023841858	-0.2378533	No
row_156	NCF2	null	null	13191	-1.7000000476837158	-0.23948842	No
row_157	GYPC	null	null	13224	-1.7000000476837158	-0.23983446	No
row_158	RIN3	null	null	13325	-1.7999999523162842	-0.24446239	No
row_159	ANKRD57	null	null	13332	-1.7999999523162842	-0.24303167	No
row_160	IGHG1	null	null	13362	-1.7999999523162842	-0.24308337	No
row_161	GATM	null	null	13389	-1.899999976158142	-0.24284075	No
row_162	ATP5D	null	null	13403	-1.899999976158142	-0.24176024	No
row_163	DPYSL2	null	null	13414	-1.899999976158142	-0.24048637	No
row_164	SLC25A1	null	null	13418	-1.899999976158142	-0.2387613	No
row_165	LPL	null	null	13425	-1.899999976158142	-0.23722962	No
row_166	RXRA	null	null	13495	-2.0	-0.23965754	No
row_167	ATP6V0C	null	null	13612	-2.200000047683716	-0.24491285	No
row_168	ARL4D	null	null	13642	-2.200000047683716	-0.24456069	No
row_169	XBP1	null	null	13685	-2.299999952316284	-0.24494545	No
row_170	TKT	null	null	13763	-2.4000000953674316	-0.24748512	No
row_171	ABR	null	null	13812	-2.5	-0.24805467	No
row_172	WNT5A	null	null	13923	-2.700000047683716	-0.25241843	Yes
row_173	JUND	null	null	13940	-2.700000047683716	-0.2507235	Yes
row_174	ST6GALNAC4	null	null	13970	-2.700000047683716	-0.24986649	Yes
row_175	IGSF3	null	null	13971	-2.700000047683716	-0.24714032	Yes
row_176	RFNG	null	null	13974	-2.700000047683716	-0.24454306	Yes
row_177	MYO5C	null	null	13983	-2.700000047683716	-0.24233252	Yes
row_178	NAGLU	null	null	14005	-2.799999952316284	-0.2408589	Yes
row_179	CLPTM1	null	null	14014	-2.799999952316284	-0.2385474	Yes
row_180	CEBPD	null	null	14041	-2.9000000953674316	-0.23729508	Yes
row_181	GAA	null	null	14061	-2.9000000953674316	-0.23559159	Yes
row_182	POLM	null	null	14130	-3.0	-0.23694538	Yes
row_183	CHST12	null	null	14207	-3.0999999046325684	-0.23871382	Yes
row_184	LDB1	null	null	14372	-3.5	-0.2457503	Yes
row_185	IRF7	null	null	14385	-3.5	-0.24298982	Yes
row_186	TYROBP	null	null	14426	-3.700000047683716	-0.2418321	Yes
row_187	TM7SF2	null	null	14430	-3.700000047683716	-0.23828961	Yes
row_188	MEF2D	null	null	14498	-3.799999952316284	-0.23877117	Yes
row_189	PXN	null	null	14509	-3.799999952316284	-0.23557888	Yes
row_190	DNM2	null	null	14533	-3.9000000953674316	-0.23312351	Yes
row_191	FA2H	null	null	14570	-4.0	-0.23140508	Yes
row_192	NEU1	null	null	14592	-4.099999904632568	-0.22861886	Yes
row_193	CD38	null	null	14617	-4.099999904632568	-0.22602601	Yes
row_194	DAPK3	null	null	14618	-4.099999904632568	-0.22188628	Yes
row_195	CEACAM1	null	null	14627	-4.099999904632568	-0.21826217	Yes
row_196	HGS	null	null	14659	-4.199999809265137	-0.21601951	Yes
row_197	TRIM2	null	null	14677	-4.300000190734863	-0.21277355	Yes
row_198	CPT1A	null	null	14690	-4.300000190734863	-0.20920531	Yes
row_199	ADRBK1	null	null	14708	-4.400000095367432	-0.20585838	Yes
row_200	HS3ST1	null	null	14743	-4.400000095367432	-0.20360716	Yes
row_201	SH3TC1	null	null	14785	-4.5	-0.20170614	Yes
row_202	TIMP3	null	null	14808	-4.599999904632568	-0.19847955	Yes
row_203	PTPRCAP	null	null	14849	-4.699999809265137	-0.19631213	Yes
row_204	PPAP2B	null	null	14867	-4.800000190734863	-0.19256133	Yes
row_205	HLA-G	null	null	14882	-4.800000190734863	-0.18861715	Yes
row_206	BTG2	null	null	14992	-5.199999809265137	-0.19039221	Yes
row_207	NUCB1	null	null	15024	-5.300000190734863	-0.1870389	Yes
row_208	CNKSR1	null	null	15069	-5.5	-0.18432155	Yes
row_209	GLUL	null	null	15078	-5.5	-0.17928387	Yes
row_210	ROGDI	null	null	15096	-5.599999904632568	-0.17472531	Yes
row_211	OGDH	null	null	15098	-5.699999809265137	-0.16903451	Yes
row_212	MGAT4B	null	null	15102	-5.699999809265137	-0.16347262	Yes
row_213	EGLN3	null	null	15149	-5.900000095367432	-0.1604803	Yes
row_214	FZR1	null	null	15155	-6.0	-0.15474442	Yes
row_215	RHOB	null	null	15194	-6.099999904632568	-0.15103453	Yes
row_216	CTSF	null	null	15223	-6.300000190734863	-0.14647818	Yes
row_217	FCER1G	null	null	15228	-6.300000190734863	-0.14037493	Yes
row_218	MYO15B	null	null	15276	-6.599999904632568	-0.13674028	Yes
row_219	PSD4	null	null	15283	-6.599999904632568	-0.13046303	Yes
row_220	HPCAL1	null	null	15307	-6.800000190734863	-0.12507956	Yes
row_221	GM2A	null	null	15342	-7.0	-0.12020313	Yes
row_222	FZD1	null	null	15355	-7.099999904632568	-0.11380775	Yes
row_223	SH3GLB2	null	null	15361	-7.199999809265137	-0.106860235	Yes
row_224	COPE	null	null	15375	-7.300000190734863	-0.10032738	Yes
row_225	MAN2B1	null	null	15440	-7.900000095367432	-0.09647584	Yes
row_226	ZYX	null	null	15444	-7.900000095367432	-0.08869263	Yes
row_227	RHOT2	null	null	15513	-8.699999809265137	-0.08429116	Yes
row_228	PTPN18	null	null	15526	-8.899999618530273	-0.07607834	Yes
row_229	CRIP1	null	null	15534	-9.0	-0.067442276	Yes
row_230	RNASE4	null	null	15639	-11.600000381469727	-0.06243303	Yes
row_231	PBXIP1	null	null	15642	-11.600000381469727	-0.050849497	Yes
row_232	UQCRC1	null	null	15725	-17.799999237060547	-0.038162176	Yes
row_233	STXBP2	null	null	15727	-18.299999237060547	-0.019749247	Yes
row_234	ATP2A3	null	null	15735	-20.899999618530273	9.021576E-4	Yes
