# Supplementary material for: Immunomic, genomic and transcriptomic characterization of CT26 colorectal carcinoma
Source: BMC Genomics. 2014 Mar 13;15(1):190. doi: 10.1186/1471-2164-15-190 (PMC4007559; doi:10.1186/1471-2164-15-190)
Supplement: Supplementary file 8 — Additional file 8: Contains the Gene Pattern gene set membership and enrichment values in an html format. The file index.html is the entry point. (ZIP 13 MB) [file 12864_2013_7028_MOESM8_ESM.zip › ISHIDA_E2F_TARGETS.xls]

NAME	PROBE	GENE SYMBOL	GENE_TITLE	RANK IN GENE LIST	RANK METRIC SCORE	RUNNING ES	CORE ENRICHMENT
row_0	TOP2A	null	null	8	56.0	0.06691972	Yes
row_1	LIG1	null	null	104	30.0	0.09699196	Yes
row_2	PRIM1	null	null	116	29.0	0.13121009	Yes
row_3	RPA1	null	null	120	28.700000762939453	0.1655765	Yes
row_4	RRM1	null	null	138	27.5	0.19760634	Yes
row_5	CCNA2	null	null	178	25.600000381469727	0.22594722	Yes
row_6	PRC1	null	null	181	25.5	0.25652424	Yes
row_7	PTTG1	null	null	223	23.899999618530273	0.28269076	Yes
row_8	CDC20	null	null	284	22.200000762939453	0.30560023	Yes
row_9	EZH2	null	null	286	22.0	0.3320266	Yes
row_10	MCM7	null	null	290	21.899999618530273	0.3582052	Yes
row_11	MCM3	null	null	315	21.399999618530273	0.38244423	Yes
row_12	KPNA2	null	null	354	20.700000762939453	0.40494874	Yes
row_13	CDCA7	null	null	356	20.700000762939453	0.42980978	Yes
row_14	BUB1	null	null	360	20.600000381469727	0.45442304	Yes
row_15	DBF4	null	null	369	20.399999618530273	0.47847703	Yes
row_16	ANLN	null	null	374	20.399999618530273	0.5027858	Yes
row_17	SMC2	null	null	379	20.299999237060547	0.52697414	Yes
row_18	PCNA	null	null	386	20.200000762939453	0.55091465	Yes
row_19	MKI67	null	null	414	19.700000762939453	0.5729157	Yes
row_20	RAD51	null	null	427	19.399999618530273	0.59551084	Yes
row_21	NCAPH	null	null	459	19.0	0.6164142	Yes
row_22	DUT	null	null	658	16.799999237060547	0.6240323	Yes
row_23	NUSAP1	null	null	716	16.200000762939453	0.6399083	Yes
row_24	SGOL1	null	null	857	15.100000381469727	0.6491735	Yes
row_25	NDC80	null	null	878	15.0	0.6659611	Yes
row_26	CCNE1	null	null	1031	14.0	0.6731375	Yes
row_27	FEN1	null	null	1052	13.899999618530273	0.68860054	Yes
row_28	RRM2	null	null	1084	13.699999809265137	0.70312226	Yes
row_29	CCNB2	null	null	1155	13.199999809265137	0.714558	Yes
row_30	TRIP13	null	null	1182	13.100000381469727	0.72867566	Yes
row_31	E2F8	null	null	1210	13.0	0.74260926	Yes
row_32	HMGB2	null	null	1279	12.699999809265137	0.7535703	Yes
row_33	ASF1B	null	null	1372	12.199999809265137	0.76240075	Yes
row_34	CDT1	null	null	1580	11.300000190734863	0.7628231	Yes
row_35	UBE2T	null	null	1606	11.199999809265137	0.77471673	Yes
row_36	SLBP	null	null	1951	9.899999618530273	0.76472783	Yes
row_37	CDKN2C	null	null	1988	9.699999809265137	0.77411467	Yes
row_38	HMGB3	null	null	1996	9.699999809265137	0.78534853	Yes
row_39	STMN1	null	null	2088	9.399999618530273	0.7908712	Yes
row_40	RFC3	null	null	2115	9.300000190734863	0.80041337	Yes
row_41	LBR	null	null	2246	8.899999618530273	0.80285007	Yes
row_42	CCNB1	null	null	2266	8.899999618530273	0.81235635	Yes
row_43	CDK2	null	null	2519	8.100000381469727	0.8060596	No
row_44	TK1	null	null	2762	7.5	0.79967725	No
row_45	AURKB	null	null	2822	7.300000190734863	0.80470943	No
row_46	RB1	null	null	2925	7.099999904632568	0.8067621	No
row_47	TYMS	null	null	3182	6.5	0.798284	No
row_48	D4S234E	null	null	13217	-1.7000000476837158	0.16126338	No
