# Supplementary material for: Immunomic, genomic and transcriptomic characterization of CT26 colorectal carcinoma
Source: BMC Genomics. 2014 Mar 13;15(1):190. doi: 10.1186/1471-2164-15-190 (PMC4007559; doi:10.1186/1471-2164-15-190)
Supplement: Supplementary file 8 — Additional file 8: Contains the Gene Pattern gene set membership and enrichment values in an html format. The file index.html is the entry point. (ZIP 13 MB) [file 12864_2013_7028_MOESM8_ESM.zip › JAEGER_METASTASIS_DN.xls]

NAME	PROBE	GENE SYMBOL	GENE_TITLE	RANK IN GENE LIST	RANK METRIC SCORE	RUNNING ES	CORE ENRICHMENT
row_0	ASPA	null	null	581	17.600000381469727	-0.01590102	No
row_1	GJA1	null	null	670	16.700000762939453	-0.001135852	No
row_2	AHNAK	null	null	681	16.600000381469727	0.018533044	No
row_3	TM4SF1	null	null	1353	12.300000190734863	-0.009652881	No
row_4	DST	null	null	1611	11.199999809265137	-0.012507889	No
row_5	PTGS1	null	null	1732	10.699999809265137	-0.0071468563	No
row_6	KLK10	null	null	1865	10.199999809265137	-0.003170914	No
row_7	SLC1A4	null	null	1867	10.199999809265137	0.009246293	No
row_8	FST	null	null	2073	9.399999618530273	0.0075393724	No
row_9	PLP2	null	null	2217	9.0	0.009338078	No
row_10	SMARCA2	null	null	2614	7.900000095367432	-0.006511872	No
row_11	BICD2	null	null	2826	7.300000190734863	-0.011175166	No
row_12	PRDX2	null	null	3006	6.900000095367432	-0.014265948	No
row_13	BTG1	null	null	3025	6.800000190734863	-0.007104719	No
row_14	AIM1	null	null	3242	6.400000095367432	-0.01319152	No
row_15	NFIB	null	null	3497	5.800000190734863	-0.022461148	No
row_16	CLCA2	null	null	3907	4.900000095367432	-0.042819854	No
row_17	MAST4	null	null	4444	4.0	-0.07246339	No
row_18	AKR1B10	null	null	4841	3.299999952316284	-0.09394232	No
row_19	LAMC2	null	null	5100	2.9000000953674316	-0.1070184	No
row_20	CLTB	null	null	5145	2.799999952316284	-0.106427304	No
row_21	MID2	null	null	5216	2.700000047683716	-0.10763394	No
row_22	PTCH1	null	null	5568	2.200000047683716	-0.12755926	No
row_23	CTNND1	null	null	6009	1.600000023841858	-0.15395369	No
row_24	PAK6	null	null	6070	1.5	-0.15598439	No
row_25	NET1	null	null	6133	1.399999976158142	-0.15826632	No
row_26	KRT10	null	null	6484	0.8999999761581421	-0.179718	No
row_27	COL7A1	null	null	6939	0.5	-0.20836061	No
row_28	NRCAM	null	null	7112	0.30000001192092896	-0.2190767	No
row_29	CTNNBIP1	null	null	7127	0.30000001192092896	-0.2196117	No
row_30	PER2	null	null	7135	0.30000001192092896	-0.21969566	No
row_31	S100A8	null	null	7177	0.20000000298023224	-0.22209284	No
row_32	NAP1L2	null	null	7216	0.20000000298023224	-0.22429672	No
row_33	IMPA2	null	null	7264	0.20000000298023224	-0.22708052	No
row_34	DIO2	null	null	7370	0.10000000149011612	-0.23372406	No
row_35	HAL	null	null	7406	0.10000000149011612	-0.23585698	No
row_36	S100A2	null	null	7596	0.0	-0.24803561	No
row_37	TPSAB1	null	null	7658	0.0	-0.25196627	No
row_38	HLF	null	null	7689	0.0	-0.2538994	No
row_39	KLK11	null	null	7878	0.0	-0.26601356	No
row_40	FAT2	null	null	7924	0.0	-0.26891324	No
row_41	TYRP1	null	null	7962	0.0	-0.27129743	No
row_42	DSC1	null	null	7966	0.0	-0.27149072	No
row_43	KRT6A	null	null	8001	0.0	-0.27368158	No
row_44	MCOLN3	null	null	8010	0.0	-0.27419707	No
row_45	AKR1C2	null	null	8104	0.0	-0.28018972	No
row_46	CALML5	null	null	8136	0.0	-0.28218728	No
row_47	DEFB1	null	null	8210	0.0	-0.2868912	No
row_48	DSG1	null	null	8230	0.0	-0.2881155	No
row_49	FCER1A	null	null	8255	0.0	-0.289662	No
row_50	FLG	null	null	8261	0.0	-0.28998417	No
row_51	GPR87	null	null	8311	0.0	-0.2931416	No
row_52	IVL	null	null	8359	0.0	-0.29617015	No
row_53	KRT33A	null	null	8375	0.0	-0.2971367	No
row_54	NEBL	null	null	8477	0.0	-0.30364487	No
row_55	SERPINB4	null	null	8824	0.0	-0.3259401	No
row_56	SERPINB3	null	null	8825	0.0	-0.3259401	No
row_57	SPINK5	null	null	8855	0.0	-0.32780877	No
row_58	SPRR1B	null	null	8860	0.0	-0.32806653	No
row_59	TFAP2C	null	null	8896	0.0	-0.33032182	No
row_60	TFAP2B	null	null	9039	0.0	-0.3394719	No
row_61	CPA3	null	null	9040	0.0	-0.3394719	No
row_62	DSC3	null	null	9097	0.0	-0.34308037	No
row_63	KLK7	null	null	9135	0.0	-0.34546456	No
row_64	DSG3	null	null	9142	0.0	-0.34585118	No
row_65	KRT31	null	null	9157	0.0	-0.3467533	No
row_66	CALML3	null	null	9178	0.0	-0.34804204	No
row_67	VSNL1	null	null	9386	0.0	-0.36138052	No
row_68	CTSG	null	null	9420	0.0	-0.36350694	No
row_69	CSTA	null	null	9457	0.0	-0.3658267	No
row_70	SERPINB13	null	null	9604	0.0	-0.3752345	No
row_71	DPP6	null	null	9634	0.0	-0.37710318	No
row_72	PCSK2	null	null	9643	0.0	-0.3776187	No
row_73	LTF	null	null	9647	0.0	-0.377812	No
row_74	BBOX1	null	null	9679	0.0	-0.37980956	No
row_75	LPPR4	null	null	9705	0.0	-0.3814205	No
row_76	CFH	null	null	9774	0.0	-0.3858022	No
row_77	CD207	null	null	9831	0.0	-0.38941067	No
row_78	TACSTD2	null	null	9909	0.0	-0.39437234	No
row_79	IL1R2	null	null	9980	0.0	-0.39888296	No
row_80	SOX15	null	null	10002	0.0	-0.40023613	No
row_81	CST6	null	null	10005	0.0	-0.400365	No
row_82	FHOD3	null	null	10019	0.0	-0.40120268	No
row_83	ABCA12	null	null	10054	0.0	-0.40339354	No
row_84	LYPD3	null	null	10056	0.0	-0.40345797	No
row_85	BCL11A	null	null	10082	0.0	-0.4050689	No
row_86	KRT1	null	null	10089	0.0	-0.40545553	No
row_87	ARHGEF4	null	null	10187	-0.10000000149011612	-0.41158357	No
row_88	S100A9	null	null	10244	-0.10000000149011612	-0.41506967	No
row_89	KRT5	null	null	10251	-0.10000000149011612	-0.41533393	No
row_90	COL17A1	null	null	10433	-0.10000000149011612	-0.4268747	No
row_91	AQP3	null	null	10500	-0.10000000149011612	-0.43100518	No
row_92	KRT16	null	null	10524	-0.10000000149011612	-0.43236485	No
row_93	GATA3	null	null	10535	-0.10000000149011612	-0.43288687	No
row_94	ANK3	null	null	10538	-0.10000000149011612	-0.43289337	No
row_95	SCEL	null	null	10579	-0.10000000149011612	-0.43534848	No
row_96	KRT15	null	null	10616	-0.10000000149011612	-0.43754584	No
row_97	PLXNC1	null	null	10658	-0.10000000149011612	-0.44006538	No
row_98	LOR	null	null	10699	-0.10000000149011612	-0.44252053	No
row_99	GABRE	null	null	10761	-0.10000000149011612	-0.44632882	No
row_100	ZNF185	null	null	10928	-0.20000000298023224	-0.45678064	No
row_101	MATN2	null	null	10934	-0.20000000298023224	-0.4568581	No
row_102	TRIM29	null	null	10939	-0.20000000298023224	-0.4568711	No
row_103	RORA	null	null	10995	-0.20000000298023224	-0.4601704	No
row_104	PALMD	null	null	11012	-0.20000000298023224	-0.46095666	No
row_105	TMEM45A	null	null	11035	-0.20000000298023224	-0.46212953	No
row_106	FZD10	null	null	11184	-0.30000001192092896	-0.4712991	No
row_107	IRX4	null	null	11214	-0.30000001192092896	-0.4728007	No
row_108	POU2F3	null	null	11219	-0.30000001192092896	-0.47269133	No
row_109	DUOX1	null	null	11260	-0.30000001192092896	-0.4749017	No
row_110	ITPR3	null	null	11263	-0.30000001192092896	-0.4746635	No
row_111	COL4A6	null	null	11306	-0.30000001192092896	-0.47700274	No
row_112	KRT23	null	null	11398	-0.30000001192092896	-0.48249942	No
row_113	NTRK2	null	null	11470	-0.4000000059604645	-0.48658496	No
row_114	CYP26B1	null	null	11524	-0.4000000059604645	-0.48951066	No
row_115	KLK8	null	null	11528	-0.4000000059604645	-0.4892145	No
row_116	LGR5	null	null	11535	-0.4000000059604645	-0.48911163	No
row_117	SCUBE2	null	null	11553	-0.4000000059604645	-0.4897176	No
row_118	KRT14	null	null	11559	-0.4000000059604645	-0.4895503	No
row_119	ABHD2	null	null	11594	-0.4000000059604645	-0.4912517	No
row_120	ADCY2	null	null	11597	-0.4000000059604645	-0.4908911	No
row_121	PTPRZ1	null	null	11664	-0.5	-0.4945321	No
row_122	LTB4R	null	null	11764	-0.5	-0.5002995	No
row_123	TPSB2	null	null	11850	-0.6000000238418579	-0.5050425	No
row_124	CDH3	null	null	11996	-0.6000000238418579	-0.51365167	No
row_125	PPL	null	null	12065	-0.699999988079071	-0.5171768	No
row_126	GNA15	null	null	12242	-0.800000011920929	-0.5275388	No
row_127	EXPH5	null	null	12260	-0.800000011920929	-0.52765524	No
row_128	COBL	null	null	12291	-0.800000011920929	-0.5286094	No
row_129	PRSS3	null	null	12352	-0.8999999761581421	-0.53137434	No
row_130	LAMA3	null	null	12360	-0.8999999761581421	-0.53072405	No
row_131	ENPP2	null	null	12393	-0.8999999761581421	-0.5316847	No
row_132	AREG	null	null	12421	-0.8999999761581421	-0.5323232	No
row_133	ITM2A	null	null	12432	-0.8999999761581421	-0.53186625	No
row_134	KCND3	null	null	12532	-1.0	-0.5370218	No
row_135	CHN2	null	null	12584	-1.0	-0.53908443	No
row_136	DUSP7	null	null	12616	-1.100000023841858	-0.5397359	No
row_137	SERPINB5	null	null	12715	-1.2000000476837158	-0.54458237	No
row_138	TPD52L1	null	null	12800	-1.2000000476837158	-0.54852664	No
row_139	MAL	null	null	12884	-1.2999999523162842	-0.5522841	No
row_140	JAG1	null	null	12886	-1.2999999523162842	-0.55075777	No
row_141	QPCT	null	null	12946	-1.399999976158142	-0.5528464	No
row_142	SRD5A1	null	null	12971	-1.399999976158142	-0.5526797	No
row_143	ZNF750	null	null	13024	-1.5	-0.5541949	No
row_144	DNASE1L3	null	null	13041	-1.5	-0.5533904	No
row_145	NMU	null	null	13073	-1.5	-0.5535524	No
row_146	ASS1	null	null	13085	-1.5	-0.5524256	No
row_147	ANKRD57	null	null	13332	-1.7999999523162842	-0.56607455	No
row_148	CCL27	null	null	13347	-1.7999999523162842	-0.56477404	No
row_149	CLIC3	null	null	13379	-1.899999976158142	-0.56444657	No
row_150	EPHB6	null	null	13427	-1.899999976158142	-0.5651501	No
row_151	SLPI	null	null	13439	-1.899999976158142	-0.5635339	No
row_152	BCL11B	null	null	13468	-2.0	-0.56289077	No
row_153	MAF	null	null	13580	-2.0999999046325684	-0.56747353	No
row_154	EGFR	null	null	13693	-2.299999952316284	-0.571876	No
row_155	FGFR2	null	null	13828	-2.5	-0.57745135	Yes
row_156	CCRL1	null	null	13834	-2.5	-0.5747143	Yes
row_157	MMP28	null	null	13875	-2.5999999046325684	-0.5741102	Yes
row_158	CA12	null	null	13912	-2.700000047683716	-0.57312596	Yes
row_159	WNT5A	null	null	13923	-2.700000047683716	-0.57046634	Yes
row_160	EFS	null	null	14060	-2.9000000953674316	-0.5756811	Yes
row_161	GRHL2	null	null	14075	-2.9000000953674316	-0.5730345	Yes
row_162	PERP	null	null	14087	-2.9000000953674316	-0.57019466	Yes
row_163	ABLIM1	null	null	14134	-3.0	-0.5694877	Yes
row_164	ALDH2	null	null	14145	-3.0	-0.56646097	Yes
row_165	MYO6	null	null	14195	-3.0999999046325684	-0.5658249	Yes
row_166	CXADR	null	null	14214	-3.0999999046325684	-0.56319135	Yes
row_167	CDA	null	null	14224	-3.200000047683716	-0.5598555	Yes
row_168	KLF4	null	null	14285	-3.299999952316284	-0.55968356	Yes
row_169	S100A14	null	null	14322	-3.4000000953674316	-0.55784273	Yes
row_170	DSC2	null	null	14341	-3.4000000953674316	-0.55484205	Yes
row_171	NLRX1	null	null	14437	-3.700000047683716	-0.55643594	Yes
row_172	SLC2A1	null	null	14452	-3.700000047683716	-0.5528104	Yes
row_173	SFN	null	null	14484	-3.799999952316284	-0.5501579	Yes
row_174	ALDH3B2	null	null	14512	-3.9000000953674316	-0.54712534	Yes
row_175	KRT17	null	null	14517	-3.9000000953674316	-0.5426107	Yes
row_176	IRF6	null	null	14564	-4.0	-0.54068005	Yes
row_177	TUBA4A	null	null	14611	-4.099999904632568	-0.538627	Yes
row_178	EVPL	null	null	14649	-4.199999809265137	-0.5358717	Yes
row_179	KLF5	null	null	14651	-4.199999809265137	-0.5307966	Yes
row_180	SPRR1A	null	null	14825	-4.699999809265137	-0.5361929	Yes
row_181	PKP1	null	null	14887	-4.800000190734863	-0.53424984	Yes
row_182	KIT	null	null	14956	-5.099999904632568	-0.5323908	Yes
row_183	CA2	null	null	14983	-5.199999809265137	-0.5277029	Yes
row_184	PRELP	null	null	14985	-5.199999809265137	-0.52140415	Yes
row_185	BMP7	null	null	14994	-5.199999809265137	-0.51555645	Yes
row_186	CXCL14	null	null	15080	-5.599999904632568	-0.51418096	Yes
row_187	TUFT1	null	null	15100	-5.699999809265137	-0.50843024	Yes
row_188	ETS2	null	null	15108	-5.699999809265137	-0.5019063	Yes
row_189	DSP	null	null	15126	-5.800000190734863	-0.49590427	Yes
row_190	FXYD3	null	null	15130	-5.900000095367432	-0.4888778	Yes
row_191	MAP7	null	null	15177	-6.0	-0.48449978	Yes
row_192	ECHDC2	null	null	15181	-6.099999904632568	-0.47722858	Yes
row_193	ITGB4	null	null	15227	-6.300000190734863	-0.472419	Yes
row_194	KRT19	null	null	15311	-6.800000190734863	-0.46944618	Yes
row_195	PYCARD	null	null	15333	-7.0	-0.4622335	Yes
row_196	SCNN1A	null	null	15352	-7.099999904632568	-0.45470518	Yes
row_197	FGFBP1	null	null	15389	-7.400000095367432	-0.44796962	Yes
row_198	PRSS8	null	null	15441	-7.900000095367432	-0.44158876	Yes
row_199	F2RL1	null	null	15456	-8.0	-0.43270135	Yes
row_200	PKP3	null	null	15459	-8.100000381469727	-0.42291832	Yes
row_201	FCGBP	null	null	15463	-8.100000381469727	-0.41319975	Yes
row_202	EHF	null	null	15467	-8.199999809265137	-0.4033588	Yes
row_203	SDC1	null	null	15474	-8.300000190734863	-0.39358878	Yes
row_204	RAPGEFL1	null	null	15475	-8.300000190734863	-0.38343215	Yes
row_205	GJB3	null	null	15483	-8.300000190734863	-0.37372658	Yes
row_206	LY6D	null	null	15505	-8.600000381469727	-0.364556	Yes
row_207	ELMO3	null	null	15519	-8.800000190734863	-0.35462523	Yes
row_208	AP1G2	null	null	15531	-9.0	-0.3443208	Yes
row_209	STAP2	null	null	15544	-9.199999809265137	-0.3338361	Yes
row_210	GPX2	null	null	15551	-9.300000190734863	-0.3228424	Yes
row_211	SSH3	null	null	15564	-9.600000381469727	-0.31186822	Yes
row_212	MST1R	null	null	15576	-9.699999809265137	-0.30070722	Yes
row_213	ABCC3	null	null	15580	-9.800000190734863	-0.28890836	Yes
row_214	CDS1	null	null	15590	-10.0	-0.2772514	Yes
row_215	EPPK1	null	null	15597	-10.100000381469727	-0.26527873	Yes
row_216	TXNIP	null	null	15601	-10.199999809265137	-0.2529904	Yes
row_217	LSR	null	null	15620	-10.899999618530273	-0.24081203	Yes
row_218	ST14	null	null	15630	-11.300000190734863	-0.22756426	Yes
row_219	SPINT2	null	null	15640	-11.600000381469727	-0.21394938	Yes
row_220	FGFR3	null	null	15646	-11.800000190734863	-0.19983202	Yes
row_221	DGKA	null	null	15656	-12.0	-0.18572767	Yes
row_222	THBD	null	null	15664	-12.399999618530273	-0.17100497	Yes
row_223	LAMB3	null	null	15671	-12.699999809265137	-0.15585071	Yes
row_224	JUP	null	null	15672	-12.699999809265137	-0.14030984	Yes
row_225	LAD1	null	null	15673	-12.899999618530273	-0.124524236	Yes
row_226	MAPK13	null	null	15694	-14.699999809265137	-0.10782472	Yes
row_227	GSTT1	null	null	15714	-16.5	-0.088858135	Yes
row_228	CDH1	null	null	15723	-17.5	-0.06795904	Yes
row_229	PDZK1IP1	null	null	15737	-22.299999237060547	-0.04150842	Yes
row_230	RAB25	null	null	15748	-34.5	6.453582E-5	Yes
