# Supplementary material for: Immunomic, genomic and transcriptomic characterization of CT26 colorectal carcinoma
Source: BMC Genomics. 2014 Mar 13;15(1):190. doi: 10.1186/1471-2164-15-190 (PMC4007559; doi:10.1186/1471-2164-15-190)
Supplement: Supplementary file 8 — Additional file 8: Contains the Gene Pattern gene set membership and enrichment values in an html format. The file index.html is the entry point. (ZIP 13 MB) [file 12864_2013_7028_MOESM8_ESM.zip › KAMMINGA_EZH2_TARGETS.xls]

NAME	PROBE	GENE SYMBOL	GENE_TITLE	RANK IN GENE LIST	RANK METRIC SCORE	RUNNING ES	CORE ENRICHMENT
row_0	SMC4	null	null	1	76.30000305175781	0.098502435	Yes
row_1	TOP2A	null	null	8	56.0	0.17046258	Yes
row_2	MCM4	null	null	81	31.5	0.20657194	Yes
row_3	ECT2	null	null	100	30.5	0.24482676	Yes
row_4	PRIM1	null	null	116	29.0	0.28133482	Yes
row_5	RRM1	null	null	138	27.5	0.3155232	Yes
row_6	XPO1	null	null	148	27.0	0.34982955	Yes
row_7	PRC1	null	null	181	25.5	0.38073412	Yes
row_8	TFDP1	null	null	199	24.700000762939453	0.41156003	Yes
row_9	MCM3	null	null	315	21.399999618530273	0.43188486	Yes
row_10	NAP1L1	null	null	345	20.899999618530273	0.457038	Yes
row_11	NEK2	null	null	346	20.899999618530273	0.4840371	Yes
row_12	KPNA2	null	null	354	20.700000762939453	0.5103322	Yes
row_13	CDCA7	null	null	356	20.700000762939453	0.5370093	Yes
row_14	DBF4	null	null	369	20.399999618530273	0.56259865	Yes
row_15	SMC2	null	null	379	20.299999237060547	0.5882498	Yes
row_16	PCNA	null	null	386	20.200000762939453	0.6139627	Yes
row_17	TOPBP1	null	null	401	19.899999618530273	0.6387788	Yes
row_18	MKI67	null	null	414	19.700000762939453	0.6634639	Yes
row_19	MAD2L1	null	null	559	17.899999618530273	0.67742133	Yes
row_20	NUSAP1	null	null	716	16.200000762939453	0.6884189	Yes
row_21	RFC1	null	null	750	16.0	0.7069875	Yes
row_22	AURKA	null	null	799	15.600000381469727	0.72408456	Yes
row_23	HAT1	null	null	852	15.199999809265137	0.74041027	Yes
row_24	TACC3	null	null	910	14.800000190734863	0.755901	Yes
row_25	GMNN	null	null	911	14.800000190734863	0.77501994	Yes
row_26	H2AFZ	null	null	982	14.300000190734863	0.7890373	Yes
row_27	CCNB2	null	null	1155	13.199999809265137	0.79514086	Yes
row_28	MCM2	null	null	1281	12.699999809265137	0.8035903	Yes
row_29	EED	null	null	1315	12.5	0.81763756	Yes
row_30	RPA3	null	null	1621	11.199999809265137	0.81269157	Yes
row_31	CDCA5	null	null	1813	10.399999618530273	0.81396866	Yes
row_32	RBL1	null	null	1840	10.300000190734863	0.82561946	Yes
row_33	CUL2	null	null	2005	9.600000381469727	0.8275817	Yes
row_34	SETDB1	null	null	2208	9.0	0.8263501	Yes
row_35	POLE2	null	null	2300	8.800000190734863	0.83192563	Yes
row_36	AURKB	null	null	2822	7.300000190734863	0.8081924	No
row_37	AHCY	null	null	3109	6.599999904632568	0.7985134	No
row_38	PPP1CC	null	null	4111	4.599999904632568	0.74073845	No
row_39	DNTT	null	null	7537	0.0	0.52272445	No
