# Supplementary material for: Immunomic, genomic and transcriptomic characterization of CT26 colorectal carcinoma
Source: BMC Genomics. 2014 Mar 13;15(1):190. doi: 10.1186/1471-2164-15-190 (PMC4007559; doi:10.1186/1471-2164-15-190)
Supplement: Supplementary file 8 — Additional file 8: Contains the Gene Pattern gene set membership and enrichment values in an html format. The file index.html is the entry point. (ZIP 13 MB) [file 12864_2013_7028_MOESM8_ESM.zip › KEGG_CYTOKINE_CYTOKINE_RECEPTOR_INTERACTION.xls]

NAME	PROBE	GENE SYMBOL	GENE_TITLE	RANK IN GENE LIST	RANK METRIC SCORE	RUNNING ES	CORE ENRICHMENT
row_0	IL18RAP	null	null	812	15.5	-0.018240929	No
row_1	INHBA	null	null	828	15.399999618530273	0.014631653	No
row_2	CSF1	null	null	891	14.899999618530273	0.043378398	No
row_3	VEGFA	null	null	946	14.600000381469727	0.071981214	No
row_4	MET	null	null	954	14.5	0.103391476	No
row_5	GHR	null	null	1223	13.0	0.11469525	No
row_6	KITLG	null	null	1485	11.699999809265137	0.12359337	No
row_7	IL6ST	null	null	1801	10.399999618530273	0.12615693	No
row_8	IL1R1	null	null	2778	7.400000095367432	0.079554796	No
row_9	TNFRSF12A	null	null	2839	7.300000190734863	0.091730736	No
row_10	TNFRSF10A	null	null	2867	7.199999809265137	0.10581241	No
row_11	TNFSF9	null	null	3046	6.800000190734863	0.109289534	No
row_12	BMPR1A	null	null	3060	6.800000190734863	0.123394	No
row_13	ACVR1	null	null	3245	6.400000095367432	0.12560575	No
row_14	BMPR2	null	null	3553	5.699999809265137	0.11835718	No
row_15	LIF	null	null	3573	5.599999904632568	0.12943842	No
row_16	EDA2R	null	null	3738	5.300000190734863	0.13052127	No
row_17	IL7	null	null	3913	4.900000095367432	0.13008112	No
row_18	TGFBR1	null	null	4435	4.0	0.105313785	No
row_19	IFNAR1	null	null	4470	3.9000000953674316	0.11169345	No
row_20	PDGFRB	null	null	4522	3.799999952316284	0.11675845	No
row_21	IL6R	null	null	4909	3.200000047683716	0.09892835	No
row_22	FIGF	null	null	4938	3.200000047683716	0.10415634	No
row_23	TNFRSF9	null	null	5061	3.0	0.10289051	No
row_24	TNFRSF1B	null	null	5066	2.9000000953674316	0.1090051	No
row_25	ACVR2A	null	null	5259	2.5999999046325684	0.10235178	No
row_26	PDGFC	null	null	5655	2.0999999046325684	0.08152495	No
row_27	IL1RAP	null	null	5660	2.0999999046325684	0.08588169	No
row_28	IL11	null	null	5768	1.899999976158142	0.08316493	No
row_29	CCL25	null	null	5788	1.899999976158142	0.086116076	No
row_30	IL12RB1	null	null	5812	1.899999976158142	0.088809595	No
row_31	IL2RG	null	null	5893	1.7999999523162842	0.08761212	No
row_32	CLCF1	null	null	6024	1.600000023841858	0.08275478	No
row_33	VEGFB	null	null	6031	1.600000023841858	0.08588404	No
row_34	CNTF	null	null	6377	1.100000023841858	0.0660803	No
row_35	CXCL2	null	null	6388	1.100000023841858	0.06785327	No
row_36	TGFB3	null	null	6394	1.100000023841858	0.069948286	No
row_37	CCR1	null	null	6492	0.8999999761581421	0.06567828	No
row_38	TGFB1	null	null	6532	0.8999999761581421	0.06514396	No
row_39	PRL	null	null	6706	0.699999988079071	0.05553948	No
row_40	IL15	null	null	7069	0.30000001192092896	0.032882947	No
row_41	CXCL10	null	null	7089	0.30000001192092896	0.03231839	No
row_42	PPBP	null	null	7319	0.10000000149011612	0.017788671	No
row_43	TNFSF12	null	null	7384	0.10000000149011612	0.013886285	No
row_44	IL1A	null	null	7413	0.10000000149011612	0.0123025905	No
row_45	IL12RB2	null	null	7425	0.10000000149011612	0.011813833	No
row_46	IL23A	null	null	7435	0.10000000149011612	0.011453892	No
row_47	FAS	null	null	7445	0.10000000149011612	0.011093951	No
row_48	TNFRSF17	null	null	7446	0.10000000149011612	0.011313683	No
row_49	TNFRSF1A	null	null	7454	0.10000000149011612	0.011082558	No
row_50	IL24	null	null	7459	0.10000000149011612	0.011044658	No
row_51	IL6	null	null	7487	0.10000000149011612	0.009525372	No
row_52	CCL17	null	null	7491	0.10000000149011612	0.009551879	No
row_53	IL2	null	null	7503	0.10000000149011612	0.009063122	No
row_54	CSF2	null	null	7540	0.0	0.006744431	No
row_55	IFNA7	null	null	7576	0.0	0.004490148	No
row_56	EGF	null	null	7646	0.0	4.59897E-5	No
row_57	PDGFB	null	null	7657	0.0	-5.9809117E-4	No
row_58	IL19	null	null	7666	0.0	-0.0011133559	No
row_59	TNFSF18	null	null	7677	0.0	-0.0017574367	No
row_60	CSF3	null	null	7703	0.0	-0.003367639	No
row_61	INHBE	null	null	7999	0.0	-0.022368025	No
row_62	IL18R1	null	null	8018	0.0	-0.02352737	No
row_63	BMPR1B	null	null	8027	0.0	-0.024042634	No
row_64	CCL26	null	null	8144	0.0	-0.031513974	No
row_65	CD70	null	null	8147	0.0	-0.031642787	No
row_66	IFNA16	null	null	8339	0.0	-0.043944735	No
row_67	IFNA4	null	null	8340	0.0	-0.043944735	No
row_68	IFNA5	null	null	8341	0.0	-0.043944735	No
row_69	IFNB1	null	null	8342	0.0	-0.043944735	No
row_70	IFNG	null	null	8343	0.0	-0.043944735	No
row_71	IL17A	null	null	8344	0.0	-0.043944735	No
row_72	IL20	null	null	8349	0.0	-0.044202365	No
row_73	IL21	null	null	8350	0.0	-0.044202365	No
row_74	IL22	null	null	8351	0.0	-0.044202365	No
row_75	IL28A	null	null	8352	0.0	-0.044202365	No
row_76	IL3	null	null	8353	0.0	-0.044202365	No
row_77	IL4	null	null	8355	0.0	-0.044266775	No
row_78	EPO	null	null	8957	0.0	-0.082976036	No
row_79	CXCL6	null	null	8999	0.0	-0.08561677	No
row_80	IL13	null	null	9074	0.0	-0.09038296	No
row_81	TNFSF4	null	null	9152	0.0	-0.09534238	No
row_82	IL5RA	null	null	9192	0.0	-0.0978543	No
row_83	IL23R	null	null	9228	0.0	-0.100108586	No
row_84	IL5	null	null	9293	0.0	-0.1042307	No
row_85	INHBC	null	null	9327	0.0	-0.10635617	No
row_86	TNFSF8	null	null	9396	0.0	-0.110735916	No
row_87	CCL1	null	null	9434	0.0	-0.11311902	No
row_88	IL9	null	null	9455	0.0	-0.11440718	No
row_89	IL20RA	null	null	9465	0.0	-0.11498685	No
row_90	IL12B	null	null	9528	0.0	-0.118980154	No
row_91	IFNK	null	null	9548	0.0	-0.120203905	No
row_92	TPO	null	null	9550	0.0	-0.120268315	No
row_93	MPL	null	null	9581	0.0	-0.122200556	No
row_94	CCR3	null	null	9606	0.0	-0.12374635	No
row_95	FASLG	null	null	9611	0.0	-0.124003984	No
row_96	IL2RA	null	null	9614	0.0	-0.124132805	No
row_97	IL28B	null	null	9818	0.0	-0.13720764	No
row_98	CXCL3	null	null	9838	0.0	-0.1384314	No
row_99	TNFRSF8	null	null	9866	0.0	-0.14017041	No
row_100	GDF5	null	null	9878	0.0	-0.1408789	No
row_101	IL7R	null	null	9900	0.0	-0.14223148	No
row_102	IL1B	null	null	9952	0.0	-0.14551629	No
row_103	CXCL11	null	null	9974	0.0	-0.14686885	No
row_104	IL1R2	null	null	9980	0.0	-0.1471909	No
row_105	HGF	null	null	10039	0.0	-0.15092656	No
row_106	IL10	null	null	10071	0.0	-0.15292321	No
row_107	TSLP	null	null	10103	0.0	-0.15491986	No
row_108	CD40LG	null	null	10183	-0.10000000149011612	-0.15978837	No
row_109	IL17B	null	null	10246	-0.10000000149011612	-0.16356194	No
row_110	XCR1	null	null	10268	-0.10000000149011612	-0.16469479	No
row_111	PRLR	null	null	10318	-0.10000000149011612	-0.16763104	No
row_112	CCL4	null	null	10361	-0.10000000149011612	-0.17011645	No
row_113	EDA	null	null	10408	-0.10000000149011612	-0.17285949	No
row_114	CCR8	null	null	10423	-0.10000000149011612	-0.17354147	No
row_115	OSM	null	null	10430	-0.10000000149011612	-0.17370819	No
row_116	CCR9	null	null	10533	-0.10000000149011612	-0.18005808	No
row_117	CXCL9	null	null	10552	-0.10000000149011612	-0.1809977	No
row_118	TNFSF15	null	null	10559	-0.10000000149011612	-0.18116441	No
row_119	IL12A	null	null	10588	-0.10000000149011612	-0.18274811	No
row_120	TNFSF14	null	null	10622	-0.10000000149011612	-0.18465385	No
row_121	CCR4	null	null	10656	-0.10000000149011612	-0.18655957	No
row_122	IFNAR2	null	null	10770	-0.10000000149011612	-0.19361795	No
row_123	AMH	null	null	10778	-0.10000000149011612	-0.19384909	No
row_124	TNFSF11	null	null	10785	-0.10000000149011612	-0.1940158	No
row_125	CCL24	null	null	10835	-0.20000000298023224	-0.19673234	No
row_126	XCL1	null	null	10837	-0.20000000298023224	-0.19635728	No
row_127	TNFRSF11B	null	null	10866	-0.20000000298023224	-0.19772124	No
row_128	FLT3	null	null	10873	-0.20000000298023224	-0.19766822	No
row_129	OSMR	null	null	10917	-0.20000000298023224	-0.1999983	No
row_130	CCR2	null	null	10919	-0.20000000298023224	-0.19962326	No
row_131	EDAR	null	null	10936	-0.20000000298023224	-0.20021433	No
row_132	IL17RA	null	null	10980	-0.20000000298023224	-0.2025444	No
row_133	CCL7	null	null	11021	-0.20000000298023224	-0.20468126	No
row_134	IL25	null	null	11026	-0.20000000298023224	-0.20449944	No
row_135	CXCR6	null	null	11100	-0.20000000298023224	-0.20876177	No
row_136	CCL2	null	null	11114	-0.20000000298023224	-0.2091596	No
row_137	IL22RA2	null	null	11202	-0.30000001192092896	-0.2141039	No
row_138	LIFR	null	null	11290	-0.30000001192092896	-0.21904822	No
row_139	INHBB	null	null	11390	-0.30000001192092896	-0.22476542	No
row_140	LEPR	null	null	11393	-0.30000001192092896	-0.22423504	No
row_141	CCL19	null	null	11443	-0.30000001192092896	-0.22673184	No
row_142	LEP	null	null	11569	-0.4000000059604645	-0.23390393	No
row_143	TNF	null	null	11574	-0.4000000059604645	-0.23328263	No
row_144	IL9R	null	null	11614	-0.4000000059604645	-0.23491561	No
row_145	CSF3R	null	null	11640	-0.4000000059604645	-0.23564689	No
row_146	CCR6	null	null	11662	-0.5	-0.2359008	No
row_147	TGFB2	null	null	11795	-0.5	-0.24330401	No
row_148	CD27	null	null	11797	-0.5	-0.24226977	No
row_149	AMHR2	null	null	11826	-0.5	-0.24297453	No
row_150	CCL8	null	null	11845	-0.6000000238418579	-0.24281548	No
row_151	TNFRSF13C	null	null	11886	-0.6000000238418579	-0.24407342	No
row_152	CNTFR	null	null	11945	-0.6000000238418579	-0.24649069	No
row_153	IL17RB	null	null	11963	-0.6000000238418579	-0.24626724	No
row_154	CCL13	null	null	11967	-0.6000000238418579	-0.24514207	No
row_155	TNFSF10	null	null	12042	-0.699999988079071	-0.24837016	No
row_156	LTA	null	null	12091	-0.699999988079071	-0.24992362	No
row_157	FLT1	null	null	12099	-0.699999988079071	-0.24883635	No
row_158	EPOR	null	null	12120	-0.699999988079071	-0.24858639	No
row_159	CCL20	null	null	12138	-0.699999988079071	-0.2481432	No
row_160	CSF2RB	null	null	12160	-0.699999988079071	-0.24795765	No
row_161	ACVR2B	null	null	12164	-0.699999988079071	-0.24661274	No
row_162	CCL21	null	null	12271	-0.800000011920929	-0.25168216	No
row_163	CCL22	null	null	12279	-0.800000011920929	-0.25037515	No
row_164	CD40	null	null	12293	-0.800000011920929	-0.2494546	No
row_165	CXCL13	null	null	12321	-0.8999999761581421	-0.24921604	No
row_166	CRLF2	null	null	12323	-0.8999999761581421	-0.24730286	No
row_167	TNFRSF19	null	null	12338	-0.8999999761581421	-0.24622698	No
row_168	IL15RA	null	null	12590	-1.100000023841858	-0.25997636	No
row_169	TNFSF13B	null	null	12622	-1.100000023841858	-0.25955597	No
row_170	TNFRSF4	null	null	12676	-1.100000023841858	-0.26055256	No
row_171	CXCR3	null	null	12696	-1.100000023841858	-0.25935924	No
row_172	KDR	null	null	12697	-1.100000023841858	-0.25694218	No
row_173	CCR7	null	null	12772	-1.2000000476837158	-0.25907162	No
row_174	IL10RA	null	null	12837	-1.2999999523162842	-0.2603372	No
row_175	IL2RB	null	null	12898	-1.2999999523162842	-0.26134518	No
row_176	CCL28	null	null	13098	-1.600000023841858	-0.2706467	Yes
row_177	TNFRSF25	null	null	13143	-1.600000023841858	-0.26996493	Yes
row_178	IL21R	null	null	13181	-1.7000000476837158	-0.2686126	Yes
row_179	VEGFC	null	null	13182	-1.7000000476837158	-0.26487714	Yes
row_180	IL10RB	null	null	13277	-1.7000000476837158	-0.26719606	Yes
row_181	BMP2	null	null	13318	-1.7999999523162842	-0.26581722	Yes
row_182	CCL27	null	null	13347	-1.7999999523162842	-0.26366547	Yes
row_183	PDGFRA	null	null	13520	-2.0999999046325684	-0.2701293	Yes
row_184	TNFRSF13B	null	null	13554	-2.0999999046325684	-0.26764038	Yes
row_185	CTF1	null	null	13565	-2.0999999046325684	-0.26367012	Yes
row_186	CX3CR1	null	null	13586	-2.0999999046325684	-0.2603439	Yes
row_187	CCL11	null	null	13654	-2.200000047683716	-0.25982514	Yes
row_188	EGFR	null	null	13693	-2.299999952316284	-0.2572188	Yes
row_189	CCL5	null	null	13706	-2.299999952316284	-0.25293788	Yes
row_190	CCR10	null	null	13708	-2.299999952316284	-0.24794845	Yes
row_191	IL3RA	null	null	13841	-2.5	-0.250957	Yes
row_192	IL28RA	null	null	13902	-2.5999999046325684	-0.24910848	Yes
row_193	NGFR	null	null	13977	-2.700000047683716	-0.24794191	Yes
row_194	TGFBR2	null	null	14001	-2.799999952316284	-0.24327081	Yes
row_195	TNFRSF18	null	null	14017	-2.799999952316284	-0.23808444	Yes
row_196	FLT4	null	null	14141	-3.0	-0.23941468	Yes
row_197	CXCL12	null	null	14228	-3.200000047683716	-0.23792236	Yes
row_198	CSF1R	null	null	14344	-3.4000000953674316	-0.2378584	Yes
row_199	IL4R	null	null	14354	-3.5	-0.23074746	Yes
row_200	CXCR4	null	null	14374	-3.5	-0.2242806	Yes
row_201	PF4	null	null	14433	-3.700000047683716	-0.2198862	Yes
row_202	IL13RA1	null	null	14451	-3.700000047683716	-0.21285105	Yes
row_203	FLT3LG	null	null	14527	-3.9000000953674316	-0.20911212	Yes
row_204	TNFSF13	null	null	14579	-4.0	-0.20360765	Yes
row_205	LTBR	null	null	14581	-4.0	-0.1948828	Yes
row_206	IFNGR1	null	null	14640	-4.199999809265137	-0.18938972	Yes
row_207	ACVRL1	null	null	14643	-4.199999809265137	-0.1802898	Yes
row_208	LTB	null	null	14656	-4.199999809265137	-0.17183396	Yes
row_209	CXCL16	null	null	14924	-4.900000095367432	-0.17826405	Yes
row_210	ACVR1B	null	null	14954	-5.0	-0.1691453	Yes
row_211	KIT	null	null	14956	-5.099999904632568	-0.15800339	Yes
row_212	IL22RA1	null	null	14963	-5.099999904632568	-0.14718351	Yes
row_213	BMP7	null	null	14994	-5.199999809265137	-0.1376897	Yes
row_214	CXCL14	null	null	15080	-5.599999904632568	-0.1308594	Yes
row_215	CX3CL1	null	null	15197	-6.199999809265137	-0.12470736	Yes
row_216	TNFRSF14	null	null	15267	-6.5	-0.11486895	Yes
row_217	TNFRSF21	null	null	15339	-7.0	-0.104060695	Yes
row_218	IL18	null	null	15349	-7.099999904632568	-0.08903941	Yes
row_219	PDGFA	null	null	15406	-7.5	-0.07616637	Yes
row_220	IFNGR2	null	null	15487	-8.399999618530273	-0.06286154	Yes
row_221	IL11RA	null	null	15582	-9.800000190734863	-0.04738218	Yes
row_222	CSF2RA	null	null	15641	-11.600000381469727	-0.025628952	Yes
row_223	TNFRSF11A	null	null	15696	-14.800000190734863	0.0034133228	Yes
