# Supplementary material for: Immunomic, genomic and transcriptomic characterization of CT26 colorectal carcinoma
Source: BMC Genomics. 2014 Mar 13;15(1):190. doi: 10.1186/1471-2164-15-190 (PMC4007559; doi:10.1186/1471-2164-15-190)
Supplement: Supplementary file 8 — Additional file 8: Contains the Gene Pattern gene set membership and enrichment values in an html format. The file index.html is the entry point. (ZIP 13 MB) [file 12864_2013_7028_MOESM8_ESM.zip › KEGG_LYSOSOME.xls]

NAME	PROBE	GENE SYMBOL	GENE_TITLE	RANK IN GENE LIST	RANK METRIC SCORE	RUNNING ES	CORE ENRICHMENT
row_0	CTSL2	null	null	267	22.600000381469727	0.026685283	No
row_1	ASAH1	null	null	490	18.600000381469727	0.048503157	No
row_2	ATP6V1H	null	null	522	18.200000762939453	0.081764184	No
row_3	GNS	null	null	818	15.5	0.09290934	No
row_4	CLTC	null	null	1324	12.399999618530273	0.08461828	No
row_5	LAMP2	null	null	1552	11.399999618530273	0.09217363	No
row_6	M6PR	null	null	1569	11.399999618530273	0.11322607	No
row_7	AP1M1	null	null	1711	10.800000190734863	0.12512071	No
row_8	AP3B1	null	null	1755	10.600000381469727	0.14289686	No
row_9	ABCA2	null	null	1767	10.600000381469727	0.16271995	No
row_10	PPT1	null	null	1861	10.199999809265137	0.17652313	No
row_11	AP1S1	null	null	1944	9.899999618530273	0.190449	No
row_12	AP3S1	null	null	2139	9.199999809265137	0.195855	No
row_13	AGA	null	null	2198	9.0	0.20957327	No
row_14	CD63	null	null	2216	9.0	0.22591418	No
row_15	HGSNAT	null	null	2875	7.199999809265137	0.19776641	No
row_16	GNPTAB	null	null	2939	7.0	0.20729186	No
row_17	LAPTM4A	null	null	3110	6.599999904632568	0.20919822	No
row_18	AP4B1	null	null	3700	5.400000095367432	0.18197852	No
row_19	SCARB2	null	null	3746	5.300000190734863	0.18936336	No
row_20	AP3M1	null	null	3789	5.199999809265137	0.19674645	No
row_21	ARSB	null	null	3813	5.099999904632568	0.20515127	No
row_22	AP4E1	null	null	3973	4.800000190734863	0.20427561	No
row_23	CD164	null	null	4009	4.800000190734863	0.21133187	No
row_24	SUMF1	null	null	4422	4.0	0.1927233	No
row_25	GUSB	null	null	4686	3.5999999046325684	0.18287125	No
row_26	AP1G1	null	null	4753	3.5	0.18542711	No
row_27	IDS	null	null	4813	3.4000000953674316	0.18823709	No
row_28	AP4S1	null	null	4868	3.299999952316284	0.19117326	No
row_29	ACP2	null	null	4872	3.299999952316284	0.19737175	No
row_30	GLA	null	null	4878	3.299999952316284	0.20344232	No
row_31	TPP1	null	null	4991	3.0999999046325684	0.20228109	No
row_32	NAPSA	null	null	5138	2.799999952316284	0.19836402	No
row_33	CLTB	null	null	5145	2.799999952316284	0.20340237	No
row_34	LAMP3	null	null	5152	2.799999952316284	0.20844072	No
row_35	AP4M1	null	null	5469	2.299999952316284	0.19268098	No
row_36	ATP6AP1	null	null	5625	2.0999999046325684	0.18683268	No
row_37	CTSZ	null	null	5670	2.0999999046325684	0.18808474	No
row_38	MFSD8	null	null	5702	2.0	0.18997471	No
row_39	GGA2	null	null	5776	1.899999976158142	0.18898442	No
row_40	SLC11A2	null	null	5802	1.899999976158142	0.19106457	No
row_41	GALC	null	null	5888	1.7999999523162842	0.18911302	No
row_42	GGA3	null	null	6076	1.5	0.18005587	No
row_43	CTSO	null	null	6085	1.5	0.18244885	No
row_44	AP1S3	null	null	6106	1.5	0.18407424	No
row_45	ATP6V0A1	null	null	6125	1.5	0.18582755	No
row_46	LAMP1	null	null	6166	1.399999976158142	0.18597993	No
row_47	NPC1	null	null	6256	1.2999999523162842	0.18280429	No
row_48	AP3M2	null	null	6274	1.2999999523162842	0.18423426	No
row_49	ARSA	null	null	6346	1.100000023841858	0.18182273	No
row_50	CLTA	null	null	6412	1.0	0.17960134	No
row_51	PPT2	null	null	6537	0.8999999761581421	0.17341223	No
row_52	CTSB	null	null	6624	0.800000011920929	0.16946024	No
row_53	DNASE2	null	null	6719	0.699999988079071	0.16480285	No
row_54	CTSE	null	null	6917	0.5	0.15316954	No
row_55	AP3S2	null	null	6959	0.4000000059604645	0.15132149	No
row_56	NPC2	null	null	7003	0.4000000059604645	0.14934549	No
row_57	ATP6V0D1	null	null	7233	0.20000000298023224	0.13508429	No
row_58	DNASE2B	null	null	9067	0.0	0.017832315	No
row_59	CTSG	null	null	9420	0.0	-0.0046841586	No
row_60	ATP6V0D2	null	null	9735	0.0	-0.024769876	No
row_61	ATP6V0A4	null	null	9926	0.0	-0.036923654	No
row_62	CLN5	null	null	10180	-0.10000000149011612	-0.052913718	No
row_63	PSAPL1	null	null	10325	-0.10000000149011612	-0.061931353	No
row_64	AP3B2	null	null	10484	-0.10000000149011612	-0.07184453	No
row_65	CTSD	null	null	11022	-0.20000000298023224	-0.10580765	No
row_66	SMPD1	null	null	11839	-0.6000000238418579	-0.15684304	No
row_67	LIPA	null	null	12129	-0.699999988079071	-0.17397404	No
row_68	ARSG	null	null	12143	-0.699999988079071	-0.17345007	No
row_69	CTSK	null	null	12303	-0.8999999761581421	-0.18187803	No
row_70	CTNS	null	null	12552	-1.0	-0.19580542	No
row_71	MANBA	null	null	12580	-1.0	-0.19559605	No
row_72	ABCB9	null	null	12637	-1.100000023841858	-0.19704808	No
row_73	HYAL1	null	null	12651	-1.100000023841858	-0.19574952	No
row_74	GLB1	null	null	12701	-1.100000023841858	-0.19675379	No
row_75	GBA	null	null	12756	-1.2000000476837158	-0.19788425	No
row_76	CTSW	null	null	12811	-1.2999999523162842	-0.19882104	No
row_77	SLC17A5	null	null	12920	-1.399999976158142	-0.20301843	No
row_78	MCOLN1	null	null	12933	-1.399999976158142	-0.20107496	No
row_79	GALNS	null	null	13197	-1.7000000476837158	-0.21460631	No
row_80	IGF2R	null	null	13275	-1.7000000476837158	-0.21623978	No
row_81	CD68	null	null	13469	-2.0	-0.22471249	No
row_82	ATP6V0B	null	null	13543	-2.0999999046325684	-0.22531548	No
row_83	LGMN	null	null	13549	-2.0999999046325684	-0.2215687	No
row_84	ATP6V0C	null	null	13612	-2.200000047683716	-0.2212744	No
row_85	ATP6V0A2	null	null	13705	-2.299999952316284	-0.22270548	No
row_86	CLN3	null	null	13725	-2.4000000953674316	-0.2192733	No
row_87	IDUA	null	null	13802	-2.5	-0.2192936	No
row_88	NAGLU	null	null	14005	-2.799999952316284	-0.22679283	Yes
row_89	GAA	null	null	14061	-2.9000000953674316	-0.22469522	Yes
row_90	TCIRG1	null	null	14117	-3.0	-0.22240397	Yes
row_91	LAPTM4B	null	null	14118	-3.0	-0.21659452	Yes
row_92	ENTPD4	null	null	14246	-3.200000047683716	-0.21852161	Yes
row_93	GNPTG	null	null	14290	-3.299999952316284	-0.21488181	Yes
row_94	GGA1	null	null	14305	-3.299999952316284	-0.20938694	Yes
row_95	NAGPA	null	null	14348	-3.4000000953674316	-0.20548953	Yes
row_96	SLC11A1	null	null	14376	-3.5	-0.20043895	Yes
row_97	HEXA	null	null	14447	-3.700000047683716	-0.19775167	Yes
row_98	NEU1	null	null	14592	-4.099999904632568	-0.19902337	Yes
row_99	CTSC	null	null	14758	-4.5	-0.2008638	Yes
row_100	AP3D1	null	null	14853	-4.699999809265137	-0.19777523	Yes
row_101	FUCA1	null	null	14944	-5.0	-0.19384986	Yes
row_102	LAPTM5	null	null	15045	-5.400000095367432	-0.18978958	Yes
row_103	SGSH	null	null	15104	-5.699999809265137	-0.18246172	Yes
row_104	SORT1	null	null	15161	-6.0	-0.17442498	Yes
row_105	CTSH	null	null	15175	-6.0	-0.16363765	Yes
row_106	CTSF	null	null	15223	-6.300000190734863	-0.15444426	Yes
row_107	PSAP	null	null	15338	-7.0	-0.14818114	Yes
row_108	GM2A	null	null	15342	-7.0	-0.13481766	Yes
row_109	HEXB	null	null	15432	-7.800000190734863	-0.12540616	Yes
row_110	MAN2B1	null	null	15440	-7.900000095367432	-0.110555716	Yes
row_111	CTSA	null	null	15485	-8.399999618530273	-0.09710381	Yes
row_112	CTSS	null	null	15520	-8.800000190734863	-0.08223764	Yes
row_113	AP1B1	null	null	15567	-9.600000381469727	-0.066589884	Yes
row_114	ACP5	null	null	15611	-10.399999618530273	-0.049201045	Yes
row_115	NAGA	null	null	15657	-12.100000381469727	-0.028648114	Yes
row_116	AP1M2	null	null	15724	-17.799999237060547	0.0015994619	Yes
