# Supplementary material for: Immunomic, genomic and transcriptomic characterization of CT26 colorectal carcinoma
Source: BMC Genomics. 2014 Mar 13;15(1):190. doi: 10.1186/1471-2164-15-190 (PMC4007559; doi:10.1186/1471-2164-15-190)
Supplement: Supplementary file 8 — Additional file 8: Contains the Gene Pattern gene set membership and enrichment values in an html format. The file index.html is the entry point. (ZIP 13 MB) [file 12864_2013_7028_MOESM8_ESM.zip › KEGG_NEUROACTIVE_LIGAND_RECEPTOR_INTERACTION.xls]

NAME	PROBE	GENE SYMBOL	GENE_TITLE	RANK IN GENE LIST	RANK METRIC SCORE	RUNNING ES	CORE ENRICHMENT
row_0	NR3C1	null	null	1168	13.199999809265137	-0.013105449	No
row_1	GHR	null	null	1223	13.0	0.044703208	No
row_2	F2R	null	null	2440	8.399999618530273	0.005870748	No
row_3	CHRNB1	null	null	2575	8.0	0.034945324	No
row_4	P2RX3	null	null	4041	4.699999809265137	-0.03739315	No
row_5	GABBR1	null	null	4585	3.700000047683716	-0.05497402	No
row_6	PARD3	null	null	4640	3.700000047683716	-0.04101261	No
row_7	THRB	null	null	4999	3.0	-0.049960643	No
row_8	TSPO	null	null	6428	1.0	-0.13735709	No
row_9	P2RX7	null	null	6554	0.8999999761581421	-0.14117676	No
row_10	PRL	null	null	6706	0.699999988079071	-0.14761648	No
row_11	CALCRL	null	null	6853	0.5	-0.15467663	No
row_12	GRIK5	null	null	6876	0.5	-0.15373833	No
row_13	ADRA2B	null	null	7044	0.4000000059604645	-0.16262454	No
row_14	P2RY14	null	null	7245	0.20000000298023224	-0.17458232	No
row_15	GABRD	null	null	7255	0.20000000298023224	-0.17421989	No
row_16	NTSR2	null	null	7274	0.20000000298023224	-0.174438	No
row_17	LHB	null	null	7411	0.10000000149011612	-0.18273902	No
row_18	ADRA1D	null	null	7481	0.10000000149011612	-0.1867183	No
row_19	MC3R	null	null	7564	0.0	-0.1920076	No
row_20	CHRNE	null	null	7648	0.0	-0.1973614	No
row_21	TRHR	null	null	7758	0.0	-0.2043923	No
row_22	CHRNA1	null	null	7788	0.0	-0.2062629	No
row_23	GLRA2	null	null	7794	0.0	-0.20658542	No
row_24	CHRNA5	null	null	7815	0.0	-0.20787549	No
row_25	RXFP2	null	null	7821	0.0	-0.20819801	No
row_26	HRH4	null	null	7848	0.0	-0.2098751	No
row_27	PTGDR	null	null	7881	0.0	-0.21193923	No
row_28	GRM3	null	null	7901	0.0	-0.21316479	No
row_29	GRM8	null	null	7911	0.0	-0.21374533	No
row_30	GRIN2A	null	null	7969	0.0	-0.21742204	No
row_31	CHRNB3	null	null	7973	0.0	-0.21761554	No
row_32	CHRNA9	null	null	7989	0.0	-0.2185831	No
row_33	GABRG1	null	null	8000	0.0	-0.21922813	No
row_34	MC1R	null	null	8028	0.0	-0.22096974	No
row_35	BRS3	null	null	8130	0.0	-0.2274846	No
row_36	CALCR	null	null	8135	0.0	-0.22774261	No
row_37	CGA	null	null	8158	0.0	-0.2291617	No
row_38	CHRM5	null	null	8159	0.0	-0.2291617	No
row_39	DRD5	null	null	8229	0.0	-0.23361245	No
row_40	FSHB	null	null	8272	0.0	-0.2363216	No
row_41	FSHR	null	null	8273	0.0	-0.2363216	No
row_42	GABRA2	null	null	8276	0.0	-0.23645061	No
row_43	GABRA4	null	null	8277	0.0	-0.23645061	No
row_44	GABRA5	null	null	8278	0.0	-0.23645061	No
row_45	GABRA6	null	null	8279	0.0	-0.23645061	No
row_46	GABRB1	null	null	8280	0.0	-0.23645061	No
row_47	GHSR	null	null	8289	0.0	-0.23696664	No
row_48	GLRA1	null	null	8295	0.0	-0.23728916	No
row_49	GLRA3	null	null	8296	0.0	-0.23728916	No
row_50	GNRHR	null	null	8305	0.0	-0.23780519	No
row_51	GPR50	null	null	8310	0.0	-0.2380632	No
row_52	GRM5	null	null	8314	0.0	-0.23825671	No
row_53	HTR1A	null	null	8333	0.0	-0.23941778	No
row_54	HTR2C	null	null	8334	0.0	-0.23941778	No
row_55	MTNR1B	null	null	8469	0.0	-0.24806127	No
row_56	TAAR1	null	null	8872	0.0	-0.27399173	No
row_57	TAAR2	null	null	8873	0.0	-0.27399173	No
row_58	TAAR5	null	null	8875	0.0	-0.27405623	No
row_59	TAAR6	null	null	8876	0.0	-0.27405623	No
row_60	TAAR8	null	null	8877	0.0	-0.27405623	No
row_61	TAAR9	null	null	8878	0.0	-0.27405623	No
row_62	GRID2	null	null	8979	0.0	-0.28050658	No
row_63	HTR5A	null	null	8989	0.0	-0.28108713	No
row_64	GABRB2	null	null	8991	0.0	-0.28115162	No
row_65	HRH1	null	null	8993	0.0	-0.28121614	No
row_66	LHCGR	null	null	9014	0.0	-0.2825062	No
row_67	PLG	null	null	9037	0.0	-0.2839253	No
row_68	GABRG2	null	null	9048	0.0	-0.28457034	No
row_69	GABRA1	null	null	9055	0.0	-0.28495735	No
row_70	RXFP1	null	null	9086	0.0	-0.28689244	No
row_71	CHRNG	null	null	9101	0.0	-0.2877955	No
row_72	NPFFR2	null	null	9150	0.0	-0.29089168	No
row_73	GABRQ	null	null	9159	0.0	-0.2914077	No
row_74	CHRND	null	null	9168	0.0	-0.29192373	No
row_75	MTNR1A	null	null	9273	0.0	-0.29863212	No
row_76	GABBR2	null	null	9284	0.0	-0.29927716	No
row_77	GRM1	null	null	9338	0.0	-0.30269584	No
row_78	HTR2A	null	null	9366	0.0	-0.30443746	No
row_79	UTS2R	null	null	9367	0.0	-0.30443746	No
row_80	NPY5R	null	null	9385	0.0	-0.305534	No
row_81	HCRTR2	null	null	9388	0.0	-0.30566302	No
row_82	DRD1	null	null	9397	0.0	-0.30617905	No
row_83	CTSG	null	null	9420	0.0	-0.3075981	No
row_84	GRIK1	null	null	9427	0.0	-0.30798516	No
row_85	GRIN2B	null	null	9447	0.0	-0.30921072	No
row_86	TSHB	null	null	9452	0.0	-0.30946872	No
row_87	GRIA2	null	null	9468	0.0	-0.31043628	No
row_88	GABRR1	null	null	9476	0.0	-0.3108878	No
row_89	GRIN2C	null	null	9484	0.0	-0.31133935	No
row_90	NMUR2	null	null	9495	0.0	-0.31198436	No
row_91	MC4R	null	null	9554	0.0	-0.3157256	No
row_92	GRIK2	null	null	9560	0.0	-0.31604812	No
row_93	CRHR1	null	null	9570	0.0	-0.31662863	No
row_94	CHRNA6	null	null	9576	0.0	-0.31695116	No
row_95	GRM2	null	null	9597	0.0	-0.31824124	No
row_96	OPRM1	null	null	9605	0.0	-0.31869274	No
row_97	MC5R	null	null	9630	0.0	-0.32024083	No
row_98	HTR7	null	null	9637	0.0	-0.32062787	No
row_99	AGTR2	null	null	9655	0.0	-0.3217244	No
row_100	HTR1F	null	null	9658	0.0	-0.32185343	No
row_101	GPR156	null	null	9676	0.0	-0.32295	No
row_102	NMBR	null	null	9686	0.0	-0.32353052	No
row_103	GABRG3	null	null	9715	0.0	-0.32533664	No
row_104	HRH3	null	null	9732	0.0	-0.3263687	No
row_105	MC2R	null	null	9747	0.0	-0.32727173	No
row_106	CHRNA2	null	null	9763	0.0	-0.3282393	No
row_107	HTR1D	null	null	9834	0.0	-0.33275455	No
row_108	GRM6	null	null	9840	0.0	-0.33307707	No
row_109	GHRHR	null	null	9841	0.0	-0.33307707	No
row_110	MAS1	null	null	9910	0.0	-0.33746332	No
row_111	CHRNA4	null	null	9912	0.0	-0.3375278	No
row_112	GRIA1	null	null	9936	0.0	-0.3390114	No
row_113	GABRB3	null	null	9971	0.0	-0.34120452	No
row_114	ADORA3	null	null	10011	0.0	-0.34372017	No
row_115	DRD2	null	null	10026	0.0	-0.3446232	No
row_116	CCKBR	null	null	10084	0.0	-0.34829992	No
row_117	GLRB	null	null	10106	0.0	-0.3496545	No
row_118	FPR1	null	null	10156	-0.10000000149011612	-0.3523437	No
row_119	NPBWR1	null	null	10190	-0.10000000149011612	-0.35400084	No
row_120	GABRP	null	null	10218	-0.10000000149011612	-0.35527098	No
row_121	P2RX5	null	null	10220	-0.10000000149011612	-0.354864	No
row_122	GRIN1	null	null	10279	-0.10000000149011612	-0.35813373	No
row_123	GABRR2	null	null	10290	-0.10000000149011612	-0.3583073	No
row_124	PRLR	null	null	10318	-0.10000000149011612	-0.35957742	No
row_125	P2RY10	null	null	10322	-0.10000000149011612	-0.35929945	No
row_126	ADRA1A	null	null	10328	-0.10000000149011612	-0.3591505	No
row_127	PTGFR	null	null	10339	-0.10000000149011612	-0.35932407	No
row_128	GZMA	null	null	10340	-0.10000000149011612	-0.35885257	No
row_129	GRIA4	null	null	10348	-0.10000000149011612	-0.35883263	No
row_130	GABRA3	null	null	10349	-0.10000000149011612	-0.35836115	No
row_131	OPRK1	null	null	10357	-0.10000000149011612	-0.3583412	No
row_132	GRID1	null	null	10369	-0.10000000149011612	-0.35857928	No
row_133	AVPR2	null	null	10377	-0.10000000149011612	-0.3585593	No
row_134	GRIA3	null	null	10424	-0.10000000149011612	-0.36105502	No
row_135	GRM7	null	null	10450	-0.10000000149011612	-0.36219612	No
row_136	CRHR2	null	null	10452	-0.10000000149011612	-0.36178914	No
row_137	TACR3	null	null	10461	-0.10000000149011612	-0.3618337	No
row_138	HTR6	null	null	10490	-0.10000000149011612	-0.36316833	No
row_139	CYSLTR1	null	null	10497	-0.10000000149011612	-0.36308387	No
row_140	CYSLTR2	null	null	10507	-0.10000000149011612	-0.36319295	No
row_141	HRH2	null	null	10527	-0.10000000149011612	-0.36394703	No
row_142	GRM4	null	null	10561	-0.10000000149011612	-0.36560416	No
row_143	PRLHR	null	null	10601	-0.10000000149011612	-0.36764833	No
row_144	SCTR	null	null	10620	-0.10000000149011612	-0.36833793	No
row_145	DRD3	null	null	10688	-0.10000000149011612	-0.37218818	No
row_146	DRD4	null	null	10713	-0.10000000149011612	-0.37326482	No
row_147	GLP1R	null	null	10729	-0.10000000149011612	-0.37376088	No
row_148	GRIN2D	null	null	10741	-0.10000000149011612	-0.37399894	No
row_149	GABRE	null	null	10761	-0.10000000149011612	-0.37475303	No
row_150	GCGR	null	null	10768	-0.10000000149011612	-0.3746686	No
row_151	TRPV1	null	null	10796	-0.10000000149011612	-0.3759387	No
row_152	TSHR	null	null	10809	-0.20000000298023224	-0.3757698	No
row_153	GRIK4	null	null	10811	-0.20000000298023224	-0.37489134	No
row_154	GALR3	null	null	10878	-0.20000000298023224	-0.37820566	No
row_155	OXTR	null	null	10880	-0.20000000298023224	-0.3773272	No
row_156	OPRL1	null	null	10930	-0.20000000298023224	-0.3795449	No
row_157	GALR1	null	null	10975	-0.20000000298023224	-0.38144013	No
row_158	CHRNA7	null	null	11004	-0.20000000298023224	-0.38230327	No
row_159	AVPR1B	null	null	11056	-0.20000000298023224	-0.38465002	No
row_160	ADRA1B	null	null	11074	-0.20000000298023224	-0.38480362	No
row_161	CHRNA10	null	null	11083	-0.20000000298023224	-0.3843767	No
row_162	HTR2B	null	null	11086	-0.20000000298023224	-0.38356274	No
row_163	HTR1B	null	null	11107	-0.20000000298023224	-0.38390988	No
row_164	F2RL2	null	null	11120	-0.20000000298023224	-0.38374096	No
row_165	GRPR	null	null	11139	-0.20000000298023224	-0.38395908	No
row_166	NPY2R	null	null	11142	-0.20000000298023224	-0.38314515	No
row_167	SSTR5	null	null	11181	-0.30000001192092896	-0.38418186	No
row_168	SSTR3	null	null	11204	-0.30000001192092896	-0.3841865	No
row_169	F2	null	null	11305	-0.30000001192092896	-0.38922244	No
row_170	TACR1	null	null	11308	-0.30000001192092896	-0.387937	No
row_171	LEPR	null	null	11393	-0.30000001192092896	-0.3919409	Yes
row_172	CHRM4	null	null	11404	-0.30000001192092896	-0.39117151	Yes
row_173	NPFFR1	null	null	11432	-0.30000001192092896	-0.39149868	Yes
row_174	GRIK3	null	null	11436	-0.30000001192092896	-0.39027777	Yes
row_175	CNR1	null	null	11468	-0.4000000059604645	-0.39039147	Yes
row_176	ADORA2B	null	null	11483	-0.4000000059604645	-0.38940862	Yes
row_177	P2RY13	null	null	11489	-0.4000000059604645	-0.38784525	Yes
row_178	GPR83	null	null	11552	-0.4000000059604645	-0.38995856	Yes
row_179	LEP	null	null	11569	-0.4000000059604645	-0.38910472	Yes
row_180	BDKRB1	null	null	11619	-0.4000000059604645	-0.3903795	Yes
row_181	OPRD1	null	null	11624	-0.4000000059604645	-0.3887516	Yes
row_182	GRIN3A	null	null	11635	-0.4000000059604645	-0.38751072	Yes
row_183	NTSR1	null	null	11651	-0.4000000059604645	-0.3865924	Yes
row_184	CNR2	null	null	11682	-0.5	-0.38617012	Yes
row_185	GIPR	null	null	11698	-0.5	-0.3847803	Yes
row_186	SSTR4	null	null	11739	-0.5	-0.38500306	Yes
row_187	LTB4R	null	null	11764	-0.5	-0.38419378	Yes
row_188	ADRB2	null	null	11843	-0.6000000238418579	-0.3863962	Yes
row_189	CHRNB2	null	null	11866	-0.6000000238418579	-0.38498643	Yes
row_190	LTB4R2	null	null	11943	-0.6000000238418579	-0.38705984	Yes
row_191	GLP2R	null	null	11954	-0.6000000238418579	-0.384876	Yes
row_192	GRIN3B	null	null	11964	-0.6000000238418579	-0.3826277	Yes
row_193	C3AR1	null	null	11965	-0.6000000238418579	-0.37979883	Yes
row_194	NPY1R	null	null	12054	-0.699999988079071	-0.38217482	Yes
row_195	MCHR1	null	null	12108	-0.699999988079071	-0.3822932	Yes
row_196	EDNRB	null	null	12155	-0.699999988079071	-0.38196003	Yes
row_197	PTGER2	null	null	12243	-0.800000011920929	-0.38380003	Yes
row_198	ADRA2C	null	null	12250	-0.800000011920929	-0.38041526	Yes
row_199	ADORA1	null	null	12252	-0.800000011920929	-0.37670794	Yes
row_200	CHRM3	null	null	12254	-0.800000011920929	-0.37300065	Yes
row_201	P2RX1	null	null	12305	-0.8999999761581421	-0.37198254	Yes
row_202	VIPR2	null	null	12317	-0.8999999761581421	-0.36844882	Yes
row_203	PRSS3	null	null	12352	-0.8999999761581421	-0.36639866	Yes
row_204	PRSS1	null	null	12370	-0.8999999761581421	-0.36325192	Yes
row_205	PRSS2	null	null	12387	-0.8999999761581421	-0.3600407	Yes
row_206	PTGIR	null	null	12396	-0.8999999761581421	-0.35631347	Yes
row_207	AVPR1A	null	null	12399	-0.8999999761581421	-0.35219917	Yes
row_208	NMUR1	null	null	12483	-1.0	-0.35283822	Yes
row_209	P2RY2	null	null	12549	-1.0	-0.3523162	Yes
row_210	ADORA2A	null	null	12713	-1.2000000476837158	-0.35717258	Yes
row_211	CHRNA3	null	null	12753	-1.2000000476837158	-0.35403052	Yes
row_212	CCKAR	null	null	12831	-1.2999999523162842	-0.3528681	Yes
row_213	HCRTR1	null	null	12888	-1.2999999523162842	-0.35035113	Yes
row_214	CHRM2	null	null	12903	-1.2999999523162842	-0.345125	Yes
row_215	HTR4	null	null	12993	-1.399999976158142	-0.34426516	Yes
row_216	P2RY4	null	null	13016	-1.5	-0.3386121	Yes
row_217	AGTR1	null	null	13128	-1.600000023841858	-0.3382284	Yes
row_218	EDNRA	null	null	13135	-1.600000023841858	-0.3310718	Yes
row_219	ADCYAP1R1	null	null	13187	-1.7000000476837158	-0.3263464	Yes
row_220	KISS1R	null	null	13212	-1.7000000476837158	-0.3198794	Yes
row_221	GALR2	null	null	13227	-1.7000000476837158	-0.31276736	Yes
row_222	THRA	null	null	13286	-1.7999999523162842	-0.30802202	Yes
row_223	CHRNB4	null	null	13371	-1.899999976158142	-0.30448228	Yes
row_224	P2RX2	null	null	13509	-2.0	-0.30388975	Yes
row_225	SSTR2	null	null	13633	-2.200000047683716	-0.30145124	Yes
row_226	CHRM1	null	null	13644	-2.200000047683716	-0.29172382	Yes
row_227	PTAFR	null	null	13676	-2.299999952316284	-0.28287947	Yes
row_228	F2RL3	null	null	13786	-2.4000000953674316	-0.27859494	Yes
row_229	ADRB1	null	null	13803	-2.5	-0.26784012	Yes
row_230	BDKRB2	null	null	13805	-2.5	-0.25611773	Yes
row_231	PTGER3	null	null	13814	-2.5	-0.24484685	Yes
row_232	PPYR1	null	null	13845	-2.5999999046325684	-0.2345236	Yes
row_233	C5AR1	null	null	13884	-2.5999999046325684	-0.22471637	Yes
row_234	P2RY1	null	null	14216	-3.0999999046325684	-0.23145132	Yes
row_235	PTGER4	null	null	14532	-3.9000000953674316	-0.2333824	Yes
row_236	ADRB3	null	null	14670	-4.300000190734863	-0.22194594	Yes
row_237	P2RY6	null	null	14706	-4.300000190734863	-0.20393011	Yes
row_238	ADRA2A	null	null	14754	-4.5	-0.18574537	Yes
row_239	GPR35	null	null	14764	-4.5	-0.1651095	Yes
row_240	TBXA2R	null	null	14827	-4.699999809265137	-0.14694937	Yes
row_241	TACR2	null	null	14856	-4.699999809265137	-0.1265961	Yes
row_242	SSTR1	null	null	15216	-6.300000190734863	-0.12004993	Yes
row_243	PTGER1	null	null	15335	-7.0	-0.094658054	Yes
row_244	F2RL1	null	null	15456	-8.0	-0.06468043	Yes
row_245	P2RX4	null	null	15498	-8.5	-0.02724963	Yes
row_246	VIPR1	null	null	15540	-9.199999809265137	0.013481495	Yes
