# Supplementary material for: Immunomic, genomic and transcriptomic characterization of CT26 colorectal carcinoma
Source: BMC Genomics. 2014 Mar 13;15(1):190. doi: 10.1186/1471-2164-15-190 (PMC4007559; doi:10.1186/1471-2164-15-190)
Supplement: Supplementary file 8 — Additional file 8: Contains the Gene Pattern gene set membership and enrichment values in an html format. The file index.html is the entry point. (ZIP 13 MB) [file 12864_2013_7028_MOESM8_ESM.zip › KIM_RESPONSE_TO_TSA_AND_DECITABINE_UP.xls]

NAME	PROBE	GENE SYMBOL	GENE_TITLE	RANK IN GENE LIST	RANK METRIC SCORE	RUNNING ES	CORE ENRICHMENT
row_0	NEFM	null	null	12	50.900001525878906	0.106661834	No
row_1	TRIP6	null	null	1123	13.399999618530273	0.06395379	No
row_2	SAT1	null	null	1523	11.5	0.062707596	No
row_3	NEFL	null	null	1544	11.5	0.08570034	No
row_4	GCHFR	null	null	1587	11.300000190734863	0.10686395	No
row_5	DNAJB9	null	null	1827	10.300000190734863	0.11331785	No
row_6	NXT2	null	null	1952	9.899999618530273	0.12628232	No
row_7	LXN	null	null	2009	9.600000381469727	0.14296256	No
row_8	CDKN1A	null	null	2165	9.100000381469727	0.15225595	No
row_9	IFI27	null	null	2622	7.900000095367432	0.13976619	No
row_10	HTATIP2	null	null	2685	7.699999809265137	0.15205255	No
row_11	SERPINF1	null	null	2990	6.900000095367432	0.14717335	No
row_12	LAMC2	null	null	5100	2.9000000953674316	0.018413031	No
row_13	FGD6	null	null	5427	2.4000000953674316	0.0026291376	No
row_14	NDUFA2	null	null	5636	2.0999999046325684	-0.006241248	No
row_15	IL1RAP	null	null	5660	2.0999999046325684	-0.0032799633	No
row_16	S100A3	null	null	6047	1.600000023841858	-0.024589632	No
row_17	RNASET2	null	null	6340	1.2000000476837158	-0.04073177	No
row_18	PARD6A	null	null	6437	1.0	-0.044760853	No
row_19	TSGA10	null	null	6882	0.5	-0.07210156	No
row_20	DNALI1	null	null	7067	0.30000001192092896	-0.083236106	No
row_21	TES	null	null	7158	0.30000001192092896	-0.08835887	No
row_22	FBXO2	null	null	7311	0.10000000149011612	-0.09786897	No
row_23	KRT86	null	null	7328	0.10000000149011612	-0.09868119	No
row_24	CABYR	null	null	7455	0.10000000149011612	-0.10652845	No
row_25	IL24	null	null	7459	0.10000000149011612	-0.10650926	No
row_26	S100A2	null	null	7596	0.0	-0.115207136	No
row_27	SERPINI1	null	null	7609	0.0	-0.1159746	No
row_28	CYP24A1	null	null	8019	0.0	-0.14213218	No
row_29	CD70	null	null	8147	0.0	-0.15025446	No
row_30	MAGEA4	null	null	8442	0.0	-0.16905724	No
row_31	MAGEB1	null	null	8444	0.0	-0.16912118	No
row_32	MAGEB2	null	null	8447	0.0	-0.16924909	No
row_33	FAM50B	null	null	9194	0.0	-0.2169595	No
row_34	SLC25A31	null	null	9222	0.0	-0.21868628	No
row_35	CPA4	null	null	9401	0.0	-0.23007028	No
row_36	TRIM58	null	null	9472	0.0	-0.23454712	No
row_37	FADS3	null	null	9598	0.0	-0.24254149	No
row_38	HSD17B6	null	null	9615	0.0	-0.24356477	No
row_39	STAG3	null	null	9861	0.0	-0.25923374	No
row_40	KCNV2	null	null	9891	0.0	-0.26108843	No
row_41	TACSTD2	null	null	9909	0.0	-0.26217568	No
row_42	IL1R2	null	null	9980	0.0	-0.26665252	No
row_43	CST6	null	null	10005	0.0	-0.26818743	No
row_44	NMB	null	null	10045	0.0	-0.27068168	No
row_45	COLEC11	null	null	10177	-0.10000000149011612	-0.27884874	No
row_46	HSD17B1	null	null	10454	-0.10000000149011612	-0.29628924	No
row_47	AQP3	null	null	10500	-0.10000000149011612	-0.29895616	No
row_48	CSPG5	null	null	10701	-0.10000000149011612	-0.3115361	No
row_49	NINJ2	null	null	10932	-0.20000000298023224	-0.3258236	No
row_50	TSPYL5	null	null	10977	-0.20000000298023224	-0.3282155	No
row_51	WISP2	null	null	11285	-0.30000001192092896	-0.34721652	No
row_52	KRT23	null	null	11398	-0.30000001192092896	-0.3537463	No
row_53	ARL14	null	null	11603	-0.4000000059604645	-0.3659489	No
row_54	RND2	null	null	11955	-0.6000000238418579	-0.3871307	No
row_55	PPL	null	null	12065	-0.699999988079071	-0.39262438	No
row_56	RPP25	null	null	12086	-0.699999988079071	-0.39242607	No
row_57	PSCA	null	null	12187	-0.800000011920929	-0.39713308	No
row_58	HYAL1	null	null	12651	-1.100000023841858	-0.4244226	No
row_59	TPD52L1	null	null	12800	-1.2000000476837158	-0.4313552	No
row_60	HNF4G	null	null	12926	-1.399999976158142	-0.43639475	No
row_61	VAMP8	null	null	12956	-1.399999976158142	-0.43529463	No
row_62	HIST1H2BC	null	null	12985	-1.399999976158142	-0.43413052	No
row_63	SLC27A2	null	null	13127	-1.600000023841858	-0.4397712	No
row_64	MAP1LC3B	null	null	13300	-1.7999999523162842	-0.4469724	No
row_65	CLIC3	null	null	13379	-1.899999976158142	-0.44795075	Yes
row_66	TOB1	null	null	13383	-1.899999976158142	-0.4441325	Yes
row_67	ICAM2	null	null	13385	-1.899999976158142	-0.44018632	Yes
row_68	CYP3A5	null	null	13415	-1.899999976158142	-0.4380309	Yes
row_69	FKBP1B	null	null	13440	-1.899999976158142	-0.43555567	Yes
row_70	HCLS1	null	null	13478	-2.0	-0.43370083	Yes
row_71	LGMN	null	null	13549	-2.0999999046325684	-0.4337454	Yes
row_72	HIST1H2BD	null	null	13709	-2.299999952316284	-0.43905988	Yes
row_73	COL3A1	null	null	13760	-2.4000000953674316	-0.4371922	Yes
row_74	ATF3	null	null	13829	-2.5	-0.43626466	Yes
row_75	BIK	null	null	13901	-2.5999999046325684	-0.4353179	Yes
row_76	SLC6A8	null	null	13906	-2.5999999046325684	-0.4300862	Yes
row_77	TAC1	null	null	13930	-2.700000047683716	-0.42585856	Yes
row_78	ISG20	null	null	13963	-2.700000047683716	-0.4222065	Yes
row_79	CDO1	null	null	13968	-2.700000047683716	-0.41676372	Yes
row_80	HN1	null	null	13980	-2.700000047683716	-0.41176862	Yes
row_81	MYO5C	null	null	13983	-2.700000047683716	-0.4061979	Yes
row_82	MUC1	null	null	14055	-2.9000000953674316	-0.404618	Yes
row_83	GDF15	null	null	14074	-2.9000000953674316	-0.39964846	Yes
row_84	CXADR	null	null	14214	-3.0999999046325684	-0.40199536	Yes
row_85	CDA	null	null	14224	-3.200000047683716	-0.39581704	Yes
row_86	IRF7	null	null	14385	-3.5	-0.39866275	Yes
row_87	MUC13	null	null	14428	-3.700000047683716	-0.39353967	Yes
row_88	TM7SF2	null	null	14430	-3.700000047683716	-0.3857944	Yes
row_89	SFN	null	null	14484	-3.799999952316284	-0.38116378	Yes
row_90	KRT17	null	null	14517	-3.9000000953674316	-0.374979	Yes
row_91	HSPA2	null	null	14518	-3.9000000953674316	-0.36674768	Yes
row_92	PECAM1	null	null	14557	-3.9000000953674316	-0.36094666	Yes
row_93	IFI30	null	null	14652	-4.199999809265137	-0.35809392	Yes
row_94	CDCP1	null	null	14707	-4.300000190734863	-0.35247192	Yes
row_95	FUCA1	null	null	14944	-5.0	-0.35701233	Yes
row_96	RHOF	null	null	14951	-5.0	-0.3468431	Yes
row_97	FAAH	null	null	14961	-5.099999904632568	-0.33665463	Yes
row_98	TGM2	null	null	15062	-5.5	-0.33144188	Yes
row_99	MAP7	null	null	15177	-6.0	-0.32606918	Yes
row_100	CLU	null	null	15225	-6.300000190734863	-0.3157783	Yes
row_101	TSPAN1	null	null	15280	-6.599999904632568	-0.30530193	Yes
row_102	KRT19	null	null	15311	-6.800000190734863	-0.29286855	Yes
row_103	IL18	null	null	15349	-7.099999904632568	-0.28024966	Yes
row_104	F2RL1	null	null	15456	-8.0	-0.2701441	Yes
row_105	PDE2A	null	null	15480	-8.300000190734863	-0.25409713	Yes
row_106	SMPD3	null	null	15555	-9.5	-0.23877916	Yes
row_107	NR1I2	null	null	15578	-9.699999809265137	-0.21971339	Yes
row_108	SST	null	null	15599	-10.199999809265137	-0.19946443	Yes
row_109	LAMB3	null	null	15671	-12.699999809265137	-0.17720068	Yes
row_110	CLDN7	null	null	15700	-15.300000190734863	-0.14669931	Yes
row_111	CNN1	null	null	15718	-16.899999618530273	-0.112117484	Yes
row_112	KRT7	null	null	15742	-26.100000381469727	-0.058501914	Yes
row_113	ISYNA1	null	null	15744	-27.899999618530273	3.1973526E-4	Yes
