# Supplementary material for: Immunomic, genomic and transcriptomic characterization of CT26 colorectal carcinoma
Source: BMC Genomics. 2014 Mar 13;15(1):190. doi: 10.1186/1471-2164-15-190 (PMC4007559; doi:10.1186/1471-2164-15-190)
Supplement: Supplementary file 8 — Additional file 8: Contains the Gene Pattern gene set membership and enrichment values in an html format. The file index.html is the entry point. (ZIP 13 MB) [file 12864_2013_7028_MOESM8_ESM.zip › MORI_IMMATURE_B_LYMPHOCYTE_DN.xls]

NAME	PROBE	GENE SYMBOL	GENE_TITLE	RANK IN GENE LIST	RANK METRIC SCORE	RUNNING ES	CORE ENRICHMENT
row_0	SMC4	null	null	1	76.30000305175781	0.057261482	Yes
row_1	TOP2A	null	null	8	56.0	0.098952115	Yes
row_2	CKS1B	null	null	48	35.599998474121094	0.12320945	Yes
row_3	LIG1	null	null	104	30.0	0.14223811	Yes
row_4	PRIM1	null	null	116	29.0	0.16332407	Yes
row_5	CALM2	null	null	124	28.299999237060547	0.18413946	Yes
row_6	ANP32E	null	null	135	27.700000762939453	0.20431255	Yes
row_7	RRM1	null	null	138	27.5	0.22484604	Yes
row_8	TUBB	null	null	153	26.799999237060547	0.24408762	Yes
row_9	LGALS1	null	null	158	26.700000762939453	0.26389238	Yes
row_10	MCM6	null	null	163	26.600000381469727	0.28362203	Yes
row_11	CCNA2	null	null	178	25.600000381469727	0.30196205	Yes
row_12	PRC1	null	null	181	25.5	0.3209929	Yes
row_13	TMPO	null	null	203	24.5	0.33805963	Yes
row_14	CKAP5	null	null	210	24.299999237060547	0.35593358	Yes
row_15	HMMR	null	null	246	23.200000762939453	0.37112993	Yes
row_16	MTHFD2	null	null	255	22.899999618530273	0.3878244	Yes
row_17	CDC20	null	null	284	22.200000762939453	0.40271628	Yes
row_18	EZH2	null	null	286	22.0	0.41918135	Yes
row_19	MCM7	null	null	290	21.899999618530273	0.43544364	Yes
row_20	MCM3	null	null	315	21.399999618530273	0.4499898	Yes
row_21	HMGB1	null	null	323	21.200000762939453	0.46547085	Yes
row_22	NEK2	null	null	346	20.899999618530273	0.47976902	Yes
row_23	KPNA2	null	null	354	20.700000762939453	0.49487442	Yes
row_24	CDCA7	null	null	356	20.700000762939453	0.5103628	Yes
row_25	SMC2	null	null	379	20.299999237060547	0.52421016	Yes
row_26	PCNA	null	null	386	20.200000762939453	0.53900373	Yes
row_27	MKI67	null	null	414	19.700000762939453	0.55208117	Yes
row_28	RAD51	null	null	427	19.399999618530273	0.56589067	Yes
row_29	NCAPH	null	null	459	19.0	0.5781868	Yes
row_30	DNMT1	null	null	555	17.899999618530273	0.5855713	Yes
row_31	DUT	null	null	658	16.799999237060547	0.59168243	Yes
row_32	NUSAP1	null	null	716	16.200000762939453	0.6002153	Yes
row_33	RAN	null	null	752	15.899999618530273	0.60992706	Yes
row_34	HMGN2	null	null	822	15.399999618530273	0.61709285	Yes
row_35	XRCC6	null	null	827	15.399999618530273	0.6284078	Yes
row_36	DTL	null	null	936	14.699999809265137	0.6325582	Yes
row_37	MELK	null	null	1077	13.699999809265137	0.63391465	Yes
row_38	RRM2	null	null	1084	13.699999809265137	0.6438247	Yes
row_39	PREP	null	null	1098	13.600000381469727	0.6532127	Yes
row_40	CCNB2	null	null	1155	13.199999809265137	0.6595555	Yes
row_41	UCK2	null	null	1161	13.199999809265137	0.6691537	Yes
row_42	RBBP4	null	null	1179	13.100000381469727	0.67791075	Yes
row_43	E2F8	null	null	1210	13.0	0.6857629	Yes
row_44	PRDX4	null	null	1246	12.800000190734863	0.6931456	Yes
row_45	MCM10	null	null	1264	12.699999809265137	0.7016021	Yes
row_46	HMGB2	null	null	1279	12.699999809265137	0.71025014	Yes
row_47	MCM2	null	null	1281	12.699999809265137	0.719728	Yes
row_48	H2AFV	null	null	1310	12.5	0.7273321	Yes
row_49	SMARCA5	null	null	1341	12.300000190734863	0.7346583	Yes
row_50	TTK	null	null	1430	11.899999618530273	0.7379817	Yes
row_51	DCK	null	null	1603	11.199999809265137	0.73541725	Yes
row_52	PCK2	null	null	1665	11.0	0.73978794	Yes
row_53	CENPA	null	null	1762	10.600000381469727	0.74162394	Yes
row_54	TUBA1A	null	null	1792	10.5	0.7476616	Yes
row_55	CDCA5	null	null	1813	10.399999618530273	0.7541986	Yes
row_56	LMNB1	null	null	1916	10.0	0.75520086	Yes
row_57	SLBP	null	null	1951	9.899999618530273	0.76046854	Yes
row_58	CDKN2C	null	null	1988	9.699999809265137	0.76545835	Yes
row_59	HMGB3	null	null	1996	9.699999809265137	0.7722993	Yes
row_60	U2AF1	null	null	2010	9.600000381469727	0.77868205	Yes
row_61	STMN1	null	null	2088	9.399999618530273	0.7808293	Yes
row_62	IQGAP3	null	null	2092	9.399999618530273	0.7877002	Yes
row_63	CDKN1A	null	null	2165	9.100000381469727	0.7899412	Yes
row_64	CENPL	null	null	2261	8.899999618530273	0.7905638	Yes
row_65	CCNB1	null	null	2266	8.899999618530273	0.7969952	Yes
row_66	CBX1	null	null	2359	8.600000381469727	0.79758394	Yes
row_67	CDCA3	null	null	2591	7.900000095367432	0.788774	No
row_68	SMARCA4	null	null	2647	7.800000190734863	0.79112345	No
row_69	UBE2C	null	null	2879	7.199999809265137	0.78178763	No
row_70	CDKN3	null	null	2917	7.099999904632568	0.7847602	No
row_71	RAD54L	null	null	3132	6.599999904632568	0.7760587	No
row_72	CHEK1	null	null	3593	5.599999904632568	0.75090307	No
row_73	SLC29A1	null	null	3927	4.900000095367432	0.7333283	No
row_74	SLC16A1	null	null	4053	4.699999809265137	0.7288804	No
row_75	TXN	null	null	5081	2.9000000953674316	0.66550326	No
row_76	ACTN4	null	null	5359	2.5	0.6496999	No
row_77	RAG1	null	null	8983	0.0	0.4184348	No
row_78	IGLL1	null	null	9066	0.0	0.41320053	No
row_79	CCND3	null	null	11484	-0.4000000059604645	0.2592179	No
row_80	ENPEP	null	null	12224	-0.800000011920929	0.21264674	No
row_81	H2AFX	null	null	14159	-3.0	0.09144862	No
row_82	GSN	null	null	15151	-5.900000095367432	0.032623373	No
row_83	RAMP1	null	null	15374	-7.300000190734863	0.023937155	No
