# Supplementary material for: Immunomic, genomic and transcriptomic characterization of CT26 colorectal carcinoma
Source: BMC Genomics. 2014 Mar 13;15(1):190. doi: 10.1186/1471-2164-15-190 (PMC4007559; doi:10.1186/1471-2164-15-190)
Supplement: Supplementary file 8 — Additional file 8: Contains the Gene Pattern gene set membership and enrichment values in an html format. The file index.html is the entry point. (ZIP 13 MB) [file 12864_2013_7028_MOESM8_ESM.zip › MORI_LARGE_PRE_BII_LYMPHOCYTE_UP.xls]

NAME	PROBE	GENE SYMBOL	GENE_TITLE	RANK IN GENE LIST	RANK METRIC SCORE	RUNNING ES	CORE ENRICHMENT
row_0	SMC4	null	null	1	76.30000305175781	0.056880727	Yes
row_1	TOP2A	null	null	8	56.0	0.09829197	Yes
row_2	ANAPC5	null	null	38	37.900001525878906	0.12472688	Yes
row_3	CKS1B	null	null	48	35.599998474121094	0.15072164	Yes
row_4	RAD21	null	null	86	31.399999618530273	0.17179488	Yes
row_5	LIG1	null	null	104	30.0	0.19309965	Yes
row_6	CALM2	null	null	124	28.299999237060547	0.21300805	Yes
row_7	ANP32E	null	null	135	27.700000762939453	0.23304303	Yes
row_8	RRM1	null	null	138	27.5	0.2534393	Yes
row_9	TUBB	null	null	153	26.799999237060547	0.2725473	Yes
row_10	LGALS1	null	null	158	26.700000762939453	0.2922189	Yes
row_11	MCM6	null	null	163	26.600000381469727	0.31181586	Yes
row_12	UBE2S	null	null	177	25.600000381469727	0.33009207	Yes
row_13	CCNA2	null	null	178	25.600000381469727	0.34919798	Yes
row_14	PRC1	null	null	181	25.5	0.36810163	Yes
row_15	TMPO	null	null	203	24.5	0.38504633	Yes
row_16	RANGAP1	null	null	220	24.0	0.401937	Yes
row_17	HMMR	null	null	246	23.200000762939453	0.4176562	Yes
row_18	CDC20	null	null	284	22.200000762939453	0.43186328	Yes
row_19	MCM7	null	null	290	21.899999618530273	0.44788867	Yes
row_20	MCM3	null	null	315	21.399999618530273	0.4623283	Yes
row_21	HMGB1	null	null	323	21.200000762939453	0.47770366	Yes
row_22	KIF23	null	null	337	21.0	0.4925468	Yes
row_23	KPNA2	null	null	354	20.700000762939453	0.5069746	Yes
row_24	CDCA7	null	null	356	20.700000762939453	0.52235967	Yes
row_25	SMC2	null	null	379	20.299999237060547	0.53610605	Yes
row_26	CENPE	null	null	391	20.100000381469727	0.55040514	Yes
row_27	MKI67	null	null	414	19.700000762939453	0.56370366	Yes
row_28	NCAPH	null	null	459	19.0	0.57507575	Yes
row_29	KIF22	null	null	461	18.899999618530273	0.58911747	Yes
row_30	PSMC1	null	null	493	18.600000381469727	0.60102063	Yes
row_31	IDE	null	null	521	18.299999237060547	0.6129552	Yes
row_32	BUB3	null	null	533	18.100000381469727	0.6257617	Yes
row_33	DUT	null	null	658	16.799999237060547	0.63038623	Yes
row_34	RACGAP1	null	null	682	16.600000381469727	0.64130735	Yes
row_35	RAN	null	null	752	15.899999618530273	0.6487703	Yes
row_36	AURKA	null	null	799	15.600000381469727	0.6574772	Yes
row_37	HMGN2	null	null	822	15.399999618530273	0.66756654	Yes
row_38	XRCC6	null	null	827	15.399999618530273	0.6788047	Yes
row_39	DTL	null	null	936	14.699999809265137	0.6828831	Yes
row_40	MELK	null	null	1077	13.699999809265137	0.68417287	Yes
row_41	RRM2	null	null	1084	13.699999809265137	0.6940146	Yes
row_42	CCNB2	null	null	1155	13.199999809265137	0.69939864	Yes
row_43	RBBP4	null	null	1179	13.100000381469727	0.70770764	Yes
row_44	E2F8	null	null	1210	13.0	0.7154952	Yes
row_45	PRDX4	null	null	1246	12.800000190734863	0.7228145	Yes
row_46	MCM2	null	null	1281	12.699999809265137	0.7301229	Yes
row_47	H2AFV	null	null	1310	12.5	0.737665	Yes
row_48	PPP2R5C	null	null	1333	12.399999618530273	0.74551535	Yes
row_49	ASF1B	null	null	1372	12.199999809265137	0.75219536	Yes
row_50	TTK	null	null	1430	11.899999618530273	0.75743884	Yes
row_51	MCM5	null	null	1526	11.5	0.7599587	Yes
row_52	CENPA	null	null	1762	10.600000381469727	0.75287193	Yes
row_53	TUBA1A	null	null	1792	10.5	0.75885755	Yes
row_54	NUCKS1	null	null	1798	10.399999618530273	0.7663002	Yes
row_55	CDCA5	null	null	1813	10.399999618530273	0.7731685	Yes
row_56	SMARCC1	null	null	1873	10.199999809265137	0.7770156	Yes
row_57	LMNB1	null	null	1916	10.0	0.7817984	Yes
row_58	SLBP	null	null	1951	9.899999618530273	0.7870171	Yes
row_59	CDKN2C	null	null	1988	9.699999809265137	0.7919589	Yes
row_60	HMGB3	null	null	1996	9.699999809265137	0.79875153	Yes
row_61	MYBL2	null	null	2007	9.600000381469727	0.80527806	Yes
row_62	STMN1	null	null	2088	9.399999618530273	0.8071879	Yes
row_63	CDKN1A	null	null	2165	9.100000381469727	0.8091291	Yes
row_64	CENPL	null	null	2261	8.899999618530273	0.8097085	Yes
row_65	CCNB1	null	null	2266	8.899999618530273	0.8160955	Yes
row_66	CBX1	null	null	2359	8.600000381469727	0.8166424	Yes
row_67	CDCA3	null	null	2591	7.900000095367432	0.8077959	No
row_68	SMARCA4	null	null	2647	7.800000190734863	0.81010705	No
row_69	CDKN3	null	null	2917	7.099999904632568	0.79823834	No
row_70	SLC29A1	null	null	3927	4.900000095367432	0.73750067	No
row_71	THOC4	null	null	4495	3.9000000953674316	0.7042252	No
row_72	TXN	null	null	5081	2.9000000953674316	0.6690547	No
row_73	FANCC	null	null	6296	1.2000000476837158	0.59247243	No
row_74	LGALS9	null	null	8006	0.0	0.4834036	No
row_75	IGLL1	null	null	9066	0.0	0.41581792	No
row_76	SLC12A3	null	null	9217	0.0	0.40624487	No
row_77	ENPEP	null	null	12224	-0.800000011920929	0.21499816	No
row_78	ZNF358	null	null	14024	-2.799999952316284	0.10227516	No
row_79	H2AFX	null	null	14159	-3.0	0.09596222	No
row_80	RAMP1	null	null	15374	-7.300000190734863	0.023932565	No
