# Supplementary material for: Immunomic, genomic and transcriptomic characterization of CT26 colorectal carcinoma
Source: BMC Genomics. 2014 Mar 13;15(1):190. doi: 10.1186/1471-2164-15-190 (PMC4007559; doi:10.1186/1471-2164-15-190)
Supplement: Supplementary file 8 — Additional file 8: Contains the Gene Pattern gene set membership and enrichment values in an html format. The file index.html is the entry point. (ZIP 13 MB) [file 12864_2013_7028_MOESM8_ESM.zip › PID_AURORA_B_PATHWAY.xls]

NAME	PROBE	GENE SYMBOL	GENE_TITLE	RANK IN GENE LIST	RANK METRIC SCORE	RUNNING ES	CORE ENRICHMENT
row_0	SMC4	null	null	1	76.30000305175781	0.11146977	Yes
row_1	NPM1	null	null	36	38.0	0.16485325	Yes
row_2	NSUN2	null	null	42	37.099998474121094	0.21876685	Yes
row_3	NCAPD2	null	null	55	35.0	0.26916522	Yes
row_4	CUL3	null	null	63	33.79999923706055	0.3181277	Yes
row_5	KIF20A	null	null	77	31.899999618530273	0.3639309	Yes
row_6	PSMA3	null	null	245	23.200000762939453	0.38721526	Yes
row_7	INCENP	null	null	260	22.700000762939453	0.4195065	Yes
row_8	KIF23	null	null	337	21.0	0.4453667	Yes
row_9	BUB1	null	null	360	20.600000381469727	0.47407904	Yes
row_10	SMC2	null	null	379	20.299999237060547	0.50260746	Yes
row_11	NCAPH	null	null	459	19.0	0.5253532	Yes
row_12	VIM	null	null	503	18.5	0.54965925	Yes
row_13	BIRC5	null	null	507	18.399999618530273	0.57636493	Yes
row_14	NCL	null	null	508	18.399999618530273	0.6032616	Yes
row_15	NCAPG	null	null	524	18.200000762939453	0.62891126	Yes
row_16	PPP2R5D	null	null	607	17.299999237060547	0.648981	Yes
row_17	RACGAP1	null	null	682	16.600000381469727	0.66853666	Yes
row_18	RASA1	null	null	696	16.399999618530273	0.6916824	Yes
row_19	AURKA	null	null	799	15.600000381469727	0.7079942	Yes
row_20	SGOL1	null	null	857	15.100000381469727	0.72643924	Yes
row_21	NDC80	null	null	878	15.0	0.7470929	Yes
row_22	RHOA	null	null	956	14.5	0.7633879	Yes
row_23	CDCA8	null	null	1017	14.100000381469727	0.7801802	Yes
row_24	KIF2C	null	null	1036	14.0	0.79949945	Yes
row_25	CBX5	null	null	1058	13.800000190734863	0.81833535	Yes
row_26	PEBP1	null	null	1458	11.800000190734863	0.8101897	Yes
row_27	EVI5	null	null	1525	11.5	0.8227995	Yes
row_28	CENPA	null	null	1762	10.600000381469727	0.82327396	Yes
row_29	STMN1	null	null	2088	9.399999618530273	0.81632984	No
row_30	AURKB	null	null	2822	7.300000190734863	0.78034854	No
row_31	PPP1CC	null	null	4111	4.599999904632568	0.70509714	No
row_32	KLHL9	null	null	4189	4.400000095367432	0.7066282	No
row_33	TACC1	null	null	6521	0.8999999761581421	0.55958587	No
row_34	AURKC	null	null	7817	0.0	0.47716478	No
row_35	KLHL13	null	null	11392	-0.30000001192092896	0.25013384	No
row_36	MYLK	null	null	14958	-5.099999904632568	0.03069225	No
row_37	DES	null	null	15681	-13.399999618530273	0.0043278877	No
