# Supplementary material for: Immunomic, genomic and transcriptomic characterization of CT26 colorectal carcinoma
Source: BMC Genomics. 2014 Mar 13;15(1):190. doi: 10.1186/1471-2164-15-190 (PMC4007559; doi:10.1186/1471-2164-15-190)
Supplement: Supplementary file 8 — Additional file 8: Contains the Gene Pattern gene set membership and enrichment values in an html format. The file index.html is the entry point. (ZIP 13 MB) [file 12864_2013_7028_MOESM8_ESM.zip › REACTOME_BIOLOGICAL_OXIDATIONS.xls]

NAME	PROBE	GENE SYMBOL	GENE_TITLE	RANK IN GENE LIST	RANK METRIC SCORE	RUNNING ES	CORE ENRICHMENT
row_0	UGDH	null	null	76	32.0	0.0740145	No
row_1	CYP51A1	null	null	390	20.100000381469727	0.10353675	No
row_2	PTGS2	null	null	421	19.600000381469727	0.1499293	No
row_3	ADH7	null	null	698	16.399999618530273	0.17269829	No
row_4	MAT2A	null	null	1336	12.399999618530273	0.16251561	No
row_5	PAPSS1	null	null	1619	11.199999809265137	0.17208344	No
row_6	PTGS1	null	null	1732	10.699999809265137	0.19129328	No
row_7	UGP2	null	null	1799	10.399999618530273	0.21270615	No
row_8	MAT2B	null	null	1891	10.100000381469727	0.23178037	No
row_9	GSTO1	null	null	1995	9.699999809265137	0.24910103	No
row_10	GCLC	null	null	2200	9.0	0.2582356	No
row_11	GSTA4	null	null	2779	7.400000095367432	0.2395026	No
row_12	AHCY	null	null	3109	6.599999904632568	0.23472555	No
row_13	NNMT	null	null	3216	6.400000095367432	0.24372023	No
row_14	MGST2	null	null	3855	5.099999904632568	0.21547998	No
row_15	MTR	null	null	3857	5.0	0.22774039	No
row_16	GSTP1	null	null	4141	4.5	0.2207296	No
row_17	OPLAH	null	null	4314	4.199999809265137	0.2200797	No
row_18	CYP39A1	null	null	4491	3.9000000953674316	0.2184345	No
row_19	MAOA	null	null	4971	3.0999999046325684	0.19543529	No
row_20	CNDP2	null	null	5188	2.700000047683716	0.18827353	No
row_21	SMOX	null	null	5654	2.0999999046325684	0.16370499	No
row_22	NAT1	null	null	5674	2.0999999046325684	0.16766585	No
row_23	TPMT	null	null	6110	1.5	0.14353742	No
row_24	GSTO2	null	null	6162	1.399999976158142	0.14372592	No
row_25	BPNT1	null	null	6343	1.100000023841858	0.13492317	No
row_26	GCLM	null	null	6379	1.100000023841858	0.13539568	No
row_27	CYP27B1	null	null	6800	0.6000000238418579	0.11000836	No
row_28	SLC35D1	null	null	7302	0.10000000149011612	0.078207254	No
row_29	CYP46A1	null	null	7339	0.10000000149011612	0.07615092	No
row_30	CYP2U1	null	null	7372	0.10000000149011612	0.074350454	No
row_31	GSTA5	null	null	7539	0.0	0.063731894	No
row_32	NAT2	null	null	7722	0.0	0.05208985	No
row_33	CYP26A1	null	null	7774	0.0	0.04882752	No
row_34	CYP3A7	null	null	7820	0.0	0.045948997	No
row_35	UGT2B17	null	null	7831	0.0	0.045309324	No
row_36	CYP7A1	null	null	7872	0.0	0.042750634	No
row_37	ADH4	null	null	7898	0.0	0.041151453	No
row_38	CYP1A1	null	null	7946	0.0	0.03814499	No
row_39	CYP26C1	null	null	7975	0.0	0.03635391	No
row_40	CYP24A1	null	null	8019	0.0	0.033603318	No
row_41	CYP3A4	null	null	8023	0.0	0.033411413	No
row_42	CYP17A1	null	null	8034	0.0	0.032771744	No
row_43	CYP11B2	null	null	8197	0.0	0.022409048	No
row_44	CYP11B1	null	null	8198	0.0	0.022409048	No
row_45	CYP19A1	null	null	8199	0.0	0.022409048	No
row_46	CYP2B6	null	null	8200	0.0	0.022409048	No
row_47	CYP2C19	null	null	8201	0.0	0.022409048	No
row_48	GLYAT	null	null	8298	0.0	0.016268192	No
row_49	SULT1E1	null	null	8869	0.0	-0.020193141	No
row_50	SULT2A1	null	null	8870	0.0	-0.020193141	No
row_51	CYP2A13	null	null	9027	0.0	-0.030172031	No
row_52	CYP1A2	null	null	9065	0.0	-0.03253882	No
row_53	FMO3	null	null	9073	0.0	-0.032986593	No
row_54	CYP4F8	null	null	9078	0.0	-0.03324246	No
row_55	ACSM1	null	null	9094	0.0	-0.03420197	No
row_56	UGT2A1	null	null	9203	0.0	-0.041110434	No
row_57	CYP4A11	null	null	9242	0.0	-0.04354119	No
row_58	CYP2C9	null	null	9267	0.0	-0.0450764	No
row_59	UGT2B28	null	null	9329	0.0	-0.048978403	No
row_60	CYP11A1	null	null	9339	0.0	-0.04955411	No
row_61	CYP21A2	null	null	9416	0.0	-0.05441562	No
row_62	CYP3A43	null	null	9678	0.0	-0.071111076	No
row_63	CYP8B1	null	null	10168	-0.10000000149011612	-0.10214457	No
row_64	MAT1A	null	null	10178	-0.10000000149011612	-0.10247379	No
row_65	TBXAS1	null	null	10196	-0.10000000149011612	-0.10331474	No
row_66	UGT2B7	null	null	10236	-0.10000000149011612	-0.10556298	No
row_67	CYP1B1	null	null	10464	-0.10000000149011612	-0.11983706	No
row_68	POMC	null	null	10894	-0.20000000298023224	-0.14678603	No
row_69	GGT1	null	null	11138	-0.20000000298023224	-0.1618371	No
row_70	CYP7B1	null	null	11388	-0.30000001192092896	-0.17702548	No
row_71	FMO2	null	null	11411	-0.30000001192092896	-0.17769329	No
row_72	CYP2R1	null	null	11493	-0.4000000059604645	-0.1818887	No
row_73	CYP26B1	null	null	11524	-0.4000000059604645	-0.18282177	No
row_74	CYP2E1	null	null	11701	-0.5	-0.19284756	No
row_75	PAOX	null	null	11719	-0.5	-0.19270256	No
row_76	FMO1	null	null	11729	-0.5	-0.19204584	No
row_77	GSTA3	null	null	12030	-0.699999988079071	-0.2095106	No
row_78	MAOB	null	null	12706	-1.100000023841858	-0.24997713	No
row_79	SULT1B1	null	null	12899	-1.2999999523162842	-0.2590545	No
row_80	COMT	null	null	12975	-1.399999976158142	-0.26040122	No
row_81	ACSS2	null	null	13050	-1.5	-0.26143748	No
row_82	SULT4A1	null	null	13114	-1.600000023841858	-0.26152363	No
row_83	CYP2J2	null	null	13397	-1.899999976158142	-0.27487913	No
row_84	CYP3A5	null	null	13415	-1.899999976158142	-0.2712833	No
row_85	CYP4F3	null	null	13496	-2.0	-0.27147093	No
row_86	CYP4B1	null	null	13578	-2.0999999046325684	-0.27147603	No
row_87	CYP2C8	null	null	13595	-2.0999999046325684	-0.2673233	No
row_88	SULT1C2	null	null	13650	-2.200000047683716	-0.26535478	No
row_89	UGT1A6	null	null	13764	-2.4000000953674316	-0.2666674	No
row_90	UGT1A1	null	null	14006	-2.799999952316284	-0.27518183	Yes
row_91	CYP2C18	null	null	14105	-3.0	-0.27405602	Yes
row_92	UGT1A3	null	null	14131	-3.0	-0.26826057	Yes
row_93	UGT1A7	null	null	14137	-3.0	-0.26118577	Yes
row_94	UGT1A4	null	null	14140	-3.0	-0.25391906	Yes
row_95	ALDH2	null	null	14145	-3.0	-0.24678032	Yes
row_96	GSTM1	null	null	14300	-3.299999952316284	-0.24849719	Yes
row_97	CYP2W1	null	null	14493	-3.799999952316284	-0.25141236	Yes
row_98	GSTM4	null	null	14539	-3.9000000953674316	-0.24467789	Yes
row_99	GSTM5	null	null	14612	-4.099999904632568	-0.23917754	Yes
row_100	GSS	null	null	14700	-4.300000190734863	-0.23414372	Yes
row_101	MGST1	null	null	14718	-4.400000095367432	-0.22438571	Yes
row_102	PTGIS	null	null	14729	-4.400000095367432	-0.21417993	Yes
row_103	CYP2F1	null	null	14772	-4.5	-0.20577462	Yes
row_104	ALDH1A1	null	null	14938	-5.0	-0.20400484	Yes
row_105	CYP4F12	null	null	14991	-5.199999809265137	-0.19451378	Yes
row_106	CYP27A1	null	null	15066	-5.5	-0.18569055	Yes
row_107	ACSS1	null	null	15247	-6.400000095367432	-0.18142945	Yes
row_108	CYP2S1	null	null	15383	-7.300000190734863	-0.17207143	Yes
row_109	UGT2B10	null	null	15398	-7.5	-0.15448041	Yes
row_110	ADH1C	null	null	15410	-7.599999904632568	-0.13645099	Yes
row_111	SULT2B1	null	null	15411	-7.599999904632568	-0.117717944	Yes
row_112	CYP2D6	null	null	15438	-7.900000095367432	-0.099908575	Yes
row_113	PAPSS2	null	null	15445	-7.900000095367432	-0.08081986	Yes
row_114	CYP4F2	null	null	15546	-9.300000190734863	-0.06429324	Yes
row_115	SULT1A1	null	null	15697	-14.899999618530273	-0.03716169	Yes
row_116	MGST3	null	null	15712	-16.399999618530273	0.002366724	Yes
