# Supplementary material for: Immunomic, genomic and transcriptomic characterization of CT26 colorectal carcinoma
Source: BMC Genomics. 2014 Mar 13;15(1):190. doi: 10.1186/1471-2164-15-190 (PMC4007559; doi:10.1186/1471-2164-15-190)
Supplement: Supplementary file 8 — Additional file 8: Contains the Gene Pattern gene set membership and enrichment values in an html format. The file index.html is the entry point. (ZIP 13 MB) [file 12864_2013_7028_MOESM8_ESM.zip › REACTOME_CLASS_A1_RHODOPSIN_LIKE_RECEPTORS.xls]

NAME	PROBE	GENE SYMBOL	GENE_TITLE	RANK IN GENE LIST	RANK METRIC SCORE	RUNNING ES	CORE ENRICHMENT
row_0	ANXA1	null	null	697	16.399999618530273	0.009226804	No
row_1	HEBP1	null	null	1978	9.699999809265137	-0.04132505	No
row_2	F2R	null	null	2440	8.399999618530273	-0.043311838	No
row_3	PMCH	null	null	3480	5.800000190734863	-0.091200836	No
row_4	CCL25	null	null	5788	1.899999976158142	-0.2338258	No
row_5	GNRH1	null	null	6126	1.5	-0.2506189	No
row_6	PROKR1	null	null	6193	1.399999976158142	-0.2502508	No
row_7	CXCL2	null	null	6388	1.100000023841858	-0.2591362	No
row_8	CCR1	null	null	6492	0.8999999761581421	-0.26280916	No
row_9	GPR44	null	null	6826	0.6000000238418579	-0.28231928	No
row_10	ADRA2B	null	null	7044	0.4000000059604645	-0.2950033	No
row_11	CXCL10	null	null	7089	0.30000001192092896	-0.29685155	No
row_12	NPFF	null	null	7140	0.30000001192092896	-0.29908708	No
row_13	P2RY14	null	null	7245	0.20000000298023224	-0.30513862	No
row_14	NTSR2	null	null	7274	0.20000000298023224	-0.30628473	No
row_15	PPBP	null	null	7319	0.10000000149011612	-0.30879414	No
row_16	LHB	null	null	7411	0.10000000149011612	-0.3143372	No
row_17	OXT	null	null	7433	0.10000000149011612	-0.31536207	No
row_18	ADRA1D	null	null	7481	0.10000000149011612	-0.3180651	No
row_19	CCL17	null	null	7491	0.10000000149011612	-0.31831545	No
row_20	UTS2	null	null	7534	0.0	-0.32102636	No
row_21	GHRL	null	null	7558	0.0	-0.3225109	No
row_22	MC3R	null	null	7564	0.0	-0.3228336	No
row_23	PROK1	null	null	7579	0.0	-0.32373723	No
row_24	OPN1SW	null	null	7624	0.0	-0.32657725	No
row_25	TRHR	null	null	7758	0.0	-0.33516175	No
row_26	RXFP2	null	null	7821	0.0	-0.33916357	No
row_27	NPS	null	null	7825	0.0	-0.3393572	No
row_28	HRH4	null	null	7848	0.0	-0.3407772	No
row_29	PTGDR	null	null	7881	0.0	-0.34284264	No
row_30	MC1R	null	null	8028	0.0	-0.35226625	No
row_31	BRS3	null	null	8130	0.0	-0.35878533	No
row_32	CGA	null	null	8158	0.0	-0.36052805	No
row_33	CHRM5	null	null	8159	0.0	-0.36052805	No
row_34	DRD5	null	null	8229	0.0	-0.36498168	No
row_35	FSHB	null	null	8272	0.0	-0.3676926	No
row_36	FSHR	null	null	8273	0.0	-0.3676926	No
row_37	GAST	null	null	8284	0.0	-0.36833805	No
row_38	GHSR	null	null	8289	0.0	-0.36859623	No
row_39	GNRHR	null	null	8305	0.0	-0.36956438	No
row_40	HTR1A	null	null	8333	0.0	-0.3713071	No
row_41	HTR2C	null	null	8334	0.0	-0.3713071	No
row_42	MTNR1B	null	null	8469	0.0	-0.3799562	No
row_43	NMS	null	null	8485	0.0	-0.38092437	No
row_44	NPSR1	null	null	8488	0.0	-0.38105345	No
row_45	OPN1LW	null	null	8753	0.0	-0.3980934	No
row_46	OPN4	null	null	8754	0.0	-0.3980934	No
row_47	RLN2	null	null	8804	0.0	-0.4012561	No
row_48	TAAR1	null	null	8872	0.0	-0.40558067	No
row_49	TAAR2	null	null	8873	0.0	-0.40558067	No
row_50	TAAR5	null	null	8875	0.0	-0.40564522	No
row_51	TAAR6	null	null	8876	0.0	-0.40564522	No
row_52	TAAR8	null	null	8877	0.0	-0.40564522	No
row_53	UTS2D	null	null	8934	0.0	-0.40925974	No
row_54	KNG1	null	null	8986	0.0	-0.41255155	No
row_55	HTR5A	null	null	8989	0.0	-0.41268066	No
row_56	HRH1	null	null	8993	0.0	-0.41287428	No
row_57	CXCL6	null	null	8999	0.0	-0.413197	No
row_58	LHCGR	null	null	9014	0.0	-0.41410065	No
row_59	OPN5	null	null	9015	0.0	-0.41410065	No
row_60	RXFP1	null	null	9086	0.0	-0.4186188	No
row_61	PROKR2	null	null	9145	0.0	-0.42236245	No
row_62	NPFFR2	null	null	9150	0.0	-0.42262062	No
row_63	TRH	null	null	9182	0.0	-0.42462152	No
row_64	MTNR1A	null	null	9273	0.0	-0.4304306	No
row_65	TAC3	null	null	9300	0.0	-0.43210876	No
row_66	RGR	null	null	9347	0.0	-0.43507785	No
row_67	HTR2A	null	null	9366	0.0	-0.43623966	No
row_68	UTS2R	null	null	9367	0.0	-0.43623966	No
row_69	NPY5R	null	null	9385	0.0	-0.43733695	No
row_70	HCRTR2	null	null	9388	0.0	-0.43746603	No
row_71	DRD1	null	null	9397	0.0	-0.43798238	No
row_72	TSHB	null	null	9452	0.0	-0.44146785	No
row_73	NMUR2	null	null	9495	0.0	-0.44417873	No
row_74	MC4R	null	null	9554	0.0	-0.44792238	No
row_75	RHO	null	null	9573	0.0	-0.4490842	No
row_76	OPRM1	null	null	9605	0.0	-0.4510851	No
row_77	CCR3	null	null	9606	0.0	-0.4510851	No
row_78	MC5R	null	null	9630	0.0	-0.45256963	No
row_79	HTR7	null	null	9637	0.0	-0.4529569	No
row_80	AGTR2	null	null	9655	0.0	-0.45405418	No
row_81	HTR1F	null	null	9658	0.0	-0.45418325	No
row_82	NMBR	null	null	9686	0.0	-0.45592597	No
row_83	RXFP3	null	null	9707	0.0	-0.4572169	No
row_84	C5	null	null	9718	0.0	-0.45786235	No
row_85	HRH3	null	null	9732	0.0	-0.45870143	No
row_86	MC2R	null	null	9747	0.0	-0.45960507	No
row_87	RRH	null	null	9788	0.0	-0.46218687	No
row_88	HTR1D	null	null	9834	0.0	-0.4650914	No
row_89	CXCL3	null	null	9838	0.0	-0.46528503	No
row_90	AVP	null	null	9946	0.0	-0.4721914	No
row_91	CXCL11	null	null	9974	0.0	-0.4739341	No
row_92	ADORA3	null	null	10011	0.0	-0.47625774	No
row_93	DRD2	null	null	10026	0.0	-0.47716138	No
row_94	NMB	null	null	10045	0.0	-0.4783232	No
row_95	CCKBR	null	null	10084	0.0	-0.48077592	No
row_96	RLN3	null	null	10099	0.0	-0.48167956	No
row_97	FPR1	null	null	10156	-0.10000000149011612	-0.4849635	No
row_98	NPBWR1	null	null	10190	-0.10000000149011612	-0.4867629	No
row_99	XCR1	null	null	10268	-0.10000000149011612	-0.49140233	No
row_100	P2RY10	null	null	10322	-0.10000000149011612	-0.49449265	No
row_101	ADRA1A	null	null	10328	-0.10000000149011612	-0.4944848	No
row_102	PTGFR	null	null	10339	-0.10000000149011612	-0.49479967	No
row_103	OPRK1	null	null	10357	-0.10000000149011612	-0.49556637	No
row_104	CCL4	null	null	10361	-0.10000000149011612	-0.49542943	No
row_105	AVPR2	null	null	10377	-0.10000000149011612	-0.49606702	No
row_106	PNOC	null	null	10385	-0.10000000149011612	-0.49618825	No
row_107	NPW	null	null	10389	-0.10000000149011612	-0.4960513	No
row_108	CCR8	null	null	10423	-0.10000000149011612	-0.49785075	No
row_109	GPR77	null	null	10438	-0.10000000149011612	-0.49842378	No
row_110	RXFP4	null	null	10457	-0.10000000149011612	-0.49925503	No
row_111	TACR3	null	null	10461	-0.10000000149011612	-0.4991181	No
row_112	HTR6	null	null	10490	-0.10000000149011612	-0.5005948	No
row_113	CYSLTR1	null	null	10497	-0.10000000149011612	-0.5006515	No
row_114	CYSLTR2	null	null	10507	-0.10000000149011612	-0.5009018	No
row_115	HRH2	null	null	10527	-0.10000000149011612	-0.50179756	No
row_116	CCR9	null	null	10533	-0.10000000149011612	-0.50178975	No
row_117	CXCL9	null	null	10552	-0.10000000149011612	-0.50262094	No
row_118	PRLHR	null	null	10601	-0.10000000149011612	-0.50538856	No
row_119	PDYN	null	null	10628	-0.10000000149011612	-0.50673616	No
row_120	CCR4	null	null	10656	-0.10000000149011612	-0.5081483	No
row_121	LOC728830	null	null	10672	-0.10000000149011612	-0.5087859	No
row_122	HCRT	null	null	10681	-0.10000000149011612	-0.5089717	No
row_123	DRD3	null	null	10688	-0.10000000149011612	-0.5090284	No
row_124	TSHR	null	null	10809	-0.20000000298023224	-0.5161127	No
row_125	GPR55	null	null	10815	-0.20000000298023224	-0.51577425	No
row_126	XCL1	null	null	10837	-0.20000000298023224	-0.5164685	No
row_127	GALR3	null	null	10878	-0.20000000298023224	-0.51838917	No
row_128	OXTR	null	null	10880	-0.20000000298023224	-0.5177926	No
row_129	POMC	null	null	10894	-0.20000000298023224	-0.5179705	No
row_130	CCR2	null	null	10919	-0.20000000298023224	-0.51885843	No
row_131	OPRL1	null	null	10930	-0.20000000298023224	-0.5188427	No
row_132	GALR1	null	null	10975	-0.20000000298023224	-0.52102154	No
row_133	CCL7	null	null	11021	-0.20000000298023224	-0.52326494	No
row_134	AVPR1B	null	null	11056	-0.20000000298023224	-0.52479833	No
row_135	ADRA1B	null	null	11074	-0.20000000298023224	-0.52523446	No
row_136	GPR65	null	null	11081	-0.20000000298023224	-0.5249605	No
row_137	HTR2B	null	null	11086	-0.20000000298023224	-0.5245576	No
row_138	CXCR6	null	null	11100	-0.20000000298023224	-0.5247355	No
row_139	HTR1B	null	null	11107	-0.20000000298023224	-0.5244616	No
row_140	CCL2	null	null	11114	-0.20000000298023224	-0.52418774	No
row_141	F2RL2	null	null	11120	-0.20000000298023224	-0.5238493	No
row_142	GRPR	null	null	11139	-0.20000000298023224	-0.52435	No
row_143	NPY2R	null	null	11142	-0.20000000298023224	-0.5238179	No
row_144	P2RY12	null	null	11167	-0.20000000298023224	-0.5247058	No
row_145	SSTR5	null	null	11181	-0.30000001192092896	-0.5245532	No
row_146	SSTR3	null	null	11204	-0.30000001192092896	-0.52498144	No
row_147	F2	null	null	11305	-0.30000001192092896	-0.5304442	No
row_148	TACR1	null	null	11308	-0.30000001192092896	-0.5295816	No
row_149	NPFFR1	null	null	11432	-0.30000001192092896	-0.53652894	No
row_150	CCL19	null	null	11443	-0.30000001192092896	-0.53618264	No
row_151	CNR1	null	null	11468	-0.4000000059604645	-0.53640944	No
row_152	ADORA2B	null	null	11483	-0.4000000059604645	-0.5359907	No
row_153	P2RY13	null	null	11489	-0.4000000059604645	-0.53499115	No
row_154	NTS	null	null	11525	-0.4000000059604645	-0.5359279	No
row_155	BDKRB1	null	null	11619	-0.4000000059604645	-0.5406083	No
row_156	OPRD1	null	null	11624	-0.4000000059604645	-0.53954417	No
row_157	NTSR1	null	null	11651	-0.4000000059604645	-0.53990006	No
row_158	FFAR1	null	null	11661	-0.5	-0.5388281	No
row_159	CCR6	null	null	11662	-0.5	-0.5371752	No
row_160	CNR2	null	null	11682	-0.5	-0.53674865	No
row_161	SSTR4	null	null	11739	-0.5	-0.5387103	No
row_162	LTB4R	null	null	11764	-0.5	-0.53860646	No
row_163	EDN1	null	null	11777	-0.5	-0.53772813	No
row_164	PRLH	null	null	11811	-0.5	-0.5382052	No
row_165	ADRB2	null	null	11843	-0.6000000238418579	-0.5382227	No
row_166	LTB4R2	null	null	11943	-0.6000000238418579	-0.5426292	No
row_167	C3AR1	null	null	11965	-0.6000000238418579	-0.5420011	No
row_168	NPY1R	null	null	12054	-0.699999988079071	-0.54536706	Yes
row_169	CCBP2	null	null	12069	-0.699999988079071	-0.5439567	Yes
row_170	MCHR1	null	null	12108	-0.699999988079071	-0.54409534	Yes
row_171	CCL20	null	null	12138	-0.699999988079071	-0.54365313	Yes
row_172	EDNRB	null	null	12155	-0.699999988079071	-0.5423718	Yes
row_173	KISS1	null	null	12176	-0.800000011920929	-0.54101807	Yes
row_174	EDN3	null	null	12211	-0.800000011920929	-0.540568	Yes
row_175	FFAR3	null	null	12216	-0.800000011920929	-0.53818154	Yes
row_176	PTGER2	null	null	12243	-0.800000011920929	-0.53721505	Yes
row_177	ADORA1	null	null	12252	-0.800000011920929	-0.5350868	Yes
row_178	CHRM3	null	null	12254	-0.800000011920929	-0.5325067	Yes
row_179	CCL21	null	null	12271	-0.800000011920929	-0.5308948	Yes
row_180	CCL22	null	null	12279	-0.800000011920929	-0.528702	Yes
row_181	CXCL13	null	null	12321	-0.8999999761581421	-0.5283732	Yes
row_182	PTGIR	null	null	12396	-0.8999999761581421	-0.5301743	Yes
row_183	AVPR1A	null	null	12399	-0.8999999761581421	-0.5273282	Yes
row_184	NMUR1	null	null	12483	-1.0	-0.52937967	Yes
row_185	GPR18	null	null	12538	-1.0	-0.5295593	Yes
row_186	P2RY2	null	null	12549	-1.0	-0.526899	Yes
row_187	GPR68	null	null	12582	-1.0	-0.52565867	Yes
row_188	CXCR3	null	null	12696	-1.100000023841858	-0.5293159	Yes
row_189	ADORA2A	null	null	12713	-1.2000000476837158	-0.5263817	Yes
row_190	CCR7	null	null	12772	-1.2000000476837158	-0.5261584	Yes
row_191	CCKAR	null	null	12831	-1.2999999523162842	-0.5256045	Yes
row_192	GPR17	null	null	12880	-1.2999999523162842	-0.5244051	Yes
row_193	HCRTR1	null	null	12888	-1.2999999523162842	-0.52055943	Yes
row_194	CHRM2	null	null	12903	-1.2999999523162842	-0.51716554	Yes
row_195	GPR39	null	null	12912	-1.399999976158142	-0.51305383	Yes
row_196	GRP	null	null	12978	-1.399999976158142	-0.51262116	Yes
row_197	GPR132	null	null	12986	-1.399999976158142	-0.5084449	Yes
row_198	HTR4	null	null	12993	-1.399999976158142	-0.50420403	Yes
row_199	GPR4	null	null	13015	-1.5	-0.5006008	Yes
row_200	P2RY4	null	null	13016	-1.5	-0.49564216	Yes
row_201	OPN3	null	null	13031	-1.5	-0.4915871	Yes
row_202	APP	null	null	13046	-1.5	-0.48753208	Yes
row_203	NMU	null	null	13073	-1.5	-0.48425156	Yes
row_204	CCL28	null	null	13098	-1.600000023841858	-0.4805114	Yes
row_205	AGTR1	null	null	13128	-1.600000023841858	-0.47709396	Yes
row_206	EDNRA	null	null	13135	-1.600000023841858	-0.472192	Yes
row_207	PENK	null	null	13156	-1.600000023841858	-0.46819362	Yes
row_208	KISS1R	null	null	13212	-1.7000000476837158	-0.4661238	Yes
row_209	GALR2	null	null	13227	-1.7000000476837158	-0.46140757	Yes
row_210	CCL27	null	null	13347	-1.7999999523162842	-0.46313807	Yes
row_211	GPBAR1	null	null	13500	-2.0	-0.46633738	Yes
row_212	NPY	null	null	13555	-2.0999999046325684	-0.46288067	Yes
row_213	CX3CR1	null	null	13586	-2.0999999046325684	-0.4578749	Yes
row_214	SSTR2	null	null	13633	-2.200000047683716	-0.45357123	Yes
row_215	CHRM1	null	null	13644	-2.200000047683716	-0.44694397	Yes
row_216	CCL11	null	null	13654	-2.200000047683716	-0.44025216	Yes
row_217	CCK	null	null	13672	-2.299999952316284	-0.43374613	Yes
row_218	PTAFR	null	null	13676	-2.299999952316284	-0.42633644	Yes
row_219	CCL5	null	null	13706	-2.299999952316284	-0.42060494	Yes
row_220	CCR10	null	null	13708	-2.299999952316284	-0.4130662	Yes
row_221	F2RL3	null	null	13786	-2.4000000953674316	-0.4101023	Yes
row_222	ADRB1	null	null	13803	-2.5	-0.40287057	Yes
row_223	BDKRB2	null	null	13805	-2.5	-0.39467064	Yes
row_224	PTGER3	null	null	13814	-2.5	-0.38692254	Yes
row_225	CCRL1	null	null	13834	-2.5	-0.37988445	Yes
row_226	PPYR1	null	null	13845	-2.5999999046325684	-0.37193486	Yes
row_227	C5AR1	null	null	13884	-2.5999999046325684	-0.36579254	Yes
row_228	TAC1	null	null	13930	-2.700000047683716	-0.35977146	Yes
row_229	INSL3	null	null	13939	-2.700000047683716	-0.3513622	Yes
row_230	DARC	null	null	14153	-3.0	-0.355193	Yes
row_231	PPY	null	null	14193	-3.0999999046325684	-0.34746233	Yes
row_232	P2RY1	null	null	14216	-3.0999999046325684	-0.3386344	Yes
row_233	CXCL12	null	null	14228	-3.200000047683716	-0.3287659	Yes
row_234	CXCR7	null	null	14254	-3.200000047683716	-0.319801	Yes
row_235	CXCR4	null	null	14374	-3.5	-0.31591165	Yes
row_236	PF4	null	null	14433	-3.700000047683716	-0.30742386	Yes
row_237	PTGER4	null	null	14532	-3.9000000953674316	-0.30085674	Yes
row_238	ADRB3	null	null	14670	-4.300000190734863	-0.29548457	Yes
row_239	P2RY6	null	null	14706	-4.300000190734863	-0.2835288	Yes
row_240	ADRA2A	null	null	14754	-4.5	-0.27168638	Yes
row_241	SAA1	null	null	14809	-4.599999904632568	-0.2599652	Yes
row_242	TBXA2R	null	null	14827	-4.699999809265137	-0.24552532	Yes
row_243	FFAR2	null	null	14833	-4.699999809265137	-0.23031084	Yes
row_244	AGT	null	null	14844	-4.699999809265137	-0.21541911	Yes
row_245	TACR2	null	null	14856	-4.699999809265137	-0.20059192	Yes
row_246	CXCL16	null	null	14924	-4.900000095367432	-0.18871811	Yes
row_247	INSL5	null	null	15099	-5.699999809265137	-0.18110603	Yes
row_248	GAL	null	null	15193	-6.099999904632568	-0.16694345	Yes
row_249	CX3CL1	null	null	15197	-6.199999809265137	-0.14664122	Yes
row_250	SSTR1	null	null	15216	-6.300000190734863	-0.1269766	Yes
row_251	EDN2	null	null	15252	-6.400000095367432	-0.10807866	Yes
row_252	PYY	null	null	15309	-6.800000190734863	-0.08921386	Yes
row_253	PTGER1	null	null	15335	-7.0	-0.067687	Yes
row_254	F2RL1	null	null	15456	-8.0	-0.04898616	Yes
row_255	SST	null	null	15599	-10.199999809265137	-0.02443259	Yes
row_256	C3	null	null	15605	-10.300000190734863	0.009294266	Yes
