# Supplementary material for: Immunomic, genomic and transcriptomic characterization of CT26 colorectal carcinoma
Source: BMC Genomics. 2014 Mar 13;15(1):190. doi: 10.1186/1471-2164-15-190 (PMC4007559; doi:10.1186/1471-2164-15-190)
Supplement: Supplementary file 8 — Additional file 8: Contains the Gene Pattern gene set membership and enrichment values in an html format. The file index.html is the entry point. (ZIP 13 MB) [file 12864_2013_7028_MOESM8_ESM.zip › REACTOME_DNA_REPLICATION.xls]

NAME	PROBE	GENE SYMBOL	GENE_TITLE	RANK IN GENE LIST	RANK METRIC SCORE	RUNNING ES	CORE ENRICHMENT
row_0	PSMD12	null	null	27	39.5	0.016440017	Yes
row_1	PSMD1	null	null	41	37.400001525878906	0.03281267	Yes
row_2	KIF20A	null	null	77	31.899999618530273	0.04524241	Yes
row_3	MCM4	null	null	81	31.5	0.059542563	Yes
row_4	RAD21	null	null	86	31.399999618530273	0.0737325	Yes
row_5	RCC2	null	null	99	30.5	0.08699475	Yes
row_6	LIG1	null	null	104	30.0	0.10054057	Yes
row_7	PRIM1	null	null	116	29.0	0.11317689	Yes
row_8	RPA1	null	null	120	28.700000762939453	0.1261888	Yes
row_9	XPO1	null	null	148	27.0	0.13687772	Yes
row_10	MCM6	null	null	163	26.600000381469727	0.14821723	Yes
row_11	PSMC2	null	null	173	26.0	0.15960169	Yes
row_12	CCNA2	null	null	178	25.600000381469727	0.17112312	Yes
row_13	AHCTF1	null	null	189	24.799999237060547	0.18189128	Yes
row_14	CKAP5	null	null	210	24.299999237060547	0.19178738	Yes
row_15	RANGAP1	null	null	220	24.0	0.20225166	Yes
row_16	PSMD2	null	null	227	23.700000762939453	0.21277052	Yes
row_17	PSMA3	null	null	245	23.200000762939453	0.22235313	Yes
row_18	PSMC4	null	null	253	22.899999618530273	0.23243973	Yes
row_19	INCENP	null	null	260	22.700000762939453	0.2424985	Yes
row_20	SMC3	null	null	265	22.600000381469727	0.25263968	Yes
row_21	CDC20	null	null	284	22.200000762939453	0.26169798	Yes
row_22	MCM7	null	null	290	21.899999618530273	0.2714529	Yes
row_23	MCM3	null	null	315	21.399999618530273	0.27975792	Yes
row_24	KIF23	null	null	337	21.0	0.28807154	Yes
row_25	BUB1	null	null	360	20.600000381469727	0.29613692	Yes
row_26	DBF4	null	null	369	20.399999618530273	0.30500907	Yes
row_27	PSMA5	null	null	381	20.200000762939453	0.31359664	Yes
row_28	PCNA	null	null	386	20.200000762939453	0.3226336	Yes
row_29	NUP107	null	null	399	19.899999618530273	0.33101892	Yes
row_30	CENPN	null	null	403	19.899999618530273	0.33998206	Yes
row_31	STAG2	null	null	456	19.100000381469727	0.34543124	Yes
row_32	PSMA4	null	null	484	18.600000381469727	0.35225543	Yes
row_33	PSMC1	null	null	493	18.600000381469727	0.36029947	Yes
row_34	BIRC5	null	null	507	18.399999618530273	0.36793044	Yes
row_35	BUB3	null	null	533	18.100000381469727	0.374653	Yes
row_36	MAD2L1	null	null	559	17.899999618530273	0.38128352	Yes
row_37	ZWINT	null	null	574	17.700000762939453	0.38852826	Yes
row_38	PSMC6	null	null	579	17.600000381469727	0.39636898	Yes
row_39	RANBP2	null	null	605	17.299999237060547	0.40272346	Yes
row_40	PPP2R5D	null	null	607	17.299999237060547	0.41061878	Yes
row_41	BUB1B	null	null	609	17.299999237060547	0.4185141	Yes
row_42	PAFAH1B1	null	null	614	17.299999237060547	0.4262168	Yes
row_43	ZWILCH	null	null	620	17.200000762939453	0.4338093	Yes
row_44	CENPQ	null	null	635	17.0	0.44073197	Yes
row_45	RPS27A	null	null	668	16.700000762939453	0.44636098	Yes
row_46	FBXO5	null	null	688	16.5	0.4527326	Yes
row_47	RFC2	null	null	712	16.299999237060547	0.4587554	Yes
row_48	KIF2A	null	null	719	16.200000762939453	0.4658236	Yes
row_49	PSMA1	null	null	724	16.200000762939453	0.47302023	Yes
row_50	SGOL1	null	null	857	15.100000381469727	0.47149295	Yes
row_51	PSMD14	null	null	859	15.100000381469727	0.47837606	Yes
row_52	NUF2	null	null	866	15.100000381469727	0.48493817	Yes
row_53	NDC80	null	null	878	15.0	0.49113327	Yes
row_54	PSMB3	null	null	881	15.0	0.49790618	Yes
row_55	PSME1	null	null	893	14.899999618530273	0.50405526	Yes
row_56	GMNN	null	null	911	14.800000190734863	0.50977314	Yes
row_57	SGOL2	null	null	1015	14.100000381469727	0.50964767	Yes
row_58	CDCA8	null	null	1017	14.100000381469727	0.51607066	Yes
row_59	KIF2C	null	null	1036	14.0	0.5213563	Yes
row_60	FEN1	null	null	1052	13.899999618530273	0.5267885	Yes
row_61	SMC1A	null	null	1064	13.800000190734863	0.5324315	Yes
row_62	NUP85	null	null	1073	13.800000190734863	0.5382671	Yes
row_63	MIS12	null	null	1095	13.600000381469727	0.543176	Yes
row_64	PSMC5	null	null	1103	13.600000381469727	0.5489838	Yes
row_65	E2F1	null	null	1172	13.100000381469727	0.55064523	Yes
row_66	PSMD11	null	null	1192	13.100000381469727	0.5554526	Yes
row_67	RPA2	null	null	1205	13.0	0.5606633	Yes
row_68	POLA1	null	null	1250	12.800000190734863	0.56372756	Yes
row_69	CENPH	null	null	1257	12.800000190734863	0.56923145	Yes
row_70	NUP37	null	null	1258	12.800000190734863	0.57512057	Yes
row_71	CENPI	null	null	1262	12.699999809265137	0.5807711	Yes
row_72	MCM10	null	null	1264	12.699999809265137	0.58655	Yes
row_73	MCM2	null	null	1281	12.699999809265137	0.5913659	Yes
row_74	PSMB7	null	null	1288	12.699999809265137	0.5968238	Yes
row_75	SPC25	null	null	1296	12.600000381469727	0.6021715	Yes
row_76	PSMA7	null	null	1308	12.5	0.60721636	Yes
row_77	PPP2R5C	null	null	1333	12.399999618530273	0.61138064	Yes
row_78	PSMD7	null	null	1346	12.300000190734863	0.6162693	Yes
row_79	PSME4	null	null	1361	12.300000190734863	0.62102956	Yes
row_80	PSMD6	null	null	1380	12.199999809265137	0.62548697	Yes
row_81	MAPRE1	null	null	1391	12.100000381469727	0.63041204	Yes
row_82	PSMD10	null	null	1417	12.0	0.634328	Yes
row_83	KIF18A	null	null	1462	11.800000190734863	0.6369322	Yes
row_84	MCM5	null	null	1526	11.5	0.6381785	Yes
row_85	PSMB1	null	null	1532	11.5	0.64314854	Yes
row_86	CDT1	null	null	1580	11.300000190734863	0.6453301	Yes
row_87	RPA3	null	null	1621	11.199999809265137	0.64791495	Yes
row_88	SPC24	null	null	1627	11.199999809265137	0.652747	Yes
row_89	NUP133	null	null	1634	11.100000381469727	0.65746874	Yes
row_90	SEH1L	null	null	1666	10.899999618530273	0.66049343	Yes
row_91	RFC5	null	null	1676	10.899999618530273	0.6649306	Yes
row_92	CENPA	null	null	1762	10.600000381469727	0.6643504	Yes
row_93	PSMD5	null	null	1765	10.600000381469727	0.6690989	Yes
row_94	PSME2	null	null	1904	10.0	0.66484	Yes
row_95	CASC5	null	null	1912	10.0	0.66899145	Yes
row_96	CENPC1	null	null	1914	10.0	0.67352813	Yes
row_97	PSMB2	null	null	1917	10.0	0.6780006	Yes
row_98	DSN1	null	null	1919	10.0	0.68253726	Yes
row_99	PSMA2	null	null	1980	9.699999809265137	0.683148	Yes
row_100	PPP2R1B	null	null	2048	9.5	0.6832174	Yes
row_101	STAG1	null	null	2077	9.399999618530273	0.6857446	Yes
row_102	RFC3	null	null	2115	9.300000190734863	0.68764794	Yes
row_103	POLA2	null	null	2142	9.199999809265137	0.6902115	Yes
row_104	CDKN1A	null	null	2165	9.100000381469727	0.6929859	Yes
row_105	PPP2CB	null	null	2170	9.100000381469727	0.69691586	Yes
row_106	CLIP1	null	null	2185	9.100000381469727	0.70020384	Yes
row_107	PSMA6	null	null	2205	9.0	0.7031248	Yes
row_108	CENPT	null	null	2232	9.0	0.7055963	Yes
row_109	PSMC3	null	null	2237	9.0	0.70948035	Yes
row_110	POLE	null	null	2239	8.899999618530273	0.71351093	Yes
row_111	RFC4	null	null	2243	8.899999618530273	0.71741307	Yes
row_112	KNTC1	null	null	2256	8.899999618530273	0.72073746	Yes
row_113	CENPL	null	null	2261	8.899999618530273	0.7245754	Yes
row_114	CDC7	null	null	2273	8.899999618530273	0.727964	Yes
row_115	POLE2	null	null	2300	8.800000190734863	0.7303435	Yes
row_116	POLD1	null	null	2302	8.800000190734863	0.7343281	Yes
row_117	APITD1	null	null	2304	8.800000190734863	0.73831266	Yes
row_118	PMF1	null	null	2386	8.5	0.73702306	Yes
row_119	GINS4	null	null	2439	8.399999618530273	0.73754936	Yes
row_120	CENPM	null	null	2477	8.300000190734863	0.73899263	Yes
row_121	RPS27	null	null	2503	8.199999809265137	0.74116033	Yes
row_122	PSMD8	null	null	2504	8.199999809265137	0.744933	Yes
row_123	PSMD9	null	null	2508	8.199999809265137	0.74851316	Yes
row_124	TAOK1	null	null	2518	8.100000381469727	0.751662	Yes
row_125	CDK2	null	null	2519	8.100000381469727	0.75538874	Yes
row_126	PSMD4	null	null	2609	7.900000095367432	0.7533095	Yes
row_127	CCDC99	null	null	2632	7.800000190734863	0.7554858	Yes
row_128	AURKB	null	null	2822	7.300000190734863	0.74671036	Yes
row_129	NSL1	null	null	2916	7.099999904632568	0.7440063	Yes
row_130	RB1	null	null	2925	7.099999904632568	0.74675924	Yes
row_131	MLF1IP	null	null	2974	7.0	0.74689823	Yes
row_132	PSMD13	null	null	2986	6.900000095367432	0.7493666	Yes
row_133	GINS1	null	null	2999	6.900000095367432	0.7517708	Yes
row_134	ZW10	null	null	3019	6.900000095367432	0.7537256	Yes
row_135	CENPP	null	null	3065	6.800000190734863	0.7539651	Yes
row_136	GINS2	null	null	3094	6.699999809265137	0.75525004	Yes
row_137	NUDC	null	null	3111	6.599999904632568	0.75725937	Yes
row_138	E2F3	null	null	3189	6.5	0.7553065	Yes
row_139	PSMB4	null	null	3191	6.5	0.75823283	Yes
row_140	NUP43	null	null	3343	6.099999904632568	0.751345	No
row_141	NDEL1	null	null	3503	5.800000190734863	0.74380547	No
row_142	MCM8	null	null	3515	5.699999809265137	0.74572176	No
row_143	POLD3	null	null	3544	5.699999809265137	0.7465466	No
row_144	MAD1L1	null	null	3575	5.599999904632568	0.74719703	No
row_145	CLASP1	null	null	3634	5.5	0.74600387	No
row_146	CDC6	null	null	3705	5.300000190734863	0.7439482	No
row_147	PPP2R5E	null	null	3781	5.199999809265137	0.7415256	No
row_148	CENPK	null	null	4002	4.800000190734863	0.7296097	No
row_149	PPP1CC	null	null	4111	4.599999904632568	0.72479236	No
row_150	PPP2R1A	null	null	4124	4.599999904632568	0.72613835	No
row_151	PSMB5	null	null	4221	4.400000095367432	0.7219994	No
row_152	SEC13	null	null	4498	3.9000000953674316	0.7060742	No
row_153	PSMF1	null	null	5043	3.0	0.6725289	No
row_154	POLD2	null	null	5234	2.700000047683716	0.6615729	No
row_155	CDKN1B	null	null	5505	2.299999952316284	0.64529675	No
row_156	UBA52	null	null	5629	2.0999999046325684	0.63836616	No
row_157	PSMD3	null	null	5741	1.899999976158142	0.632114	No
row_158	CENPO	null	null	5968	1.600000023841858	0.6183406	No
row_159	ITGB3BP	null	null	6480	0.8999999761581421	0.5859478	No
row_160	PLK1	null	null	6602	0.800000011920929	0.57854754	No
row_161	PPP2CA	null	null	6791	0.6000000238418579	0.56675375	No
row_162	PPP2R5A	null	null	6841	0.6000000238418579	0.5638839	No
row_163	E2F2	null	null	7036	0.4000000059604645	0.5516129	No
row_164	KIF2B	null	null	8366	0.0	0.4662893	No
row_165	PSMA8	null	null	9516	0.0	0.39252198	No
row_166	PSMB6	null	null	9945	0.0	0.36504382	No
row_167	CCNA1	null	null	10419	-0.10000000149011612	0.3347226	No
row_168	PSMB8	null	null	11241	-0.30000001192092896	0.2821513	No
row_169	POLD4	null	null	12916	-1.399999976158142	0.17532241	No
row_170	PSMB10	null	null	13961	-2.700000047683716	0.10953846	No
row_171	PPP2R5B	null	null	14239	-3.200000047683716	0.09322697	No
row_172	PSMB9	null	null	14266	-3.299999952316284	0.09307603	No
row_173	GORASP1	null	null	14777	-4.5	0.06240374	No
