# Supplementary material for: Immunomic, genomic and transcriptomic characterization of CT26 colorectal carcinoma
Source: BMC Genomics. 2014 Mar 13;15(1):190. doi: 10.1186/1471-2164-15-190 (PMC4007559; doi:10.1186/1471-2164-15-190)
Supplement: Supplementary file 8 — Additional file 8: Contains the Gene Pattern gene set membership and enrichment values in an html format. The file index.html is the entry point. (ZIP 13 MB) [file 12864_2013_7028_MOESM8_ESM.zip › REACTOME_GPCR_LIGAND_BINDING.xls]

NAME	PROBE	GENE SYMBOL	GENE_TITLE	RANK IN GENE LIST	RANK METRIC SCORE	RUNNING ES	CORE ENRICHMENT
row_0	WNT10A	null	null	539	18.100000381469727	0.002397581	No
row_1	ANXA1	null	null	697	16.399999618530273	0.02609207	No
row_2	HEBP1	null	null	1978	9.699999809265137	-0.036995556	No
row_3	SMO	null	null	2387	8.5	-0.04592862	No
row_4	GNG10	null	null	2412	8.5	-0.029921763	No
row_5	F2R	null	null	2440	8.399999618530273	-0.014316403	No
row_6	GNB1	null	null	3457	5.800000190734863	-0.06831734	No
row_7	PMCH	null	null	3480	5.800000190734863	-0.05776025	No
row_8	GNG5	null	null	3909	4.900000095367432	-0.07543182	No
row_9	FZD6	null	null	4142	4.5	-0.08120025	No
row_10	GNG12	null	null	4271	4.300000190734863	-0.080627434	No
row_11	GABBR1	null	null	4585	3.700000047683716	-0.093309864	No
row_12	GNB2	null	null	5311	2.5999999046325684	-0.13502395	No
row_13	GNG13	null	null	5348	2.5	-0.13219571	No
row_14	PTCH1	null	null	5568	2.200000047683716	-0.14187287	No
row_15	GNAS	null	null	5595	2.200000047683716	-0.13901512	No
row_16	WNT10B	null	null	5648	2.0999999046325684	-0.13805267	No
row_17	GNG8	null	null	5784	1.899999976158142	-0.14289418	No
row_18	CCL25	null	null	5788	1.899999976158142	-0.13916259	No
row_19	GNRH1	null	null	6126	1.5	-0.15795016	No
row_20	PROKR1	null	null	6193	1.399999976158142	-0.15934356	No
row_21	FZD3	null	null	6218	1.2999999523162842	-0.15821579	No
row_22	CXCL2	null	null	6388	1.100000023841858	-0.16691875	No
row_23	CCR1	null	null	6492	0.8999999761581421	-0.17174849	No
row_24	ADM2	null	null	6640	0.800000011920929	-0.17964257	No
row_25	PTHLH	null	null	6699	0.699999988079071	-0.18196295	No
row_26	TAS1R2	null	null	6777	0.6000000238418579	-0.185724	No
row_27	GPR44	null	null	6826	0.6000000238418579	-0.18760157	No
row_28	CALCRL	null	null	6853	0.5	-0.18825695	No
row_29	ADRA2B	null	null	7044	0.4000000059604645	-0.19977039	No
row_30	CXCL10	null	null	7089	0.30000001192092896	-0.20200813	No
row_31	NPFF	null	null	7140	0.30000001192092896	-0.20463555	No
row_32	P2RY14	null	null	7245	0.20000000298023224	-0.21097681	No
row_33	NTSR2	null	null	7274	0.20000000298023224	-0.21238203	No
row_34	PPBP	null	null	7319	0.10000000149011612	-0.21503308	No
row_35	LHB	null	null	7411	0.10000000149011612	-0.22073667	No
row_36	OXT	null	null	7433	0.10000000149011612	-0.22189392	No
row_37	ADRA1D	null	null	7481	0.10000000149011612	-0.2247398	No
row_38	CCL17	null	null	7491	0.10000000149011612	-0.22511768	No
row_39	UTS2	null	null	7534	0.0	-0.22784549	No
row_40	GHRL	null	null	7558	0.0	-0.22933929	No
row_41	MC3R	null	null	7564	0.0	-0.22966401	No
row_42	PROK1	null	null	7579	0.0	-0.23057328	No
row_43	OPN1SW	null	null	7624	0.0	-0.23343098	No
row_44	TAS1R1	null	null	7729	0.0	-0.24018554	No
row_45	TRHR	null	null	7758	0.0	-0.24200408	No
row_46	WNT1	null	null	7759	0.0	-0.24200408	No
row_47	WNT7A	null	null	7781	0.0	-0.24336798	No
row_48	RXFP2	null	null	7821	0.0	-0.24590094	No
row_49	NPS	null	null	7825	0.0	-0.24609579	No
row_50	HRH4	null	null	7848	0.0	-0.24752463	No
row_51	PTGDR	null	null	7881	0.0	-0.24960297	No
row_52	GRM3	null	null	7901	0.0	-0.25083697	No
row_53	GRM8	null	null	7911	0.0	-0.2514215	No
row_54	MC1R	null	null	8028	0.0	-0.25895545	No
row_55	BRS3	null	null	8130	0.0	-0.26551515	No
row_56	CGA	null	null	8158	0.0	-0.26726875	No
row_57	CHRM5	null	null	8159	0.0	-0.26726875	No
row_58	CRH	null	null	8178	0.0	-0.2684378	No
row_59	DRD5	null	null	8229	0.0	-0.27168518	No
row_60	FSHB	null	null	8272	0.0	-0.274413	No
row_61	FSHR	null	null	8273	0.0	-0.274413	No
row_62	GAST	null	null	8284	0.0	-0.27506247	No
row_63	GHSR	null	null	8289	0.0	-0.27532226	No
row_64	GNGT1	null	null	8304	0.0	-0.27623153	No
row_65	GNRHR	null	null	8305	0.0	-0.27623153	No
row_66	HTR1A	null	null	8333	0.0	-0.27798513	No
row_67	HTR2C	null	null	8334	0.0	-0.27798513	No
row_68	MTNR1B	null	null	8469	0.0	-0.28668812	No
row_69	NMS	null	null	8485	0.0	-0.28766233	No
row_70	NPSR1	null	null	8488	0.0	-0.28779224	No
row_71	OPN1LW	null	null	8753	0.0	-0.3049384	No
row_72	OPN4	null	null	8754	0.0	-0.3049384	No
row_73	PTH	null	null	8795	0.0	-0.30753633	No
row_74	RLN2	null	null	8804	0.0	-0.3080559	No
row_75	TAAR1	null	null	8872	0.0	-0.3124074	No
row_76	TAAR2	null	null	8873	0.0	-0.3124074	No
row_77	TAAR5	null	null	8875	0.0	-0.31247234	No
row_78	TAAR6	null	null	8876	0.0	-0.31247234	No
row_79	TAAR8	null	null	8877	0.0	-0.31247234	No
row_80	UTS2D	null	null	8934	0.0	-0.31610942	No
row_81	WNT3A	null	null	8942	0.0	-0.31656405	No
row_82	KNG1	null	null	8986	0.0	-0.3193568	No
row_83	HTR5A	null	null	8989	0.0	-0.3194867	No
row_84	HRH1	null	null	8993	0.0	-0.31968156	No
row_85	CXCL6	null	null	8999	0.0	-0.32000628	No
row_86	LHCGR	null	null	9014	0.0	-0.32091555	No
row_87	OPN5	null	null	9015	0.0	-0.32091555	No
row_88	GPRC6A	null	null	9019	0.0	-0.3211104	No
row_89	RXFP1	null	null	9086	0.0	-0.32539696	No
row_90	WNT3	null	null	9098	0.0	-0.32611138	No
row_91	PROKR2	null	null	9145	0.0	-0.32909897	No
row_92	NPFFR2	null	null	9150	0.0	-0.32935876	No
row_93	TRH	null	null	9182	0.0	-0.33137214	No
row_94	GIP	null	null	9204	0.0	-0.33273605	No
row_95	MTNR1A	null	null	9273	0.0	-0.33715248	No
row_96	GABBR2	null	null	9284	0.0	-0.33780196	No
row_97	TAC3	null	null	9300	0.0	-0.33877617	No
row_98	WNT9B	null	null	9337	0.0	-0.3411143	No
row_99	GRM1	null	null	9338	0.0	-0.3411143	No
row_100	RGR	null	null	9347	0.0	-0.3416339	No
row_101	HTR2A	null	null	9366	0.0	-0.34280294	No
row_102	UTS2R	null	null	9367	0.0	-0.34280294	No
row_103	NPY5R	null	null	9385	0.0	-0.34390706	No
row_104	HCRTR2	null	null	9388	0.0	-0.34403694	No
row_105	DRD1	null	null	9397	0.0	-0.34455654	No
row_106	TSHB	null	null	9452	0.0	-0.3480637	No
row_107	CALCA	null	null	9487	0.0	-0.35027194	No
row_108	NMUR2	null	null	9495	0.0	-0.35072654	No
row_109	MC4R	null	null	9554	0.0	-0.35449353	No
row_110	RHO	null	null	9573	0.0	-0.35566258	No
row_111	GRM2	null	null	9597	0.0	-0.3571564	No
row_112	OPRM1	null	null	9605	0.0	-0.35761103	No
row_113	CCR3	null	null	9606	0.0	-0.35761103	No
row_114	MC5R	null	null	9630	0.0	-0.3591048	No
row_115	HTR7	null	null	9637	0.0	-0.3594945	No
row_116	AGTR2	null	null	9655	0.0	-0.36059862	No
row_117	HTR1F	null	null	9658	0.0	-0.3607285	No
row_118	NMBR	null	null	9686	0.0	-0.3624821	No
row_119	RXFP3	null	null	9707	0.0	-0.36378106	No
row_120	C5	null	null	9718	0.0	-0.36443052	No
row_121	HRH3	null	null	9732	0.0	-0.36527485	No
row_122	MC2R	null	null	9747	0.0	-0.36618412	No
row_123	RRH	null	null	9788	0.0	-0.368782	No
row_124	GNB3	null	null	9821	0.0	-0.37086034	No
row_125	HTR1D	null	null	9834	0.0	-0.37163973	No
row_126	CXCL3	null	null	9838	0.0	-0.37183458	No
row_127	GRM6	null	null	9840	0.0	-0.37189952	No
row_128	GHRHR	null	null	9841	0.0	-0.37189952	No
row_129	CASR	null	null	9851	0.0	-0.37248406	No
row_130	WNT7B	null	null	9876	0.0	-0.37404278	No
row_131	AVP	null	null	9946	0.0	-0.37852418	No
row_132	CXCL11	null	null	9974	0.0	-0.38027778	No
row_133	ADORA3	null	null	10011	0.0	-0.3826159	No
row_134	WNT16	null	null	10015	0.0	-0.38281074	No
row_135	DRD2	null	null	10026	0.0	-0.3834602	No
row_136	GHRH	null	null	10029	0.0	-0.3835901	No
row_137	NMB	null	null	10045	0.0	-0.3845643	No
row_138	CCKBR	null	null	10084	0.0	-0.38703233	No
row_139	RLN3	null	null	10099	0.0	-0.3879416	No
row_140	FPR1	null	null	10156	-0.10000000149011612	-0.39137203	No
row_141	NPBWR1	null	null	10190	-0.10000000149011612	-0.39330864	No
row_142	XCR1	null	null	10268	-0.10000000149011612	-0.39810297	No
row_143	P2RY10	null	null	10322	-0.10000000149011612	-0.40133855	No
row_144	ADRA1A	null	null	10328	-0.10000000149011612	-0.40145662	No
row_145	PTGFR	null	null	10339	-0.10000000149011612	-0.40189943	No
row_146	OPRK1	null	null	10357	-0.10000000149011612	-0.4027969	No
row_147	CCL4	null	null	10361	-0.10000000149011612	-0.4027851	No
row_148	AVPR2	null	null	10377	-0.10000000149011612	-0.40355265	No
row_149	PNOC	null	null	10385	-0.10000000149011612	-0.40380064	No
row_150	NPW	null	null	10389	-0.10000000149011612	-0.4037888	No
row_151	CCR8	null	null	10423	-0.10000000149011612	-0.40572545	No
row_152	ADCYAP1	null	null	10435	-0.10000000149011612	-0.40623322	No
row_153	GPR77	null	null	10438	-0.10000000149011612	-0.40615645	No
row_154	GRM7	null	null	10450	-0.10000000149011612	-0.40666422	No
row_155	CRHR2	null	null	10452	-0.10000000149011612	-0.4065225	No
row_156	RXFP4	null	null	10457	-0.10000000149011612	-0.40657565	No
row_157	TACR3	null	null	10461	-0.10000000149011612	-0.40656385	No
row_158	HTR6	null	null	10490	-0.10000000149011612	-0.4081757	No
row_159	CYSLTR1	null	null	10497	-0.10000000149011612	-0.40835875	No
row_160	CYSLTR2	null	null	10507	-0.10000000149011612	-0.40873662	No
row_161	HRH2	null	null	10527	-0.10000000149011612	-0.409764	No
row_162	CCR9	null	null	10533	-0.10000000149011612	-0.40988207	No
row_163	CXCL9	null	null	10552	-0.10000000149011612	-0.41084448	No
row_164	GRM4	null	null	10561	-0.10000000149011612	-0.4111574	No
row_165	GNG3	null	null	10566	-0.10000000149011612	-0.41121054	No
row_166	PRLHR	null	null	10601	-0.10000000149011612	-0.4132121	No
row_167	SCTR	null	null	10620	-0.10000000149011612	-0.4141745	No
row_168	PDYN	null	null	10628	-0.10000000149011612	-0.41442248	No
row_169	GNG7	null	null	10645	-0.10000000149011612	-0.415255	No
row_170	CCR4	null	null	10656	-0.10000000149011612	-0.4156978	No
row_171	LOC728830	null	null	10672	-0.10000000149011612	-0.41646537	No
row_172	HCRT	null	null	10681	-0.10000000149011612	-0.4167783	No
row_173	DRD3	null	null	10688	-0.10000000149011612	-0.41696134	No
row_174	GLP1R	null	null	10729	-0.10000000149011612	-0.4193526	No
row_175	GCGR	null	null	10768	-0.10000000149011612	-0.42161396	No
row_176	TSHR	null	null	10809	-0.20000000298023224	-0.42379856	No
row_177	GPR55	null	null	10815	-0.20000000298023224	-0.42371	No
row_178	XCL1	null	null	10837	-0.20000000298023224	-0.4246606	No
row_179	WNT8B	null	null	10854	-0.20000000298023224	-0.42528644	No
row_180	GALR3	null	null	10878	-0.20000000298023224	-0.42636693	No
row_181	OXTR	null	null	10880	-0.20000000298023224	-0.42601857	No
row_182	POMC	null	null	10894	-0.20000000298023224	-0.42644957	No
row_183	CCR2	null	null	10919	-0.20000000298023224	-0.42759502	No
row_184	OPRL1	null	null	10930	-0.20000000298023224	-0.42783117	No
row_185	SHH	null	null	10965	-0.20000000298023224	-0.4296261	No
row_186	GALR1	null	null	10975	-0.20000000298023224	-0.42979732	No
row_187	CCL7	null	null	11021	-0.20000000298023224	-0.43230665	No
row_188	WNT9A	null	null	11031	-0.20000000298023224	-0.43247786	No
row_189	AVPR1B	null	null	11056	-0.20000000298023224	-0.4336233	No
row_190	ADRA1B	null	null	11074	-0.20000000298023224	-0.4343141	No
row_191	GPR65	null	null	11081	-0.20000000298023224	-0.4342905	No
row_192	HTR2B	null	null	11086	-0.20000000298023224	-0.434137	No
row_193	CXCR6	null	null	11100	-0.20000000298023224	-0.434568	No
row_194	HTR1B	null	null	11107	-0.20000000298023224	-0.43454435	No
row_195	WNT2	null	null	11109	-0.20000000298023224	-0.434196	No
row_196	CCL2	null	null	11114	-0.20000000298023224	-0.43404248	No
row_197	F2RL2	null	null	11120	-0.20000000298023224	-0.4339539	No
row_198	GRPR	null	null	11139	-0.20000000298023224	-0.43470967	No
row_199	FZD7	null	null	11141	-0.20000000298023224	-0.4343613	No
row_200	NPY2R	null	null	11142	-0.20000000298023224	-0.433948	No
row_201	P2RY12	null	null	11167	-0.20000000298023224	-0.43509343	No
row_202	SSTR5	null	null	11181	-0.30000001192092896	-0.43531778	No
row_203	FZD10	null	null	11184	-0.30000001192092896	-0.43482772	No
row_204	SSTR3	null	null	11204	-0.30000001192092896	-0.43544176	No
row_205	GNGT2	null	null	11299	-0.30000001192092896	-0.44092688	No
row_206	F2	null	null	11305	-0.30000001192092896	-0.44063166	No
row_207	TACR1	null	null	11308	-0.30000001192092896	-0.44014162	No
row_208	NPFFR1	null	null	11432	-0.30000001192092896	-0.4475102	No
row_209	CCL19	null	null	11443	-0.30000001192092896	-0.44753972	No
row_210	CNR1	null	null	11468	-0.4000000059604645	-0.44827184	No
row_211	ADORA2B	null	null	11483	-0.4000000059604645	-0.4483545	No
row_212	P2RY13	null	null	11489	-0.4000000059604645	-0.44785264	No
row_213	NTS	null	null	11525	-0.4000000059604645	-0.4492992	No
row_214	GNB4	null	null	11555	-0.4000000059604645	-0.45035604	No
row_215	BDKRB1	null	null	11619	-0.4000000059604645	-0.45362115	No
row_216	OPRD1	null	null	11624	-0.4000000059604645	-0.4530543	No
row_217	CD55	null	null	11649	-0.4000000059604645	-0.45378643	No
row_218	NTSR1	null	null	11651	-0.4000000059604645	-0.45302477	No
row_219	FFAR1	null	null	11661	-0.5	-0.45257604	No
row_220	CCR6	null	null	11662	-0.5	-0.45154276	No
row_221	CNR2	null	null	11682	-0.5	-0.45174348	No
row_222	GIPR	null	null	11698	-0.5	-0.45168445	No
row_223	DHH	null	null	11704	-0.5	-0.4509759	No
row_224	SSTR4	null	null	11739	-0.5	-0.45215085	No
row_225	IAPP	null	null	11750	-0.5	-0.45176706	No
row_226	LTB4R	null	null	11764	-0.5	-0.4515781	No
row_227	EDN1	null	null	11777	-0.5	-0.45132422	No
row_228	PRLH	null	null	11811	-0.5	-0.4524342	No
row_229	ADRB2	null	null	11843	-0.6000000238418579	-0.45320767	No
row_230	CALCB	null	null	11861	-0.6000000238418579	-0.45307186	No
row_231	LTB4R2	null	null	11943	-0.6000000238418579	-0.4570927	No
row_232	GLP2R	null	null	11954	-0.6000000238418579	-0.45650226	No
row_233	C3AR1	null	null	11965	-0.6000000238418579	-0.45591182	No
row_234	GNG4	null	null	11993	-0.6000000238418579	-0.45642546	No
row_235	NPY1R	null	null	12054	-0.699999988079071	-0.45887575	No
row_236	CCBP2	null	null	12069	-0.699999988079071	-0.45833844	No
row_237	MCHR1	null	null	12108	-0.699999988079071	-0.45935988	No
row_238	CCL20	null	null	12138	-0.699999988079071	-0.4597968	Yes
row_239	WNT11	null	null	12139	-0.699999988079071	-0.4583502	Yes
row_240	EDNRB	null	null	12155	-0.699999988079071	-0.45787784	Yes
row_241	GNG2	null	null	12174	-0.800000011920929	-0.45739368	Yes
row_242	KISS1	null	null	12176	-0.800000011920929	-0.4558054	Yes
row_243	EDN3	null	null	12211	-0.800000011920929	-0.45636037	Yes
row_244	FFAR3	null	null	12216	-0.800000011920929	-0.45496693	Yes
row_245	PTGER2	null	null	12243	-0.800000011920929	-0.45500234	Yes
row_246	ADORA1	null	null	12252	-0.800000011920929	-0.4538687	Yes
row_247	CHRM3	null	null	12254	-0.800000011920929	-0.4522804	Yes
row_248	CCL21	null	null	12271	-0.800000011920929	-0.45166633	Yes
row_249	CCL22	null	null	12279	-0.800000011920929	-0.45046774	Yes
row_250	TAS1R3	null	null	12296	-0.800000011920929	-0.44985366	Yes
row_251	VIPR2	null	null	12317	-0.8999999761581421	-0.44929272	Yes
row_252	CXCL13	null	null	12321	-0.8999999761581421	-0.4476277	Yes
row_253	PTGIR	null	null	12396	-0.8999999761581421	-0.45057392	Yes
row_254	AVPR1A	null	null	12399	-0.8999999761581421	-0.44884393	Yes
row_255	NMUR1	null	null	12483	-1.0	-0.45216805	Yes
row_256	GPR18	null	null	12538	-1.0	-0.4536087	Yes
row_257	P2RY2	null	null	12549	-1.0	-0.45219162	Yes
row_258	WNT6	null	null	12563	-1.0	-0.4509694	Yes
row_259	GPR68	null	null	12582	-1.0	-0.45007193	Yes
row_260	CXCR3	null	null	12696	-1.100000023841858	-0.45513782	Yes
row_261	RAMP3	null	null	12698	-1.100000023841858	-0.45292956	Yes
row_262	ADORA2A	null	null	12713	-1.2000000476837158	-0.45135897	Yes
row_263	CCR7	null	null	12772	-1.2000000476837158	-0.4526461	Yes
row_264	GNB5	null	null	12793	-1.2000000476837158	-0.45146522	Yes
row_265	CCKAR	null	null	12831	-1.2999999523162842	-0.45118177	Yes
row_266	GPR17	null	null	12880	-1.2999999523162842	-0.45161274	Yes
row_267	HCRTR1	null	null	12888	-1.2999999523162842	-0.44938087	Yes
row_268	CHRM2	null	null	12903	-1.2999999523162842	-0.44760364	Yes
row_269	GPR39	null	null	12912	-1.399999976158142	-0.44523007	Yes
row_270	EMR1	null	null	12951	-1.399999976158142	-0.44480494	Yes
row_271	GRP	null	null	12978	-1.399999976158142	-0.44360042	Yes
row_272	GPR132	null	null	12986	-1.399999976158142	-0.4411619	Yes
row_273	HTR4	null	null	12993	-1.399999976158142	-0.43865842	Yes
row_274	GPR4	null	null	13015	-1.5	-0.4369225	Yes
row_275	P2RY4	null	null	13016	-1.5	-0.4338227	Yes
row_276	OPN3	null	null	13031	-1.5	-0.43163216	Yes
row_277	APP	null	null	13046	-1.5	-0.4294416	Yes
row_278	NMU	null	null	13073	-1.5	-0.42803043	Yes
row_279	CCL28	null	null	13098	-1.600000023841858	-0.4262827	Yes
row_280	AGTR1	null	null	13128	-1.600000023841858	-0.42485973	Yes
row_281	EDNRA	null	null	13135	-1.600000023841858	-0.42194295	Yes
row_282	PENK	null	null	13156	-1.600000023841858	-0.41993544	Yes
row_283	ADCYAP1R1	null	null	13187	-1.7000000476837158	-0.41837075	Yes
row_284	FZD4	null	null	13203	-1.7000000476837158	-0.41583183	Yes
row_285	KISS1R	null	null	13212	-1.7000000476837158	-0.4128383	Yes
row_286	GALR2	null	null	13227	-1.7000000476837158	-0.41023445	Yes
row_287	PTCH2	null	null	13245	-1.7000000476837158	-0.40782544	Yes
row_288	CCL27	null	null	13347	-1.7999999523162842	-0.4106654	Yes
row_289	GPBAR1	null	null	13500	-2.0	-0.41640437	Yes
row_290	NPY	null	null	13555	-2.0999999046325684	-0.4155718	Yes
row_291	CX3CR1	null	null	13586	-2.0999999046325684	-0.4131805	Yes
row_292	SSTR2	null	null	13633	-2.200000047683716	-0.4116217	Yes
row_293	CHRM1	null	null	13644	-2.200000047683716	-0.40772477	Yes
row_294	CCL11	null	null	13654	-2.200000047683716	-0.4037629	Yes
row_295	CCK	null	null	13672	-2.299999952316284	-0.40011397	Yes
row_296	PTAFR	null	null	13676	-2.299999952316284	-0.3955558	Yes
row_297	CCL5	null	null	13706	-2.299999952316284	-0.39268622	Yes
row_298	CCR10	null	null	13708	-2.299999952316284	-0.38799813	Yes
row_299	F2RL3	null	null	13786	-2.4000000953674316	-0.3880394	Yes
row_300	ADRB1	null	null	13803	-2.5	-0.3839122	Yes
row_301	BDKRB2	null	null	13805	-2.5	-0.3788108	Yes
row_302	PTGER3	null	null	13814	-2.5	-0.37416402	Yes
row_303	CCRL1	null	null	13834	-2.5	-0.3702317	Yes
row_304	FZD9	null	null	13836	-2.5	-0.36513028	Yes
row_305	PPYR1	null	null	13845	-2.5999999046325684	-0.36027685	Yes
row_306	C5AR1	null	null	13884	-2.5999999046325684	-0.35737187	Yes
row_307	WNT5A	null	null	13923	-2.700000047683716	-0.3542602	Yes
row_308	TAC1	null	null	13930	-2.700000047683716	-0.34907022	Yes
row_309	INSL3	null	null	13939	-2.700000047683716	-0.34401014	Yes
row_310	GNG11	null	null	14019	-2.799999952316284	-0.3433547	Yes
row_311	FZD2	null	null	14070	-2.9000000953674316	-0.34060913	Yes
row_312	DARC	null	null	14153	-3.0	-0.3397352	Yes
row_313	ADM	null	null	14162	-3.0	-0.33405516	Yes
row_314	PPY	null	null	14193	-3.0999999046325684	-0.32959732	Yes
row_315	P2RY1	null	null	14216	-3.0999999046325684	-0.3246199	Yes
row_316	CXCL12	null	null	14228	-3.200000047683716	-0.31872138	Yes
row_317	CXCR7	null	null	14254	-3.200000047683716	-0.31373215	Yes
row_318	IHH	null	null	14312	-3.4000000953674316	-0.3104079	Yes
row_319	SCT	null	null	14335	-3.4000000953674316	-0.30481052	Yes
row_320	CXCR4	null	null	14374	-3.5	-0.30004564	Yes
row_321	RAMP2	null	null	14395	-3.5999999046325684	-0.29390505	Yes
row_322	WNT4	null	null	14418	-3.700000047683716	-0.2876877	Yes
row_323	VIP	null	null	14431	-3.700000047683716	-0.28082088	Yes
row_324	PF4	null	null	14433	-3.700000047683716	-0.2732396	Yes
row_325	PTGER4	null	null	14532	-3.9000000953674316	-0.271545	Yes
row_326	WNT2B	null	null	14615	-4.099999904632568	-0.26839787	Yes
row_327	FZD8	null	null	14636	-4.199999809265137	-0.26101735	Yes
row_328	ADRB3	null	null	14670	-4.300000190734863	-0.2542745	Yes
row_329	P2RY6	null	null	14706	-4.300000190734863	-0.24766155	Yes
row_330	ADRA2A	null	null	14754	-4.5	-0.24141465	Yes
row_331	SAA1	null	null	14809	-4.599999904632568	-0.23541573	Yes
row_332	TBXA2R	null	null	14827	-4.699999809265137	-0.2268071	Yes
row_333	FFAR2	null	null	14833	-4.699999809265137	-0.21741909	Yes
row_334	AGT	null	null	14844	-4.699999809265137	-0.20835583	Yes
row_335	TACR2	null	null	14856	-4.699999809265137	-0.19935751	Yes
row_336	CXCL16	null	null	14924	-4.900000095367432	-0.19358295	Yes
row_337	FZD5	null	null	15076	-5.5	-0.19202408	Yes
row_338	INSL5	null	null	15099	-5.699999809265137	-0.18167365	Yes
row_339	GAL	null	null	15193	-6.099999904632568	-0.17510787	Yes
row_340	CX3CL1	null	null	15197	-6.199999809265137	-0.16249016	Yes
row_341	SSTR1	null	null	15216	-6.300000190734863	-0.15064001	Yes
row_342	EDN2	null	null	15252	-6.400000095367432	-0.13968731	Yes
row_343	PYY	null	null	15309	-6.800000190734863	-0.1292719	Yes
row_344	PTGER1	null	null	15335	-7.0	-0.116429806	Yes
row_345	GCG	null	null	15351	-7.099999904632568	-0.10273158	Yes
row_346	FZD1	null	null	15355	-7.099999904632568	-0.088253975	Yes
row_347	RAMP1	null	null	15374	-7.300000190734863	-0.07433728	Yes
row_348	F2RL1	null	null	15456	-8.0	-0.063065715	Yes
row_349	VIPR1	null	null	15540	-9.199999809265137	-0.049444195	Yes
row_350	CD97	null	null	15585	-9.899999618530273	-0.031843133	Yes
row_351	SST	null	null	15599	-10.199999809265137	-0.011608733	Yes
row_352	C3	null	null	15605	-10.300000190734863	0.009351906	Yes
