# Supplementary material for: Immunomic, genomic and transcriptomic characterization of CT26 colorectal carcinoma
Source: BMC Genomics. 2014 Mar 13;15(1):190. doi: 10.1186/1471-2164-15-190 (PMC4007559; doi:10.1186/1471-2164-15-190)
Supplement: Supplementary file 8 — Additional file 8: Contains the Gene Pattern gene set membership and enrichment values in an html format. The file index.html is the entry point. (ZIP 13 MB) [file 12864_2013_7028_MOESM8_ESM.zip › REACTOME_G_ALPHA_I_SIGNALLING_EVENTS.xls]

NAME	PROBE	GENE SYMBOL	GENE_TITLE	RANK IN GENE LIST	RANK METRIC SCORE	RUNNING ES	CORE ENRICHMENT
row_0	ANXA1	null	null	697	16.399999618530273	0.016249765	No
row_1	GNAI3	null	null	884	14.899999618530273	0.059707053	No
row_2	HEBP1	null	null	1978	9.699999809265137	0.025643978	No
row_3	RGS19	null	null	2034	9.5	0.057431366	No
row_4	GNG10	null	null	2412	8.5	0.06484304	No
row_5	GNB1	null	null	3457	5.800000190734863	0.01942548	No
row_6	PMCH	null	null	3480	5.800000190734863	0.039575376	No
row_7	GNG5	null	null	3909	4.900000095367432	0.030332202	No
row_8	GNG12	null	null	4271	4.300000190734863	0.023157	No
row_9	RGS20	null	null	4387	4.099999904632568	0.031020686	No
row_10	GABBR1	null	null	4585	3.700000047683716	0.03213659	No
row_11	GNB2	null	null	5311	2.5999999046325684	-0.004711106	No
row_12	GNG13	null	null	5348	2.5	0.0022729535	No
row_13	RGS12	null	null	5535	2.200000047683716	-0.0014816319	No
row_14	GNAS	null	null	5595	2.200000047683716	0.002911598	No
row_15	ADCY7	null	null	5626	2.0999999046325684	0.008793605	No
row_16	GNG8	null	null	5784	1.899999976158142	0.0057843025	No
row_17	CCL25	null	null	5788	1.899999976158142	0.012655028	No
row_18	CXCL2	null	null	6388	1.100000023841858	-0.021685213	No
row_19	CCR1	null	null	6492	0.8999999761581421	-0.024947561	No
row_20	GPR44	null	null	6826	0.6000000238418579	-0.044081036	No
row_21	GNAT2	null	null	6950	0.4000000059604645	-0.05048524	No
row_22	ADRA2B	null	null	7044	0.4000000059604645	-0.05496476	No
row_23	CXCL10	null	null	7089	0.30000001192092896	-0.056672383	No
row_24	P2RY14	null	null	7245	0.20000000298023224	-0.06587307	No
row_25	PPBP	null	null	7319	0.10000000149011612	-0.070184715	No
row_26	OPN1SW	null	null	7624	0.0	-0.08968815	No
row_27	HRH4	null	null	7848	0.0	-0.10399494	No
row_28	GNGT1	null	null	8304	0.0	-0.13318594	No
row_29	HTR1A	null	null	8333	0.0	-0.1349823	No
row_30	MTNR1B	null	null	8469	0.0	-0.14364336	No
row_31	NMS	null	null	8485	0.0	-0.14460571	No
row_32	OPN1LW	null	null	8753	0.0	-0.16173537	No
row_33	KNG1	null	null	8986	0.0	-0.17661956	No
row_34	HTR5A	null	null	8989	0.0	-0.17674787	No
row_35	CXCL6	null	null	8999	0.0	-0.17732528	No
row_36	OPN5	null	null	9015	0.0	-0.17828763	No
row_37	MTNR1A	null	null	9273	0.0	-0.19477572	No
row_38	GABBR2	null	null	9284	0.0	-0.19541728	No
row_39	RGR	null	null	9347	0.0	-0.19939496	No
row_40	NPY5R	null	null	9385	0.0	-0.20176873	No
row_41	NMUR2	null	null	9495	0.0	-0.20876174	No
row_42	RHO	null	null	9573	0.0	-0.21370174	No
row_43	OPRM1	null	null	9605	0.0	-0.21569058	No
row_44	CCR3	null	null	9606	0.0	-0.21569058	No
row_45	ADCY8	null	null	9623	0.0	-0.21671708	No
row_46	RGS18	null	null	9653	0.0	-0.21857761	No
row_47	AGTR2	null	null	9655	0.0	-0.21864176	No
row_48	HTR1F	null	null	9658	0.0	-0.21877007	No
row_49	RXFP3	null	null	9707	0.0	-0.22184956	No
row_50	C5	null	null	9718	0.0	-0.22249112	No
row_51	HRH3	null	null	9732	0.0	-0.22332515	No
row_52	RRH	null	null	9788	0.0	-0.22685373	No
row_53	GNB3	null	null	9821	0.0	-0.22890672	No
row_54	HTR1D	null	null	9834	0.0	-0.22967659	No
row_55	CXCL3	null	null	9838	0.0	-0.22986907	No
row_56	CASR	null	null	9851	0.0	-0.23063894	No
row_57	RGS7	null	null	9872	0.0	-0.23192206	No
row_58	CXCL11	null	null	9974	0.0	-0.23840182	No
row_59	ADORA3	null	null	10011	0.0	-0.24071144	No
row_60	DRD2	null	null	10026	0.0	-0.24160962	No
row_61	RLN3	null	null	10099	0.0	-0.24622884	No
row_62	FPR1	null	null	10156	-0.10000000149011612	-0.24944983	No
row_63	NPBWR1	null	null	10190	-0.10000000149011612	-0.25119525	No
row_64	OPRK1	null	null	10357	-0.10000000149011612	-0.2614734	No
row_65	PNOC	null	null	10385	-0.10000000149011612	-0.26283386	No
row_66	NPW	null	null	10389	-0.10000000149011612	-0.26265457	No
row_67	CCR8	null	null	10423	-0.10000000149011612	-0.26439998	No
row_68	RXFP4	null	null	10457	-0.10000000149011612	-0.26614538	No
row_69	CCR9	null	null	10533	-0.10000000149011612	-0.27058533	No
row_70	CXCL9	null	null	10552	-0.10000000149011612	-0.2713684	No
row_71	GNG3	null	null	10566	-0.10000000149011612	-0.27183068	No
row_72	GNAT1	null	null	10570	-0.10000000149011612	-0.27165142	No
row_73	RGS9	null	null	10575	-0.10000000149011612	-0.2715363	No
row_74	PDYN	null	null	10628	-0.10000000149011612	-0.27450064	No
row_75	GNG7	null	null	10645	-0.10000000149011612	-0.2751554	No
row_76	CCR4	null	null	10656	-0.10000000149011612	-0.27542523	No
row_77	DRD3	null	null	10688	-0.10000000149011612	-0.2770423	No
row_78	RGS8	null	null	10735	-0.10000000149011612	-0.27962172	No
row_79	GPR55	null	null	10815	-0.20000000298023224	-0.28394657	No
row_80	RGS6	null	null	10822	-0.20000000298023224	-0.283588	No
row_81	ADCY1	null	null	10858	-0.20000000298023224	-0.28508997	No
row_82	GALR3	null	null	10878	-0.20000000298023224	-0.28556544	No
row_83	POMC	null	null	10894	-0.20000000298023224	-0.28578427	No
row_84	CCR2	null	null	10919	-0.20000000298023224	-0.28658053	No
row_85	OPRL1	null	null	10930	-0.20000000298023224	-0.2864786	No
row_86	GALR1	null	null	10975	-0.20000000298023224	-0.28855798	No
row_87	CXCR6	null	null	11100	-0.20000000298023224	-0.29576984	No
row_88	HTR1B	null	null	11107	-0.20000000298023224	-0.29541126	No
row_89	NPY2R	null	null	11142	-0.20000000298023224	-0.29684907	No
row_90	P2RY12	null	null	11167	-0.20000000298023224	-0.29764533	No
row_91	SSTR5	null	null	11181	-0.30000001192092896	-0.29736412	No
row_92	SSTR3	null	null	11204	-0.30000001192092896	-0.29766032	No
row_93	GNGT2	null	null	11299	-0.30000001192092896	-0.30257574	No
row_94	CCL19	null	null	11443	-0.30000001192092896	-0.3106348	No
row_95	CNR1	null	null	11468	-0.4000000059604645	-0.31068757	No
row_96	P2RY13	null	null	11489	-0.4000000059604645	-0.3104837	No
row_97	GNB4	null	null	11555	-0.4000000059604645	-0.31316686	No
row_98	ADCY2	null	null	11597	-0.4000000059604645	-0.31431025	No
row_99	RGS1	null	null	11607	-0.4000000059604645	-0.3134007	No
row_100	BDKRB1	null	null	11619	-0.4000000059604645	-0.3126194	No
row_101	OPRD1	null	null	11624	-0.4000000059604645	-0.31138903	No
row_102	CCR6	null	null	11662	-0.5	-0.31190407	No
row_103	CNR2	null	null	11682	-0.5	-0.3112643	No
row_104	RGS4	null	null	11703	-0.5	-0.3106887	No
row_105	SSTR4	null	null	11739	-0.5	-0.31107542	No
row_106	C3AR1	null	null	11965	-0.6000000238418579	-0.32328004	No
row_107	GNG4	null	null	11993	-0.6000000238418579	-0.32278177	No
row_108	NPY1R	null	null	12054	-0.699999988079071	-0.3240289	No
row_109	MCHR1	null	null	12108	-0.699999988079071	-0.32482696	No
row_110	CCL20	null	null	12138	-0.699999988079071	-0.32408524	No
row_111	GNAI2	null	null	12163	-0.699999988079071	-0.32302275	No
row_112	GNG2	null	null	12174	-0.800000011920929	-0.32069033	No
row_113	ADORA1	null	null	12252	-0.800000011920929	-0.32265636	No
row_114	CCL21	null	null	12271	-0.800000011920929	-0.3208372	No
row_115	CXCL13	null	null	12321	-0.8999999761581421	-0.32063514	No
row_116	NMUR1	null	null	12483	-1.0	-0.3272468	No
row_117	GPR18	null	null	12538	-1.0	-0.32699373	No
row_118	CXCR3	null	null	12696	-1.100000023841858	-0.332977	Yes
row_119	RGS11	null	null	12733	-1.2000000476837158	-0.33082566	Yes
row_120	CCR7	null	null	12772	-1.2000000476837158	-0.32880262	Yes
row_121	GNB5	null	null	12793	-1.2000000476837158	-0.3256248	Yes
row_122	ADCY4	null	null	12802	-1.2000000476837158	-0.32167706	Yes
row_123	GNAZ	null	null	12843	-1.2999999523162842	-0.3194106	Yes
row_124	GPR17	null	null	12880	-1.2999999523162842	-0.3168875	Yes
row_125	CHRM2	null	null	12903	-1.2999999523162842	-0.31346622	Yes
row_126	ADCY3	null	null	12965	-1.399999976158142	-0.31217527	Yes
row_127	P2RY4	null	null	13016	-1.5	-0.30980688	Yes
row_128	OPN3	null	null	13031	-1.5	-0.30512884	Yes
row_129	APP	null	null	13046	-1.5	-0.30045083	Yes
row_130	NMU	null	null	13073	-1.5	-0.29654267	Yes
row_131	CCL28	null	null	13098	-1.600000023841858	-0.29213446	Yes
row_132	PENK	null	null	13156	-1.600000023841858	-0.2898434	Yes
row_133	GALR2	null	null	13227	-1.7000000476837158	-0.28801465	Yes
row_134	CCL27	null	null	13347	-1.7999999523162842	-0.28895777	Yes
row_135	NPY	null	null	13555	-2.0999999046325684	-0.29443136	Yes
row_136	GNAI1	null	null	13615	-2.200000047683716	-0.29003814	Yes
row_137	SSTR2	null	null	13633	-2.200000047683716	-0.28295037	Yes
row_138	ADCY9	null	null	13683	-2.299999952316284	-0.2775438	Yes
row_139	CCL5	null	null	13706	-2.299999952316284	-0.27040508	Yes
row_140	CCR10	null	null	13708	-2.299999952316284	-0.26191905	Yes
row_141	BDKRB2	null	null	13805	-2.5	-0.25878435	Yes
row_142	PTGER3	null	null	13814	-2.5	-0.25000393	Yes
row_143	PPYR1	null	null	13845	-2.5999999046325684	-0.24226318	Yes
row_144	C5AR1	null	null	13884	-2.5999999046325684	-0.23503569	Yes
row_145	GNG11	null	null	14019	-2.799999952316284	-0.23322368	Yes
row_146	PPY	null	null	14193	-3.0999999046325684	-0.2327985	Yes
row_147	CXCL12	null	null	14228	-3.200000047683716	-0.22308391	Yes
row_148	CXCR7	null	null	14254	-3.200000047683716	-0.2127919	Yes
row_149	CXCR4	null	null	14374	-3.5	-0.20741533	Yes
row_150	PF4	null	null	14433	-3.700000047683716	-0.19738173	Yes
row_151	ADRA2A	null	null	14754	-4.5	-0.20118305	Yes
row_152	SAA1	null	null	14809	-4.599999904632568	-0.1875471	Yes
row_153	ADCY6	null	null	14830	-4.699999809265137	-0.17135811	Yes
row_154	AGT	null	null	14844	-4.699999809265137	-0.15472004	Yes
row_155	CXCL16	null	null	14924	-4.900000095367432	-0.14157276	Yes
row_156	INSL5	null	null	15099	-5.699999809265137	-0.13154632	Yes
row_157	GAL	null	null	15193	-6.099999904632568	-0.11483626	Yes
row_158	SSTR1	null	null	15216	-6.300000190734863	-0.09282763	Yes
row_159	PYY	null	null	15309	-6.800000190734863	-0.073451184	Yes
row_160	ADCY5	null	null	15313	-6.800000190734863	-0.048364855	Yes
row_161	SST	null	null	15599	-10.199999809265137	-0.028731123	Yes
row_162	C3	null	null	15605	-10.300000190734863	0.009238043	Yes
