# Supplementary material for: Immunomic, genomic and transcriptomic characterization of CT26 colorectal carcinoma
Source: BMC Genomics. 2014 Mar 13;15(1):190. doi: 10.1186/1471-2164-15-190 (PMC4007559; doi:10.1186/1471-2164-15-190)
Supplement: Supplementary file 8 — Additional file 8: Contains the Gene Pattern gene set membership and enrichment values in an html format. The file index.html is the entry point. (ZIP 13 MB) [file 12864_2013_7028_MOESM8_ESM.zip › REACTOME_G_ALPHA_Q_SIGNALLING_EVENTS.xls]

NAME	PROBE	GENE SYMBOL	GENE_TITLE	RANK IN GENE LIST	RANK METRIC SCORE	RUNNING ES	CORE ENRICHMENT
row_0	ANXA1	null	null	697	16.399999618530273	0.0123040285	No
row_1	RGS19	null	null	2034	9.5	-0.04038193	No
row_2	GNG10	null	null	2412	8.5	-0.035015363	No
row_3	F2R	null	null	2440	8.399999618530273	-0.007540455	No
row_4	PIK3CA	null	null	3066	6.800000190734863	-0.023996593	No
row_5	GNB1	null	null	3457	5.800000190734863	-0.02885215	No
row_6	PMCH	null	null	3480	5.800000190734863	-0.010096773	No
row_7	DGKD	null	null	3804	5.099999904632568	-0.013087536	No
row_8	GNG5	null	null	3909	4.900000095367432	-0.002722637	No
row_9	PLCB1	null	null	3939	4.900000095367432	0.012454272	No
row_10	PLCB4	null	null	4208	4.400000095367432	0.010558382	No
row_11	GRK5	null	null	4213	4.400000095367432	0.025600769	No
row_12	GNG12	null	null	4271	4.300000190734863	0.036894962	No
row_13	GNAQ	null	null	4482	3.9000000953674316	0.036981836	No
row_14	ITPR2	null	null	4594	3.700000047683716	0.042725153	No
row_15	TRIO	null	null	4740	3.5	0.04559161	No
row_16	PIK3R1	null	null	5018	3.0	0.03825041	No
row_17	GNB2	null	null	5311	2.5999999046325684	0.02855598	No
row_18	GNG13	null	null	5348	2.5	0.034938846	No
row_19	PRKCE	null	null	5608	2.0999999046325684	0.025623176	No
row_20	PIK3R2	null	null	5623	2.0999999046325684	0.03202674	No
row_21	GNG8	null	null	5784	1.899999976158142	0.028367518	No
row_22	PIK3R3	null	null	6055	1.5	0.016259857	No
row_23	GNRH1	null	null	6126	1.5	0.016984224	No
row_24	PROKR1	null	null	6193	1.399999976158142	0.017617527	No
row_25	DGKE	null	null	6491	0.8999999761581421	0.0016913106	No
row_26	KALRN	null	null	6766	0.6000000238418579	-0.013802337	No
row_27	NPFF	null	null	7140	0.30000001192092896	-0.036690954	No
row_28	NTSR2	null	null	7274	0.20000000298023224	-0.044528846	No
row_29	OXT	null	null	7433	0.10000000149011612	-0.054318443	No
row_30	ADRA1D	null	null	7481	0.10000000149011612	-0.056986265	No
row_31	UTS2	null	null	7534	0.0	-0.06032259	No
row_32	GHRL	null	null	7558	0.0	-0.061798275	No
row_33	PROK1	null	null	7579	0.0	-0.06308148	No
row_34	TRHR	null	null	7758	0.0	-0.074501984	No
row_35	NPS	null	null	7825	0.0	-0.07873655	No
row_36	BRS3	null	null	8130	0.0	-0.09824123	No
row_37	CHRM5	null	null	8159	0.0	-0.10003772	No
row_38	DGKK	null	null	8220	0.0	-0.10388733	No
row_39	GAST	null	null	8284	0.0	-0.107929416	No
row_40	GHSR	null	null	8289	0.0	-0.10818606	No
row_41	GNGT1	null	null	8304	0.0	-0.1090843	No
row_42	GNRHR	null	null	8305	0.0	-0.1090843	No
row_43	HTR2C	null	null	8334	0.0	-0.110880785	No
row_44	NMS	null	null	8485	0.0	-0.120504804	No
row_45	NPSR1	null	null	8488	0.0	-0.120633125	No
row_46	OPN4	null	null	8754	0.0	-0.13763556	No
row_47	UTS2D	null	null	8934	0.0	-0.14912023	No
row_48	KNG1	null	null	8986	0.0	-0.1523924	No
row_49	HRH1	null	null	8993	0.0	-0.15277736	No
row_50	GPRC6A	null	null	9019	0.0	-0.15438136	No
row_51	PROKR2	null	null	9145	0.0	-0.16240138	No
row_52	NPFFR2	null	null	9150	0.0	-0.16265802	No
row_53	TRH	null	null	9182	0.0	-0.16464698	No
row_54	TAC3	null	null	9300	0.0	-0.17215373	No
row_55	HTR2A	null	null	9366	0.0	-0.17632413	No
row_56	UTS2R	null	null	9367	0.0	-0.17632413	No
row_57	HCRTR2	null	null	9388	0.0	-0.17760733	No
row_58	TRPC6	null	null	9389	0.0	-0.17760733	No
row_59	NMUR2	null	null	9495	0.0	-0.18434414	No
row_60	RGS18	null	null	9653	0.0	-0.1944173	No
row_61	NMBR	null	null	9686	0.0	-0.19647041	No
row_62	GNB3	null	null	9821	0.0	-0.20506787	No
row_63	CASR	null	null	9851	0.0	-0.20692852	No
row_64	TRPC7	null	null	9927	0.0	-0.21174052	No
row_65	AVP	null	null	9946	0.0	-0.21289541	No
row_66	DGKI	null	null	9977	0.0	-0.21482022	No
row_67	DGKB	null	null	10006	0.0	-0.2166167	No
row_68	NMB	null	null	10045	0.0	-0.21905479	No
row_69	CCKBR	null	null	10084	0.0	-0.22149287	No
row_70	RASGRP1	null	null	10213	-0.10000000149011612	-0.22935766	No
row_71	XCR1	null	null	10268	-0.10000000149011612	-0.23247461	No
row_72	P2RY10	null	null	10322	-0.10000000149011612	-0.2355274	No
row_73	ADRA1A	null	null	10328	-0.10000000149011612	-0.23550048	No
row_74	PTGFR	null	null	10339	-0.10000000149011612	-0.23579438	No
row_75	TACR3	null	null	10461	-0.10000000149011612	-0.24321005	No
row_76	CYSLTR1	null	null	10497	-0.10000000149011612	-0.24510795	No
row_77	CYSLTR2	null	null	10507	-0.10000000149011612	-0.2453377	No
row_78	GNG3	null	null	10566	-0.10000000149011612	-0.24871127	No
row_79	GNG7	null	null	10645	-0.10000000149011612	-0.25336805	No
row_80	HCRT	null	null	10681	-0.10000000149011612	-0.25526595	No
row_81	TRPC3	null	null	10759	-0.10000000149011612	-0.25985858	No
row_82	GCGR	null	null	10768	-0.10000000149011612	-0.26002416	No
row_83	XCL1	null	null	10837	-0.20000000298023224	-0.26369163	No
row_84	OXTR	null	null	10880	-0.20000000298023224	-0.26569095	No
row_85	PRKCQ	null	null	11027	-0.20000000298023224	-0.27436292	No
row_86	AVPR1B	null	null	11056	-0.20000000298023224	-0.275464	No
row_87	ADRA1B	null	null	11074	-0.20000000298023224	-0.27585933	No
row_88	GPR65	null	null	11081	-0.20000000298023224	-0.27554888	No
row_89	HTR2B	null	null	11086	-0.20000000298023224	-0.2751101	No
row_90	F2RL2	null	null	11120	-0.20000000298023224	-0.27653196	No
row_91	GRPR	null	null	11139	-0.20000000298023224	-0.27699143	No
row_92	ITPR3	null	null	11263	-0.30000001192092896	-0.28384003	No
row_93	DGKG	null	null	11297	-0.30000001192092896	-0.2849142	No
row_94	GNGT2	null	null	11299	-0.30000001192092896	-0.28393525	No
row_95	F2	null	null	11305	-0.30000001192092896	-0.28321293	No
row_96	TACR1	null	null	11308	-0.30000001192092896	-0.28229812	No
row_97	NPFFR1	null	null	11432	-0.30000001192092896	-0.28914672	No
row_98	NTS	null	null	11525	-0.4000000059604645	-0.2936586	No
row_99	GNB4	null	null	11555	-0.4000000059604645	-0.29412845	No
row_100	BDKRB1	null	null	11619	-0.4000000059604645	-0.29677972	No
row_101	NTSR1	null	null	11651	-0.4000000059604645	-0.29737785	No
row_102	FFAR1	null	null	11661	-0.5	-0.29621676	No
row_103	LTB4R	null	null	11764	-0.5	-0.3010226	No
row_104	EDN1	null	null	11777	-0.5	-0.30005398	No
row_105	LTB4R2	null	null	11943	-0.6000000238418579	-0.30855417	No
row_106	GNG4	null	null	11993	-0.6000000238418579	-0.3096118	No
row_107	MCHR1	null	null	12108	-0.699999988079071	-0.3144921	No
row_108	EDNRB	null	null	12155	-0.699999988079071	-0.31500953	Yes
row_109	RGS2	null	null	12156	-0.699999988079071	-0.3125756	Yes
row_110	GNG2	null	null	12174	-0.800000011920929	-0.31088468	Yes
row_111	KISS1	null	null	12176	-0.800000011920929	-0.3081672	Yes
row_112	PLCB2	null	null	12180	-0.800000011920929	-0.30557802	Yes
row_113	EDN3	null	null	12211	-0.800000011920929	-0.3047212	Yes
row_114	FFAR3	null	null	12216	-0.800000011920929	-0.3021962	Yes
row_115	GNA15	null	null	12242	-0.800000011920929	-0.30101857	Yes
row_116	CHRM3	null	null	12254	-0.800000011920929	-0.2989427	Yes
row_117	AVPR1A	null	null	12399	-0.8999999761581421	-0.3050524	Yes
row_118	NMUR1	null	null	12483	-1.0	-0.30690062	Yes
row_119	PRKCD	null	null	12508	-1.0	-0.30496344	Yes
row_120	P2RY2	null	null	12549	-1.0	-0.30405277	Yes
row_121	GPR68	null	null	12582	-1.0	-0.30262884	Yes
row_122	DGKH	null	null	12791	-1.2000000476837158	-0.3118017	Yes
row_123	GNB5	null	null	12793	-1.2000000476837158	-0.3076934	Yes
row_124	CCKAR	null	null	12831	-1.2999999523162842	-0.30554715	Yes
row_125	GPR17	null	null	12880	-1.2999999523162842	-0.30410668	Yes
row_126	HCRTR1	null	null	12888	-1.2999999523162842	-0.30003563	Yes
row_127	GRP	null	null	12978	-1.399999976158142	-0.30087802	Yes
row_128	GPR132	null	null	12986	-1.399999976158142	-0.29645926	Yes
row_129	GPR4	null	null	13015	-1.5	-0.29304016	Yes
row_130	PRKCH	null	null	13040	-1.5	-0.28936443	Yes
row_131	APP	null	null	13046	-1.5	-0.28446966	Yes
row_132	NMU	null	null	13073	-1.5	-0.28092223	Yes
row_133	AGTR1	null	null	13128	-1.600000023841858	-0.2788236	Yes
row_134	EDNRA	null	null	13135	-1.600000023841858	-0.27364528	Yes
row_135	KISS1R	null	null	13212	-1.7000000476837158	-0.27261046	Yes
row_136	CHRM1	null	null	13644	-2.200000047683716	-0.29261398	Yes
row_137	DAGLA	null	null	13668	-2.299999952316284	-0.28609243	Yes
row_138	CCK	null	null	13672	-2.299999952316284	-0.2782877	Yes
row_139	PTAFR	null	null	13676	-2.299999952316284	-0.27048296	Yes
row_140	F2RL3	null	null	13786	-2.4000000953674316	-0.26913148	Yes
row_141	BDKRB2	null	null	13805	-2.5	-0.26159376	Yes
row_142	RASGRP2	null	null	13817	-2.5	-0.2536069	Yes
row_143	DAGLB	null	null	13895	-2.5999999046325684	-0.24950688	Yes
row_144	TAC1	null	null	13930	-2.700000047683716	-0.24230029	Yes
row_145	GNG11	null	null	14019	-2.799999952316284	-0.23821063	Yes
row_146	GNA14	null	null	14050	-2.9000000953674316	-0.23005198	Yes
row_147	P2RY1	null	null	14216	-3.0999999046325684	-0.22985955	Yes
row_148	DGKQ	null	null	14628	-4.199999809265137	-0.24162574	Yes
row_149	P2RY6	null	null	14706	-4.300000190734863	-0.23161475	Yes
row_150	ADRBK1	null	null	14708	-4.400000095367432	-0.2163799	Yes
row_151	MGLL	null	null	14742	-4.400000095367432	-0.20319815	Yes
row_152	SAA1	null	null	14809	-4.599999904632568	-0.19143827	Yes
row_153	TBXA2R	null	null	14827	-4.699999809265137	-0.17618686	Yes
row_154	FFAR2	null	null	14833	-4.699999809265137	-0.16016552	Yes
row_155	AGT	null	null	14844	-4.699999809265137	-0.14446497	Yes
row_156	TACR2	null	null	14856	-4.699999809265137	-0.1288286	Yes
row_157	GNA11	null	null	15004	-5.199999809265137	-0.12017947	Yes
row_158	EDN2	null	null	15252	-6.400000095367432	-0.11377389	Yes
row_159	PTGER1	null	null	15335	-7.0	-0.09469566	Yes
row_160	GCG	null	null	15351	-7.099999904632568	-0.070971	Yes
row_161	PLCB3	null	null	15425	-7.699999809265137	-0.048881385	Yes
row_162	F2RL1	null	null	15456	-8.0	-0.022989776	Yes
row_163	DGKA	null	null	15656	-12.0	0.005966977	Yes
