# Supplementary material for: Immunomic, genomic and transcriptomic characterization of CT26 colorectal carcinoma
Source: BMC Genomics. 2014 Mar 13;15(1):190. doi: 10.1186/1471-2164-15-190 (PMC4007559; doi:10.1186/1471-2164-15-190)
Supplement: Supplementary file 8 — Additional file 8: Contains the Gene Pattern gene set membership and enrichment values in an html format. The file index.html is the entry point. (ZIP 13 MB) [file 12864_2013_7028_MOESM8_ESM.zip › REACTOME_G_ALPHA_S_SIGNALLING_EVENTS.xls]

NAME	PROBE	GENE SYMBOL	GENE_TITLE	RANK IN GENE LIST	RANK METRIC SCORE	RUNNING ES	CORE ENRICHMENT
row_0	GNAI3	null	null	884	14.899999618530273	0.031883884	No
row_1	GNG10	null	null	2412	8.5	-0.015342739	No
row_2	GNB1	null	null	3457	5.800000190734863	-0.0476989	No
row_3	GNG5	null	null	3909	4.900000095367432	-0.04746616	No
row_4	GNG12	null	null	4271	4.300000190734863	-0.045037564	No
row_5	GNB2	null	null	5311	2.5999999046325684	-0.096065015	No
row_6	GNG13	null	null	5348	2.5	-0.08353089	No
row_7	GNAS	null	null	5595	2.200000047683716	-0.08620944	No
row_8	ADCY7	null	null	5626	2.0999999046325684	-0.07566543	No
row_9	GNG8	null	null	5784	1.899999976158142	-0.07443167	No
row_10	PDE7A	null	null	5796	1.899999976158142	-0.06385931	No
row_11	ADM2	null	null	6640	0.800000011920929	-0.11303247	No
row_12	PTHLH	null	null	6699	0.699999988079071	-0.112588026	No
row_13	CALCRL	null	null	6853	0.5	-0.11940703	No
row_14	PDE3B	null	null	7100	0.30000001192092896	-0.13336155	No
row_15	LHB	null	null	7411	0.10000000149011612	-0.15259665	No
row_16	MC3R	null	null	7564	0.0	-0.16231905	No
row_17	RXFP2	null	null	7821	0.0	-0.17869362	No
row_18	NPS	null	null	7825	0.0	-0.17888552	No
row_19	PTGDR	null	null	7881	0.0	-0.18240349	No
row_20	MC1R	null	null	8028	0.0	-0.1917421	No
row_21	CGA	null	null	8158	0.0	-0.19999336	No
row_22	CRH	null	null	8178	0.0	-0.20120865	No
row_23	DRD5	null	null	8229	0.0	-0.20440681	No
row_24	FSHB	null	null	8272	0.0	-0.20709327	No
row_25	FSHR	null	null	8273	0.0	-0.20709327	No
row_26	GNGT1	null	null	8304	0.0	-0.20901215	No
row_27	NPSR1	null	null	8488	0.0	-0.22071742	No
row_28	PTH	null	null	8795	0.0	-0.24029014	No
row_29	RLN2	null	null	8804	0.0	-0.24080184	No
row_30	TAAR1	null	null	8872	0.0	-0.24508737	No
row_31	TAAR2	null	null	8873	0.0	-0.24508737	No
row_32	TAAR5	null	null	8875	0.0	-0.24515134	No
row_33	TAAR6	null	null	8876	0.0	-0.24515134	No
row_34	TAAR8	null	null	8877	0.0	-0.24515134	No
row_35	PDE4B	null	null	8900	0.0	-0.24655853	No
row_36	LHCGR	null	null	9014	0.0	-0.25378636	No
row_37	RXFP1	null	null	9086	0.0	-0.25832775	No
row_38	GIP	null	null	9204	0.0	-0.26581144	No
row_39	DRD1	null	null	9397	0.0	-0.27809235	No
row_40	TSHB	null	null	9452	0.0	-0.28154638	No
row_41	CALCA	null	null	9487	0.0	-0.28372112	No
row_42	MC4R	null	null	9554	0.0	-0.28794268	No
row_43	ADCY8	null	null	9623	0.0	-0.29229218	No
row_44	MC5R	null	null	9630	0.0	-0.29267597	No
row_45	HTR7	null	null	9637	0.0	-0.29305974	No
row_46	MC2R	null	null	9747	0.0	-0.30003172	No
row_47	GNB3	null	null	9821	0.0	-0.30470103	No
row_48	GHRHR	null	null	9841	0.0	-0.30591634	No
row_49	AVP	null	null	9946	0.0	-0.31256852	No
row_50	GHRH	null	null	10029	0.0	-0.3178135	No
row_51	RLN3	null	null	10099	0.0	-0.32222694	No
row_52	PDE11A	null	null	10245	-0.10000000149011612	-0.33090812	No
row_53	AVPR2	null	null	10377	-0.10000000149011612	-0.33869383	No
row_54	ADCYAP1	null	null	10435	-0.10000000149011612	-0.34174627	No
row_55	CRHR2	null	null	10452	-0.10000000149011612	-0.3421762	No
row_56	HTR6	null	null	10490	-0.10000000149011612	-0.34394935	No
row_57	HRH2	null	null	10527	-0.10000000149011612	-0.34565857	No
row_58	GNG3	null	null	10566	-0.10000000149011612	-0.34749568	No
row_59	SCTR	null	null	10620	-0.10000000149011612	-0.35029227	No
row_60	GNG7	null	null	10645	-0.10000000149011612	-0.3512339	No
row_61	GLP1R	null	null	10729	-0.10000000149011612	-0.35594937	No
row_62	GCGR	null	null	10768	-0.10000000149011612	-0.3577865	No
row_63	TSHR	null	null	10809	-0.20000000298023224	-0.3591581	No
row_64	ADCY1	null	null	10858	-0.20000000298023224	-0.36104137	No
row_65	POMC	null	null	10894	-0.20000000298023224	-0.36209315	No
row_66	PDE10A	null	null	10979	-0.20000000298023224	-0.3662791	No
row_67	PDE1A	null	null	11191	-0.30000001192092896	-0.37799492	No
row_68	GNGT2	null	null	11299	-0.30000001192092896	-0.38305855	No
row_69	ADORA2B	null	null	11483	-0.4000000059604645	-0.39238992	No
row_70	PDE8B	null	null	11537	-0.4000000059604645	-0.3934061	No
row_71	PDE7B	null	null	11544	-0.4000000059604645	-0.39141598	No
row_72	GNB4	null	null	11555	-0.4000000059604645	-0.38968173	No
row_73	ADCY2	null	null	11597	-0.4000000059604645	-0.3899303	No
row_74	GIPR	null	null	11698	-0.5	-0.39335927	No
row_75	IAPP	null	null	11750	-0.5	-0.39365405	No
row_76	ADRB2	null	null	11843	-0.6000000238418579	-0.39597782	No
row_77	CALCB	null	null	11861	-0.6000000238418579	-0.39350435	No
row_78	GLP2R	null	null	11954	-0.6000000238418579	-0.39582813	No
row_79	GNG4	null	null	11993	-0.6000000238418579	-0.3946979	No
row_80	GNAI2	null	null	12163	-0.699999988079071	-0.4013534	No
row_81	GNG2	null	null	12174	-0.800000011920929	-0.39724523	No
row_82	PTGER2	null	null	12243	-0.800000011920929	-0.39684695	No
row_83	VIPR2	null	null	12317	-0.8999999761581421	-0.39617503	No
row_84	PTGIR	null	null	12396	-0.8999999761581421	-0.39582288	No
row_85	PDE4D	null	null	12503	-1.0	-0.39666826	No
row_86	RAMP3	null	null	12698	-1.100000023841858	-0.40254894	Yes
row_87	ADORA2A	null	null	12713	-1.2000000476837158	-0.39632276	Yes
row_88	GNB5	null	null	12793	-1.2000000476837158	-0.39425418	Yes
row_89	ADCY4	null	null	12802	-1.2000000476837158	-0.38764423	Yes
row_90	GNAZ	null	null	12843	-1.2999999523162842	-0.3824876	Yes
row_91	PDE4C	null	null	12852	-1.2999999523162842	-0.3752842	Yes
row_92	ADCY3	null	null	12965	-1.399999976158142	-0.37413946	Yes
row_93	HTR4	null	null	12993	-1.399999976158142	-0.36755785	Yes
row_94	ADCYAP1R1	null	null	13187	-1.7000000476837158	-0.3698137	Yes
row_95	PDE8A	null	null	13299	-1.7999999523162842	-0.3662311	Yes
row_96	GPBAR1	null	null	13500	-2.0	-0.36715433	Yes
row_97	GNAI1	null	null	13615	-2.200000047683716	-0.36138973	Yes
row_98	ADCY9	null	null	13683	-2.299999952316284	-0.35202542	Yes
row_99	ADRB1	null	null	13803	-2.5	-0.34480023	Yes
row_100	INSL3	null	null	13939	-2.700000047683716	-0.33741152	Yes
row_101	GNG11	null	null	14019	-2.799999952316284	-0.3258474	Yes
row_102	ADM	null	null	14162	-3.0	-0.317126	Yes
row_103	SCT	null	null	14335	-3.4000000953674316	-0.3079496	Yes
row_104	RAMP2	null	null	14395	-3.5999999046325684	-0.29035845	Yes
row_105	VIP	null	null	14431	-3.700000047683716	-0.2706387	Yes
row_106	PTGER4	null	null	14532	-3.9000000953674316	-0.25388962	Yes
row_107	PDE1B	null	null	14541	-3.9000000953674316	-0.23125592	Yes
row_108	PDE3A	null	null	14637	-4.199999809265137	-0.21240659	Yes
row_109	ADRB3	null	null	14670	-4.300000190734863	-0.18893412	Yes
row_110	ADCY6	null	null	14830	-4.699999809265137	-0.17121108	Yes
row_111	ADCY5	null	null	15313	-6.800000190734863	-0.16168523	Yes
row_112	GCG	null	null	15351	-7.099999904632568	-0.12191536	Yes
row_113	RAMP1	null	null	15374	-7.300000190734863	-0.079999104	Yes
row_114	PDE2A	null	null	15480	-8.300000190734863	-0.037457068	Yes
row_115	VIPR1	null	null	15540	-9.199999809265137	0.013368522	Yes
