# Supplementary material for: Immunomic, genomic and transcriptomic characterization of CT26 colorectal carcinoma
Source: BMC Genomics. 2014 Mar 13;15(1):190. doi: 10.1186/1471-2164-15-190 (PMC4007559; doi:10.1186/1471-2164-15-190)
Supplement: Supplementary file 8 — Additional file 8: Contains the Gene Pattern gene set membership and enrichment values in an html format. The file index.html is the entry point. (ZIP 13 MB) [file 12864_2013_7028_MOESM8_ESM.zip › REACTOME_MITOTIC_M_M_G1_PHASES.xls]

NAME	PROBE	GENE SYMBOL	GENE_TITLE	RANK IN GENE LIST	RANK METRIC SCORE	RUNNING ES	CORE ENRICHMENT
row_0	PSMD12	null	null	27	39.5	0.018226232	Yes
row_1	PSMD1	null	null	41	37.400001525878906	0.036289155	Yes
row_2	KIF20A	null	null	77	31.899999618530273	0.050162468	Yes
row_3	MCM4	null	null	81	31.5	0.06588562	Yes
row_4	RAD21	null	null	86	31.399999618530273	0.08149412	Yes
row_5	RCC2	null	null	99	30.5	0.09613491	Yes
row_6	PRIM1	null	null	116	29.0	0.10976132	Yes
row_7	RPA1	null	null	120	28.700000762939453	0.12406976	Yes
row_8	XPO1	null	null	148	27.0	0.13598031	Yes
row_9	MCM6	null	null	163	26.600000381469727	0.14852236	Yes
row_10	PSMC2	null	null	173	26.0	0.16108187	Yes
row_11	AHCTF1	null	null	189	24.799999237060547	0.17265034	Yes
row_12	CKAP5	null	null	210	24.299999237060547	0.18364556	Yes
row_13	RANGAP1	null	null	220	24.0	0.19519456	Yes
row_14	PSMD2	null	null	227	23.700000762939453	0.20678435	Yes
row_15	PSMA3	null	null	245	23.200000762939453	0.21741617	Yes
row_16	PSMC4	null	null	253	22.899999618530273	0.22853763	Yes
row_17	INCENP	null	null	260	22.700000762939453	0.23962218	Yes
row_18	SMC3	null	null	265	22.600000381469727	0.25078446	Yes
row_19	CDC20	null	null	284	22.200000762939453	0.26084688	Yes
row_20	MCM7	null	null	290	21.899999618530273	0.27159134	Yes
row_21	MCM3	null	null	315	21.399999618530273	0.28086483	Yes
row_22	KIF23	null	null	337	21.0	0.2901286	Yes
row_23	BUB1	null	null	360	20.600000381469727	0.29912612	Yes
row_24	DBF4	null	null	369	20.399999618530273	0.30892035	Yes
row_25	PSMA5	null	null	381	20.200000762939453	0.31842113	Yes
row_26	NUP107	null	null	399	19.899999618530273	0.3273856	Yes
row_27	CENPN	null	null	403	19.899999618530273	0.3372478	Yes
row_28	STAG2	null	null	456	19.100000381469727	0.34356377	Yes
row_29	PSMA4	null	null	484	18.600000381469727	0.35123017	Yes
row_30	PSMC1	null	null	493	18.600000381469727	0.36011493	Yes
row_31	BIRC5	null	null	507	18.399999618530273	0.36857802	Yes
row_32	BUB3	null	null	533	18.100000381469727	0.37612003	Yes
row_33	MAD2L1	null	null	559	17.899999618530273	0.38356102	Yes
row_34	ZWINT	null	null	574	17.700000762939453	0.3916063	Yes
row_35	PSMC6	null	null	579	17.600000381469727	0.4002423	Yes
row_36	RANBP2	null	null	605	17.299999237060547	0.4073801	Yes
row_37	PPP2R5D	null	null	607	17.299999237060547	0.4160569	Yes
row_38	BUB1B	null	null	609	17.299999237060547	0.42473367	Yes
row_39	PAFAH1B1	null	null	614	17.299999237060547	0.4332181	Yes
row_40	ZWILCH	null	null	620	17.200000762939453	0.44158784	Yes
row_41	CENPQ	null	null	635	17.0	0.44927946	Yes
row_42	RPS27A	null	null	668	16.700000762939453	0.45566526	Yes
row_43	FBXO5	null	null	688	16.5	0.46278363	Yes
row_44	KIF2A	null	null	719	16.200000762939453	0.46904504	Yes
row_45	PSMA1	null	null	724	16.200000762939453	0.47697368	Yes
row_46	SGOL1	null	null	857	15.100000381469727	0.47613877	Yes
row_47	PSMD14	null	null	859	15.100000381469727	0.483704	Yes
row_48	NUF2	null	null	866	15.100000381469727	0.49094862	Yes
row_49	NDC80	null	null	878	15.0	0.49782208	Yes
row_50	PSMB3	null	null	881	15.0	0.5052726	Yes
row_51	PSME1	null	null	893	14.899999618530273	0.5120956	Yes
row_52	GMNN	null	null	911	14.800000190734863	0.5184833	Yes
row_53	SGOL2	null	null	1015	14.100000381469727	0.5190027	Yes
row_54	CDCA8	null	null	1017	14.100000381469727	0.52606267	Yes
row_55	KIF2C	null	null	1036	14.0	0.531982	Yes
row_56	SMC1A	null	null	1064	13.800000190734863	0.53722316	Yes
row_57	NUP85	null	null	1073	13.800000190734863	0.5436827	Yes
row_58	MIS12	null	null	1095	13.600000381469727	0.54920757	Yes
row_59	PSMC5	null	null	1103	13.600000381469727	0.5556302	Yes
row_60	E2F1	null	null	1172	13.100000381469727	0.5578886	Yes
row_61	PSMD11	null	null	1192	13.100000381469727	0.56328917	Yes
row_62	RPA2	null	null	1205	13.0	0.569088	Yes
row_63	POLA1	null	null	1250	12.800000190734863	0.5727338	Yes
row_64	CENPH	null	null	1257	12.800000190734863	0.57881635	Yes
row_65	NUP37	null	null	1258	12.800000190734863	0.5852836	Yes
row_66	CENPI	null	null	1262	12.699999809265137	0.591508	Yes
row_67	MCM10	null	null	1264	12.699999809265137	0.5978606	Yes
row_68	MCM2	null	null	1281	12.699999809265137	0.60325134	Yes
row_69	PSMB7	null	null	1288	12.699999809265137	0.6092833	Yes
row_70	SPC25	null	null	1296	12.600000381469727	0.6152007	Yes
row_71	PSMA7	null	null	1308	12.5	0.620811	Yes
row_72	PPP2R5C	null	null	1333	12.399999618530273	0.6255372	Yes
row_73	PSMD7	null	null	1346	12.300000190734863	0.63098234	Yes
row_74	PSME4	null	null	1361	12.300000190734863	0.63629925	Yes
row_75	PSMD6	null	null	1380	12.199999809265137	0.64130914	Yes
row_76	MAPRE1	null	null	1391	12.100000381469727	0.6467815	Yes
row_77	PSMD10	null	null	1417	12.0	0.6512415	Yes
row_78	KIF18A	null	null	1462	11.800000190734863	0.65438205	Yes
row_79	MCM5	null	null	1526	11.5	0.6561527	Yes
row_80	PSMB1	null	null	1532	11.5	0.66164255	Yes
row_81	CDT1	null	null	1580	11.300000190734863	0.6643382	Yes
row_82	RPA3	null	null	1621	11.199999809265137	0.66743207	Yes
row_83	SPC24	null	null	1627	11.199999809265137	0.6727703	Yes
row_84	NUP133	null	null	1634	11.100000381469727	0.6779939	Yes
row_85	SEH1L	null	null	1666	10.899999618530273	0.68151337	Yes
row_86	CENPA	null	null	1762	10.600000381469727	0.6807774	Yes
row_87	PSMD5	null	null	1765	10.600000381469727	0.6860048	Yes
row_88	PSME2	null	null	1904	10.0	0.68220836	Yes
row_89	CASC5	null	null	1912	10.0	0.68681204	Yes
row_90	CENPC1	null	null	1914	10.0	0.6918005	Yes
row_91	PSMB2	null	null	1917	10.0	0.6967248	Yes
row_92	DSN1	null	null	1919	10.0	0.7017132	Yes
row_93	PSMA2	null	null	1980	9.699999809265137	0.7027668	Yes
row_94	PPP2R1B	null	null	2048	9.5	0.70327044	Yes
row_95	STAG1	null	null	2077	9.399999618530273	0.7062244	Yes
row_96	POLA2	null	null	2142	9.199999809265137	0.7067689	Yes
row_97	PPP2CB	null	null	2170	9.100000381469727	0.7096354	Yes
row_98	CLIP1	null	null	2185	9.100000381469727	0.71333545	Yes
row_99	PSMA6	null	null	2205	9.0	0.7166644	Yes
row_100	CENPT	null	null	2232	9.0	0.7195445	Yes
row_101	PSMC3	null	null	2237	9.0	0.7238353	Yes
row_102	POLE	null	null	2239	8.899999618530273	0.7282679	Yes
row_103	KNTC1	null	null	2256	8.899999618530273	0.73173875	Yes
row_104	CENPL	null	null	2261	8.899999618530273	0.735979	Yes
row_105	CDC7	null	null	2273	8.899999618530273	0.7397704	Yes
row_106	POLE2	null	null	2300	8.800000190734863	0.7425495	Yes
row_107	APITD1	null	null	2304	8.800000190734863	0.74680334	Yes
row_108	PMF1	null	null	2386	8.5	0.745904	Yes
row_109	CENPM	null	null	2477	8.300000190734863	0.74432653	Yes
row_110	RPS27	null	null	2503	8.199999809265137	0.7468666	Yes
row_111	PSMD8	null	null	2504	8.199999809265137	0.75100964	Yes
row_112	PSMD9	null	null	2508	8.199999809265137	0.75496036	Yes
row_113	TAOK1	null	null	2518	8.100000381469727	0.75847584	Yes
row_114	CDK2	null	null	2519	8.100000381469727	0.76256835	Yes
row_115	PSMD4	null	null	2609	7.900000095367432	0.76085293	Yes
row_116	CCDC99	null	null	2632	7.800000190734863	0.7633832	Yes
row_117	AURKB	null	null	2822	7.300000190734863	0.7549523	No
row_118	NSL1	null	null	2916	7.099999904632568	0.7525762	No
row_119	MLF1IP	null	null	2974	7.0	0.7524579	No
row_120	PSMD13	null	null	2986	6.900000095367432	0.75523883	No
row_121	ZW10	null	null	3019	6.900000095367432	0.75667316	No
row_122	CENPP	null	null	3065	6.800000190734863	0.7572233	No
row_123	NUDC	null	null	3111	6.599999904632568	0.7576725	No
row_124	E2F3	null	null	3189	6.5	0.7560192	No
row_125	PSMB4	null	null	3191	6.5	0.7592392	No
row_126	NUP43	null	null	3343	6.099999904632568	0.75263864	No
row_127	NDEL1	null	null	3503	5.800000190734863	0.74537355	No
row_128	MCM8	null	null	3515	5.699999809265137	0.74754816	No
row_129	MAD1L1	null	null	3575	5.599999904632568	0.7465943	No
row_130	CLASP1	null	null	3634	5.5	0.74565405	No
row_131	CDC6	null	null	3705	5.300000190734863	0.7438433	No
row_132	PPP2R5E	null	null	3781	5.199999809265137	0.74166137	No
row_133	CENPK	null	null	4002	4.800000190734863	0.7299795	No
row_134	PPP1CC	null	null	4111	4.599999904632568	0.7253784	No
row_135	PPP2R1A	null	null	4124	4.599999904632568	0.72693306	No
row_136	PSMB5	null	null	4221	4.400000095367432	0.7230004	No
row_137	SEC13	null	null	4498	3.9000000953674316	0.7072729	No
row_138	PSMF1	null	null	5043	3.0	0.6739057	No
row_139	UBA52	null	null	5629	2.0999999046325684	0.6374547	No
row_140	PSMD3	null	null	5741	1.899999976158142	0.631297	No
row_141	CENPO	null	null	5968	1.600000023841858	0.6176136	No
row_142	ITGB3BP	null	null	6480	0.8999999761581421	0.5853014	No
row_143	PLK1	null	null	6602	0.800000011920929	0.5779467	No
row_144	PPP2CA	null	null	6791	0.6000000238418579	0.5661947	No
row_145	PPP2R5A	null	null	6841	0.6000000238418579	0.56335586	No
row_146	E2F2	null	null	7036	0.4000000059604645	0.5511181	No
row_147	KIF2B	null	null	8366	0.0	0.46589845	No
row_148	PSMA8	null	null	9516	0.0	0.392221	No
row_149	PSMB6	null	null	9945	0.0	0.36477628	No
row_150	PSMB8	null	null	11241	-0.30000001192092896	0.28188843	No
row_151	PSMB10	null	null	13961	-2.700000047683716	0.10890187	No
row_152	PPP2R5B	null	null	14239	-3.200000047683716	0.092756584	No
row_153	PSMB9	null	null	14266	-3.299999952316284	0.09275672	No
row_154	GORASP1	null	null	14777	-4.5	0.06232758	No
