# Supplementary material for: Immunomic, genomic and transcriptomic characterization of CT26 colorectal carcinoma
Source: BMC Genomics. 2014 Mar 13;15(1):190. doi: 10.1186/1471-2164-15-190 (PMC4007559; doi:10.1186/1471-2164-15-190)
Supplement: Supplementary file 8 — Additional file 8: Contains the Gene Pattern gene set membership and enrichment values in an html format. The file index.html is the entry point. (ZIP 13 MB) [file 12864_2013_7028_MOESM8_ESM.zip › REACTOME_M_G1_TRANSITION.xls]

NAME	PROBE	GENE SYMBOL	GENE_TITLE	RANK IN GENE LIST	RANK METRIC SCORE	RUNNING ES	CORE ENRICHMENT
row_0	PSMD12	null	null	27	39.5	0.041881207	Yes
row_1	PSMD1	null	null	41	37.400001525878906	0.08233708	Yes
row_2	MCM4	null	null	81	31.5	0.11462204	Yes
row_3	PRIM1	null	null	116	29.0	0.14446616	Yes
row_4	RPA1	null	null	120	28.700000762939453	0.17595604	Yes
row_5	MCM6	null	null	163	26.600000381469727	0.2026407	Yes
row_6	PSMC2	null	null	173	26.0	0.23076749	Yes
row_7	PSMD2	null	null	227	23.700000762939453	0.25354943	Yes
row_8	PSMA3	null	null	245	23.200000762939453	0.2780752	Yes
row_9	PSMC4	null	null	253	22.899999618530273	0.30290753	Yes
row_10	MCM7	null	null	290	21.899999618530273	0.3247866	Yes
row_11	MCM3	null	null	315	21.399999618530273	0.346879	Yes
row_12	DBF4	null	null	369	20.399999618530273	0.36601815	Yes
row_13	PSMA5	null	null	381	20.200000762939453	0.38761494	Yes
row_14	PSMA4	null	null	484	18.600000381469727	0.4016423	Yes
row_15	PSMC1	null	null	493	18.600000381469727	0.4216642	Yes
row_16	PSMC6	null	null	579	17.600000381469727	0.4356718	Yes
row_17	RPS27A	null	null	668	16.700000762939453	0.44849464	Yes
row_18	PSMA1	null	null	724	16.200000762939453	0.46286997	Yes
row_19	PSMD14	null	null	859	15.100000381469727	0.4709931	Yes
row_20	PSMB3	null	null	881	15.0	0.48621202	Yes
row_21	PSME1	null	null	893	14.899999618530273	0.50195825	Yes
row_22	GMNN	null	null	911	14.800000190734863	0.5172115	Yes
row_23	PSMC5	null	null	1103	13.600000381469727	0.52004385	Yes
row_24	E2F1	null	null	1172	13.100000381469727	0.5301681	Yes
row_25	PSMD11	null	null	1192	13.100000381469727	0.5434172	Yes
row_26	RPA2	null	null	1205	13.0	0.5570023	Yes
row_27	POLA1	null	null	1250	12.800000190734863	0.568326	Yes
row_28	MCM10	null	null	1264	12.699999809265137	0.58151615	Yes
row_29	MCM2	null	null	1281	12.699999809265137	0.594515	Yes
row_30	PSMB7	null	null	1288	12.699999809265137	0.6081516	Yes
row_31	PSMA7	null	null	1308	12.5	0.6207384	Yes
row_32	PSMD7	null	null	1346	12.300000190734863	0.63195646	Yes
row_33	PSME4	null	null	1361	12.300000190734863	0.64464134	Yes
row_34	PSMD6	null	null	1380	12.199999809265137	0.6569607	Yes
row_35	PSMD10	null	null	1417	12.0	0.6679114	Yes
row_36	MCM5	null	null	1526	11.5	0.6737187	Yes
row_37	PSMB1	null	null	1532	11.5	0.68609434	Yes
row_38	CDT1	null	null	1580	11.300000190734863	0.6955709	Yes
row_39	RPA3	null	null	1621	11.199999809265137	0.7053834	Yes
row_40	PSMD5	null	null	1765	10.600000381469727	0.7079652	Yes
row_41	PSME2	null	null	1904	10.0	0.71020347	Yes
row_42	PSMB2	null	null	1917	10.0	0.7204769	Yes
row_43	PSMA2	null	null	1980	9.699999809265137	0.7272307	Yes
row_44	POLA2	null	null	2142	9.199999809265137	0.72711915	Yes
row_45	PSMA6	null	null	2205	9.0	0.7331002	Yes
row_46	PSMC3	null	null	2237	9.0	0.7410581	Yes
row_47	POLE	null	null	2239	8.899999618530273	0.75081885	Yes
row_48	CDC7	null	null	2273	8.899999618530273	0.75853884	Yes
row_49	POLE2	null	null	2300	8.800000190734863	0.7665949	Yes
row_50	PSMD8	null	null	2504	8.199999809265137	0.7627011	Yes
row_51	PSMD9	null	null	2508	8.199999809265137	0.7715615	Yes
row_52	CDK2	null	null	2519	8.100000381469727	0.7798652	Yes
row_53	PSMD4	null	null	2609	7.900000095367432	0.78291017	Yes
row_54	PSMD13	null	null	2986	6.900000095367432	0.7665488	No
row_55	E2F3	null	null	3189	6.5	0.76084214	No
row_56	PSMB4	null	null	3191	6.5	0.7679536	No
row_57	MCM8	null	null	3515	5.699999809265137	0.7536475	No
row_58	CDC6	null	null	3705	5.300000190734863	0.7474452	No
row_59	PSMB5	null	null	4221	4.400000095367432	0.71945995	No
row_60	PSMF1	null	null	5043	3.0	0.6704152	No
row_61	UBA52	null	null	5629	2.0999999046325684	0.6354271	No
row_62	PSMD3	null	null	5741	1.899999976158142	0.63044584	No
row_63	E2F2	null	null	7036	0.4000000059604645	0.54836714	No
row_64	PSMA8	null	null	9516	0.0	0.39027774	No
row_65	PSMB6	null	null	9945	0.0	0.36298355	No
row_66	PSMB8	null	null	11241	-0.30000001192092896	0.2807307	No
row_67	PSMB10	null	null	13961	-2.700000047683716	0.11031661	No
row_68	PSMB9	null	null	14266	-3.299999952316284	0.09457288	No
