# Supplementary material for: Immunomic, genomic and transcriptomic characterization of CT26 colorectal carcinoma
Source: BMC Genomics. 2014 Mar 13;15(1):190. doi: 10.1186/1471-2164-15-190 (PMC4007559; doi:10.1186/1471-2164-15-190)
Supplement: Supplementary file 8 — Additional file 8: Contains the Gene Pattern gene set membership and enrichment values in an html format. The file index.html is the entry point. (ZIP 13 MB) [file 12864_2013_7028_MOESM8_ESM.zip › REACTOME_PEPTIDE_LIGAND_BINDING_RECEPTORS.xls]

NAME	PROBE	GENE SYMBOL	GENE_TITLE	RANK IN GENE LIST	RANK METRIC SCORE	RUNNING ES	CORE ENRICHMENT
row_0	ANXA1	null	null	697	16.399999618530273	0.027884617	No
row_1	HEBP1	null	null	1978	9.699999809265137	-0.011290476	No
row_2	F2R	null	null	2440	8.399999618530273	-0.003679912	No
row_3	PMCH	null	null	3480	5.800000190734863	-0.044658672	No
row_4	CCL25	null	null	5788	1.899999976158142	-0.18424633	No
row_5	PROKR1	null	null	6193	1.399999976158142	-0.20396627	No
row_6	CXCL2	null	null	6388	1.100000023841858	-0.21154234	No
row_7	CCR1	null	null	6492	0.8999999761581421	-0.21416593	No
row_8	CXCL10	null	null	7089	0.30000001192092896	-0.25107244	No
row_9	NPFF	null	null	7140	0.30000001192092896	-0.252952	No
row_10	NTSR2	null	null	7274	0.20000000298023224	-0.26059887	No
row_11	PPBP	null	null	7319	0.10000000149011612	-0.26297888	No
row_12	OXT	null	null	7433	0.10000000149011612	-0.26978537	No
row_13	CCL17	null	null	7491	0.10000000149011612	-0.27299935	No
row_14	UTS2	null	null	7534	0.0	-0.27569374	No
row_15	GHRL	null	null	7558	0.0	-0.27716923	No
row_16	MC3R	null	null	7564	0.0	-0.27749	No
row_17	PROK1	null	null	7579	0.0	-0.2783881	No
row_18	TRHR	null	null	7758	0.0	-0.28980717	No
row_19	RXFP2	null	null	7821	0.0	-0.2937846	No
row_20	NPS	null	null	7825	0.0	-0.29397702	No
row_21	MC1R	null	null	8028	0.0	-0.30693573	No
row_22	BRS3	null	null	8130	0.0	-0.31341505	No
row_23	GAST	null	null	8284	0.0	-0.3232303	No
row_24	GHSR	null	null	8289	0.0	-0.32348692	No
row_25	NMS	null	null	8485	0.0	-0.33599654	No
row_26	NPSR1	null	null	8488	0.0	-0.33612484	No
row_27	RLN2	null	null	8804	0.0	-0.3563327	No
row_28	UTS2D	null	null	8934	0.0	-0.3646083	No
row_29	KNG1	null	null	8986	0.0	-0.36788005	No
row_30	CXCL6	null	null	8999	0.0	-0.36864987	No
row_31	RXFP1	null	null	9086	0.0	-0.37416694	No
row_32	PROKR2	null	null	9145	0.0	-0.37788773	No
row_33	NPFFR2	null	null	9150	0.0	-0.37814435	No
row_34	TRH	null	null	9182	0.0	-0.38013306	No
row_35	TAC3	null	null	9300	0.0	-0.38763884	No
row_36	UTS2R	null	null	9367	0.0	-0.39187285	No
row_37	NPY5R	null	null	9385	0.0	-0.39296344	No
row_38	HCRTR2	null	null	9388	0.0	-0.39309174	No
row_39	NMUR2	null	null	9495	0.0	-0.39989185	No
row_40	MC4R	null	null	9554	0.0	-0.40361264	No
row_41	OPRM1	null	null	9605	0.0	-0.40682024	No
row_42	CCR3	null	null	9606	0.0	-0.40682024	No
row_43	MC5R	null	null	9630	0.0	-0.40829575	No
row_44	AGTR2	null	null	9655	0.0	-0.4098354	No
row_45	NMBR	null	null	9686	0.0	-0.41175994	No
row_46	RXFP3	null	null	9707	0.0	-0.413043	No
row_47	C5	null	null	9718	0.0	-0.41368452	No
row_48	MC2R	null	null	9747	0.0	-0.41548076	No
row_49	CXCL3	null	null	9838	0.0	-0.42125443	No
row_50	AVP	null	null	9946	0.0	-0.42811868	No
row_51	CXCL11	null	null	9974	0.0	-0.4298508	No
row_52	NMB	null	null	10045	0.0	-0.43434143	No
row_53	CCKBR	null	null	10084	0.0	-0.4367792	No
row_54	RLN3	null	null	10099	0.0	-0.43767732	No
row_55	FPR1	null	null	10156	-0.10000000149011612	-0.44082716	No
row_56	NPBWR1	null	null	10190	-0.10000000149011612	-0.4425015	No
row_57	XCR1	null	null	10268	-0.10000000149011612	-0.4469985	No
row_58	OPRK1	null	null	10357	-0.10000000149011612	-0.45220122	No
row_59	CCL4	null	null	10361	-0.10000000149011612	-0.451951	No
row_60	AVPR2	null	null	10377	-0.10000000149011612	-0.4524706	No
row_61	PNOC	null	null	10385	-0.10000000149011612	-0.45247698	No
row_62	NPW	null	null	10389	-0.10000000149011612	-0.45222676	No
row_63	CCR8	null	null	10423	-0.10000000149011612	-0.4539011	No
row_64	GPR77	null	null	10438	-0.10000000149011612	-0.45435655	No
row_65	RXFP4	null	null	10457	-0.10000000149011612	-0.45506862	No
row_66	TACR3	null	null	10461	-0.10000000149011612	-0.4548184	No
row_67	CCR9	null	null	10533	-0.10000000149011612	-0.45893052	No
row_68	CXCL9	null	null	10552	-0.10000000149011612	-0.4596426	No
row_69	PRLHR	null	null	10601	-0.10000000149011612	-0.4622792	No
row_70	PDYN	null	null	10628	-0.10000000149011612	-0.46350446	No
row_71	CCR4	null	null	10656	-0.10000000149011612	-0.4647939	No
row_72	LOC728830	null	null	10672	-0.10000000149011612	-0.4653135	No
row_73	HCRT	null	null	10681	-0.10000000149011612	-0.46538404	No
row_74	XCL1	null	null	10837	-0.20000000298023224	-0.47444224	No
row_75	GALR3	null	null	10878	-0.20000000298023224	-0.47612298	No
row_76	OXTR	null	null	10880	-0.20000000298023224	-0.47530177	No
row_77	POMC	null	null	10894	-0.20000000298023224	-0.47525042	No
row_78	CCR2	null	null	10919	-0.20000000298023224	-0.4759047	No
row_79	OPRL1	null	null	10930	-0.20000000298023224	-0.4756609	No
row_80	GALR1	null	null	10975	-0.20000000298023224	-0.47759822	No
row_81	CCL7	null	null	11021	-0.20000000298023224	-0.4795997	No
row_82	AVPR1B	null	null	11056	-0.20000000298023224	-0.48089552	No
row_83	CXCR6	null	null	11100	-0.20000000298023224	-0.4827687	No
row_84	CCL2	null	null	11114	-0.20000000298023224	-0.48271734	No
row_85	F2RL2	null	null	11120	-0.20000000298023224	-0.48215273	No
row_86	GRPR	null	null	11139	-0.20000000298023224	-0.48242214	No
row_87	NPY2R	null	null	11142	-0.20000000298023224	-0.48166507	No
row_88	SSTR5	null	null	11181	-0.30000001192092896	-0.48277485	No
row_89	SSTR3	null	null	11204	-0.30000001192092896	-0.48285815	No
row_90	F2	null	null	11305	-0.30000001192092896	-0.48794532	No
row_91	TACR1	null	null	11308	-0.30000001192092896	-0.48674563	No
row_92	NPFFR1	null	null	11432	-0.30000001192092896	-0.49330828	No
row_93	CCL19	null	null	11443	-0.30000001192092896	-0.49262178	No
row_94	NTS	null	null	11525	-0.4000000059604645	-0.49604738	No
row_95	BDKRB1	null	null	11619	-0.4000000059604645	-0.5002428	No
row_96	OPRD1	null	null	11624	-0.4000000059604645	-0.49872872	No
row_97	NTSR1	null	null	11651	-0.4000000059604645	-0.498626	No
row_98	CCR6	null	null	11662	-0.5	-0.49705413	No
row_99	SSTR4	null	null	11739	-0.5	-0.4997163	No
row_100	EDN1	null	null	11777	-0.5	-0.49987656	No
row_101	PRLH	null	null	11811	-0.5	-0.4997802	No
row_102	C3AR1	null	null	11965	-0.6000000238418579	-0.5069394	No
row_103	NPY1R	null	null	12054	-0.699999988079071	-0.5094861	Yes
row_104	CCBP2	null	null	12069	-0.699999988079071	-0.5072855	Yes
row_105	MCHR1	null	null	12108	-0.699999988079071	-0.5066245	Yes
row_106	CCL20	null	null	12138	-0.699999988079071	-0.50538623	Yes
row_107	EDNRB	null	null	12155	-0.699999988079071	-0.50331396	Yes
row_108	KISS1	null	null	12176	-0.800000011920929	-0.5010556	Yes
row_109	EDN3	null	null	12211	-0.800000011920929	-0.49969536	Yes
row_110	CCL21	null	null	12271	-0.800000011920929	-0.49993894	Yes
row_111	CCL22	null	null	12279	-0.800000011920929	-0.4968466	Yes
row_112	CXCL13	null	null	12321	-0.8999999761581421	-0.49549276	Yes
row_113	AVPR1A	null	null	12399	-0.8999999761581421	-0.4964484	Yes
row_114	NMUR1	null	null	12483	-1.0	-0.49734625	Yes
row_115	CXCR3	null	null	12696	-1.100000023841858	-0.50607705	Yes
row_116	CCR7	null	null	12772	-1.2000000476837158	-0.5055764	Yes
row_117	CCKAR	null	null	12831	-1.2999999523162842	-0.5035424	Yes
row_118	HCRTR1	null	null	12888	-1.2999999523162842	-0.50138015	Yes
row_119	GRP	null	null	12978	-1.399999976158142	-0.5008923	Yes
row_120	APP	null	null	13046	-1.5	-0.49855033	Yes
row_121	NMU	null	null	13073	-1.5	-0.49357817	Yes
row_122	CCL28	null	null	13098	-1.600000023841858	-0.48803502	Yes
row_123	AGTR1	null	null	13128	-1.600000023841858	-0.48281267	Yes
row_124	EDNRA	null	null	13135	-1.600000023841858	-0.47611478	Yes
row_125	PENK	null	null	13156	-1.600000023841858	-0.47031504	Yes
row_126	KISS1R	null	null	13212	-1.7000000476837158	-0.46631795	Yes
row_127	GALR2	null	null	13227	-1.7000000476837158	-0.45969063	Yes
row_128	CCL27	null	null	13347	-1.7999999523162842	-0.45935658	Yes
row_129	NPY	null	null	13555	-2.0999999046325684	-0.46333987	Yes
row_130	CX3CR1	null	null	13586	-2.0999999046325684	-0.4559683	Yes
row_131	SSTR2	null	null	13633	-2.200000047683716	-0.44918045	Yes
row_132	CCL11	null	null	13654	-2.200000047683716	-0.44072467	Yes
row_133	CCK	null	null	13672	-2.299999952316284	-0.43163374	Yes
row_134	CCL5	null	null	13706	-2.299999952316284	-0.42356926	Yes
row_135	CCR10	null	null	13708	-2.299999952316284	-0.4134519	Yes
row_136	F2RL3	null	null	13786	-2.4000000953674316	-0.40776744	Yes
row_137	BDKRB2	null	null	13805	-2.5	-0.39785534	Yes
row_138	CCRL1	null	null	13834	-2.5	-0.38858473	Yes
row_139	PPYR1	null	null	13845	-2.5999999046325684	-0.37771675	Yes
row_140	C5AR1	null	null	13884	-2.5999999046325684	-0.36864498	Yes
row_141	TAC1	null	null	13930	-2.700000047683716	-0.35957962	Yes
row_142	INSL3	null	null	13939	-2.700000047683716	-0.34814066	Yes
row_143	DARC	null	null	14153	-3.0	-0.3485248	Yes
row_144	PPY	null	null	14193	-3.0999999046325684	-0.33730385	Yes
row_145	CXCL12	null	null	14228	-3.200000047683716	-0.32531944	Yes
row_146	CXCR7	null	null	14254	-3.200000047683716	-0.31275767	Yes
row_147	CXCR4	null	null	14374	-3.5	-0.30489817	Yes
row_148	PF4	null	null	14433	-3.700000047683716	-0.29224005	Yes
row_149	SAA1	null	null	14809	-4.599999904632568	-0.29593402	Yes
row_150	AGT	null	null	14844	-4.699999809265137	-0.27730954	Yes
row_151	TACR2	null	null	14856	-4.699999809265137	-0.25720954	Yes
row_152	CXCL16	null	null	14924	-4.900000095367432	-0.2398167	Yes
row_153	INSL5	null	null	15099	-5.699999809265137	-0.22574672	Yes
row_154	GAL	null	null	15193	-6.099999904632568	-0.20470975	Yes
row_155	CX3CL1	null	null	15197	-6.199999809265137	-0.17745642	Yes
row_156	SSTR1	null	null	15216	-6.300000190734863	-0.15072271	Yes
row_157	EDN2	null	null	15252	-6.400000095367432	-0.12463691	Yes
row_158	PYY	null	null	15309	-6.800000190734863	-0.098127596	Yes
row_159	F2RL1	null	null	15456	-8.0	-0.072079875	Yes
row_160	SST	null	null	15599	-10.199999809265137	-0.03603672	Yes
row_161	C3	null	null	15605	-10.300000190734863	0.00923792	Yes
