# Supplementary material for: Immunomic, genomic and transcriptomic characterization of CT26 colorectal carcinoma
Source: BMC Genomics. 2014 Mar 13;15(1):190. doi: 10.1186/1471-2164-15-190 (PMC4007559; doi:10.1186/1471-2164-15-190)
Supplement: Supplementary file 8 — Additional file 8: Contains the Gene Pattern gene set membership and enrichment values in an html format. The file index.html is the entry point. (ZIP 13 MB) [file 12864_2013_7028_MOESM8_ESM.zip › REACTOME_PHOSPHOLIPID_METABOLISM.xls]

NAME	PROBE	GENE SYMBOL	GENE_TITLE	RANK IN GENE LIST	RANK METRIC SCORE	RUNNING ES	CORE ENRICHMENT
row_0	PLA2G4A	null	null	168	26.5	0.026900087	No
row_1	DEGS1	null	null	426	19.5	0.03814082	No
row_2	ASAH1	null	null	490	18.600000381469727	0.060543533	No
row_3	SACM1L	null	null	552	18.0	0.08222151	No
row_4	PLA2G12A	null	null	703	16.399999618530273	0.09591713	No
row_5	PITPNB	null	null	725	16.200000762939453	0.117601365	No
row_6	LPGAT1	null	null	1035	14.0	0.117688105	No
row_7	AGPAT6	null	null	1120	13.399999618530273	0.1313514	No
row_8	CRLS1	null	null	1189	13.100000381469727	0.1456143	No
row_9	CEPT1	null	null	1232	12.899999618530273	0.16126026	No
row_10	MTMR2	null	null	1504	11.600000381469727	0.160372	No
row_11	SYNJ2	null	null	1947	9.899999618530273	0.14610043	No
row_12	VAPB	null	null	1994	9.699999809265137	0.15694056	No
row_13	PIK3CB	null	null	2292	8.800000190734863	0.15040421	No
row_14	OCRL	null	null	2658	7.800000190734863	0.13808528	No
row_15	PTEN	null	null	2795	7.400000095367432	0.13988374	No
row_16	SGMS1	null	null	2989	6.900000095367432	0.13731588	No
row_17	OSBP	null	null	3014	6.900000095367432	0.14558622	No
row_18	PIK3C2A	null	null	3023	6.800000190734863	0.15474051	No
row_19	PIK3CA	null	null	3066	6.800000190734863	0.16171432	No
row_20	ARF3	null	null	3083	6.699999809265137	0.17021339	No
row_21	SGMS2	null	null	3302	6.199999809265137	0.16504708	No
row_22	PNPLA8	null	null	3333	6.199999809265137	0.17193747	No
row_23	PIK3C3	null	null	3430	5.900000095367432	0.17416869	No
row_24	COL4A3BP	null	null	3693	5.400000095367432	0.16504328	No
row_25	SGPL1	null	null	3701	5.300000190734863	0.17212918	No
row_26	MTMR6	null	null	3728	5.300000190734863	0.1779966	No
row_27	ARSB	null	null	3813	5.099999904632568	0.17986007	No
row_28	CHPT1	null	null	3892	5.0	0.18196616	No
row_29	HADHA	null	null	3998	4.800000190734863	0.18205635	No
row_30	ARSJ	null	null	4000	4.800000190734863	0.18881622	No
row_31	PGS1	null	null	4030	4.699999809265137	0.19363825	No
row_32	GNPAT	null	null	4045	4.699999809265137	0.19942224	No
row_33	PPM1L	null	null	4116	4.599999904632568	0.2014727	No
row_34	ETNK1	null	null	4248	4.300000190734863	0.19918467	No
row_35	MTMR1	null	null	4283	4.300000190734863	0.20311737	No
row_36	HADHB	null	null	4298	4.199999809265137	0.20819052	No
row_37	VAC14	null	null	4385	4.099999904632568	0.20850405	No
row_38	INPP5E	null	null	4409	4.0	0.2127157	No
row_39	SUMF1	null	null	4422	4.0	0.21763279	No
row_40	LPIN1	null	null	4431	4.0	0.2228064	No
row_41	TAZ	null	null	4548	3.799999952316284	0.2207695	No
row_42	SGPP1	null	null	4583	3.700000047683716	0.22384919	No
row_43	PCYT1A	null	null	4792	3.4000000953674316	0.21534353	No
row_44	GLA	null	null	4878	3.299999952316284	0.21458387	No
row_45	PIK3R1	null	null	5018	3.0	0.20993462	No
row_46	CHKA	null	null	5050	3.0	0.21221155	No
row_47	SMPD4	null	null	5106	2.9000000953674316	0.21280715	No
row_48	PTDSS1	null	null	5148	2.799999952316284	0.21415843	No
row_49	SYNJ1	null	null	5181	2.799999952316284	0.2160869	No
row_50	CDS2	null	null	5281	2.5999999046325684	0.21343422	No
row_51	SPTLC1	null	null	5323	2.5	0.214359	No
row_52	PLD2	null	null	5362	2.5	0.21547619	No
row_53	MTMR4	null	null	5594	2.200000047683716	0.2037895	No
row_54	PIK3R2	null	null	5623	2.0999999046325684	0.20497933	No
row_55	PI4K2B	null	null	5645	2.0999999046325684	0.20661807	No
row_56	VAPA	null	null	5723	2.0	0.20452328	No
row_57	LPIN2	null	null	5778	1.899999976158142	0.20376135	No
row_58	GALC	null	null	5888	1.7999999523162842	0.19933005	No
row_59	MTMR14	null	null	5891	1.7999999523162842	0.20176078	No
row_60	MTMR3	null	null	5906	1.7000000476837158	0.20327976	No
row_61	SPTLC2	null	null	5941	1.7000000476837158	0.20351614	No
row_62	PCYT1B	null	null	6050	1.600000023841858	0.19886462	No
row_63	PIK3R3	null	null	6055	1.5	0.20074059	No
row_64	ARSK	null	null	6095	1.5	0.20037197	No
row_65	PLA2G6	null	null	6332	1.2000000476837158	0.18694298	No
row_66	ARSA	null	null	6346	1.100000023841858	0.18767309	No
row_67	UGCG	null	null	6397	1.100000023841858	0.18603036	No
row_68	PRKD1	null	null	6497	0.8999999761581421	0.18096086	No
row_69	PLA2G4C	null	null	6509	0.8999999761581421	0.18153492	No
row_70	PIK3R4	null	null	6527	0.8999999761581421	0.18172418	No
row_71	ASAH2	null	null	6675	0.699999988079071	0.17329204	No
row_72	GPAM	null	null	6697	0.699999988079071	0.17294045	No
row_73	PLA2G2E	null	null	6748	0.699999988079071	0.17072906	No
row_74	MTMR7	null	null	6880	0.5	0.16303867	No
row_75	AGPAT5	null	null	6914	0.5	0.16163318	No
row_76	AGPAT3	null	null	6988	0.4000000059604645	0.15752025	No
row_77	INPP4B	null	null	7088	0.30000001192092896	0.15159775	No
row_78	PLD1	null	null	7171	0.20000000298023224	0.14662331	No
row_79	TPTE2	null	null	8911	0.0	0.035098918	No
row_80	NEU4	null	null	9312	0.0	0.009446383	No
row_81	PLA2G4D	null	null	9323	0.0	0.00880507	No
row_82	ENPP7	null	null	9328	0.0	0.008548545	No
row_83	PIK3C2G	null	null	9537	0.0	-0.004790774	No
row_84	SLC44A5	null	null	9666	0.0	-0.012999585	No
row_85	CHAT	null	null	10420	-0.10000000149011612	-0.061148316	No
row_86	MTM1	null	null	10623	-0.10000000149011612	-0.07396068	No
row_87	PIK3CD	null	null	10848	-0.20000000298023224	-0.08804177	No
row_88	ETNK2	null	null	10883	-0.20000000298023224	-0.089937896	No
row_89	PEMT	null	null	11375	-0.30000001192092896	-0.12099989	No
row_90	NEU3	null	null	11487	-0.4000000059604645	-0.1275498	No
row_91	SLC44A2	null	null	11504	-0.4000000059604645	-0.12800723	No
row_92	PNPLA3	null	null	11575	-0.4000000059604645	-0.13192776	No
row_93	PLA2G2D	null	null	11611	-0.4000000059604645	-0.13360369	No
row_94	NEU2	null	null	11727	-0.5	-0.14026797	No
row_95	SMPD1	null	null	11839	-0.6000000238418579	-0.14653353	No
row_96	MBOAT2	null	null	11982	-0.6000000238418579	-0.1547872	No
row_97	ARSG	null	null	12143	-0.699999988079071	-0.16405304	No
row_98	PPAP2A	null	null	12152	-0.699999988079071	-0.16357093	No
row_99	PLA2G1B	null	null	12340	-0.8999999761581421	-0.17428398	No
row_100	PIK3CG	null	null	12345	-0.8999999761581421	-0.17326102	No
row_101	PLA2G2A	null	null	12402	-0.8999999761581421	-0.17557287	No
row_102	GLB1	null	null	12701	-1.100000023841858	-0.19312017	No
row_103	GBA	null	null	12756	-1.2000000476837158	-0.19487727	No
row_104	MBOAT1	null	null	12796	-1.2000000476837158	-0.1956724	No
row_105	PIK3R5	null	null	13133	-1.600000023841858	-0.21494585	No
row_106	CHKB	null	null	13216	-1.7000000476837158	-0.21778779	No
row_107	SLC44A1	null	null	13270	-1.7000000476837158	-0.21876992	No
row_108	INPPL1	null	null	13280	-1.7999999523162842	-0.2167881	No
row_109	SUMF2	null	null	13283	-1.7999999523162842	-0.21435736	No
row_110	CDIPT	null	null	13346	-1.7999999523162842	-0.2157745	No
row_111	PIP5K1C	null	null	13480	-2.0	-0.22146064	No
row_112	SPHK1	null	null	13514	-2.0	-0.22073364	No
row_113	PTDSS2	null	null	13684	-2.299999952316284	-0.22830202	No
row_114	CERK	null	null	13711	-2.299999952316284	-0.22669959	No
row_115	PLA2G3	null	null	13736	-2.4000000953674316	-0.22482675	No
row_116	ARSI	null	null	13748	-2.4000000953674316	-0.2221202	No
row_117	PPAP2C	null	null	13754	-2.4000000953674316	-0.21902885	No
row_118	GBA2	null	null	13847	-2.5999999046325684	-0.22123261	No
row_119	GPD1L	null	null	14023	-2.799999952316284	-0.22847493	No
row_120	PHOSPHO1	null	null	14147	-3.0	-0.23209807	No
row_121	PLA2G4F	null	null	14248	-3.200000047683716	-0.23396188	Yes
row_122	ACHE	null	null	14259	-3.200000047683716	-0.23005386	Yes
row_123	AGPAT1	null	null	14350	-3.4000000953674316	-0.23099202	Yes
row_124	HEXA	null	null	14447	-3.700000047683716	-0.23188846	Yes
row_125	PLA2G5	null	null	14516	-3.9000000953674316	-0.2307049	Yes
row_126	SPHK2	null	null	14572	-4.0	-0.22854546	Yes
row_127	NEU1	null	null	14592	-4.099999904632568	-0.22393513	Yes
row_128	PNPLA2	null	null	14647	-4.199999809265137	-0.22142722	Yes
row_129	MGLL	null	null	14742	-4.400000095367432	-0.22120023	Yes
row_130	AGPAT2	null	null	14831	-4.699999809265137	-0.22016196	Yes
row_131	PPAP2B	null	null	14867	-4.800000190734863	-0.21558256	Yes
row_132	ARF1	null	null	14888	-4.800000190734863	-0.2100412	Yes
row_133	SLC44A3	null	null	15001	-5.199999809265137	-0.20983124	Yes
row_134	GPD1	null	null	15017	-5.300000190734863	-0.20325838	Yes
row_135	PLD4	null	null	15025	-5.300000190734863	-0.19617246	Yes
row_136	PIP5K1B	null	null	15043	-5.400000095367432	-0.1895857	Yes
row_137	PIK3C2B	null	null	15054	-5.400000095367432	-0.18255001	Yes
row_138	SLC44A4	null	null	15093	-5.599999904632568	-0.17702568	Yes
row_139	PCYT2	null	null	15144	-5.900000095367432	-0.17184441	Yes
row_140	CSNK1G2	null	null	15184	-6.099999904632568	-0.16567338	Yes
row_141	GAL3ST1	null	null	15185	-6.099999904632568	-0.15700121	Yes
row_142	LPIN3	null	null	15186	-6.099999904632568	-0.14832905	Yes
row_143	AGPAT4	null	null	15198	-6.199999809265137	-0.14022017	Yes
row_144	PSAP	null	null	15338	-7.0	-0.13918276	Yes
row_145	GM2A	null	null	15342	-7.0	-0.12942348	Yes
row_146	SGPP2	null	null	15370	-7.300000190734863	-0.12077687	Yes
row_147	HEXB	null	null	15432	-7.800000190734863	-0.11359989	Yes
row_148	CTSA	null	null	15485	-8.399999618530273	-0.104992725	Yes
row_149	SMPD2	null	null	15494	-8.5	-0.093421616	Yes
row_150	DEGS2	null	null	15521	-8.800000190734863	-0.08257837	Yes
row_151	SMPD3	null	null	15555	-9.5	-0.071188875	Yes
row_152	PLA2G2F	null	null	15563	-9.5	-0.058131967	Yes
row_153	CDS1	null	null	15590	-10.0	-0.045582723	Yes
row_154	PLD3	null	null	15629	-11.199999809265137	-0.032097053	Yes
row_155	DGAT2	null	null	15632	-11.399999618530273	-0.016018322	Yes
row_156	PLA2G10	null	null	15715	-16.5	0.0021803982	Yes
