# Supplementary material for: Immunomic, genomic and transcriptomic characterization of CT26 colorectal carcinoma
Source: BMC Genomics. 2014 Mar 13;15(1):190. doi: 10.1186/1471-2164-15-190 (PMC4007559; doi:10.1186/1471-2164-15-190)
Supplement: Supplementary file 8 — Additional file 8: Contains the Gene Pattern gene set membership and enrichment values in an html format. The file index.html is the entry point. (ZIP 13 MB) [file 12864_2013_7028_MOESM8_ESM.zip › REICHERT_MITOSIS_LIN9_TARGETS.xls]

NAME	PROBE	GENE SYMBOL	GENE_TITLE	RANK IN GENE LIST	RANK METRIC SCORE	RUNNING ES	CORE ENRICHMENT
row_0	CALD1	null	null	0	95.0	0.18598276	Yes
row_1	TOP2A	null	null	8	56.0	0.29516953	Yes
row_2	NCAPD2	null	null	55	35.0	0.36076403	Yes
row_3	KIF20A	null	null	77	31.899999618530273	0.42187956	Yes
row_4	HMMR	null	null	246	23.200000762939453	0.4566142	Yes
row_5	KIF23	null	null	337	21.0	0.49200243	Yes
row_6	CENPE	null	null	391	20.100000381469727	0.5279818	Yes
row_7	MKI67	null	null	414	19.700000762939453	0.56514966	Yes
row_8	CENPF	null	null	431	19.399999618530273	0.60211176	Yes
row_9	ANAPC1	null	null	453	19.100000381469727	0.6381685	Yes
row_10	CEP55	null	null	662	16.799999237060547	0.65782994	Yes
row_11	FBXO5	null	null	688	16.5	0.68854225	Yes
row_12	NUSAP1	null	null	716	16.200000762939453	0.71854013	Yes
row_13	AURKA	null	null	799	15.600000381469727	0.7438655	Yes
row_14	KIF2C	null	null	1036	14.0	0.75626457	Yes
row_15	CCNF	null	null	1108	13.5	0.7781783	Yes
row_16	HMGB2	null	null	1279	12.699999809265137	0.7922298	Yes
row_17	CDCA2	null	null	1643	11.100000381469727	0.79087466	Yes
row_18	CENPA	null	null	1762	10.600000381469727	0.804122	Yes
row_19	CASC5	null	null	1912	10.0	0.8142231	Yes
row_20	ASPM	null	null	1918	10.0	0.83348227	Yes
row_21	VCPIP1	null	null	1966	9.800000190734863	0.8496788	Yes
row_22	CCNB1	null	null	2266	8.899999618530273	0.84808695	No
row_23	PLK1	null	null	6602	0.800000011920929	0.5739599	No
row_24	LMLN	null	null	6652	0.800000011920929	0.5724098	No
row_25	MYO6	null	null	14195	-3.0999999046325684	0.09882977	No
