# Supplementary material for: Immunomic, genomic and transcriptomic characterization of CT26 colorectal carcinoma
Source: BMC Genomics. 2014 Mar 13;15(1):190. doi: 10.1186/1471-2164-15-190 (PMC4007559; doi:10.1186/1471-2164-15-190)
Supplement: Supplementary file 8 — Additional file 8: Contains the Gene Pattern gene set membership and enrichment values in an html format. The file index.html is the entry point. (ZIP 13 MB) [file 12864_2013_7028_MOESM8_ESM.zip › RHODES_UNDIFFERENTIATED_CANCER.xls]

NAME	PROBE	GENE SYMBOL	GENE_TITLE	RANK IN GENE LIST	RANK METRIC SCORE	RUNNING ES	CORE ENRICHMENT
row_0	TOP2A	null	null	8	56.0	0.053901155	Yes
row_1	CKS1B	null	null	48	35.599998474121094	0.086004674	Yes
row_2	EIF2S2	null	null	50	35.400001525878906	0.12033657	Yes
row_3	NCAPD2	null	null	55	35.0	0.15408854	Yes
row_4	RAD21	null	null	86	31.399999618530273	0.18268503	Yes
row_5	TUBB	null	null	153	26.799999237060547	0.20451683	Yes
row_6	MCM6	null	null	163	26.600000381469727	0.22978835	Yes
row_7	UBE2S	null	null	177	25.600000381469727	0.25383323	Yes
row_8	CCNA2	null	null	178	25.600000381469727	0.2787069	Yes
row_9	KIAA0101	null	null	186	25.100000381469727	0.3026485	Yes
row_10	YBX1	null	null	219	24.100000381469727	0.3240246	Yes
row_11	PSMD2	null	null	227	23.700000762939453	0.3466059	Yes
row_12	MTHFD2	null	null	255	22.899999618530273	0.3671348	Yes
row_13	CCT6A	null	null	273	22.5	0.3879126	Yes
row_14	CDC20	null	null	284	22.200000762939453	0.40884522	Yes
row_15	EZH2	null	null	286	22.0	0.43015727	Yes
row_16	MCM3	null	null	315	21.399999618530273	0.449165	Yes
row_17	FOXM1	null	null	322	21.200000762939453	0.46938097	Yes
row_18	KIF23	null	null	337	21.0	0.4888926	Yes
row_19	KPNA2	null	null	354	20.700000762939453	0.50798523	Yes
row_20	PCNA	null	null	386	20.200000762939453	0.5256357	Yes
row_21	ILF2	null	null	388	20.100000381469727	0.5451017	Yes
row_22	NCAPH	null	null	459	19.0	0.5590998	Yes
row_23	TMSB10	null	null	481	18.600000381469727	0.5758332	Yes
row_24	BIRC5	null	null	507	18.399999618530273	0.5921173	Yes
row_25	CEBPG	null	null	532	18.100000381469727	0.6081736	Yes
row_26	NME1	null	null	540	18.100000381469727	0.6253138	Yes
row_27	SLC7A5	null	null	542	18.100000381469727	0.6428366	Yes
row_28	MAD2L1	null	null	559	17.899999618530273	0.6592086	Yes
row_29	GARS	null	null	745	16.0	0.66295993	Yes
row_30	PSMD14	null	null	859	15.100000381469727	0.6704272	Yes
row_31	COL1A2	null	null	916	14.699999809265137	0.6811399	Yes
row_32	H2AFZ	null	null	982	14.300000190734863	0.6908901	Yes
row_33	KIF2C	null	null	1036	14.0	0.7011138	Yes
row_34	MELK	null	null	1077	13.699999809265137	0.71187496	Yes
row_35	TRIP13	null	null	1182	13.100000381469727	0.71797276	Yes
row_36	PRDX4	null	null	1246	12.800000190734863	0.726393	Yes
row_37	HMGB2	null	null	1279	12.699999809265137	0.73669255	Yes
row_38	MCM2	null	null	1281	12.699999809265137	0.7489684	Yes
row_39	PSMB7	null	null	1288	12.699999809265137	0.7609256	Yes
row_40	RPA3	null	null	1621	11.199999809265137	0.7506411	Yes
row_41	CENPA	null	null	1762	10.600000381469727	0.75201464	Yes
row_42	SSBP1	null	null	1831	10.300000190734863	0.7576871	Yes
row_43	CKS2	null	null	1959	9.800000190734863	0.7591121	Yes
row_44	MYBL2	null	null	2007	9.600000381469727	0.76544327	Yes
row_45	ADRM1	null	null	2035	9.5	0.7729524	Yes
row_46	GPSM2	null	null	2213	9.0	0.7704123	Yes
row_47	RFC4	null	null	2243	8.899999618530273	0.77721095	Yes
row_48	CCNB1	null	null	2266	8.899999618530273	0.78445584	Yes
row_49	DPM1	null	null	2854	7.300000190734863	0.7541244	No
row_50	UBE2C	null	null	2879	7.199999809265137	0.75959	No
row_51	CDKN3	null	null	2917	7.099999904632568	0.76412964	No
row_52	NUDT1	null	null	3655	5.400000095367432	0.72238886	No
row_53	CDC6	null	null	3705	5.300000190734863	0.72441447	No
row_54	POLR2K	null	null	3717	5.300000190734863	0.7288628	No
row_55	SLC16A1	null	null	4053	4.699999809265137	0.7120715	No
row_56	KIF14	null	null	4209	4.400000095367432	0.7064646	No
row_57	TAP1	null	null	6230	1.2999999523162842	0.57894224	No
row_58	GCLM	null	null	6379	1.100000023841858	0.5705753	No
row_59	CXCL9	null	null	10552	-0.10000000149011612	0.30468583	No
row_60	H2AFX	null	null	14159	-3.0	0.07769955	No
row_61	IFI30	null	null	14652	-4.199999809265137	0.050412837	No
row_62	SEC61B	null	null	15261	-6.5	0.017965274	No
row_63	GAS6	null	null	15277	-6.599999904632568	0.023421695	No
row_64	GGH	null	null	15304	-6.800000190734863	0.028371135	No
