# Supplementary material for: Immunomic, genomic and transcriptomic characterization of CT26 colorectal carcinoma
Source: BMC Genomics. 2014 Mar 13;15(1):190. doi: 10.1186/1471-2164-15-190 (PMC4007559; doi:10.1186/1471-2164-15-190)
Supplement: Supplementary file 8 — Additional file 8: Contains the Gene Pattern gene set membership and enrichment values in an html format. The file index.html is the entry point. (ZIP 13 MB) [file 12864_2013_7028_MOESM8_ESM.zip › RODRIGUES_NTN1_TARGETS_DN.xls]

NAME	PROBE	GENE SYMBOL	GENE_TITLE	RANK IN GENE LIST	RANK METRIC SCORE	RUNNING ES	CORE ENRICHMENT
row_0	TAF15	null	null	30	39.0	0.044101406	No
row_1	NASP	null	null	161	26.700000762939453	0.06728209	No
row_2	EREG	null	null	604	17.299999237060547	0.059384108	No
row_3	MKLN1	null	null	610	17.299999237060547	0.0794792	No
row_4	AHNAK	null	null	681	16.600000381469727	0.094584525	No
row_5	EPB41L2	null	null	715	16.200000762939453	0.11158793	No
row_6	HECTD1	null	null	756	15.899999618530273	0.1277889	No
row_7	VEGFA	null	null	946	14.600000381469727	0.13291124	No
row_8	MET	null	null	954	14.5	0.149574	No
row_9	NFAT5	null	null	1118	13.399999618530273	0.15494572	No
row_10	MSLN	null	null	1188	13.100000381469727	0.16598481	No
row_11	ARL4C	null	null	1201	13.0	0.18055716	No
row_12	MED6	null	null	1230	12.899999618530273	0.19398658	No
row_13	FSCN1	null	null	1330	12.399999618530273	0.2022779	No
row_14	PACSIN2	null	null	1409	12.0	0.21144238	No
row_15	SPAG9	null	null	1489	11.699999809265137	0.22018878	No
row_16	CLOCK	null	null	1533	11.5	0.23100524	No
row_17	PIP5K1A	null	null	1706	10.800000190734863	0.23273224	No
row_18	NUMA1	null	null	1784	10.5	0.24019065	No
row_19	WNK1	null	null	1926	9.899999618530273	0.24284136	No
row_20	OGFR	null	null	2192	9.100000381469727	0.23660488	No
row_21	BIN1	null	null	2194	9.100000381469727	0.24727955	No
row_22	CUL4A	null	null	2323	8.699999809265137	0.24934691	No
row_23	FN1	null	null	2577	8.0	0.24258102	No
row_24	RBM5	null	null	2601	7.900000095367432	0.25043035	No
row_25	SFXN3	null	null	2606	7.900000095367432	0.25949675	No
row_26	HTATIP2	null	null	2685	7.699999809265137	0.26358688	No
row_27	PIK3CA	null	null	3066	6.800000190734863	0.24726963	No
row_28	CNOT4	null	null	3116	6.599999904632568	0.25191933	No
row_29	MDM4	null	null	3390	6.0	0.24151215	No
row_30	FLNB	null	null	3519	5.699999809265137	0.24003926	No
row_31	IER3	null	null	3561	5.599999904632568	0.24402136	No
row_32	STK17B	null	null	3574	5.599999904632568	0.24986112	No
row_33	UBE2G2	null	null	3710	5.300000190734863	0.2474678	No
row_34	DGKD	null	null	3804	5.099999904632568	0.24752887	No
row_35	DUSP6	null	null	3922	4.900000095367432	0.24581654	No
row_36	ENC1	null	null	4056	4.699999809265137	0.24284329	No
row_37	LIMK1	null	null	4065	4.699999809265137	0.24787721	No
row_38	RNF213	null	null	4073	4.699999809265137	0.2529752	No
row_39	ZNF175	null	null	4140	4.5	0.25405777	No
row_40	RRBP1	null	null	4243	4.400000095367432	0.25271624	No
row_41	ARID5B	null	null	4378	4.099999904632568	0.2489709	No
row_42	RAPH1	null	null	4535	3.799999952316284	0.24346225	No
row_43	KLF13	null	null	4588	3.700000047683716	0.24449755	No
row_44	SIGIRR	null	null	4590	3.700000047683716	0.2487998	No
row_45	DAPP1	null	null	4795	3.4000000953674316	0.23974437	No
row_46	ARRB2	null	null	4803	3.4000000953674316	0.24330823	No
row_47	SPEN	null	null	4948	3.200000047683716	0.23786023	No
row_48	TNFRSF1B	null	null	5066	2.9000000953674316	0.23378775	No
row_49	CBL	null	null	5703	2.0	0.1954074	No
row_50	ITGB5	null	null	5786	1.899999976158142	0.19239685	No
row_51	NR4A1	null	null	5818	1.899999976158142	0.19265322	No
row_52	TNNC1	null	null	5874	1.7999999523162842	0.19125421	No
row_53	RBMS2	null	null	6071	1.5	0.18046908	No
row_54	ARHGAP26	null	null	6209	1.2999999523162842	0.17322733	No
row_55	SHB	null	null	6282	1.2000000476837158	0.17003128	No
row_56	RIT1	null	null	6507	0.8999999761581421	0.1567445	No
row_57	MAGI1	null	null	6755	0.6000000238418579	0.14163038	No
row_58	PCDH1	null	null	6840	0.6000000238418579	0.1369576	No
row_59	CTSE	null	null	6917	0.5	0.13267928	No
row_60	BOLA1	null	null	6956	0.4000000059604645	0.13071713	No
row_61	RAB27B	null	null	7009	0.4000000059604645	0.12785818	No
row_62	FBXO2	null	null	7311	0.10000000149011612	0.10869491	No
row_63	KLK6	null	null	7890	0.0	0.07166974	No
row_64	PRLR	null	null	10318	-0.10000000149011612	-0.08367954	No
row_65	KRT13	null	null	10384	-0.10000000149011612	-0.08772527	No
row_66	CYSLTR1	null	null	10497	-0.10000000149011612	-0.09478169	No
row_67	TNFSF15	null	null	10559	-0.10000000149011612	-0.09857118	No
row_68	POU3F1	null	null	10651	-0.10000000149011612	-0.104282394	No
row_69	CACNA1I	null	null	10776	-0.10000000149011612	-0.1121075	No
row_70	FOLR1	null	null	10947	-0.20000000298023224	-0.12276124	No
row_71	PGF	null	null	11160	-0.20000000298023224	-0.13610539	No
row_72	EVI2A	null	null	11455	-0.30000001192092896	-0.15458424	No
row_73	ADAMTS5	null	null	11465	-0.4000000059604645	-0.15468873	No
row_74	IRF8	null	null	11497	-0.4000000059604645	-0.15620248	No
row_75	PPL	null	null	12065	-0.699999988079071	-0.19169696	No
row_76	EPOR	null	null	12120	-0.699999988079071	-0.19433	No
row_77	ADORA1	null	null	12252	-0.800000011920929	-0.20177746	No
row_78	PRSS3	null	null	12352	-0.8999999761581421	-0.20705707	No
row_79	AREG	null	null	12421	-0.8999999761581421	-0.2103509	No
row_80	HSPG2	null	null	12492	-1.0	-0.21365483	No
row_81	SEZ6L2	null	null	12543	-1.0	-0.21567762	No
row_82	DDC	null	null	12763	-1.2000000476837158	-0.2282901	No
row_83	KLF2	null	null	12923	-1.399999976158142	-0.23682311	No
row_84	ZFPM1	null	null	13090	-1.5	-0.24568652	No
row_85	TNFRSF25	null	null	13143	-1.600000023841858	-0.24712938	No
row_86	HOXB5	null	null	13162	-1.600000023841858	-0.24639428	No
row_87	HOXB6	null	null	13168	-1.600000023841858	-0.24482644	No
row_88	GDA	null	null	13171	-1.600000023841858	-0.24306643	No
row_89	MLXIP	null	null	13376	-1.899999976158142	-0.25389197	No
row_90	CHRM1	null	null	13644	-2.200000047683716	-0.26839912	No
row_91	TGFBR2	null	null	14001	-2.799999952316284	-0.28789935	No
row_92	NAGLU	null	null	14005	-2.799999952316284	-0.2847873	No
row_93	KLK1	null	null	14044	-2.9000000953674316	-0.28379923	No
row_94	GAA	null	null	14061	-2.9000000953674316	-0.2814019	No
row_95	SPG7	null	null	14135	-3.0	-0.28253788	No
row_96	MINK1	null	null	14269	-3.299999952316284	-0.28716323	No
row_97	TSPAN8	null	null	14454	-3.700000047683716	-0.2945835	Yes
row_98	SOX9	null	null	14468	-3.799999952316284	-0.29093194	Yes
row_99	CDX2	null	null	14485	-3.799999952316284	-0.28747255	Yes
row_100	PXN	null	null	14509	-3.799999952316284	-0.28446156	Yes
row_101	CEBPA	null	null	14543	-3.9000000953674316	-0.28197315	Yes
row_102	IFNGR1	null	null	14640	-4.199999809265137	-0.28316632	Yes
row_103	ASCL2	null	null	14755	-4.5	-0.28515851	Yes
row_104	TIMP3	null	null	14808	-4.599999904632568	-0.28306112	Yes
row_105	KIAA0182	null	null	14869	-4.800000190734863	-0.28124017	Yes
row_106	CLDN2	null	null	14905	-4.900000095367432	-0.2776998	Yes
row_107	SOX13	null	null	14934	-5.0	-0.273593	Yes
row_108	RHOF	null	null	14951	-5.0	-0.26871753	Yes
row_109	MYLK	null	null	14958	-5.099999904632568	-0.26308346	Yes
row_110	KIFC2	null	null	14999	-5.199999809265137	-0.25950933	Yes
row_111	PIP5K1B	null	null	15043	-5.400000095367432	-0.25589135	Yes
row_112	DMPK	null	null	15082	-5.599999904632568	-0.2517171	Yes
row_113	SEMA4G	null	null	15111	-5.800000190734863	-0.24666624	Yes
row_114	MYH14	null	null	15164	-6.0	-0.24291675	Yes
row_115	CANT1	null	null	15165	-6.0	-0.23583625	Yes
row_116	KCNQ1	null	null	15178	-6.0	-0.22952446	Yes
row_117	VIL1	null	null	15205	-6.199999809265137	-0.22387347	Yes
row_118	PVRL2	null	null	15207	-6.199999809265137	-0.21662103	Yes
row_119	MMP15	null	null	15214	-6.300000190734863	-0.20957085	Yes
row_120	ITGB4	null	null	15227	-6.300000190734863	-0.20290504	Yes
row_121	ITGA3	null	null	15237	-6.400000095367432	-0.19592905	Yes
row_122	VASP	null	null	15281	-6.599999904632568	-0.19089499	Yes
row_123	ID1	null	null	15303	-6.800000190734863	-0.18421565	Yes
row_124	CLDN4	null	null	15314	-6.800000190734863	-0.17683168	Yes
row_125	TNS4	null	null	15326	-6.900000095367432	-0.16939375	Yes
row_126	CLDN3	null	null	15328	-6.900000095367432	-0.16131526	Yes
row_127	TNFRSF21	null	null	15339	-7.0	-0.15369527	Yes
row_128	USH1C	null	null	15367	-7.199999809265137	-0.14692824	Yes
row_129	VDR	null	null	15397	-7.5	-0.1399353	Yes
row_130	PRSS8	null	null	15441	-7.900000095367432	-0.13336714	Yes
row_131	PAPSS2	null	null	15445	-7.900000095367432	-0.12423668	Yes
row_132	BCAM	null	null	15506	-8.699999809265137	-0.11781342	Yes
row_133	MYO1A	null	null	15511	-8.699999809265137	-0.10780296	Yes
row_134	KRT18	null	null	15678	-13.100000381469727	-0.10297743	Yes
row_135	SULT1A1	null	null	15697	-14.899999618530273	-0.08654727	Yes
row_136	LGALS4	null	null	15713	-16.5	-0.06803681	Yes
row_137	HLA-DRB1	null	null	15738	-25.0	-0.04007218	Yes
row_138	RAB25	null	null	15748	-34.5	6.407059E-5	Yes
