# Supplementary material for: Immunomic, genomic and transcriptomic characterization of CT26 colorectal carcinoma
Source: BMC Genomics. 2014 Mar 13;15(1):190. doi: 10.1186/1471-2164-15-190 (PMC4007559; doi:10.1186/1471-2164-15-190)
Supplement: Supplementary file 8 — Additional file 8: Contains the Gene Pattern gene set membership and enrichment values in an html format. The file index.html is the entry point. (ZIP 13 MB) [file 12864_2013_7028_MOESM8_ESM.zip › SENGUPTA_NASOPHARYNGEAL_CARCINOMA_DN.xls]

NAME	PROBE	GENE SYMBOL	GENE_TITLE	RANK IN GENE LIST	RANK METRIC SCORE	RUNNING ES	CORE ENRICHMENT
row_0	CDH26	null	null	20	42.79999923706055	0.053427972	No
row_1	LOC643037	null	null	102	30.0	0.08655889	No
row_2	CETN2	null	null	468	18.799999237060547	0.08706047	No
row_3	PRDX1	null	null	548	18.0	0.10497899	No
row_4	POR	null	null	1019	14.100000381469727	0.092702046	No
row_5	SERPINB6	null	null	1101	13.600000381469727	0.10486647	No
row_6	CSTB	null	null	1684	10.899999618530273	0.08127734	No
row_7	TUBA1A	null	null	1792	10.5	0.087802246	No
row_8	AKR1C3	null	null	2269	8.899999618530273	0.068490535	No
row_9	LRP11	null	null	2474	8.300000190734863	0.06594883	No
row_10	TRAF3IP1	null	null	2516	8.100000381469727	0.073660776	No
row_11	IFT57	null	null	3271	6.300000190734863	0.033101186	No
row_12	TACC2	null	null	3465	5.800000190734863	0.028072588	No
row_13	DNAH9	null	null	3564	5.599999904632568	0.028913377	No
row_14	AHNAK2	null	null	3900	4.900000095367432	0.013578792	No
row_15	PRDX5	null	null	4096	4.599999904632568	0.006887107	No
row_16	SLC22A4	null	null	4337	4.199999809265137	-0.0032173097	No
row_17	TTC9	null	null	4452	4.0	-0.0054536248	No
row_18	LZTFL1	null	null	4539	3.799999952316284	-0.006140342	No
row_19	PSENEN	null	null	4625	3.700000047683716	-0.006890429	No
row_20	SPAG1	null	null	4913	3.200000047683716	-0.021303594	No
row_21	TRIM7	null	null	5030	3.0	-0.024947304	No
row_22	ADSSL1	null	null	5105	2.9000000953674316	-0.026010927	No
row_23	MORN2	null	null	5390	2.4000000953674316	-0.041253425	No
row_24	PIAS3	null	null	5552	2.200000047683716	-0.048821244	No
row_25	NBEA	null	null	5791	1.899999976158142	-0.061737135	No
row_26	IFT172	null	null	5889	1.7999999523162842	-0.065689966	No
row_27	WDR54	null	null	5930	1.7000000476837158	-0.06609559	No
row_28	TEX9	null	null	5960	1.7000000476837158	-0.065791994	No
row_29	IQCG	null	null	5975	1.600000023841858	-0.06464912	No
row_30	SPA17	null	null	6012	1.600000023841858	-0.064924695	No
row_31	WDR66	null	null	6124	1.5	-0.0701637	No
row_32	EFCAB2	null	null	6145	1.399999976158142	-0.06966337	No
row_33	DNAL1	null	null	6184	1.399999976158142	-0.07032357	No
row_34	GCLM	null	null	6379	1.100000023841858	-0.08142535	No
row_35	CCDC114	null	null	6435	1.0	-0.083693	No
row_36	ROPN1L	null	null	6451	1.0	-0.08338167	No
row_37	LRRC48	null	null	6741	0.699999988079071	-0.1011199	No
row_38	PIH1D2	null	null	6784	0.6000000238418579	-0.10306076	No
row_39	TSGA10	null	null	6882	0.5	-0.10867557	No
row_40	RIBC1	null	null	6883	0.5	-0.10803635	No
row_41	SPAG17	null	null	6924	0.5	-0.109976105	No
row_42	SERPINB7	null	null	6960	0.4000000059604645	-0.11172133	No
row_43	BANK1	null	null	7019	0.4000000059604645	-0.11494948	No
row_44	DNALI1	null	null	7067	0.30000001192092896	-0.11759625	No
row_45	DNAI2	null	null	7139	0.30000001192092896	-0.1217904	No
row_46	CCDC96	null	null	7151	0.30000001192092896	-0.12211609	No
row_47	CCDC65	null	null	7155	0.30000001192092896	-0.12192598	No
row_48	VTCN1	null	null	7190	0.20000000298023224	-0.12386242	No
row_49	IMPA2	null	null	7264	0.20000000298023224	-0.12831338	No
row_50	ZMYND10	null	null	7298	0.10000000149011612	-0.13031319	No
row_51	WDR78	null	null	7334	0.10000000149011612	-0.13244195	No
row_52	TEKT2	null	null	7394	0.10000000149011612	-0.13611811	No
row_53	PACRG	null	null	7423	0.10000000149011612	-0.13779555	No
row_54	TMEM146	null	null	7489	0.10000000149011612	-0.14185855	No
row_55	LRRC34	null	null	7505	0.10000000149011612	-0.14269783	No
row_56	SPATA17	null	null	7543	0.0	-0.14508338	No
row_57	AKAP14	null	null	7618	0.0	-0.1498545	No
row_58	CCDC11	null	null	7649	0.0	-0.15178874	No
row_59	YSK4	null	null	7753	0.0	-0.15842961	No
row_60	HYDIN	null	null	7882	0.0	-0.16668235	No
row_61	TPPP3	null	null	7928	0.0	-0.16958371	No
row_62	ABCA13	null	null	7934	0.0	-0.16990608	No
row_63	CCDC81	null	null	8026	0.0	-0.17577326	No
row_64	CHST9	null	null	8160	0.0	-0.18434837	No
row_65	FBXO15	null	null	8254	0.0	-0.1903445	No
row_66	MDH1B	null	null	8454	0.0	-0.20317493	No
row_67	MSMB	null	null	8467	0.0	-0.20394863	No
row_68	SERPINB3	null	null	8825	0.0	-0.22696604	No
row_69	SLC22A16	null	null	8831	0.0	-0.22728841	No
row_70	SPATA18	null	null	8850	0.0	-0.22844896	No
row_71	TCL1A	null	null	8899	0.0	-0.23154373	No
row_72	TEKT1	null	null	8901	0.0	-0.2316082	No
row_73	TTC29	null	null	8924	0.0	-0.23302664	No
row_74	MORN3	null	null	8987	0.0	-0.23702407	No
row_75	WDR63	null	null	9064	0.0	-0.24192412	No
row_76	ARMC4	null	null	9083	0.0	-0.24308467	No
row_77	KRT4	null	null	9219	0.0	-0.25178874	No
row_78	EFCAB1	null	null	9225	0.0	-0.2521111	No
row_79	NEK11	null	null	9226	0.0	-0.2521111	No
row_80	RIBC2	null	null	9230	0.0	-0.25230452	No
row_81	KCNE1	null	null	9294	0.0	-0.25636643	No
row_82	SPINLW1	null	null	9336	0.0	-0.25900987	No
row_83	DYX1C1	null	null	9425	0.0	-0.26468363	No
row_84	AK7	null	null	9441	0.0	-0.26565075	No
row_85	TTC21A	null	null	9450	0.0	-0.26616654	No
row_86	IL20RA	null	null	9465	0.0	-0.2670692	No
row_87	KCNRG	null	null	9511	0.0	-0.26997054	No
row_88	EFHB	null	null	9567	0.0	-0.27351665	No
row_89	LTF	null	null	9647	0.0	-0.27861014	No
row_90	CASC1	null	null	9673	0.0	-0.280222	No
row_91	WDR69	null	null	9684	0.0	-0.28086674	No
row_92	CLDN10	null	null	9719	0.0	-0.28305888	No
row_93	DYNLRB2	null	null	9720	0.0	-0.28305888	No
row_94	CCDC113	null	null	9737	0.0	-0.28409046	No
row_95	ARMC2	null	null	9742	0.0	-0.28434837	No
row_96	TCTEX1D1	null	null	9850	0.0	-0.29124713	No
row_97	STOML3	null	null	10009	0.0	-0.30143413	No
row_98	CR2	null	null	10131	-0.10000000149011612	-0.3091077	No
row_99	ARMC3	null	null	10149	-0.10000000149011612	-0.3100759	No
row_100	SPAG6	null	null	10175	-0.10000000149011612	-0.31155995	No
row_101	DNAH5	null	null	10193	-0.10000000149011612	-0.31252816	No
row_102	MUC16	null	null	10199	-0.10000000149011612	-0.31272268	No
row_103	MS4A1	null	null	10206	-0.10000000149011612	-0.3129817	No
row_104	S100A9	null	null	10244	-0.10000000149011612	-0.3152394	No
row_105	FANK1	null	null	10276	-0.10000000149011612	-0.31711027	No
row_106	DNAH2	null	null	10278	-0.10000000149011612	-0.3170469	No
row_107	TTC25	null	null	10295	-0.10000000149011612	-0.31795064	No
row_108	TTC12	null	null	10379	-0.10000000149011612	-0.32317418	No
row_109	AQP3	null	null	10500	-0.10000000149011612	-0.33078328	No
row_110	ALDH3B1	null	null	10515	-0.10000000149011612	-0.33155808	No
row_111	KLF8	null	null	10521	-0.10000000149011612	-0.3317526	No
row_112	MUC20	null	null	10606	-0.10000000149011612	-0.33704063	No
row_113	GPR110	null	null	10625	-0.10000000149011612	-0.3380733	No
row_114	TNFSF11	null	null	10785	-0.10000000149011612	-0.34819692	No
row_115	EFHC1	null	null	10846	-0.20000000298023224	-0.3518097	No
row_116	TMEM154	null	null	10972	-0.20000000298023224	-0.35961333	No
row_117	FOXJ1	null	null	11065	-0.20000000298023224	-0.3652893	No
row_118	SCGB1A1	null	null	11105	-0.20000000298023224	-0.36754814	No
row_119	ANKRD35	null	null	11209	-0.30000001192092896	-0.37380546	No
row_120	DUOX1	null	null	11260	-0.30000001192092896	-0.37664565	No
row_121	SYTL4	null	null	11333	-0.30000001192092896	-0.3809043	No
row_122	CAPSL	null	null	11343	-0.30000001192092896	-0.38110104	No
row_123	AGBL2	null	null	11380	-0.30000001192092896	-0.38303858	No
row_124	ZMYND12	null	null	11439	-0.30000001192092896	-0.38639456	No
row_125	KRT14	null	null	11559	-0.4000000059604645	-0.39355567	No
row_126	ATP10B	null	null	11566	-0.4000000059604645	-0.39343113	No
row_127	ALOX15	null	null	11576	-0.4000000059604645	-0.39350003	No
row_128	WDR16	null	null	11612	-0.4000000059604645	-0.39524525	No
row_129	FCRLA	null	null	11615	-0.4000000059604645	-0.39486283	No
row_130	CD55	null	null	11649	-0.4000000059604645	-0.3964791	No
row_131	DMKN	null	null	11665	-0.5	-0.39680701	No
row_132	TMEM40	null	null	11696	-0.5	-0.39810202	No
row_133	IQCD	null	null	11711	-0.5	-0.39836544	No
row_134	PPIL6	null	null	11804	-0.5	-0.40365788	No
row_135	UPK1B	null	null	11851	-0.6000000238418579	-0.40585664	No
row_136	CHST6	null	null	11968	-0.6000000238418579	-0.4125686	No
row_137	GSTA3	null	null	12030	-0.699999988079071	-0.41560665	No
row_138	TSPAN6	null	null	12064	-0.699999988079071	-0.4168394	No
row_139	RHOV	null	null	12087	-0.699999988079071	-0.41736293	No
row_140	PAX5	null	null	12277	-0.800000011920929	-0.42852584	No
row_141	CCDC19	null	null	12289	-0.800000011920929	-0.4282123	No
row_142	COBL	null	null	12291	-0.800000011920929	-0.42725402	No
row_143	LCN2	null	null	12320	-0.8999999761581421	-0.42790872	No
row_144	ST6GALNAC1	null	null	12375	-0.8999999761581421	-0.43023974	No
row_145	FMO5	null	null	12434	-0.8999999761581421	-0.43282866	No
row_146	FAM131A	null	null	12450	-1.0	-0.43251732	No
row_147	ANKRD37	null	null	12473	-1.0	-0.43265733	No
row_148	SIX2	null	null	12479	-1.0	-0.43170124	No
row_149	RBM24	null	null	12488	-1.0	-0.4309386	No
row_150	DNAI1	null	null	12504	-1.0	-0.4306273	No
row_151	BNIPL	null	null	12614	-1.100000023841858	-0.43624872	No
row_152	KATNB1	null	null	12658	-1.100000023841858	-0.43761483	No
row_153	CD19	null	null	12861	-1.2999999523162842	-0.4489767	No
row_154	DNAJA4	null	null	12970	-1.399999976158142	-0.45415014	No
row_155	DNER	null	null	13021	-1.5	-0.4554562	No
row_156	PLCE1	null	null	13069	-1.5	-0.45656884	No
row_157	NMU	null	null	13073	-1.5	-0.4548446	No
row_158	ASS1	null	null	13085	-1.5	-0.45363614	No
row_159	SLC27A2	null	null	13127	-1.600000023841858	-0.45423406	No
row_160	MT1E	null	null	13193	-1.7000000476837158	-0.45625156	No
row_161	VPREB3	null	null	13208	-1.7000000476837158	-0.45498085	No
row_162	CCDC17	null	null	13261	-1.7000000476837158	-0.45616016	No
row_163	SYNGR1	null	null	13320	-1.7999999523162842	-0.45759848	No
row_164	VILL	null	null	13365	-1.7999999523162842	-0.45813417	No
row_165	CLIC3	null	null	13379	-1.899999976158142	-0.4565433	No
row_166	PCP4L1	null	null	13391	-1.899999976158142	-0.45482346	No
row_167	BASP1	null	null	13424	-1.899999976158142	-0.4544576	No
row_168	SLPI	null	null	13439	-1.899999976158142	-0.4529312	No
row_169	FKBP1B	null	null	13440	-1.899999976158142	-0.45050216	No
row_170	RRAD	null	null	13458	-2.0	-0.44904134	No
row_171	TRAK1	null	null	13490	-2.0	-0.44848314	No
row_172	PTPRN2	null	null	13502	-2.0	-0.44663548	No
row_173	CYP4B1	null	null	13578	-2.0999999046325684	-0.44878632	No
row_174	WDR13	null	null	13605	-2.200000047683716	-0.44765007	No
row_175	VPS37B	null	null	13613	-2.200000047683716	-0.44528884	No
row_176	SORBS2	null	null	13622	-2.200000047683716	-0.44299206	No
row_177	ABHD14B	null	null	13707	-2.299999952316284	-0.44546747	No
row_178	TOX3	null	null	13964	-2.700000047683716	-0.45852116	Yes
row_179	PRR15	null	null	13978	-2.700000047683716	-0.45590752	Yes
row_180	NQO1	null	null	14021	-2.799999952316284	-0.4550358	Yes
row_181	MUC1	null	null	14055	-2.9000000953674316	-0.45345598	Yes
row_182	ABLIM1	null	null	14134	-3.0	-0.45464966	Yes
row_183	CLIC6	null	null	14154	-3.0	-0.45203933	Yes
row_184	POU2AF1	null	null	14181	-3.0999999046325684	-0.44975248	Yes
row_185	TUBB3	null	null	14360	-3.5	-0.4567544	Yes
row_186	MUC13	null	null	14428	-3.700000047683716	-0.45634395	Yes
row_187	TCEA3	null	null	14429	-3.700000047683716	-0.4516137	Yes
row_188	LRG1	null	null	14477	-3.799999952316284	-0.44978592	Yes
row_189	ALDH3B2	null	null	14512	-3.9000000953674316	-0.4469921	Yes
row_190	FUT2	null	null	14563	-4.0	-0.44510204	Yes
row_191	ZFYVE21	null	null	14634	-4.199999809265137	-0.4442458	Yes
row_192	MUC4	null	null	14642	-4.199999809265137	-0.43932766	Yes
row_193	SLC16A5	null	null	14661	-4.199999809265137	-0.4351187	Yes
row_194	MGLL	null	null	14742	-4.400000095367432	-0.43465152	Yes
row_195	MYO1D	null	null	14801	-4.599999904632568	-0.4325102	Yes
row_196	TUBB2A	null	null	14824	-4.699999809265137	-0.42791995	Yes
row_197	CGN	null	null	14839	-4.699999809265137	-0.4228139	Yes
row_198	MFSD4	null	null	14851	-4.699999809265137	-0.4175144	Yes
row_199	CXXC5	null	null	14879	-4.800000190734863	-0.4131187	Yes
row_200	SLC2A10	null	null	14899	-4.900000095367432	-0.40807933	Yes
row_201	AGR2	null	null	14906	-4.900000095367432	-0.4022018	Yes
row_202	DHCR24	null	null	14915	-4.900000095367432	-0.3964532	Yes
row_203	TMC5	null	null	14928	-5.0	-0.39083466	Yes
row_204	TMC4	null	null	14959	-5.099999904632568	-0.38624883	Yes
row_205	MS4A8B	null	null	14975	-5.099999904632568	-0.38069588	Yes
row_206	TMEM45B	null	null	14978	-5.099999904632568	-0.37430477	Yes
row_207	FAM3B	null	null	15002	-5.199999809265137	-0.36913976	Yes
row_208	ANXA11	null	null	15026	-5.300000190734863	-0.36384693	Yes
row_209	CRYL1	null	null	15059	-5.5	-0.35887864	Yes
row_210	SLC44A4	null	null	15093	-5.599999904632568	-0.35384703	Yes
row_211	PROM1	null	null	15131	-5.900000095367432	-0.34868973	Yes
row_212	CKB	null	null	15137	-5.900000095367432	-0.3414693	Yes
row_213	CFB	null	null	15148	-5.900000095367432	-0.3345712	Yes
row_214	TMPRSS4	null	null	15222	-6.300000190734863	-0.33122364	Yes
row_215	CLDN23	null	null	15239	-6.400000095367432	-0.3240732	Yes
row_216	PRSS23	null	null	15264	-6.5	-0.31731066	Yes
row_217	HIST2H2BE	null	null	15275	-6.599999904632568	-0.30951768	Yes
row_218	TSPAN1	null	null	15280	-6.599999904632568	-0.30133784	Yes
row_219	TNFRSF21	null	null	15339	-7.0	-0.29612824	Yes
row_220	CAPN5	null	null	15369	-7.199999809265137	-0.2887932	Yes
row_221	B3GNT7	null	null	15376	-7.300000190734863	-0.27984738	Yes
row_222	ADH1C	null	null	15410	-7.599999904632568	-0.27225888	Yes
row_223	TFF3	null	null	15423	-7.699999809265137	-0.26318854	Yes
row_224	TJP3	null	null	15458	-8.100000381469727	-0.25502527	Yes
row_225	ATP12A	null	null	15479	-8.300000190734863	-0.24570365	Yes
row_226	CAPN9	null	null	15493	-8.399999618530273	-0.23580289	Yes
row_227	BACE2	null	null	15495	-8.5	-0.22500058	Yes
row_228	TPPP	null	null	15587	-9.899999618530273	-0.21821114	Yes
row_229	EPPK1	null	null	15597	-10.100000381469727	-0.20587912	Yes
row_230	CIB1	null	null	15635	-11.399999618530273	-0.1936904	Yes
row_231	FAM3D	null	null	15690	-14.199999809265137	-0.1790181	Yes
row_232	CLDN7	null	null	15700	-15.300000190734863	-0.16003816	Yes
row_233	WFDC2	null	null	15702	-15.399999618530273	-0.14041457	Yes
row_234	PIGR	null	null	15703	-15.5	-0.12059867	Yes
row_235	SELENBP1	null	null	15707	-15.899999618530273	-0.100464806	Yes
row_236	ELF3	null	null	15708	-16.0	-0.080009684	Yes
row_237	ALDH1L1	null	null	15711	-16.100000381469727	-0.05955566	Yes
row_238	PDZK1IP1	null	null	15737	-22.299999237060547	-0.032658193	Yes
row_239	KRT7	null	null	15742	-26.100000381469727	4.513353E-4	Yes
