# Supplementary material for: Immunomic, genomic and transcriptomic characterization of CT26 colorectal carcinoma
Source: BMC Genomics. 2014 Mar 13;15(1):190. doi: 10.1186/1471-2164-15-190 (PMC4007559; doi:10.1186/1471-2164-15-190)
Supplement: Supplementary file 8 — Additional file 8: Contains the Gene Pattern gene set membership and enrichment values in an html format. The file index.html is the entry point. (ZIP 13 MB) [file 12864_2013_7028_MOESM8_ESM.zip › SOTIRIOU_BREAST_CANCER_GRADE_1_VS_3_UP.xls]

NAME	PROBE	GENE SYMBOL	GENE_TITLE	RANK IN GENE LIST	RANK METRIC SCORE	RUNNING ES	CORE ENRICHMENT
row_0	TOP2A	null	null	8	56.0	0.028693857	Yes
row_1	PSMD12	null	null	27	39.5	0.04814186	Yes
row_2	TCEB1	null	null	29	39.29999923706055	0.068574324	Yes
row_3	TPX2	null	null	39	37.70000076293945	0.087659955	Yes
row_4	KIF20A	null	null	77	31.899999618530273	0.1019274	Yes
row_5	MCM4	null	null	81	31.5	0.118163764	Yes
row_6	ECT2	null	null	100	30.5	0.13291791	Yes
row_7	MCM6	null	null	163	26.600000381469727	0.14282008	Yes
row_8	UBE2S	null	null	177	25.600000381469727	0.1553389	Yes
row_9	CCNA2	null	null	178	25.600000381469727	0.16869031	Yes
row_10	TOMM70A	null	null	180	25.5	0.18192554	Yes
row_11	PRC1	null	null	181	25.5	0.19522479	Yes
row_12	KIF11	null	null	197	24.700000762939453	0.20714614	Yes
row_13	TMPO	null	null	203	24.5	0.21960364	Yes
row_14	PTTG1	null	null	223	23.899999618530273	0.23085158	Yes
row_15	HMMR	null	null	246	23.200000762939453	0.24154231	Yes
row_16	STIP1	null	null	278	22.299999237060547	0.25118724	Yes
row_17	CDC20	null	null	284	22.200000762939453	0.26244518	Yes
row_18	EZH2	null	null	286	22.0	0.27385503	Yes
row_19	MCM3	null	null	315	21.399999618530273	0.2832227	Yes
row_20	CCT5	null	null	321	21.200000762939453	0.2939591	Yes
row_21	FOXM1	null	null	322	21.200000762939453	0.30501577	Yes
row_22	NEK2	null	null	346	20.899999618530273	0.3144429	Yes
row_23	KPNA2	null	null	354	20.700000762939453	0.32479045	Yes
row_24	BUB1	null	null	360	20.600000381469727	0.33521396	Yes
row_25	XPOT	null	null	365	20.5	0.34564933	Yes
row_26	SHMT2	null	null	375	20.299999237060547	0.35566017	Yes
row_27	CENPE	null	null	391	20.100000381469727	0.36518246	Yes
row_28	CENPN	null	null	403	19.899999618530273	0.3748566	Yes
row_29	MKI67	null	null	414	19.700000762939453	0.38449046	Yes
row_30	RAD51	null	null	427	19.399999618530273	0.3938398	Yes
row_31	CENPF	null	null	431	19.399999618530273	0.40376553	Yes
row_32	NCAPH	null	null	459	19.0	0.41194555	Yes
row_33	BIRC5	null	null	507	18.399999618530273	0.41853178	Yes
row_34	NCAPG	null	null	524	18.200000762939453	0.42699906	Yes
row_35	NME1	null	null	540	18.100000381469727	0.43547827	Yes
row_36	SLC7A5	null	null	542	18.100000381469727	0.44485408	Yes
row_37	MAD2L1	null	null	559	17.899999618530273	0.45316494	Yes
row_38	ZWINT	null	null	574	17.700000762939453	0.46149954	Yes
row_39	BUB1B	null	null	609	17.299999237060547	0.46834466	Yes
row_40	KIF4A	null	null	648	16.899999618530273	0.47472495	Yes
row_41	CEP55	null	null	662	16.799999237060547	0.4826542	Yes
row_42	GTPBP4	null	null	672	16.700000762939453	0.49078754	Yes
row_43	RACGAP1	null	null	682	16.600000381469727	0.49886867	Yes
row_44	FBXO5	null	null	688	16.5	0.50715387	Yes
row_45	NUSAP1	null	null	716	16.200000762939453	0.5138736	Yes
row_46	CCNE2	null	null	743	16.0	0.52055305	Yes
row_47	DNAJC9	null	null	763	15.899999618530273	0.52762866	Yes
row_48	PFDN6	null	null	764	15.800000190734863	0.535869	Yes
row_49	NCAPG2	null	null	774	15.800000190734863	0.5435329	Yes
row_50	AURKA	null	null	799	15.600000381469727	0.55013186	Yes
row_51	FAM64A	null	null	841	15.300000190734863	0.55548555	Yes
row_52	KIFC1	null	null	870	15.100000381469727	0.56156754	Yes
row_53	NDC80	null	null	878	15.0	0.5689423	Yes
row_54	TACC3	null	null	910	14.800000190734863	0.57467574	Yes
row_55	SPAG5	null	null	927	14.699999809265137	0.5813176	Yes
row_56	UBE2N	null	null	944	14.600000381469727	0.5879074	Yes
row_57	NUP93	null	null	951	14.5	0.59508544	Yes
row_58	H2AFZ	null	null	982	14.300000190734863	0.6006221	Yes
row_59	GMPS	null	null	994	14.199999809265137	0.60732347	Yes
row_60	CDCA8	null	null	1017	14.100000381469727	0.6132682	Yes
row_61	TROAP	null	null	1028	14.0	0.6199293	Yes
row_62	KIF2C	null	null	1036	14.0	0.62678254	Yes
row_63	FEN1	null	null	1052	13.899999618530273	0.63307124	Yes
row_64	MELK	null	null	1077	13.699999809265137	0.63867927	Yes
row_65	RRM2	null	null	1084	13.699999809265137	0.6454401	Yes
row_66	CCNB2	null	null	1155	13.199999809265137	0.6478413	Yes
row_67	E2F1	null	null	1172	13.100000381469727	0.6536487	Yes
row_68	TRIP13	null	null	1182	13.100000381469727	0.6599045	Yes
row_69	E2F8	null	null	1210	13.0	0.66495526	Yes
row_70	MARS	null	null	1244	12.800000190734863	0.66951746	Yes
row_71	CENPI	null	null	1262	12.699999809265137	0.6750523	Yes
row_72	MCM10	null	null	1264	12.699999809265137	0.6816118	Yes
row_73	GTSE1	null	null	1272	12.699999809265137	0.687787	Yes
row_74	MCM2	null	null	1281	12.699999809265137	0.6938982	Yes
row_75	NUTF2	null	null	1291	12.600000381469727	0.6998932	Yes
row_76	PSMA7	null	null	1308	12.5	0.7053877	Yes
row_77	H2AFV	null	null	1310	12.5	0.7118429	Yes
row_78	SNRPC	null	null	1339	12.300000190734863	0.7164646	Yes
row_79	TUBA1C	null	null	1366	12.199999809265137	0.7211622	Yes
row_80	JMJD6	null	null	1400	12.100000381469727	0.7253593	Yes
row_81	TTK	null	null	1430	11.899999618530273	0.7297084	Yes
row_82	ESPL1	null	null	1496	11.699999809265137	0.73164743	Yes
row_83	TXNRD1	null	null	1607	11.199999809265137	0.7304437	Yes
row_84	KIF15	null	null	1723	10.699999809265137	0.72865903	Yes
row_85	CENPA	null	null	1762	10.600000381469727	0.73175365	Yes
row_86	LMNB1	null	null	1916	10.0	0.7271701	Yes
row_87	ASPM	null	null	1918	10.0	0.7323215	Yes
row_88	DSN1	null	null	1919	10.0	0.73753685	Yes
row_89	CKS2	null	null	1959	9.800000190734863	0.7401502	Yes
row_90	TUBA1B	null	null	1975	9.699999809265137	0.74424845	Yes
row_91	HMGB3	null	null	1996	9.699999809265137	0.7480265	Yes
row_92	MYBL2	null	null	2007	9.600000381469727	0.7523928	Yes
row_93	SNRPF	null	null	2056	9.5	0.7542733	Yes
row_94	STMN1	null	null	2088	9.399999618530273	0.75719035	Yes
row_95	RFC4	null	null	2243	8.899999618530273	0.7519691	Yes
row_96	CCNB1	null	null	2266	8.899999618530273	0.7552018	Yes
row_97	RNASEH2A	null	null	2408	8.5	0.75060457	Yes
row_98	HCCS	null	null	2480	8.199999809265137	0.75033396	Yes
row_99	CDK2	null	null	2519	8.100000381469727	0.7521247	Yes
row_100	BYSL	null	null	2559	8.0	0.7537993	Yes
row_101	CDCA3	null	null	2591	7.900000095367432	0.75593406	Yes
row_102	SNRPG	null	null	2615	7.900000095367432	0.75858116	Yes
row_103	MRPL15	null	null	2818	7.400000095367432	0.7495035	Yes
row_104	AURKB	null	null	2822	7.300000190734863	0.7531186	Yes
row_105	UBE2C	null	null	2879	7.199999809265137	0.75328714	Yes
row_106	CDKN3	null	null	2917	7.099999904632568	0.7546204	Yes
row_107	COX7B	null	null	2921	7.099999904632568	0.7581312	Yes
row_108	MLF1IP	null	null	2974	7.0	0.75845164	Yes
row_109	GINS1	null	null	2999	6.900000095367432	0.7605132	Yes
row_110	TIMELESS	null	null	3000	6.900000095367432	0.7641118	Yes
row_111	BLM	null	null	3202	6.400000095367432	0.75457656	No
row_112	ORMDL2	null	null	3374	6.099999904632568	0.74680626	No
row_113	ITCH	null	null	3397	6.0	0.7485265	No
row_114	PDSS1	null	null	3423	5.900000095367432	0.75000244	No
row_115	TIMM10	null	null	3578	5.599999904632568	0.7430601	No
row_116	CHEK1	null	null	3593	5.599999904632568	0.7450841	No
row_117	CDC25A	null	null	3621	5.5	0.7462234	No
row_118	NUDT1	null	null	3655	5.400000095367432	0.7469262	No
row_119	VRK1	null	null	3707	5.300000190734863	0.7464241	No
row_120	POLR2K	null	null	3717	5.300000190734863	0.7486118	No
row_121	RAD54B	null	null	3981	4.800000190734863	0.73427135	No
row_122	EXO1	null	null	4074	4.699999809265137	0.73083043	No
row_123	KIF14	null	null	4209	4.400000095367432	0.72454315	No
row_124	LAGE3	null	null	4384	4.099999904632568	0.71553767	No
row_125	DONSON	null	null	4580	3.799999952316284	0.7050307	No
row_126	OIP5	null	null	4605	3.700000047683716	0.7054233	No
row_127	STIL	null	null	4898	3.200000047683716	0.6883911	No
row_128	TXN	null	null	5081	2.9000000953674316	0.67824733	No
row_129	POLQ	null	null	5337	2.5	0.6632197	No
row_130	GPR172A	null	null	6100	1.5	0.6151996	No
row_131	PLK1	null	null	6602	0.800000011920929	0.5835303	No
row_132	QPRT	null	null	11064	-0.20000000298023224	0.29792944	No
row_133	PKMYT1	null	null	11212	-0.30000001192092896	0.28867128	No
row_134	MRPL12	null	null	12019	-0.699999988079071	0.23741601	No
row_135	HN1	null	null	13980	-2.700000047683716	0.1132958	No
