# Supplementary material for: Immunomic, genomic and transcriptomic characterization of CT26 colorectal carcinoma
Source: BMC Genomics. 2014 Mar 13;15(1):190. doi: 10.1186/1471-2164-15-190 (PMC4007559; doi:10.1186/1471-2164-15-190)
Supplement: Supplementary file 8 — Additional file 8: Contains the Gene Pattern gene set membership and enrichment values in an html format. The file index.html is the entry point. (ZIP 13 MB) [file 12864_2013_7028_MOESM8_ESM.zip › TANG_SENESCENCE_TP53_TARGETS_DN.xls]

NAME	PROBE	GENE SYMBOL	GENE_TITLE	RANK IN GENE LIST	RANK METRIC SCORE	RUNNING ES	CORE ENRICHMENT
row_0	SMC4	null	null	1	76.30000305175781	0.10184629	Yes
row_1	TOP2A	null	null	8	56.0	0.17626044	Yes
row_2	TPX2	null	null	39	37.70000076293945	0.22470357	Yes
row_3	KIF20A	null	null	77	31.899999618530273	0.26495406	Yes
row_4	CCNA2	null	null	178	25.600000381469727	0.29277724	Yes
row_5	PRC1	null	null	181	25.5	0.32670888	Yes
row_6	KIF11	null	null	197	24.700000762939453	0.358744	Yes
row_7	PTTG1	null	null	223	23.899999618530273	0.38907364	Yes
row_8	CDC20	null	null	284	22.200000762939453	0.4149034	Yes
row_9	EZH2	null	null	286	22.0	0.44422397	Yes
row_10	KIF23	null	null	337	21.0	0.46908787	Yes
row_11	NEK2	null	null	346	20.899999618530273	0.49649337	Yes
row_12	BUB1	null	null	360	20.600000381469727	0.5231797	Yes
row_13	DBF4	null	null	369	20.399999618530273	0.5499174	Yes
row_14	CENPE	null	null	391	20.100000381469727	0.57542634	Yes
row_15	BIRC5	null	null	507	18.399999618530273	0.5926774	Yes
row_16	NCAPG	null	null	524	18.200000762939453	0.6159671	Yes
row_17	MRE11A	null	null	633	17.0	0.63179415	Yes
row_18	KIF4A	null	null	648	16.899999618530273	0.6534749	Yes
row_19	RACGAP1	null	null	682	16.600000381469727	0.67354476	Yes
row_20	FBXO5	null	null	688	16.5	0.6952645	Yes
row_21	NUSAP1	null	null	716	16.200000762939453	0.71518224	Yes
row_22	PBK	null	null	874	15.0	0.725217	Yes
row_23	EXOSC9	null	null	888	14.899999618530273	0.7442901	Yes
row_24	SPAG5	null	null	927	14.699999809265137	0.76150376	Yes
row_25	CCNB2	null	null	1155	13.199999809265137	0.76467574	Yes
row_26	TTK	null	null	1430	11.899999618530273	0.76311773	Yes
row_27	TCF4	null	null	1555	11.399999618530273	0.770446	Yes
row_28	PLK4	null	null	1642	11.100000381469727	0.77979404	Yes
row_29	CENPA	null	null	1762	10.600000381469727	0.7863723	Yes
row_30	LMNB1	null	null	1916	10.0	0.7899835	Yes
row_31	MAP1B	null	null	2436	8.399999618530273	0.7681457	No
row_32	TFAM	null	null	2472	8.300000190734863	0.7770023	No
row_33	TK1	null	null	2762	7.5	0.76861197	No
row_34	AURKB	null	null	2822	7.300000190734863	0.77460426	No
row_35	UBE2C	null	null	2879	7.199999809265137	0.780654	No
row_36	CDC25A	null	null	3621	5.5	0.74080265	No
row_37	BARD1	null	null	3765	5.199999809265137	0.7386397	No
row_38	NUP62	null	null	6237	1.2999999523162842	0.58298755	No
row_39	IL12RB2	null	null	7425	0.10000000149011612	0.507516	No
row_40	ADARB1	null	null	7605	0.0	0.49611476	No
row_41	OR1E1	null	null	9534	0.0	0.3733122	No
row_42	TREM1	null	null	9547	0.0	0.3725479	No
row_43	PPL	null	null	12065	-0.699999988079071	0.21316437	No
row_44	NRGN	null	null	12739	-1.2000000476837158	0.17190091	No
row_45	QPCT	null	null	12946	-1.399999976158142	0.1606498	No
row_46	FOSL2	null	null	13357	-1.7999999523162842	0.13693933	No
row_47	MAF	null	null	13580	-2.0999999046325684	0.12560406	No
row_48	IGFBP5	null	null	14402	-3.5999999046325684	0.078119405	No
row_49	CTH	null	null	15107	-5.699999809265137	0.040891837	No
