# Supplementary material for: Immunomic, genomic and transcriptomic characterization of CT26 colorectal carcinoma
Source: BMC Genomics. 2014 Mar 13;15(1):190. doi: 10.1186/1471-2164-15-190 (PMC4007559; doi:10.1186/1471-2164-15-190)
Supplement: Supplementary file 8 — Additional file 8: Contains the Gene Pattern gene set membership and enrichment values in an html format. The file index.html is the entry point. (ZIP 13 MB) [file 12864_2013_7028_MOESM8_ESM.zip › TURASHVILI_BREAST_DUCTAL_CARCINOMA_VS_DUCTAL_NORMAL_DN.xls]

NAME	PROBE	GENE SYMBOL	GENE_TITLE	RANK IN GENE LIST	RANK METRIC SCORE	RUNNING ES	CORE ENRICHMENT
row_0	CTSL2	null	null	267	22.600000381469727	0.012678252	No
row_1	ANXA1	null	null	697	16.399999618530273	0.0067897066	No
row_2	PLEKHH2	null	null	776	15.800000190734863	0.022622908	No
row_3	CAV2	null	null	871	15.100000381469727	0.036506757	No
row_4	MET	null	null	954	14.5	0.05036904	No
row_5	AK5	null	null	960	14.5	0.069170065	No
row_6	EGR1	null	null	1050	13.899999618530273	0.08179212	No
row_7	TRIP6	null	null	1123	13.399999618530273	0.09484518	No
row_8	RARRES1	null	null	1222	13.0	0.10570312	No
row_9	TM4SF1	null	null	1353	12.300000190734863	0.11358548	No
row_10	PSME4	null	null	1361	12.300000190734863	0.129357	No
row_11	SPRED1	null	null	1466	11.800000190734863	0.13824761	No
row_12	DST	null	null	1611	11.199999809265137	0.1437814	No
row_13	SOCS5	null	null	1680	10.899999618530273	0.15379417	No
row_14	SLC25A37	null	null	2080	9.399999618530273	0.14059862	No
row_15	MID1	null	null	2183	9.100000381469727	0.14605692	No
row_16	SF1	null	null	2224	9.0	0.15536	No
row_17	INTS10	null	null	2509	8.199999809265137	0.14795803	No
row_18	CSNK1A1	null	null	2521	8.100000381469727	0.15793428	No
row_19	PTPN21	null	null	2690	7.699999809265137	0.15731314	No
row_20	RND3	null	null	2796	7.400000095367432	0.16033715	No
row_21	CP	null	null	3184	6.5	0.14408694	No
row_22	SEC14L1	null	null	3319	6.199999809265137	0.14366843	No
row_23	NFIB	null	null	3497	5.800000190734863	0.13996442	No
row_24	DLG5	null	null	3534	5.699999809265137	0.14517221	No
row_25	USP31	null	null	3586	5.599999904632568	0.14928603	No
row_26	CSDA	null	null	4022	4.699999809265137	0.1275834	No
row_27	CHIC2	null	null	4976	3.0999999046325684	0.07054648	No
row_28	ZNF462	null	null	5008	3.0	0.07251437	No
row_29	LAMC2	null	null	5100	2.9000000953674316	0.07050201	No
row_30	NCOA7	null	null	5114	2.9000000953674316	0.07349255	No
row_31	RAPGEF2	null	null	5223	2.700000047683716	0.07012607	No
row_32	CDC14B	null	null	5228	2.700000047683716	0.073430106	No
row_33	BCOR	null	null	5312	2.5999999046325684	0.07153525	No
row_34	CD59	null	null	5419	2.4000000953674316	0.06790143	No
row_35	SLC25A45	null	null	6064	1.5	0.028573658	No
row_36	MAFF	null	null	6082	1.5	0.029461395	No
row_37	PDZK1	null	null	6158	1.399999976158142	0.026497163	No
row_38	CRYAB	null	null	6197	1.399999976158142	0.025906093	No
row_39	ST3GAL6	null	null	6216	1.2999999523162842	0.026465943	No
row_40	FOSB	null	null	6375	1.100000023841858	0.017782506	No
row_41	ULK4	null	null	6649	0.800000011920929	0.0013273954	No
row_42	APOD	null	null	7013	0.4000000059604645	-0.021427771	No
row_43	VTCN1	null	null	7190	0.20000000298023224	-0.032452587	No
row_44	RBPMS	null	null	7326	0.10000000149011612	-0.040979557	No
row_45	ZNF667	null	null	7349	0.10000000149011612	-0.04225875	No
row_46	ITGB8	null	null	7715	0.0	-0.06566969	No
row_47	CDRT4	null	null	7723	0.0	-0.06611867	No
row_48	CFI	null	null	7765	0.0	-0.06874839	No
row_49	TTC18	null	null	8022	0.0	-0.08516812	No
row_50	CYB5R2	null	null	8194	0.0	-0.09613599	No
row_51	PROL1	null	null	8789	0.0	-0.13423489	No
row_52	MYBPC1	null	null	9007	0.0	-0.14815317	No
row_53	TFAP2B	null	null	9039	0.0	-0.1501415	No
row_54	DSC3	null	null	9097	0.0	-0.15379746	No
row_55	KLK7	null	null	9135	0.0	-0.15617062	No
row_56	DSG3	null	null	9142	0.0	-0.15655546	No
row_57	MAP2	null	null	9517	0.0	-0.18054366	No
row_58	ELF5	null	null	9571	0.0	-0.18394306	No
row_59	PTN	null	null	9619	0.0	-0.18695761	No
row_60	LTF	null	null	9647	0.0	-0.18868938	No
row_61	BBOX1	null	null	9679	0.0	-0.19067772	No
row_62	PI15	null	null	9807	0.0	-0.19882344	No
row_63	SCN4B	null	null	9886	0.0	-0.20382632	No
row_64	CMYA5	null	null	9984	0.0	-0.21004786	No
row_65	FHOD3	null	null	10019	0.0	-0.21222861	No
row_66	CHL1	null	null	10097	0.0	-0.21716735	No
row_67	GABRP	null	null	10218	-0.10000000149011612	-0.22473222	No
row_68	SERPINA1	null	null	10232	-0.10000000149011612	-0.22543417	No
row_69	KRT5	null	null	10251	-0.10000000149011612	-0.2264568	No
row_70	CYP4X1	null	null	10364	-0.10000000149011612	-0.23350856	No
row_71	ARMCX4	null	null	10414	-0.10000000149011612	-0.23651953	No
row_72	COL17A1	null	null	10433	-0.10000000149011612	-0.23754217	No
row_73	KRT16	null	null	10524	-0.10000000149011612	-0.24318285	No
row_74	CHI3L1	null	null	10568	-0.10000000149011612	-0.24580897	No
row_75	ZDHHC3	null	null	10589	-0.10000000149011612	-0.2469599	No
row_76	KRT15	null	null	10616	-0.10000000149011612	-0.24849565	No
row_77	PTX3	null	null	10726	-0.10000000149011612	-0.255355	No
row_78	ATP10D	null	null	10728	-0.10000000149011612	-0.25528726	No
row_79	GABRE	null	null	10761	-0.10000000149011612	-0.25720784	No
row_80	GPM6B	null	null	10772	-0.10000000149011612	-0.25771737	No
row_81	KIAA1217	null	null	10832	-0.20000000298023224	-0.26123786	No
row_82	OXTR	null	null	10880	-0.20000000298023224	-0.26398867	No
row_83	MMP7	null	null	10891	-0.20000000298023224	-0.26436633	No
row_84	TRIM29	null	null	10939	-0.20000000298023224	-0.2671171	No
row_85	CLDN11	null	null	10988	-0.20000000298023224	-0.2699321	No
row_86	PALMD	null	null	11012	-0.20000000298023224	-0.27114356	No
row_87	FZD7	null	null	11141	-0.20000000298023224	-0.27908966	No
row_88	KCNC4	null	null	11336	-0.30000001192092896	-0.2911371	No
row_89	KRT23	null	null	11398	-0.30000001192092896	-0.294654	No
row_90	TFPI2	null	null	11426	-0.30000001192092896	-0.29599014	No
row_91	ADAMTS5	null	null	11465	-0.4000000059604645	-0.29789996	No
row_92	KRT14	null	null	11559	-0.4000000059604645	-0.30333745	No
row_93	SAMD5	null	null	11966	-0.6000000238418579	-0.32858688	No
row_94	CDH3	null	null	11996	-0.6000000238418579	-0.32965568	No
row_95	EDN3	null	null	12211	-0.800000011920929	-0.34232655	No
row_96	ALDH1A3	null	null	12233	-0.800000011920929	-0.3426185	No
row_97	LAMA3	null	null	12360	-0.8999999761581421	-0.3495132	No
row_98	MAOB	null	null	12706	-1.100000023841858	-0.37019074	No
row_99	PER1	null	null	12710	-1.2000000476837158	-0.36880067	No
row_100	LIN37	null	null	12847	-1.2999999523162842	-0.37580928	No
row_101	MEGF6	null	null	12947	-1.399999976158142	-0.38031286	No
row_102	PAPLN	null	null	13025	-1.5	-0.3832735	No
row_103	TGFA	null	null	13058	-1.5	-0.38334787	No
row_104	CCL28	null	null	13098	-1.600000023841858	-0.38373932	No
row_105	MAMDC2	null	null	13221	-1.7000000476837158	-0.3893225	No
row_106	SOD2	null	null	13242	-1.7000000476837158	-0.38836342	No
row_107	GATM	null	null	13389	-1.899999976158142	-0.3952222	No
row_108	RRAD	null	null	13458	-2.0	-0.39694622	No
row_109	ANPEP	null	null	13506	-2.0	-0.39732328	No
row_110	GPC3	null	null	13526	-2.0999999046325684	-0.39577258	No
row_111	SORBS2	null	null	13622	-2.200000047683716	-0.3989646	No
row_112	EGFR	null	null	13693	-2.299999952316284	-0.4004213	No
row_113	ATF3	null	null	13829	-2.5	-0.4057833	No
row_114	GRAMD3	null	null	13900	-2.5999999046325684	-0.40684432	No
row_115	TAC1	null	null	13930	-2.700000047683716	-0.40514377	No
row_116	CFD	null	null	13989	-2.799999952316284	-0.4051714	No
row_117	RAB27A	null	null	13990	-2.799999952316284	-0.40147895	No
row_118	ATP1A2	null	null	13996	-2.799999952316284	-0.39810717	No
row_119	FAM110C	null	null	14034	-2.799999952316284	-0.39678785	No
row_120	TSHZ2	null	null	14304	-3.299999952316284	-0.40968955	Yes
row_121	ID4	null	null	14361	-3.5	-0.40866578	Yes
row_122	TF	null	null	14444	-3.700000047683716	-0.4090459	Yes
row_123	SOX9	null	null	14468	-3.799999952316284	-0.4055099	Yes
row_124	HOXA3	null	null	14480	-3.799999952316284	-0.40120423	Yes
row_125	KRT17	null	null	14517	-3.9000000953674316	-0.39837015	Yes
row_126	TUBB2B	null	null	14644	-4.199999809265137	-0.40091303	Yes
row_127	TRIM2	null	null	14677	-4.300000190734863	-0.3972949	Yes
row_128	MGST1	null	null	14718	-4.400000095367432	-0.39405805	Yes
row_129	FOS	null	null	14767	-4.5	-0.39120242	Yes
row_130	SFRP1	null	null	14932	-5.0	-0.3951276	Yes
row_131	KIT	null	null	14956	-5.099999904632568	-0.38987726	Yes
row_132	MYLK	null	null	14958	-5.099999904632568	-0.3832158	Yes
row_133	PDLIM3	null	null	15016	-5.300000190734863	-0.37988245	Yes
row_134	SYNPO2	null	null	15038	-5.400000095367432	-0.3741082	Yes
row_135	CMTM8	null	null	15195	-6.099999904632568	-0.37606964	Yes
row_136	CX3CL1	null	null	15197	-6.199999809265137	-0.3679576	Yes
row_137	MYH11	null	null	15218	-6.300000190734863	-0.36093232	Yes
row_138	ITGB4	null	null	15227	-6.300000190734863	-0.3531374	Yes
row_139	DUSP1	null	null	15260	-6.5	-0.34661806	Yes
row_140	STEAP3	null	null	15323	-6.900000095367432	-0.3414954	Yes
row_141	TNC	null	null	15385	-7.400000095367432	-0.33564925	Yes
row_142	EHF	null	null	15467	-8.199999809265137	-0.3300309	Yes
row_143	HOXA9	null	null	15470	-8.199999809265137	-0.3193455	Yes
row_144	FBXO32	null	null	15477	-8.300000190734863	-0.30878478	Yes
row_145	HMGCS2	null	null	15535	-9.100000381469727	-0.30044022	Yes
row_146	CLDN8	null	null	15568	-9.600000381469727	-0.28983277	Yes
row_147	IGJ	null	null	15648	-11.800000190734863	-0.2793387	Yes
row_148	MGP	null	null	15667	-12.5	-0.26400894	Yes
row_149	LAMB3	null	null	15671	-12.699999809265137	-0.24745338	Yes
row_150	TAGLN	null	null	15684	-13.699999809265137	-0.23015632	Yes
row_151	PIGR	null	null	15703	-15.5	-0.21087036	Yes
row_152	ELF3	null	null	15708	-16.0	-0.19002709	Yes
row_153	CNN1	null	null	15718	-16.899999618530273	-0.16831765	Yes
row_154	ACTA2	null	null	15733	-20.600000381469727	-0.14204957	Yes
row_155	PDZK1IP1	null	null	15737	-22.299999237060547	-0.11283409	Yes
row_156	NDRG2	null	null	15740	-25.600000381469727	-0.07920263	Yes
row_157	KRT7	null	null	15742	-26.100000381469727	-0.044847663	Yes
row_158	ACTG2	null	null	15747	-34.29999923706055	1.2854653E-4	Yes
