# Supplementary material for: Immunomic, genomic and transcriptomic characterization of CT26 colorectal carcinoma
Source: BMC Genomics. 2014 Mar 13;15(1):190. doi: 10.1186/1471-2164-15-190 (PMC4007559; doi:10.1186/1471-2164-15-190)
Supplement: Supplementary file 8 — Additional file 8: Contains the Gene Pattern gene set membership and enrichment values in an html format. The file index.html is the entry point. (ZIP 13 MB) [file 12864_2013_7028_MOESM8_ESM.zip › VECCHI_GASTRIC_CANCER_ADVANCED_VS_EARLY_DN.xls]

NAME	PROBE	GENE SYMBOL	GENE_TITLE	RANK IN GENE LIST	RANK METRIC SCORE	RUNNING ES	CORE ENRICHMENT
row_0	HMMR	null	null	246	23.200000762939453	0.022116749	No
row_1	GOT1	null	null	810	15.600000381469727	0.0115656145	No
row_2	ALDH3A1	null	null	813	15.5	0.036723208	No
row_3	ESCO2	null	null	1671	10.899999618530273	-2.9429313E-4	No
row_4	AK1	null	null	1698	10.800000190734863	0.015661465	No
row_5	SLMO2	null	null	1969	9.800000190734863	0.014383881	No
row_6	RBM19	null	null	2140	9.199999809265137	0.018521776	No
row_7	AKR1C3	null	null	2269	8.899999618530273	0.024855867	No
row_8	RPS27L	null	null	2638	7.800000190734863	0.014049256	No
row_9	XRCC4	null	null	2895	7.199999809265137	0.009425435	No
row_10	IFT57	null	null	3271	6.300000190734863	-0.0042757564	No
row_11	SSNA1	null	null	3413	6.0	-0.003503751	No
row_12	ABHD12	null	null	3640	5.5	-0.008982536	No
row_13	BLNK	null	null	4021	4.699999809265137	-0.025613556	No
row_14	ABHD13	null	null	4289	4.300000190734863	-0.035671577	No
row_15	CHAC2	null	null	4908	3.200000047683716	-0.06996795	No
row_16	RER1	null	null	5199	2.700000047683716	-0.084106766	No
row_17	CA13	null	null	5217	2.700000047683716	-0.08078922	No
row_18	GCNT1	null	null	5384	2.4000000953674316	-0.08748854	No
row_19	GATA4	null	null	5436	2.4000000953674316	-0.086834446	No
row_20	NAT1	null	null	5674	2.0999999046325684	-0.0985631	No
row_21	SENP8	null	null	6323	1.2000000476837158	-0.13804038	No
row_22	DOT1L	null	null	6486	0.8999999761581421	-0.14693092	No
row_23	DERL1	null	null	6590	0.800000011920929	-0.15221195	No
row_24	BTD	null	null	6749	0.699999988079071	-0.16117299	No
row_25	ODAM	null	null	7623	0.0	-0.21699497	No
row_26	CLDN18	null	null	7680	0.0	-0.22057575	No
row_27	HGD	null	null	7682	0.0	-0.2206397	No
row_28	NAT2	null	null	7722	0.0	-0.22313346	No
row_29	KCNK10	null	null	9664	0.0	-0.34724626	No
row_30	CPS1	null	null	10293	-0.10000000149011612	-0.38723916	No
row_31	CHCHD5	null	null	10596	-0.10000000149011612	-0.4063867	No
row_32	ARX	null	null	10961	-0.20000000298023224	-0.4293356	No
row_33	ATP10B	null	null	11566	-0.4000000059604645	-0.46730447	No
row_34	BLVRB	null	null	11639	-0.4000000059604645	-0.4712558	No
row_35	OTC	null	null	11725	-0.5	-0.4758753	No
row_36	TSIX	null	null	11755	-0.5	-0.47691396	No
row_37	CFTR	null	null	12341	-0.8999999761581421	-0.51285225	No
row_38	PRSS3	null	null	12352	-0.8999999761581421	-0.5120235	No
row_39	ENTPD3	null	null	12371	-0.8999999761581421	-0.5117063	No
row_40	REG1A	null	null	12386	-0.8999999761581421	-0.5111333	No
row_41	PRSS2	null	null	12387	-0.8999999761581421	-0.5096651	No
row_42	GP2	null	null	12412	-0.8999999761581421	-0.50973153	No
row_43	TFF2	null	null	12436	-1.0	-0.5095709	No
row_44	POLD4	null	null	12916	-1.399999976158142	-0.5379156	No
row_45	ABCG2	null	null	12966	-1.399999976158142	-0.53876495	No
row_46	NMU	null	null	13073	-1.5	-0.5430959	No
row_47	CYB561D1	null	null	13194	-1.7000000476837158	-0.54799575	No
row_48	ABCG5	null	null	13273	-1.7000000476837158	-0.55021006	No
row_49	REG3A	null	null	13359	-1.7999999523162842	-0.5527088	No
row_50	VILL	null	null	13365	-1.7999999523162842	-0.55009216	No
row_51	SLPI	null	null	13439	-1.899999976158142	-0.5516604	No
row_52	NDUFA7	null	null	13489	-2.0	-0.551531	No
row_53	PTPRN2	null	null	13502	-2.0	-0.54903567	No
row_54	SLC4A4	null	null	13592	-2.0999999046325684	-0.5513008	No
row_55	RFFL	null	null	13627	-2.200000047683716	-0.5498859	No
row_56	SULT1C2	null	null	13650	-2.200000047683716	-0.5477038	No
row_57	COX8A	null	null	13681	-2.299999952316284	-0.54587	No
row_58	KIAA1244	null	null	13722	-2.4000000953674316	-0.54451257	No
row_59	AADAC	null	null	13745	-2.4000000953674316	-0.5420041	No
row_60	ISG20	null	null	13963	-2.700000047683716	-0.5514751	No
row_61	CALML4	null	null	14049	-2.9000000953674316	-0.5521794	No
row_62	MUC1	null	null	14055	-2.9000000953674316	-0.5477683	No
row_63	CLRN3	null	null	14476	-3.799999952316284	-0.56842524	No
row_64	VPS28	null	null	14558	-3.9000000953674316	-0.56724244	No
row_65	VSIG2	null	null	14719	-4.400000095367432	-0.57029545	Yes
row_66	REEP6	null	null	14747	-4.5	-0.56468093	Yes
row_67	ADRA2A	null	null	14754	-4.5	-0.55772364	Yes
row_68	WNK4	null	null	14770	-4.5	-0.55134183	Yes
row_69	PCBD1	null	null	14842	-4.699999809265137	-0.54821455	Yes
row_70	CAPN13	null	null	14865	-4.800000190734863	-0.54179096	Yes
row_71	TMC5	null	null	14928	-5.0	-0.53759885	Yes
row_72	MS4A8B	null	null	14975	-5.099999904632568	-0.5322204	Yes
row_73	TMEM45B	null	null	14978	-5.099999904632568	-0.5240286	Yes
row_74	CA2	null	null	14983	-5.199999809265137	-0.5158015	Yes
row_75	DDT	null	null	14996	-5.199999809265137	-0.50808597	Yes
row_76	PIP5K1B	null	null	15043	-5.400000095367432	-0.5022182	Yes
row_77	ALDOB	null	null	15117	-5.800000190734863	-0.49742433	Yes
row_78	FXYD3	null	null	15130	-5.900000095367432	-0.48856685	Yes
row_79	SSTR1	null	null	15216	-6.300000190734863	-0.48372465	Yes
row_80	CLDN23	null	null	15239	-6.400000095367432	-0.47469094	Yes
row_81	SERPINB1	null	null	15245	-6.400000095367432	-0.4645702	Yes
row_82	CDC42EP5	null	null	15246	-6.400000095367432	-0.45412973	Yes
row_83	REG4	null	null	15297	-6.699999809265137	-0.446397	Yes
row_84	MLPH	null	null	15321	-6.900000095367432	-0.4366116	Yes
row_85	GPA33	null	null	15340	-7.0	-0.4263433	Yes
row_86	EPN3	null	null	15354	-7.099999904632568	-0.41559216	Yes
row_87	ZBTB7B	null	null	15356	-7.099999904632568	-0.40407375	Yes
row_88	GCNT3	null	null	15372	-7.300000190734863	-0.39312422	Yes
row_89	CES2	null	null	15388	-7.400000095367432	-0.3820116	Yes
row_90	HSD17B2	null	null	15402	-7.5	-0.37060794	Yes
row_91	CYC1	null	null	15409	-7.599999904632568	-0.35859355	Yes
row_92	ADH1C	null	null	15410	-7.599999904632568	-0.34619552	Yes
row_93	TFF3	null	null	15423	-7.699999809265137	-0.33440167	Yes
row_94	CAPN9	null	null	15493	-8.399999618530273	-0.3251106	Yes
row_95	CRIP1	null	null	15534	-9.0	-0.31298643	Yes
row_96	CLDN15	null	null	15595	-10.100000381469727	-0.30034664	Yes
row_97	SST	null	null	15599	-10.199999809265137	-0.283899	Yes
row_98	TM4SF20	null	null	15603	-10.300000190734863	-0.2672882	Yes
row_99	RHPN2	null	null	15609	-10.399999618530273	-0.25064218	Yes
row_100	TMPRSS2	null	null	15627	-11.100000381469727	-0.23362155	Yes
row_101	STARD10	null	null	15644	-11.699999809265137	-0.21555817	Yes
row_102	GMDS	null	null	15655	-12.0	-0.19662175	Yes
row_103	KIAA1324	null	null	15680	-13.300000190734863	-0.1764598	Yes
row_104	FAM3D	null	null	15690	-14.199999809265137	-0.15387052	Yes
row_105	DPP3	null	null	15693	-14.399999618530273	-0.13050738	Yes
row_106	SULT1A1	null	null	15697	-14.899999618530273	-0.106392525	Yes
row_107	KCNE3	null	null	15699	-15.199999809265137	-0.08166039	Yes
row_108	TPD52	null	null	15701	-15.300000190734863	-0.056765117	Yes
row_109	LGALS4	null	null	15713	-16.5	-0.030551687	Yes
row_110	ETHE1	null	null	15731	-20.100000381469727	0.0011508454	Yes
