# Supplementary material for: Immunomic, genomic and transcriptomic characterization of CT26 colorectal carcinoma
Source: BMC Genomics. 2014 Mar 13;15(1):190. doi: 10.1186/1471-2164-15-190 (PMC4007559; doi:10.1186/1471-2164-15-190)
Supplement: Supplementary file 8 — Additional file 8: Contains the Gene Pattern gene set membership and enrichment values in an html format. The file index.html is the entry point. (ZIP 13 MB) [file 12864_2013_7028_MOESM8_ESM.zip › WINNEPENNINCKX_MELANOMA_METASTASIS_UP.xls]

NAME	PROBE	GENE SYMBOL	GENE_TITLE	RANK IN GENE LIST	RANK METRIC SCORE	RUNNING ES	CORE ENRICHMENT
row_0	TOP2A	null	null	8	56.0	0.030103823	Yes
row_1	CKS1B	null	null	48	35.599998474121094	0.04706935	Yes
row_2	MCM4	null	null	81	31.5	0.06224162	Yes
row_3	ECT2	null	null	100	30.5	0.07776375	Yes
row_4	SRP19	null	null	147	27.0	0.089579225	Yes
row_5	XPO1	null	null	148	27.0	0.10434058	Yes
row_6	DDX18	null	null	160	26.700000762939453	0.11823347	Yes
row_7	NASP	null	null	161	26.700000762939453	0.13283081	Yes
row_8	UHRF1	null	null	162	26.600000381469727	0.1473735	Yes
row_9	MCM6	null	null	163	26.600000381469727	0.16191617	Yes
row_10	PRC1	null	null	181	25.5	0.17476875	Yes
row_11	KIAA0101	null	null	186	25.100000381469727	0.18823518	Yes
row_12	KIF11	null	null	197	24.700000762939453	0.20109868	Yes
row_13	SSR3	null	null	221	24.0	0.21274695	Yes
row_14	PTTG1	null	null	223	23.899999618530273	0.22574943	Yes
row_15	TCOF1	null	null	275	22.399999618530273	0.23472981	Yes
row_16	SHCBP1	null	null	296	21.799999237060547	0.24536742	Yes
row_17	WHSC1	null	null	300	21.700000762939453	0.25703904	Yes
row_18	CCT5	null	null	321	21.200000762939453	0.26734865	Yes
row_19	MSH6	null	null	338	21.0	0.27780503	Yes
row_20	NEK2	null	null	346	20.899999618530273	0.28878313	Yes
row_21	KPNA2	null	null	354	20.700000762939453	0.2996519	Yes
row_22	HSPD1	null	null	357	20.600000381469727	0.3107862	Yes
row_23	BUB1	null	null	360	20.600000381469727	0.32192045	Yes
row_24	PWP1	null	null	364	20.5	0.33293605	Yes
row_25	ANLN	null	null	374	20.399999618530273	0.34351268	Yes
row_26	SMC2	null	null	379	20.299999237060547	0.3543549	Yes
row_27	PCNA	null	null	386	20.200000762939453	0.3650143	Yes
row_28	CENPN	null	null	403	19.899999618530273	0.37486935	Yes
row_29	IPO7	null	null	423	19.5	0.38431352	Yes
row_30	CENPF	null	null	431	19.399999618530273	0.39447156	Yes
row_31	TARS	null	null	434	19.299999237060547	0.40489513	Yes
row_32	NCAPH	null	null	459	19.0	0.41374576	Yes
row_33	CHORDC1	null	null	460	19.0	0.4241334	Yes
row_34	IMMT	null	null	475	18.700000762939453	0.4334604	Yes
row_35	BIRC5	null	null	507	18.399999618530273	0.44153473	Yes
row_36	NCAPG	null	null	524	18.200000762939453	0.4504603	Yes
row_37	ENY2	null	null	537	18.100000381469727	0.45958742	Yes
row_38	NME1	null	null	540	18.100000381469727	0.4693549	Yes
row_39	PAICS	null	null	546	18.0	0.4788756	Yes
row_40	CACYBP	null	null	563	17.799999237060547	0.4875825	Yes
row_41	ZWINT	null	null	574	17.700000762939453	0.496619	Yes
row_42	ATAD2	null	null	596	17.399999618530273	0.504787	Yes
row_43	MAP4K4	null	null	597	17.399999618530273	0.51429987	Yes
row_44	CEP55	null	null	662	16.799999237060547	0.5193861	Yes
row_45	RANBP1	null	null	664	16.799999237060547	0.52850693	Yes
row_46	MRPS17	null	null	675	16.700000762939453	0.53699666	Yes
row_47	RACGAP1	null	null	682	16.600000381469727	0.5456879	Yes
row_48	NCBP1	null	null	721	16.200000762939453	0.5521112	Yes
row_49	NCAPG2	null	null	774	15.800000190734863	0.5574192	Yes
row_50	AURKA	null	null	799	15.600000381469727	0.564411	Yes
row_51	HSPA5	null	null	844	15.300000190734863	0.569958	Yes
row_52	NUF2	null	null	866	15.100000381469727	0.57686853	Yes
row_53	CCT7	null	null	867	15.100000381469727	0.58512396	Yes
row_54	NDC80	null	null	878	15.0	0.59268427	Yes
row_55	GMNN	null	null	911	14.800000190734863	0.5987264	Yes
row_56	NUDCD1	null	null	922	14.699999809265137	0.60612273	Yes
row_57	SPAG5	null	null	927	14.699999809265137	0.6139033	Yes
row_58	GMPS	null	null	994	14.199999809265137	0.61744	Yes
row_59	CNN3	null	null	1006	14.199999809265137	0.6244989	Yes
row_60	SGOL2	null	null	1015	14.100000381469727	0.6316953	Yes
row_61	CDCA8	null	null	1017	14.100000381469727	0.6393399	Yes
row_62	KIF2C	null	null	1036	14.0	0.64584124	Yes
row_63	MELK	null	null	1077	13.699999809265137	0.65076965	Yes
row_64	RRM2	null	null	1084	13.699999809265137	0.6578754	Yes
row_65	HSPA4	null	null	1112	13.5	0.663527	Yes
row_66	ZNF367	null	null	1115	13.399999618530273	0.6707249	Yes
row_67	CCNB2	null	null	1155	13.199999809265137	0.67544395	Yes
row_68	FAM98A	null	null	1177	13.100000381469727	0.6812611	Yes
row_69	KIRREL	null	null	1219	13.0	0.68574274	Yes
row_70	SPC25	null	null	1296	12.600000381469727	0.6877643	Yes
row_71	H2AFV	null	null	1310	12.5	0.6937657	Yes
row_72	SMARCA5	null	null	1341	12.300000190734863	0.69856906	Yes
row_73	CTNNAL1	null	null	1390	12.100000381469727	0.7021104	Yes
row_74	RBMX	null	null	1453	11.800000190734863	0.7045911	Yes
row_75	CCT4	null	null	1578	11.300000190734863	0.70282793	Yes
row_76	UBE2T	null	null	1606	11.199999809265137	0.70722204	Yes
row_77	RPA3	null	null	1621	11.199999809265137	0.7124487	Yes
row_78	RFC5	null	null	1676	10.899999618530273	0.7149497	Yes
row_79	MTERFD1	null	null	1719	10.800000190734863	0.71816456	Yes
row_80	MRPL32	null	null	1724	10.699999809265137	0.7237582	Yes
row_81	CENPA	null	null	1762	10.600000381469727	0.72718394	Yes
row_82	HTRA2	null	null	1769	10.600000381469727	0.7325949	Yes
row_83	CDCA5	null	null	1813	10.399999618530273	0.735527	Yes
row_84	GEMIN6	null	null	1855	10.199999809265137	0.7384778	Yes
row_85	ASPM	null	null	1918	10.0	0.73997444	Yes
row_86	PRPF38B	null	null	1942	9.899999618530273	0.743914	Yes
row_87	CKS2	null	null	1959	9.800000190734863	0.74824715	Yes
row_88	MRPS5	null	null	1999	9.699999809265137	0.75105274	Yes
row_89	DNAJA1	null	null	2018	9.600000381469727	0.7551485	Yes
row_90	MRPS10	null	null	2119	9.300000190734863	0.7538288	Yes
row_91	RFC4	null	null	2243	8.899999618530273	0.7508176	Yes
row_92	KNTC1	null	null	2256	8.899999618530273	0.7549149	Yes
row_93	PHF14	null	null	2260	8.899999618530273	0.75958854	Yes
row_94	CCNB1	null	null	2266	8.899999618530273	0.7641341	Yes
row_95	RSRC1	null	null	2312	8.699999809265137	0.7660087	Yes
row_96	DHFR	null	null	2366	8.600000381469727	0.7673163	Yes
row_97	NEIL3	null	null	2417	8.5	0.76876134	Yes
row_98	IWS1	null	null	2511	8.100000381469727	0.7672339	Yes
row_99	GJC1	null	null	2527	8.100000381469727	0.7707017	Yes
row_100	SNRPG	null	null	2615	7.900000095367432	0.76944923	No
row_101	TK1	null	null	2762	7.5	0.7641996	No
row_102	PSMC3IP	null	null	2785	7.400000095367432	0.7668364	No
row_103	CDKN3	null	null	2917	7.099999904632568	0.76232874	No
row_104	DCBLD2	null	null	2971	7.0	0.7627616	No
row_105	TIMELESS	null	null	3000	6.900000095367432	0.76474077	No
row_106	GINS2	null	null	3094	6.699999809265137	0.76244795	No
row_107	RAD54L	null	null	3132	6.599999904632568	0.7636868	No
row_108	TYMS	null	null	3182	6.5	0.76410246	No
row_109	DPH3	null	null	3517	5.699999809265137	0.74582905	No
row_110	CHEK1	null	null	3593	5.599999904632568	0.7440876	No
row_111	CLASP1	null	null	3634	5.5	0.7445329	No
row_112	CDC6	null	null	3705	5.300000190734863	0.74294764	No
row_113	OGG1	null	null	3762	5.199999809265137	0.74220425	No
row_114	PLOD2	null	null	3786	5.199999809265137	0.7435742	No
row_115	TRUB2	null	null	3963	4.800000190734863	0.73492724	No
row_116	EXO1	null	null	4074	4.699999809265137	0.7304523	No
row_117	DONSON	null	null	4580	3.799999952316284	0.7001892	No
row_118	GLRX2	null	null	5087	2.9000000953674316	0.6693699	No
row_119	MRPS16	null	null	5134	2.799999952316284	0.6679548	No
row_120	NUDT4	null	null	5341	2.5	0.6561292	No
row_121	UBFD1	null	null	5417	2.4000000953674316	0.6526382	No
row_122	RBM33	null	null	5483	2.299999952316284	0.649733	No
row_123	SURF4	null	null	5631	2.0999999046325684	0.6414671	No
row_124	TAF1A	null	null	5949	1.7000000476837158	0.6220955	No
row_125	SUPT7L	null	null	6259	1.2999999523162842	0.60301757	No
row_126	KDELR2	null	null	6538	0.8999999761581421	0.58570623	No
row_127	CREM	null	null	6654	0.699999988079071	0.5787242	No
row_128	PLEKHG2	null	null	7157	0.30000001192092896	0.54673964	No
row_129	TMEM136	null	null	11148	-0.20000000298023224	0.29132545	No
row_130	PCDH17	null	null	11683	-0.5	0.25740093	No
row_131	CDON	null	null	11816	-0.5	0.24922088	No
row_132	NANS	null	null	12225	-0.800000011920929	0.22352953	No
row_133	ARF4	null	null	12446	-1.0	0.20998724	No
row_134	RHBDL2	null	null	13972	-2.700000047683716	0.11380087	No
