# Supplementary material for: Immunomic, genomic and transcriptomic characterization of CT26 colorectal carcinoma
Source: BMC Genomics. 2014 Mar 13;15(1):190. doi: 10.1186/1471-2164-15-190 (PMC4007559; doi:10.1186/1471-2164-15-190)
Supplement: Supplementary file 8 — Additional file 8: Contains the Gene Pattern gene set membership and enrichment values in an html format. The file index.html is the entry point. (ZIP 13 MB) [file 12864_2013_7028_MOESM8_ESM.zip › edb/CT26_gene_expression.rnk]

CALD1	95.0
SMC4	76.3
COMMD3	66.4
SSB	65.2
RSL1D1	61.2
EPRS	59.8
DDX3X	59.6
Sep 07	56.7
TOP2A	56.0
MRCL3	55.7
MORF4L2	52.2
SHFM1	51.6
NEFM	50.9
WBP5	48.5
NGFRAP1	48.4
RPL5	45.8
CKAP2	45.4
EEF1G	44.8
HSPA9	43.6
HNRPK	43.5
CDH26	42.8
SRP14	42.6
HMGN1	42.3
SSRP1	41.5
NDUFA5	41.0
LSM3	40.3
SEMA3A	39.7
PSMD12	39.5
RPS18	39.3
TCEB1	39.3
TAF15	39.0
FKBP3	38.9
RPL27A	38.7
SPP1	38.5
PAIP2	38.4
SH3GLB1	38.1
NPM1	38.0
BTF3	37.9
ANAPC5	37.9
TPX2	37.7
OCIAD1	37.4
PSMD1	37.4
NSUN2	37.1
LOC388817	36.9
RPL6	36.6
HSP90B1	36.3
COPS2	36.0
EIF5	36.0
CKS1B	35.6
PDAP1	35.5
EIF2S2	35.4
RPL35A	35.3
PTP4A2	35.2
ITGB1	35.2
PPP3CA	35.1
NCAPD2	35.0
ARL6IP5	34.8
PLA2G7	34.4
RDX	34.2
CCT3	34.2
LOC727947	34.1
NOL5A	34.0
TNFAIP2	33.8
CUL3	33.8
MTAP	33.7
HNRPU	33.7
CNBP	33.6
RPL26	33.3
GFM1	33.1
RGL1	33.1
HAX1	33.1
ADSS	32.9
EXOSC8	32.5
TPR	32.2
CASP3	32.1
MGEA5	32.1
UGDH	32.0
KIF20A	31.9
NARS	31.9
ASH2L	31.8
GLIPR1	31.8
MCM4	31.5
RPL36AL	31.5
ST13	31.5
ABCE1	31.5
HNRPC	31.5
RAD21	31.4
RPS11	31.3
EMG1	31.2
IFRD1	31.2
ENSA	31.1
SNRPD1	31.0
GTF2H5	31.0
COPS5	31.0
GDI2	30.9
ESF1	30.8
PDHA1	30.8
FTSJ3	30.7
RARS	30.5
RCC2	30.5
ECT2	30.5
KPNB1	30.1
LOC643037	30.0
TIPARP	30.0
LIG1	30.0
TMOD3	29.8
TARDBP	29.8
EIF4A2	29.8
SAE1	29.7
NCKAP1	29.5
RBBP7	29.3
DLD	29.2
RBMS1	29.2
CAPG	29.1
ERCC1	29.0
HSP90AA1	29.0
PRIM1	29.0
SF3B1	28.9
LOC653702	28.9
PRPF40A	28.8
RPA1	28.7
LOC728202	28.6
PDIA6	28.5
DDX39	28.4
CALM2	28.3
ROCK2	28.3
RAB18	28.0
LUC7L2	28.0
ISY1	28.0
FGF7	27.9
EEF1D	27.9
SET	27.8
LSM14A	27.8
FARSB	27.8
WDR43	27.7
ANP32E	27.7
BAZ1B	27.7
NRAS	27.5
RRM1	27.5
ABI1	27.4
TSR1	27.4
BZW2	27.4
THOC7	27.3
UBE1C	27.3
QKI	27.1
XDH	27.0
NDUFS1	27.0
SRP19	27.0
XPO1	27.0
PAFAH1B2	27.0
MED10	26.9
ARHGDIB	26.8
LRPPRC	26.8
TUBB	26.8
CBFB	26.8
PDHB	26.7
RABGGTB	26.7
CSDE1	26.7
LGALS1	26.7
PRKAR2B	26.7
DDX18	26.7
NASP	26.7
UHRF1	26.6
MCM6	26.6
DDX21	26.6
GTF2H1	26.6
DHX15	26.6
NMT1	26.5
PLA2G4A	26.5
TCP1	26.4
RPS6	26.3
LYAR	26.2
RPS8	26.1
PSMC2	26.0
EXOSC10	26.0
SF3B14	25.8
RPL24	25.7
UBE2S	25.6
CCNA2	25.6
SH3KBP1	25.6
TOMM70A	25.5
PRC1	25.5
TTC35	25.4
PSAT1	25.4
CTCF	25.3
ANXA3	25.2
KIAA0101	25.1
MATR3	25.0
BCLAF1	24.9
AHCTF1	24.8
PDIA4	24.8
TSN	24.8
C22ORF28	24.8
UTP14A	24.8
ACAT2	24.7
RBM39	24.7
GRSF1	24.7
KIF11	24.7
BMI1	24.7
TFDP1	24.7
GAS5	24.6
MKI67IP	24.6
CAST	24.6
TMPO	24.5
CAV1	24.5
TMED2	24.4
MDM2	24.4
EIF4G2	24.4
FRG1	24.4
RPL11	24.4
CKAP5	24.3
HSPA4L	24.2
POLE3	24.2
Sep 02	24.2
CALU	24.1
PARK7	24.1
DEK	24.1
CKAP2L	24.1
LOC728937	24.1
YBX1	24.1
RANGAP1	24.0
SSR3	24.0
SPCS3	23.9
PTTG1	23.9
NUP205	23.9
MTHFD1L	23.8
BNIP2	23.8
PSMD2	23.7
FOSL1	23.7
NONO	23.7
RBPJ	23.7
ANTXR2	23.7
HNRPR	23.5
UBE2D3	23.5
SLK	23.5
DIAPH3	23.5
RPL14	23.5
KIF5B	23.4
AHCYL1	23.4
ADH5	23.4
PA2G4	23.4
CBX3	23.3
RANBP5	23.3
SERINC1	23.3
LIN7C	23.3
PSMA3	23.2
HMMR	23.2
LARS	23.2
CDK4	23.0
RPS9	23.0
YTHDC1	23.0
NMD3	23.0
RBM25	22.9
PSMC4	22.9
HARS	22.9
MTHFD2	22.9
RPL9	22.8
ARL8B	22.8
DDX1	22.8
RPL22L1	22.8
INCENP	22.7
XPO5	22.7
Sep 15	22.7
C8ORF59	22.6
TAX1BP1	22.6
SMC3	22.6
LOC729659	22.6
CTSL2	22.6
PNO1	22.6
ITGBL1	22.6
GPATCH4	22.5
CD44	22.5
HEATR3	22.5
CCT6A	22.5
CCND1	22.5
TCOF1	22.4
SUPT16H	22.4
MBNL1	22.4
STIP1	22.3
DHX9	22.3
CTNNA1	22.3
LSM2	22.2
GLO1	22.2
SRRM1	22.2
CDC20	22.2
PPP4R2	22.2
EZH2	22.0
WWC2	22.0
ANXA2	22.0
AVPI1	22.0
MCM7	21.9
SNX5	21.9
FADS1	21.9
PCNP	21.8
NAB2	21.8
VDAC3	21.8
SHCBP1	21.8
SAR1A	21.8
SND1	21.8
PABPC4	21.7
WHSC1	21.7
YWHAE	21.7
PPP1CB	21.7
PPP3R1	21.7
PSIP1	21.7
ATP5H	21.6
TOP2B	21.6
TCEAL8	21.6
C6ORF115	21.6
CYR61	21.5
CRYZL1	21.5
SH3D19	21.5
HSP90AB1	21.5
CHCHD1	21.4
CSE1L	21.4
MCM3	21.4
SH3BGRL	21.3
HIF1A	21.3
PRPS1	21.3
RPL30	21.3
RBM17	21.2
CCT5	21.2
FOXM1	21.2
HMGB1	21.2
C11ORF46	21.2
TMEM30A	21.2
C9ORF119	21.1
MLSTD2	21.1
LOC727761	21.1
RTN4	21.1
SLC3A2	21.1
HDLBP	21.1
PNRC2	21.1
LAP3	21.0
DYNLT3	21.0
TRNT1	21.0
RBM28	21.0
KIF23	21.0
MSH6	21.0
OBFC1	21.0
OXCT1	21.0
HINT1	21.0
DNAJC7	20.9
ASNSD1	20.9
CHD4	20.9
NAP1L1	20.9
NEK2	20.9
ARHGAP11A	20.8
NDUFS5	20.8
CFDP1	20.8
FNTA	20.8
ATP2B1	20.7
TRA2A	20.7
EDD1	20.7
KPNA2	20.7
MYBBP1A	20.7
CDCA7	20.7
HSPD1	20.6
CPOX	20.6
SFRS7	20.6
BUB1	20.6
ORC2L	20.6
BCAT1	20.5
NEDD4	20.5
PWP1	20.5
XPOT	20.5
DYNLRB1	20.5
SCCPDH	20.4
PHPT1	20.4
DBF4	20.4
C12ORF41	20.4
DDR2	20.4
OTUD4	20.4
AXL	20.4
ANLN	20.4
SHMT2	20.3
ALDH18A1	20.3
POLR1D	20.3
NDE1	20.3
SMC2	20.3
TPM3	20.2
PSMA5	20.2
CAPRIN1	20.2
AIFM1	20.2
IARS	20.2
VBP1	20.2
PCNA	20.2
WDR46	20.1
ILF2	20.1
TRIP12	20.1
CYP51A1	20.1
CENPE	20.1
EEF1B2	20.1
Sep 11	20.0
LARP4	20.0
PPID	20.0
SNRPD2	20.0
ATF1	20.0
BCAP31	19.9
NUP107	19.9
SLFN13	19.9
TOPBP1	19.9
CNOT6	19.9
CENPN	19.9
KTN1	19.9
SPECC1	19.9
NOLA1	19.8
KIAA1524	19.8
FMR1	19.8
CCT2	19.8
ATP6V1D	19.8
SERBP1	19.8
TEAD2	19.7
PRKG2	19.7
MKI67	19.7
SF3B3	19.7
RPL7L1	19.7
SCYE1	19.6
PTK2	19.6
EEF1A1	19.6
CAPZA2	19.6
PTGS2	19.6
TBCA	19.6
IPO7	19.5
FKBP1A	19.5
TLK1	19.5
DEGS1	19.5
RAD51	19.4
NOLC1	19.4
NDUFA4	19.4
TIMP1	19.4
CENPF	19.4
ALDH1L2	19.4
CDC2	19.4
TARS	19.3
CCDC85B	19.3
ACSL5	19.3
YWHAB	19.3
C1ORF131	19.3
MPP6	19.3
XRN2	19.3
SKIV2L2	19.3
PTCD3	19.2
SSX2IP	19.2
PARP1	19.2
SAE2	19.2
MAN1B1	19.2
HP1BP3	19.2
METAP2	19.2
CANX	19.2
LTBP1	19.1
PTRF	19.1
ERO1L	19.1
ANAPC1	19.1
VPS29	19.1
GALNT1	19.1
STAG2	19.1
EIF1AY	19.1
DKC1	19.1
NCAPH	19.0
CHORDC1	19.0
KIF22	18.9
BZW1	18.9
DYNC1I2	18.9
STEAP2	18.8
CRYZ	18.8
MYEF2	18.8
PRKAA1	18.8
CETN2	18.8
SLC25A46	18.8
EIF5B	18.8
USP14	18.8
TBL1X	18.8
LTV1	18.8
ETF1	18.7
IMMT	18.7
FLJ21062	18.7
PBEF1	18.7
BAIAP2L1	18.7
HMGN3	18.7
SNRPB2	18.6
TMSB10	18.6
BMS1	18.6
ADAM9	18.6
PSMA4	18.6
PICALM	18.6
POLR2D	18.6
NME2	18.6
MOBKL1A	18.6
YME1L1	18.6
ASAH1	18.6
PFDN4	18.6
UQCRH	18.6
PSMC1	18.6
KARS	18.6
TPP2	18.5
EIF5A	18.5
KRIT1	18.5
NEK7	18.5
HNRPA3	18.5
KIAA0196	18.5
SLIT2	18.5
PRRX2	18.5
VIM	18.5
ANP32B	18.4
ARPC2	18.4
SMCHD1	18.4
BIRC5	18.4
NCL	18.4
SYNCRIP	18.4
SURF2	18.4
EEA1	18.4
ZNF207	18.3
PMPCB	18.3
CD34	18.3
TNPO3	18.3
SRPK1	18.3
RHOBTB3	18.3
DUSP4	18.3
ENO1	18.3
HIRIP3	18.3
IDE	18.3
ATP6V1H	18.2
NMT2	18.2
NCAPG	18.2
C15ORF23	18.2
PLK2	18.2
OSR1	18.2
C10ORF78	18.2
GMFB	18.2
S100A10	18.2
RRN3	18.1
CEBPG	18.1
BUB3	18.1
COX7A2L	18.1
ARL1	18.1
HDGF	18.1
ENY2	18.1
DNM1L	18.1
WNT10A	18.1
NME1	18.1
COPB1	18.1
SLC7A5	18.1
SDPR	18.0
ACOT9	18.0
PRPF4B	18.0
PAICS	18.0
EPHA2	18.0
PRDX1	18.0
USP8	18.0
ZC3H15	18.0
CLCA1	18.0
SACM1L	18.0
IFITM1	17.9
WDR33	17.9
DNMT1	17.9
PSPH	17.9
C8ORF76	17.9
ARPC5	17.9
MAD2L1	17.9
SLC30A4	17.9
PUM2	17.9
CCNG1	17.8
CACYBP	17.8
DNAJA2	17.8
APBB1IP	17.8
CALM1	17.8
MAGOH	17.8
CUEDC2	17.7
ZFP91	17.7
MDFIC	17.7
COMMD1	17.7
PRPS2	17.7
EIF3S6	17.7
ZWINT	17.7
SNX12	17.7
HPRT1	17.7
LOC653566	17.6
MYC	17.6
PSMC6	17.6
USP39	17.6
ASPA	17.6
METAP1	17.6
SLC25A13	17.6
VPS35	17.6
TRIM59	17.5
BCL6B	17.5
SCPEP1	17.5
PTPRN	17.5
IQGAP1	17.5
LAMB1	17.5
NOMO3	17.5
ATF4	17.4
ADSL	17.4
ERRFI1	17.4
CUL1	17.4
ATAD2	17.4
MAP4K4	17.4
BRD7	17.4
PROSC	17.4
KIAA0368	17.4
CYP20A1	17.3
ODC1	17.3
AHSA1	17.3
EREG	17.3
RANBP2	17.3
NOL10	17.3
PPP2R5D	17.3
GNL3	17.3
BUB1B	17.3
MKLN1	17.3
ACSL4	17.3
TLOC1	17.3
MST1	17.3
PAFAH1B1	17.3
BANF1	17.3
CADM1	17.3
IFITM3	17.2
DHX36	17.2
TWIST2	17.2
ZWILCH	17.2
FAM111A	17.2
OXR1	17.1
PLS3	17.1
SPATS2	17.1
ZMAT2	17.1
SLC39A6	17.1
SC4MOL	17.1
USP15	17.1
PHB2	17.1
SFPQ	17.1
POLR1A	17.1
PCBP2	17.0
MRE11A	17.0
KIAA2002	17.0
CENPQ	17.0
PRR11	17.0
PFDN2	17.0
IFI16	17.0
SMC6	17.0
PTPN11	17.0
PPHLN1	17.0
RAB31	17.0
SF3B2	17.0
HN1L	17.0
CYB5R1	17.0
HMGCR	17.0
RNPS1	17.0
KIF4A	16.9
CTPS	16.9
RENBP	16.9
PRMT5	16.9
MCTS1	16.9
RTCD1	16.9
ZRANB2	16.9
ESD	16.9
LY6E	16.8
SR140	16.8
DUT	16.8
COPA	16.8
TRPM7	16.8
ATXN10	16.8
CEP55	16.8
PARVA	16.8
RANBP1	16.8
NOLA2	16.8
PRPF8	16.8
RBM3	16.8
RPS27A	16.7
FAM98B	16.7
GJA1	16.7
PAK1IP1	16.7
GTPBP4	16.7
CLNS1A	16.7
HSPA8	16.7
MRPS17	16.7
ELP2	16.7
PABPC1	16.7
SNRPA1	16.7
CBX6	16.6
PAM	16.6
AHNAK	16.6
RACGAP1	16.6
H3F3B	16.6
SMYD5	16.6
ANXA5	16.6
AKT3	16.6
SUOX	16.5
FBXO5	16.5
CDV3	16.5
SP3	16.5
TAF9	16.5
PGK1	16.5
FAM129B	16.5
PHF10	16.5
ZMPSTE24	16.5
RASA1	16.4
ANXA1	16.4
ADH7	16.4
POLR2B	16.4
CAPZA1	16.4
SDC2	16.4
WDR5	16.4
PLA2G12A	16.4
MTBP	16.4
HELLS	16.4
ZC3H14	16.4
STK3	16.4
IK	16.3
ASNS	16.3
STRAP	16.3
BET1	16.3
RFC2	16.3
PCM1	16.3
SNRP70	16.3
EPB41L2	16.2
NUSAP1	16.2
DNAJC8	16.2
COMMD10	16.2
KIF2A	16.2
CARS	16.2
NCBP1	16.2
CSTF2	16.2
OBFC2B	16.2
PSMA1	16.2
PITPNB	16.2
ELK3	16.2
UTP20	16.2
LONP1	16.1
ING1	16.1
HSPE1	16.1
RASA3	16.1
Sep 09	16.1
UQCRC2	16.1
SCD	16.1
GPBP1	16.1
HMGA1	16.1
TIMM8A	16.1
CCAR1	16.1
RAB7A	16.1
ITGB7	16.1
DDB1	16.1
WDR36	16.1
CCNE2	16.0
DARS	16.0
GARS	16.0
SAFB	16.0
UMPS	16.0
CNOT7	16.0
MRPL42	16.0
RFC1	16.0
STAU1	16.0
RAN	15.9
COPB2	15.9
GABPA	15.9
RPL7A	15.9
HECTD1	15.9
DAB2	15.9
RAI14	15.9
TRIB3	15.9
SFRS10	15.9
SLC25A30	15.9
ARPC5L	15.9
DNAJC9	15.9
PFDN6	15.8
NAB1	15.8
LHFP	15.8
RBM8A	15.8
ZFP106	15.8
ARFIP1	15.8
LYPLA1	15.8
LSM14B	15.8
GAS8	15.8
CHAF1A	15.8
NCAPG2	15.8
RAD23A	15.8
PLEKHH2	15.8
BRD1	15.8
SNX2	15.8
G3BP2	15.7
HEATR1	15.7
KRT80	15.7
SLC38A2	15.7
SNRPE	15.7
G3BP1	15.7
CYB5R3	15.7
HNRPDL	15.7
TNKS2	15.7
VLDLR	15.7
RAB14	15.7
EIF2B5	15.7
RALY	15.6
SNW1	15.6
UBE2B	15.6
RPL3	15.6
PDZD11	15.6
RAP1A	15.6
UBE2J1	15.6
UTP6	15.6
AURKA	15.6
CDK2AP1	15.6
TCERG1	15.6
MRPL20	15.6
CEP57	15.6
ZC3HC1	15.6
TCEA1	15.6
COPS3	15.6
ARHGAP10	15.6
HBS1L	15.6
FXR1	15.6
GOT1	15.6
LOC653226	15.5
IL18RAP	15.5
ALDH3A1	15.5
CGNL1	15.5
MTHFD1	15.5
EPS8	15.5
ACTR2	15.5
GNS	15.5
UFC1	15.5
SARS	15.5
ANAPC4	15.5
HMGN2	15.4
JDP2	15.4
CALR	15.4
METRN	15.4
IMPDH2	15.4
XRCC6	15.4
INHBA	15.4
CHUK	15.4
SPTAN1	15.4
RPL31	15.4
ATP1B3	15.4
NVL	15.4
FAM36A	15.4
GTF2E2	15.4
MRFAP1L1	15.3
PCDHGC3	15.3
CCT8	15.3
RRP1	15.3
RHEB	15.3
FAM64A	15.3
KIAA0100	15.3
PPP6C	15.3
HSPA5	15.3
RPL22	15.3
AARS	15.3
FEZ2	15.2
UTP11L	15.2
DNTTIP2	15.2
CDC123	15.2
VCAM1	15.2
HAT1	15.2
RAB5A	15.2
HMGA2	15.2
STK24	15.2
EIF1AX	15.2
SGOL1	15.1
MPP1	15.1
PSMD14	15.1
VPS36	15.1
C15ORF38	15.1
PPIC	15.1
SMYD2	15.1
CUL4B	15.1
ILF3	15.1
NUF2	15.1
CCT7	15.1
BAG5	15.1
SAMM50	15.1
KIFC1	15.1
CAV2	15.1
DDEF1	15.0
PAIP2B	15.0
PBK	15.0
DDX27	15.0
AMD1	15.0
PPIG	15.0
NDC80	15.0
B2M	15.0
BLOC1S2	15.0
PSMB3	15.0
DSTN	15.0
LMAN1	14.9
GNAI3	14.9
SENP1	14.9
RPL35	14.9
STEAP1	14.9
EXOSC9	14.9
CEBPZ	14.9
CHCHD3	14.9
CSF1	14.9
PDCD11	14.9
PSME1	14.9
LOC387680	14.9
GORASP2	14.9
GNL2	14.8
LASS5	14.8
Sep 08	14.8
GART	14.8
AP2A2	14.8
SBDS	14.8
SRFBP1	14.8
DPY19L1	14.8
PPM1A	14.8
KIAA1949	14.8
SUMO3	14.8
MYO5A	14.8
GPX4	14.8
NDUFA12	14.8
TACC3	14.8
GMNN	14.8
C12ORF10	14.8
PPP1R12A	14.8
P4HB	14.7
DLG7	14.7
COL1A2	14.7
TBC1D15	14.7
MAPK6	14.7
ZRF1	14.7
TBCE	14.7
USP10	14.7
NUDCD1	14.7
MYH9	14.7
DDIT3	14.7
ZC3H11A	14.7
GRINL1A	14.7
SPAG5	14.7
HDGF2	14.7
BDNF	14.7
ZNF146	14.7
CYCS	14.7
SNX6	14.7
IRX2	14.7
AGXT2L2	14.7
KPNA4	14.7
DTL	14.7
AKAP8	14.6
TMEM188	14.6
ARHGEF2	14.6
METTL5	14.6
HS2ST1	14.6
IL1RL1	14.6
TPM4	14.6
UBE2N	14.6
CDC73	14.6
VEGFA	14.6
TIMM17A	14.6
ATAD1	14.6
GRPEL1	14.6
WTAP	14.6
NUP93	14.5
ATF6	14.5
NDUFA8	14.5
MET	14.5
RPL12	14.5
RHOA	14.5
THUMPD3	14.5
MACF1	14.5
EIF4A1	14.5
AK5	14.5
SERP1	14.5
PPP2R4	14.4
AMIGO2	14.4
SSR1	14.4
PHF23	14.4
U2AF2	14.4
AATF	14.4
COPS4	14.4
TPD52L2	14.4
GSPT1	14.4
RPS25	14.4
FBL	14.4
C11ORF58	14.4
ATP6V1C1	14.4
CSNK2A1	14.4
GOT2	14.4
DRG1	14.4
EIF2A	14.3
GPNMB	14.3
YWHAG	14.3
USP9X	14.3
H2AFZ	14.3
ERH	14.3
DPYSL3	14.3
RIF1	14.3
GTF2I	14.3
EMP1	14.3
SFXN1	14.3
SYF2	14.3
CDH2	14.3
CNOT6L	14.2
TXNL1	14.2
TPM1	14.2
GMPS	14.2
CA5B	14.2
LGALS7	14.2
PPFIBP1	14.2
SMU1	14.2
API5	14.2
NIP7	14.2
MXD3	14.2
EID1	14.2
NUP50	14.2
SOX2	14.2
PHF3	14.2
CNN3	14.2
SPG20	14.2
NOC3L	14.1
DNAJC10	14.1
EIF2AK2	14.1
WDR77	14.1
AAAS	14.1
SUV39H1	14.1
RAB28	14.1
SGOL2	14.1
DDX42	14.1
CDCA8	14.1
KRR1	14.1
POR	14.1
SQLE	14.1
DDX5	14.1
C4ORF27	14.1
ALS2CR4	14.1
SUZ12	14.1
MMD	14.0
EIF2S1	14.0
MRPL13	14.0
TROAP	14.0
RG9MTD1	14.0
CGGBP1	14.0
CCNE1	14.0
SCRN1	14.0
THOC3	14.0
CDC42	14.0
LPGAT1	14.0
KIF2C	14.0
PVR	14.0
USP7	14.0
CAND1	13.9
UBE2M	13.9
SRP72	13.9
AMOTL2	13.9
NXF1	13.9
S100A6	13.9
RPS7	13.9
SF3A3	13.9
TOMM7	13.9
SLMAP	13.9
SDAD1	13.9
EGR1	13.9
PHF19	13.9
FEN1	13.9
CCDC47	13.9
ANKRD17	13.9
ERN1	13.9
HSPA14	13.9
CPSF2	13.8
CBX5	13.8
SNX9	13.8
SLTM	13.8
RPL4	13.8
EIF4E	13.8
GHITM	13.8
SMC1A	13.8
C1ORF77	13.8
UBAP2L	13.8
FARSA	13.8
GRWD1	13.8
NIPBL	13.8
RAB11A	13.8
NUP88	13.8
RPL38	13.8
NUP85	13.8
RPL15	13.8
CDC25C	13.7
MUT	13.7
MELK	13.7
ORC6L	13.7
DNAJC14	13.7
PTPN12	13.7
PJA2	13.7
NPTN	13.7
MYO1C	13.7
RRM2	13.7
ATIC	13.7
RCL1	13.7
RARG	13.7
WWTR1	13.7
CDC5L	13.7
GKAP1	13.7
RPS3	13.7
C14ORF166	13.7
BXDC5	13.6
EXOSC7	13.6
MIS12	13.6
PDCL3	13.6
TIPIN	13.6
PREP	13.6
CAD	13.6
CCND2	13.6
SERPINB6	13.6
LOC124512	13.6
PSMC5	13.6
RPL23	13.6
ABCF1	13.6
CLK1	13.6
PHF5A	13.5
CCNF	13.5
RAD23B	13.5
PLAUR	13.5
ZFP57	13.5
HSPA4	13.5
HDAC2	13.5
LOC728849	13.5
ZNF367	13.4
SEC61G	13.4
KPNA3	13.4
NFAT5	13.4
SMNDC1	13.4
AGPAT6	13.4
OTUD1	13.4
SETX	13.4
TRIP6	13.4
MRPS33	13.4
PRMT1	13.4
TAF2	13.4
PITRM1	13.4
DNAJC3	13.4
TOP1	13.4
VAMP3	13.4
EPB41L4A	13.4
ATP6V1G1	13.4
UBTF	13.4
SLC25A24	13.4
SMN2	13.3
ADNP	13.3
ARIH1	13.3
DEF6	13.3
FUT8	13.3
DNAJB4	13.3
THUMPD1	13.3
REEP5	13.3
VPS26A	13.3
MRPS18A	13.3
HSD17B12	13.3
MGAT2	13.3
LRRC59	13.3
RNF13	13.3
UACA	13.3
ST3GAL5	13.3
AP2B1	13.2
CCNH	13.2
FIP1L1	13.2
PRPF6	13.2
CCNB2	13.2
FUBP1	13.2
CAMSAP1L1	13.2
RALA	13.2
EPC2	13.2
TAF12	13.2
UCK2	13.2
CHMP5	13.2
RCP9	13.2
RPL23A	13.2
MYEOV2	13.2
CYFIP1	13.2
TCF19	13.2
NR3C1	13.2
RIN1	13.2
ETFA	13.2
PRKRIR	13.2
E2F1	13.1
SLC7A1	13.1
TULP3	13.1
AGPS	13.1
SLC25A4	13.1
FAM98A	13.1
RAB21	13.1
RBBP4	13.1
MTPN	13.1
ERLIN1	13.1
TRIP13	13.1
MEF2A	13.1
MAP3K7IP2	13.1
HTATSF1	13.1
MAP3K15	13.1
C14ORF104	13.1
MSLN	13.1
CRLS1	13.1
SNHG1	13.1
ARMC1	13.1
PSMD11	13.1
RAP1B	13.1
SETD8	13.1
TNPO1	13.1
RPL17	13.1
USP16	13.1
UBE4B	13.0
DDX46	13.0
SYDE1	13.0
ARL4C	13.0
CCDC59	13.0
SUMO2	13.0
GLS	13.0
RPA2	13.0
RPL28	13.0
SBNO1	13.0
RUVBL2	13.0
MEMO1	13.0
E2F8	13.0
DYNC1LI1	13.0
SFRS3	13.0
LACTB2	13.0
ACIN1	13.0
RNF12	13.0
GPC1	13.0
PRRX1	13.0
EIF4EBP1	13.0
KIRREL	13.0
C1ORF55	13.0
TNS3	13.0
RARRES1	13.0
GHR	13.0
THOC1	13.0
TUBG1	12.9
LOC642969	12.9
MAN1A2	12.9
DDX52	12.9
DENR	12.9
MED6	12.9
PGAM5	12.9
CEPT1	12.9
OBSL1	12.9
SHOC2	12.9
BID	12.9
TJP1	12.9
IGBP1	12.9
RPS3A	12.9
SENP6	12.9
CAPN2	12.9
CDC23	12.8
RDBP	12.8
FBXO11	12.8
MARS	12.8
MED19	12.8
PRDX4	12.8
PRPF3	12.8
PSME3	12.8
TMED10	12.8
POLA1	12.8
THRAP3	12.8
RAD18	12.8
MRPL3	12.8
ELOVL5	12.8
BAT1	12.8
PNPT1	12.8
CENPH	12.8
NUP37	12.8
RPL37	12.8
SEPHS1	12.8
ANP32A	12.8
CENPI	12.7
NEDD8	12.7
MCM10	12.7
HSPH1	12.7
NUDT5	12.7
RBM9	12.7
SMC5	12.7
PARL	12.7
ATP5L	12.7
RPL10A	12.7
GTSE1	12.7
CCDC127	12.7
TRAP1	12.7
CRNKL1	12.7
SNORD96A	12.7
WAPAL	12.7
PRPF39	12.7
HMGB2	12.7
TULP4	12.7
MCM2	12.7
HDAC3	12.7
PCGF5	12.7
SPOP	12.7
ARRDC3	12.7
SPAG7	12.7
NRD1	12.7
PSMB7	12.7
ZCRB1	12.7
ZNF403	12.6
NUTF2	12.6
RPS4X	12.6
EXOSC2	12.6
NSDHL	12.6
PYCR2	12.6
SPC25	12.6
ME1	12.6
C6ORF203	12.6
TERF1	12.6
DMTF1	12.6
EIF4B	12.6
LAS1L	12.6
TAF1	12.6
COL8A1	12.6
WDR75	12.6
SPTBN1	12.5
ACTR3	12.5
PSMA7	12.5
PRKAG1	12.5
H2AFV	12.5
MTFR1	12.5
PIGK	12.5
WDR12	12.5
SAMHD1	12.5
EED	12.5
NDUFA10	12.5
NGDN	12.5
DPP8	12.5
MORC3	12.5
IMPACT	12.5
PDIA3	12.4
CHD1	12.4
ANKHD1	12.4
CLTC	12.4
SON	12.4
MTMR10	12.4
MGC29891	12.4
CD2AP	12.4
RPS24	12.4
FSCN1	12.4
POLE4	12.4
PTPN2	12.4
PPP2R5C	12.4
ITGA6	12.4
RPL8	12.4
MAT2A	12.4
NFX1	12.4
TWIST1	12.3
SNRPC	12.3
GPT2	12.3
SMARCA5	12.3
CRIM1	12.3
CDC37	12.3
C14ORF49	12.3
FUS	12.3
PSMD7	12.3
PTGES3	12.3
GSTCD	12.3
HUWE1	12.3
WBP11	12.3
TUG1	12.3
ARHGAP22	12.3
TM4SF1	12.3
HNRPLL	12.3
RRS1	12.3
C6ORF108	12.3
PCOLCE	12.3
MRPL50	12.3
FOP	12.3
ALKBH3	12.3
PSME4	12.3
MAGED1	12.3
NCBP2	12.3
PES1	12.3
RIOK2	12.2
TUBA1C	12.2
OGT	12.2
KRCC1	12.2
TOR1AIP1	12.2
BCL2L1	12.2
CD3EAP	12.2
ASF1B	12.2
UBE2E1	12.2
DDX24	12.2
LOXL3	12.2
RBX1	12.2
RNF4	12.2
HYPK	12.2
OSTN	12.2
PSMD6	12.2
SESTD1	12.2
MARCH7	12.2
GTF2A2	12.2
NKTR	12.2
TBK1	12.2
C9ORF85	12.2
UBE2D2	12.1
RHBDD1	12.1
CPE	12.1
CTNNAL1	12.1
MAPRE1	12.1
CIP29	12.1
MBNL2	12.1
JUB	12.1
PAIP1	12.1
CEP170	12.1
P4HA1	12.1
C12ORF32	12.1
CHAF1B	12.1
JMJD6	12.1
USP47	12.1
GCAT	12.1
TTC1	12.1
DKFZP762E1312	12.0
TBRG1	12.0
RBMXL1	12.0
TFRC	12.0
ACLY	12.0
PACSIN2	12.0
NOB1	12.0
TAPT1	12.0
VDAC1	12.0
YWHAZ	12.0
PDCD6	12.0
CDC16	12.0
C19ORF2	12.0
PSMD10	12.0
XPO7	12.0
WSB1	12.0
SF3A1	12.0
MLLT4	12.0
VTI1B	12.0
ERBB2IP	12.0
ZNF274	12.0
NOL11	12.0
COPG	12.0
BUD31	11.9
AEBP2	11.9
TOMM22	11.9
TTK	11.9
CNOT1	11.9
PLSCR2	11.9
NSFL1C	11.9
SNORD93	11.9
ZNF24	11.9
AARSD1	11.9
PARVB	11.9
C12ORF45	11.9
TSG101	11.9
RPS17	11.9
MRPS21	11.9
STON1	11.9
HDDC2	11.9
RPS10	11.9
LARP7	11.9
BIRC4	11.9
CIAPIN1	11.9
PRKCI	11.9
PHB	11.8
TMEM5	11.8
WAC	11.8
UTP15	11.8
RBMX	11.8
S100A4	11.8
STT3A	11.8
COPS6	11.8
FAM120A	11.8
PEBP1	11.8
ACBD5	11.8
FAM50A	11.8
ANKIB1	11.8
KIF18A	11.8
PPAT	11.8
LOC388965	11.8
AMOTL1	11.8
SPRED1	11.8
POLR2G	11.8
PIGN	11.8
GPI	11.8
SLC12A4	11.8
CDC27	11.8
GAPVD1	11.8
RPP30	11.8
MTDH	11.7
CRLF3	11.7
RWDD4A	11.7
NPTXR	11.7
WDR74	11.7
NEDD1	11.7
MRPL18	11.7
RANBP9	11.7
UBQLN1	11.7
FDPS	11.7
Sep 10	11.7
KITLG	11.7
ZMYND11	11.7
MLLT3	11.7
PPIB	11.7
SPAG9	11.7
HIP1	11.7
CROT	11.7
ATF5	11.7
FKBP9	11.7
NAT10	11.7
CETN3	11.7
ESPL1	11.7
SMEK2	11.7
SRPR	11.7
DAP	11.6
RPS19BP1	11.6
DNM1	11.6
SUPT6H	11.6
PHTF1	11.6
MTMR2	11.6
POLR2J	11.6
DYNC2LI1	11.6
NES	11.6
DYNC1LI2	11.6
TOPORS	11.6
FAM48A	11.6
SRM	11.6
NUP188	11.6
ZDHHC6	11.6
HSD17B4	11.6
ANKRD28	11.6
ORAOV1	11.6
CRBN	11.6
RRP12	11.6
ATP6V1A	11.6
RRAGC	11.6
RAP1GDS1	11.6
BECN1	11.6
SAT1	11.5
TIMM44	11.5
EVI5	11.5
MCM5	11.5
FOXK2	11.5
FBXL5	11.5
POLH	11.5
ARPP-19	11.5
ETV4	11.5
PSMB1	11.5
CLOCK	11.5
RPL39L	11.5
ABL2	11.5
KIAA0020	11.5
LMO4	11.5
MORF4L1	11.5
PPP1R7	11.5
DDX50	11.5
RPE	11.5
LARP1	11.5
RBM15	11.5
NEFL	11.5
LOXL4	11.5
MSH2	11.5
TTC13	11.5
SELK	11.4
ESM1	11.4
RRP1B	11.4
UBE3A	11.4
LAMP2	11.4
AVEN	11.4
RCC1	11.4
TCF4	11.4
SOD1	11.4
MAP2K3	11.4
UPF3B	11.4
GLCE	11.4
MTA2	11.4
CHAC1	11.4
SDCBP	11.4
APEX1	11.4
TCF20	11.4
IPO11	11.4
FOXN2	11.4
HIAT1	11.4
TEX10	11.4
M6PR	11.4
CAB39	11.4
STX2	11.4
G6PD	11.4
NDUFV2	11.4
EXT1	11.4
C3ORF26	11.4
UBE2W	11.4
RQCD1	11.4
CCT4	11.3
C12ORF24	11.3
CDT1	11.3
LRRFIP1	11.3
C11ORF73	11.3
GNL1	11.3
SART3	11.3
PPM1F	11.3
VPS4A	11.3
GCHFR	11.3
CTAGE5	11.3
DIS3	11.3
CLDND1	11.3
PKN2	11.3
MKKS	11.3
C13ORF3	11.3
MRPS18B	11.3
EMD	11.3
EFTUD2	11.3
ABCF2	11.3
APOBEC3F	11.3
ELP3	11.3
SUCLA2	11.3
PFDN1	11.2
PTGES	11.2
DCK	11.2
PDCL	11.2
FUBP3	11.2
UBE2T	11.2
TXNRD1	11.2
FAM107B	11.2
ZNF664	11.2
NFE2L2	11.2
DST	11.2
SKP1A	11.2
WDR3	11.2
PBRM1	11.2
NCOR1	11.2
PHGDH	11.2
EEF1E1	11.2
FAM49B	11.2
PAPSS1	11.2
TSPYL2	11.2
RPA3	11.2
SLIT3	11.2
UCHL5	11.2
WDR61	11.2
NSMCE1	11.2
SELE	11.2
SPC24	11.2
LOC283412	11.2
PTMA	11.2
PCDH18	11.2
CLDN12	11.2
CHCHD4	11.2
TTC27	11.2
NUP133	11.1
DTD1	11.1
RRP9	11.1
HRSP12	11.1
PRPF18	11.1
CFLAR	11.1
ZFR	11.1
DDX10	11.1
PLK4	11.1
CDCA2	11.1
RAP2C	11.1
NUDCD2	11.1
RRP15	11.1
LIX1L	11.1
SETD1A	11.1
NFYB	11.1
IPO4	11.0
SESN2	11.0
PRPF31	11.0
SNF8	11.0
LNPEP	11.0
ANKRD1	11.0
EEF2	11.0
LUC7L	11.0
NHP2L1	11.0
SCFD1	11.0
NSMCE2	11.0
ABCD3	11.0
SLC35A3	11.0
TTC3	11.0
WDR1	11.0
PCK2	11.0
SEH1L	10.9
MORC2	10.9
C12ORF35	10.9
USP1	10.9
NUP153	10.9
ESCO2	10.9
SEC63	10.9
C12ORF11	10.9
CDC25B	10.9
TMEM123	10.9
RFC5	10.9
BRD8	10.9
DLG1	10.9
SLC30A9	10.9
SOCS5	10.9
RBBP6	10.9
ROCK1	10.9
RRAGD	10.9
CSTB	10.9
YEATS4	10.9
GNPNAT1	10.9
ISG20L2	10.9
ATP13A3	10.9
RPL34	10.9
MCFD2	10.8
VPS4B	10.8
SMG5	10.8
ATG9B	10.8
ZNF365	10.8
RTEL1	10.8
COL16A1	10.8
ZC3H7A	10.8
AK1	10.8
HBEGF	10.8
LOC653653	10.8
BRP44L	10.8
SRGAP2	10.8
CSRP2BP	10.8
PDZD8	10.8
TRAPPC4	10.8
PIP5K1A	10.8
IREB2	10.8
C14ORF106	10.8
TUBGCP2	10.8
DRAP1	10.8
AP1M1	10.8
EPHX1	10.8
LSG1	10.8
UBE3C	10.8
SOAT1	10.8
UFD1L	10.8
NR2F2	10.8
NOL7	10.8
MTERFD1	10.8
RPS15A	10.8
HNRPM	10.7
ANKH	10.7
KIF15	10.7
MRPL32	10.7
CAP1	10.7
CDCA7L	10.7
DNAJC13	10.7
EIF4G1	10.7
STRN3	10.7
ACADL	10.7
CNOT3	10.7
PTGS1	10.7
KDELC2	10.7
SDF4	10.7
RPP14	10.7
PHF6	10.7
GPR124	10.7
NUP54	10.7
PLOD3	10.7
ACTL6A	10.7
TIMP2	10.7
DIAPH1	10.6
RAB12	10.6
DDX23	10.6
GNL3L	10.6
UTP18	10.6
LSM4	10.6
MRPL9	10.6
RPL10	10.6
BCCIP	10.6
THBS2	10.6
SRP68	10.6
MPHOSPH10	10.6
ZNRD1	10.6
AP3B1	10.6
NOL8	10.6
UBR2	10.6
SENP5	10.6
INTS8	10.6
MED4	10.6
CYB5B	10.6
CENPA	10.6
DDX56	10.6
TRIM33	10.6
PSMD5	10.6
TEF	10.6
ABCA2	10.6
LOC440145	10.6
HTRA2	10.6
SEC22B	10.6
SEC11A	10.5
PPIL1	10.5
BAZ1A	10.5
PMPCA	10.5
CRIPT	10.5
AKT2	10.5
EHD4	10.5
BCAS2	10.5
SEC23IP	10.5
HDAC1	10.5
PFN2	10.5
NUP98	10.5
SLC25A5	10.5
NUMA1	10.5
EXOSC3	10.5
RAB7B	10.5
ILKAP	10.5
TXNDC14	10.5
DIA2	10.5
ATP6AP2	10.5
ATP5J2	10.5
TUBA1A	10.5
POLDIP2	10.5
REXO4	10.5
HYOU1	10.5
PPP4R1	10.4
KIAA0232	10.4
NUCKS1	10.4
UGP2	10.4
ARCN1	10.4
IL6ST	10.4
ATF2	10.4
PPP2R2D	10.4
C4ORF20	10.4
ITFG1	10.4
LTBP3	10.4
C16ORF48	10.4
IDH3A	10.4
PPP1R15A	10.4
CDC42BPA	10.4
THOC2	10.4
ARFGEF1	10.4
CDCA5	10.4
PARP2	10.4
PKM2	10.4
ABI2	10.4
STXBP3	10.4
PSRC1	10.4
CCDC50	10.4
ZNF445	10.4
TMTC3	10.4
NPEPPS	10.4
CCDC41	10.4
SNX4	10.4
RHOT1	10.4
TOMM40	10.4
DNAJB9	10.3
CKAP4	10.3
NSF	10.3
ATG12	10.3
SSBP1	10.3
DPH5	10.3
FAM133B	10.3
THYN1	10.3
NUP160	10.3
USP12	10.3
GPD2	10.3
PANK3	10.3
OSBPL2	10.3
RBL1	10.3
SETD6	10.3
ACTR8	10.3
KLHL5	10.3
RASSF1	10.3
SLC39A14	10.3
HOXC6	10.3
LSM5	10.3
FEM1B	10.3
ZNF238	10.3
USP33	10.3
YES1	10.3
NNT	10.2
PNN	10.2
SARDH	10.2
GEMIN6	10.2
FAM33A	10.2
OAF	10.2
GGTA1	10.2
KPNA1	10.2
CPNE1	10.2
PPT1	10.2
PRMT3	10.2
PDLIM5	10.2
VPRBP	10.2
KLK10	10.2
RPLP2	10.2
SLC1A4	10.2
OPA1	10.2
EXOC4	10.2
RNF6	10.2
MAP4	10.2
TRIM28	10.2
SMARCC1	10.2
ZZZ3	10.2
ATP10A	10.2
CIRH1A	10.1
ERCC3	10.1
RPS6KA3	10.1
KIAA1712	10.1
CLCC1	10.1
COBLL1	10.1
TRIM35	10.1
KIFAP3	10.1
RABGAP1	10.1
XRCC5	10.1
FILIP1L	10.1
ARHGDIA	10.1
VPS24	10.1
BAT2D1	10.1
PCDH19	10.1
MAT2B	10.1
PCF11	10.1
NACA	10.1
AFG3L1	10.1
PDCD10	10.1
ACADSB	10.1
SWAP70	10.1
KBTBD2	10.1
MAN2A1	10.1
ANKRD32	10.1
DHX37	10.1
C5ORF24	10.1
COQ5	10.1
PSME2	10.0
SAFB2	10.0
RNF14	10.0
CLDN6	10.0
CMTM3	10.0
USPL1	10.0
TIPRL	10.0
SLC14A1	10.0
CASC5	10.0
SUMO1	10.0
CENPC1	10.0
SH3BP5	10.0
LMNB1	10.0
PSMB2	10.0
ASPM	10.0
DSN1	10.0
SRI	10.0
NFKB2	10.0
TATDN2	10.0
PRKAR1A	10.0
KCTD9	10.0
LOC84661	10.0
WNK1	9.9
IARS2	9.9
CEP250	9.9
RCN2	9.9
TROVE2	9.9
ALG10B	9.9
DDX47	9.9
SAMD9L	9.9
RBM18	9.9
GTF2F2	9.9
RAB3GAP2	9.9
SYNJ2BP	9.9
PMM2	9.9
CPSF3	9.9
OTUD6B	9.9
CSTF3	9.9
PRPF38B	9.9
COPS8	9.9
AP1S1	9.9
GCN1L1	9.9
NLN	9.9
SYNJ2	9.9
CDR2L	9.9
OXSR1	9.9
TFE3	9.9
SLBP	9.9
NXT2	9.9
UCHL3	9.9
CLSPN	9.9
RIOK3	9.9
SUPT4H1	9.9
SMAD2	9.9
USP34	9.8
CKS2	9.8
TPRKB	9.8
RNUXA	9.8
KIAA0133	9.8
ARHGAP9	9.8
C22ORF9	9.8
C8ORF40	9.8
VCPIP1	9.8
PDRG1	9.8
STARD4	9.8
SLMO2	9.8
POMP	9.8
ADK	9.8
BRD4	9.8
SMPX	9.8
NR1D2	9.8
TUBA1B	9.7
LANCL2	9.7
CNIH	9.7
HEBP1	9.7
NOL12	9.7
PSMA2	9.7
KLHL7	9.7
URM1	9.7
CXORF56	9.7
FAM62B	9.7
KLF6	9.7
EXOC5	9.7
C12ORF4	9.7
CDKN2C	9.7
LMO7	9.7
OTUD7B	9.7
RPL18	9.7
PHLDB2	9.7
IGF2BP2	9.7
VAPB	9.7
GSTO1	9.7
HMGB3	9.7
KDELC1	9.7
EIF2S3	9.7
MRPS5	9.7
[truncated: 13,750 more rows]
