# Supplementary material for: Immunomic, genomic and transcriptomic characterization of CT26 colorectal carcinoma
Source: BMC Genomics. 2014 Mar 13;15(1):190. doi: 10.1186/1471-2164-15-190 (PMC4007559; doi:10.1186/1471-2164-15-190)
Supplement: Supplementary file 8 — Additional file 8: Contains the Gene Pattern gene set membership and enrichment values in an html format. The file index.html is the entry point. (ZIP 13 MB) [file 12864_2013_7028_MOESM8_ESM.zip › edb/gene_sets.gmt]

KEGG_CYTOKINE_CYTOKINE_RECEPTOR_INTERACTION	http://www.broadinstitute.org/gsea/msigdb/cards/KEGG_CYTOKINE_CYTOKINE_RECEPTOR_INTERACTION	CCL26	TNFSF13	HGF	TNFSF12	TNFRSF8	TNFSF10	CCL2	TNFSF8	TNFSF9	TNFSF14	IL21R	CCL5	CCL4	CCL13	IL17RB	CCL11	CCL8	CCL7	TNFRSF17	TNFSF11	IL23A	CTF1	FLT1	FLT3	FLT3LG	FLT4	IL22	CD27	CCL17	CCL20	CCL19	CCL21	CCL22	TPO	CSF2	CSF1R	TNFRSF13C	IL13RA1	CSF1	PRLR	PRL	TNFRSF14	CCL24	CSF2RB	CSF2RA	TGFB2	TGFB1	CX3CL1	IL23R	XCL1	CXCL11	CXCL6	CCR2	CCL25	CSF3	TGFBR2	TGFBR1	MET	TGFB3	CXCR3	CSF3R	CLCF1	IL17B	CXCL12	CCR10	OSMR	XCR1	IL20	INHBE	CXCL10	MPL	CCL27	INHBB	INHBC	IL28RA	INHBA	KITLG	TNFRSF19	CXCR4	IL1R2	KIT	CD70	TNFRSF11B	LEPR	CXCR6	LEP	IL19	LTA	IL17A	IL18	TNFRSF9	OSM	GDF5	IL15RA	IL15	CXCL13	LTB	TNFRSF25	LTBR	IL22RA1	CD40LG	CD40	GHR	IL18RAP	CXCL9	IL17RA	LIF	LIFR	IL18R1	TNFSF4	TNFRSF4	CX3CR1	PDGFRB	EDA	CXCL14	IL1A	EDAR	IL24	CNTF	CNTFR	TNFSF13B	PDGFC	VEGFA	VEGFC	VEGFB	CCR9	NGFR	IL22RA2	PDGFA	ACVRL1	PDGFB	ACVR2B	PDGFRA	ACVR2A	ACVR1B	ACVR1	FIGF	TNFRSF13B	IL25	TNFSF15	EPO	IL9R	TNF	IFNA5	IFNA4	IL9	CCL28	IL7R	IL12RB1	IL12B	IL13	IL12RB2	IL11RA	IL12A	KDR	TNFRSF1B	TNFRSF1A	TNFRSF18	CCR3	TNFRSF12A	IFNA7	CCR4	CCR6	CCR7	CCR8	IFNA16	CXCL16	IL10	EDA2R	IL10RA	IL10RB	EPOR	IL11	IL3RA	IL3	IL2RG	EGFR	IL2RB	CCR1	IFNGR2	EGF	CCL1	TNFRSF10A	IFNG	IFNGR1	IFNB1	TNFRSF11A	IFNAR1	IFNAR2	IL1RAP	IL1B	AMHR2	IL1R1	AMH	IL2RA	IL21	TNFSF18	IL2	IL20RA	BMPR2	BMPR1A	IL6R	BMPR1B	CRLF2	IL6ST	IFNK	IL7	PF4	CXCL2	CXCL3	BMP2	BMP7	IL28B	TNFRSF21	FAS	IL28A	FASLG	PPBP	TSLP	IL4	IL4R	IL5	IL5RA	IL6
KEGG_NEUROACTIVE_LIGAND_RECEPTOR_INTERACTION	http://www.broadinstitute.org/gsea/msigdb/cards/KEGG_NEUROACTIVE_LIGAND_RECEPTOR_INTERACTION	PTGFR	PTGER2	PTGER1	PTGER4	PTGER3	CALCRL	TACR3	PTGIR	ADRB3	ADRB2	HRH4	ADRA2C	ADRB1	TACR1	ADRA2A	ADRA2B	TACR2	GPR35	THRB	THRA	PRSS3	PRSS2	NPY5R	PRSS1	CGA	NPY1R	NPY2R	RXFP1	MCHR1	DRD1	DRD2	DRD3	DRD4	DRD5	TRHR	NMUR2	SSTR2	SSTR3	SSTR1	PRLR	PRL	C5AR1	UTS2R	BDKRB1	BDKRB2	NPBWR1	PRLHR	NPFFR2	TAAR6	NTSR2	NMUR1	GPR83	GABRQ	PLG	C3AR1	AGTR1	GALR1	AGTR2	SSTR5	SSTR4	ADCYAP1R1	TSHR	GRIK1	TSHB	GRIK2	GRIK3	GRIA4	GRID1	GRID2	MC1R	TSPO	MC3R	MC2R	GABRR2	GRIA3	TRPV1	GRIA2	GRIA1	MTNR1A	LEPR	MTNR1B	LEP	MC4R	GABRD	MC5R	GABRE	GABRG1	GABRG2	GABRG3	GABRP	GABRR1	GABRB3	ADORA1	GABRB2	ADORA2A	GABRB1	FPR1	ADORA2B	HTR4	HTR5A	HTR6	HTR7	HTR2A	GALR3	HTR1F	HTR2C	OPRL1	GIPR	HTR2B	OPRM1	GALR2	OPRD1	OPRK1	GABRA5	GABRA6	AVPR2	GABRA3	GABRA4	AVPR1A	GABRA1	AVPR1B	GABRA2	HRH2	PTGDR	GABBR1	ADRA1D	ADRA1B	ADRA1A	GHR	FSHB	GHRHR	PTAFR	GHSR	LHB	FSHR	LHCGR	ADORA3	GRIN3A	HRH1	GRIN3B	MAS1	F2	F2R	GCGR	CRHR2	P2RY10	GLRA2	OXTR	GLRA1	GLP1R	GLP2R	CRHR1	GPR50	P2RX4	P2RX5	P2RX1	GLRB	P2RX3	PPYR1	CCKAR	BRS3	F2RL1	TAAR1	CCKBR	F2RL2	NTSR1	NMBR	TAAR9	P2RY4	P2RY6	RXFP2	EDNRA	HTR1D	P2RY1	HTR1B	P2RX7	CTSG	P2RY2	HTR1A	GZMA	EDNRB	CHRM1	CHRNA10	CHRM2	CHRM4	CHRM3	LTB4R2	TAAR8	CNR2	CNR1	CYSLTR1	CALCR	GNRHR	GABBR2	TAAR5	VIPR2	VIPR1	GPR156	TAAR2	GRM4	GRM5	GRM2	KISS1R	GRM3	GRM8	CHRNG	CHRNE	GRM6	CHRND	HRH3	GRM7	GRM1	CHRNA9	F2RL3	CHRNA6	CHRNA5	GRIK5	CHRNA4	GRIN1	GRIN2A	CHRNA7	GRIN2B	CHRNA1	GRIN2C	CHRM5	GRIN2D	CHRNA3	CHRNA2	NR3C1	LTB4R	GRIK4	CHRNB1	CHRNB2	CHRNB3	CHRNB4	P2RX2	P2RY13	SCTR	P2RY14	NPFFR1	GRPR	GLRA3	CYSLTR2	TBXA2R	PARD3	HCRTR1	HCRTR2
KEGG_LYSOSOME	http://www.broadinstitute.org/gsea/msigdb/cards/KEGG_LYSOSOME	AP3B2	GGA1	SLC11A1	PPT1	MFSD8	CTSZ	NAGPA	IGF2R	ARSG	ATP6V0A1	CTSW	ATP6V0B	LGMN	CTSS	AP4S1	LAMP2	ATP6AP1	LAPTM5	AP1S3	AP4B1	AP3B1	LAMP3	ATP6V0A4	ABCB9	AP1B1	CTSK	SLC11A2	GNPTAB	SMPD1	CTSH	AP1G1	CTSG	CTSE	LAPTM4A	GM2A	LAMP1	CTSO	GGA2	CTSL2	AP3M1	CTSC	GBA	AP3D1	CD164	ATP6V1H	HGSNAT	ABCA2	DNASE2B	AGA	AP3M2	ATP6V0D2	ARSA	CTSD	CTSB	ARSB	TCIRG1	GNS	PPT2	DNASE2	SORT1	ASAH1	AP4E1	GALNS	AP4M1	PSAPL1	IDUA	IDS	ATP6V0C	GALC	GNPTG	NEU1	M6PR	GUSB	AP3S2	GLA	GGA3	ATP6V0A2	FUCA1	NPC2	ATP6V0D1	ENTPD4	SGSH	AP1M2	CD68	CD63	GLB1	CTSF	MANBA	MAN2B1	PSAP	CTNS	LIPA	AP1M1	LAPTM4B	NAPSA	HEXB	AP3S1	SUMF1	MCOLN1	AP1S1	HEXA	NPC1	SLC17A5	SCARB2	HYAL1	CLN5	CTSA	TPP1	CLTA	CLTB	CLN3	CLTC	ACP2	GAA	ACP5	NAGA	NAGLU
REACTOME_PHOSPHOLIPID_METABOLISM	http://www.broadinstitute.org/gsea/msigdb/cards/REACTOME_PHOSPHOLIPID_METABOLISM	COL4A3BP	CEPT1	CDS1	PEMT	CDIPT	AGPAT1	AGPAT2	SPTLC1	NEU3	CHAT	CHKA	CHKB	MGLL	PLD4	DEGS2	SLC44A3	MBOAT2	NEU4	SGPP2	AGPAT6	CSNK1G2	PPM1L	ARSK	MBOAT1	PHOSPHO1	SGMS2	SLC44A5	ARSG	SACM1L	GPD1L	LPIN1	PIP5K1C	SLC44A1	PIK3R5	PLD3	PITPNB	PLA2G4F	GALC	SUMF2	SGMS1	PLA2G2D	GBA	GLA	GLB1	GM2A	GPD1	PLA2G4D	SUMF1	HADHA	HADHB	HEXA	HEXB	PLA2G2E	PIK3R4	ENPP7	ARSI	INPPL1	ARF1	ARF3	ARSA	ARSB	ASAH1	ACHE	MTM1	NEU1	NEU2	OCRL	OSBP	PLA2G3	PNPLA8	PCYT1A	PIK3C2A	PIK3C2B	PIK3C2G	PIK3C3	PIK3CA	PIK3CB	PIK3CD	PIK3CG	PIK3R1	PIK3R2	PLA2G1B	PLA2G2A	PLA2G4A	PLA2G5	PLD1	PLD2	CRLS1	CTSA	ETNK2	PI4K2B	AGPAT5	ETNK1	SMPD3	SMPD4	VAC14	PRKD1	PSAP	INPP5E	ASAH2	SPHK2	AGPAT3	AGPAT4	CHPT1	PNPLA2	SLC44A2	PTEN	GPAM	GBA2	PCYT2	MTMR14	PLA2G2F	CERK	LPIN3	SMPD1	SMPD2	TAZ	UGCG	ARSJ	PNPLA3	SLC44A4	PTDSS2	SGPP1	PLA2G12A	PIP5K1B	PLA2G6	PLA2G10	GNPAT	DGAT2	PIK3R3	DEGS1	PLA2G4C	PPAP2A	PPAP2C	PPAP2B	CDS2	MTMR1	INPP4B	SYNJ1	SYNJ2	SPHK1	SGPL1	MTMR3	MTMR2	MTMR6	MTMR7	MTMR4	VAPB	VAPA	TPTE2	PCYT1B	PGS1	GAL3ST1	SPTLC2	LPIN2	PTDSS1	LPGAT1
REACTOME_BIOLOGICAL_OXIDATIONS	http://www.broadinstitute.org/gsea/msigdb/cards/REACTOME_BIOLOGICAL_OXIDATIONS	NAT2	GLYAT	BPNT1	CYP46A1	UGT2A1	CYP4F8	CYP2U1	ACSM1	GSTO2	CYP2R1	ADH1C	ADH4	ADH7	COMT	CYP1A1	CYP1A2	CYP1B1	CYP3A7	CYP2A13	CYP2B6	CYP2C19	CYP2C8	CYP2C9	CYP2C18	CYP2D6	CYP2E1	CYP2F1	CYP2J2	CYP3A4	CYP3A5	CYP4A11	CYP4B1	CYP7A1	CYP8B1	CYP11A1	CYP11B1	CYP11B2	CYP17A1	CYP19A1	CYP21A2	CYP24A1	CYP26A1	CYP27A1	CYP27B1	CYP51A1	AHCY	PAOX	ALDH1A1	ALDH2	GSTA5	SLC35D1	FMO1	FMO2	FMO3	SULT4A1	GGT1	OPLAH	SULT1B1	GCLC	GCLM	MAT2B	GSS	GSTA3	GSTA4	GSTM1	GSTM4	GSTM5	GSTP1	CYP2S1	CYP26C1	CYP4F3	MAOA	MAOB	MAT1A	MAT2A	MGST1	MGST2	MGST3	MTR	NNMT	CYP39A1	POMC	UGT2B28	SMOX	UGT1A7	UGT1A6	UGT1A4	UGT1A1	UGT1A3	CYP2W1	CNDP2	ACSS2	CYP26B1	PTGIS	PTGS1	PTGS2	CYP3A43	CYP4F12	SULT1E1	SULT1A1	SULT1C2	SULT2B1	SULT2A1	TBXAS1	TPMT	UGDH	UGP2	UGT2B7	UGT2B10	UGT2B17	ACSS1	CYP4F2	NAT1	PAPSS2	PAPSS1	CYP7B1	GSTO1
REACTOME_PEPTIDE_LIGAND_BINDING_RECEPTORS	http://www.broadinstitute.org/gsea/msigdb/cards/REACTOME_PEPTIDE_LIGAND_BINDING_RECEPTORS	INSL5	NMUR1	CXCL13	CXCR6	CCR9	CCL27	NMU	NPFFR2	PROKR1	UTS2	RLN3	RXFP2	CCR1	CCR2	CCR3	CCR4	CCR6	CCR7	CCR8	CCBP2	PROKR2	NMS	CX3CR1	AGT	AGTR1	AGTR2	EDN1	EDN2	EDN3	EDNRA	EDNRB	F2	F2R	F2RL1	F2RL2	FPR1	NTSR2	GAST	DARC	UTS2D	GALR1	GHSR	GPR77	CCR10	XCR1	NPBWR1	CXCR3	PRLHR	UTS2R	NPW	MCHR1	CXCL2	CXCL3	GRP	GRPR	ANXA1	HCRT	HCRTR1	HCRTR2	RXFP4	APP	CXCL10	INSL3	KISS1	KNG1	NPSR1	MC1R	MC2R	MC3R	MC4R	MC5R	CXCL9	NMB	NMBR	NPY	NPY1R	NPY2R	NPY5R	NTS	NTSR1	OPRD1	OPRK1	OPRL1	OPRM1	OXT	OXTR	HEBP1	PRLH	GAL	RXFP3	CCRL1	PDYN	GHRL	PENK	PF4	PMCH	PNOC	POMC	PPBP	AVP	AVPR1A	AVPR1B	PPY	AVPR2	PPYR1	CCL28	NMUR2	PYY	CXCR7	CXCL16	RXFP1	NPS	RLN2	BDKRB1	BDKRB2	SAA1	CCL2	CCL4	CCL5	CCL7	CCL11	CCL17	CCL19	CCL20	CCL21	CCL22	CCL25	CXCL6	CXCL11	XCL1	CX3CL1	CXCL12	NPFFR1	SST	SSTR1	SSTR2	SSTR3	SSTR4	SSTR5	BRS3	TAC1	TACR2	TAC3	TACR1	TACR3	C3	C3AR1	TRH	TRHR	C5	C5AR1	LOC728830	CXCR4	PROK1	KISS1R	GALR3	NPFF	GALR2	CCK	CCKAR	CCKBR	F2RL3
REACTOME_CLASS_A1_RHODOPSIN_LIKE_RECEPTORS	http://www.broadinstitute.org/gsea/msigdb/cards/REACTOME_CLASS_A1_RHODOPSIN_LIKE_RECEPTORS	INSL5	NMUR1	CXCL13	CXCR6	RRH	CYSLTR1	CCR9	CGA	CCL27	NMU	NPFFR2	PROKR1	UTS2	GPR44	HRH3	CHRM1	CHRM2	CHRM3	CHRM5	RLN3	RXFP2	CCR1	CCR2	CCR3	CCR4	CCR6	CCR7	CCR8	CCBP2	LTB4R	CNR1	CNR2	PROKR2	NMS	ADORA1	TAAR1	ADORA2A	ADORA2B	ADORA3	ADRA1D	ADRA1B	ADRA1A	ADRA2A	ADRA2B	GPBAR1	CX3CR1	ADRB1	ADRB2	ADRB3	DRD1	DRD2	DRD3	DRD5	AGT	AGTR1	AGTR2	EDN1	EDN2	EDN3	EDNRA	EDNRB	F2	F2R	F2RL1	F2RL2	OPN5	FPR1	OPN3	NTSR2	FSHB	FSHR	GAST	DARC	UTS2D	GALR1	GHSR	GPR77	P2RY10	GNRH1	GNRHR	CCR10	GPR4	XCR1	NPBWR1	CXCR3	PRLHR	UTS2R	NPW	GPR17	GPR18	MCHR1	GPR39	FFAR1	FFAR3	FFAR2	CXCL2	CXCL3	GRP	GRPR	GPR132	ANXA1	HCRT	HCRTR1	HCRTR2	TAAR6	HRH1	HRH2	HTR1A	HTR1B	HTR1D	HTR1F	HTR2A	HTR2B	HTR2C	HTR4	HTR5A	HTR6	HTR7	RXFP4	APP	CXCL10	INSL3	KISS1	KNG1	NPSR1	LHB	LHCGR	MC1R	MC2R	MC3R	MC4R	MC5R	CXCL9	MTNR1A	MTNR1B	NMB	NMBR	NPY	NPY1R	NPY2R	NPY5R	NTS	NTSR1	OPRD1	OPRK1	OPRL1	OPRM1	OXT	OXTR	P2RY1	P2RY2	P2RY4	P2RY6	HEBP1	PRLH	GAL	RXFP3	CCRL1	PDYN	GHRL	PENK	PF4	PMCH	PNOC	P2RY13	POMC	PPBP	AVP	AVPR1A	AVPR1B	PPY	AVPR2	PPYR1	LTB4R2	CCL28	NMUR2	PYY	CXCR7	CYSLTR2	PTAFR	PTGDR	PTGER1	PTGER2	PTGER3	PTGER4	PTGFR	PTGIR	CXCL16	HRH4	RXFP1	NPS	OPN1LW	RGR	RHO	RLN2	OPN1SW	BDKRB1	BDKRB2	SAA1	CCL2	CCL4	CCL5	CCL7	CCL11	CCL17	CCL19	CCL20	CCL21	CCL22	CCL25	CXCL6	CXCL11	XCL1	CX3CL1	CXCL12	NPFFR1	P2RY12	SST	SSTR1	SSTR2	SSTR3	SSTR4	SSTR5	BRS3	TAC1	TACR2	TAC3	TACR1	TACR3	TBXA2R	C3	C3AR1	TRH	TRHR	TSHB	TSHR	C5	C5AR1	LOC728830	CXCR4	GPR68	TAAR8	PROK1	KISS1R	GPR65	GALR3	NPFF	GALR2	CCK	CCKAR	CCKBR	F2RL3	TAAR5	TAAR2	GPR55	OPN4	P2RY14
REACTOME_G_ALPHA_Q_SIGNALLING_EVENTS	http://www.broadinstitute.org/gsea/msigdb/cards/REACTOME_G_ALPHA_Q_SIGNALLING_EVENTS	RASGRP1	RASGRP2	RGS19	NMUR1	GNB5	CYSLTR1	NMU	NPFFR2	PROKR1	UTS2	CHRM1	CHRM3	CHRM5	MGLL	LTB4R	PROKR2	NMS	DGKK	ADRA1D	ADRA1B	ADRA1A	ADRBK1	DGKA	DGKB	DGKG	DGKH	DGKQ	AGT	AGTR1	EDN1	EDN2	EDN3	EDNRA	EDNRB	F2	F2R	F2RL1	F2RL2	DAGLB	GPRC6A	PLCB1	NTSR2	GAST	UTS2D	GCG	GCGR	GHSR	P2RY10	GNA11	GNA15	GNAQ	GNB1	GNB2	GNB3	GNG3	GNG4	GNG5	GNG7	GNG10	GNG11	GNGT1	GNGT2	GNRH1	GNRHR	GPR4	XCR1	UTS2R	GPR17	MCHR1	FFAR1	FFAR3	FFAR2	GRK5	GRP	GRPR	GPR132	ANXA1	HCRT	HCRTR1	HCRTR2	HRH1	HTR2A	HTR2B	HTR2C	APP	ITPR2	ITPR3	KISS1	KNG1	NPSR1	NMB	NMBR	NTS	NTSR1	OXT	OXTR	P2RY1	P2RY2	P2RY6	GHRL	GNG13	PIK3CA	PIK3R1	PIK3R2	PLCB2	PLCB3	PLCB4	PMCH	GNG2	AVP	AVPR1A	AVPR1B	PRKCD	PRKCE	PRKCH	PRKCQ	GNG12	LTB4R2	NMUR2	CYSLTR2	TRPC7	PTAFR	PTGER1	PTGFR	GNB4	NPS	RGS2	BDKRB1	BDKRB2	SAA1	XCL1	NPFFR1	RGS18	BRS3	TAC1	TACR2	TAC3	TACR1	TACR3	TBXA2R	TRH	TRHR	TRIO	TRPC3	TRPC6	DAGLA	GPR68	PROK1	CASR	KISS1R	GPR65	PIK3R3	DGKE	DGKD	NPFF	CCK	CCKAR	CCKBR	KALRN	F2RL3	DGKI	OPN4	GNG8	GNA14
REACTOME_G_ALPHA_I_SIGNALLING_EVENTS	http://www.broadinstitute.org/gsea/msigdb/cards/REACTOME_G_ALPHA_I_SIGNALLING_EVENTS	INSL5	RGS19	NMUR1	CXCL13	CXCR6	GNB5	RRH	ADCY1	ADCY2	CCR9	CCL27	NMU	ADCY3	ADCY5	ADCY6	GPR44	HRH3	CHRM2	ADCY7	ADCY8	ADCY9	RLN3	CCR1	CCR2	CCR3	CCR4	CCR6	CCR7	CCR8	CNR1	CNR2	NMS	ADORA1	ADORA3	ADRA2A	ADRA2B	DRD2	DRD3	AGT	AGTR2	ADCY4	OPN5	FPR1	OPN3	GABBR1	GALR1	GNAI1	GNAI2	GNAI3	GNAS	GNAT1	GNAT2	GNAZ	GNB1	GNB2	GNB3	GNG3	GNG4	GNG5	GNG7	GNG10	GNG11	GNGT1	GNGT2	CCR10	NPBWR1	CXCR3	NPW	GPR17	GPR18	MCHR1	CXCL2	CXCL3	ANXA1	HTR1A	HTR1B	HTR1D	HTR1F	HTR5A	RXFP4	APP	CXCL10	KNG1	CXCL9	MTNR1A	MTNR1B	NPY	NPY1R	NPY2R	NPY5R	OPRD1	OPRK1	OPRL1	OPRM1	P2RY4	HEBP1	GAL	RXFP3	PDYN	GNG13	PENK	PF4	PMCH	PNOC	P2RY13	GNG2	POMC	PPBP	PPY	PPYR1	GNG12	CCL28	NMUR2	PYY	CXCR7	PTGER3	CXCL16	HRH4	GNB4	OPN1LW	RGR	RGS1	RGS4	RGS7	RGS12	RHO	OPN1SW	BDKRB1	BDKRB2	SAA1	CCL5	CCL19	CCL20	CCL21	CCL25	CXCL6	CXCL11	CXCL12	RGS18	P2RY12	SST	SSTR1	SSTR2	SSTR3	SSTR4	SSTR5	C3	C3AR1	C5	C5AR1	CXCR4	CASR	GALR3	RGS8	RGS20	RGS11	RGS9	GALR2	GPR55	GNG8	GABBR2	RGS6	P2RY14
REACTOME_G_ALPHA_S_SIGNALLING_EVENTS	http://www.broadinstitute.org/gsea/msigdb/cards/REACTOME_G_ALPHA_S_SIGNALLING_EVENTS	CALCRL	RAMP2	RAMP1	RAMP3	GNB5	ADCY1	ADCY2	CGA	PDE10A	ADCY3	ADCY5	ADCY6	ADCY7	ADCY8	ADCY9	ADCYAP1	ADCYAP1R1	RLN3	RXFP2	ADM	TAAR1	ADORA2A	ADORA2B	CRH	CRHR2	GPBAR1	ADRB1	ADRB2	ADRB3	DRD1	DRD5	ADCY4	FSHB	FSHR	GCG	GCGR	GHRH	GHRHR	GIP	GIPR	PDE7B	GLP1R	GNAI1	GNAI2	GNAI3	GNAS	GNAZ	GNB1	GNB2	GNB3	GNG3	GNG4	GNG5	GNG7	GNG10	GNG11	GNGT1	GNGT2	TAAR6	HRH2	HTR4	HTR6	HTR7	IAPP	INSL3	NPSR1	LHB	LHCGR	MC1R	MC2R	MC3R	MC4R	MC5R	PDE11A	PDE1A	PDE2A	PDE3A	PDE3B	PDE4B	PDE4C	PDE4D	PDE7A	PDE8A	PDE1B	GNG13	GNG2	POMC	AVP	AVPR2	GNG12	PTGDR	PTGER2	PTGER4	PTGIR	PTH	PTHLH	GNB4	RXFP1	NPS	RLN2	SCT	SCTR	TSHB	TSHR	VIP	VIPR1	VIPR2	CALCA	CALCB	ADM2	TAAR8	PDE8B	TAAR5	TAAR2	GLP2R	GNG8
REACTOME_GPCR_LIGAND_BINDING	http://www.broadinstitute.org/gsea/msigdb/cards/REACTOME_GPCR_LIGAND_BINDING	INSL5	CALCRL	RAMP2	RAMP1	RAMP3	NMUR1	CXCL13	CXCR6	GNB5	RRH	CYSLTR1	CCR9	CGA	CCL27	NMU	NPFFR2	PROKR1	UTS2	FZD10	GPR44	HRH3	CHRM1	CHRM2	CHRM3	CHRM5	ADCYAP1	ADCYAP1R1	RLN3	RXFP2	CCR1	CCR2	CCR3	CCR4	CCR6	CCR7	CCR8	CCBP2	LTB4R	CNR1	CNR2	PROKR2	NMS	ADM	ADORA1	TAAR1	ADORA2A	ADORA2B	CRH	CRHR2	ADORA3	ADRA1D	ADRA1B	ADRA1A	ADRA2A	ADRA2B	GPBAR1	CX3CR1	ADRB1	ADRB2	ADRB3	CD55	DRD1	DRD2	DRD3	DRD5	AGT	AGTR1	AGTR2	EDN1	EDN2	EDN3	EDNRA	EDNRB	EMR1	F2	F2R	F2RL1	F2RL2	OPN5	GPRC6A	FPR1	OPN3	NTSR2	FSHB	FSHR	GAST	DARC	FZD2	GABBR1	UTS2D	GALR1	GCG	GCGR	GHRH	GHRHR	GHSR	GIP	GIPR	GPR77	P2RY10	GLP1R	GNAS	GNB1	GNB2	GNB3	GNG3	GNG4	GNG5	GNG7	GNG10	GNG11	GNGT1	GNGT2	GNRH1	GNRHR	CCR10	GPR4	XCR1	NPBWR1	CXCR3	PRLHR	UTS2R	NPW	GPR17	GPR18	MCHR1	GPR39	FFAR1	FFAR3	FFAR2	GRM1	GRM2	GRM3	GRM4	GRM6	GRM7	GRM8	CXCL2	CXCL3	GRP	GRPR	GPR132	ANXA1	HCRT	HCRTR1	HCRTR2	TAAR6	HRH1	HRH2	HTR1A	HTR1B	HTR1D	HTR1F	HTR2A	HTR2B	HTR2C	HTR4	HTR5A	HTR6	HTR7	IAPP	RXFP4	APP	IHH	CXCL10	INSL3	KISS1	KNG1	NPSR1	LHB	LHCGR	MC1R	MC2R	MC3R	MC4R	MC5R	CXCL9	MTNR1A	MTNR1B	NMB	NMBR	NPY	NPY1R	NPY2R	NPY5R	NTS	NTSR1	OPRD1	OPRK1	OPRL1	OPRM1	OXT	OXTR	P2RY1	P2RY2	P2RY4	P2RY6	DHH	HEBP1	PRLH	GAL	RXFP3	WNT16	CCRL1	PDYN	GHRL	GNG13	PENK	PF4	PMCH	PNOC	P2RY13	GNG2	WNT4	POMC	PPBP	AVP	AVPR1A	AVPR1B	PPY	AVPR2	PPYR1	GNG12	LTB4R2	CCL28	NMUR2	PYY	CXCR7	CYSLTR2	PTAFR	PTCH1	PTGDR	PTGER1	PTGER2	PTGER3	PTGER4	PTGFR	PTGIR	PTH	PTHLH	CXCL16	HRH4	GNB4	RXFP1	NPS	OPN1LW	RGR	RHO	RLN2	OPN1SW	BDKRB1	BDKRB2	SAA1	SCT	SCTR	CCL2	CCL4	CCL5	CCL7	CCL11	CCL17	CCL19	CCL20	CCL21	CCL22	CCL25	CXCL6	CXCL11	XCL1	CX3CL1	CXCL12	NPFFR1	SHH	P2RY12	SMO	SST	SSTR1	SSTR2	SSTR3	SSTR4	SSTR5	BRS3	TAC1	TACR2	TAC3	TACR1	TACR3	TBXA2R	C3	C3AR1	TRH	TRHR	TSHB	TSHR	C5	C5AR1	LOC728830	VIP	VIPR1	VIPR2	WNT1	WNT2	WNT3	WNT5A	WNT6	WNT7A	WNT7B	WNT8B	WNT10B	WNT11	WNT2B	WNT9A	WNT9B	CXCR4	FZD5	CALCA	CALCB	FZD3	ADM2	WNT10A	TAS1R2	TAS1R1	GPR68	FZD1	FZD4	FZD6	FZD7	FZD8	FZD9	TAAR8	TAS1R3	PROK1	CASR	KISS1R	GPR65	GALR3	NPFF	PTCH2	GALR2	CCK	CCKAR	CCKBR	WNT3A	F2RL3	TAAR5	TAAR2	GPR55	GLP2R	OPN4	GNG8	GABBR2	CD97	P2RY14
KIM_RESPONSE_TO_TSA_AND_DECITABINE_UP	http://www.broadinstitute.org/gsea/msigdb/cards/KIM_RESPONSE_TO_TSA_AND_DECITABINE_UP	LAMB3	SFN	ICAM2	TRIP6	HIST1H2BC	HIST1H2BD	CLU	CDA	HSD17B1	TSPYL5	MUC13	S100A2	CLIC3	CST6	TGM2	COLEC11	HSPA2	HNF4G	TES	MAGEB1	ATF3	SLC25A31	NEFL	PDE2A	MAP7	PSCA	BIK	FAM50B	MYO5C	LXN	NR1I2	RPP25	HSD17B6	HN1	CDKN1A	RHOF	KRT19	KRT86	PPL	FKBP1B	WISP2	TSGA10	HCLS1	IL24	CABYR	TM7SF2	S100A3	TPD52L1	SLC6A8	FBXO2	STAG3	CXADR	RNASET2	SAT1	CDO1	SERPINI1	FAAH	SERPINF1	ISYNA1	FADS3	TAC1	DNALI1	KCNV2	ISG20	MAGEB2	GCHFR	CYP3A5	CLDN7	TACSTD2	TRIM58	SMPD3	NEFM	MUC1	VAMP8	DNAJB9	KRT23	HTATIP2	CPA4	NDUFA2	IRF7	IL1RAP	COL3A1	PECAM1	CSPG5	IFI30	FUCA1	CYP24A1	IL1R2	SST	LAMC2	LGMN	IL18	RND2	KRT17	MAGEA4	CD70	HYAL1	NXT2	GDF15	AQP3	TSPAN1	CDCP1	ARL14	FGD6	SLC27A2	MAP1LC3B	KRT7	TOB1	NINJ2	IFI27	CNN1	F2RL1	PARD6A	NMB
SENGUPTA_NASOPHARYNGEAL_CARCINOMA_DN	http://www.broadinstitute.org/gsea/msigdb/cards/SENGUPTA_NASOPHARYNGEAL_CARCINOMA_DN	HIST2H2BE	TEKT2	WDR78	CHST9	FAM131A	ASS1	MSMB	NQO1	TOX3	TNFRSF21	SPAG1	DMKN	SLC2A10	IQCG	SELENBP1	FMO5	TNFSF11	TMC5	PRDX5	POU2AF1	COBL	PRR15	RIBC2	SPATA18	PPIL6	IQCD	DNAH5	ELF3	POR	BNIPL	LOC643037	TRIM7	CCDC96	B3GNT7	PDZK1IP1	CSTB	LTF	TCTEX1D1	ALDH3B2	TEX9	PIH1D2	SLC22A16	TMC4	PTPRN2	CAPN9	AK7	VPS37B	ATP12A	IMPA2	NEK11	LRRC48	KATNB1	DNAL1	MUC13	MUC16	FBXO15	TFF3	EFHB	SYNGR1	TUBB3	SPATA17	RBM24	ROPN1L	MUC4	CAPSL	CD19	SLC22A4	AGBL2	CASC1	SERPINB3	TPPP	SERPINB6	DYX1C1	CGN	DNAI2	TMEM154	FANK1	CRYL1	SPAG17	TJP3	PCP4L1	ARMC4	DNER	TMPRSS4	TTC29	TACC2	TRAF3IP1	BACE2	TSGA10	IFT57	AQP3	TUBA1A	KRT14	TCEA3	PAX5	AHNAK2	CHST6	KCNRG	CCDC17	CCDC114	PRSS23	FAM3D	FUT2	CD55	ARMC2	TRAK1	WDR63	TTC12	CFB	LRP11	TSPAN6	ANKRD35	GPR110	ZMYND12	TTC9	WDR54	MUC1	MS4A1	ABCA13	TSPAN1	CCDC113	GCLM	DUOX1	SPA17	CETN2	MDH1B	BASP1	KLF8	STOML3	PROM1	CDH26	MGLL	MYO1D	SIX2	EFCAB1	CLDN23	TTC25	VPREB3	SERPINB7	PRDX1	GSTA3	AKR1C3	TCL1A	SORBS2	TMEM45B	ANKRD37	ADSSL1	FKBP1B	WFDC2	TMEM146	DNAJA4	WDR69	IL20RA	SLC27A2	MUC20	ZMYND10	FCRLA	MORN3	RRAD	CLIC3	CIB1	VTCN1	KCNE1	DNAH2	AGR2	DNAI1	LRG1	NBEA	HYDIN	WDR13	AKAP14	SPAG6	PSENEN	EFCAB2	PLCE1	RIBC1	IFT172	RHOV	YSK4	DNAH9	TTC21A	DNALI1	ST6GALNAC1	ALDH3B1	CXXC5	LRRC34	CLDN7	EPPK1	MORN2	CKB	NMU	CCDC19	MFSD4	KRT4	EFHC1	SPINLW1	PACRG	SLPI	KRT7	TUBB2A	ARMC3	BANK1	CCDC65	TPPP3	TEKT1	CCDC81	DYNLRB2	SLC16A5	WDR16	CAPN5	ALDH1L1	CR2	WDR66	S100A9	CYP4B1	LZTFL1	ADH1C	CLIC6	ANXA11	CCDC11	PIAS3	PIGR	FOXJ1	TMEM40	SCGB1A1	MT1E	VILL	FAM3B	UPK1B	MS4A8B	ATP10B	ABLIM1	SYTL4	ZFYVE21	CLDN10	LCN2	DHCR24	ALOX15	ABHD14B	SLC44A4
TURASHVILI_BREAST_DUCTAL_CARCINOMA_VS_DUCTAL_NORMAL_DN	http://www.broadinstitute.org/gsea/msigdb/cards/TURASHVILI_BREAST_DUCTAL_CARCINOMA_VS_DUCTAL_NORMAL_DN	RARRES1	CDRT4	NFIB	ATP10D	ALDH1A3	CX3CL1	VTCN1	ATF3	PDZK1	SORBS2	SOX9	HOXA9	AK5	SLC25A45	TF	TRIM29	MYLK	ITGB4	SOCS5	COL17A1	ITGB8	CMTM8	MET	RBPMS	TTC18	PSME4	ATP1A2	MEGF6	BBOX1	CLDN8	FBXO32	CCL28	TNC	CHIC2	PALMD	DST	LAMB3	HOXA3	FZD7	LTF	ZNF462	CRYAB	MGP	PTN	HMGCS2	TUBB2B	PLEKHH2	TSHZ2	CFI	ELF5	TGFA	MYH11	KIAA1217	ARMCX4	SFRP1	CYB5R2	ST3GAL6	GABRE	NDRG2	BCOR	ZNF667	KRT14	PROL1	NCOA7	PTX3	PDLIM3	STEAP3	GABRP	CNN1	USP31	MID1	TFAP2B	ELF3	ID4	GATM	SAMD5	EHF	KCNC4	RAB27A	SEC14L1	CD59	MAOB	APOD	MMP7	SPRED1	SCN4B	MAMDC2	CP	TAC1	RAPGEF2	PI15	TRIP6	KRT17	CSNK1A1	CMYA5	TAGLN	PER1	PTPN21	TRIM2	SOD2	LAMC2	PIGR	OXTR	KRT7	SERPINA1	SLC25A37	MGST1	CYP4X1	EDN3	RND3	CAV2	MAP2	KIT	KRT23	IGJ	ANPEP	RRAD	DSC3	GPC3	DSG3	MYBPC1	ACTA2	PDZK1IP1	CLDN11	FHOD3	EGR1	MAFF	GRAMD3	GPM6B	KRT5	CTSL2	INTS10	LAMA3	ULK4	CFD	FAM110C	PAPLN	DLG5	CDH3	EGFR	SYNPO2	FOS	LIN37	TM4SF1	KRT15	SF1	CHL1	KLK7	ANXA1	ADAMTS5	ACTG2	CHI3L1	DUSP1	CSDA	ZDHHC3	FOSB	KRT16	TFPI2	CDC14B
HUTTMANN_B_CLL_POOR_SURVIVAL_UP	http://www.broadinstitute.org/gsea/msigdb/cards/HUTTMANN_B_CLL_POOR_SURVIVAL_UP	CR2	CDKN1A	DMD	ZBTB48	NCF2	KIAA0895	AEBP1	TM7SF2	CDC37	ANXA1	OGDH	MAN1B1	TRIM2	YES1	NUMA1	FADS1	AKAP12	GRN	S100A13	DAPK3	HLA-G	FAM89B	ZYX	ST6GALNAC4	MAD1L1	GGA3	LILRB4	GM2A	IGSF3	ATP6V0C	FZR1	CABIN1	ATP2A3	BTG2	OGFR	ARHGDIA	RBMS3	MYO9B	PLD1	NPY2R	KLF10	LPL	SPAG4	RFNG	GYPC	PON2	PATZ1	PXN	SF3A2	FA2H	RHOB	PPP2R2B	UQCRC1	XAB2	SIX6	NCAN	SLC16A3	CPT1A	MSRB2	CD38	PPP1R15A	GALNT2	PTPRCAP	XBP1	FRMD4B	PEA15	RNASE4	SPG20	ITGA4	JUND	NCKAP1	CNR1	GAA	CAPG	NAGLU	CD5	COPE	ARHGEF1	RHOT2	CRIP1	HGS	MYO15B	RFXANK	EIF4EBP1	PNMA2	ANKRD55	PIPOX	PBXIP1	CDK10	PSD4	TIMP3	GRINA	ARMCX1	ABR	GATA3	OR2B2	TGFBR3	ZSCAN18	ATP5D	PPAP2B	PDE3B	DPYSL2	CNKSR1	ACVR2A	ERBB4	CLPTM1	EFHC2	MYO5C	ANGPT2	IGHG1	IL6R	CEACAM1	HS3ST1	VAMP2	NUCB1	MAPKAPK2	CBX4	TIMP1	HPCAL1	ANKRD57	MAN2C1	PGLS	DNM2	LTK	TLE1	BLK	LDOC1	CXCR3	ARID5A	DAK	LDB1	RAPGEF1	TYROBP	MEST	IFI44	NRG1	EHBP1L1	H1FX	IRF7	PRKCA	IL16	DIAPH1	SH3GLB2	TSPO	CHST12	ADRBK1	CD9	NMB	PTPN18	RIN3	SRPX	RYR3	RRBP1	PRF1	PRLR	TMEM45A	ADAMTS6	SPRED2	HIST1H2AC	MX1	DUSP6	MYB	ITGAL	RHOBTB3	P2RX1	DNAJB2	CD6	CRY1	MAN2B1	FGFR1	POLM	L1TD1	COMMD4	NPTX1	RNF41	THNSL1	ZAP70	CEBPD	TBC1D1	SERPINE2	SERTAD3	SLC25A1	SERPINF1	STXBP2	B3GALNT1	EGLN3	PLXNC1	MGAT4B	ADAMTS3	PHEX	CCR2	SH3TC1	GABRR2	RXRA	IGF1R	TKT	PRKCSH	OGT	ERCC1	MEF2D	CLCN5	DUSP5	PRSS3	SLC4A10	TNFRSF1B	LAMA5	NEU1	PIM2	SFTPB	FZD1	MRPL4	ATF5	ZDHHC11	PARVB	KLK2	HOMER2	OR10H3	ATP11A	RNH1	AKR1D1	LAG3	FCER1G	PSD3	NEDD4	GATM	TPST2	PAK1	CTSF	ROGDI	ARL4D	THBS1	IL17RB	GLUL	MAST4	WNT5A
CHARAFE_BREAST_CANCER_LUMINAL_VS_BASAL_UP	http://www.broadinstitute.org/gsea/msigdb/cards/CHARAFE_BREAST_CANCER_LUMINAL_VS_BASAL_UP	CHN2	HPN	FRMD4A	SPDEF	KIAA0232	FUS	THSD4	TBC1D16	AR	PRR14	RND1	TNIP1	ESR1	SLC9A3R1	SLC44A4	RAB40C	USP42	MAPK9	CACNB3	RAB11FIP3	PRLR	NPDC1	SIDT2	ABHD12	ARRB1	CYB561	ASTN2	CACNA1D	RHOH	SCYL3	CISH	SHANK2	HIP1R	PLCXD1	ERBB3	TSPAN13	SLC2A10	RGL2	SLC1A4	SYCP2	NDUFS8	ANKRD13D	MIF4GD	FRS2	SOX12	AFF3	KIFC2	TFF3	PLXNA3	HPX	ZFYVE16	DLG3	MYEF2	RDH13	ONECUT2	F7	TESK1	IVD	TSPAN15	ARF3	GSPT1	ABCG1	SLC16A6	BCOR	ZNF24	ELOVL2	HMG20B	SLC24A3	ICA1	INTS3	ISG20	SLC38A1	DNALI1	SPTLC2	CTNND2	TOMM70A	NUCB2	CFD	XBP1	TMEM57	SOX13	DUSP8	SNED1	FGFR4	TOB1	ZNF12	TJP3	KLHL22	GART	STARD10	SNX27	RNF103	DIP2C	LARGE	SERF2	TRPS1	INHBB	ARFIP2	KIAA0913	MAPT	HK2	SIDT1	ATP2C2	DENND4B	CA12	ATP8B1	NUDT4	PREX1	ERGIC1	ZNF704	EVL	EPN3	BLNK	ETNK2	PPP2R2C	MTERFD3	BPTF	PGGT1B	RABEP2	SLC25A29	API5	PPP1R16A	NME3	CLSTN2	ULK1	TTC3	NLK	TAPT1	SLC4A8	SMARCC2	VIPR1	ENPP1	CADM1	IRGQ	KIAA0182	ZBTB42	GPR160	MCCC2	RHBDF1	MDM4	LFNG	POLE	ZNF467	TNRC18	TMEM80	ABHD11	DNAJA4	MXRA8	FKBP4	SBK1	GARNL3	CAPN9	GALNT6	PATZ1	GATA3	IQCE	HMGCS2	FOXA1	BAZ2A	RUSC1	GGA1	PBX1	GTF3C1	KCTD15	TGFB3	ANXA9	PVRL2	ZNF444	POMT1	SFMBT2	ARID2	MARS	DDAH2	KIAA1324	CSNK1D	SDCCAG3	LMCD1	PTPRF	SYNGR2	ADCY6	KRT19	GAMT	LZTR1	RAB3D	CXXC5	ATP6AP1	RSAD1	SFI1	RAB17	DOPEY2	CCND1	PCBP2	GPD1L	MLPH	PCK2	SLC37A1	KIAA1244	ZNF703	CYHR1	TLE3	USP3	GGA3	FLJ22184	SPATA2L	PRRT2	MAGED2	LRP3	DEGS2	KLRG2	CEP350	KLF2	UAP1L1	TBX3	DACH1	CIRBP	PLA2G12A	PGR	BCAS1	USP7	ABCA3	SECISBP2	MYB	FAM46C	LNX1	DNAJC1	CACNG4	CTXN1	PLEKHH1	SLC7A8	TTC9	ASH1L	GARS	JHDM1D	ATP6V0E2	RHOB	SH3GLB2	DAAM1	DDX42	MLL2	SRRM2	TBL1X	MYO6	BAI2	GPRC5C	VPS37C	RBAK	DENND1A	MEGF9	CANT1	ACVR1B	TRIM3	ANXA6	ZNF398	THUMPD1	FZD4	KIF12	WFS1	AGR2	CACYBP	SLC26A11	CREB3L1	KIAA1598	PCP4	ZMIZ1	CCDC117	GNA12	LLGL2	IQSEC1	PRRT3	SLC35A1	SCUBE2	KIAA1467	CREB3L4	MYCN	CACNA2D2	SLC25A44	VPS72	CDC42SE1	FAM110B	ASB8	MGRN1	MYO5B	EPS8L1	UBN1	DHRS13	KIAA0226	RHPN1	GOLT1A	TGIF2	KIAA0556	EMP2	HEXDC	LRRN1	LONRF2	POGZ	MGAT4A	TFF1	CRNKL1	STRBP	REEP5	RALGPS1	PYCR1	NACA
CHARAFE_BREAST_CANCER_LUMINAL_VS_MESENCHYMAL_UP	http://www.broadinstitute.org/gsea/msigdb/cards/CHARAFE_BREAST_CANCER_LUMINAL_VS_MESENCHYMAL_UP	PLA2G12A	XBP1	CLDN3	MPP7	F11R	PLCH1	ZBTB7B	EPN3	REEP5	CASZ1	CA12	ISG20L2	SYCP2	FAAH	TMEM183A	ATP2C2	TRAPPC6A	RFWD2	JHDM1D	STARD10	DDR1	MEGF9	GRHL1	RABEP2	FEM1B	SYNGR1	TRPS1	CRABP2	CACNB3	CGN	TMPRSS2	PRLR	SELENBP1	PPCS	CYB5A	DLG3	ZNF467	SH3YL1	KLHL28	S100A14	IRF6	ANK3	RHPN1	MYH14	EHF	MAL2	GALNT6	PLEKHA6	CLDN7	MYLIP	PDXDC1	S100A8	SPTLC2	EPHA1	VAV3	WFS1	GPR157	EPB41L5	EPPK1	PNN	CNNM4	AZGP1	SSBP2	TSPAN1	TMED3	DUSP16	RERG	CYHR1	AGR2	IDH2	DBP	TMPRSS13	LIMK2	DHRS13	GPD1L	RMND5B	NPDC1	KIAA1324	CHD2	KIAA1244	LMTK3	MAP7	PPP1R16A	MRPL41	BIK	NOL3	PLXNB1	FRAT2	INHBB	FXYD3	JTB	TOX3	CDS1	CAMK2N1	SLC7A8	TOB1	RAB17	ADCY6	MSX2	SLC25A29	EMP2	TRAF4	CSAD	ARF3	ANKRD22	ENTPD2	SLC29A2	GSPT1	ALDH4A1	TFF3	HIP1R	FOXA1	SERF2	PDCD4	FAM59A	TFF1	HOOK2	SLC9A3R1	SLC37A1	PROM2	ULK1	CLDN4	ELF3	ERBB2	PRODH	NEBL	CIRBP	RAB25	PVRL4	GATA3	ST14	SIDT1	MYO1D	SSH3	MYO5B	PREX1	IGFBP2	MUC1	HOOK1	FA2H	PER2	COG7	SPATA2L	MGAT4A	SFI1	CBLC	DEGS2	FAM63A	ENSA	LLGL2	MED28	MMEL1	ACVR1B	TJP3	CYB561	TMEM30B	FAM83H	CCDC97	EFNA4	RAB40C	RUSC1	FKBP4	SPDEF	AP1M2	CHMP2A	SCAMP2	SERINC2	SYTL1	CDH1	RALGPS1	BLNK	GSTO2	FAM102A	KIAA1522	TRIM3	CRIP1	LNX1	ERP29	CRIP2	ABCG1	PRKD2	RAB5B	SHANK2	PEX11B	SSR4	NR2F6	RASEF	ASB8	RNF103	BSPRY	BCAS1	ANXA9	EPB41L4A	IRX5	PLXNA3	CCDC6	ICA1	GGT6	CLN3	DAAM1	BOLA1	EPS8L1	ITPK1	MYO5C	TM7SF2	KRT19	MB	CDC42SE1	TPD52L1	NME3	ABCA12	MKNK2	ERBB3	FAM110A	EXPH5	MRFAP1L1	VIPR1	ARRDC1	KLRG2	UBQLN4	TMBIM4	PLEKHF2	PRSS8	IFT20	SMPDL3B	DOK7	GOLT1A	APH1A	EPHB3	MYO6	TMEM45B	ENPP5	MYB	FLAD1	MCF2L	TUFT1	ALDH3B2	DNAJC1	LAD1	TSC22D3	TTC9	PATZ1	GPR160	SCYL3	BCR	RAB11FIP4	RAB3D	SEMA4A	SLC16A14	KIAA0247	ULK3	OVOL2	CADPS2	USP18	MARVELD3	RHOB	FGD3	PPP1R3D	SPINT2	KIAA0319L	ST6GALNAC2	LSR	ABAT	PPFIBP2	BLOC1S1	FREM2	TLE3	TNK2	CHN2	TMEM79	GRB7	RHBDF1	SYMPK	ARHGEF5	TMEM134	TSPAN13	SEPHS2	CTNND2	KIAA1370	RHOH	LYPD3	RAB27B	COMMD3	MGMT	CACNG4	PTPN6	SPINT1	ZNF24	GRHL2	CYP4B1	MARVELD2	CCDC64	H2AFJ	ARFIP2	TMEM41A	RPS6KA5	DDI2	CEBPA	OVOL1	VPS45	SEMA3F	ROGDI	PKP3	CDH3	DNAJA4	ZCCHC8	MCCC2	SORL1	SETD6	INADL	ABHD11	SUOX	FUK	SULT2B1	SLC44A2	PADI2	MREG	MLPH	EFHD1	KRT23	TRPM4	CHMP4C	SIGIRR	PCK2	GPR56	ALDH6A1	KIAA0556	TMEM125	SLC35A1	FBP1	FUT1	VRK3	PCDH1	ARRDC4	DENND2D	RGL2	PPP2R5A	FAM46C	SEPP1	PAQR4	ZBTB42	FANCF	CREB3L4	SYNGR2	JUP	SYT7	IQCE	ELMO3	TNKS1BP1	ZHX2	PPM1H	BLVRB	KIFC2	ATP6AP1	ESR1	TMC4	ZXDC	ZKSCAN1	CACNA1D	SOX13	TRIB3	PRRG4	PRR15
RODRIGUES_NTN1_TARGETS_DN	http://www.broadinstitute.org/gsea/msigdb/cards/RODRIGUES_NTN1_TARGETS_DN	ASCL2	NASP	TNNC1	CHRM1	SPAG9	HOXB6	PRSS8	CNOT4	PIK3CA	KIFC2	MED6	FSCN1	BOLA1	RAPH1	RBMS2	TNFRSF1B	RHOF	MET	HECTD1	VASP	CYSLTR1	TSPAN8	MSLN	NAGLU	SHB	MMP15	EREG	TNFRSF25	ITGB5	ITGA3	SULT1A1	PVRL2	KCNQ1	VEGFA	MINK1	DMPK	MYH14	TIMP3	TNFRSF21	ARRB2	ARL4C	RRBP1	ARID5B	VIL1	MYLK	ARHGAP26	DAPP1	FLNB	DUSP6	SEZ6L2	MLXIP	PAPSS2	PIP5K1B	EVI2A	PPL	ID1	FN1	CLDN3	NUMA1	ENC1	HLA-DRB1	STK17B	LGALS4	ADAMTS5	CUL4A	SFXN3	ITGB4	PXN	AHNAK	CLDN4	HSPG2	HTATIP2	NR4A1	IRF8	VDR	TGFBR2	KIAA0182	KRT18	DDC	TNS4	TNFSF15	PCDH1	RIT1	DGKD	KRT13	EPB41L2	MAGI1	USH1C	SOX13	PIP5K1A	KLK1	ZFPM1	GAA	KLK6	TAF15	BCAM	IER3	CBL	PRLR	CACNA1I	CLOCK	CANT1	SPEN	RBM5	MKLN1	FBXO2	HOXB5	UBE2G2	GDA	AREG	KLF2	CDX2	ADORA1	POU3F1	WNK1	RAB25	CTSE	RNF213	MYO1A	FOLR1	OGFR	PGF	KLF13	RAB27B	CLDN2	BIN1	CEBPA	SPG7	SOX9	IFNGR1	LIMK1	EPOR	ZNF175	MDM4	PACSIN2	NFAT5	PRSS3	SIGIRR	SEMA4G
VECCHI_GASTRIC_CANCER_ADVANCED_VS_EARLY_DN	http://www.broadinstitute.org/gsea/msigdb/cards/VECCHI_GASTRIC_CANCER_ADVANCED_VS_EARLY_DN	TPD52	PTPRN2	TMEM45B	ZBTB7B	VILL	GP2	XRCC4	ABHD12	POLD4	CAPN9	REG4	CALML4	SLPI	CLDN23	SERPINB1	CA13	KIAA1244	PRSS2	CLRN3	AADAC	CA2	SSNA1	RER1	ADH1C	ALDOB	RBM19	HSD17B2	AKR1C3	FAM3D	GCNT1	PRSS3	KCNK10	VSIG2	TMPRSS2	CRIP1	VPS28	TSIX	DDT	ESCO2	KIAA1324	GATA4	TFF3	MS4A8B	CLDN18	TFF2	ABCG2	GPA33	ODAM	NDUFA7	NMU	REEP6	GMDS	CDC42EP5	STARD10	DOT1L	ENTPD3	SLC4A4	FXYD3	CHCHD5	RFFL	ABHD13	BTD	MUC1	REG1A	NAT1	OTC	CYC1	CAPN13	ARX	LGALS4	CPS1	ETHE1	AK1	CHAC2	GCNT3	PCBD1	NAT2	SSTR1	CYB561D1	IFT57	TM4SF20	SULT1C2	ISG20	ABCG5	GOT1	RHPN2	ALDH3A1	PIP5K1B	SULT1A1	TMC5	COX8A	RPS27L	DERL1	SENP8	BLVRB	ADRA2A	MLPH	HGD	CLDN15	REG3A	KCNE3	WNK4	EPN3	BLNK	SLMO2	HMMR	DPP3	CES2	SST	CFTR	ATP10B
JAEGER_METASTASIS_DN	http://www.broadinstitute.org/gsea/msigdb/cards/JAEGER_METASTASIS_DN	TPSB2	S100A9	EFS	IVL	S100A8	RORA	SDC1	EHF	SLPI	MAP7	SLC1A4	CXCL14	KRT33A	MAST4	DSG1	KLK11	ASPA	KRT10	KLF4	AHNAK	LAMB3	CCRL1	NLRX1	SPRR1B	NRCAM	SLC2A1	BCL11A	CLCA2	NET1	ABCC3	TUFT1	CDA	DUOX1	ITM2A	MID2	SRD5A1	PKP3	ITGB4	ALDH2	CALML3	PLP2	LOR	AKR1C2	SCNN1A	DPP6	AREG	ARHGEF4	THBD	DSC3	PCSK2	SERPINB3	PTGS1	GSTT1	KRT17	LAD1	KLK7	CLTB	KRT23	PLXNC1	MYO6	GJA1	PRELP	LYPD3	JAG1	CA12	ETS2	ZNF750	EPHB6	CYP26B1	TYRP1	KCND3	ALDH3B2	EXPH5	MMP28	DSG3	COBL	CDS1	SPRR1A	FCGBP	F2RL1	CHN2	SFN	S100A14	FGFBP1	EPPK1	IMPA2	DUSP7	ZNF185	IRX4	DSC1	ELMO3	FHOD3	MAF	AQP3	EGFR	SSH3	POU2F3	ANK3	FST	NMU	ASS1	ABLIM1	TUBA4A	PALMD	ENPP2	FLG	ABCA12	FXYD3	LGR5	KLF5	GPX2	FGFR3	TACSTD2	PRSS3	PPL	TRIM29	NEBL	ST14	FGFR2	LSR	PAK6	PDZK1IP1	GABRE	MST1R	BCL11B	DSC2	GATA3	SMARCA2	KRT6A	DSP	KRT14	JUP	TMEM45A	CXADR	IRF6	KLK10	FAT2	HAL	CDH1	AIM1	RAB25	SERPINB13	KLK8	S100A2	SCUBE2	TPSAB1	PTPRZ1	SERPINB5	KRT31	MAPK13	BICD2	MCOLN3	ABHD2	GNA15	IL1R2	TFAP2B	NFIB	DEFB1	WNT5A	KRT19	COL7A1	COL17A1	DGKA	AP1G2	CCL27	KRT1	CALML5	COL4A6	PRDX2	TFAP2C	CA2	BBOX1	CTNNBIP1	NAP1L2	DST	PERP	LPPR4	FZD10	AKR1B10	QPCT	GRHL2	STAP2	EVPL	VSNL1	MATN2	CTNND1	HLF	GPR87	ADCY2	PKP1	PRSS8	KRT5	CD207	RAPGEFL1	LTB4R	KRT16	NTRK2	SOX15	DNASE1L3	KRT15	MAL	TPD52L1	PTCH1	CST6	FCER1A	PYCARD	BMP7	SPINK5	DIO2	PER2	TM4SF1	BTG1	SPINT2	CPA3	CFH	ITPR3	KIT	TXNIP	CLIC3	SERPINB4	ANKRD57	ECHDC2	LTF	CDH3	LY6D	GJB3	CTSG	SCEL	CSTA	LAMA3	LAMC2
KINSEY_TARGETS_OF_EWSR1_FLII_FUSION_DN	http://www.broadinstitute.org/gsea/msigdb/cards/KINSEY_TARGETS_OF_EWSR1_FLII_FUSION_DN	ABCA1	SLC40A1	LMNA	MAN2A1	IGFBP7	MARCKS	SPSB3	FN1	MGP	EDEM2	AKR1C3	PIK3R2	FAT3	SIDT2	HMCN1	SEZ6L2	TCF7L2	GULP1	SRGAP1	ZNF423	GOLGA2	DDAH1	IER5L	HIST2H2BE	ZNF804A	TP53INP1	TFPI	TNRC6B	IL13RA1	A2M	PSAP	NEU1	LRRN3	CYP26B1	G6PC3	ANKRD6	SRRM2	LRRFIP1	TOX	DSEL	DLX1	IGF2BP2	WIPI2	PLAU	EYA1	MLLT3	RIN2	DLC1	SAT1	LIMA1	SULF2	FAM63A	FOXN3	ITM2C	ADM	ABAT	CHPF	MXD4	NCOR2	SNAPC4	CCS	ZNF436	MAP2K5	SLC26A7	RHOBTB1	BTG1	DAB2	SOX4	COL3A1	SIPA1L2	SGSH	VIM	HIST1H2AC	IGFBP5	CD59	KLHL24	FAM46A	TSPYL2	CEP164	TAGLN	SPTAN1	SLC35D2	ECE1	PBXIP1	GRN	CST3	CARD6	FBN1	ANGPTL2	TNC	TGFB2	POSTN	MKNK2	LTBP3	HEXA	TRO	JAKMIP2	SPHK1	YPEL2	NFKBIZ	CAMK2D	MAP1LC3A	COLEC12	IGFBPL1	BOC	YIPF2	ELP2	TSHZ1	RBMS3	NUDT17	PRND	DOK4	NFIA	EFNA1	FKBP9	FOXC1	COL1A1	KIAA1217	LRP10	ZFYVE1	TIMP2	MXD1	MXRA8	OSR2	ADAMTS5	LOX	MYLIP	SMOX	GNAS	KIAA0415	CLIP3	FRMD6	LMO7	FOXO1	FNDC3B	MAN2B2	PAPSS2	SMAD6	COL5A2	ANGPT1	CYR61	DKK1	EBF1	HIST3H2A	BAIAP2	ALDH1A1	LAMB2	VCL	MVP	GSN	GNS	YPEL3	DLX2	TGFBR2	NOV	MMP24	IER3	BLCAP	NBL1	PHLDB1	CTSD	SLC35C2	THBS3	ARID5B	FRMD4A	KLHDC8B	ZYX	TRIM38	TANC2	PPP1R9A	RHOB	AMOTL2	DOK5	HES1	LNPEP	PID1	CRABP1	TUFT1	NT5E	FAM134A	FMNL2	HDAC5	AMIGO2	RGS3	RBM41	SATB1	UBE2H	NUAK1	COL7A1	ATP2B1	KCNMB4	ODZ2	XYLT2	SEPP1	GAB2	FLNB	PRSS23	LGALS3BP	ATOH8	MLC1	PDCD4	HBP1	GEM	QSOX1	TGFBR3	KLF2	DCLK1	PHLDA1	MALAT1	LRRC17	MSH3	TMEM129	RPRM	DACT3	DISP1	COL5A1	METRNL	MEF2D	SLFN5	GPNMB	JUB	TSPYL4	S100A10	TP53INP2	ISG15	LAMA4	MYOM1	KBTBD10	ENPP2	HLA-E	EPHA3	DPP7	PTX3	GMPPA	CDON	SPARC	DAPL1	CYP20A1	DST	IL11RA	TBC1D22A	PARVA	MAP2	MAGED1	LMO3	AKR1C2	BCL9L	MSRB2	KLF7	XKR4	CREB3L1	VGLL4	ARHGAP29	LDOC1	SMARCA2	ING4	EMCN	CDC42EP4	IL17RD	RGS5	SELENBP1	PCDH18	SLC20A2	CCDC80	PLEKHJ1	HOXB13	STAT2	ZBTB43	TRAK1	LAMC1	MEF2C	GJA3	FBXL20	NPC2	FSTL1	AFF1	SPARCL1	LMO2	KIAA1539	GNAI1
SABATES_COLORECTAL_ADENOMA_DN	http://www.broadinstitute.org/gsea/msigdb/cards/SABATES_COLORECTAL_ADENOMA_DN	CCL21	TSPAN7	GFRA3	RTN1	KNG1	GPNMB	NR5A2	ENPP6	SPINK2	MST1	ADCY2	PCDH19	TRAF3IP3	OGN	SIT1	CHRDL1	GREM2	EPHA7	ZG16	CDA	CD36	WSCD1	OSTBETA	TMEM140	MEIS1	WASF3	KIAA2022	PTN	PRKAA2	TEX11	GDPD2	GUCA2A	SCGN	IL6R	GHR	FN1	SLC17A4	CTSG	PI15	PDZK1	PTPRR	MFSD4	DOCK10	TPH1	CA1	FXYD1	FABP4	CYP3A4	CCL8	FAM107A	CP	BMP3	CLDN8	TUSC3	CCL13	PRIMA1	BMP5	CYTL1	RAB3B	USP2	RERG	CXCL13	NAP1L3	MCOLN2	PLP1	PLA2G12B	SFRP1	ARHGAP15	SIGLEC1	MFAP5	ABCG2	DUSP1	CD177	SCNN1B	TLR7	COLEC12	CLDN23	PKIB	ATP1A2	TTR	UNC5C	MS4A1	PCDH7	ABCA8	XKR4	SLC15A1	CLU	ANK2	NAALADL1	CLCA4	TMCC3	FCRL3	CA2	SCARA5	SCN9A	SLC4A4	SST	FAM5C	CHGB	FAM70A	KCNIP4	CDKN2B	TBC1D9	SCN7A	EDN3	SPINK5	SCG2	MS4A8B	NPY	IGF1	CA4	TNFRSF17	ANGPTL1	INSL5	CPB1	F13A1	TM6SF2	ABI3BP	VPREB3	ANPEP	FLRT2	OR51E2	FCRLA	SLC25A34	CR2	LMOD1	NDN	EPHA3	PCDH9	MEOX2	EFEMP1	GCG	NEUROD1	INSM1	DPT	CD37	CXCL12	MYOT	DPP10	CPM	DARC	LAMA1	SOX10	CNNM2	CES2	CDH19	SLC22A4	GPX3	VIP	CCL19	SLC26A3	L1CAM	LRRK2	SCNN1G	ASPN	MFAP4	PDE6A	AQP8	LRRN2	KCTD12	SYNPO2	OSR1	UGT2B17	MYLK	CHRNA1	CHODL	BCHE	CA7	LIFR	THRB	GPM6B	FAIM3	CD48	XPNPEP2	HSD3B2	AFF3	GUCA2B	SLC26A2	PAG1	TMEM171	NR3C1	CLEC3B	HAPLN1	CNN1	SETBP1	EDIL3	ALPI	RBM24	GPC6	MAF	FBLN1	CDKL1	EPB41L3	JAM2	AOC3	PLAC9	MAMDC2	GCNT2	SPIB	HSD17B2	NAP1L2	RSPO3	GLDN	PYY	CHAD	CCL5	SEMA6D	TNS1	TRPM6	SORCS1	CHGA	SV2B	CFH	DSEL	ADAMDEC1	FEV	SECTM1	MYH11	CPNE8	ASPA	LGALS2	PCK1	AMPD1	TMOD2	PNLIPRP2	RSPO2	MEP1B	CNTN4	FMN2	TMEM100	NRXN1	PDZD3	SLC6A19	AKAP12	PPY	RHOH	TP53INP2	ITIH5	CRYBA2	HOXD10
JAATINEN_HEMATOPOIETIC_STEM_CELL_DN	http://www.broadinstitute.org/gsea/msigdb/cards/JAATINEN_HEMATOPOIETIC_STEM_CELL_DN	SECTM1	CYP1B1	KRT1	LTF	CEBPD	PRF1	CCL5	FYB	TGFBR3	SGSH	TOB1	F13A1	IL10RA	KCTD12	KLRK1	MARCH2	GPR65	CXCL16	ALAS2	VCAN	MEGF9	PTGDR	SNCA	ITGB2	AQP3	CCL4	TFDP1	RBP7	MAN1C1	MMP9	PPBP	OLFM4	ZAP70	LGALS3	FAM46C	LRRN3	CD36	CD5	CLEC4A	MYL4	CD1D	PLXDC1	TXNIP	CTSH	LCK	HBZ	XCL1	NEXN	ANKRD9	GPR18	CX3CR1	SNTB2	NID1	NELL2	GIMAP4	CALD1	BLVRB	IL1RN	BCL11B	LBH	RHAG	GZMB	CHI3L1	RGS18	TMC5	IL7R	LILRA5	ITGAM	OLIG1	ARG1	CA1	TUBB1	ETS1	RORA	COTL1	SH2D1B	ITK	MS4A6A	GABARAPL1	FGR	KLRB1	CLEC7A	RASGRF2	CTSE	CTTN	TUBB2A	LEF1	ZER1	ODZ1	MPEG1	LDLRAP1	SERPINA1	BCL2L11	HCK	KLF1	NPL	NCF2	GZMK	ISG20	CTSB	CYP4F3	GYPA	DENND2D	IL18RAP	FCN1	TYROBP	TESC	IGSF6	MAL	CSTA	DOCK9	CD86	CD247	CAMK4	ARL4C	GZMH	IL13RA1	SELENBP1	QPCT	PCSK5	NKG7	TRAT1	STX11	KLF4	SLC14A1	XK	CD28	RTN1	SLC2A3	MMP8	TGFBI	CYBB	PF4	FCER1G	SAMD3	HBD	CITED2	RASGRP1	IL2RB	C5AR1	LGALS2	DOK2	FGL2	SLC4A1	SAMHD1	PIK3R5	FCGR2A	CD14	PSAP	CD163	S100A8	CD8A	CDK5R1	IL21R	THBS1	JAZF1	ZFP36L1	FPR1	MYBL1	BPGM	CST7	ANKRD55	SPON2	CD8B	UPP1	CDKN2D	ACSL6	PASK	CLEC10A	GZMA	CRISPLD2	CD2	TNFAIP3	CCR1	PYHIN1	CCR7	SULF2	CPVL	RGS1	IGF2R	IFI30	SERPINB2	FAM102A	S100A9	LY9	CMTM5	KLF2	PRKCA	CD27	EPHA4	VSIG1	CD3D	F5
WAMUNYOKOLI_OVARIAN_CANCER_LMP_UP	http://www.broadinstitute.org/gsea/msigdb/cards/WAMUNYOKOLI_OVARIAN_CANCER_LMP_UP	GMDS	EIF4G1	MLPH	JTB	ANKRD9	ACY1	SART1	ARPC5L	AURKAIP1	ICA1	ZGPAT	RABEP2	UQCRQ	MYO6	SURF6	FA2H	RNF126	MANSC1	FMO5	SRPK1	FLNB	FDFT1	MKNK2	CRB3	DNAJB2	TTLL12	C1GALT1	POR	EPHB4	GFPT1	TXN	TRAK1	BZW2	DBI	RALA	SLC35D2	RAB25	SMARCA4	RAB2A	TPT1	GTPBP6	TPM4	GSS	MUC1	ELF3	TRAF4	ABHD6	MRPL14	TUBA4A	ACTB	BAIAP2L1	SIRT7	RPS6KA1	STARD10	HDAC1	COX7A2	RRBP1	KLF5	HM13	TM9SF3	MPST	CLPTM1L	TTC22	NQO1	HIP1R	ABCC3	SLC35A3	EIF2B5	IQGAP2	CXXC5	ATP8B1	SERPINB1	LMAN2	ACAA1	MRPL41	FAM83H	NANS	MVP	ATP1B1	DYRK2	DOK4	MYO10	GSTK1	ARHGAP27	CC2D1A	CHMP1A	TOP1	MRPS18A	CANT1	PSMB10	VPS37B	TMEM129	PLAC8	CAMK2N1	EHF	GPR160	HSP90AA1	GALE	DOHH	ST14	BDP1	AGR2	PLEKHH1	CHPT1	CCND1	PLEKHJ1	FXYD3	LSM7	MARVELD2	TACSTD2	EDF1	ABHD11	DDAH1	EFHD2	BACE2	TSPAN8	PACSIN2	IER3	FAM100B	PREP	TEX264	IL20RA	TMEM30B	IMPA2	TOX3	AGR3	TNIP2	ALAS1	ARRDC1	DNAJA4	SGPP2	TJP3	STYK1	POP7	AKR1C3	ABCD3	RPS27L	IFI27	TMEM63A	GIPC1	HDLBP	BAG1	FUT2	COX6A1	ETFB	TMEM125	TMEM62	MFSD9	CHMP4C	PSD4	PLS1	GOLGA2	NET1	SFN	SCAMP2	HPGD	CTSE	OVOL2	SH3KBP1	TNIP1	ACBD5	S100A6	MRPL52	KRTCAP3	GRTP1	SLC2A10	BPHL	RASEF	GALNT7	CDC42EP5	AACS	TOMM40	USMG5	VSIG2	B3GNT5	EBP	ZNRD1	LZIC	BSPRY	FOXQ1	CD59	DHTKD1	GNA11	TSTA3	MGLL	CCDC107	GSTP1	ZMYND8	EIF5B	KDELR2	NADSYN1	SYTL2	SH3BGRL2	RALY	ARRDC2	ERBB3	F11R	TRAPPC5	LRRC8B	TALDO1	GALNT4	CIB1	NOSIP	LLGL2	TNFSF10	AKAP13	CTBP2	TMC5	UNC5CL	CEBPZ	RNF128	EPS8L2	GALNT3	PPAP2C	DNTTIP2	BTBD3	TMC6	HMGB1
COLDREN_GEFITINIB_RESISTANCE_DN	http://www.broadinstitute.org/gsea/msigdb/cards/COLDREN_GEFITINIB_RESISTANCE_DN	ST14	ERBB3	SYTL5	TMEM30B	ATP2C2	FGD4	EPS8L1	CAB39	LGALS9	LIPH	EPS8L2	KCNMB4	WEE1	CLDN9	MYO6	LAD1	GPR160	ENPP5	ATPIF1	GPR110	TMPRSS4	GRAMD1C	DDR1	TMEM125	STARD10	VAMP8	GAB1	PIK3IP1	OVOL1	DOK7	SLC2A12	PEG10	WFDC3	RNF141	MYH14	CCNG2	S100A16	CST6	MAL2	STAP2	OCLN	SPINT1	SLC35A3	SH3YL1	CDH1	CDS1	KRT15	STK39	REPS2	WDFY1	CCDC115	CDC42	ZNF43	GALNT3	SLC44A3	LMO7	TJP3	KIAA1244	TJP2	LIMA1	LRG1	RASEF	EMB	BIK	SVIL	MYO1D	TMC5	ENDOD1	EPHA1	ZDHHC21	SRCAP	MLF1IP	KLK6	FAM84B	B3GNT3	SH3BGRL2	AP1M2	ADK	HSD17B7	HMGCL	SCEL	UNC13D	ITGB6	PDE5A	PRRG2	GRHL2	FRMD4B	ERP27	MPP7	CCDC57	KIAA1522	RAB25	RHOD	NPNT	SPINK2	PRRG4	PRSS22	RAB11FIP4	TTC22	FGFBP1	TMEM54	GUCY1B3	ELF3	AIG1	MAPK13	ADAM28	ZIK1	TBC1D8B	LAMC2	IRF6	CNKSR1	OVOL2	ARHGDIB	GUK1	LNX1	AGR2	S100A14	EPPK1	SRPX2	IKZF2	ELMO3	CYP2J2	CGN	GRHL3	PSD4	CDH3	COBLL1	TMEM40	TMEM45B	EXPH5	PPL	ZMYM6	MARVELD3	HS3ST1	MBOAT1	ACPP	SYTL1	PRKCD	DAPP1	LSR	KLC3	TSPAN1	VAV3	TACSTD2	MST1R	PRSS8	TMEM123	EPN3	BLNK	KRT19	AIM1	PLEKHF2	SAMD12	ANXA9	GCA	SERPINB5	ENPP4	SLC1A1	COMT	GPR87	RAB38	ANKRD22	KALRN	AKTIP	PVRL4	ZNF91	GRHL1	FXYD3	SMPDL3B	FAM110A	SESTD1	SCAMP2	USP44	PITPNM3	GCNT2	PTK6	EHF	ALDH1A3	RIPK4	FOXA1	FAM3C	CLDN7	BSPRY	TMC4	SPTLC3	GNAS	CLDN4	DST	PLEKHA7
DELYS_THYROID_CANCER_DN	http://www.broadinstitute.org/gsea/msigdb/cards/DELYS_THYROID_CANCER_DN	ARL4A	PLA2G7	TAL1	CLCNKB	RGS16	PLA2R1	SGCD	ITIH5	ZFPM2	GAS1	ZFP36L2	ITM2A	HLF	IQGAP2	EPB41L3	FBLN1	SLC14A1	ROR2	MYOC	CTH	DPP6	SH3BGR	SETBP1	MATN2	SYNE1	CHRDL1	ALDH7A1	FGL2	SH3BP5	CDC42EP2	TLE1	GDF10	ALDH4A1	ALDH6A1	WWOX	KIT	DPT	TNXB	GRB14	GNA14	MEIS2	COL9A3	EMCN	RPS6KA5	FXYD6	KCNAB1	GSTM3	GHR	FLRT2	BUD31	RYR2	HGD	DNASE1L3	EPHA3	EGR2	PRKX	TGFBR3	SLC38A1	TNFAIP8	IRS1	DLG2	UCHL5	GCAT	ALDH2	JUN	CLDN5	HSD17B3	ID4	LRP1B	FHL1	PLN	SLC26A4	MYCN	LIPG	EDN3	TRAPPC6A	TNFRSF11B	FCGBP	PRKCQ	SPTBN1	ID3	FEZ1	HSPA12A	RGS17	PGCP	CA4	FOS	TFPI	SLC4A4	FGF13	GPC3	LRP2	GNG11	EYA2	MTMR4	PLCH1	MEOX2	SEMA3D	CSRP2	TOB1	NCAM1	APOD	EML1	TSPAN7	CPNE3	GLDC	PTN	OGN	CDH16	KCNK2	FBLN5	PHYH	FMOD	P2RY14	SLC25A15	LIFR	PROM1	NRN1	FOSB	FMO2	NDRG4	ADD3	NEB	FXYD1	ALDH1A1	CXCL12	LMO2	SNTA1	PRKACB	IER2	PRPSAP1	PDE10A	DNAJB4	WASF3	MDM1	TBC1D4	RGNEF	DIO2	DIO1	RELN	CD36	NUP62CL	SORBS2	SLC16A2	TPO	MPPED2	SDC2	CLMN	ITPR1	ALDH1A2	CXCR7	MGP	TEK	ASGR1	ESRRG	CYBRD1	CCL21	AOX1	CITED2	WFS1	TSC22D3	STARD13	AKAP12	HHEX	LTF	NUCB2	CRYAB	CYR61	BMP2	SFRP1	LIMK2	ELMO1	FOXJ1	PAX8	GFRA2	COPZ2	GNAI1	FMO1	PCLO	IGF2	EGR1	AOC3	FGFR2	MT1E	BZRAP1	TLE4	SALL2	FAAH	ALDH1B1	SORD	DCN	NPR1	CASQ2	CLCNKA	SRPX	LDB2	FOLR1	TNFSF10	CRABP1	LAMA2	ENPP1	ZDHHC11	SLC1A1	ASPH	BCL2
CHIARADONNA_NEOPLASTIC_TRANSFORMATION_KRAS_DN	http://www.broadinstitute.org/gsea/msigdb/cards/CHIARADONNA_NEOPLASTIC_TRANSFORMATION_KRAS_DN	S100A13	RBMS2	SPTBN1	RNASE4	SLCO3A1	CD9	SH3D19	RNPEPL1	FOXP1	SEMA3C	ATP11A	WWP2	CD151	AMOTL2	TP53INP2	COL11A1	RECK	TIMP3	SEC61B	SPTAN1	FZD2	PRSS23	TMEM159	ELN	GUK1	DGCR2	NMT1	IFI35	NRBP2	COL5A1	PLAC8	SLC1A5	CCDC80	TSPAN4	EPHX1	COPZ2	CTDSP2	CDKL2	AKAP12	IFI30	CITED2	MAN2B1	CRTAP	LASP1	TCF7L1	ENO3	FHL1	GAS1	GRK5	CHFR	CRLF1	NOTCH1	HIST1H2BC	BMP8A	TM2D2	ABLIM1	GRB10	TUBB2A	VAMP5	NUPR1	TNXB	PFKP	AQP1	SLC39A3	TMEM66	PER1	GSTM1	PAPSS2	COQ9	PHYH	KLF2	FBN1	KAZALD1	SESN1	SAMHD1	VDR	SLC4A3	JUP	SEC14L1	SLC38A4	GSN	TOB1	SLPI	MSLN	CALML4	SRI	EBF3	COL1A2	COL1A1	SMAD6	INSIG1	MAP1LC3B	SOCS3	SNX10	LLGL2	NDRG4	PSTPIP1	APP	PCOLCE	FKBP10	INPP5A	DHRS3	ID3	TRIM47	LGALS9	ATF3	ITGB5	IL6ST	ALDH1A1	DUSP1	DDR1	LPL	TMEM45A	DHRS7	SHROOM3	PEF1	FSTL1	COL5A2	ARL2BP	COL4A2	FOS	EMP2	PLTP	CTGF	HOXA2	FAM101B	LAMB2	SLC29A1	CCDC6	ST3GAL5	COL4A5	ISG15	RAB11FIP5	MFAP5	ADM	STK10	PMP22	ASAH1
GAUSSMANN_MLL_AF4_FUSION_TARGETS_F_UP	http://www.broadinstitute.org/gsea/msigdb/cards/GAUSSMANN_MLL_AF4_FUSION_TARGETS_F_UP	S100A16	LOX	ENY2	DNASE2	EGFR	SLC16A4	ABLIM1	GAS6	PIK3IP1	FAM43A	TNFRSF11B	S100A13	TEK	COL6A1	LPHN3	MFAP2	SPPL2A	TTC30B	SCARA3	CACNA1G	OLFML3	NUAK1	OTOR	PSTPIP2	OR51B2	FBLN1	PCTP	PLEKHA6	PCDHB15	MFAP5	PLCE1	BTN1A1	ACTG2	IFI44	CASP12	SYNPO	SNTA1	SLC7A2	RBM26	WNK2	TMEM176B	TOX	PDGFB	PLCG2	CLMN	DAB2	AFAP1L2	GSTM2	BMPER	ISG15	C1QTNF1	DECR1	TMEM173	SDF4	CLIP4	LIFR	ATP8B4	FST	NDRG4	PTP4A3	AUTS2	LGALS3BP	LRRCC1	CX3CL1	FCGRT	YPEL2	GSTT1	SLC1A3	MEG3	PIR	GAS1	OPTC	PCID2	IL17RD	JHDM1D	EPHA4	ECM1	SEPP1	FEZ1	ARFGAP3	RRAD	TP53INP1	OSMR	CAST	ZFP36L1	BTG2	GPR126	LTBP2	CTSH	NPR3	PCNX	MME	TMEM154	GPC4	TGFB3	CARD10	TCP11L2	COL3A1	FGF5	F2RL1	FHOD3	MAPK12	RCBTB2	ADAMTS4	ZFAND5	SCN3A	TLR1	MAP3K8	LDB3	PCDHB11	LDHB	EMILIN2	TTLL7	IL4R	CSAD	EPN3	RNF150	PLAC9	CDA	MATN2	OGN	LMO7	PLAT	PRICKLE1	HS6ST2	CEBPD	DKK3	SERPINB1	NFKBIZ	CNP	ECHDC2	IL18	GJB3	ARSB	ST3GAL5	PLXDC2	TDRD3	ARHGAP28	RGS4	NT5E	GM2A	TLE2	DYSF	JARID2	OSR1	ADAMTSL4	ZNF398	LHX9	LY6E	SKAP2	SPRY1	NSD1	ADAMTS2	FMOD	TMEM141	IFIH1	C1R	TMEM30A	PNRC1	AHR	LGALS9	BMP4	SSBP4	KLHL30	NR4A3	COL6A2	ZNF185	ARHGEF3	TMEM176A	CNN1
GAUSSMANN_MLL_AF4_FUSION_TARGETS_G_UP	http://www.broadinstitute.org/gsea/msigdb/cards/GAUSSMANN_MLL_AF4_FUSION_TARGETS_G_UP	LYPD6	UBD	ST6GALNAC2	SMG6	FAM49A	ROR2	POU3F2	CTNND2	HIST2H3C	PHYHD1	SIX2	TNIP2	MXRA8	SYT13	PEG10	DAAM2	PTPN5	PDZK1IP1	CD48	ANKDD1B	PLP2	CHD1L	LY6G6C	TSLP	D4S234E	TMEM59L	ABTB1	MFHAS1	RAB38	UBE2L6	ADAM8	GDPD2	LRAT	EMB	ZPBP	SYT11	IAH1	ZBTB1	AGPS	IGF1	RAPGEF3	NFIB	CCBL1	CBR1	P2RX5	HSD17B11	NCALD	GAP43	SPIRE1	POLQ	UBL3	TSHZ1	EIF2S1	MRGPRF	GNG4	SEL1L2	ALDH6A1	ANP32A	NOV	LIN7B	OSR2	RNF122	ADH1C	C1QTNF6	C1QTNF5	LRRC8A	PRMT7	IQCJ	CD40	IL17RE	ANG	B3GNT6	MPPED2	LPIN3	NUDT14	SLC26A2	EGR2	CSTF2T	TNFRSF25	APP	GPR162	VDR	CRTAM	PALLD	CEBPA	COG5	DUSP27	EMID1	TMED6	METAP2	ITIH2	PRKG1	NIPA1	REG1B	MGST2	DEFB130	ACTA2	NEGR1	SORCS1	DUSP22	RELN	ASCC1	CHGB	PTPRO	BMF	NDN	CYP1B1	PDK2	SELP	SUB1	FBN2	UCHL1	NFX1	ABL1	MGLL	PRPF38A	THBS1	ANGPT1	RSU1	VTA1	ATG7	PDCL	OPRM1	CYP2F1	TMCO2	ARHGEF17	SYTL2	ATP9A	SLC35D3	SESN3	SRPK3	SNAPC3	SF3B14	AGR2	PAQR5	CEL	SPON2	EBF3	ST18	DOCK10	AQP5	DOCK8	GABRE	FBXO32	TMSB10	UBAP2	LRRC49	ANLN	TMEM53	UROC1	FCRLA	NANOG	EGFL7	BAZ2B	BBS7	TMEM144	SH2D5	MFRP	ST8SIA5	MAPT	TTC3	CHODL	ARID5B	IQUB	MUC16	PTPN3	EPB41	PDZD11	IRAK4	C3	RBP1	SCUBE2	PHF14	FOXQ1	NFYC	RAMP3	NPVF	EYA3	CLCN5	DHH	REP15	SPARCL1	MMP10	DHRS3	PRDM6	FOXJ1	RAI14	UBL4B	ZSWIM7	MUSTN1	EPHA7	KIAA1704	NF1	TRIP11	CRMP1
MCBRYAN_PUBERTAL_BREAST_3_4WK_UP	http://www.broadinstitute.org/gsea/msigdb/cards/MCBRYAN_PUBERTAL_BREAST_3_4WK_UP	CLDN10	LRRK1	MAFB	KRT18	FAM84A	DNM1	ABCC3	SLC2A5	CEACAM1	CITED1	ETS2	TJP2	CDCP1	CXCL14	COPS2	TGIF1	EGR2	ALDOC	CYB5R3	KCNB1	ATP8A1	TFAP2C	SIAH2	APOC2	P2RX5	GAS1	CYR61	FOXA1	EFEMP1	ID4	LGALS3	HAL	STC2	FN1	TRPS1	ELOVL6	CDH5	EDNRA	NGFRAP1	GYS2	CD55	SFRP1	PDK1	TEAD2	SC5DL	BASP1	LIPG	PERP	FXYD3	MYH11	COL8A1	KIAA1522	RAB27B	UNC119	MOSC1	BMP1	GATA3	LCN2	TSPAN8	TMEM56	DLAT	BTN1A1	WWC1	PTPN14	TMPRSS2	PHLDA1	RASSF3	MTCH2	LY6D	PRPF19	RUNX1	KRT8	TACSTD2	SOX9	GAB1	TNFRSF12A	RNF149	TUG1	GPR133	RASSF2	RAD51AP1	GABRP	ST14	EHF	MFGE8	FGF13	TMEM2	SLC15A2	HDAC11	TMEM79	SGTB	CARHSP1	PRKCE	TNC	IGFBP2	WFDC2	COL16A1	HSPB8	CSPG4	SDC1	ELF5	MRC2	SLC25A35	FSCN1	COMT	MAPK8IP1	LRP5	CABLES1	NFE2L3	CYP2D6	MYB	CLU	PI16	LALBA	PROM2	IGJ	GM2A	AQP5	ATP6V0A1	ACLY	GSTA3	FBXO32	LTF	DNAJC12	PADI2	FGG	TMEM109	SRPX2	DSP	ATP6V1B1	GADD45A	GABARAPL1	ANKH	ITFG1	OGT	IRX2	TMEM51	COL9A1	CDKN2B	SLC12A2	INHBB	PEAR1	PRKACB	SLC39A8	SPP1	KRT14	CDH1	PTPN5	CRK	GSN	KRT19	SOX13	TGFB3	HK1	GALC	GRHL1	CLDN3	IRX3	SOCS6	MKRN1	MMP14	TIE1	MLPH	MUC15	CSN1S1	HSD11B1	CNN1	ADM	SLC25A24	TFCP2L1	ATP1A3	FZD1	KRT7	DBP	SPRR1A	HAS2	PLK2	KIT	CD248	GMPR	SHROOM3	LIMA1	EPDR1	TMEM45B	SCD	PTPLAD2	ACACA	PTN	CHI3L1	CSN3	GJA1	IRF6	FADS2	HLA-DRB1
MCBRYAN_PUBERTAL_BREAST_4_5WK_UP	http://www.broadinstitute.org/gsea/msigdb/cards/MCBRYAN_PUBERTAL_BREAST_4_5WK_UP	RPL5	SDC1	ABCC3	MARCKSL1	PIAS3	FIP1L1	TMED3	GAS1	FOLR1	SLC2A1	PLA2G7	HLA-DRB1	INHBB	MARK1	ACTG2	ARHGEF3	KIAA1324	GALNT3	ACTA2	STC2	PLAC8	CD9	ARG2	LTF	EMB	TNC	DSP	FXYD3	CLDN3	IGFBP2	DDR1	CAPG	GRHL2	CNN3	RPS10	CHI3L1	SDC4	RIPK4	TPBG	CNTD1	KIF22	NPR3	KRT18	NFKB2	ERBB3	CSN1S1	PALLD	WFDC2	ALDH1A1	SLC39A6	CXCL14	SESN3	ERRFI1	PDLIM4	DUSP6	CALD1	SYNPO	LY6D	TGFB3	STARD10	KRT14	GDPD1	WNT2	THBS1	BCL6	PLEKHB1	SOX9	TNFAIP2	CITED1	CLDN4	NHSL1	PTPRK	CDCP1	TMEM2	WWC1	BTN1A1	HN1	SLC44A2	HEBP2	NXN	NGFRAP1	RAB17	ELF5	POF1B	GZMA	TEAD2	COL9A1	ATP1A3	TRPS1	KRT7	SPON1	ID4	CLDN10	CLDN8	HTRA1	KCNK1	PROM1	CPT1A	TLE3	BSPRY	MAFB	MFGE8	FN1	KIAA0947	IRX5	PDZK1IP1	VASN	FGFR2	VWF	TMEM40	TMEM56	CYB561	TMEM158	IGFBP6	PLAT	MDK	BOC	APOD	CNTN1	TNFRSF12A	SCIN	SLPI	PFN2	PREB	TNFAIP6	RPL22	WDR43	INADL	COTL1	ALDOC	PLK2	ISYNA1	DKK3	CDH1	PAWR	TFAP2C	PTN	STAMBPL1	SPINT1	GATA3	TGM2	RPS21	IRX3	FOXA1	ATP2C1	IRAK1	COL16A1	RUNX1	F2R	PROM2	MUC15	ENAH	THBS2	FAM134B	TTPA	HEY1	ATP6V1B1	EFCAB4A	LCN2	SOX4	PTX3	CAP1	RPL37A	SERPINB5	GAS6	PRLR	SFXN3	TMEM30B	CSN2	EHF	LALBA	LAD1	SAT1	FOS	TSPAN8	PPAP2C	KRT8	DUSP16	FBXO32	IRX2	CNN1	IRF6	ZNF704	PDLIM2	INMT	IMPDH2	COL7A1	F3	GIPC2	ID2	CD14	FXYD2	ATP1A1	AREG	NFIL3	CEACAM1	PERP	TGIF1	CDH11	CTSE	DPYSL3	MYB	PADI2	RND3	GSTA3	CCK	MANSC1	SERPINB11	UPK3A	TIMP1	ATPIF1	RAB25	ARHGAP21	IL33	MBOAT1	TRMT1	TACSTD2	SHROOM3	JUN	SPNS2	OCLN	TMPRSS2	ST14	RNF128	ADAMTS5	CLDN7	FIGN	AQP5	HDAC11	FEN1	SPP1	VCAN	SPINT2	SFRP1	KRT19	BEX1	TUBA4A	CSN3	EGR2	FZD6	MMD2	RBP1	SLCO2A1	SPON2	IRX1	MKRN1
HAMAI_APOPTOSIS_VIA_TRAIL_DN	http://www.broadinstitute.org/gsea/msigdb/cards/HAMAI_APOPTOSIS_VIA_TRAIL_DN	PCDHB2	PRDM13	SLC27A5	GFOD1	TNNT1	CFD	SERPINB1	NOL3	GDF15	KISS1R	DEF6	ADA	MDK	SLC1A5	FZD9	TNNI3	TERT	TRIM46	PYCR1	FBLN1	GRIN1	PACSIN3	ALDOC	H1FX	SAC3D1	VASP	MAGEE1	SLCO4A1	PHLDA2	HIST1H2BB	KIAA0182	BLCAP	CCL19	PTPRF	ANGPTL4	SSTR2	MYBPC2	ISYNA1	FHOD1	CHMP1A	SLC39A4	ICAM1	EFNA1	KLF2	MTA1	OSCAR	HOXB9	PPP1R14A	TAGLN2	TRIM16	SPHK1	LHPP	SOX4	KLK6	FOXB1	APOE	NLE1	PARD6G	MAOA	PLEKHH3	ARRB1	SPON2	BRSK1	UTS2R	IL4R	ATCAY	KYNU	TMEM121	ADRA2C	KCNG1	FOXF2	GTPBP3	CXCR3	ECHDC3	CD19	DHRS2	CACNA1E	SH3GL3	HIST1H2AE	SGSH	ASB2	ZNF688	STEAP3	SERPINH1	IL24	SLC15A3	NR1H3	ERF	STX6	JUN	POLR3E	ZSCAN10	TMEM45A	PLAUR	TXNIP	FXYD5	EPS8L1	MAPK8IP2	SEZ6L2	FZD5	STK16	SUV420H2	GALC	CDC34	SH3BP1	SNAPC2	COL6A1	PCK2	PGAM2	UBIAD1	TWIST2	LIMD2	NMB	PLTP	F12	SMARCD2	GRWD1	FZR1	SCLY	MRPL2	IMPDH1	ISG15	RPP25	UCHL1	RPS6KA1	SYNGR4	FSTL3	TSC22D4	DDAH2	SFRP1	BARX1	CDH2	CYBA	LRRC14	TRAF4	SHC1	S100A3	SLC29A1	TIMP3	HEYL	HTR1A	BCL3	PCDH11Y	EMILIN1	FOXD2	HIF1A	ERBB2	CISH	SLC5A6	VAV3	SLC16A5	NRAP	IFITM2	ZNF329	CCDC85B	CCKBR	KCNA5	TRPM4
PEREZ_TP63_TARGETS	http://www.broadinstitute.org/gsea/msigdb/cards/PEREZ_TP63_TARGETS	RORA	SYNE2	TMEM63A	ZNF750	RPP25	ST3GAL1	LONRF3	TAF3	CITED1	INSR	ASS1	KLK15	LINGO1	TP53INP2	FZD1	IL17RB	IL1RN	SLC16A14	HSD11B2	GFPT2	EPHB3	MARCH3	GNA11	HSPA1L	RASGRP1	NXF1	TCFL5	HS6ST3	CRYBA2	LBH	FRYL	CDKN1C	APC2	KLHL21	APAF1	EGR1	WFDC5	MICALL2	TTLL5	MYLIP	RASEF	FRY	SLC35E1	DLG4	PRKCH	CDC42EP4	TMCC1	NDRG1	VDR	STAR	DNAJA4	SPATA13	MGEA5	MAN1C1	RUNX3	METRNL	JAG1	ULK1	ABHD6	PBX2	BTBD11	SAP30L	HEY2	NLRP1	NTN1	SUV420H2	PGF	EPHA4	SHC4	ELAVL3	GRHL3	COL27A1	FOXP4	CNNM4	ACVR1C	KCNJ12	SEMA4D	CRAMP1L	ANGPTL2	MAF	IGF1R	PALMD	KSR1	SEMA6D	RBP7	PCYT2	COL1A1	MAFB	MKX	SLC35E4	AUTS2	CRYAB	RET	NOTCH3	SLIT2	RHOB	ARHGEF17	GKAP1	TACC1	FAM129A	PAK6	EVPL	QKI	PLCD1	FAM43A	COL18A1	SOCS3	HSPH1	ST8SIA2	ELMOD1	ARRB1	CXCR3	KISS1R	AQP3	HSPB1	SHANK3	SERINC5	FGF18	ATP11A	IHH	FAM105A	EPPK1	TNRC6C	KIAA1644	PTX3	EGR2	ADCY1	OXTR	KIAA1199	CAPN3	KCNH2	GALR2	BCL2L11	EPB41L3	NGFR	ARHGEF6	KIT	KIAA1244	ARID1B	GP1BB	RBM38	NUAK1	MX1	HIC2	NPTX1	RAB11FIP1	BIK	STK40	SLC39A8	WNT7B	RCOR2	CGNL1	LAMP3	BCOR	PRSS33	IGFBP3	FAM132B	SLC6A2	HIST1H2BG	CASZ1	CXCL14	CRISPLD2	SEZ6L2	FOXN3	PCSK5	TLE1	EFHD1	PGAP1	ARG2	DHRS3	CABP7	LMO2	CX3CL1	GRTP1	NEFL	SLC4A11	ZNF436	PPP1R16B	SMAD6	TUFT1	ARX	ZNRF3	GPR37	ULBP1	FOXF1	LUZP1	SMAD7	DEDD2	PDE4DIP	PSD	CACHD1	FAM46C	ID2	PPL	COL8A2	KHDRBS3	VASN	KCNK3	RASGRP2	SEPP1	ID4	SMAD9	CNKSR3	PPP3CC	GRK5	DLC1	INHBB	ABCF2	ZFPM1	PPP1R13B	UNC5B	ADAMTS10	DIO3	RAB3IP	TSC22D3	KLHL29	RAB11FIP3	DGAT2	SASH1	ZSWIM6	TNPO2	DOK4	EPB41L5	WNT5B	CKB	GABBR2	BLMH	SOX8	DFNB31	LIMS2	TM7SF2	GABRE	REG3A	CLU	RHEB	IFIT3	ABCB9	SIPA1L2	S100A3	DPF1	PROC	HR	PPAP2B	CYP11B2	PPP2R2C	ZIC2	COL9A3	STOX2	DLX2	IRX5	MOXD1	SOBP	RASSF5	PLA2G4F	REEP1	TSHZ3	SUSD2	MXD1	PTPRJ	CLIC3	HUNK	ZKSCAN2	SYNJ2	CHST2	MEGF6	RAB11FIP4	GLIS2	EGR4	OVOL1	CYGB	AIPL1	JHDM1D	GMCL1	ITSN2	TRIM8	ARHGAP26	CFB	DPYSL4	FOLR2	ACSL1	AVIL	CLDN6	LY6D	GATA6	FOXF2	HEY1	ZFYVE1	TAF5	PLCXD2	BMP2	NFATC1	TEX15	EFNA3	GPT2	TOX	CADM4	LGALS2	FGF13	NPPC	BAMBI	PLEKHG5	RTN4R
PEREZ_TP53_AND_TP63_TARGETS	http://www.broadinstitute.org/gsea/msigdb/cards/PEREZ_TP53_AND_TP63_TARGETS	CKB	RORA	RTN4R	VASN	SLIT2	ABHD6	PLCXD2	NGFR	HSD11B2	ZNF750	MICALL2	COL9A3	GRK5	DFNB31	PCSK5	RAB11FIP3	TACC1	CITED1	MYLIP	PPAP2B	CDKN1C	DHRS3	CRYAB	SPATA13	HIC2	CABP7	ARHGEF6	ST8SIA2	SUSD2	ZNF436	MAN1C1	CAPN3	GALR2	RASSF5	NLRP1	EGR1	CASZ1	KISS1R	EPPK1	FGF18	HR	SLC35E4	TAF3	RHOB	TRIM8	MARCH3	FOXP4	IGFBP3	ITSN2	PPP1R16B	WNT7B	STOX2	FAM105A	FAM46C	REEP1	HUNK	BMP2	MOXD1	SASH1	TMEM63A	TUFT1	INSR	PPP1R13B	LBH	TAF5	ULK1	METRNL	IGF1R	NEFL	ARID1B	FAM132B	APC2	NTN1	CHST2	BLMH	BCOR	ZIC2	HIST1H2BG	PALMD	EGR2	ARX	BIK	ID4	KCNJ12	CRISPLD2	IRX5	ID2	MEGF6	ARG2	FZD1	SMAD9	FAM43A	CNKSR3	ZFYVE1	SHC4	TOX	PTPRJ	VDR	MX1	MGEA5	WFDC5	NPPC	GRHL3	PLCD1	SOX8	FRY	SIPA1L2	SHANK3	GABRE	SEMA4D	AQP3	ARHGEF17	PAK6	PGF	IHH	CNNM4	KCNK3	ARRB1	CXCL14	KIAA1644	MAF	APAF1	FGF13	NUAK1	RET	RBM38	RBP7	BTBD11	STAR	GRTP1	COL18A1	CRAMP1L	EPB41L3	BAMBI	BCL2L11	PGAP1	SMAD6	FOXF2	GPR37	KSR1	TM7SF2	MAFB	EVPL	GLIS2	FOXF1	COL27A1	RAB11FIP4	GMCL1	SLC4A11	SLC16A14	NOTCH3	RASGRP1	SEPP1	KLHL21	UNC5B	TSC22D3	DPYSL4	RASEF	PTX3	PPP2R2C	ZSWIM6	RAB11FIP1	LY6D	SERINC5	GNA11	LONRF3	SMAD7	CGNL1	ADCY1	ELMOD1	AUTS2	DOK4	CX3CL1	NPTX1	TNRC6C	EPHB3	GPT2	DEDD2
SHETH_LIVER_CANCER_VS_TXNIP_LOSS_PAM4	http://www.broadinstitute.org/gsea/msigdb/cards/SHETH_LIVER_CANCER_VS_TXNIP_LOSS_PAM4	CORIN	CHPT1	GAS1	BHMT2	SLC16A2	ZNF35	ATG5	TERF2IP	CHCHD7	CLEC4G	MKRN1	REPIN1	CKMT2	ABHD3	CD40LG	SERPINE2	ASL	HMGCS2	PBLD	CLEC4F	PDE9A	BAAT	ACYP1	GLO1	SLC47A1	RGS5	CYP2F1	KIF1B	SERPINB1	EFEMP1	NDRG2	MBL2	AGXT	KCNK5	MAST3	CYP8B1	GPM6A	SOCS7	SLC26A3	STAB2	DDC	GHR	PRLR	SPPL2B	HAAO	ACADSB	PDK1	HACL1	INMT	COQ3	ETHE1	STK19	NGFR	PAICS	OTC	GDI2	PTPRO	DPYD	CYP46A1	HAGH	RECK	G6PC	ATP11A	MDH1	MCART1	CA3	TGFBI	CSRP3	AADAT	CCNF	PCOLCE2	DPYS	TMEM63A	MCM10	IL1RAP	CD3E	CYP4F12	SOD3	IMMP2L	AKR1D1	RAB3A	GSTK1	CD1D	CRYAB	SYNE2	RBBP9	SUSD4	LAMP2	SARDH	GLYAT	DCT	RDH16	SCNN1A	BAD	HIBADH	GCDH	DCXR	CLOCK	PLXNC1	CNGA2	PLEKHB1	BLMH	LECT1	ACSS2	FZD9	TSPYL4	DSCAML1	IGF1	GAS2	HTATSF1	CYP2D6	FCN1	GFER	DMGDH	ACSL1	UGT3A2	PNKD	GCH1	SLC27A5	CXCL12	ATAD3A	QDPR	CYP4V2	EPHX2	S100A1	SLC2A5	PRKAG2	SLC22A7	GABRE	SPDEF	CACNA1E	BHMT	PECR	TEX12	IGFBP5	PTPRD	ACAD8	GNMT	EPDR1	SLC10A1	LEAP2	CLCN2	DCN	NDN	NTN1	GABARAPL1	ABAT	TGFB3	HEMK1	HOXC9	NR1I3	NAT2	SUFU	CBS	ZEB2	DNASE1L3	ABCC6	CUTC	ADH4	GDF2	PCCA	MPDZ	DENND1A	IDH1	SULT1B1	SRR	L2HGDH	SUCLG2	CFHR1	HPGD	ARHGAP6	ACCN5	GPX1	SIRT3	UPP2	TRAF3IP2	CTH	UGT2A3	SUOX	CLPX	ENPEP	PARK7	ADHFE1	OLIG1	AGMAT	TK1	DDX49	SHROOM1	GABRA1	TTYH1	MAGIX	HEBP1	KIFC2	DLEU2	SLC22A9	AASS	ALDH8A1	GDF10	NR1H4	NR2F2	GSTO1	BAG4	ABCB10	AHCY	HSD17B8	AANAT	GOT1	SEPW1	MSI2	EDNRA	CLEC3B	TCF21	TSHB	ACAT1	PMPCB	MUSTN1	ST5	MASP1	TPRKB	SLC6A12	CA1	CALCRL	CD163	ABI3BP	TIMM9	KCNQ5	ALDH9A1	ADAMDEC1	ALDH6A1	TBC1D8	NDUFB9	GDPD3	CTNNBL1
RICKMAN_METASTASIS_DN	http://www.broadinstitute.org/gsea/msigdb/cards/RICKMAN_METASTASIS_DN	FAM53B	CLK3	ITGB4	RXRA	SLAMF8	BICD2	TNFAIP8	BCL2L1	TFEB	BTBD2	RHOV	ATP2B4	DST	NAT6	FARSA	PSD4	GNA15	LMNA	CD44	GUK1	RHOF	GTPBP1	SFN	GAS2L1	FOSL2	MAP2K7	STXBP2	KRT17	PAFAH1B2	IRF6	ATP5D	SH3BGRL3	AP3D1	SPI1	FLOT2	MMP28	GFOD1	GIPC1	PTK2B	VASP	TAGLN2	MAP2K2	GJB3	MAPK11	ENDOG	TBC1D10A	AHNAK2	PVRL1	RNF126	MEF2D	RBM34	PRF1	ACTR3	TPM4	TXN	SDC1	TRAFD1	RPS6KA4	SLC16A3	DOK2	HRAS	MIER2	PPP2R1B	UBAP2L	CASP1	MYCL1	KEAP1	BAP1	KLF13	SLC27A3	BCR	TOM1L2	PERP	PDLIM1	TAP1	CORO1C	PKP3	SCAMP2	PRDX2	HK1	PITPNM3	SH3GL1	CARM1	ATP6V1B2	FCER1G	HN1	ZBTB7A	RHOA	BAIAP2	SGMS1	TBC1D2	IFI16	PKM2	ASNA1	PALMD	NAV1	KCNK1	IL18	LRRC8A	TSPO	ADAMTSL4	NDRG1	TNFSF9	PTGIR	MPDU1	PTGS2	CD177	EPPK1	SLC6A8	ATG4D	THOP1	KIAA1522	TRIM29	ALS2CL	IL18BP	RNH1	A4GALT	FXYD3	SPRR1B	MTUS1	BAK1	DENND1A	ZBTB7B	LY6D	MUC1	RGS14	ZNF750	CD300LF	AVPI1	MAPKAPK2	RHOG	TBC1D22A	SGPL1	EHBP1L1	PHLDA3	ARHGEF12	RASSF5	IFITM1	ADCY7	NLRP1	TNPO2	ARF1	LCP2	STARD10	CENPT	COX6B2	BSG	S100A14	FLYWCH1	DUSP7	HES7	IGSF3	PVRL4	PRRG4	MALL	DSC3	PKP1	OSTF1	ZAP70	GBP2	NLRC5	AMPD3	MKNK2	RDX	HSD17B1	PML	EPB49	DSG3	PRIC285	CAMKK2	ST6GALNAC4	PROM2	PAX8	CDCP1	FZR1	MRPL4	PSMB9	PCSK7	CD209	ARPC5	SH3GLB2	POLR2E	MYD88	OGDH	S100A16	PITPNM2	PTAFR	CAP1	KRT6A	CD68	CDKN1A	ALDH16A1	SEMA3F	JUP	PRODH	SLC2A1	TSPAN14	MEGF11	ZDHHC12	MYO1G	CCM2	LAD1	MYO1E	KRT5	SECTM1	TIRAP	SLC19A1	CAPG	RALGDS	DNM2	NDUFA4L2	ADAM15	RNF187	MORC3	S100A2	DAPK3	DOCK8	S100A6	TUFT1	MAPK12	NPM2	WDR66	TAP2	TRAPPC1	RAB7B	ZMAT5	CAMK2D
SCHAEFFER_PROSTATE_DEVELOPMENT_48HR_UP	http://www.broadinstitute.org/gsea/msigdb/cards/SCHAEFFER_PROSTATE_DEVELOPMENT_48HR_UP	ALDH1A1	IGFBP2	NT5E	GPX2	TPD52L1	CALCA	MKX	SYNPR	LMCD1	CYP1B1	WIF1	WNT4	ANXA1	ALDH1A3	DDX3Y	PDGFD	MMP7	PSCA	PLA2G4A	EFEMP1	TSPAN1	GATA3	PLAC8	CEACAM1	ACSM3	RGS2	HMGN3	STAT5A	CLU	COL4A6	S100A14	CALB1	HS3ST3B1	SMOC1	AGR2	SLC25A30	GSTA3	CLDN4	HPGD	PSAPL1	KLF15	SEMA4A	ERRFI1	LOR	TST	SULT1E1	MIA	COL4A5	SLC1A5	SOX9	CORO2A	GRP	CLDN8	ADH1C	KCND2	VAMP8	AFF1	NRN1	BDH2	SLITRK6	DNER	ETV4	PLSCR1	LMO4	GADD45G	SLC40A1	MANBA	ADAMDEC1	SUSD3	ANXA9	GPLD1	PNOC	KRT23	LYPD6	FKBP5	FXYD4	SULT1A1	NKX3-1	TFCP2L1	SALL3	SP5	SEC11C	EPHA3	SLC9A2	UTY	PTGES	RPRM	CYS1	GLUL	TMEM40	DIO3	ASPN	TMEM37	MEIG1	ACAA2	RASL11B	SLC39A8	KCNN4	CYP2F1	IRS4	PKP3	SCT	COL24A1	NRIP1	DHRS3	RNF128	EDARADD	SERINC3	KRT7	ACSS1	PENK	SLC16A7	SPINK8	KRT15	IL33	CROT	SUOX	KCNJ16	DDIT4L	B4GALT1	TBPL1	RAB15	TMEM51	LAMP2	TCF15	RAMP1	VLDLR	CYP7B1	ID3	RRAS2	CEBPD	ID2	VPS37B	PCOLCE2	KLF9	TUFT1	HOXB9	SPINK5	CDH16	TESC	ZFYVE21	ARC	CHP	WNT9B	FXYD3	GPRC5B	NFKBIA	TIPARP	CCBE1	RAB5C	ALOX12	AGTR1	DUSP6	TMC7	DCDC2	CDH8	FGFR3	ARHGEF16	RAB4A	ATP8A2	PLLP	AFM	GPR155	ENPP5	IGFBP6	CLDN23	BCL2L1	DNASE1L2	BDH1	TRPV4	SHH	B4GALT4	SH3YL1	MBOAT1	MYO3B	CDH1	CALCRL	GLP2R	SLCO4C1	MAPK13	HLA-A	ABCC4	EMB	CXCR7	TMPRSS13	CDH3	PXMP2	ARHGAP20	NQO1	KCNK1	ATP1A1	GDPD1	FOXA1	LANCL3	PDGFC	GABARAPL2	ST3GAL1	ODZ1	WBSCR27	AIM1	SLCO2A1	RALGPS2	BSPRY	BCL2	FAM105A	RASD1	SLC31A2	TOR3A	RSPO3	EAF2	SP6	CA14	ALDH1A2	KRT78	SPINT1	PNPT1	JTB	CTSO	FGF12	PDLIM2	LY6G6E	GAS6	SCNN1A	TMC4	NAPSA	GSTO1	UPK2	KRT13	FDX1	ATP2C2	RAB3IP	ADARB2	HOXA10	LYNX1	GPR56	MPI	PID1	NCK2	COBLL1	TRPV6	PIAS1	TMPRSS2	PHLDA3	FGFR2	FAM3C	ELOVL2	PTPN13	MAFB	LAMA5	GSN	AP1S3	CEACAM21	ABHD12	HHIP	GSTK1	TMEM9B	PLCD1	CBLN2	MPP7	BRI3	MRPS6	LY6E	CDH13	LLGL2	DCXR	RDH10	KCNMB4	DSCR6	SERTAD4	PTN	DPEP1	CXCR4	ENDOD1	SLC5A9	RAB11A	CITED2	TMEM159	EPHX2	GCLC	ID1	ALDH6A1	LRRK1	RNASE4	CAPN5	TFAP2C	SKAP2	MTHFD2	GPR64	TAPBPL	ERGIC1	RAB25	RCSD1	ACSL4	HSPA2	GSPT2	CKMT1B	TLE6	TMEM117	TRHR	BBS9	EMP2	ISCU	CLIC6	HOXB13	ESM1	LRRC26	CPM	COL9A3	ELF3	KBTBD11	PROM2	DENND2D	PHYHD1	XPR1	SRD5A2	INSL6	KIAA1199	RAB17	DUSP14	PPL	TWF2	LYPD2	LYRM4	HEBP2	ZDHHC14	HKDC1	KIT	ITGB4	MICALL1	FAM83H	PROS1	HOXD8	GDPD2	PRR15	AQP3	NKPD1	PLS3	MASP1	USP6NL	ADAM28	FAM134C	SAR1B	SFRP2	SEMA3B	CSPG5	NDNL2	KIAA1456	PLCH2	SNTA1	SLC25A33	KIAA1804	ABP1	MBP	PDGFA	CAMK4	GSTA4	TMED6	BAI1	B3GNT8	IL13RA2	HSD17B12	TRIM2	STC2	LY75	TMTC4	SIPA1L1	CYP26A1	RNF32	TSPAN12	ADAMTS16	MAF	WNK2	ITM2B	SLC12A2	PLA1A	PPFIBP2	CD302	FAM110C	ASB13	SPRR1A	TLE1	SMOX	ADAMTSL2	STARD10	KRT19	TACSTD2	LEPROT	PIGF	DLG3	TSPAN13	WNT6	ANXA3	SPINLW1	TMEM85	M6PR	ECM1	PLXNA2	SSR3	GNG12	LEPROTL1	MT2A	CALM1	IGSF5	EDN1	MDFI	TSC22D3	ERP29	MYO5B	PCDH9	HDAC9	ANKRD1	PTS	CRISPLD2	SLC2A12	GLT25D2	FUT9	USP2	UBQLN2	TINAGL1	N6AMT1	RBBP7
WU_CELL_MIGRATION	http://www.broadinstitute.org/gsea/msigdb/cards/WU_CELL_MIGRATION	RAB25	THBS1	RAB31	DYNLT3	AKR1C2	KCNK1	EPB41L2	EFNB2	SOX9	SQRDL	CD55	ST14	GALNT14	RNF128	FGF2	NMU	COL18A1	DKK3	VCAN	CDA	UGCG	AQP3	PLAGL1	CDH1	NR2F2	GALNT3	ZNF22	AHNAK2	CYR61	SERPINE1	KLF5	KRT19	TNFRSF21	SNAI2	ADAMTS1	NNMT	MEST	TSPAN13	CTSH	SLC27A2	RHOBTB3	ITGB4	RGS20	GSTM3	TM4SF1	PODXL	DTX4	EHF	GJB3	SRGN	PLAC8	CXADR	SLPI	AXL	TMEM30B	CST6	MAOA	COL6A2	MAP1B	SMURF2	IGFBP3	ARL4C	MT1E	DCBLD2	AKR1C3	TIMP3	GRAMD3	TUBB6	S100A14	IL1A	SH3YL1	FN1	LGALS3	GJA1	CLU	S100A6	NEDD9	LAD1	EMP3	COL4A2	GNG11	SACS	GALNT1	TXNIP	CDH3	HMGA2	OLR1	RBPMS	EPS8	AGR2	IGF2BP2	LAMA3	JAG1	SFN	SCNN1A	TACSTD2	PPL	FOSL1	PTGS2	S100A2	F2RL1	COL4A1	GATA3	CLDN4	PDGFC	FXYD3	TNFAIP2	MAPK13	ARHGDIB	MTUS1	DAPK1	IGFBP6	BST2	IGFBP7	SPINT1	GLIPR1	ASAH1	ARID5B	RAC2	FBLN1	ARHGAP29	LIMA1	TSPAN4	EPAS1	DSE	MT2A	TRIM29	AKAP12	WWTR1	KRT7	WNT5A	KRT18	GLUL	SERPINB5	GPR87	VIM	VGLL1	BICC1	TGFBI	PTGER4	CAPG	PIR	LOXL2	TPM2	S100A4	KRT17	JUP	TGM2	SIRPA	EFEMP1	PTGES	FKBP11	PKP3	CSTB	TFPI2	FYN	PERP	MSN	KYNU	EEF1A2	TUBA4A	CLDN7	AIM1
SHEN_SMARCA2_TARGETS_DN	http://www.broadinstitute.org/gsea/msigdb/cards/SHEN_SMARCA2_TARGETS_DN	SLC14A2	LDLR	ICOSLG	PDGFB	IL11	BMP6	REEP2	ACCN4	CLCF1	ATP10B	OPRM1	CA9	OR3A3	CNTN2	CYP11B2	GABBR2	IFNA4	CA12	COL6A1	BTNL3	IRF4	SOX2	CALB2	FASLG	SCN4A	GABRD	RUNX1	MEPE	TNFSF8	CLCN1	SLC1A7	DPF1	GNL3L	GABRA1	RBM12B	CPSF1	RGR	DNM1	CAMK2A	CFP	GJA8	WNT10B	RAB3IL1	SOX10	MFNG	OR1D2	CSF2	DCLK2	CENPA	CHRM2	GPR12	TNFAIP2	MC2R	RUNX2	PROP1	HOXB5	EPX	HYAL4	AMBN	RHO	AIPL1	CHRND	DGCR14	SIGLEC7	FSHB	XPNPEP2	E2F1	TEX15	CCNT1	NFATC1	NNAT	KLHDC8A	KIAA1045	USP29	LILRB3	SLC6A13	NPPA	SNAI1	DAO	VDR	B3GNT4	DTX3	SCN2A	EFNB3	CNGB3	ADRBK1	SOCS1	GPR21	TBX6	PAX4	KCNJ10	CCKAR	NENF	MYH13	IL1RN	GHRHR	SOCS7	APOBEC1	FLRT1	KSR1	AQP8	CD22	DIAPH1	KHSRP	PTCRA	GCM1	AP4S1	ALDOB	PDE6G	IKBKE	MEG3	TACC1	ALDH3B1	GPR3	HIST1H2BL	HLA-DOA	CYP3A4	WSCD2	KALRN	SPDEF	GCNT4	DDN	ABCC2	NOX1	MFSD7	KCNJ4	UPK2	MAT1A	BMP7	PADI1	DCT	CAMKV	SIT1	NPY2R	TM6SF2	PRX	IVL	GPR75	SLC7A10	IL18BP	OR7C2	SOX21	FOLR1	NPHP1	LBP	EGR4	LIPC	FABP7	CCNF	CYP21A2	NCLN	BMP10	SYT12	CCNK	SLC16A3	DNM2	FOXA2	TM4SF5	RBPJL	AMHR2	GLRA1	FGA	PATZ1	YSK4	KLHL22	CDH18	MAGEA10	CYP2C9	CACNG3	ERN2	MYBL2	CD82	FGF1	BMP1	TEX13B	BCAN	SEMA6B	TLX1	CENPI	CPNE7	XPNPEP1	BIRC5	GPR31	PPP1R14D	TREM1	PSORS1C2	E2F4	GYPA	ADRA2B	PAPOLG	PRDM16	WNT8B	ALPPL2	CDK5R1	TAPT1	NHLH1	AQP5	ENOX2	ZNF287	KMO	CHRM5	HTR6	SPTB	PVT1	SLC28A1	OSBP2	SLC1A2	FUT2	FGF23	NLRP3	RRBP1	ADD2	ETV3	PADI4	RPS12	PDE6A	GABRG2	ESPL1	MMP19	TNF	CEACAM3	DPYSL4	RIN3	COL11A2	GABRR2	PRDM14	GDF5	PAX5	LTA	CA7	TG	FGB	PDPK1	EDIL3	TAS2R16	ACR	CHI3L1	HTR4	HSF2BP	ALLC	COMT	RHBDD3	GLP1R	CRYGB	TROAP	ZNF335	ALAS2	TSHZ2	TLR6	HK2	CYP2D6	KRT4	CHRNA3	AQP6	USH1C	DPPA4	DSCAM	POU2F2	CBL	MYT1	NR6A1	LZTS1	CYP11A1	HSPA12A	G6PC2	CYP17A1	PTN	CCDC9	PVRL1	PLEK	SULT1B1	DRD2	SLC24A2	NR0B2	FBLN1	MIER2	TF	CCRN4L	DLX4	CAMK2B	KCNK10	TYR	TAS2R1
NIKOLSKY_BREAST_CANCER_11Q12_Q14_AMPLICON	http://www.broadinstitute.org/gsea/msigdb/cards/NIKOLSKY_BREAST_CANCER_11Q12_Q14_AMPLICON	ANKRD13D	PPME1	RBM4	SYT7	ACTN3	SLCO2B1	DDB1	DAGLA	PAK1	PGM2L1	RCE1	CCDC83	PGA5	LOC653566	BBS1	CAPN5	PITPNM1	NADSYN1	TSKU	MRGPRD	SPTBN2	OR2AT4	THRSP	FGF3	FGF4	CTTN	RIN1	CD248	ACY3	NARS2	CLCF1	TMEM138	CCDC87	VWCE	EED	RAB1B	OMP	MAP6	CHRDL2	SHANK2	DPP3	TPCN2	MRGPRF	NDUFV1	WNT11	P4HA3	PTPRCAP	BRMS1	UVRAG	NPAS4	GPR152	IGHMBP2	POLD4	PRKRIR	INTS4	GDPD4	RAD9A	ODZ4	ALG8	TBC1D10C	RNF169	TMEM134	FADD	AQP11	CDK2AP2	MTL5	FGF19	PPFIA1	SYTL2	DGAT2	ME3	CCS	TMEM126A	LRFN4	POLD3	B3GNT6	ARRB1	CPT1A	NEU3	NUDT8	RBM4B	RPS6KB2	GAL	TMEM109	CD6	CNIH2	RPS3	VPS37C	DHCR7	MOGAT2	SERPINH1	PPP1CA	MRPL21	LRRC32	TBX10	KCNE3	DAK	USP35	SLC29A2	CABP2	CABP4	B3GNT1	TMEM132A	RBM14	MYO7A	GSTP1	GDPD5	CLNS1A	CCND1	PICALM	GAB2	ORAOV1	CCDC89	CTSF	TMEM126B	CCDC81	CREBZF	SLC15A3	KLC2	CORO1B	ALDH3B2	NDUFC2	SSH3	AIP	RSF1	KCTD21	YIF1A	PELI3	MRPL11	XRRA1	CYBASC3	KCTD14	ZDHHC24	CD5
ONDER_CDH1_TARGETS_2_DN	http://www.broadinstitute.org/gsea/msigdb/cards/ONDER_CDH1_TARGETS_2_DN	ARL4C	COBLL1	SERPINB13	ARTN	MARK1	CLDN7	OAS3	AKR1C2	GNAL	CBLC	PRKCH	AQP3	MFAP5	ELMO3	KLK10	MAOA	EPN3	ITGB6	TREM2	CXADR	LAD1	ADRB2	ZNF185	IL13RA2	EPAS1	KCNN4	MGST2	MREG	AKAP1	PLXNB1	CAMK2B	AJAP1	LPHN2	GNA15	FGFR2	ALDH1A3	TCF7L1	OCLN	KCNK1	CDH1	SEMA3F	DDR1	ST6GALNAC2	CD9	CDK5R1	HERC6	ITM2A	GALNT14	PRRG4	SDC4	SERPINB1	TMPRSS4	FLNB	F3	MMP10	CCNG2	ABLIM1	P2RX5	DSC3	IL1RN	STAP2	CDH3	NRCAM	VSNL1	ALOX15B	SLC39A8	DSG2	FLRT3	FAM69A	JUP	F11R	KRT17	D4S234E	GJB5	HS3ST1	PELI1	ADAM8	CSF2	MAP3K9	PTPRF	AMPD3	FZD3	IGSF3	TIMP3	KLK5	COL17A1	CA12	CSF3	SERPINB7	SPRR1A	BIK	CLDN4	TMEM40	CXCL2	GM2A	TNFRSF21	S100A14	LRP12	IL1A	PLAU	IL1B	IVL	CNTNAP2	IL4R	FRMD4B	B4GALT4	SLC7A8	SMPDL3B	SEMA3B	MAP7	NUP62CL	EXPH5	ST6GALNAC5	ISG20	MCOLN3	KRT16	CD82	FST	GCLC	DSP	IFI30	LEPREL1	HBEGF	LYN	GRB14	IL1R2	C3	PTPRE	ANK3	TRIM29	TNFAIP3	CRCT1	INPP4B	KLF5	GRHL2	SERPINB2	CSTA	GPRC5A	ICAM1	DHRS1	DUOX1	KIAA0247	KCNG1	ABCA12	SPINT1	RAB38	SEMA3C	CTSC	CYP1A1	SNX10	AIM1	LCN2	GALNT3	RNF128	SLC6A8	FOS	KRT81	PAK6	APOC1	GPM6B	ZDHHC13	CADM1	SFRP1	NFE2L3	LSR	PPL	STEAP1	CTSH	ITGB4	EREG	AGRN	SLC7A5	TAGLN3	KLK11	KLK8	EHF	PTGES	KRT6A	TINAGL1	CA9	SFN	ATP2B4	TNFSF10	OVOL2	SOX9	RHBDF2	MYO1B	DDX58	B3GNT3	POPDC3	SLC3A2	HLA-DOB	RPS6KA1	PTPN3	SDC1	ST6GAL1	ARHGDIB	CLCA2	HOOK2	CD55	TMEM51	ST14	PRKCZ	LAMC2	MIA	P2RY2	KRT13	NBEAL2	WWC1	CCL20	IFIH1	RIMS3	S100A2	SRCAP	ARHGAP25	LIMA1	TSPAN1	TACSTD2	KCNJ15	AP1M2	JAG2	HES1	ZC3H12A	DSC2	QPCT	CCND2	CELSR2	CYB5R1	TMEM132A	ARHGEF4	CLDN1	G0S2	KRT5	INHBA	TNFRSF25	GPR56	ZHX2	FEZ1	CD1D	S100A8	SNCA	KIAA1609	ANXA3	TSPAN13	IL15RA	TMEM22	PARP12	RAB17	LY75	FGD6	RAPGEF5	KRT14	RHOD	BDKRB2	NCF2	MCTP2	TGFA	DSG3	IL1RAP	SLC5A1	SCNN1A	SERPINB3	KRT18	HOMER1	SOX15	LRRC1	GCH1	CASP1	HPSE	SPINT2	VDR	CDCP1	PSTPIP2	TFPI2	TPD52L1	MTUS1	SPRR2B	EPS8L1	EFNA1	DST	ATP12A	EPS8L2	GJB3	MTSS1	NRG1	CORO2A	ITGA2	SLC2A9	IL18	PTHLH	CDS1	DUSP6	PLK2	DMD	SORL1	SEMA3A	PERP	ROBO1	TBC1D4	ERBB3	CYB561	FHOD3	CST6	CLIP4	UPP1	ALS2CL	FXYD3	LAMA3	MAPK13	SERPINA1	MMP9	ARHGEF5	XDH	TLR2	DUSP10	SLC1A3	PCDH7	SPRR1B	MAST4	BACE2	SLC12A8	SERINC5	BIRC3	EDN1	GPR125	CEACAM1	CXCL3	CELSR1	SPAG1	ARHGEF3	EPHA1	MYO1D	RIPK4	MALL	ITGA6	MOSC1	GALNT6	HOXA1	LIMK2	THBD	SPCS3	NAV3	KLK7	SLC2A3	HOOK1	IRF6	IER3	CD44	NMU	MBP	SLC20A2	AREG	MYO5C	DSCAM	FZD5	FAT2	CYP27B1	CAMK2N1	PTAFR	PKP3	MST1R	WISP3	HS3ST2	PITPNC1	PTGS2	CYB5R2	TMEM30B	KRT8	CREG1	SCEL	PDPN	MMP1	KRT15	SLC31A2	CORO1A	ABCG2	S100A9	FGFR3	GPR87	TFCP2L1	CD83	CNTN1	DAPP1	RLN2	LGR4	TFRC	SYK	PTPRZ1	PRSS8	MYO1E	HDAC9	L1CAM	BMP2	SLC6A15	NDRG1	RIMS2	RAB25	SIRPA	SLC27A3	LYPD3	ARG2	CA2	LTB	STAC	SERPINA3	LAMB3	VGLL1	FGFBP1	IRX4	SLPI	CCNA1	PLA2G4A	CTSL2
SANSOM_APC_TARGETS_DN	http://www.broadinstitute.org/gsea/msigdb/cards/SANSOM_APC_TARGETS_DN	CXCL14	CD70	RGS10	RBP2	RGS2	PLD4	TFR2	ANK3	TCF21	IRF1	MOGAT2	DAO	VAMP5	NR1H3	POU2AF1	GPX4	CD6	SST	LCT	ARHGDIB	LIPA	PRKCZ	ADH4	GNA11	GCG	CD8A	ZAP70	SLC11A2	SIPA1	GNPDA1	RORC	IRF4	FLT3LG	IGJ	RDH5	NDFIP2	GPD1	MAP3K1	PPARA	ITGAX	SLC35C2	ABCC3	ICAM5	TM4SF5	DDC	TBC1D24	COL4A5	ST8SIA4	PIK3CD	CHPT1	G6PC	CORO1A	ZNHIT3	NUB1	DTX1	FAM109A	AADAC	MTF2	PTPRE	MEIS2	SOX18	SDF4	MOCOS	CX3CL1	CIDEC	ITGAE	SEL1L	SLC2A2	C1QC	ACE	CCR9	VDR	TEP1	STK10	EDN3	RASSF2	CXCL13	MLPH	SYNPO	TP53INP2	MGAT3	MGST2	CDK2AP2	PCDHA13	GDI1	SLC7A8	CASP6	CTSW	GNS	C4A	TAX1BP3	HIC1	FAS	BPHL	IL12RB1	TPH1	CD52	CYP4F3	CGGBP1	PAFAH2	CCK	TNFRSF17	PRRG2	GPSM3	CD302	IGHG1	LDB3	NR1I3	ATP6V0B	LY75	GZMB	ST6GAL1	RAC2	ATP6V0A2	MOCS1	MCFD2	SIRPA	DAD1	MXI1	DHRS1	CD53	ZNF467	PCSK5	CLCN2	PAX8	CYP2S1	SRXN1	LYL1	SOD3	NPDC1	AGR2	BARX2	USP2	BTD	SLC6A4	GSTA4	RUNX2	RDH16	CYB5R3	EPHX2	OGDH	PDE9A	HMHA1	CPT2	CD3G	TLL1	RFXANK	ITGAL	CCNA1	CDR2	GZMA	ACY3	FMNL1	GSTT1	CD7	HAGH	DNAJB9	CRAT	OGN	ABCD1	DPEP1	IKBKE	FCGBP	COL18A1	CNTROB	UPP1	CHST2	TCAP	PRLR	PLEKHO1	DPT	MEP1B	TOB1	SLC7A9	PAPSS2	ZG16	SPIB	SULT2B1	ITGB7	NPR3	TYROBP	ATP2A3	IQGAP2	SLPI	FGD3	ABHD8	CD72	CCL5	SEC14L1	GPR12	CDKN2B	RHOC	PCOLCE	ITGB2	PIPOX	DNASE1	CLGN	DDHD2	COX7A1	REG1A	ATP6V0A1	TCTA	FABP1	CD22	DGKA	ALB	ADAM19	CD5	TEAD1	GHRL	SLC22A18	CD28	KEAP1	CAPN3	S100A13	INPP5D	IL2RB	KCNJ11	ABP1	LPGAT1	CCL25	GSTM3	GRINA	DDR2	SLC4A5	SEC14L2	ENTPD2	SPHK2	ACOX1	SRGN	ATP1B1	RBP4	CMA1	PLTP	LRP1	GALNT10	EDN2	TMEM50B	ERCC5	SIRT2	ABCB9	ST3GAL4	SLC27A4	ICAM2	VAV2	HLA-DMB	ATP6V0E2	ADORA2B	MERTK	ZBTB16	TGFB1	CD79A	ABR	LTBP4	ENTPD5	TGFBI	CIDEB	LSP1	ADCK1	SLC5A1	HLA-DOB	CD82	MGST3	JAK2	SMPD2	SLC5A11	KSR1	NBL1	ADIPOR2	SOAT2	CD3D	ICOS	GIP	CD48	CASP3	ACAA1	MTTP	GBP2	NAPSA	MYT1L	SLC35B1	TSKU	ANXA6	CD2	TRIM47	LTB4R	IL12RB2	PC	CAPN9	NUMB	GSTK1	PRPSAP1	CA4	SELPLG	FLT4	MOV10	GBF1	GGT1	ARG2	SLC4A4	CYFIP2	ARSA	WBP2	CD160	PPAP2A	GIMAP4	FAM3B	NKIRAS1	NFIA	CD3E	SLC2A5	MAPRE3	CDKN2D	LAPTM5	LAT2	SLC22A4	GALM	CST7	DAB1	PTPRC	FABP7	BMP4	IL18	PEPD	VAV1	ACP5	CMBL	CHRNG	LIPE	CD79B	CYP27B1	CASP7	CYB5A	BASP1	CNTNAP1	ERO1LB	EVI2A	ITGA3	RRAGD	MYH14	TCEA3	GABRB1	GNAZ	MYO7A	ABCC2	XDH	CASP1
HSIAO_LIVER_SPECIFIC_GENES	http://www.broadinstitute.org/gsea/msigdb/cards/HSIAO_LIVER_SPECIFIC_GENES	C3	NR1H4	SEPHS2	FST	ITIH2	GSTZ1	C8A	EPHX1	ASGR2	ASS1	HGFAC	C5	CRADD	FMO3	DDT	FURIN	NR0B2	SERPINA7	SERPINC1	FAH	HNMT	MGST2	APOC2	ITIH4	ACAT1	ACSM3	PCCB	C9	LAMP2	ACOX2	KLKB1	C8B	LSR	AGXT	SERPINA6	HMGCS2	HPX	C1S	SOD1	HGD	ASL	HSD11B1	BHMT	SORD	HABP2	FGB	CFI	APOC3	PRDX4	ABCC2	MGST1	GPT	DHCR24	HRG	TTR	CYP27A1	APOA1	SSRP1	CES2	CYP4F2	CDO1	SERPINE1	PCK2	ALDH6A1	CBS	SUPT4H1	CRHBP	MBL2	SAA4	CYP2J2	AGTR1	APOA2	TFPI	LGALS4	PLG	GHR	C1R	CAT	CPN2	PCK1	ALB	PGRMC1	SAA1	RGL2	VTN	PCSK6	DPYS	FMO5	SERPINA5	APCS	GGCX	CPS1	AKR1C4	F12	CYP2C9	DECR1	APOH	BAAT	GATM	C8G	POR	MUT	LCAT	HPN	BDH1	ANG	PCBD1	RBP4	IGFBP1	LPIN2	APOE	ALDH2	GSTO1	SLC38A3	MTHFD1	ARG1	UGT2B7	F11	PROC	ALDOB	TAF6	AHSG	FGA	G6PC	HSD17B4	FGL1	IL13RA1	F10	ITIH3	PYGL	SDS	SC5DL	FGFR4	HAL	ACSL1	F13B	TM4SF4	APOC4	KNG1	CPB2	AOX1	IL13	CYP2D6	ACAA2	NNMT	SULT2A1	CYP3A4	APOB	F9	TAT	AADAC	PZP	CYB5A	TDO2	PLOD2	SLC2A2	CYP2E1	AZGP1	SERPIND1	GCH1	SLC39A14	AFM	HPD	FABP1	ALDH1A1	LIPC	F5	CFB	AGT	BZW1	ACADSB	ABCC6	RBM4	F2	GJB1	APOC1	CDH2	C2	ITIH1	CYP4A11	RNASE4	FGG	SERPINF1	NCOR2	ADH4	ABCB4	GYS2	OTC	KYNU	MTTP	ASGR1	CRP	TF	CP	ATP13A3	CFHR2	AKR1D1	APOF	HRSP12	SERPINA3	ORM1	SLC10A1	TST	PROS1	RGN	FBP1	ALAS1	SERPING1	SEPP1	SERPINA1	ACAA1	HMGCL	CASC3	SERPINF2	NAT2	SHMT1	CYP2C18	RARRES2	SPP2	GLUD1	F7	PON3
AFFAR_YY1_TARGETS_UP	http://www.broadinstitute.org/gsea/msigdb/cards/AFFAR_YY1_TARGETS_UP	NPTX2	BEX1	CPEB1	MYH2	KRT19	HEMGN	SULF2	GADD45G	ELOVL2	PEX19	TP53INP1	MYH3	NGFR	PMM1	ITGA9	LAMB2	SLC6A14	DMPK	BDNF	CTSF	SLC12A5	TNNC2	RNF41	ABCA1	GFER	MYL1	RBMX	HACL1	GPC3	MYH7	ARR3	SEPP1	PRSS35	NNAT	MAL	TAP1	DLEU2	SH2D1A	ITGB6	EHD1	TPM1	LGALS9	PSRC1	FABP3	PLCZ1	EGFR	NAP1L3	MMP2	SFN	PMAIP1	NEUROD6	KIF17	EHF	UBC	SURF1	PERP	MPG	CBLN1	SELM	PBX4	PAFAH2	PDGFA	STK25	FXYD6	DRD4	TNNI1	PAWR	MDM2	CTNND2	CLU	SPAG1	USP20	MYH6	LDB3	JUB	POLK	NDUFA7	EXOC4	KDR	EPHA7	ID4	NTF3	PLTP	PPP1R15A	HIST1H1C	JAK3	SIM1	ADAM15	ZNF3	PLOD2	TBX2	TNNC1	MAP6	CEND1	RAMP2	SLC1A6	SLC9A3R2	STX3	TCFL5	BTG2	HSD17B1	NID2	COL10A1	SLC2A3	PFKFB2	ICAM1	CASP7	BMP4	RPGRIP1	CRYAB	DUSP1	ABCD4	FAS	SOX2	ACTC1	WT1	HHIP	SIN3A	BLCAP	MYLPF	RORC	TSC22D1	FXYD2	BAK1	KIF5B	BCL2L1	HM13	SYT11	CXCR7	TPH1	HIST1H2BC	BMP6	TLE4	TINAGL1	ALCAM	CFTR	PRKAR1B	IL17D	MYH11	HSF2	LPIN1	TSLP	ANKRD1	CDKN1A	CD55	MYH1	NRG3	LDHB	COL19A1	ABAT	FYB	TSSK2	FLT1	SERPINB4	MPP6	EPHA2	KLK8	PLCB4	SNURF	EFNA3	MS4A1	MYCN	EBF2	PTP4A3	MYO1C	TXNIP	SPOCK3	FOS	SRC	HOXA4	ABCA3	TGFB2	RND3	FJX1	LRP2	CDKN1C	MALAT1	PROX1	EFEMP1	ST6GALNAC3	PDLIM3	B4GALT4	WNT16	SLC27A3	ATP6V0E2	ABCC5	MAPK10	MRVI1	UCHL1	TPD52L1	ACOX1	SLC2A4	CHODL	CFH	CDO1	TTLL1	MYOM1	DCXR	TGM2	GRIA3
MOREAUX_MULTIPLE_MYELOMA_BY_TACI_UP	http://www.broadinstitute.org/gsea/msigdb/cards/MOREAUX_MULTIPLE_MYELOMA_BY_TACI_UP	PLA2G5	CIDEC	RBM38	AZGP1	AAK1	HORMAD2	GNAQ	ACSL6	SLC22A14	SLC6A8	EEF1A2	ITGA2B	SEMA4G	ARHGEF15	MAPK10	LMNA	TMEM40	ACTA2	ARRB1	RRBP1	TULP1	LARP7	ANKRD26	SNTA1	HTR4	NMT2	AKT2	ACAD10	NPEPL1	TNFAIP6	GRM7	ROD1	CD80	CDC5L	GSTM5	BTNL3	LRRC41	DUSP9	CCRN4L	REM1	CLEC4M	SLC1A7	HLCS	MAPK1	FXYD3	LRFN5	DMC1	EPHB4	CNR2	SHANK2	KHSRP	ACRV1	LIMA1	PHF1	NTRK3	PDGFB	RIN1	P2RY4	PCDH1	ETV1	SAP30	CD22	NEUROD2	ZNF335	TMEM63A	TNF	DUSP3	ROBO4	SOX15	CALB2	ARL4D	HDLBP	DDIT3	LTBP2	NOXA1	MTAP	UBQLN4	AMN	MAP2K3	PLLP	FETUB	APAF1	TUBB2B	ITSN1	C1QL1	SIGLEC7	PI16	ARG1	OR2C1	MEF2D	PIK3R2	DCBLD2	FBXO9	PPFIA3	H3F3A	PDE3B	WIPI2	GNA15	CEACAM1	KCNIP1	RNASE1	KLK13	MMRN2	HAMP	ACTB	KIAA0586	TSNAXIP1	GNG2	CAPN5	GJB3	REL	SYDE1	RAB11FIP1	PHLDA2	PIK3R5	PDCD6	SPACA4	CCDC71	DDX54	TNFRSF8	SYCP2	SASH1	HLA-DMB	GNA11	RPL18	MLPH	RBM12B	CASZ1	CHST4	MRC2	ADARB1	SOX12	ARHGEF16	FXYD2	RABEP2	ROS1	CHRNE	HOXA6	ABCG4	MBP	FURIN	NF1	CYP11B1	ATP1B4	SEMA3F	MOSPD3	IMPDH1	VASP	PLXNA1	CCDC33	API5	MAPK8IP2	MSC	TRPV1	NRP2	DRD5	SPATA2L	PICK1	RPS6KA4	PVRL2	SAA4	RGS12	PBX2	MAN1C1	PINK1	SUV420H2	ARFRP1	MITF	C3AR1	ALDH3B1	GIT1	PTCRA	CRYM	APOC2	LGALS8	PHLDA1	PKNOX2	LBH	MXRA8	PYGL	HPCAL4	SNAPC2	LDHAL6B	SAMD14	GZMB	LUZP1	GRB10	DUSP8	GP1BA	STYK1	OR2H2	CDC42EP4	BEX1	FOXA1	DOK1	ALPL	SYT12	BIRC7	GPR27	EPB49	RNF121	GCOM1	CFC1	SSTR2	MPP2	NPPA	HNRPDL	MTA1	SLC12A3	SCN10A	PTPRS	EXPH5	GLP1R	GNG4	RHPN1	OASL	GADD45B	POFUT2	TUT1	ULBP1	KCNK10	LECT1	LRRC15	RAB11FIP5	FADS2	KLF2	GCHFR	SLC6A13	GGA2	HMGA2	TCF20	DAO	CAMK1G	DUSP1	AMELX	SCRG1	DNAJB5	AMPH	DDAH2	MAPK14	MYBPC1	NCR1	PIK3CD	PKP2	CHRNA6	CCR6	MRPL28	FMO2	ADAM11	COL11A2	MLLT4	TAAR2	BIK	B4GALT1	NUAK1	KCNB1	FOXF2	NR4A1	B3GNT4	F7	DNAJC4	DSCR6	PLEKHA5	NRG1	GSTA4	COX6A2	VGLL3	MMP14	ACTN2	WDR78	IL22RA1	GPR12	TIFAB	TRPM3	GTDC1	ACAA2	EGFR	IKZF4	EPHB6	EFHC2	BCL2	DSP	PLAUR	ATP2C2	OLAH	ABO	KIAA0284	KIF5A	STRA6	NOS1	POU2F2	TACR1	MPP3	VDR	ZBTB7A	CEACAM5	KCNH2	TRIOBP	CLDN10	SPAG8	MASP2	HS3ST2	LARGE	MAST4	RNF122	SYNGR1	BTN1A1	RPGRIP1	RPL38	LTBP4	AKAP7	SCNN1A	ALPPL2	DDR1	LRRN2	PIWIL2	MCM8	RAB11B	CDKN1C	ITPKC	TNFRSF13B	CACNA1I	SEZ6L2	RPL37A	TMPRSS11D	FMOD	NQO1	SNN	HUS1	MTSS1	PTGES	NDUFB7	SLC4A10	GABBR1	PRX	FLRT2	PQBP1	PIN4	ASH1L	GLG1	SNCA	HYI	FA2H	CAMK2B	PMP2
SATO_SILENCED_BY_METHYLATION_IN_PANCREATIC_CANCER_1	http://www.broadinstitute.org/gsea/msigdb/cards/SATO_SILENCED_BY_METHYLATION_IN_PANCREATIC_CANCER_1	AHR	TH	ASNS	HSPA2	CHI3L1	NCOR2	ANGPT2	TMEM51	NEFH	SMARCA1	TYRO3	OPRK1	HIST1H2AG	SPON1	TBX2	DEPDC5	MR1	ADAM8	ITSN1	TFAP2C	XCL1	KHDRBS3	SFN	HIF3A	HYAL1	ZNF335	CBX8	CHAC1	WNT7A	CNIH3	COPZ2	LAPTM5	CDKN1C	CCL5	USP29	KIAA0748	KCTD14	CYP1B1	TACSTD2	LTB	LHFP	JPH3	TES	NEU1	STXBP2	PADI4	CACNA1A	AZI1	PML	LMTK2	C8G	ADAM28	NPTX2	SFRP1	GALNT6	SLC7A11	OAS2	ANKRD26	CDO1	ESPN	MAPK8IP3	PELI1	ELF5	CD22	LHX6	NES	DNAJC6	CD52	BIRC3	ICAM1	IRF7	LDOC1	SYT2	PSMB8	PDE2A	GSK3A	DPEP3	APOA2	IGHG1	CAMKK2	CRISP1	IL1RL2	B4GALT6	LDHB	GYPC	COL4A6	HOXB1	CXCL12	HTR1A	AGPAT4	RHOBTB2	EPB41L4A	PYCARD	CYP3A5	CCKAR	FOXL2	MMP19	DVL3	HLA-G	SNTB1	MSX1	PGF	DDX43	SLC6A11	CCK	SCARA3	WNT4	PAX5	SALL1	NEDD4L	PTGDS	CDKN1A	KCNJ2	STAG3	TRAFD1	TRIM36	KLK10	SOHLH2	DUSP6	CRABP2	GP6	STC1	CDH17	ISG20	HBEGF	CLDN5	MKRN3	GMFG	RCN3	HTR4	ERCC4	NR2E1	IL1R1	TSKU	CPA3	RPRM	LIPC	MAOA	HNF4A	KRT7	ALDOB	SOD2	MRAS	AQP3	SMARCA2	NOS1AP	SVIL	PXDN	NRGN	LRRC36	FGFR3	CA11	NETO2	SERPINA1	HDC	KSR1	PHF8	RGS17	TAF1	C3	HOXC13	CCL4	CX3CL1	SPRR3	MICALL1	SNAI1	CSF2	SYN3	ITGA7	HEY1	CHRM2	SLC4A1	EFHD1	ALX3	PCDHGC3	LYPD3	CDA	CDH8	PTGIR	ARNTL2	BARD1	BARX1	MX1	LRRC31	DAPK1	HOXA1	LAMB3	CD55	PARVA	TPST1	CDH3	CCL19	APOC2	SPARC	HSD17B1	SSX5	SPINT1	NLRP2	ZMYND10	TMEM176A	NFKB2	SERPINF1	MGAT3	TRIM25	SERPINE1	CLSTN2	MCOLN3	PLXNB3	CABP1	ULK2	NNAT	MAGEB1	QPRT	DNAJC12	KIAA1009	CD200	UPK2	S100A2	EFEMP1	ARMC4	TWIST1	RAB38	MBNL3	NGFR	DGCR14	SRPK3	SNAP25	CDC25C	SLC12A4	DLK1	ST14	CD180	CCL22	LHX1	BST2	MEG3	LRRC23	PRDM14	IL1RAPL2	TP53I11	CLIP3	TRPV2	FOXE1	TBX19	SLC7A7	DUSP5	KLK11	QPCT	CLDN3	CCNE2	SRCAP	ARPC4	KLHL28	PIK3R3	VTN	ROBO3	LHX2	NXT2	CITED1	TIMP3	ARHGEF4	EFEMP2	RAB6A	CCL11	ADRBK1	SUSD4	SLC16A4	CYB5R2	RAB31	PDK1	ALOX12	F11R	MLL	MCAM	FSCN1	PSAT1	ZHX2	PFKFB4	PLAT	BNIP3	TAP2	ST6GALNAC2	ATP4B	PTX3	SCD	DOK4	SMPD1	PAX6	DUSP10	CACNA1G	CCL17	NPTX1	MIA	PROCR	KLHL11	S100A3	ABCC3	CD74	CTAG2	GPR107	COL6A3	GAMT	UCHL1	MATN1	CNN3	COX7A1	PAK2	HIST1H2AE	PLAUR	L1TD1	ABCB9	TNF	NPAS1	UPP1	COL4A3	SYNJ2	HOXA9	PMAIP1	PHC1	SIDT2	PDYN	GDF15	LCK	MRC2	KLK12	GIT2	IL1B	HPX	B3GAT1	TJP2	AVP	PLEK2	GCAT	ZNF43	CIITA	CYP26B1	CLEC11A	RBP4	IGFBP3	KIF21B	RPL39L	PER1	HERC3	KLRK1	PRMT7	IER3	PRAF2	GLDC	APBB2	TNNT1	IFIH1	LRRC32	LXN	CCHCR1	RAC2	SLC9A5	CSF1	SMAD3	AP4S1	EPS8L1
LEIN_CHOROID_PLEXUS_MARKERS	http://www.broadinstitute.org/gsea/msigdb/cards/LEIN_CHOROID_PLEXUS_MARKERS	PGPEP1	SOSTDC1	NOTCH2	RBP1	FZD4	SLC4A5	FXYD1	F5	SPINT2	TTC21A	DUSP22	SPATA17	SLCO1C1	MYO7A	LEPR	ITGB5	MXRA8	CLDN2	FANCM	CSRP2	SULF1	PERP	PLTP	INMT	TTR	GC	SLC26A11	ST6GALNAC2	ACAA2	EPHX1	PRLR	PCOLCE2	TGFBI	CARD9	SGMS2	STRA6	FHAD1	TCN2	LBP	PCOLCE	ABCA4	KCNE2	COL8A1	STEAP2	SLC39A12	TXNIP	ADH1C	TMPRSS11A	NID2	SLC24A5	WDR52	OTX2	TBC1D9	PBXIP1	KL	KLHDC7A	LRP10	ACAD8	KDR	F13A1	ACE	CFH	PGCP	CDH3	EFS	LGALS3BP	CTSC	GGH	NEK11	NXN	HEMK1	ATP6V0E1	COL8A2	MSX1	TRPV4	FADS1	SYNE2	COL9A3	KIF9	ELOVL7	CLDN1	STEAP1	FOLR1	CALML4	DNALI1	LUM	CAB39L	MGP	ACACB	CCND3	CCDC114	WFDC2
RIGGI_EWING_SARCOMA_PROGENITOR_UP	http://www.broadinstitute.org/gsea/msigdb/cards/RIGGI_EWING_SARCOMA_PROGENITOR_UP	ITGB2	JARID2	TRDN	STEAP1	TRPM4	ITGAM	FAM84A	RGS5	CYTL1	NKX2-2	MCAM	EFHD1	MAFB	FRZB	MMP8	CRIP2	PDGFA	COL4A4	HIST1H2BC	MALAT1	PRELP	DLG2	DNAJC12	TOX2	JAG2	FAT3	SH2B3	UTS2	CLCA2	PAQR5	SOX6	NELL2	JAK1	PCDH17	EDNRA	DGKD	MYO10	PADI2	ID4	ZBTB16	ICAM1	IFITM1	ENTPD3	GRIA2	CLIC3	ZC3H13	OLFM3	FMOD	CALCA	LRFN5	HES1	HIST1H2BD	FLRT3	IKZF2	FNBP1	ALG6	SAMD5	ZDHHC21	CCND2	NGFR	BCL11B	DBC1	EPHA3	SLAIN1	PTGER3	HSD17B2	OPCML	TCF4	ATP11B	WDFY2	SLC39A8	ALK	STEAP3	CD36	ADARB1	SLC17A7	FARP1	ATG16L1	MAP7D2	KIAA1456	YPEL5	GLG1	SH3GL3	PAG1	DUSP7	PREX1	PKP1	SIGLEC15	MMP1	FBLIM1	KMO	ISYNA1	SSBP4	ALDH7A1	HLA-E	LGALS8	PTGDS	CADPS2	SPATA13	FAM132B	CYP26B1	GPX3	CREM	CSPG5	FAM84B	PNOC	EZH2	FAM43B	MEIS1	RGS2	SULT1A1	DUSP6	FZD4	GRIK2	HBEGF	LRRC4C	FADS3	CORIN	GPR64	GLCE	LANCL3	PTPN13	PLA2G4C	TCF12	ID2	PODXL	CITED2	ABHD6	PTGER4	LMO3	UPP1	STMN4	TMEFF2	SEC14L1	LPL	FAM107B	KCNE3	RNASET2	CD14	NPR3	BAMBI	KIT	CLSTN2	CYYR1	HIST1H2AC	GATA2	WT1	PLA1A	CALCB	FRK	SLC24A3	PCGF5	LMO4	KRTAP4-9	KBTBD8	HIST1H2BE	SLC15A2	CEACAM1	NT5DC1	SCIN	PIK3R1	MYOM2	REEP1	IGF1	PGM2L1	EGR2	IFI44	MAPRE2	CRIP1	GLT25D2	CLDN1	STAR	SEMA6D	CACHD1	ACACB	MAPT	PRSS35	ARHGDIB	UHMK1	CRYGS	PSTPIP1	IL13RA1	CDH11	ZCCHC12	ITM2A	STEAP2	EPHA4	TCF7L1	TMEM37	ZNF703	HDAC9	ZNF91	TSPAN11	NPY1R	CDH4	NR0B1	ATP1A1	JAG1	CDC37L1	SORD	HIST1H2BF	MSX1	KCNK3	ENPP1	COL11A1	SH3TC1	SLCO5A1	HSPB2	TNFSF15	LDB2	TMEM132B	ST6GAL1	IGFBP5	STK32B	ANKS1A	MARCH1	PCDH7	MARCKSL1	LAMB3	PPFIA3	CLCA1	FABP4	G0S2	FAT4	ARHGEF6	BTG2	HVCN1	GPR17	CDS1	FZD8	RNF141	ABCA5	AP4B1	LMCD1	SPP1	SCNN1G	FCGRT	LMO2	NRK	KCNE4	SLC26A2	GFRA2	ADAMTS3	GPR37	NTNG1	JPH1	AKAP7	LBH	OPN3	ZNF704	SLC35F2	EPHB1	TGFB1	PGLYRP2	KRT17	SLIT2	DMD	GRK5	C3AR1	EXOSC4	ODF2L	NFATC3	FGF18	TM6SF1	STMN3	AKR1B10	EFHD2	C5	TM4SF20	AQP3	GABRQ	GPD2	PBX1	ITGA4	CST6	MAP3K5	IGSF3	PEG3	PTPN22	DKK2	LINGO1	PTGS2	TRIB2	MMP9	TMEM173	DAPK1	NOS1	KLHL13	SOX2	NR2F1	LRP8	PGF	NRCAM	SYNPR	OLFML3	PPP1R14A	WFDC1	CCDC90A	RGS18	PCDH9	TNC	NTRK1	PCSK2	ICAM2	TBX3	FOS	RAPH1	CTTNBP2	CRYAB	DCLRE1B	LEF1	JAK3	RAMP1	MFAP4	STAT4	RARRES2	SV2B	RCOR1	L3MBTL3	FAM43A	ENPEP	ZSWIM6	TRHDE	ALDH5A1	CTSH	A2M	GDF15	IL1RAP	LAPTM5	ANKRD1	PLCG2	TNNT1	MAMDC2	IGFBP2	RELN	SMARCC1	TSPAN13	PVR	GRP	MMP13	GCH1	KALRN	DUSP5	CYP2R1	PDLIM1	TRIM35	HIVEP3	NR3C2	FREM1	TDO2	GPR137B	LRRN3	KIAA1217	TBXA2R	RBM24	CD274	GALNT3	HSPB8	GNA14	F2R	BST2	RRAGD	DAB1	HMCN1	LIN7B	SERPINB9	NPTX2	PALM2	ADRB3	SLC5A6	TGFA	GIMAP8
SMID_BREAST_CANCER_LUMINAL_B_UP	http://www.broadinstitute.org/gsea/msigdb/cards/SMID_BREAST_CANCER_LUMINAL_B_UP	MAPT	FGFR2	TJP3	METRN	TPPP3	SERPINI1	CASC1	ESR1	ACOX2	CCND1	WWP1	CACNA1D	RAB26	DIO1	ISYNA1	MLPH	EPOR	CACNG4	GFRA1	SIAH2	DENND1B	SLC6A4	HEXIM1	SPAG16	KRT18	ASCL1	GATA3	DNALI1	TOX3	SLC8A2	GRIA2	PCSK6	KCTD3	CLSTN2	FAM134B	KIAA1467	MCCC2	FLRT3	ZDHHC11	SORD	ZNF652	BMPR1B	TRPA1	SLC39A6	EVL	MRPS30	GNG13	GLRB	AGTR1	CELSR3	SREBF1	GPR162	ABAT	TNNI3	AMIGO2	NOVA1	PPP1R3C	DACH1	HPN	STC1	MSMB	CA12	IL6ST	NELL2	SCUBE2	TFF3	STK32B	KCNK15	TBC1D9	ABCA3	MAGI2	CAMK2B	MYT1	UGCG	RET	RHBDL1	PLEKHF2	ANXA9	NUDT6	KCNE4	SLC1A1	SYT1	MTL5	SPINK4	REPS2	BAIAP3	DNAJC12	SLC27A2	NAT1	CACNA2D2	CELSR1	WFDC2	SSTR2	ABCC8	HDAC11	TNNT1	SLC19A2	PCLO	QDPR	ZMYND10	G6PC3	SERPINA3	RAB11FIP1	FOXA1	SEMA3B	ALG8	CHN2	FBP1	GSTM3	NPY1R	GP2	RDH16	RSF1	GREB1	YBX2	PTGES	PYCRL	ARNT2	SERPINA5	CHGA	INSM1	SLC9A3R1	CEACAM5	TTC12	CGA	GDF15	KCNJ3	NAIP	CCDC106	ERBB4	IL24	SERPINA6	TFF1	PVALB	CRABP2	IFT122	RABEP1	PTPRT	AGR2	ACADSB	SCCPDH	GLS2	CRIP1	GSTZ1	SYT17	ENPP1	AGL	TRIM9	EEF1A2	DNAJC1
SMID_BREAST_CANCER_LUMINAL_A_UP	http://www.broadinstitute.org/gsea/msigdb/cards/SMID_BREAST_CANCER_LUMINAL_A_UP	CHRDL1	AREG	OGN	LRRC17	MYH11	BTG2	TAT	LIPE	MAOA	PTGER3	SVEP1	COL14A1	PTN	SPTAN1	ABCA8	DHRS2	PSD3	FOSB	TNN	MAP3K12	MFAP4	ADIPOQ	FBLN1	DUSP1	F13A1	LMOD1	ZBTB16	IGF1	SFRP4	PTHLH	ENPP2	LEPR	NKX3-1	DPT	CILP	RBP4	ITGA7	LAMA2	PNMA2	GPD1	ATP1A2	ASPN	SLC26A3	MYB	RAI2	RUNX1	ADRA2A	CIDEC	CPA3	OMD	HLF	PPARG	CYP4B1	STC2	GFRA1	G0S2	PGR	RTN1	CXCL14	HOXB2	CFD	SCUBE2	PDCD4	TIMP4	PCSK5	LEP	ATRNL1	WISP2	ITIH5	FABP4	FHL1	HMGCS2	NAT1	ELOVL2	ESR1	HOXB6
SMID_BREAST_CANCER_NORMAL_LIKE_UP	http://www.broadinstitute.org/gsea/msigdb/cards/SMID_BREAST_CANCER_NORMAL_LIKE_UP	POU6F1	IL2RG	BTN3A3	ST3GAL2	CAV1	MEOX1	CCR6	GZMB	RNASE6	ITM2C	CCL2	KLK7	P2RY14	ZBP1	CTSC	IL21R	MET	GMIP	LEPR	PTPRC	GPR171	MEF2C	NRXN1	CCDC69	TCF4	TRAF3IP3	IGF1	SPIB	LZTS1	TNXB	RASGRP2	F10	FMO2	MGAT3	PRKCQ	MAP4K1	SP140	DEF6	CD244	NLRP1	ADAM28	RASGRP3	CRY2	FZD7	NCF4	DLK1	FOXN3	NTRK2	VILL	GIMAP6	VAMP5	PECAM1	LST1	IRF8	S100B	DOCK10	CR2	CHRDL1	CD6	LYN	CNN1	TF	LY96	LRRN3	PDE2A	CD38	IL6	CDKN1C	FAIM3	CASP1	CD180	ARID5A	NAP1L2	CCL5	ATP2A3	PAX5	ARHGAP15	LAMA4	DES	RAC2	TRAT1	SFRP1	AOC3	ROBO3	CXCL12	LILRB3	VCAM1	PACRG	SORBS1	RUNX3	DCN	BCL11A	CLEC4A	MS4A1	LEF1	TNFRSF25	ICOS	CSF2RA	PDGFRA	KRT14	GJA4	SKAP2	KCTD7	HLA-DOB	ID4	FHL1	HOXA5	FCER1A	CD27	MRC1	PIK3CD	CHRNB2	RELN	GZMA	LAMP3	KCND3	ST6GAL1	DOK2	CTSW	GEM	PDGFD	WIF1	TCL1A	ODAM	RGS5	LPL	CD48	ANK2	FYN	CXCL2	SLA	CD96	PTPN22	DARC	MS4A6A	TSPAN7	KLRK1	DST	TFPI	HHEX	EPHA4	CD3G	FLT3LG	SNX1	LAMC3	CD19	DPP4	ARHGAP25	F13A1	GPR18	VPREB3	MAST3	CXCL13	ALDH1A1	SLC16A7	SELL	COL17A1	MYLK	CD72	IL27RA	PPP1R16B	ITGAL	IGJ	ITGA4	PLCL2	NRXN2	CD79B	D4S234E	ENPP2	BTK	SPRY2	PIK3R1	TLE4	TNFAIP8	DMD	BANK1	GIMAP5	PPP3CC	HGF	CD40LG	PTN	MEOX2	ABCA8	FLI1	PLEKHO1	GZMM	AIF1	CD1D	SERPING1	ITIH5	LRCH4	TNFRSF17	MME	LY9	FYB	CPE	FABP4	FAM107A	ACVRL1	CD22	C1S	LY75	PELI2	NPR2	ADARB1	LGALS2	LIME1	SLCO3A1	MAPRE2	CD40	LHFP	C3	PLCB2	CLEC10A	RNF125	CORO1A	HLA-DRB1	KRT5	NKG7	PPAP2B	MAP7D3	PRF1	PTGDS	TESC	WIPF1	LEPREL1	ACTA2	CD8A	SIT1	KCTD12	PPP2R1B	GNG11	CD52	CD3D	IL7	SLC12A4	GPR116	ITM2A	ELMO1	VNN2	LCK	SVEP1	STK10	HOXA9	NRIP2	MTRF1	NT5E	GIT2	LDHB	FXYD1	CYTL1	CD302	FRZB	CD74	CDO1	KIAA0748	CRYAB	LRMP	IL6R	IL7R	CD69	SLIT3	CFH	RSU1	AASS	IL1R1	ADD3	PTGER4	CD7	OXTR	SPARCL1	PALMD	CD4	CCR2	GIMAP4	CMA1	HMHA1	BCL11B	MYH11	SP110	PLAC8	DOCK2	DOC2B	PCSK5	SELE	EMCN	MALL	SBNO1	DDX28	EFEMP1	FIGF	IFI16	CLEC3B	ITGB7	C1R	IL1R2	PROS1	TEP1	CHL1	FNDC4	VAMP1	BIRC3	EDN3	SRPX	FAM49A	CPVL	STAG3	THBD	ACACB	NR3C2	IL33	CYP1B1	SLC6A14	CHI3L1	CCR7	ZEB1	MBP	PNOC	CLDN5	ITGA7	IL18R1	CSN3	SPINK5	GZMK	RASA4	CCL19	CTSG	NFAT5	MATN2	BIN1	AOAH	PTPRCAP	HIVEP2	PROL1	CCL21	LYL1	MFAP4	GMFG	CIITA	DPT	XCL1	FBLN5	KIT	AQP1	CYLD	SATB1	SH2D1A	SNCAIP	ID3	FOLR2	CD79A	RUNX1T1	TXNIP	LMOD1	ARHGAP4	P2RX5	SYNE1	TGFBR3	TIE1	COL14A1	LAMA2	ABCA6	SOSTDC1	COTL1	ITK	ISG20	GLIPR1	EZH1	SEPP1	ID1	CD37	VASH1	ICAM2	TNFRSF1B	HOXA7	ABLIM1	FMNL1	CH25H	CCDC88A	PLA2G2A	CKAP2	POU2AF1	CLU	ANGPT2	CD247	NLRP3	TMOD1	FLRT2	CD2	IGHG1	ARL4C	HSPB2	ZAP70	RBMS1	SIGLEC1	EMILIN1	COL18A1	LCP2	EVI2B	KLRB1	MATK	SRGN	NPR1	LTB	BBOX1	BAALC	DTNB	PLTP	CFI
BOQUEST_STEM_CELL_DN	http://www.broadinstitute.org/gsea/msigdb/cards/BOQUEST_STEM_CELL_DN	FNBP1L	PRKCH	CCDC68	PTPRB	TNFRSF1B	RASIP1	THBD	MGST2	ITGA6	SPTLC2	PDE2A	PALMD	MMP1	TM4SF1	PHLDA1	SSH1	TPD52	CLDN5	SCARF1	DARC	GIMAP6	SELP	SCUBE2	MMRN2	SCHIP1	PGS1	HBEGF	DNM3	MEOX1	LMO2	TIE1	NLK	ICA1	GMFG	TFPI2	DUSP6	CDC42EP3	SHB	NRN1	TSPAN12	CD93	SWAP70	ADRB2	ANGPT2	KLHL2	BST2	UPP1	GPR56	TSPAN6	CLEC1A	PLVAP	USP36	MYCT1	SEC14L1	HLA-F	HOXB7	NEDD9	CDC37	STC1	IFI27	MET	SCARB1	BCAR3	G0S2	EFNA1	SOCS2	PLA1A	NR5A2	GFOD1	IFIH1	ICAM2	PCDH17	JAM2	CX3CL1	CFI	TPD52L1	TEK	EFNB2	GIMAP5	HLA-DQA1	TSPAN7	CD2AP	CA4	MAST4	IL15	PIK3R3	SLCO4A1	VWF	SDPR	CSF2RB	ANXA3	PODXL	PIK3C2B	ABCG1	TSPAN13	SEMA3F	KDR	F11R	APOLD1	ETS2	PECAM1	FLT1	PCDH12	RAPGEF4	SEMA6A	THSD7A	ERG	CD320	TMEM70	PTPRM	CREM	HHEX	CD74	XAF1	SELE	RAMP3	LAPTM5	MYRIP	ENG	AREG	TEX14	SH2B3	RASGRP3	CLIC5	AQP1	SRGN	IL18R1	JAG2	MYO5C	TRIM16	MCTP1	SOX17	ENPP4	CFLAR	MCF2L	GNG11	KL	EPHB4	SMAD1	TACSTD2	DOCK9	PKP4	KIAA0355	IL3RA	RPS6KA2	CAPN11	ISG20	LIMK2	GIMAP4	STX11	RASA4	CSF3	FAM107A	EMCN	BAALC	FLI1	HLA-DMA	GIPC2	RND1	CCRL2	LRMP	MYO10	CARD10	PITPNC1	RAPGEF5	RNASE1	CHD7	NOTCH4	IFI44L	ABLIM3	ADAMTS9	TGM2	PTPRE	ARHGEF15	ELTD1	HLA-DRB1	LCP2	DSG2	ST6GAL1	CTSH	CDH5	GATA2	WARS	ALDH1A2	TBC1D9	LHX6
LEE_LIVER_CANCER_SURVIVAL_UP	http://www.broadinstitute.org/gsea/msigdb/cards/LEE_LIVER_CANCER_SURVIVAL_UP	INSIG1	SPINK2	IL6R	CPN2	STK32B	HSD17B10	MRM1	SALL1	TMEM176B	DSG1	AMT	SLC27A5	PKLR	SERPINC1	BAAT	EGLN2	COBLL1	WNK3	SRD5A1	ATG16L1	CYP2J2	ACADS	ABHD6	OTC	MOGAT1	WNT11	MORN1	MTSS1	VPREB1	HYAL1	LPIN1	SLC2A2	TTBK1	ZBTB22	ALDH1L1	CGREF1	GLYAT	SLC22A18	UGT1A6	AR	RGN	MLXIPL	AMACR	ABCA6	GJB1	TSKU	AQP9	ENPP5	APOC3	SLC35D1	EHHADH	FAM134C	KNG1	SERPING1	F12	TMEM27	ITIH1	CPB2	F13B	SLC6A12	PRDX6	PCSK6	MSRA	ECHDC2	SLC25A10	EPHX1	AGL	RHBG	ABCG5	MRPL46	C2	MAP4K1	KIRREL2	CYP2D6	SULT2A1	CRAT	PPAP2A	MPDZ	CPT2	KHK	DCXR	MASP2	G6PC	ALDH4A1	PINK1	FMO3	ECHS1	CRYL1	CAND2	PCCB	ITPR2	IVD	SELENBP1	ABCG8	SGPL1	ANXA9	CABIN1	FBXO31	INSR	HSD17B6	ACSL1	PCK1	PCYT2	NDUFS2	PARD3B	TRIM55	DEPDC7	NDRG2	BDH1	AMDHD1	PAH	DIO1	ZBTB20	PIPOX	HGD	ABCC2	CLRN1	SLC38A3	KLK3	ACSL6	SEC14L2	C1QTNF4	APCS	SERPINF1	HAGH	STARD10	MST1	HPD	APOA5	SERPIND1	ZP3	CDO1	LEAP2	MVK	CES2	RDH5	TTPA	F10	AOX1	MYRIP	HAO1	CYP3A4	ALAS1	OGDHL	NF1	ACOX2	DPYS	AMFR	ASGR1	PC
ZHANG_TLX_TARGETS_60HR_UP	http://www.broadinstitute.org/gsea/msigdb/cards/ZHANG_TLX_TARGETS_60HR_UP	KIAA0247	PDE1C	LDHB	PITPNM1	CDKN1A	NNAT	ADAMTS7	GHITM	PYGM	YPEL3	CST3	DOCK6	TP53INP1	HEXB	RALGPS2	GABARAPL1	SRXN1	MKRN1	SNCAIP	SLC6A6	WDR6	EFHD1	SELM	SCARB2	CP	TM4SF1	WIPI1	SP110	KLF4	RUNX1T1	DPP7	SRGAP3	GMPR	RAI14	PNRC1	ACTN1	TMEM50B	CYP3A4	ENO3	EI24	BMP1	USP2	CTSF	GRIA2	IGF2R	LTBP3	ERCC5	ABAT	APAF1	BAIAP2	LAMB3	CDH13	PER3	SIRPA	ANKH	MAP1LC3A	CREM	PCSK6	TRIM11	SH3BP5L	DCXR	CSF1	AATK	PLCD1	H2AFJ	NDRG3	TMEM63B	TMCO3	GDPD3	HSD17B11	FOS	DOPEY2	BCKDHA	RALGDS	SORBS1	FAM65A	GRN	S100A4	PTPRO	FCGRT	PQLC3	PLD3	AGT	RAPGEF3	CITED2	PCDH18	CACNG5	STOM	BTG1	TRIM47	IQSEC1	CPEB4	YPEL5	CACNA2D3	MAPRE3	MAP1LC3B	MANBA	ACOT9	CLU	LRP1	CD1D	FBXO25	S100A10	CTSD	SPHK1	LIPA	TGFB3	SLCO3A1	CERK	TNFRSF21	TCTA	ZFYVE27	RPL18	CLDN10	PHLDA3	PAM	SBK1	MGST3	OPN3	MDM2	GPC4	GADD45G	HIST3H2A	ELF1	SLC2A9	PGCP	IGFBP7	ITGB5	BTG2	GDPD2	MXD4	FGF1	ADAMTS4	RAB40C	HIST1H2BL	COG5	USP19	CSPG4	PRMT2	TMEM38A	DDIT4	SESN2	FOXO3	S100A13	PDGFC	TCN2	SPP1	TRAFD1	CRLF1	CSTB	PLEKHF1	PPT1	GSN	PDE2A	WDR45	NDRG4	EPHX1	CCNG1	CYB5R1	CYP2J2	PDGFA	SPARC	NELL2	ACAD11	AK1	RNF145	POLK	ST6GAL1	GADD45B	ABCA3	HSPG2	ANGPT2	GSTM5	NQO1	LGMN	SULF2	TMEFF2	RCHY1	PHYHIPL	FBXO32	CFLAR	PTPRE	TTLL1	PKD1	FUCA1	ELK3	S100B	EFNB2	KIF1A	RFTN2	SPNS2	SEZ6L	STX5	JUND	PARP3	PDRG1	KCNC1	HIST1H2BC	PFKP	SEPX1	WWTR1	TAP1	TIMP2	TXNIP	HEATR1	SEPP1	SMOX	BAX	TP53INP2	TGFBR2	AOX1	RAMP1	ARL4C	SYNE1	DDIT3	NFE2L1	ENPEP	MLC1	CCNDBP1	PRRX1	COL5A2	TAX1BP3	SLC19A2	DUSP3	MCAM	PGPEP1	ABHD4	HCFC1R1	APBA2	P2RY1	APOE	OLFM1	TMEM43	ZBTB20	MEF2C	SLC4A3	NR4A1	EXOC4	SEZ6	TSLP	PTP4A3	LMCD1	APLP1	SORCS2	PALM	CRYAB	PDK2	SAT1	MXRA8	DTNA	TSC22D1	PRSS23	DUSP8	PCSK1N	RFX5	THRA	TLE2	BET1L	INHBB	DNAJB5	CALML4	SOD3	SIPA1L2	KLF6	FAM129B	HIST2H2AC	SMPD1	ZMAT3	COMT	TOB1	TMEM19	HIST1H1C	CALCA
MEISSNER_NPC_HCP_WITH_H3_UNMETHYLATED	http://www.broadinstitute.org/gsea/msigdb/cards/MEISSNER_NPC_HCP_WITH_H3_UNMETHYLATED	SOX7	CDO1	ARSJ	KCNJ6	DSCR6	FADS3	PLEKHG6	SHROOM1	PDHA2	CST6	ANKRD58	MANSC1	PKIB	RAB3B	OXTR	TACR3	DUSP26	TSNAX	CALN1	ZNRF4	TBR1	CRISPLD2	PLCD1	GPR176	RIN3	LHFPL5	SLC6A2	ILDR1	SLC44A3	MMP2	ACCN1	EEF1A2	SLC30A2	TFCP2L1	AFAP1L2	ANKRD43	HTRA3	RIC3	SCARF2	BSPRY	PPM1J	SLC5A5	PLSCR4	GRIN2A	SLIT1	TRIM36	LHX9	BIRC3	FAM83G	AP1M2	NTSR1	OXT	RASD1	USH1G	CA4	MYO5C	SSTR1	CYBA	GNG13	PIK3R5	BARHL1	KCNH7	PRKCDBP	HEBP1	TDRD1	SLC45A1	ACTL7B	KCNK9	GPR156	GMIP	PRKAG2	TRIM25	SLC6A11	BASP1	WNT3	SYCP3	PAPOLB	GPX3	FBXO17	PTGER2	MARVELD3	FUT4	NAP1L5	NODAL	GPR12	SLC16A3	SMC1B	EVC	PCNXL2	TMEM37	SHD	PGM5	ADAMTSL5	PKP1	CERKL	CASP8	NOV	DPP6	MOXD1	NRXN2	GJB6	DES	KRT7	MESP2	GRIN2C	TACSTD2	HSF5	SGK3	ISYNA1	GRIN3B	SLCO2A1	KIAA1598	DDIT4L	EMID1	SPAG16	KCNIP1	MAEL	ENTPD2	SYCP2	ADORA2A	SEC31B	PARVB	EPS8L2	LTB4R2	LBX2	ABCB9	HTR2C	KLK8	CDKL1	VAMP5	ABCG4	CHMP4C	KREMEN2	CCDC106	ARHGEF4	CPNE9	DCDC2	MAPK13	SHROOM3	CD83	PKDREJ	CAMKV	GAL	CDCP1	HIF3A	GALNT6	DSC2	EDN3	ACOT6	WNT10B	CSPG4	DRD5	NGB	F2RL1	KL	KCNG1	SLC7A10	SLC47A1	RNF17	DBX2	FAM110C	DSG2	AGBL2	OLIG3	TRPM6	GRB10	KY	FGF16	ITGA4	DMRTA1	RARB	ADSSL1	P2RX2	GPR26	IGFBP6	CYP24A1	GALR1	THBD	KIAA1383	NTF3	BCAT1	MMP23B	RNH1	SPO11	TDRD6	CYP2R1	LOXL4	GNMT	RBM43	P2RX5	PRRG3	TMEM54	FSTL3	GPR64	ARTN	OLFM2	MMP25	ASS1	NAGS	SLC16A11	INSRR	RHCG	PROM2	FKBP6	CTGF	MEX3A	SCNN1B	FAH	TNFAIP2	HSPA12A	ADAD1	TMEM59L	THSD7B	PHOX2A	SLC25A31	PTRF	KCNK4	SYCP1	LARP6	CCDC125	CHRNA3	PHACTR3	SLC18A2	LAMC2	SLC34A2	CDX1	PDGFD	ANXA11	PRDM14	ALOX12	TAF7L	GLDN	ANKRD53	IL12RB2	PRR15	SPTBN4	PRKAR1B	IRF6	PCSK9	MARVELD2	NAPRT1	MSH4	GCA	TMC8	EMID2	PDE4DIP	B3GNT3	TMEM171	LOXL1	STAC	LPL	ST6GALNAC2	FAM129A	SLC1A1	NLGN2	ZNF14	TMCO4	NPAS4	B3GNT8	PTGIS	DKK3	TCF20	SPAG6	HS3ST2	TPM2	WDR86	CLDN4	BFSP1	ABCC8	THBS4	ATP2A3	FLOT2	ARHGAP27	CORIN	AP1G2	GYLTL1B	FAM109B	IRAK3	DHTKD1	HTR1F	PCDHGA11	GABRQ	NCOA4	MYOCD	DUSP9	MPV17L	GUCY2D	SP5	SLC9A3	ARSI	MATN4	DLGAP1	CLIC6	FGF20	PHF1	L3MBTL4	PARP14	FGFR4	CMTM7	TDH	TSPAN2	ALDH1B1	RASEF	BCL3	NTSR2	CAMKK2	HTRA4	TMEM30B	FGF17	DOC2B	SYT16	RARG	GLP1R	PAQR5	CLDN3	SSTR4	HTATIP2	PRRT3	SELV	BTBD11	AMN	CD302	LRRC15	KIAA1024	ECE2	IL17RB	RAX	CCDC79	NR4A3	CYGB	CLDN11	EMILIN3	SCIN	CTSZ	CACNG2	BMP8B	AQP3	FADS6	PSD2	ITGB4	KLHL14	DPEP3	GPX7	PPP1R3B	KCNA6	SLC39A8	RHBG	GIPC2	LAMC3	CD97	LGALS3	LGI3	ST14	STAT5A	TTC22	KRT83	EFNB3	ADCY7	TRIM58	DDX4	PLLP	MAB21L1	TRIM47	DMC1	NPY5R	GFRA3	RPP25	WT1	SLC25A21	EPPK1	SSH3	CLDN7	CTSH	MOCOS	MOSC1	STK32A	LIN7B	LTBR	SLC13A3	CBLC	NLRX1	PDLIM2	NOX4	ZNF641	GFRA2	TUBG2	IRX4	HHAT	GPR83	SLC22A4	CXCL16	CPNE7	SYCE2	MCOLN2	DHH	FABP3	OSMR	SLC2A12	RAB42	CLDN5	PITPNM1	CYP4V2	AP1S3	CCDC109B	FGF22	OMP	PRLHR	EFCAB4A	HORMAD1	HEYL	RASL10A	NDRG2	GCNT1	GYPC	NPEPL1	MYOD1	AFAP1L1	LHX3	GNA14	ECHDC2	MMP14	GSN	ABCB1	KCNK13	IL27RA	TNXB	TNFRSF25	MAL2	EHBP1L1	TFAP2E	GRHL2	KRT19	F11R	HAND1	LINGO3	RASGRF2	GPR98	TMPRSS2	PPL	PCTP	FOXI2	SCARA3	DMGDH	SLC26A8	COL8A2	KRT18	HSF4	CD164L2	REM1	SEMA4F
MEISSNER_BRAIN_HCP_WITH_H3K27ME3	http://www.broadinstitute.org/gsea/msigdb/cards/MEISSNER_BRAIN_HCP_WITH_H3K27ME3	HAND1	HOXC12	MARCKSL1	GDF7	HOXB6	KCNK15	HOXA13	GYLTL1B	CDX1	SLC47A1	PITX2	SLC30A2	CHAT	HOXB5	KRT83	AEBP1	DRD4	GNAS	LOXL1	INSRR	FGF8	GPR50	FOXE1	DIO3	GFI1	REM1	PRDM6	RAX	SALL4	DLX4	FAM132B	HMX1	OTOP1	SPAG16	LHX8	CDX2	HOXD1	GATA5	SIX1	PLEKHG6	BCL3	PYY	EVX1	WNT2B	CALCR	HOXC4	MAFA	RSPO4	IRX4	TNXB	SIM1	NAGS	DLX3	FOXD3	CRLF1	PTF1A	ONECUT3	PHOX2A	IRF6	OTP	PRRX2	TLX1	PRDM14	OLIG3	FOXD2	WT1	WNT3A	OVOL1	SFRP5	IL12RB2	FGF17	SLC18A3	RHCG	HOXC13	SLC44A3	PAX1	FEV	DBX1	DMRT3	WNT3	ALDH1A3	PRR5	PROM2	MYOD1	HMX2	EMILIN3	SIX2	HAND2	DMC1	CBLC	DMBX1	TRPV4	GJA3	CLDN3	GLP1R	POU4F3	THBS4	LHX3	GNMT	FOXB2	ANKRD53	FOXA2	CYP24A1	HOXD9	INSM2	HOXB9	WNT10B	FOXL1	TPM2	SLC6A2	SIM2	KRT19	GSC	DHH	LMX1B	ECEL1	IRX2	LTBP2	FAM89A	B3GNT3	IGF2	LGR6	NOTCH3	HOXC11	TP73	HOXC5	SCNN1B	HMX3	KCNE1L	B4GALNT2	KRT7	NEUROG1	HOXA11	BMP8B	HOXD8	BARX1	MMP2	FGF3	HOXC8	COL13A1	GBX1	FGF20	CHMP4C	ALX4	TLX3	PRDM13	CLDN4	HOXA4	TMEM30B	HES3	NKX2-5	WDR86	IGF2BP3	AQP5	HMGA2	HOXB7	POU2F3	GATA4	CLDN7	HOXD12	DMGDH	UTF1	HOXD10	LBX2	ZNRF4	CRB3	SLC5A5	BARHL1	LBX1	FOXE3	TMEM171	KRT18	ADAMTS14	LMX1A	NKX6-1	CHRNA3	GRIN3B	ALX3	DMRT1	GRB10	TBX1	GATA3	NPY	CDCP1	HOXA10	HOXD11	GBX2	BARHL2	PITX1	SLC18A2	CELSR1	AMN	HOXA5	CYP26A1	ATP2A3	SCARF2	MIXL1	TFAP2C	PAX7	FOXC2	IGF2BP1	IRX6	IGFBPL1	TDH	DMRTA1	PKP1	FGF4	SIX6	HES2	TFAP2E	NEUROG3	TNFAIP2	NPAS1	GFRA3	LHX1	WNT7B	LHX5	T	TDRD6	BNC1	ESPN	TMEM54	TCFL5	TLX2	MESP1	DLK1	FGFR4	PCSK9	TBX21	COL8A2	FOXN4	CALB2	HOXD13	HELT	IKZF3	POU4F2	SPINT1	PAX2	HOXB4	PDX1	FOXB1	GAL	VAX2
POOLA_INVASIVE_BREAST_CANCER_DN	http://www.broadinstitute.org/gsea/msigdb/cards/POOLA_INVASIVE_BREAST_CANCER_DN	INPP4B	MSX2	WNT5A	GRIA2	SLC39A6	PTN	UGT2B28	SORBS2	BMP5	SLC27A6	AZGP1	LTBP3	ITPR1	IGF1R	NPY2R	TIMM44	IFT140	KLK10	GSTT1	CELSR1	LGALS4	ARHGEF5	NEDD4L	SSH3	MAPT	TRA2A	FGFR3	PDGFA	DST	GFRA1	FABP7	TF	MGP	PIK3R1	BST2	ALDH4A1	HMGCS2	OXTR	LTF	GRP	SERPINA3	PLAT	WFDC2	IGFBP2	CD59	STC1	CNN1	CPB1	CACNA1D	TP53I11	VTCN1	CHI3L1	CRLF1	STC2	TAPT1	CD151	FLNB	RABGAP1	SDC4	NQO1	XYLT2	ITGA7	FRMD4A	SLC25A37	KRT5	ESR1	CYP4B1	MYLK	PKP1	CDK10	SYT17	MPPED2	CITED1	DACH1	COL4A5	ERBB4	LTBP4	CAPN3	ACSM1	DKK3	SYMPK	MYB	WIF1	CYP1A1	FBXO2	CA12	CLMN	DCT	PEX6	MATN2	FRZB	EREG	IL17RB	SCUBE2	KRT17	SERPINB5	PPP1R3C	AK5	ANKH	GATA3	ITGA3	ACADSB	TPM2	ANPEP	NPY1R	IGSF1	MIA	SEZ6L2	CELSR2	SERPINA5	FGF2	PDZK1	KCTD2	HIST1H2AC	DNAJC12	RABEP1	EXOC7	ZDHHC11	EDN3	LAMB3	ECE1	TESC	NAV3	CLEC3B	ATHL1
CHIANG_LIVER_CANCER_SUBCLASS_CTNNB1_DN	http://www.broadinstitute.org/gsea/msigdb/cards/CHIANG_LIVER_CANCER_SUBCLASS_CTNNB1_DN	CTHRC1	ACP5	SELM	VCAN	CCL21	MMP9	LXN	CP	PGLYRP2	PAG1	CHST11	MAD1L1	CDH1	CAPG	TIMP1	MAP3K5	BGN	THBS2	BMP2	ADAMTS1	TBX15	CYFIP2	MGLL	SPHK1	LSR	EVI2A	TNFAIP8	ARRDC4	SLC2A9	PLTP	CXCL16	EGR1	XK	SERPINB9	FOXA3	RFTN1	ACSL4	HPGD	UGCG	COL6A3	HABP2	COLEC11	CCDC80	SLC16A14	SERPINE2	CCL19	STAT4	EFEMP1	PELI1	DUSP5	EGR2	COL5A1	COL1A1	SLC7A2	GLS2	NAV2	VNN2	LGALS4	POU2AF1	PTGDS	HAL	SERPINE1	AIM2	ASPN	MMD	SLC12A2	PAPLN	SDSL	C9	COL1A2	TPST1	CNGA1	MOXD1	SEMA6A	MAL2	GLDC	AMIGO2	NCALD	COL3A1	KCNT2	GLIS3	GALNT7	RASGRP1	GOT1	FBP1	MYL9	MYOM1	CMTM3	IL7R	SLC22A15	CD2	SLC15A1	SLPI	MYO1E	GPNMB	F3	FURIN	BASP1	VNN1	MUC13	TMEM45A	BACE2	CD52	ATP2B2	GCH1	INHBE	RGS1	ASRGL1	GLT1D1	CCL20	CDA	ISLR	TNFSF13B	CYBA	PMP22	FGFR2	KCTD12	GDA	CSDA	RDH12	GPR88	SOCS3	LGALS3	CCDC109B	PRG4	MCC	WWC1	AEBP1	SLC25A18	SULF1	EPHA1	RAB27A	LUM	RAB27B	CXCL12	GATA6	ETS2	TNFSF4	TIMP2	SRPX	GEM	CRP	LOXL1	KLRB1	HSD17B2	HOMER1	DCPS
CHIANG_LIVER_CANCER_SUBCLASS_PROLIFERATION_DN	http://www.broadinstitute.org/gsea/msigdb/cards/CHIANG_LIVER_CANCER_SUBCLASS_PROLIFERATION_DN	MTHFD1	SYTL4	SCP2	FMO3	MTTP	RTP3	C6	ADH4	MYO1B	BAAT	SEC14L2	HFE2	POR	GNE	GAMT	PCK1	ALDH1L1	SELENBP1	AADAC	CPB2	CYP4A11	GYS2	NUDT6	F8	KNG1	HNF4A	BOK	BLOC1S1	OTC	ITIH1	LDHD	RHOB	RCL1	GRHPR	WNK3	PNPO	DHTKD1	RDH16	AR	ANGPTL3	CDC14B	HSD11B1	EHHADH	CYP2J2	CYP4F3	F12	MLYCD	SLC16A2	ADRB2	AGXT2	NAT2	NR1I3	SORBS2	TTPA	SULT2A1	NAGS	SLC38A4	ALDH5A1	CDO1	ALAS1	PDK4	OASL	PIPOX	C8A	KCNJ8	HAGH	ECHDC3	HPD	RORC	BHMT2	BTD	ECHDC2	LECT2	CYP2C9	AOX1	CYP27A1	GPLD1	TST	SERPINA10	CYP4F2	SLC38A3	PRAP1	AGXT2L1	RGN	CES2	ABAT	ACYP2	ABCB4	CYP1A2	COL18A1	MAT1A	HIBADH	MPDZ	SLC46A3	DAO	CIDEB	ACBD4	HAAO	SERPINC1	SULT1B1	CYP2C8	GLYAT	CTH	CA5A	RWDD3	AGXT	SERPING1	SELO	SLC2A2	PLG	AZGP1	AASS	APOA5	CPT2	HADH	CMBL	ABCG8	TFR2	MASP2	HAO1	MYRIP	SLC10A1	CYP3A43	GPT	EPHX1	ALDH3A2	KLF9	ABCB11	ST3GAL6	ECM2	FMO4	HSD17B6	CYP4A22	SRD5A1	CLDN14	BHMT	OGDHL	ACADL	DCXR	SLC22A1	GCDH	AMDHD1	DEPDC7	AFM	NR1I2	DHRS1	AQP9	ABCA8	PFKFB1	ABCA6	TAT	CYP2B6	GPT2	CYP8B1	ALDH6A1	ETNK2	ETFDH	CAT
COULOUARN_TEMPORAL_TGFB1_SIGNATURE_DN	http://www.broadinstitute.org/gsea/msigdb/cards/COULOUARN_TEMPORAL_TGFB1_SIGNATURE_DN	HPGD	RAPGEF2	DHRS1	HMGCS1	DGAT2	NDNL2	PPFIBP2	GADD45A	GK	SNAI1	RHOB	UGT2B10	TMEM127	PCYT2	IGFBP3	JAG1	GCNT2	ABCB1	ERRFI1	TSC22D2	PCDH1	HIPK2	SULT1E1	RASSF5	ALAS1	ZSWIM4	SCP2	IDH1	RELB	CYP3A7	ACVR1B	GLUL	TGM1	RAB17	ALDH1A1	GSS	SERPIND1	KIAA0664	SLC2A8	STX5	SREBF2	DDX28	SLC9A3R1	EPS8L2	SVIL	SLC26A1	SLC23A2	HMGA2	SPPL3	HCN2	ALDH3A2	SORBS2	TM7SF2	LGALS3	DHCR24	DEPDC7	FGF8	SLC25A37	CBS	DUSP3	SERINC2	LPIN2	COL18A1	GPT	ABCC3	PRG4	GJB2	NDEL1	CXXC5	STOM	SH3BP2	ACVR1	SLC25A13	CYP51A1	CDA	IGFBP4	MOSPD3	MAPRE3	GSTO1	CCDC85A	FDPS	SEPP1	ENTPD5	CA8	PPAP2B	KIAA0182	HAMP	SELENBP1	DYRK3	SPRR1A	NFKBIA	GPD1	CTNND1	DUSP6	CXADR	ARID3A	ARHGAP6	UBE2L6	ALDOB	TRIB3	RSC1A1	BMPR2	DUS1L	GADD45G	FARSB	TP53INP1	SEPX1	GRHPR	LRP1	CXCL12	OSGIN1	ZFP36L2	ARID5B	LDLR	BAG3	TNK2	ACSL3	HCRT	SLC35C1	CHP	ALCAM	CHKA	TSPYL2	GADD45B	DHCR7	CPN1	HABP2
MEISSNER_NPC_HCP_WITH_H3K4ME2_AND_H3K27ME3	http://www.broadinstitute.org/gsea/msigdb/cards/MEISSNER_NPC_HCP_WITH_H3K4ME2_AND_H3K27ME3	SP8	UNC5D	RAB11FIP4	KCNQ2	DNAH11	GJB2	ATP2B3	DMRT2	NFATC2	HRH3	MAFA	LHX8	TLX1	SPTBN2	CDH11	VIPR1	DMBX1	SNTG1	WNT1	GABRG3	FOXQ1	DSCAM	FLJ43860	GDNF	PRMT8	PRPH	WNT9B	ARID3C	PHLDA2	MAL	PTF1A	CHRNA4	BIK	LHX6	CLSTN2	BNC2	DOCK8	SALL4	PGBD5	CITED4	PRDM16	ISL1	STAC2	SLC30A10	SOX18	SULT4A1	OCLN	SORCS3	ALDH1A2	CACNA1I	SLC30A3	RET	RAB11FIP1	ASCL2	KCNC4	SFRP1	COLEC12	GBX1	AMIGO2	RASGEF1C	KCNK1	WNT6	IHH	CDH8	P4HA2	BAIAP2L1	DLX5	VSX1	LAD1	ZNF536	FOXF1	EMX1	RERG	SLC22A3	FGF8	STX3	NOTUM	JPH3	KCNK12	CADM3	SLC26A4	CADPS2	TMEM163	RASGRF1	SEMA7A	KCNS2	AHR	TP73	DMRT3	BNC1	CABP7	PPP2R2C	KIAA1804	CADPS	PDGFB	ANKRD56	TBX1	SLCO4C1	AGPAT2	HRK	STXBP2	IKZF3	ONECUT3	SPIRE2	FOXE1	GABBR2	SCN5A	TBX3	GRIK3	KCNG3	PTGER3	WSCD2	ADRA2C	GALNT14	GJA3	DLGAP2	KCNH8	WNT9A	BMP8A	LRRC26	XKR7	PAX3	KCTD8	GHSR	NPR3	FLT3	CELSR1	HELT	SMOC2	ACTL6B	IRF5	ACAN	FGF3	TLX3	SERINC2	GATA2	CALCR	GABRA5	PAX2	B3GNT7	CDH1	PROKR2	VGLL2	CYP26A1	OAF	SYT14	SGPP2	OPRD1	RYR2	AFF3	HOXA13	HOXD1	AHNAK	HCN2	GALNT13	HOXC5	GALR3	BAI1	LBX1	KCNS3	FLI1	NPTXR	GATA6	GNAS	ST8SIA6	TESC	JAG2	COBL	HTR7	FAM78A	CACNA2D2	SIM1	KCNH1	ADAMTS2	PTPRN2	CLCF1	KIAA1045	CBLN4	C1QL2	CPNE5	HR	C1QL1	POU4F3	RSPO1	PENK	FIBCD1	MMP24	A4GALT	FOXE3	CPLX1	IGF2	HS3ST6	SYT12	NEUROD2	PROK2	CNNM1	PAQR9	DACT2	HOXD13	FOXF2	NPAS1	SIM2	SLC6A17	TLX2	LMX1A	COL13A1	UTF1	EVX1	CASZ1	ST6GAL2	UCN	IGSF21	SLC18A3	HCN1	CA7	PITX1	HMX3	HMX1	TMEM132E	SPINT1	FOXC2	NOG	OVOL2	HCRTR1	WNT4	DLX3	ABCG1	PAPPA	RPRML	PRDM6	CDK5R2	TGFB1	NXPH3	INSM2	OVOL1	PAX1	FAM43B	CLGN	FEV	CRYBA2	POU4F2	PODN	CNTN2	BMP6	CRHR1	XKR4	HMX2	EGFLAM	CRABP1	LY6H	VWA2	KIRREL2	PRR16	NKX6-1	MSC	STXBP5L	ELAVL3	PARD6B	DSCAML1	T	CXCL14	SCUBE3	ATP6V1C2	SCN4B	RTN4R	GNG4	ATP2B2	CPEB1	ALK	EIF4E3	GPR27	MYRIP	MAST1	NEFH	LEMD1	ITGA3	CCDC64	MSX2	CRTAC1	SIX2	SYT2	IQSEC3	SLC9A2	PTGFRN	FAM89A	ECEL1	FOXD3	PTPRT	KCNK3	PLD5	RGS6	VAX1	KCNA3	DOK4	IGFBPL1	SCUBE1	TCF15	WNT3A	DPP10	FOXB2	KCNA7	LAMA1	CHAT	LTBP2	TBX21	GABRB1	DBX1	HOXD11	SLC12A5	NPAS2	KCNA1
MEISSNER_NPC_HCP_WITH_H3K4ME2	http://www.broadinstitute.org/gsea/msigdb/cards/MEISSNER_NPC_HCP_WITH_H3K4ME2	GRHL3	CRLF1	GPRIN1	CPLX2	LOXL2	HMGA1	MAP4K2	PACSIN1	PDE4DIP	DYNC1I1	CCNB2	PLAGL1	NFE2L3	UNC119	CASD1	SEMA4D	BMP3	KCNE1L	CCDC122	VIPR2	RIMS1	SIDT1	BSN	SYT13	CHRNB2	LTK	NPY	SLC9A3R2	TES	GATA3	DLX4	HRH1	GRIN2D	HES3	ACSS1	CALB2	FZD6	NFATC2	SLC27A2	GLT1D1	OLFM1	ONECUT2	BRSK2	SLC44A1	CBS	LPPR4	TTC9B	DNM1	ALX4	MN1	SLC6A4	FAM113B	KCTD15	CDKN1C	WNK4	ABCB4	SMAD9	MTMR7	SLC8A3	NRTN	TRIM14	SPOCK2	TRPM3	MPG	ANK1	GIPC3	OTUD7A	GP1BB	PTHLH	ALPL	HPS6	PRR5	SPOCK1	GULP1	IRX6	HAS3	PGF	FLNC	ADRBK2	ATP9A	CSRP1	TRIM65	LY6E	CACNA1B	LHFPL4	NENF	IL10RB	PKP2	PRDM8	HTR1B	MAP7	ADAMTS18	INADL	KCNJ8	SLC37A1	PTPRE	CYB561	COL2A1	SNX22	WDR31	DUSP15	PEAR1	MAPK8IP1	SNAI1	TNFAIP8L3	FCHO1	AIG1	CACNA1G	SLIT3	ACOT12	TERT	ARHGAP28	COL25A1	PIK3AP1	NRG3	LMTK2	SMPDL3A	EFNA2	MLKL	PEX7	TMEM117	SCN1B	UCP2	POPDC3	CH25H	IRF8	DAPK2	MXRA7	FAM83F	PLEKHA2	ADRA1B	SLC35F3	GDF7	RAPGEFL1	ARHGDIG	NNAT	GNAZ	B3GALT4	NPTX2	CYP46A1	AGBL4	AGTRAP	CHGB	WTIP	ITPR3	DPYSL4	PRIMA1	USP2	MATK	DLK1	FAM69B	RHOF	KCNK2	ALDH1A3	GPR50	NPR2	KIAA1755	TMEM132D	LTBP4	ACHE	FOXA2	ANKRD35	SLC12A7	PRRG4	LDOC1L	ZDHHC23	IL13RA1	GNAL	ESPN	GRIK2	EBF2	PDE8A	GALNT12	GDA	PARP12	BMP7	SLC1A6	FAM49B	COL23A1	HTR6	ZNF804A	SPINT2	LHX9	KIAA0284	RAC3	PITPNM3	CARD10	KCNH4	BOLL	KCNK6	GAD2	ACBD4	IL7	LLGL2	COL18A1	BCORL1	KCNQ4	ARVCF	PCDHAC1	MGAT5B	WNT2	RAP1GAP	COMP	HYI	CPXM2	ACE	LOX	KCNJ10	VWA1	VDR	WNT2B	ADRB2	PDLIM1	CD248	FGF12	BCL11A	ARHGAP29	DIRAS2	SLC37A2	IL17RA	FAM132B	EPB41L3	MND1	HPS1	MFHAS1	ELAVL2	CNIH2	CCDC17	DECR1	PRKG2	OLFML2B	DTX1	RFTN1	UCKL1	SLC25A13	FAM46B	TCERG1L	ARC	RRAD	PTPRB	PLD2	CTSF	CYS1	RCSD1	RASGRP1	COL16A1	MAP7D2	DNAJC15	HS3ST3A1	B3GNT5	GRTP1	SVOP	XK	NSD1	NKX3-1	SLC4A3	AEBP1	AIFM2	LIF	HOXD8	ADAM23	CREB3L1	PLXDC1	LGI2	DBC1	NMI	EMP2	ADAMTSL4	TLL2	SLC16A12	FA2H	MLXIPL	COPZ2	RTN1	ABLIM3	PPP1R14A	CIB2	ADA	SNCB	RFX2	RASAL1	CCDC3	NKX1-2	CECR6	MARCH9	ITGB3	SETD6	SYNGR3	LRRK1	LSR	MT2A	PLS1	ADAM11	TM6SF1	BTBD6	DPP6	BARX1	COL9A3	SEMA4B	SNTA1	GRIK4	ZC3HAV1	SOX30	NSUN7	EDARADD	DLEU7	PRICKLE2	ADAMTS19	AATK	GPR153	REEP2	ROR2	FBXL21	GAS6	YBX2	DOC2A	ITPKA	DUSP18	TMEM62	LRTM2	NEXN	HSD11B2	SLITRK4	KCNF1	GPR101	DRD4	FGF18	KCNB1	MBP	DNAJC6	ADCY3	CCDC116	GDF10	CREG2	TRPV4	FBLN2	SYT6	CHRNA7	STARD10	TWIST2	LY75	RSPO4	SCUBE2	RBP4	TSC22D3	TCF7	SLC2A6	ATP1A3	LGR6	TAGLN2	DLL3	FAM20A	SLC16A9	LRRC3B	ADRA1D	TPM1	NET1	ZMAT4	RAI1	MYO5B	ELOVL2	GPR150	TNFSF11	AQP5	SHE	DNAJA4	OSBP2	TCEA3	SEMA3F	PRRX2	EMILIN2	DYSF	H1F0	PPAP2C	SLC2A4	CCNA1	KIAA1217	MFSD4	ABR	N4BP3	CHD5	NRIP3	GSC	MYO1C	ANKRD13D	MARCH4	SLCO5A1	FGF2	SERTAD4	SLC27A3	ADAMTS5	LRRC3	ABCA2	SYPL2	RAB43	SLC44A5	HIC1	RAB37	CEBPB	RAMP2	INSM1	LPGAT1	SLC32A1	TCEA2	GALR2	NKX6-2	FMNL1	FGF4	MST4	PERP	AVPR1A	COL12A1	ANXA2	RAVER2	TMEM56	IKZF1	LMX1B	CPXM1	NKD2	HAPLN4	IL4R	LYZL4	GPC3	SAMD10	HFM1	NRK	NMB
MIKKELSEN_MCV6_HCP_WITH_H3K27ME3	http://www.broadinstitute.org/gsea/msigdb/cards/MIKKELSEN_MCV6_HCP_WITH_H3K27ME3	BRSK2	SLC2A13	SLC18A2	CYP24A1	GABRA5	DBNDD1	C1QL1	VGLL2	AFF3	COL9A2	CACNA1G	GRIP1	KCNQ2	NEUROD1	INSRR	NKD1	MIXL1	CAMK2B	ACE	FOXE3	CLGN	DLL3	CCDC48	IGSF21	ITPKA	ADAMTS2	TMEM59L	SLC32A1	PRMT8	ONECUT3	HOXD4	GFRA3	CRLF1	SLIT2	PAX2	TDRD6	HES5	PTGIS	MYCBP2	NTRK3	MMP9	SCTR	NTSR2	SLC18A3	NOG	NEUROG1	SCN5A	PFDN4	GRIA2	CACNA2D2	ACCN2	ABCC8	BMP2	LTK	PAQR5	SSTR1	IRX1	COL15A1	SLC8A2	OTOP3	ACCN1	HMX1	LHFPL3	GAL	SYT6	TTC9B	HOXC9	FOXE1	MYCL1	CCK	SYT16	TRHDE	GATA5	GRIN3B	IL1RL2	PGF	DOCK3	RASL12	WSCD1	YBX2	SLC30A10	AQP5	SIX2	TIMP2	JPH3	NFATC1	LMX1B	ITGA2	AEBP1	KCNS2	SLC7A10	ACCN4	ATP8A2	WNT7B	NRG3	LYZL4	SLC34A2	CHRDL2	KCNMA1	SYT10	GNB4	CHD5	SEMA7A	TBX5	ATP2B2	RAMP1	CBLN1	SLC38A3	GPR124	ZNF641	WDR86	SHE	KL	NELL2	INSL3	GRM1	DYSF	NPAS3	FGF8	CXCL14	PRDM13	LHX5	NKX2-5	CNNM1	TCERG1L	CHRNB2	PTPN5	SLC6A2	SKAP1	GATA4	IRX4	FAM83F	HS3ST2	WNT10B	TMEM30B	HOXC12	LRTM2	GRP	CYP46A1	NPTXR	TMEM54	KRT7	SCNN1B	HOXC10	BCAN	RASGEF1C	SLITRK3	NKX6-2	DHH	TFAP2E	GLDC	SSTR5	RTN4R	HTR1D	AIFM3	FGF12	CLSTN2	PRLHR	GDF7	AIRE	SLC35D3	AK5	EPHB1	SCN4B	EPHA8	KCNA2	PDE4DIP	SFRP5	FNDC5	DPP10	COL8A2	NXPH2	NKX2-3	NELL1	COL13A1	ACVRL1	SLC6A5	GDNF	ADCY7	RAX	GRID1	FZD10	ZNF804A	MYO16	HOXD11	FBXO41	STK32C	SIM2	SERINC2	LBX1	PDX1	SCUBE2	CORO2B	GRIN2C	HOXD9	PACSIN1	ATP2B3	BAI1	CARTPT	WNT2B	SDK2	GRID2IP	KIAA1045	EMILIN3	FOXF1	CDH22	DOC2B	P4HA3	GRB10	ALOX12	SCUBE1	RBP4	ALDH1A3	PHYHIPL	ACHE	KCNJ4	DNMT3L	CACNA2D3	CNTN2	PYY	ELOVL3	FOXB2	ACAN	FAM83G	KCNT1	C1QL2	KCNQ4	SYT2	WNT3A	B3GALT5	PROM2	LGI2	DMRT3	NKX3-1	CRHR1	CHRNA3	PDE1B	ABCG4	DBN1	NPTX2	ZIC1	TMEM178	SLC9A3	HBZ	CLDN7	KCNH1	FAM43B	RELN	ASCL2	CACNG4	LMO1	KCNH6	RASL10B	SCN8A	PTPRB	VSX1	RASSF4	PSD2	TGFBI	JAZF1	LMX1A	PTPRT	GABRA4	L1CAM	KCNC3	KCND3	WSCD2	BSN	HOXD8	HTR7	NEIL2	ADRA2C	FEV	MAFB	KCNK15	LGI3	NOV	HS3ST6	NRXN2	EVX2	KCNH2	STMN3	TP73	PCNXL2	DOK6	CHAT	NPHS2	LMTK3	DPYSL4	HCRTR1	FGF3	ANK1	KCNQ3	GJB6	FOXD3	EFNA2	RSPO1	OAF	ALOX15	BIK	HSD11B2	PTCHD2	CABP7	IRF8	NKX6-1	RSPO4	ADAMTS18	POU2F3	SLC6A7	MYRIP	KCNC4	TRIM58	ALOX12B	MATN4	SPON1	BARX1	CCKBR	C1QTNF4	DRD4	NEFH	MYOD1	NKD2	DRD5	FOXC2	FSTL4	ARX	TBX21	ADORA2A	NTSR1	PANX2	MMD2	DIO3	RIMS4	GBX1	SHH	IRF5	RAB6B	NHLH2	BAI2	SLC35F3	TMEM132E	PDE8A	HOXD12	CHAD	IHH	SEZ6L	TMEM91	BMP6	C1QL4	GABBR2	CACNA1D	RPRML	DLGAP2	ZBTB16	EMX1	PODXL2	T	CPNE5	AFAP1L1	LHX3	FIBCD1	POU3F3	KBTBD5	PTF1A	RRAD	FEZF2	HTR6	SLC6A1	GABRD	FGF5	ABLIM3	COMP	SLIT1	SLC6A17	LAMC3	PCDHAC2	APLN	SPTBN2	PDLIM2	NEUROG3	KCNQ1	CACNA1I	ECEL1	EPB41L3	RAB11FIP4	DSCAM	OXTR
MIKKELSEN_MCV6_LCP_WITH_H3K4ME3	http://www.broadinstitute.org/gsea/msigdb/cards/MIKKELSEN_MCV6_LCP_WITH_H3K4ME3	IL17RC	TREX1	DUSP27	SCARA5	TNKS1BP1	NOTCH4	GPR173	LBP	MYOT	GLRX	BTC	ISG20	FGD4	MARK2	ADAMTS13	TMEM176A	GSTA3	CHIT1	ROBO4	LGALS3BP	ZSCAN2	GSTM2	SLC25A45	IFI35	COL6A1	KCNN4	DQX1	RORC	SNX10	ALDH1A1	OAS2	PCOLCE	ELOVL1	TBC1D10C	RNASE1	FGFBP1	PRX	TRIM40	SERPINB8	XAF1	PSTPIP1	TRIM21	KRTDAP	KCNIP3	TAPBPL	TGM3	SH3KBP1	MR1	GALNTL2	ARHGEF11	RNF151	ZNF583	PDZK1IP1	COX7A1	CCDC9	GCNT3	ZFP57	KIF1C	FABP7	GPSM3	DAB2IP	ARHGDIB	CRB1	GPR21	C1RL	TENC1	GPA33	CYP2J2	THEM5	RAB17	NPPB	EMP3	PRRG2	GBGT1	GPR35	ALDH3B1	ABP1	RNF123	IL17RE	CD244	DAPK3	SIPA1L3	SLC9A3R2	KLK11	SYTL1	PLEKHA6	IQSEC2	LGALS9	MYO1G	CCDC120	CHST4	MRPS21	IFITM1	GPR56	EVI5	IKBKE	ZBTB20	RBM10	LAPTM5	KCNK7	LST1	IL7R	CSF3	PSPN	PIPOX	ZBP1	VTCN1	ZMYM2	ANKRD49	SLC29A1	CFH	MRGPRF	HEXIM2	ALDH3A1	TNFSF13	WARS	UNC13D	GGNBP1	TMEM176B	MUC1	TNFSF10	S100A3	RSAD2	RUFY4	SLC13A2	PRELP	ANGPTL2	ZFAND6	XDH	AKNA	OTOP2	MSLN	ANXA1	TNS4	CAB39	USP54	SERPINB9	ACY3	FXYD3
MIKKELSEN_MEF_ICP_WITH_H3K27ME3	http://www.broadinstitute.org/gsea/msigdb/cards/MIKKELSEN_MEF_ICP_WITH_H3K27ME3	TNK1	CHRNG	ZIC4	HOXB3	SPATA3	PRSS36	KCNN3	ABCC3	THSD4	TDGF1	MIOX	CHDH	TTLL6	QPRT	SULT2B1	LY6G6C	FAIM2	PDYN	PRSS16	SLITRK1	KCNIP2	HMP19	PDE1C	NPHS1	ESPN	CD72	MYBPC2	PNOC	CKMT1B	LPO	RESP18	KCNJ9	KIAA0408	COL4A3	PDE8B	NOTO	UPK3A	RASGRP4	ART3	SPINT4	HFE2	CCDC114	TDRD1	NFE2	TNF	OR2B11	AQP6	CD3D	ENTPD3	LEFTY1	CFC1	RTBDN	NR5A1	GDAP1L1	GRM3	GFI1B	KCNMB2	AQP2	WNT8B	PVALB	UPK2	PAX5	ARID3B	LRRC4B	CCDC108	OLAH	CALCB	VTN	MC1R	RYR1	MST1	TNFRSF13C	KCND2	GPR128	GNAT1	C1QA	ANKMY1	TBX22	KLB	NRL	SLC25A41	PIK3CD	BEST2	LRRC36	REN	KCNG4	CD40	TNFRSF8	GAS2L2	GIPR	SOX17	TXNDC3	KCNK10	ZDHHC22	ETV2	CNTNAP4	LTA	EPN3	AVPR1B	CYP1A2	GPR84	NPVF	FFAR3	GRB7	SLC38A5	CHRNB4	CA3	UCP1	NOXA1	APOA4	EPO	EXPH5	PCDH12	ATCAY	LY6G6E	LRRC23	FGR	NKX2-6	NRSN2	CDH12	LINGO4	PLCXD3	SYT3	SLC28A3	COL4A4	KCNJ5	SLFN5	NRG4	PHACTR1	SEZ6L2	PPYR1	SMTNL1	TFAP2B	FXYD7	SCN9A	AHSG	ELMO1	ALOX15B	LOC643037	C5	DKK1	RGS8	ADAMTS16	PKHD1L1	PDE11A	DNAJB13	CPLX3	HOXB13	LRRC43	SCN1A	DLG2	FAM5C	TMEM45B	TRIM15	MOGAT1	ISLR2	MALL	PHYHIP	ARHGAP9	CA14	TJP3	NR5A2	CLDN9	CIITA	SLC24A1	GUCA1A	TMEM63C	HESX1	SLC9A4	POU2F2	NCAN	EGF
MIKKELSEN_IPS_ICP_WITH_H3K4ME3_AND_H327ME3	http://www.broadinstitute.org/gsea/msigdb/cards/MIKKELSEN_IPS_ICP_WITH_H3K4ME3_AND_H327ME3	SLC2A10	MST1	PHYHIP	NOTO	BEST2	CLEC14A	GPR84	KCNAB1	TRIM46	ABCC3	CD44	PLCXD3	MEIS1	LAMA4	MOGAT1	COL24A1	LYL1	FAM101A	RHOJ	TMEM26	CDKN2C	TEKT2	CIITA	FGF10	MIOX	MEGF10	COL7A1	CRYGN	KLHL1	PDE11A	CRYAA	SPINK2	PTN	SNCA	ESR2	PTPRR	KCND2	PDYN	ZNF521	MC4R	OSBPL5	VAV1	CRABP2	KCNK10	GNAT1	NPY2R	MRGPRE	MST1R	FGL2	PCDHGA1	TNFRSF13C	FXYD5	KLHL5	CACNB3	TRIM15	WNT8A	ROBO2	TMEM45B	RGS8	DKK1	TGFB3	ISLR2	OR2B11	LTA	ETV2	ADAM33	FAM5C	UCP1	HOXB13	NRBP2	COL4A3	LOXL3	TGM1	YPEL4	GAS2L2	SLFN5	GRM3	TMEM125	ADARB2	PTGS1	SOX17	PAK7	EXTL1	KCNJ2	CHODL	TPPP3	ISLR	COL4A4	ITIH5	MAMDC2	TNFRSF8	SCNN1A	KCNJ5	CA14	TMEM63C	CHST3	PRSS36	LECT1	ZNF354B	GUCY1A3	TLR5	EDN2	NOL3	ADAMTS16	REM2	ALOX15B	CNN1	PROKR1	OPCML
MIKKELSEN_IPS_LCP_WITH_H3K4ME3	http://www.broadinstitute.org/gsea/msigdb/cards/MIKKELSEN_IPS_LCP_WITH_H3K4ME3	EMP3	ZMYM2	CYP2J2	TNIP1	SPON2	MIP	EMILIN1	PDGFRB	C1RL	HVCN1	FAM25C	KCNIP3	NLRC3	FBXW10	ACSBG2	MARK2	TSPAN32	UNC13D	ROBO4	PKLR	HSD17B14	HDC	GPR35	F5	FGD4	CLDN19	IL17RC	TBC1D10C	TRIM21	IFI35	CNTNAP2	KCNN4	GPR20	XAF1	SUSD2	EGFL7	SLC39A4	OAS3	GSTM2	CD68	HEXIM2	PIPOX	IFITM1	MRPS21	LAPTM5	STRA6	GPR173	CD79A	ARHGEF11	EPB49	PRX	PLA2G4F	F2	TIMP4	HTR3A	TNFSF13	SIPA1L3	ZNF583	SEMA4A	CCDC88B	OPRL1	CLSTN3	TREX1	SNX10	ZSCAN2	GPSM3	TAPBPL	PODNL1	PSTPIP1	ZFP57	GPA33	TEF	RUFY4	PRRG2	SLC12A8	GLRX	NOS3	SLC5A11	PHYHD1	EBI3	DAPK3	MASP2	TENC1	SYTL1	ITGA2B	ART1	FOXR2	WARS	RORC	LST1	ELOVL1	ART5	ZFAND6	OPRK1	COX7A1	MYLPF	NOXO1	GGNBP1	KLHDC7A	SLC28A1	IGFALS	FGF1	ACOT11	CDK3	CCDC120	MYO3B	NR0B2	PTPLAD2	SCN2B	MUC1	HIPK4	FUT2	MADCAM1	DQX1	NEU4	SLC29A1	STON2	TNKS1BP1	SPI1	DLGAP3	NOTCH4	DUSP27	PDE4A	PCOLCE	NANOS3	KISS1	ADAMTSL1	RNF151	ANGPTL2	SELPLG	CAPG	ALDH3B1	AMT	MMRN2	SOAT2	DAB2IP	CAB39	GCK	PTPN6	FOLR1
HOSHIDA_LIVER_CANCER_SUBCLASS_S3	http://www.broadinstitute.org/gsea/msigdb/cards/HOSHIDA_LIVER_CANCER_SUBCLASS_S3	MME	AGXT	TST	SLC7A2	DAO	SLCO2A1	SDS	SLC35D1	CYFIP2	TGFBR3	POLD4	C4A	FXR2	BAAT	TMOD1	SERPING1	ALDH4A1	ITIH1	EMP2	ACADS	PTS	CYP27A1	RARRES2	NFIC	PAPSS2	ATP5D	SLPI	F2	MYLK	ACADSB	ADH4	ASGR1	GJB1	CP	CA2	ALDH1B1	CRYM	COX5B	BHMT	QDPR	ALDOB	ACSL1	HMGCS2	DRG2	PCK1	EPHX1	ARSA	SOD2	ACAA2	AZGP1	NFIB	FMO4	SLC16A2	IDH2	SHMT1	ABP1	MTHFD1	ATP5J	SELENBP1	KCNJ8	TDO2	CAT	BLOC1S1	NDUFV2	AMT	ARHGEF12	ASL	PAH	ISG15	MAOA	EGFR	ACY1	ALDH6A1	PPP2R1B	ALDH1A1	SHB	SERPINA6	CTSO	PROS1	GOT2	GPX2	CYP2J2	PKLR	BLVRB	CTH	ATOX1	BTD	GCKR	FKBP2	TJP2	ACO1	IVD	LONP1	DECR1	ASCL1	TINAGL1	APCS	CYP3A7	MAPRE3	HAAO	IGF1	CRABP1	TPMT	HSD17B4	PCCB	KNG1	DNASE1L3	GPX3	APOC4	AMFR	PGM1	ACADVL	PLCG2	HGD	MGST2	HRG	MUT	HPD	SLC10A1	CGREF1	ALDH2	CD302	ECHS1	C1S	CYP2C9	SPARCL1	FOXO1	ARG1	INSR	SORL1	CSTB	RNASE4	ALDH3A2	HADH	ITPR2	DPAGT1	CNGA1	FANCA	ALAS1	CPA3	SOD1	SREBF1	SOAT1	SDC1	RHOB	SLC23A2	CFB	ETS2	IDH3A	CPA4	FGB	GSTZ1	SERPINC1	C8B	GPT	CPB2	HRSP12	ABCB4	CPS1	MYO1E	EHHADH	PCCA	RGN	CYP21A2	CRYAA	PLA2G2A	CD14	ITIH4	F5	ALDH7A1	ADK	LPIN2	GCHFR	BPHL	APOH	CD81	LPIN1	PIK3R1	SPAM1	IQGAP2	SLC6A1	ITIH3	PLG	GSTO1	KMO	PCK2	TOB1	HMOX2	AGL	FGG	NFKBIA	ASGR2	TCEA2	ANXA6	COL18A1	SLC6A12	SERPINA3	ASS1	PDK4	NRG1	IFIT1	IMPA1	MT2A	CXCL2	SMARCA2	CBR1	BDH1	EPAS1	APOA1	GCH1	SDHB	SEPP1	GLYAT	FAH	C1R	LCAT	CFH	ABHD2	FH	SLC2A2	MAOB	SBDS	ZNF160	ABCC6	SULT2A1	GHR	SLC9A3R2	CYB5A	F11	APOC2	ALPL	MTHFS	VSIG2	GGH	EDNRB	FLT4	HSD17B10	ACOX2	ACOX1	IL13RA1	SLC23A1	AQP7	SRD5A1	PGRMC1	NNMT	PON3	ACADM	KLKB1	IL6R
CAIRO_HEPATOBLASTOMA_DN	http://www.broadinstitute.org/gsea/msigdb/cards/CAIRO_HEPATOBLASTOMA_DN	PAPSS2	TAT	ZGPAT	CPT2	EPHA2	RCL1	ADM	HGFAC	XDH	PDLIM5	GPR88	CREM	FAM134B	SYT17	KLF6	C9	SLC22A1	PCK1	PRG4	ETS2	ABAT	AASS	MUT	PFKFB1	AQP3	HGD	GCGR	BRP44L	CPEB3	ACADL	NRG1	ID2	SHMT1	HABP2	DCPS	STARD5	GPLD1	CHST7	CTH	CFP	ACAA1	MYOM1	GPD1	TSPYL5	VIPR1	CYP2C19	LPIN2	SLC27A2	CYP2B6	CP	FAM102A	C8B	RDH16	NNT	GSTZ1	CBS	ST3GAL6	SOCS2	SRD5A1	STAB2	ACADM	SIGIRR	RND3	KMO	APOF	TMPRSS2	SCP2	EXT1	SUCLG2	FXYD1	GADD45G	SLC43A3	MGLL	JMJD5	ECM1	SLC10A1	SORL1	SAA4	SLC1A1	PON1	GYS2	CYP2C8	OGDHL	MAP3K14	CTPS	CYP39A1	NSUN6	DAO	DDT	PCK2	NR1I3	C1RL	GRAMD1C	CLEC4M	TDO2	GCDH	NFIL3	IL4R	IGF1	EHD3	GCH1	NDRG2	LEPR	NNMT	VSIG4	RAB27A	MASP2	C6	TFR2	HPX	ENDOG	PZP	SLC25A15	CDC37L1	IGFALS	GOT1	CYP1A2	AGXT	SLC27A5	CRP	SLPI	GNMT	F11	CD14	GPR125	ADK	ZFAND5	CYP26A1	FAHD2A	KCND3	HAAO	MCL1	FAM46A	ALAS1	TSKU	ZC3H12A	HAO2	IGFBP3	HAL	CRHBP	CLEC1B	FCGR2B	SARDH	SDS	FAM59A	AGXT2L1	IL1RAP	SHBG	ITIH4	C8G	RNF125	CIDEB	BBOX1	MAP3K5	ACSL1	ALDOB	VNN1	SERPING1	GLYAT	TRIB1	AKR1D1	ODZ1	HAGH	AZGP1	PPP1R1A	CDA	KIAA0922	FAAH	CYP2C18	SLC22A7	ASS1	SERPINE1	HPGD	UGP2	NQO2	NR1I2	FETUB	C8A	FOXO1	SLC37A4	LONP2	GHR	ADH1C	HRSP12	ABCB11	SDHB	GREM2	ZG16	AGPAT2	ALPL	PEMT	F9	GLS2	SRD5A2	SLC38A4	INHBB	MAT1A	IL13RA2	ANG	SLC3A1	ANXA10	MAP2K3	ACACB	ABLIM3	ACADS	PPARGC1A	C1R	ENO3	NAT2	PRODH	OSBPL1A	STAB1	CXCL14	INSIG1	SKAP1	ABHD2	CYP2D6	INPP1	MAN1C1	SLC20A1	ANGPTL4	AGL	ACAT1	LCAT	DHODH	SERPINB8	ETFDH	CYP3A5	HRG	PXMP2	MFAP3L	GNE	ACAA2	DHRS1	CYP2J2	SLC46A3	HSD17B6	PTS	DNASE1L3	MARCO	CA2	FBP1	ASL	DHTKD1
CAIRO_LIVER_DEVELOPMENT_DN	http://www.broadinstitute.org/gsea/msigdb/cards/CAIRO_LIVER_DEVELOPMENT_DN	LBP	GSTM1	TMEM30B	CYP2F1	NSDHL	F11	GNMT	MAN2A1	A2M	LCAT	PINK1	PRG2	PDE8A	SLC27A5	PGCP	MAOB	DPYS	LCN2	FGG	ANXA1	PON3	CFH	HLA-DQA1	PLG	ITIH1	SPAG5	HMGCS2	RDH5	HSD17B2	PKN2	EBP	SAA4	KIAA0240	SEMA4G	F12	MST1	ALOX5AP	OLFM4	ECH1	SQRDL	LGALS9	AMBP	SLC2A4	ACSL1	SELENBP1	NGLY1	OBFC2A	SLC38A3	HAGH	C5	ABCA7	CYLD	CTNS	DHRS7	SPP2	HMGCS1	KNG1	STAB2	PYGL	FN1	TAC3	CROT	CBS	HPN	CLPX	CYP27A1	PSAP	MORC4	DCXR	ALDH3A2	NRN1	FMO1	ABCC6	LPIN2	PLA1A	FAH	F2	LIPC	IL1RN	FKBP11	UPK1B	SMPDL3A	S100A9	ISG20	ABCA8	GM2A	RAD52	ARG1	DDX27	SERPIND1	CPB2	ACAA2	C8G	HRSP12	GCDH	PDIA5	GLDC	USP32	GRIK1	CAMP	CFP	COL18A1	TFR2	MPO	KIF13B	CDH1	AFM	APOB	KLKB1	TAPBP	ST6GAL1	PHYH	LRP1	NDRG1	CYBB	KDELR3	BDH1	CLDN1	DHCR24	GCAT	SERPING1	PCSK7	ANGPTL3	HAAO	HMOX1	TMPRSS2	LTF	H6PD	S100A8	ZNF76	GRIK5	PCK2	C3	ITIH2	IGFBP1	ACADM	BHMT	PPARA	GAMT	SP4	ASGR2	FGB	AHSG	PECR	MATN2	ALDH1B1	PIPOX	C1QA	MARCH5	JAK2	AGT	HGFAC	C8A	SLC30A9	SLC37A4	SERPINA10	CCR2	PLAC8	SLC7A7	ETFA	BRCA1	GSTT1	GC	FRYL	GSN	SLC16A2	APOE	AQP1	SERPINF2	OVOL1	FAM46A	TNFRSF11A	C9	EMR1	PRTN3	NID1	SLC39A4	CSAD	ITIH4	SLC44A4	CRP	SERPINC1	VTN	CD302	NCAPH2	TACC1	QPRT	B3GNT3	OPRM1	SERPINF1	ENTPD5	CD3G	KNTC1	FGA	LCP1	PGM1	RBM14	F10	MOSC1	PGLYRP1	AQP9	HERC1	LYST	PROC	CA5A	ITIH3	SSTR2	CD68	APOF	TTPA	GJB1	PCYT2	GPLD1	CTSH	CPS1	TST
MIKKELSEN_ES_ICP_WITH_H3K4ME3_AND_H3K27ME3	http://www.broadinstitute.org/gsea/msigdb/cards/MIKKELSEN_ES_ICP_WITH_H3K4ME3_AND_H3K27ME3	UCP1	SUSD4	MOGAT1	TNFRSF8	PAK7	NOL3	ADAM33	COL4A3	OSM	SCNN1A	PRSS36	COL1A2	TSSK3	TLR5	PHYHIP	NR5A1	CLEC14A	CRABP2	LOXL3	BEST2	GPNMB	EXTL1	TEKT2	PVALB	TMEM45B	PDE11A	GAS2L2	FAM5C	OPCML	NPY2R	SLITRK1	NOL4	ISLR	HSPA12B	MFI2	MST1R	SGCD	MYL7	CIITA	SULT2B1	NRBP2	ETV2	WNT8A	EVPL	SPINK2	RAPGEF3	ABCC3	GRM3	FAM101A	NCAN	FGL2	FGF10	CORO1A	SLFN5	TMEM26	CHODL	ALOX15B	LYL1	LEFTY1	TSPAN11	FXYD5	RGS8	TNFRSF13C	EPN3	ISLR2	GUCY1A3	LTA	ADAMTS16	CACNG3	ZNF354B	PAX5	COL4A4	DKK1	TFPI2	COX4I2	KCNN3	MCHR1	GPR84	TGFB3	NPY1R	MARCH1	LAMA4	HOXB13	KLHL1	PTN	EDN2	ADARB2	PDE8B	PDE1C	PROKR1	CNTNAP1	DSC3	CHST3	PTGFR	LECT1	APBB1IP	PCDH20	AVPR1B	AQP6	KCND2	IGF1	ZNF608	SEZ6L2	PTGS1	RHOJ	CD44	REM2	CDKN2C	AQP2	KCNJ5	GCOM1	RNF207	CCDC38	PIWIL2	GNAT1	KCNJ2	PDYN	PAPLN
MIKKELSEN_ES_LCP_WITH_H3K4ME3	http://www.broadinstitute.org/gsea/msigdb/cards/MIKKELSEN_ES_LCP_WITH_H3K4ME3	IGFALS	SUSD2	SLC39A4	F2	MASP2	PKLR	CD68	HTR3A	TENC1	FBXW10	TM4SF5	ENO3	NPPB	CD79B	NR0B2	SOAT2	NOTCH4	GLRX	SCN2B	DDR1	PHYHD1	ATP1A2	SLC4A9	GGNBP1	DAB2IP	ROBO4	ART5	BNIPL	HVCN1	CBFA2T3	HSD17B14	KCNIP3	TREML2	IL17RE	RAB25	GPR20	TAPBPL	RNF151	NLRC3	ANKRD2	PIPOX	CLDN19	ZFP57	MIP	SLC13A2	RHBDF2	IFITM1	FUT2	SIPA1L3	F5	FGF1	ARHGEF11	CDK3	GRIFIN	ALDH3B1	ARHGAP27	EMILIN1	TRIM21	SELPLG	HEXIM2	CYP2J2	UNC13D	TNKS1BP1	MUC1	EBI3	SPI1	GPSM3	MMRN2	ITGA2B	GPR173	TIMP4	DUSP27	PTPLAD2	TNFSF13	DLGAP3	TSPAN32	TAS1R1	ACOT11	FOLR1	ZMYM2	TBC1D10C	MRGPRF	SLC5A11	DNAJB5	PRTN3	EMP3	SERPINF1	FGD4	ART1	SLC12A8	ANGPTL2	CAB39	PSTPIP1	CCDC120	COX7A1	CLSTN3	KLHDC7A	FAM25C	SPON2	GGT6	OPRK1	NOS3	TREX1	GIMAP5	DAPK3	ARHGEF19	SLC16A5	MRPS21
MIKKELSEN_NPC_HCP_WITH_H3K27ME3	http://www.broadinstitute.org/gsea/msigdb/cards/MIKKELSEN_NPC_HCP_WITH_H3K27ME3	HCRTR1	CELSR1	SCN4B	HOXB3	KCNQ1	KCNK3	CYP26A1	SFRP5	ONECUT3	KCNQ2	SLC22A3	TLX3	NKX2-3	BMP6	MIXL1	RAB11FIP4	IL11	SIM2	LAD1	SP8	KCNH1	GABRA5	EVX1	ALDH1A2	EVX2	LRFN5	LHX5	PAX1	TBX21	RTN4R	SPINT1	LRRC26	KCNA7	EIF4E3	CDH1	NPAS2	SLC30A3	LBX1	SULT4A1	NKX6-1	TMEM130	WNT4	OTOP1	SIX6	EPHA8	MAST1	FOXE3	CLDN7	LRAT	OPRD1	HOXB2	SLC12A5	PYY	SOX18	PITX1	HOXB7	PTPRN	GRIK3	UCN	PDX1	CA10	LSR	BMP4	ANKRD56	FSTL4	FOXN4	NEUROG3	VGLL2	TFAP2C	PROK2	DMRT3	C1QTNF4	CRTAC1	VIPR1	HOXD11	COLEC12	PAX7	FGF4	RASGEF1C	DACT2	GATA5	PTF1A	HS3ST6	MPPED1	KCTD8	ABCG1	KIAA1045	C1QL1	TLX1	MAL2	B3GNT7	HOXB5	GHSR	EMX1	DLGAP2	TNFRSF1B	SGPP2	TP73	SKAP1	BCL11A	DMRT2	NEFH	ATP12A	CALCR	CRHR1	MESP1	TMEM132E	WNT3A	RPRML	GABRG3	FGF3	NEUROD2	PENK	CPLX1	VDR	RXRG	SCN5A	PRDM16	NXPH2	PITPNM3	TFAP2B	HCN2	SLCO4C1	DOCK8	HOXD10	PRKCZ	HR	RAB11FIP1	PGBD5	FIBCD1	OTP	SYT2	DSCAML1	PROKR2	IGSF21	DRD2	IQSEC3	RYR2	SLC9A2	HOXB8	TNFRSF11A	POU4F2	HOXC10	NELL1	GALNT13	CACNA2D2	CA7	NPAS1	CDX2	BNC2	JPH3	KCNS3	GJB2	LTBP2	KCNK6	UTF1	LEMD1	DMRT1	SIM1	T	CDH8	PGR	CNTN2	STMN2	CYP2S1	CPZ	LLGL2	HTR1A	NLRP6	PDGFB	HTR7	CBLN4	CRYBA2	ST8SIA6	BAI1	CADM3	ALK	DEGS2	GALR3	FOXB2	RIPK4	SERINC2	SLC6A5	IKZF3	SNAI3	SIGIRR	HOXC9	SLIT2	KIAA1804	HOXA9	B4GALNT2	HECW1	NPR3	HCK	HOXD9	TCF15	HOXB9	IKZF1	FEZF2	PAX3	ISL1	BNC1	TRPC6	HOXB4	SPTBN2	WNT10A	C1QL2	HPCAL4	GPR37	FGF14	COBL	IHH	IGF2BP1	SYT12	NFATC2	CHRNA4	IGF2	COL15A1	HES2	COL13A1	IRF5	CNNM1	IGFBPL1	HOXC6	ALX3	FOXL1	LMX1A	CABP7	FOXD3	CRB3	WNT9B	PPP2R2C	LIPG	CCKBR	VSX1	POU2F3	DMBX1	OVOL1	DBX1	ZNF536	TCERG1L	DLX3	PRPH	GPR27	SCNN1G	FEV	HOXC13	STAC2	CPNE5	SORCS3	SLC6A3	CHAT	TFAP2D	HOXB1	GRM7	GRIN2B	RAB37	HCN1	FAM89A	POU4F3	TMEM91	VAX1	COL14A1	ST8SIA3	DPP10	PTPRT	KCNS2	SALL4	AMIGO2	CLSTN2	FLT3	ECEL1	HRH3	OVOL2	WNT1	HOXA13	MSC	ADRA2C	SFRP1	LHX8	JAG2	SLC38A4	LY6H	ATP2B2	RSPO1	GFI1	SCUBE1	CXCL14	SLC6A17	VWA2	HOXC8	TBX3	SLC7A14	GRIN1	PLXDC1	PAPPA	SLC17A6	PHLDA2	CARTPT	TMEM163	NPTXR
MIKKELSEN_NPC_HCP_WITH_H3K4ME3_AND_H3K27ME3	http://www.broadinstitute.org/gsea/msigdb/cards/MIKKELSEN_NPC_HCP_WITH_H3K4ME3_AND_H3K27ME3	GALNT14	CASZ1	PTGER3	TACR1	AHNAK	SATB1	PAQR9	WNT9A	NXPH4	CLDN23	DLL4	FGF5	PCSK2	CCDC85A	ADRA2B	WNT11	MYRIP	ITGA3	PTPN5	TMTC4	NXPH3	VGF	SPIRE2	CHST8	SMOC2	PSMB9	RGS9BP	ERBB3	PLTP	ABLIM2	KCNMA1	FGF19	STX3	CDS1	NEUROG2	SPATA2L	TUBA4A	NGFR	KCNH3	SLC30A10	WNK2	ADORA2B	PRDM6	FBXO43	MAPK8IP2	SLC6A15	TFAP2A	GCHFR	KCNK12	CDK5R2	BIK	TUB	GJA3	FOXB1	CCDC48	FGF9	MMP24	CDH11	PRMT8	CSMD1	BMF	SMAD6	PTGFRN	PTPRU	SLC40A1	RASGEF1B	NEFL	AFF3	ARG2	MFSD4	RASSF5	EMB	HMX2	BMP8A	ADORA1	SIX2	PLAG1	RSPO2	NMNAT2	PLEKHG3	A4GALT	ASCL2	HOXC5	IGF2BP2	HOXD13	PTGER4	OCLN	NOG	GPRC5C	GDNF	NEUROG1	MSX2	ADAMTS8	STK32C	SOX1	P4HA2	GCH1	OAF	GNAL	ATP7B	CRH	WNT6	NDRG1	SLC35D3	RAB20	HMX1	GPR45	NTNG1	HRK	GPC5	SLC24A4	FOXF2	CDH22	SNTB1	HOXC4	NPPC	PCDH8	PTPRN2	RET	KDELR3	SFI1	AK5	SHH	LAMA1	EOMES	FRMD5	CHRNA5	BAIAP2L1	CPEB1	CDKN1A	NEFM	UNC5A	ESRRB	CELSR3	PODN	KCNA1	GAD1	FOXC2	HOXD1	ADRB3	SEMA7A	TGFB1	CAMKK1	EGR4	FOXQ1	KCNC4	ADAMTS2	COCH	ODZ4	SLC35F2	BMI1	ATOH1	GNG8	FLT1	RGS6	ICA1L	EGFLAM	FOXF1	TEAD4	SLC24A2	KCNK1	CCDC64	INSM2	GPR88	SLC26A4	MAP3K9	GATA6	FAM78A	PTCHD2	RELN	XKR5	COL27A1	AP3B2	GABRA4	CBLN1	KCNA3	KCNJ4	HS3ST3A1	ACAN	INA	KLHDC8A	KNDC1	JPH1	ST8SIA2	CXCR4	CXCL12	FGF11	RASGRF1	TSPAN18
MIKKELSEN_MEF_HCP_WITH_H3_UNMETHYLATED	http://www.broadinstitute.org/gsea/msigdb/cards/MIKKELSEN_MEF_HCP_WITH_H3_UNMETHYLATED	SYNPR	ASZ1	FSTL5	GNMT	MARVELD2	ADAM32	CCDC67	HORMAD2	SLC15A3	PIWIL1	DHDH	HTR2C	PCDHB7	TEX13B	KRT2	COL9A3	POU3F4	TEX101	SSTR2	SH3D19	SLC35F4	CCIN	TBX22	GFAP	NXPH2	HSPB3	SLC2A9	TNFSF13B	SOX3	MAGIX	KLK10	PCDHA4	LOC646862	EPHA1	LTB4R	PTGIR	ADAMTSL1	DPP6	GPR158	PDHA2	PCSK1N	NRSN1	HMGCLL1	LY6K	NPAS4	HSF5	CHAD	PDZD3	SPAG16	MTNR1A	B3GNT8	LYPD2	BAHCC1	TM6SF2	RCVRN	GLRA1	RPH3A	ARHGAP4	APOC1	TMC8	BASP1	PCDHB11	NR0B1	REC8	LDOC1	RAB9B	KRT18	SLC25A31	MAP7D2	CCDC83	CDX4	LDHAL6B	IRS4	DND1	CRYBB3	GDAP1	FSCN2	ARX	GPR50	RHBDL1	HRASLS	PLVAP	ILDR1	BRDT	TAF7L	DDX4	PCDHB4	PLCXD1	KRT4	NLGN2	MYH14	FGF22	TRPM6	ACTL7B	THSD7B	CHRM4	SOHLH2	EDN3	CRYGA	IL12RB2	RBP3	TKTL2	TNFAIP8L2	SOX15	FXYD2	CHRDL1	TEX12	PCDHA10	DPEP3	STRA8	MSH4	ACRBP	SLITRK4	L1TD1	CNIH2	TLE6	CCDC110	TEX11	SPESP1	DUSP13	KRT27	VWA1	SCG5	WBP2NL	CACNG2	FGF6	PCDHB14	HOXA3	KRT26	PLCE1	DNAJB8	ZNF516	GABRQ	CAMK2A	DMC1	SCG3	JAK3	NOS1	RBM28	SPAG8	SYP	KCNV2	PCDHA7	HTR5A	CAMKK2	SPIRE1	SYCP2	MAEL	RNF17	LAG3	KCNE1L	CNGA4	PCDHA1	PCDHB1	BCL2L10	SPAG6	CNTNAP2	SYCP1	SLC26A8	PTPN6	PCDHB10	TDRD1	OMP	IGSF1	IL1RAPL2	PAPOLB	LGI3	PCDHAC1	SYCP3	PCDHA2	ASPHD2	TRPC3	OLFM3	TRPM1	NSD1	KCNJ11	EPPK1	DLGAP1	SLC2A5	GPR101	PCDHA9	PCDHA5	PCDHA6	ADAD1	TSSK2	GSN	PCDHA3
SENGUPTA_EBNA1_ANTICORRELATED	http://www.broadinstitute.org/gsea/msigdb/cards/SENGUPTA_EBNA1_ANTICORRELATED	FGD2	FGF11	MSRA	RAPGEF1	ZDHHC14	POU6F1	PLEKHM1	KIAA0226	LRCH4	ZBTB7A	ASB14	FCHSD1	ANXA9	NSUN5	PITX1	KCTD17	KCNAB2	CD247	WDTC1	GATA2	PPARD	CAMTA2	GALNS	TFEB	ZBTB17	NHLH1	USP35	SYDE1	PACSIN1	ACTN2	FMNL1	CYFIP2	AGXT2L2	B3GALT4	UBE2O	PTPRE	HLA-F	HPX	ARHGEF1	RPS6KA1	SIDT2	SLC25A28	TTLL3	PPP1R9B	LIMD1	TMEM102	BCL6B	HLA-A	ARHGAP27	PPP1R3B	LIMS2	PLK3	SP100	CRX	RRP1	VAV2	CTNS	STK10	CYLD	KIAA0513	GADD45B	SIGLEC7	HSD17B1	NAPSA	H6PD	EML3	SLC39A3	KRT4	TNFSF12	SYT11	RASA3	STARD3	PCNXL2	TP53I13	NEU3	SREBF1	FAM45A	SFXN3	DNHD1	SLC6A11	FAM107A	EPN2	MARCH2	NLRC5	ARHGAP4	ZFP42	CACNA1I	TNFRSF18	MAP2K3	PDE6B	TNFSF14	ITGB3	SPG7	TSPAN33	KIAA1530	SCYL1	ZNF710	CISH	ARL10	GDPD5	SYMPK	RSPO1	CTLA4	PITPNM2	KCNK7	ESR2	ZFYVE28	TRAF3IP3	EFTUD2	PRX	ANXA11	SYT9	MCF2L	AURKAIP1	IDS	CSF2	FCRL1	SMPD3	LENEP	ATP6V0E1	KCNG1	PLEKHF1	CLEC2D	WDR81	PTPN1	NIN	NAT6	FAM105A
CHYLA_CBFA2T3_TARGETS_DN	http://www.broadinstitute.org/gsea/msigdb/cards/CHYLA_CBFA2T3_TARGETS_DN	NFIA	BGLAP	LY6K	HEBP1	ATP7B	RHAG	UBLCP1	CNTF	LRRC36	KEL	OASL	PAQR9	EPDR1	TRIM2	P4HA2	S100A9	MFSD9	KLF5	PPM1L	GSTA4	SLC12A4	CLCN2	FHIT	TSPAN8	TARSL2	PC	CD177	DHTKD1	AIFM2	S100A8	LPHN2	GDPD1	SORBS1	KRTCAP3	AQP11	SLC46A3	PLXDC1	LCN2	GPC4	SLC41A3	ACOT6	PDE4A	TRIM10	AGTR1	SLC30A10	IGF2R	RECQL4	SLC39A8	PPAP2A	ZNF703	PIH1D2	GNA14	TCEA1	FAM132A	CEP164	DKKL1	PIK3R2	YPEL4	MFHAS1	COL5A1	DCLK2	EPB42	LMNA	LCAT	VAMP1	TUBA8	CHST10	ACP1	TINAGL1	PCCB	PHLDA2	IRF7	NEFH	MEGF9	ZBTB46	TKTL1	AMPD3	RETNLB	TAC3	PXMP2	MMP8	ASNS	PDIA2	FN3K	KIAA0895	LMCD1	CDR2	EPB49	MARCH8	ZG16	TSPAN33	RNF128	DARC	CARHSP1	GPSM2	CREB3L2	FZD7	OSGEPL1	GML	ALAS2	KCNAB1	ELL2	SH3TC2	MARVELD2	SLC29A1	MCART1	SH2D4A	ARCN1	REC8	ZFP36L1	TNS1	CD82	FAM132B	RANBP17	BLVRB	MMP14	H3F3A	MLF1	SEMA6A	LTF	UBAC1	MMP9	METTL8	PAQR4	HPN	TEX9	TSPAN15	SLC11A2	CCDC74A	BDH1	RYK	TFR2	TRAK2	WDSUB1	MXD3	ABCG4	SESN2	WDR60	BCAM	FAM59A	ISG20	KIAA1467	DNASE2	CAMP	MBOAT2	MGLL	LPIN1	PPP2R5B	AGPAT4	TMEM56	MYLPF	CNN1	CHAC2	ENPP3	FNTB	NAGS	SLC38A5	GLS2	KIF1C	DUSP8	HOMER2	SPHK1	SEC14L2	SQRDL	TEX264	IGSF3	KLHDC8B	BTRC	AGPAT3	RFESD	FAIM3	CTSE	ANK1	NIPA1	PHYHIP	RGS7BP	FAM55D	NQO1	RAB3IL1	SCRN3	GAL	SLC7A7	EVI5	TRIM17	WRN	ABCA3	NTN4	EYA4	GTF2H4	RTP1	PTK2	SPIRE1	MGST3
ACOSTA_PROLIFERATION_INDEPENDENT_MYC_TARGETS_DN	http://www.broadinstitute.org/gsea/msigdb/cards/ACOSTA_PROLIFERATION_INDEPENDENT_MYC_TARGETS_DN	CBFA2T3	SLC10A3	NEU1	HEY1	ALAS2	RHOC	IRF4	UGP2	GPR56	ARHGEF5	GTF2F1	SERPINH1	KRT10	SNPH	TMEM110	LCP2	HMBS	BCL2L1	ITFG2	PEX6	KLF6	CARD9	AMPD3	CHST12	MYC	BCAM	SEC14L1	ESR1	SAMSN1	TNNT1	ADAM8	PTPRC	RAB13	KIAA0748	JUNB	LRP10	ACSM3	FDXR	ADAMTSL4	EPB49	LYL1	GATA1	FADS1	RHOG	GABRE	ARHGEF2	SHC1	SLCO2B1	RAB5B	CREM	SLC2A3	TRPV2	MCAM	LMO2	SH3BP1	TNFAIP8	USP11	AKR1C2	STAT5A	CTSD	CAP1	HOXD1	PIM1	ST3GAL2	RIT1	MPP1	ARFGAP3	EPOR	SIDT2	CALB1	SHANK2	SEC24D	CD63	MCL1	SNCG	RHCE	CD97	LYPLA2	ID1	AQP3	KYNU	NAGA	CAPN1	NFE2	KCNH2	KRT18	CLEC11A	STAT3	LASP1	CMTM6	KRT8	ACRV1	TAX1BP3	MINK1	RAC2	ARL4A	AIF1	YES1	SELENBP1	MINPP1	POLD4	CTAGE5
KATSANOU_ELAVL1_TARGETS_UP	http://www.broadinstitute.org/gsea/msigdb/cards/KATSANOU_ELAVL1_TARGETS_UP	EBPL	NOTCH3	AGA	ABLIM1	FOXF1	CCDC68	IL2RG	RPLP1	TGM2	BLOC1S3	SCUBE3	TMEM88	CTSC	NTN4	CYBB	OLFML2B	VNN1	ADAMTS10	DNER	C1QB	SPSB1	DMPK	ANKRD1	ATP10D	CTSS	IFI44	NUPR1	FZD6	HOXA5	IER3IP1	ABHD1	SERPING1	NFKBIE	CMBL	GDPD5	TIMM8B	HOXB9	KLHL24	MYH11	PDGFB	HN1L	SLAMF9	SFN	CCNG2	KIF21B	FOXD1	DDAH2	DUSP6	CDKL3	APOE	PCGF5	ALDH1A3	EMCN	RGS5	GPX3	SPON2	FAM101B	LAPTM5	FOXC1	DAPK1	EPHA7	SNCG	HOXB6	PLEKHH2	ADAMTS5	PDE5A	SULT4A1	SUSD2	CD52	PITX2	IGF2R	ESD	NES	TNNC1	STOM	C1QA	DHRS3	PLOD2	FXYD6	KLHL30	PGPEP1	SYTL2	PSME2	SLC25A17	CCL25	CXCL12	FAS	SORT1	HOXC6	NRK	BMP4	EPHA4	KCNMB1	FBXL7	SSBP2	LAMA5	HOXA6	GPR116	RABL2A	MYOM1	TCN2	RARB	PPP1R14A	KRTAP5-2	ENG	C1QC	IGF1	MPEG1	CD200	MYO7A	PRSS35	COL11A1	TCEAL1	TNNT2	GATM	GDF15	MCEE	SFI1	DUSP27	FJX1	GALNT11	PALMD	MMP2	ITGA3	CDH10	C3AR1	DGKK	MOGAT2	MEST	SLC16A4	POPDC2	PAPPA2	ALDH1A1	CCL17	CTSH	PLEKHA2	LDB2	SLC7A7	PTP4A3	IGFBP2	HIPK2	TXNIP	SAT1	RENBP	GADD45A	DSP	ANKRD44	FAM132A	TMTC1
SERVITJA_ISLET_HNF1A_TARGETS_DN	http://www.broadinstitute.org/gsea/msigdb/cards/SERVITJA_ISLET_HNF1A_TARGETS_DN	POU3F4	HGFAC	TTR	FXYD3	GC	CPN1	DDC	PIGR	PGK1	RNASE4	TRPM2	WNK4	G6PC2	SGK2	MUC4	GLUL	SLC37A4	VIL1	COX6A2	SLC12A7	CDO1	RAB37	PKLR	TACR3	MAPK15	SEMA4A	GPR137B	TAT	GLP1R	PFKP	PKHD1	ATP7A	MSH5	SLC2A2	TMED6	RNF186	UGT2B10	MLXIPL	GNG12	TMPRSS2	SLC26A1	CLIC5	ETV5	KIF12	SLC40A1	PFKL	MFI2	TPI1	ADH1C	SLC38A4	ACE2	FRK	IGF1R	NPTX2	ATP4A	CCBL2	MTMR11	PRLR	CCL28	GATM	PPP1R1A	ANXA4	ADAM32	ME3	AMBP	CBS	CYP4V2	PCSK1	TMPRSS4	DCT	TRPM5	VLDLR	PCSK9	UGT1A1	PROC	PFKFB2	BCL6B	FBP1	COL27A1	GOLT1A	DPP4	PDK1	FOXA3	GRTP1	FBP2	NR1H4	SERPINA10	FH	TM4SF4	SULT1C2	CPB2	ANKS4B	SFXN2	FFAR2	ENPEP	HNF4A	NDUFS2	ELOVL2	TMEM27	CDH8
SERVITJA_LIVER_HNF1A_TARGETS_DN	http://www.broadinstitute.org/gsea/msigdb/cards/SERVITJA_LIVER_HNF1A_TARGETS_DN	CCBL1	SLC17A3	RASSF5	PDGFC	ESR1	HSD17B2	PRODH2	GPR110	POLR3K	F11	CA5A	NR0B2	CAPN10	CYP26A1	ELOVL3	TFF3	SLC23A1	ADRA1B	GBP2	SCARA5	CTSC	HAO1	CXCL13	DDC	BCMO1	NRBP2	SPSB4	UGT2B17	DCT	APCS	FABP1	SYT1	CCNF	ROR1	ACPP	LIFR	CFI	CYP4V2	ALDH1L1	IGF1	FGFR4	CELSR1	ZKSCAN1	C8A	PLA1A	SLC3A1	PTGDS	EGFR	SLCO2A1	CDH1	ANG	FRK	E2F8	PLG	SIGIRR	LECT2	FPGS	IL1R1	AASS	SAA4	ONECUT1	ITIH1	SAA1	CHKA	SOX6	SLC37A4	CADPS2	UGT3A2	ARHGAP26	PLA2G4A	IGFALS	LIN7A	DACH2	CXCL9	SERPINA9	ERO1LB	MYCN	C1R	SERPINA1	RDH16	IL1RAP	PAH	F13B	PPP1R3C	SLC22A7	PNPLA3	UBTF	C9	P2RY13	NIT2	PPARD	SLC25A45	BDH2	CABYR	FMO5	SLC22A9	SLC41A2	ARNTL	IGFBP4	SNTG2	APOM	PKHD1	CPB2	CHRNA4	ALAS2	AFM	UGT2A3	CYP7B1	MAD1L1	C5	LY6E	CRP	CAMK1D	EEF1A2	HSD11B1	LCP1	LOXL4	CYP4F12	SERPINA12	SLC30A10	DPP4	C8B	FRAS1	DOCK8	PRKD3	SLC16A10	NOX4	HSD3B1	MCM10	HRG	CLDN14	PIGR	SLCO1B3	FTCD	HES6	TRAM1	FGF1	MMD2	CLDN2	ADH4	C6	SERPING1	HABP2	EGR1	SCLY	IL13RA1	RTP3	NR1H4
WANG_MLL_TARGETS	http://www.broadinstitute.org/gsea/msigdb/cards/WANG_MLL_TARGETS	RSPO2	DGKA	GALNT12	AVPR1A	HRSP12	EGR3	FUT11	KIF21A	NT5DC2	KCNA4	CYP2F1	ADM	MMP2	CYS1	DUSP2	HOXC8	ARHGEF6	TMEM119	SMPDL3B	CACNA1A	B3GALT4	FGF10	IL20RA	ENPP1	GRB10	ANGPT1	FOXC2	SPRR1A	VAX2	EBF3	PTGES	SLC8A3	SLIT3	GLT8D2	NR4A2	HOXC6	SCARF2	AGT	EBF1	SLC7A2	SOX5	NKX6-1	FAM26E	TBC1D8	KCNC2	BAIAP2L1	ABHD3	SVEP1	GNG8	MEG3	GRIP1	PTHLH	FAM3C	C2	IGF2BP3	PELI2	DLL1	PDE9A	SLC16A7	PLAC8	FRZB	ESR1	CNKSR3	EIF4E3	PKP3	ADAM19	LAMA1	CDKN2C	SH3TC1	RGS16	RABGAP1L	DMBX1	THBD	KRT13	PCBD1	ARHGDIB	ADORA2B	MMP14	HLF	PAX9	TTC35	FOXC1	ARHGAP18	PTPRM	FABP7	PAX1	TGFBR3	CPZ	ZNF503	IL6	FOXD1	FBXL7	PTPN22	HOXA13	CCDC80	RTN4RL1	HDAC9	RSRC1	TMEM51	SCP2	IGFBP6	SFRP2	IL1RN	FAM20A	ARID5B	COL14A1	NEGR1	GAL3ST1	EFHD1	EDA	HOXB5	PLEK2	TBX15	RPS6KA6	PNMA2	LARP6	CCDC68	PLEK	MMP13	TWIST2	MAFB	CYBA	DAPP1	CXCL2	ETV1	AMIGO2	LPXN	HOXC10	STAT5A	HCCS	CNNM2	GATA4	EMB	UGP2	RNF130	LDHB	PAX6	PITX2	CDO1	LHFPL1	OMD	CLIP4	FRMD5	SASH1	DLX2	MAPK13	TREM2	PLA2R1	PCDHB7	DPEP1	STEAP4	ABI3BP	GPX7	MRC2	ENPP3	MYLIP	BNC1	KIAA1024	NFATC4	SLCO2A1	CHI3L1	SLC27A3	SLC10A6	PPM1L	ATP2B1	SFRP1	SLIT2	RAB3IL1	THBS2	HTR2A	DKK3	WNK4	EMILIN1	ASPN	FABP4	PDK4	MME	CACNA1G	SCEL	ABCA9	PARP14	KCNJ15	G0S2	DPYD	GDA	HOXC5	FES	F5	SEPP1	NFIA	IL1RL1	HOXB3	CYP2S1	STOX2	ZCWPW1	ISLR	SMOC2	ADH1C	ASB15	GATA3	HOXC9	SNED1	LRIG3	TMEM140	HOXB6	DHRS3	OSR2	MAP3K5	TGM1	NOTUM	MGP	B4GALNT4	ISL2	TOX	HSD11B1	COL10A1	SHC4	COL6A1	COL6A2	ZIC2	SPON2	STXBP6	H6PD	HS6ST2	LGALS3BP	CABLES1	ARHGAP26	PTGFR	KAZALD1	TTC9	SMOC1	ITIH2	FBN2	JAM2	DAB2	POSTN	HOXC13	AR	FRAT2	ENPEP	TMEM35	CISH	SHOX2	KCNJ2	MAF	FNDC3A	GPM6B	HOXA10	COL2A1	TGFBI	GDF6	PAX3	VEGFC	MST1R	CD14	ASPA	NAALAD2	ALDH2	DEF6	GATA6	PGCP
FOSTER_KDM1A_TARGETS_UP	http://www.broadinstitute.org/gsea/msigdb/cards/FOSTER_KDM1A_TARGETS_UP	ACPP	SASH1	USP26	PLD1	PTPN22	KLF17	CDH3	MYOM3	TST	ITGAE	H6PD	AIM1	OC90	SYT5	OTOG	CPNE2	TRPV2	IFI27	ADH4	AKR1C3	SELPLG	NAT1	MYOM2	THEM5	NCKAP1L	KCNU1	SLC15A2	IFITM1	ADAM19	PLXDC1	PRX	RIMS1	TPBG	SFTPD	FAM25C	HOXD8	PNLIP	SLC4A5	HLA-DRB1	SNCA	COPZ2	UROC1	PRICKLE1	BRDT	BEST1	PADI6	AGRP	LAPTM4B	LST1	THY1	PRAMEF17	CRABP1	FMR1NB	ABCC5	ACTN2	RASGRP3	MT3	APP	MOGAT2	NLRP4	POF1B	SCML2	CCBL1	CD3D	DDR2	UBE2L6	FGL1	FAM3B	SMTNL1	NTRK2	LY6G6E	MLLT3	ITSN1	TNFRSF17	ELOVL4	C8B	RRAGD	L3MBTL3	CXCL14	CDKN1A	MAGEA10	RNF182	TULP4	COL2A1	GPHA2	NIN	CPN1	XPNPEP2	LIPH	RBMS2	RELN	MBOAT1	POPDC3	LPL	QPCT	TMEM62	HTATIP2	ZNF521	TEKT1	TMEM159	ECHDC2	GPR143	TNNI2	MX1	PLA1A	GSTA3	HSH2D	DIRAS2	ALOX5AP	KLK10	CLPS	DNAJC5G	CYP2C18	TSPAN8	ANK2	PBLD	NRG4	RCSD1	CLIC6	MLANA	KISS1	SLC26A4	LYZL4	CDC42EP5	GCA	CLCA1	TM7SF4	SYTL3	PLAC8	SPINK2	GPR137B	GPR113	SLAMF9	XK	MGST2	BFSP2	CLCNKB	CDA	CPNE9	MAGEA11	TSPAN2	LGALS3BP	EBI3	SLC30A3	PCOLCE2	LY6E	CRYGD	PDLIM4	BARX2	OVOL2	TEX13B	FXYD5	DPYSL3	GMPR	GJB4	BAHD1	SLC16A9	MMP2	AGMAT	KRT23	PDE6A	DYNC1I1	DUSP26	CTSA	HEBP2	USP29	RNF170	SLC5A4	PKD2L1	BCAS1	GSTM3	ATG10	MANSC1	CALCOCO2	CRYGS	AIM2	MAP2	LMO7	COX7A1	HECW2	MAP1LC3A	SRD5A2	IDH1	STX11	ACSS1	MYL2	SLC6A13	SLC36A3	TPH2	IMPDH1	SULT2B1	CD200	CHI3L1	CCL25	FHL1	CCT6B	ALG14	TMEM40	AASS	NPW	SPIC	T	MYL4	KIAA0895	KLK13	FETUB	HSPB8	MBL2	MYCL1	CD74	LAMA3	PPP2R2C	SULT6B1	HOXB7	TNNT1	BBS7	REG1A	MDFIC	BOLL	SEPP1	AQP9	CNTNAP2	SPTBN2	SUSD1	STK32A
ACEVEDO_FGFR1_TARGETS_IN_PROSTATE_CANCER_MODEL_DN	http://www.broadinstitute.org/gsea/msigdb/cards/ACEVEDO_FGFR1_TARGETS_IN_PROSTATE_CANCER_MODEL_DN	SLC24A3	UBE2E2	MUM1L1	HUNK	FLNA	RAI2	NFIA	RTN2	MST4	TGFB1I1	EYA4	MYOC	SSPN	PDLIM7	FMOD	SLCO4A1	GAS1	SH3BGR	HIST2H2AC	PKIA	HERC2	DCLK3	SUSD2	SYT10	PROM1	RAB26	ART3	CGREF1	SORBS1	TPM2	SLC7A8	GPX2	RSPO3	IRS1	IGFBP2	APOF	PAPPA2	PDE8B	TGFB2	FAM132A	NRN1	EYA1	PTN	VNN1	EPHA3	NRAP	SNRPN	ACOT2	AFAP1L2	MAT2A	FOXP2	DEFB1	HPGD	C1R	CLDND1	PNLIPRP1	ABHD3	PDLIM3	MTHFD2	RPL18	GLRB	SRD5A2	CLDN1	TCF21	MYH11	WIPI1	SMAD6	DES	ABI3BP	TIMP4	MYBPC1	FGFR2	DNAI1	CHRDL1	GPT2	CRABP1	CCND2	PECR	SIPA1L2	SCIN	KHDRBS3	HAVCR1	GNMT	UPK1A	SLC4A4	ATXN1	ST8SIA2	CBS	LGI1	ITLN1	CITED2	TRPV6	CCL11	PHKA1	LGI3	RECK	COL4A4	PRDX6	G6PC2	TTC7B	EPHB6	CAMK4	MOCS1	CRYL1	CKB	WFDC3	BMP4	REEP1	KCNIP1	FGL1	PCP4	KRT15	ACRV1	FNDC5	SDPR	ATP12A	SATB1	MAN1A1	ACTG2	CNN1	DNAJB14	JPH2	ENPP2	CREG2	TAGLN	GPR37L1	DMPK	P2RX1	TNNT1	SLC35D3	S100A4	NCAM1	COL4A6	LCT	BANK1	G0S2	PLEKHA4	SCUBE2	RUFY3	TACR3	GRIA1	COL23A1	FLRT3	PADI3	BCAT2	GPM6B	ACTA1	TLN2	ZC3HC1	OGN	PYCR1	WIF1	KCTD1	EGF	CACNA2D1	CRIP1	IBSP	CHN2	MEG3	ASB2	KRT5	AMY2A	SPOCK1	MYL9	PRELP	FST	TEAD2	EIF4EBP2	TPM1	MRVI1	GPX3	COL17A1	GATA3	HHIP	SLC16A9	GREB1	FMO2	DPT	TGM2	KCNQ5	PPP2R5E	MYLK	LGR5	CLIC5	FHOD3	SLC26A3	MYCL1	TSC22D3	RETSAT	CCDC126	FAM55C	ASNS	GNAO1	MMD	THOC2	HDAC9	SYT17	LAMA3	TM6SF1	SLC7A5	ISL1	MGLL	GGA2	LMOD1	CALD1	EDARADD	DNER	NDRG1	SYNPO2	PFKM	MAP1LC3A	CLDN23	RBPMS2	ACE	TMCC2	CSRP1	NPTX2	ALDH18A1	ANGPTL4	GSN	COL7A1	CTNS	RGS13	PROM2	SLC2A4	SLITRK6	LAMB3	COPZ2	DNAJA4	ACRBP	CACHD1	PIK3R1	TSPAN2	SPOCK2	PPP1R14A	PCBP4	HSPB6	TULP3	ATP6V1C2	PNCK	ITPK1	SMARCD3	RGS12	SULT1E1	TNNC2	PLCB4	KEL	UPB1	UGT2B10	FMO3	SMTN	ACTA2	LMCD1	TSPAN7	HLF	PHF19	KRT14	MT2A	LIMS2	INMT	MYOM1	TRPM3	OGT	CCDC80	CD93	MALAT1	INHA	TANC2	CALN1	N6AMT1	FUT9	FHL1	PDZK1	FLJ23152
LIM_MAMMARY_STEM_CELL_DN	http://www.broadinstitute.org/gsea/msigdb/cards/LIM_MAMMARY_STEM_CELL_DN	KRT19	KIAA1324	TMPRSS2	FOXA1	LRRC26	MLPH	CGN	MYO5C	DMBT1	PPP1R1B	BATF	MUC1	DNAJC12	CLDN3	SLC44A4	PDZK1IP1	LTF	BIK	TMPRSS13	TJP3	DEFB1	TMC4	PRLR	ERBB3	GABRP	KRT18	REEP6	EVPL	GJB2	SLC16A5	KLK11	TFCP2L1	MBOAT1	VTCN1	MYO5B	ESR1	TMEM54	SDSL	SLC22A18	CLDN7	SLC28A3	CLDN8	BNIPL	KYNU	ATP1B1	TNFAIP2	SLC46A3	LIPH	FAAH	TMEM125	ALDH3B2	MAPK13	CLDN1	RHPN2	SORBS2	PODXL	SLC5A1	SYTL4	SULT2B1	RHOV	SPDEF	ICA1	EFCAB4A	GRHL1	BTC	TMEM56	CLDN4	SQRDL	ELF3	TGM2	NUP210	CEACAM1	BARX2	SIDT1	TOM1L1	LYPD3	HOMER2	CBLC	ST14	TSPAN33	SLC5A6	WFDC2	KIAA1244	GRB7	TNF	SLC39A11	RAB25	GCA	IQGAP2	CORO2A	ATP6V0E2	BDH1	RAB11FIP1	DAPP1	ERBB2	MARVELD3	P2RX4	WNK4	CIB1	TLR5	SLC37A1	NGEF	MANSC1	ABCA3	PVRL4	PPM1H	KIAA1598	CTPS2	SNX10	HTATIP2	RALGPS1	CA2	RAB3IP	ALDH1A3	CD14	TUFT1	GRTP1	COBL	DENND2D	MYH14	TST	VILL	TMEM139	ZNF750	SULF2	TBC1D8	TMEM158	DLG3	CASZ1	ABHD14B	SDCBP2	DHCR24	GK	GALE	SLC35D2	STXBP2	PPL	ENPP4	LYPLAL1	SUSD4	ISG20	FGF13	ARRDC1	SIGIRR	DHX32	SPINT1	ZNF334	RASSF7	TDRKH	SSH3	FRK	SLC9A3R1	PTPN6	NLRX1	ARHGEF16	TCIRG1	VIPR1	SYNGR1	AP1G2	ZDHHC12	MAP3K1	FBXO6	HDAC11	ARRDC4	HPN	NIPSNAP3A	LGALS3BP	DTX3L	PPAP2C	WRB	GLUL	KRT8	TSPAN17	PLEKHG3	CLCN3	SH3BP2	DERA	ELL3	ILDR1	MCCC2	MVP	SERINC3	SPATA13	DHCR7	TRAPPC6A	RWDD3	ACOT4	CGNL1	HAGH	FAM110A	KIAA1522	SCYL3	HDHD3	GIPC1	STARD10	OPLAH	SLC25A35	ACAD10	PRKCZ	STAP2	LRBA	GSTK1	IVD	RORC	TPCN1	SLC35A3	ADAM10	RHBDD2	MFSD7	NUDT2	TMED3	HERC4	ABHD11	PPAPDC2	SORL1	CPT2	CAPG	TPD52	ALDH5A1	PSMB8	STAT5A	MTA3	ACY1	CRB3	PXMP2	CCDC125	CHCHD5	BAIAP2L1	SIRT5	SIL1	LSR	PCBD2	PSMD10	MB	MTIF2	CHPT1	HIST2H2BE	OSBPL10	KLHL5	UNC93B1	PAFAH1B3	CREB3L4	ADD3	UROS	PKN1	RREB1	EHHADH	AP1M2	PAOX	TRIM68	PAK1	PNPO	SLC35A1	NAT1	QARS	TMEM62	MBOAT2	CMAS	GSTO2	SNX8	PPFIBP2	HLCS	KLF6	IBTK	GCC2	ANKRA2	TMEM135	RER1	MTUS1	TFAP2A	PGD	TIA1	KIAA0319L	TOM1	RAB5B	SHMT1	DBNDD2	EDEM2	IDE	ACOT8	GATA3	MAPK9	CDH1	PRR13	NDUFA7	COASY	ZSCAN20	ELMO3	EPB41	RRM2B	MPI	GOLPH3L	TLR3	ZNF524	ACPL2	TM7SF2	RABGAP1	SNAP29	TSG101	ZSWIM4	ANXA4	VRK3	IFNGR2	ZFP3	RAB11FIP4	SNX14	RFX1	SLC10A7	PEX11G	MIF4GD	PACSIN3	MBTPS2	KIAA1147	RNASEH2A	RNF135	TMEM9B	CHURC1	PPA2	NUP37	KIF1B	ALG8	DECR2	PTPRF	IFI35	ERLIN2	SLC39A9	BCL3	PI4K2B	STX8	H2AFJ	SNX15	PARP2	TMEM41A	NCOA2	BCL2L13	NEU1	SFXN1	ARPC1A	FUNDC1	POMT1	TIRAP	LARS	AP3S2	ZDHHC24	POLB	THUMPD3	ATP6V1E1	ANXA7	CCNG1	MRPS21	ADAT1	TK2	RNASEH2B	DHRS4	RPL22	TAF10	PIGO	BOLA1	TRAM1	DCLRE1C	ALAD	AKAP10	ZFAND2B	SEPSECS	PEX13	MRPL9	WDR31	NUDT1	ASB8	TMEM128	FADD	CCT6B	STAT6	C1GALT1C1	OS9	ROD1	ALKBH6	GBAS	PSME1	NDUFV3	RNF130	HDAC10	EXOC5
DURAND_STROMA_MAX_UP	http://www.broadinstitute.org/gsea/msigdb/cards/DURAND_STROMA_MAX_UP	A4GALT	ACPL2	ADAM12	ADAM19	ADAM8	ADAMTS12	ADAMTS14	ADAMTS2	ADCY3	AHR	AKAP6	ALPL	ANGEL1	ANGPTL4	AOC3	ARC	ARHGAP28	ARHGEF6	ARRB1	ATP10A	ATP2B4	KIAA0284	B3GALNT1	B4GALNT1	BACH2	BMPER	BTBD2	CABLES1	CALCRL	CALML4	CAPN6	CA13	CA5B	CASP12	CCDC80	CCL5	CCL7	CD248	CDKN1C	CDKN2B	CDYL2	CHST1	CHST2	CIB2	CLDN1	COL1A2	COL3A1	COL4A6	COL6A2	CRABP1	CREB3L1	CRIP2	CTSH	CXCL12	CYP26B1	DEPDC7	DHRS7	DHRS9	DHTKD1	DOCK3	DOCK6	DTX3L	DUOXA1	EBF3	EDA	EFNA5	EHD3	EIF2C4	EIF4E3	ELL2	EMB	EMP2	EN1	EPN3	EYA4	FABP7	FAM110B	FAM129A	FAM20A	FAT4	FBLN1	FGF10	FGFR2	FYB	FZD1	FZD8	GALNT13	GAS2	GATA3	GCNT4	GLRX	GLT1D1	GNAO1	GRIA3	GYS1	HCN2	HOXB13	HOXC12	HOXC8	HSPB8	HTRA3	IFI27	IFIT1	IGF1	IL13RA1	IL15	IL18RAP	IL1R1	IL1RL1	IL4R	INPP4B	ITM2A	ITPKB	IVD	JUP	KBTBD7	KCNA4	KIRREL3	KITLG	KLF8	LDHB	LGMN	LHX9	LONRF3	LOXL1	LPHN2	LPL	LRIG3	LRP11	LRRC4C	LTBP2	MAF	MAGED2	MARCKS	MASP1	MATN2	MEST	MID2	MMP15	MMP2	MMP23B	MMP28	MN1	MOGAT2	MORC4	MRGPRF	MAP9	MYO1D	NCAM1	NDRG1	NDRG2	NES	NID2	NOVA1	NPR2	NPR3	NRBP2	NUBP1	NUDT14	NXF3	OASL	ONECUT2	OSMR	OXR1	PAPPA	PARP9	PAX9	PBXIP1	PCDHB15	PDE1A	PDE1B	PDE4D	PDGFRA	PDGFRB	PDK4	PDLIM4	PEAR1	PHOSPHO1	PLAGL1	PLEKHA2	PLEKHG4	PLXNA2	PLXND1	PMP22	PMVK	PODXL	POPDC3	PORCN	POSTN	PPAP2A	PPAP2B	PPP1R13B	PRKAR1B	PRKD1	PRRG1	PRUNE2	PSME2	PTN	PTPRF	PTX3	PXMP4	RAB3IL1	RAC3	RASSF2	RBPMS2	RGNEF	RGS4	RHOBTB1	RNF125	RNF150	ROR2	RORB	RPS6KA6	RSPO2	RSPO3	RTN4RL1	RTP4	S100A16	SDC3	SELP	SEMA3F	SEPP1	SERPINB1	SERPINF1	SFRP2	SIX1	SLC1A3	SLC27A3	SLC37A2	SLC39A8	SLC43A1	SLC4A4	SMOC2	SNAI2	SORCS2	SOX5	SP7	SP8	SPON2	SPP1	SRPX2	ST3GAL1	ST6GAL1	ST6GALNAC2	STAT1	SULF2	SVEP1	SYN1	TBX20	TCF7L1	TFAP2A	TEX15	TGFBI	THSD7A	TMEFF2	TMEM117	TMEM121	TMEM47	TRAM1L1	TRIM21	TSC22D3	TSPAN6	TSPAN7	UBE2L6	UST	WDR60	WISP2	WNT10B	XYLT1	ZDHHC15	ZDHHC2	ZNF618	ZNF639	ZNF14
ZWANG_EGF_INTERVAL_DN	http://www.broadinstitute.org/gsea/msigdb/cards/ZWANG_EGF_INTERVAL_DN	SPSB1	GJB3	ZC3H12A	TMEM125	FNBP1L	BCL9	RAB25	TOMM40L	ELF3	CASZ1	FBXO2	CITED4	TESK2	BCAR3	FAM63A	DUSP10	WNT9A	DKK1	UNC5B	PLAU	IFIT1	MXI1	ATOH7	CPEB3	SNORA19	IKZF5	SYT8	EHF	GYLTL1B	MADD	TMEM138	RHOD	NDUFS8	PHLDB1	TAF10	PLEKHA7	ABTB2	CDC42BPG	CD248	PIH1D2	FGD4	MARCH9	EFCAB4B	ING4	MAP3K12	RBMS1	BTG1	SPATA13	DAAM1	BMP4	RPS6KA5	AHNAK2	JAG2	CHRNA7	AKAP13	KIAA1370	SIN3A	TBC1D2B	HCFC1R1	EMP2	CLN3	YPEL3	PYCARD	IRX3	NOB1	CYB5D2	RPAIN	KCTD11	GRB7	PNPO	ARMC7	LLGL2	GABARAP	CLDN7	SREBF1	TLCD1	CORO6	MMP28	KRT12	FAM134C	PLEKHH3	TMEM101	OSBPL7	CDC42EP4	MBP	NDUFS7	JUNB	ARRDC2	ZFP36	DAPK3	TICAM1	ABHD8	ZNF585A	KLK10	KCNS3	RHOB	CEP68	SFT2D3	OSR1	RTKN	TFCP2L1	CEBPB	PARD6B	TFAP2C	PHACTR3	OVOL2	TOMM34	SLPI	LAMA5	SAMSN1	RIPK4	TIMP3	SELM	MKL1	ARSA	PRKCD	ZBTB11	ARL14	ST6GAL1	HES1	CCNL1	PLD1	TNFSF10	MED28	KLF3	GABRB1	ARHGAP24	ETFDH	FYB	PIK3R1	JMY	FTMT	PDLIM4	PHF15	CXXC5	KIAA0141	HIGD2A	GLRX	ZNF608	IRF1	KIAA1191	RNF44	MXD3	SOX4	HFE	RING1	TPD52L1	TRERF1	AKAP9	AP4M1	SERPINE1	HOXA1	HOXA5	FAM131B	CA2	MATN2	PSCA	LY6E	SOX7	REEP4	SNAI2	KLF10	NUDT2	DAPK1	DAB2IP	CDK9	KLF9	NINJ1	PAPPA	RPL12	RALGDS	CA5B	KLF8	AR	FTHL17	LRCH2	ANKRD11	GABBR1	MXRA7
AIGNER_ZEB1_TARGETS	http://www.broadinstitute.org/gsea/msigdb/cards/AIGNER_ZEB1_TARGETS	GJB2	SHROOM3	INADL	CRB3	CDH1	CXADR	CLDN7	SFN	TMEM30B	DSP	GJB3	MAL2	CDH3	TACSTD2	PPL	PKP3	EPPK1	CDH11	SYTL1	MARVELD2	CDH4	DMKN	TSPAN1	SH3YL1	OCLN	DSC2	TSPAN15	MUC1	F11R	SCEL	PCDH7
WEBER_METHYLATED_LCP_IN_SPERM_UP	http://www.broadinstitute.org/gsea/msigdb/cards/WEBER_METHYLATED_LCP_IN_SPERM_UP	CATSPER1	FSCN3	SPACA4	TNP1	ODF1	UBQLN3	ATP6V1E2	KLHL10	SPATA3	CST8	CCIN	OAZ3	MS4A5	CATSPER3	CST9L
CHARAFE_BREAST_CANCER_BASAL_VS_MESENCHYMAL_UP	http://www.broadinstitute.org/gsea/msigdb/cards/CHARAFE_BREAST_CANCER_BASAL_VS_MESENCHYMAL_UP	OVOL1	CDH1	EPN3	EHF	ITGB6	PDZK1IP1	LITAF	GRAMD2	HOOK2	KCNK1	CCNL1	SPINT1	PRSS8	KRT5	RHOD	PRRG4	CBLC	ENTPD2	MAF	SH3YL1	APRT	MARVELD2	EPB41L4A	TMEM30B	KIAA1522	SERPINA3	MBNL3	DSG3	IRF6	PKP3	MUC1	RAB25	BSPRY	WDR61	KLK6	KLK5	TRIM29	DUSP16	ST14	SPINT2	SSH3	ITPA	GJB3	SLC11A2	DMKN	DIRC2	SYTL1	FXYD3	EPHA1	RTKN	SERPINB5	STEAP4	KRT16	KRT15	MYO5B	COX5B	GPR110	LAD1	GSN	LIMK2	OVOL2	ELF3	GRHL2	CDS1	TACSTD2	PTPN6	S100A14	AKR1B10	MPP7	PROM2	LCN2	TLCD1	SCNN1A	RNF39	FGFBP1	TMEM134	KIAA0247	ACSL1	RNF43	SETD6	ELMO3	ELF1	AIM1	PPL	BLNK	TMEM87A	CDH3	FAM59A	F11R	ZFP36	RBL2	SLPI	TSC22D3	S100A8	FOSB	MAL2	ATP1A1	CLCA2	PPP1R14C
WANG_CLASSIC_ADIPOGENIC_TARGETS_OF_PPARG	http://www.broadinstitute.org/gsea/msigdb/cards/WANG_CLASSIC_ADIPOGENIC_TARGETS_OF_PPARG	PNPLA2	MGST1	CD36	RETN	NR1H3	FABP4	LGALS12	AQP7	SLC25A10	ORM1	CFD	S100A1	PPARGC1B	CRAT	CEBPA	ADHFE1	GLUL	HSD11B1	ACSL1	MGST3	PEX11A	EPHX2	CIDEC
MIKKELSEN_MEF_LCP_WITH_H3K27ME3	http://www.broadinstitute.org/gsea/msigdb/cards/MIKKELSEN_MEF_LCP_WITH_H3K27ME3	OR6B2	CD207	MYL2	MMEL1	NR0B2	PKLR	SP7	SLC17A7	GJA5	LHX4	PAX4	KISS1	LCN8	USP37	CDH7	SLC16A8	SPINLW1	GUCY2F	TXNDC8	SLC4A1	FUT7	MYO1F	SOST	RGS14	HDC	NTNG2	PLCD4	PDZK1IP1	PRND	IL17RE	FAM92B	CLSTN3	ABCG8	ADAMTSL2	FNDC8	MRGPRG	ADAMTS13	ATP1A2	ENTPD8	CARD14	SLC45A3	TNFRSF9	KCNIP3	PLCB2	G6PC	HAPLN2	NHLH1	STRA6	FGF23	ABCG5	BTNL9	TRPM2	RD3	PPY	SP6	CNTNAP2	HTR3B	SLC13A2
RICKMAN_HEAD_AND_NECK_CANCER_D	http://www.broadinstitute.org/gsea/msigdb/cards/RICKMAN_HEAD_AND_NECK_CANCER_D	AZGP1	TMC5	PROM1	TNFRSF17	DTNB	MSMB	CLU	TF	KIAA1324	ABI3BP	TFF3	MS4A1	CCL19	AGR2	LTF	HLA-DQA1	SLC34A2	SCGB3A1	PIGR	DMBT1	LRMP	KLRB1	SORBS2	MUC5B	FOLR1
KEGG_AUTOIMMUNE_THYROID_DISEASE	http://www.broadinstitute.org/gsea/msigdb/cards/KEGG_AUTOIMMUNE_THYROID_DISEASE	HLA-DOA	HLA-DOB	CD80	CD86	CD28	IFNA5	IFNA4	TSHR	TSHB	HLA-DMB	HLA-DMA	HLA-A	HLA-G	TG	CGA	IFNA7	PRF1	GZMB	IFNA16	TPO	IL10	CTLA4	HLA-F	HLA-E	IL2	CD40LG	CD40	HLA-DQA1	FAS	FASLG	IL4	IL5	HLA-DRB1
LIU_CDX2_TARGETS_UP	http://www.broadinstitute.org/gsea/msigdb/cards/LIU_CDX2_TARGETS_UP	IL2RB	MUC6	JAG1	PGC	NPR1	SOX10	MSI1	VIL1	NOTCH4	NPR3	FABP2	AGR2	GABRR2	KLF4	ATOH1	CDX4	ANPEP	CDX1	FABP6	KLF5	NOTCH3	HOXA9	DNMT3B	MUC2	HOXA7	SCT	VDR	HBEGF	HOXA2	CFD	TSPAN1	KRT20	HEPH	PSEN2
MCGARVEY_SILENCED_BY_METHYLATION_IN_COLON_CANCER	http://www.broadinstitute.org/gsea/msigdb/cards/MCGARVEY_SILENCED_BY_METHYLATION_IN_COLON_CANCER	ASCL2	SFRP4	TFPI2	DDX43	UCHL1	EYA4	INHA	POMC	RAB32	ADAMTS15	ICAM1	MOV10L1	FOXQ1	CABYR	FBLN2	HOXD1	ADAMTS18	SOX17	GSTM3	CBR1	INHBB	PPP1R14A	LEF1	HDGFL1	SFRP1	CHFR	JAM3	BOLL	EPHA4	GNB4	GATA5	DKK3	CHL1	FOXL2	SFRP5	SALL4	JPH3	GATA4	CTAG2	DMRTB1	EFEMP1
LIEN_BREAST_CARCINOMA_METAPLASTIC_VS_DUCTAL_DN	http://www.broadinstitute.org/gsea/msigdb/cards/LIEN_BREAST_CARCINOMA_METAPLASTIC_VS_DUCTAL_DN	AR	SLC9A3R1	AGR2	EFHD1	GSTM3	COX6C	AZGP1	ELF4	GRHL2	SLC25A4	VAV3	PIP	BIK	CCDC125	ACOT4	AGR3	CST6	RET	FBXL16	KIAA1370	FXYD3	THRSP	TMEM25	TRPS1	DHCR24	MYB	FSIP1	XBP1	ZDHHC11	RTN4RL1	ERBB2	SPINT2	MB	EPPK1	MYO5C	LRRC17	TBC1D9	AP1M2	PTGER3	MTL5	ITGAD	KRT19	REEP5	TPD52	TMEM125	IGJ	TFF3	NME5	DYNLRB2	KIAA1324	MMEL1	CA12	NAT1	IL20RA	MANEAL	KRT18	DNAJC12	EPN3	GATA3	ABAT	REEP6	OVOL2	ZFP62	P2RY2	SPDEF	SFRP4	FOXA1	CREB3L4	CLDN7	STK16	TOM1L1	CDH1	DNALI1	PHOSPHO2	ACOX2	ELL3	PLEKHA6	MAL2	FRZB	NPDC1	ESR1	SERTAD4	IFI44L	DACH1
BIOCARTA_TH1TH2_PATHWAY	http://www.broadinstitute.org/gsea/msigdb/cards/BIOCARTA_TH1TH2_PATHWAY	CD40LG	IL12RB1	CD40	IL12B	IL12RB2	CD86	IL12A	CD28	IL18	IFNGR2	IFNG	IFNGR1	IL4	IL4R	IL2RA	HLA-DRB1	IL2	IL18R1
KEGG_ASTHMA	http://www.broadinstitute.org/gsea/msigdb/cards/KEGG_ASTHMA	HLA-DOA	HLA-DOB	IL3	TNF	CCL11	EPX	FCER1G	MS4A2	HLA-DMB	FCER1A	HLA-DMA	IL9	CD40LG	CD40	IL13	HLA-DQA1	PRG2	RNASE3	IL4	IL5	IL10	HLA-DRB1
KEGG_GRAFT_VERSUS_HOST_DISEASE	http://www.broadinstitute.org/gsea/msigdb/cards/KEGG_GRAFT_VERSUS_HOST_DISEASE	HLA-DOA	HLA-DOB	CD80	CD86	KLRD1	KLRC1	CD28	TNF	IFNG	HLA-DMB	IL1B	HLA-DMA	HLA-F	HLA-E	HLA-A	IL2	HLA-DQA1	HLA-G	KIR3DL1	IL1A	PRF1	FAS	FASLG	GZMB	IL6	HLA-DRB1
REACTOME_VOLTAGE_GATED_POTASSIUM_CHANNELS	http://www.broadinstitute.org/gsea/msigdb/cards/REACTOME_VOLTAGE_GATED_POTASSIUM_CHANNELS	KCNH8	KCNV2	KCNG3	KCNH4	KCNH3	KCNG2	KCNV1	KCNH5	KCNA1	KCNA2	KCNA3	KCNA4	KCNA5	KCNA6	KCNA7	KCNA10	KCNB1	KCNC1	KCNC2	KCNC3	KCNC4	KCND1	KCND2	KCND3	KCNF1	KCNG1	KCNH1	KCNH2	KCNQ1	KCNQ2	KCNQ3	KCNS1	KCNS2	KCNS3	KCNQ5	KCNAB1	KCNH6	KCNAB2	KCNH7	KCNQ4	KCNAB3	KCNG4	KCNB2
ROY_WOUND_BLOOD_VESSEL_DN	http://www.broadinstitute.org/gsea/msigdb/cards/ROY_WOUND_BLOOD_VESSEL_DN	KRT14	GABRP	PROM1	KRT15	ERBB3	F5	SOX9	KLF5	RNF43	HIST3H2A	ATP1B1	SFRP1	FBXO9	ATP8B1	DSP	SLC6A14
KEGG_ALLOGRAFT_REJECTION	http://www.broadinstitute.org/gsea/msigdb/cards/KEGG_ALLOGRAFT_REJECTION	HLA-DOA	HLA-DOB	CD80	CD86	CD28	TNF	IFNG	HLA-DMB	HLA-DMA	HLA-F	HLA-E	HLA-A	IL2	CD40LG	CD40	IL12B	HLA-DQA1	HLA-G	IL12A	PRF1	FAS	FASLG	GZMB	IL4	IL5	IL10	HLA-DRB1
REACTOME_AMINE_LIGAND_BINDING_RECEPTORS	http://www.broadinstitute.org/gsea/msigdb/cards/REACTOME_AMINE_LIGAND_BINDING_RECEPTORS	HRH3	CHRM1	CHRM2	CHRM3	CHRM5	TAAR1	ADRA1D	ADRA1B	ADRA1A	ADRA2A	ADRA2B	ADRB1	ADRB2	ADRB3	DRD1	DRD2	DRD3	DRD5	TAAR6	HRH1	HRH2	HTR1A	HTR1B	HTR1D	HTR1F	HTR2A	HTR2B	HTR2C	HTR4	HTR5A	HTR6	HTR7	HRH4	TAAR8	TAAR5	TAAR2
LOPEZ_EPITHELIOID_MESOTHELIOMA	http://www.broadinstitute.org/gsea/msigdb/cards/LOPEZ_EPITHELIOID_MESOTHELIOMA	KLK11	ANXA9	COBL	LRP2	ID4	CCDC64	PTPRF	CLDN15	UPK1B	UPK3B	LRRC1	GPR37	GRB7	ELMO3	BTG3	ADCYAP1
BOSCO_EPITHELIAL_DIFFERENTIATION_MODULE	http://www.broadinstitute.org/gsea/msigdb/cards/BOSCO_EPITHELIAL_DIFFERENTIATION_MODULE	FBXW10	TRIM16	SPRR1A	PTPN3	DUOX2	MUC4	ANXA9	DENND2C	SPNS2	TGM3	SERPINB2	TMPRSS11D	PPL	GABRP	TM4SF1	LCN2	CEACAM5	GPRC5A	KRT16	PARD6B	MUC1	EMP2	SPINK5	GPR110	LMO7	H19	SPRR3	KRT13	FAM3D	KRT17	SPRR1B	PSCA	TMPRSS11A	CLDN7	SLC6A14	CLCA4	HSPB8	ELF3	KRT18	TMPRSS4	KRT4	RDH10	SCEL	TMPRSS2	TACSTD2	MUC16	RHCG	F3	ECM1	NDRG2	MAL	TSPAN6	KRT78
BIOCARTA_CYTOKINE_PATHWAY	http://www.broadinstitute.org/gsea/msigdb/cards/BIOCARTA_CYTOKINE_PATHWAY	IL12B	LTA	IL13	IL3	IL12A	IL17A	IL18	TNF	IL16	IL1A	IL15	IFNG	IFNB1	IL4	IL5	IL10	IL9	IL6	IL2
WANG_BARRETTS_ESOPHAGUS_UP	http://www.broadinstitute.org/gsea/msigdb/cards/WANG_BARRETTS_ESOPHAGUS_UP	POLD4	GLRX	CLU	TCN2	DMWD	ITPK1	PGA5	ABHD2	FCGBP	AKR1C3	HSD17B2	ITGA3	MUC5B	MSLN	DDX19B	ITGB4	ALDOB	SLC12A2	GPA33	ISG20	VIPR1	RALB	REG1A	OLFM4	ST6GALNAC6	PXN	ACADS	CA2	LYN	COL6A1	FMO5	KDELR2	ATP2A3	LGALS9	PCSK7	TM4SF4	FUCA1	NR2F2	RGS2	PRSS22	WNT4	CHGA	FABP1	PFN1	IGLL1	TMSB4X
WU_SILENCED_BY_METHYLATION_IN_BLADDER_CANCER	http://www.broadinstitute.org/gsea/msigdb/cards/WU_SILENCED_BY_METHYLATION_IN_BLADDER_CANCER	ITGB2	SCRG1	NR4A3	FGL2	ANPEP	GATM	LAMA2	TGFBR3	SPINK1	DPT	COL5A2	PXDN	PTX3	PRKCD	KLF4	FCGRT	SLC4A4	VCAN	USH1C	PECAM1	LMO2	PLEK	FMO5	COL6A3	ETV1	CNN1	LOXL1	CPE	PROM1	MITF	PTGER3	IGF1	ADIPOQ	ERBB3	GUCY1A3	RGS1	CX3CR1	PTPRC	LRIG1	TSPAN8	PEG3	NR4A1	UBL3	IGJ	GCHFR	CES2	COBL	SEPP1	MYH11
NIELSEN_LEIOMYOSARCOMA_CNN1_UP	http://www.broadinstitute.org/gsea/msigdb/cards/NIELSEN_LEIOMYOSARCOMA_CNN1_UP	MYH11	LAMA3	SORBS1	RIMS2	ALDH1B1	LMOD1	MYL9	MYLK	CNN1	ACTA2	RAB23	TRDMT1	PPP1R12B	TAGLN	GABRG2	KCNMB1	SVIL	TFPI2
WANG_BARRETTS_ESOPHAGUS_AND_ESOPHAGUS_CANCER_UP	http://www.broadinstitute.org/gsea/msigdb/cards/WANG_BARRETTS_ESOPHAGUS_AND_ESOPHAGUS_CANCER_UP	CXCL3	KRT8	LAMC2	CRIP1	TSPAN8	FOXA3	AZGP1	CREB3L1	LTA	INSR	CYBA	HGD	PNPLA2	PSMB8	PDGFA	NR0B2	AGR2	COL4A2	GDF15	GJB1	ARPC3	AADAT	TCEAL1	SERPINH1
VILIMAS_NOTCH1_TARGETS_DN	http://www.broadinstitute.org/gsea/msigdb/cards/VILIMAS_NOTCH1_TARGETS_DN	CAMP	STOM	PGLYRP1	MPO	LRRC25	BTK	CSF3R	TREML1	NCF2	NCF4	CTSG	MATK	CSF2RA	CSF1R	CMA1	TREM2	GFI1	ITGAM	VPREB1	GFI1B
MEISSNER_NPC_HCP_WITH_H3K27ME3	http://www.broadinstitute.org/gsea/msigdb/cards/MEISSNER_NPC_HCP_WITH_H3K27ME3	FSTL4	SIGIRR	SCNN1G	KCNQ1	MESP1	FEZF2	PRKCZ	HTR1A	RIPK4	CCKBR	PYY	PAX7	HOXD12	HCK	CBLN2	HES2	SIX6	NKX2-5	GATA5	ATP2B2	FOXL1	WNT10A	NELL1	ST8SIA3	CYP2S1	CRB3	HOXB7	PRDM13	HOXA11	KCNK15	ATP12A	HOXB9	GRM7	GFI1	IGF2BP1	DIO3	PDX1	HOXB4	CARTPT	FOXN4	MIXL1	DMRT1	TFAP2C	HOXC12	TCFL5	OTOP1	HOXD10	HOXB6	LHX5	B4GALNT2	COL15A1	CA10	OTP	HOXD9	HOXC13	SLC7A14	GPR139	C1QTNF4	GPR37	NEUROG3	HOXC8	DRD2	CDX2	POU2F3	ALX3	HOXB5	SFRP5	HOXA10	HOXC11
VANDESLUIS_COMMD1_TARGETS_GROUP_4_UP	http://www.broadinstitute.org/gsea/msigdb/cards/VANDESLUIS_COMMD1_TARGETS_GROUP_4_UP	LGMN	NR6A1	CA4	KRT18	SLC2A1	S100G	TTR	AFP	KRT8	SPINK1	TCFL5	APOE	APOOL	SLC2A3	APOC2	APOA1	CLIC6	EMB	APOM
MISHRA_CARCINOMA_ASSOCIATED_FIBROBLAST_DN	http://www.broadinstitute.org/gsea/msigdb/cards/MISHRA_CARCINOMA_ASSOCIATED_FIBROBLAST_DN	ID2	KRT18	C1S	FTL	MAN2B1	KRT7	JUP	MGST1	CTSA	HGF	SFRP2	MFAP4	KRT14	SPINT2	KRT8	CD55	TCEAL1	RARRES2	CAT	HSPA1A	KRT19	MET	BDNF
NAKAYAMA_SOFT_TISSUE_TUMORS_PCA2_DN	http://www.broadinstitute.org/gsea/msigdb/cards/NAKAYAMA_SOFT_TISSUE_TUMORS_PCA2_DN	RBP4	APOD	MAOA	CD36	LEPREL1	CLDN5	ADIPOQ	NTRK2	AKR1C2	VIPR1	TNMD	LMOD1	AKR1C3	CASQ2	DUSP4	ATP1A2	GPC3	ADH1C	ITIH5	RAPGEF3	PTX3	PPP2R1B	MOSC1	ANGPTL4	CHRDL1	DARC	CLEC3B	IFI44L	CA4	ACACB	PDK4	GPX3	SEMA3G	FABP4	SVEP1	TIMP4	PALMD	MAOB	TAC1	GPD1	SELENBP1	CFD	PCK1	ABCC6	LPL	NPR1	SLC24A3	TFPI2	FZD4	PLA2G2A	G0S2	PPARG	CEBPA	ASPA	AOC3	NPY1R	SFRP1	IGF1	MEST	LIPE	PPP1R1A	SLC7A10	AQP7	ANGPT1	AGT	PTGER3	FOSB	ABCA8	BST2
MCMURRAY_TP53_HRAS_COOPERATION_RESPONSE_DN	http://www.broadinstitute.org/gsea/msigdb/cards/MCMURRAY_TP53_HRAS_COOPERATION_RESPONSE_DN	ABAT	HEY2	UNC45B	ELAVL2	RAB40B	DUSP15	DGKA	RPRM	PARD6G	ID2	ABCA1	SLC27A3	MS4A10	SCN3B	CD55	NBEA	PITX2	GCA	EPHB2	LDHB	MTUS1	SATB1	ESPN	COL9A3	SFRP2	GARNL3	CPZ	RASL11A	PLTP	DAPK1	MAN2B1	BEX1	FGF18	TNFRSF18	CKMT1B	FAS	IGFBP2	ARHGAP24	MMP15	PLXDC2	PRKG1	DIXDC1	JAG2	HOXC13	PRKD1	SBSN	ID4	RB1	SEMA3D	WNT9A	PERP	PMAIP1	MCAM	TEX15	BBS7	FHOD3	STMN4	RAI2	ATP8A1	PVRL4	SBK1	MPP7	NOTCH3	DFFB
WEST_ADRENOCORTICAL_TUMOR_MARKERS_DN	http://www.broadinstitute.org/gsea/msigdb/cards/WEST_ADRENOCORTICAL_TUMOR_MARKERS_DN	MFAP5	IGFBP5	KCNQ1	RARRES2	FBLN1	VSNL1	SPON1	NR4A2	AADAC	DCN	NOV	GAS1	WNT4	LSP1	PDGFRA	HSD3B2	FOSB	CYP11B2	C3
TUOMISTO_TUMOR_SUPPRESSION_BY_COL13A1_DN	http://www.broadinstitute.org/gsea/msigdb/cards/TUOMISTO_TUMOR_SUPPRESSION_BY_COL13A1_DN	AFP	CYP1A1	DBP	MPP4	PPM1J	OTOP3	APOA2	TTR	SLC13A1	MCAM	CRP	FOXQ1	CYP2E1	GPR151	BBOX1
DOANE_BREAST_CANCER_CLASSES_UP	http://www.broadinstitute.org/gsea/msigdb/cards/DOANE_BREAST_CANCER_CLASSES_UP	PEX11A	APOD	AGR2	SLC16A2	TFF3	FA2H	PDCD4	CYB5A	SERHL2	SULT1A1	CRISP3	DCXR	LASP1	AZGP1	TNIK	GALNT6	RASL10A	ALDH3B2	KMO	REEP5	CYP4F8	PBLD	KCNMA1	RND1	GGT1	HMGCS2	SCUBE2	CLCA2	AR	XBP1	TOX3	PIP	MPHOSPH6	HPX	RHOB	TBC1D9	FAM5C	TRIM3	FGFR4	CPD	ECHDC2	FASN	SPDEF	ABCC6	ALCAM	CIRBP	ALDH4A1	CRAT	DHRS2	LRRC31	SIDT1	PRLR	FOXA1	TMEM62	LRIG1	MLPH	GALNT7	ABCA12	GPD1L	TFAP2B	NEIL1	ABCA8	HGD
LEE_LIVER_CANCER	http://www.broadinstitute.org/gsea/msigdb/cards/LEE_LIVER_CANCER	SLCO1B3	ADH4	CIDEB	SLC22A1	CYP4A11	PLG	TMEM27	ETS2	SLC22A3	HPX	IGFALS	FCN1	C6	SLC28A1	CYP2C19	COLEC10	NDRG2	DNASE1L3	CYP2C18	CYP2E1	RXRB	FETUB	TMED8	LCAT	LDHD	C8A	ACADS	CD4	APOF	ACAA1	DMGDH	PPAP2B	UROC1	C8B	CETN2	PEMT	TTR	CYP2C8	ITIH4	FAM20C	RSPO3	ADRA1A
REACTOME_CHEMOKINE_RECEPTORS_BIND_CHEMOKINES	http://www.broadinstitute.org/gsea/msigdb/cards/REACTOME_CHEMOKINE_RECEPTORS_BIND_CHEMOKINES	CXCL13	CXCR6	CCR9	CCL27	CCR1	CCR2	CCR3	CCR4	CCR6	CCR7	CCR8	CCBP2	CX3CR1	CCR10	XCR1	CXCR3	CXCL2	CXCL3	CXCL10	CXCL9	CCRL1	PF4	PPBP	CCL28	CXCR7	CXCL16	CCL2	CCL4	CCL5	CCL7	CCL11	CCL17	CCL19	CCL20	CCL21	CCL22	CCL25	CXCL6	CXCL11	XCL1	CX3CL1	CXCL12	LOC728830	CXCR4
SMID_BREAST_CANCER_RELAPSE_IN_LUNG_DN	http://www.broadinstitute.org/gsea/msigdb/cards/SMID_BREAST_CANCER_RELAPSE_IN_LUNG_DN	CXCL14	ITGA7	CLDN5	LRRC31	LRRN3	DUSP6	TOX3	HMGCS2	DNALI1	SLC1A1	TTC12	FABP4	PPP1R1A	PDCD4	SFRP4	SCUBE2	ADIPOQ	TFF1	IGF1	LMOD1	TBC1D19	DPT	COL14A1	CILP	COMP	TIMP4	TFAP2B	DARC	PRODH	NAT1	ABCA8	RAPGEF3	ASPN
NIELSEN_SCHWANNOMA_UP	http://www.broadinstitute.org/gsea/msigdb/cards/NIELSEN_SCHWANNOMA_UP	ST14	PLEKHB1	APOC2	GFAP	S100B	SERPINA5	RASSF4	SEMA3B	ADORA3	SLC26A2	PLP1	NRXN1	L1CAM	TREM2	NRXN3
REACTOME_DEFENSINS	http://www.broadinstitute.org/gsea/msigdb/cards/REACTOME_DEFENSINS	CCR2	CCR6	DEFB129	DEFA3	DEFA5	DEFA6	DEFB1	DEFB105A	DEFB106A	DEFB113	DEFB116	DEFB119	DEFB123	DEFB124	DEFB130	DEFB103A	ART1	PRSS2	TLR1	TLR2	CD4
NAKAYAMA_SOFT_TISSUE_TUMORS_PCA1_DN	http://www.broadinstitute.org/gsea/msigdb/cards/NAKAYAMA_SOFT_TISSUE_TUMORS_PCA1_DN	TLE1	COL2A1	TRO	DLK1	PEG10	FGF18	EDN3	LPHN1	TOX3	LHX2	ACACB	PEG3	CAP2	NNAT	NEFH	TAC1	FGFR3	ITIH5	CRABP1	PRAME	CTAG2	GPR125	HIP1R	HSD11B2	ALDH5A1	B3GAT1	GPC4	NELL1	GPM6B	LPL	MDFI	COL9A3	OLFM1	KBTBD11	ITM2C	COL4A5	CAPN6	APBA2	SEZ6L2	SFRP1	SIM1	CITED1	SHANK2	TLE2	SEMA6A	GPD1	ZDHHC11	NTRK2	SIX1	RAC3	RIPK4	ADIPOQ	IGFBP2	CACNA1G	RIMBP2	LRRN2	FGFR2	NPTX2	RET	SOX11	RBP4	RHOD	EPHX2	EFNB3	ECHDC3	NFIB	ISYNA1	EMX2	CRLF1	NDN	WIF1	PPP1R1A
LIM_MAMMARY_LUMINAL_MATURE_UP	http://www.broadinstitute.org/gsea/msigdb/cards/LIM_MAMMARY_LUMINAL_MATURE_UP	FOXA1	DNAJC12	MLPH	SPINK1	RASEF	BATF	TOX3	HMGCS2	EEF1A2	CITED1	ABCC8	PRLR	SLC7A2	SLC16A5	ALDH3B2	SLC40A1	WNT4	SPDEF	REEP6	SULT2B1	PGR	PVALB	MBOAT1	TNFSF11	TGM2	FAAH	SLC22A18	ESR1	MYB	WNK4	FGL1	ALCAM	KIAA1244	TSPAN1	FER1L4	WNT5A	TBX3	PLEKHG3	SORT1	CCDC92	SLC44A4	SPRR1A	ATP6V0E2	GALE	TRIM6	TSPAN13	PROM2	WNT7B	PSD4	CASZ1	DUSP10	PVRL4	PHKA1	GPRC5C	PON3	HDAC11	KLHL5	PTPN6	FGF13	GADD45G	SLC7A4	IL13RA1	FYCO1	ZSCAN18	RABL3	MEIS3	FAM63A	HES6	CACNB3	G6PD	ALDH3B1	EPS8L1	LNX2	TMCO3	TP53INP2	FBXO36	SGMS1	HOXB2	ERN1	HIPK2	ANKMY2	ZFHX2	LAMA5	SLC25A23	HSD11B2	YIPF6	AQP11	LRRC48	GMPR	HIST1H4J	ACPL2	CACNG4	ACOT11	MEIS1	LPIN2	TMPRSS6	SCMH1	PAK4	TUBG1	ABCA7	ZDHHC1	WHSC1L1	EDEM1	BTRC	VPS33B	KBTBD4
SEKI_INFLAMMATORY_RESPONSE_LPS_DN	http://www.broadinstitute.org/gsea/msigdb/cards/SEKI_INFLAMMATORY_RESPONSE_LPS_DN	SUCNR1	DBP	PLEKHA6	PALM	SELENBP1	SLC16A9	RAB3D	GSTT1	ATOH8	ABLIM1	BMF	BAMBI	GDF10	MMP11	WNT4	C1QTNF2	CORO2B	TMEM178	SYNPO	G0S2	THBS2	PDLIM2
REACTOME_BETA_DEFENSINS	http://www.broadinstitute.org/gsea/msigdb/cards/REACTOME_BETA_DEFENSINS	CCR2	CCR6	DEFB129	DEFB1	DEFB105A	DEFB106A	DEFB113	DEFB116	DEFB119	DEFB123	DEFB124	DEFB130	DEFB103A	TLR1	TLR2
MEISSNER_BRAIN_HCP_WITH_H3_UNMETHYLATED	http://www.broadinstitute.org/gsea/msigdb/cards/MEISSNER_BRAIN_HCP_WITH_H3_UNMETHYLATED	SPO11	RNF17	EPPK1	TTC22	ACTL7B	SYCP3	TDRD1	HORMAD1	MAEL	ADAD1	PDHA2	OMP	FKBP6	PAPOLB	SYCP2	TNFRSF25	TAF7L	DPEP3	NRK	MOSC1	DES	FSTL3	MSH4	CAMKK2	KCNG1	SLC25A31	DDX4	SYCP1	HSF5	FAM109B
REACTOME_AMINE_DERIVED_HORMONES	http://www.broadinstitute.org/gsea/msigdb/cards/REACTOME_AMINE_DERIVED_HORMONES	CGA	TPH2	AANAT	DBH	DDC	DIO1	DIO2	DIO3	IYD	PNMT	SLC5A5	TH	TPH1	TPO	TSHB
BARRIER_COLON_CANCER_RECURRENCE_DN	http://www.broadinstitute.org/gsea/msigdb/cards/BARRIER_COLON_CANCER_RECURRENCE_DN	CDK10	TSPAN7	CTSA	NDFIP1	ACOT11	AES	FOXJ3	CITED2	NUCB1	PFKL	BTBD2	EPPK1	KCNAB1	ASB13	STAT2	BSG	SPPL2B
ABBUD_LIF_SIGNALING_1_UP	http://www.broadinstitute.org/gsea/msigdb/cards/ABBUD_LIF_SIGNALING_1_UP	ELF3	RNASE3	CEBPB	IRF1	IL1R1	UPP1	HAS1	NMI	LCN2	STAT3	KLF10	RGS4	TMEM176B	POMC	SQRDL	RHOU	FGG	SOCS3	RASA3	GRAMD3	PSMB8	GPX3	SCT	BCL3	MAN1A1	CXCL14	LRG1	CYB561	AHSG	ALDOC	TNFRSF1A	XBP1	KNG1	TAPBP	PTPN1	TMEM176A	ACAA2	TSPAN4	MPO	ST3GAL1	FBP1	LBP	PLD1	VWF
KANG_AR_TARGETS_UP	http://www.broadinstitute.org/gsea/msigdb/cards/KANG_AR_TARGETS_UP	TGFB3	PDGFA	COL4A2	FGFR2	BMP5	BMP1	COL5A1	MMP9	TGFB2	COL4A1	PHEX	TUFT1	COL2A1	MMP2	COL6A1	AHSG	VDR
REACTOME_TERMINATION_OF_O_GLYCAN_BIOSYNTHESIS	http://www.broadinstitute.org/gsea/msigdb/cards/REACTOME_TERMINATION_OF_O_GLYCAN_BIOSYNTHESIS	ST6GALNAC2	MUC17	MUC15	ST6GALNAC3	ST6GALNAC4	MUC2	MUC4	MUC5AC	MUC6	MUC13	ST6GAL1	ST3GAL1	ST3GAL2	ST3GAL3	MUC5B	MUC19	MUC16
KEGG_MATURITY_ONSET_DIABETES_OF_THE_YOUNG	http://www.broadinstitute.org/gsea/msigdb/cards/KEGG_MATURITY_ONSET_DIABETES_OF_THE_YOUNG	NEUROG3	GCK	HHEX	HES1	MAFA	PAX6	SLC2A2	HNF4G	NKX6-1	FOXA3	HNF4A	NKX2-2	ONECUT1	NEUROD1	INS	FOXA2	PAX4	PDX1	IAPP	NR5A2	PKLR
KEGG_INTESTINAL_IMMUNE_NETWORK_FOR_IGA_PRODUCTION	http://www.broadinstitute.org/gsea/msigdb/cards/KEGG_INTESTINAL_IMMUNE_NETWORK_FOR_IGA_PRODUCTION	TNFRSF13C	HLA-DOA	HLA-DOB	CD80	CD86	CD28	TNFSF13	TNFSF13B	CCL27	IL15RA	IL15	ICOSLG	ITGA4	TGFB1	ICOS	CCR9	MAP3K14	CXCR4	CCL25	TNFRSF17	HLA-DMB	HLA-DMA	CCL28	LTBR	PIGR	IL2	CD40LG	CD40	AICDA	HLA-DQA1	TNFRSF13B	ITGB7	CXCL12	CCR10	MADCAM1	IL4	IL5	IL10	IL6	HLA-DRB1
OSADA_ASCL1_TARGETS_UP	http://www.broadinstitute.org/gsea/msigdb/cards/OSADA_ASCL1_TARGETS_UP	KLK1	LTB	DLL1	RGS16	EDN3	CLDN14	SEMA6A	CBFA2T3	SCG2	VDR	BDKRB1	ATF3	RASSF4	KRT14	ITGA1	MYB	SYTL2	KRT13	KLK3	SEMA3E	JAG2	ANGPT2	BDKRB2	RHOBTB3	GRASP	CHGB	RASA4	LFNG	PPP1R16B	IGFBP1	GPR56	RAB37	RAB3B	CCR6	SMYD3	RET	SSTR2	SCG3	GAS2	RASGRP3	MTSS1	IGFBP5	BMF	SSTR1	RNF128
WINNEPENNINCKX_MELANOMA_METASTASIS_DN	http://www.broadinstitute.org/gsea/msigdb/cards/WINNEPENNINCKX_MELANOMA_METASTASIS_DN	ST6GALNAC6	PIK3IP1	STMN2	CRY2	FGD3	LSP1	SPINT2	XCL1	F10	LTB	DHRS1	PTGDS	CTNNBIP1	P2RY14	HOXA9	CA5B	CLIC3	CLEC3B	EMX2	CST5	CXCL14	ALDH3A2	CLEC10A	DPYSL2	LGALS2	CST3	KCTD11	TOM1L2	PROM2	KIAA0284	GPRIN2	RNF125	PI16	CEBPA	EMX2OS	SPPL3	TXNIP	KRTAP19-1	PCP4
CROMER_TUMORIGENESIS_DN	http://www.broadinstitute.org/gsea/msigdb/cards/CROMER_TUMORIGENESIS_DN	SPINK5	CLU	IL1RN	SLURP1	CEL	SFRP1	MSMB	MUC1	ADH7	ALDH3A1	NBEAL2	MAL	MYH2	SCEL	ALDH9A1	ECM1	KRT15	GMDS	COX6A2	GNE	AQP3	SLN	CEACAM5	PSCA	EMP1	PPL	UGT1A4	TFF3	PGD	ZNF185	PLA2G2A	MYL1	PTN	MUC4	KRT4	APOD	TGM3	NUCB2	MYH11	CEACAM1	FHL1	CLEC3B	SELENBP1	KRT13	AQP5
VERNOCHET_ADIPOGENESIS	http://www.broadinstitute.org/gsea/msigdb/cards/VERNOCHET_ADIPOGENESIS	PPARG	APCDD1	FABP4	CEBPA	RETN	CYP2F1	AOC3	RARRES2	LUM	MC2R	PANK3	AGT	ADRB3	SULT1A1	FFAR2	ADCYAP1R1	SORT1
REACTOME_CYTOCHROME_P450_ARRANGED_BY_SUBSTRATE_TYPE	http://www.broadinstitute.org/gsea/msigdb/cards/REACTOME_CYTOCHROME_P450_ARRANGED_BY_SUBSTRATE_TYPE	CYP46A1	CYP4F8	CYP2U1	CYP2R1	CYP1A1	CYP1A2	CYP1B1	CYP3A7	CYP2A13	CYP2B6	CYP2C19	CYP2C8	CYP2C9	CYP2C18	CYP2D6	CYP2E1	CYP2F1	CYP2J2	CYP3A4	CYP3A5	CYP4A11	CYP4B1	CYP7A1	CYP8B1	CYP11A1	CYP11B1	CYP11B2	CYP17A1	CYP19A1	CYP21A2	CYP24A1	CYP26A1	CYP27A1	CYP27B1	CYP51A1	CYP2S1	CYP26C1	CYP4F3	CYP39A1	POMC	CYP2W1	CYP26B1	PTGIS	CYP3A43	CYP4F12	TBXAS1	CYP4F2	CYP7B1
BOQUEST_STEM_CELL_CULTURED_VS_FRESH_DN	http://www.broadinstitute.org/gsea/msigdb/cards/BOQUEST_STEM_CELL_CULTURED_VS_FRESH_DN	CD14	NTRK2	CXCL14	APOE	CHL1	APOD	PTGER4	DPT	WNT11	NAALAD2	FABP4	PDGFRL	SPARCL1	MYOC	CPVL	C3	WISP2	FOSB	SERPINA5	OMD	TPPP3	OGN	SOCS3	CFD	TMEM176B	ITIH5	PPL	IGF1
SATO_SILENCED_EPIGENETICALLY_IN_PANCREATIC_CANCER	http://www.broadinstitute.org/gsea/msigdb/cards/SATO_SILENCED_EPIGENETICALLY_IN_PANCREATIC_CANCER	LIPC	KRT17	TKTL1	SRGN	CCNA1	SFRP1	NLRP2	BNIP3	SALL1	WISP2	BST2	F11R	CSF3	UCHL1	PAX6	MLH1	TERT	CRLF1	FGF2	CDC25A	LHX2	BIK	STAT3	DDX4	CDKN2A	AURKC	CRIP1	CDC42EP2	S100A2	CLDN7	HSPA1A	ARC	ITM2C	DAPK2	TP53I11	GAS1	SGCE	MMP8
BIOCARTA_NKT_PATHWAY	http://www.broadinstitute.org/gsea/msigdb/cards/BIOCARTA_NKT_PATHWAY	CSF2	CD4	CD28	CCR2	CCR1	IFNGR2	TGFB2	TGFB1	CCL4	IFNG	IFNGR1	CXCR4	TGFB3	CXCR3	IL2	CD40LG	IL12RB1	IL12B	IL12RB2	IL12A	CCR3	CCR4	CCR7	IL4	IL4R	IL5	IL18R1
PID_HNF3BPATHWAY	http://www.broadinstitute.org/gsea/msigdb/cards/PID_HNF3BPATHWAY	ALB	PCK1	BDH1	NF1	UCP2	NR3C1	F2	HNF4A	G6PC	ABCC8	SLC2A2	GCK	HMGCS1	PKLR	CEBPA	ACADVL	INS	FOXA1	TTR	ALDOB	KCNJ11	TFRC	AKT1	CEBPD	CREB1	ALAS1	CEBPB	HADH	IGFBP1	CPT1B	SP1	AFP	FOXA3	APOA1	CPT1C	FOXA2	CPT1A	DLK1	ACADM	FOXF1	TAT	PDX1
ROLEF_GLIS3_TARGETS	http://www.broadinstitute.org/gsea/msigdb/cards/ROLEF_GLIS3_TARGETS	IAPP	PAX4	CHGA	PPP1R1A	PSMB10	PCSK2	TMEM27	MAFB	SYT13	SLC2A5	GHRL	SST	RBP4	NEUROD1	CTRL	SYTL4	LDLR	ABCC8	ISL1	VDR	SLIT3	SCGN	INS	PPY	SLC2A2	G6PC2	NKX6-1	SCG5	GCG	NEUROG3	PAX6	RIMS3	PYY	FOXJ1	FRZB
LUCAS_HNF4A_TARGETS_UP	http://www.broadinstitute.org/gsea/msigdb/cards/LUCAS_HNF4A_TARGETS_UP	ERBB3	ATP7B	CALML4	DERA	SLC35D1	DSC2	BIRC2	HNF4A	ETFDH	MTM1	DDAH2	ACY1	ACOX1	IL13RA1	EFHD1	CFLAR	WT1	KIF13B	PRKCSH	MGST2	RBKS	SDC4	PKP2	ATXN7L1	NID1	ABCB1	PRPH	IL18R1	SEPP1	ALDH5A1	PKIG	AGXT2L1	DHRS1	OSBPL3	SELENBP1	SLC25A20	AKAP1	COBL	TACC2	MPP1	VIL1	ACADVL	EBP	CIDEB	TRAF4	SLCO4C1	KIFAP3	ABCB4	MAN1A1	LASP1	CAMKK2
MADAN_DPPA4_TARGETS	http://www.broadinstitute.org/gsea/msigdb/cards/MADAN_DPPA4_TARGETS	DNAJC6	PRPF39	MAEL	NEUROD1	KLHL13	CHFR	GPX2	RNF17	AURKC	GLI1	IQCG	MEP1B	SOHLH2	PDCL2	NEFH	PRRC1	TEK	PLEKHG1	HORMAD1	STK31	ABCB1	HOOK1	SHE	GAD1	HCK	TTPA	SPINK1	CA4	SPESP1	RASIP1	DDX4	CALB2	MYO1F	SLC25A31	DPPA4	SNAP91	SYCE1	AP1S3
MEISSNER_BRAIN_HCP_WITH_H3K4ME2	http://www.broadinstitute.org/gsea/msigdb/cards/MEISSNER_BRAIN_HCP_WITH_H3K4ME2	LANCL3	MYO5C	COL23A1	FAM83F	B3GNT8	YBX2	NRXN2	MESP2	CD164L2	BASP1	HSD11B2	DLGAP1	TGIF2	KL	ANK1
SMID_BREAST_CANCER_RELAPSE_IN_BRAIN_DN	http://www.broadinstitute.org/gsea/msigdb/cards/SMID_BREAST_CANCER_RELAPSE_IN_BRAIN_DN	SIDT1	GREB1	ST6GALNAC2	CA12	GATA3	FOXA1	CLGN	TJP3	MAST4	ZNF446	SERPINA5	SLC9A1	ITPR1	ALCAM	GSTM3	CYP4B1	PSD3	TBC1D9	DNALI1	DACH1	CRIP1	ERBB3	NRIP1	TFF3	PGRMC2	ASAH1	AGR2	IL11	GALNT6	NPDC1	MAPKBP1	SLC4A8	MAP9	MLPH	MAPT	AR	SPDEF	TOX3	VAV3	SLC19A2	SLC44A4	SELENBP1	CELSR1	IVD	RAB27B	COL4A5	MCCC2	SLC27A2	CYP2D6	ESR1	CDS1	IKBKB	EVL	SLC7A8	ZNF91	ASTN2	RET	DNAJC12	IL6ST	STK32B	BIK	CXXC4	ERBB4	CHST8	CLCN3	KIAA1324	TTC9	QDPR	LIN7A	TSFM
GAURNIER_PSMD4_TARGETS	http://www.broadinstitute.org/gsea/msigdb/cards/GAURNIER_PSMD4_TARGETS	HLA-DMB	HLA-DQA1	IL12RB1	CXCL10	CXCL11	CCL2	IL1A	HLA-DRB1	IL13RA1	C3AR1	CXCL2	CXCL13	HLA-A	CCR1	CXCL9	IL2RG	C5AR1	IL22RA1	C2	IL6	HLA-F	CXCL3	IL16	IFNGR1	NFKB2	CCL8	HLA-DMA	CCR10	IL7	TGFB1	CD86	CCL19	HLA-DQB2	NFKB1	CCR3	CCL20	IL10	B2M	TGFBR1	CCL7	CXCL6	CCL13	TNF	IL17RA	IL21R	HLA-G	HLA-E	RELB	CXCL16	C3	CCL1	IL1R2	IL18R1	CCL5	IL12B	CCR7	HLA-DOA
OHGUCHI_LIVER_HNF4A_TARGETS_DN	http://www.broadinstitute.org/gsea/msigdb/cards/OHGUCHI_LIVER_HNF4A_TARGETS_DN	FAAH	SHMT2	ENPP3	PRODH2	HSD17B2	CIDEB	SLCO2B1	MCM10	ASGR1	DDC	APOC2	CA5A	KCNN2	GJB2	FAM35A	S100A10	KMO	TMEM30B	SAA4	APOM	HRG	TPMT	AGMAT	ENTPD8	BAAT	EGFR	GLYAT	F11	SOAT2	SARDH	ABAT	SERPINF1	DIO1	PGLYRP2	NR1I3	SLC30A10	TFR2	OTC	ALDH8A1	MTTP	HAAO	B3GALT1	SLC3A1	ACSM1	RDH5	AADAC	LIPC	CEACAM1	UGT3A2	HAO1	RARRES1	GCGR	SLC47A1	TNFAIP8L1	BDH1	F13B	AQP11	ARHGAP9	CYP8B1	CTSH	RARRES2	PLA2G12B	ALAS2	IYD	SLC22A7	SC5DL	PERP	ACP5	HSD3B7	DAK	MPDZ	ETHE1	CLDN2	PROZ	NLRP12	SPATA2L	ADH4	GCHFR	PDZK1	SLC17A3	HEBP1	CYP4V2	C8A	SLC23A1	QPRT	C8G	CLDN1	APOA4	C9	TMC7	LIFR	INSC	SLC45A3	NLRP6	MASP1	IL1RAP	C6	CYP7B1	BBOX1	ERBB3	ABCC6	SLC27A5	F12	CFI	PRKD3	XYLB	NOX4	VWCE	UGT2A3	CYP2C19	SRD5A1	FAM107B	PCYT2	SERPINA12	TFPI2	CYP2F1	SERPINA1	SPP2	C8B	CCBL1	CPN2	AADAT	SUCNR1	AQP8	FABP2	MBL2	SULT1B1	ADRA1B	ANUBL1	SLC22A9	ELOVL3	PNPLA7	CFHR1
REACTOME_LIGAND_GATED_ION_CHANNEL_TRANSPORT	http://www.broadinstitute.org/gsea/msigdb/cards/REACTOME_LIGAND_GATED_ION_CHANNEL_TRANSPORT	ARHGEF9	GABRA1	GABRA2	GABRA3	GABRA4	GABRA5	GABRA6	GABRB1	GABRB2	GABRB3	GABRG2	GABRG3	GABRR1	GABRR2	GLRA1	GLRA2	GLRB	HTR3A	GLRA3	HTR3B
REACTOME_ION_CHANNEL_TRANSPORT	http://www.broadinstitute.org/gsea/msigdb/cards/REACTOME_ION_CHANNEL_TRANSPORT	ATP9A	ATP8A1	ATP8B3	ATP10B	ATP11B	ARHGEF9	ATP11A	GABRA1	GABRA2	GABRA3	GABRA4	GABRA5	GABRA6	GABRB1	GABRB2	GABRB3	GABRG2	GABRG3	GABRR1	GABRR2	ATP2C1	GLRA1	GLRA2	GLRB	ATP11C	HTR3A	ATP9B	ATP1A1	ATP1A2	ATP1A3	ATP12A	ATP1A4	ATP1B1	ATP1B2	ATP1B3	FXYD2	ATP2A1	ATP2A2	ATP2A3	ATP2B2	ATP2B3	ATP4A	ATP4B	ATP8A2	ATP8B1	ATP7A	ATP7B	ATP10A	ATP10D	ATP8B4	GLRA3	HTR3B	ATP2C2
REACTOME_TIGHT_JUNCTION_INTERACTIONS	http://www.broadinstitute.org/gsea/msigdb/cards/REACTOME_TIGHT_JUNCTION_INTERACTIONS	INADL	CLDN16	CLDN4	CLDN3	CLDN7	CLDN19	CLDN14	CLDN15	CLDN17	CLDN20	CLDN11	F11R	PARD6A	CLDN18	CLDN22	PRKCI	PARD3	MPP5	CLDN5	PARD6G	PARD6B	CLDN12	CLDN10	CLDN8	CLDN6	CLDN2	CLDN1	CLDN9	CRB3
DOANE_BREAST_CANCER_ESR1_UP	http://www.broadinstitute.org/gsea/msigdb/cards/DOANE_BREAST_CANCER_ESR1_UP	TBC1D9	SLC39A6	CYBRD1	TFF3	DUSP4	GATA3	SLC7A8	MAPT	UGCG	MUC1	TOX3	PEX11A	SCUBE2	KIAA1324	SLC44A4	IFT122	SERPINA5	AREG	BMPR1B	DACH1	AZGP1	TSPAN1	PBX1	STC2	ELOVL2	AR	BCL2	SIDT1	PGR	FLJ22184	TJP3	SEMA3B	TFF1	SLC4A8	INPP4B	SEMA3C	SLC16A6	ACADSB	DNAJC12	PDZK1	CA12	PIP	ALCAM	TPSAB1	GAMT	ESR1	EPS8L1	SLC27A2	AGR2	CELSR1	MAP3K12	MYB	SYT1	GDF15	CFB	EEF1A2	TNNT1	SPDEF	TMC5	ACOX2	SELENBP1	MLPH	SYT17	VAV3	CLGN	CACNA1D	ANXA9	CLSTN2	DHRS2	GREB1	GFRA1	MAST4	CFD	FBP1	KRT18	GPRC5A	CRIP1	DNALI1	RHOB	EVL	IFT74	GALNT7	CACNG4	SCNN1A	ERBB4	SCCPDH	ABAT	FOXA1	NAT1	CHAD	RND1	MYO6	KCNE4	RET	KCNK15	XBP1	SSH3	HEMK1	STK32B
KIM_GLIS2_TARGETS_UP	http://www.broadinstitute.org/gsea/msigdb/cards/KIM_GLIS2_TARGETS_UP	CDCA3	AIF1	COL1A2	COL15A1	BBC3	IRF1	PF4	SPARC	HLA-DQA1	COL3A1	LUM	DCN	CXCL10	PDGFRA	ANGPTL4	NID1	PSMB9	TGFBR2	FBN1	COL18A1	LILRB3	CD74	COL14A1	OGN	TNFSF13B	MATN2	FCGR2A	LTB	HLA-DMA	HLA-G	S100A6	COL1A1	CCL5	ADAMTS2	S100A4	CXCL12	HLA-DRB1	CX3CL1	CTGF	CASP4	LTBP2	MFAP4	EFEMP2	CMTM3	MFAP2	C3	ISG15	CIDEC	SERPINE1	BOK	PSMB8	TGFBI	IFITM3	TLR2	PDGFRL	HLA-DMB	SYCP1	ICAM1	VIM	COL4A1	PYCARD	VCAM1	OSMR	MGP	CFH	TSC22D1	DPT	CCL21	CCR2	POSTN	IGFBP2	IGSF10	ADAM8	SPARCL1	CCL2	LAD1	SOCS3	MMP14	SPON1	FCER1G	LSP1	CXCL14
KEGG_GLYCOSPHINGOLIPID_BIOSYNTHESIS_LACTO_AND_NEOLACTO_SERIES	http://www.broadinstitute.org/gsea/msigdb/cards/KEGG_GLYCOSPHINGOLIPID_BIOSYNTHESIS_LACTO_AND_NEOLACTO_SERIES	B3GNT4	B3GNT2	ST3GAL6	B4GALT1	B3GNT5	FUT9	FUT7	FUT4	FUT2	FUT1	B3GNT1	GCNT2	B3GNT3	B3GALT5	ABO	B4GALT3	B4GALT2	ST3GAL4	B4GALT4	ST3GAL3	B3GALT2	B3GALT1	ST8SIA1
KOBAYASHI_EGFR_SIGNALING_24HR_UP	http://www.broadinstitute.org/gsea/msigdb/cards/KOBAYASHI_EGFR_SIGNALING_24HR_UP	PSMB10	CTSH	CCNG2	GRN	AKR1B10	ABHD4	TPP1	FTH1	HIST2H2BE	ID2	ADCY9	ST6GALNAC2	YPEL5	BDH2	CYP1B1	CPE	HIST1H1C	HCFC1R1	VAV3	HMOX1	ID3	TRIM2	EPHX1	CD74	MUC1	KLHL24	PROS1	TBC1D9	SELENBP1	SOX4	ASS1	FXYD3	SYNE2	PIK3IP1	PELI1	HIST1H2BD	PIK3R3	FZD5	ACP5	HLA-DMA	GSN	CEP68	CLDN3	ALDH6A1	AQP3	CPD	FAM129A	MAOA	GPX3	VPS13C	PBXIP1	RAB15	HIST1H2BF	WDR45	MAN1A1	HEG1	TSC22D3	EDIL3	PBX1	GPNMB	MXI1	ANXA4	AHNAK2	BCAM	SCNN1A	HIST1H2AC	LXN	CBLB	ACSL1	CEBPD	WISP2	TJP3	NUPR1	GLUL	CALCOCO1	NEBL	PDCD4	BCL6	DPYD	PPL	IRF7
KEGG_STEROID_HORMONE_BIOSYNTHESIS	http://www.broadinstitute.org/gsea/msigdb/cards/KEGG_STEROID_HORMONE_BIOSYNTHESIS	AKR1C4	CYP3A5	HSD3B2	UGT2B28	HSD3B1	COMT	SULT2B1	CYP3A4	CYP7A1	CYP11A1	AKR1C3	HSD11B2	SULT1E1	HSD11B1	HSD17B2	HSD17B3	CYP21A2	HSD17B1	CYP19A1	CYP17A1	CYP11B2	CYP11B1	HSD17B6	HSD17B7	UGT2A3	UGT1A4	CYP3A7	UGT1A1	UGT1A3	UGT1A7	UGT1A6	HSD17B8	AKR1C2	CYP1A1	CYP1B1	UGT2A1	SRD5A2	SRD5A1	CYP3A43	CYP7B1	AKR1D1	HSD17B12	UGT2B10	UGT2B7	UGT2B17
WONG_ENDMETRIUM_CANCER_UP	http://www.broadinstitute.org/gsea/msigdb/cards/WONG_ENDMETRIUM_CANCER_UP	FOXA1	DKK4	LTF	CCL20	IGF2BP3	S100A2	ALPPL2	PITX1	BST2	KIF1A	VIL1	ESPN	SAA2	LCN2	EPPK1	ZIC1	TFF3	FOXC1	SERPINA3	TFAP2A
GOLUB_ALL_VS_AML_DN	http://www.broadinstitute.org/gsea/msigdb/cards/GOLUB_ALL_VS_AML_DN	CTSD	LEPROT	ATP6V0C	ITGAX	PPIF	LGALS3	LYN	CFP	CD33	MCL1	LTC4S	ZYX	NFKBIA	HOXA9	STOM	CAT	SRGN	SQSTM1	FAH	CST3	CFD
ONDER_CDH1_SIGNALING_VIA_CTNNB1	http://www.broadinstitute.org/gsea/msigdb/cards/ONDER_CDH1_SIGNALING_VIA_CTNNB1	MFAP2	ARHGAP22	AGTR1	C3	GREM1	BIN1	CREG1	SORL1	LTBP2	KCNMA1	KDELR3	IGFBP3	PODXL	PRUNE2	FBN1	BGN	POSTN	EFNA1	IFIH1	PPL	VCAN	SOX9	ADRB2	SERPINE1	TFRC	GALNT10	MAGEH1	SLC46A3	MAP1B	IGFBP7	CD83	CXADR	BIRC3	NDRG1	TPM1	MLPH	DARC	TNFAIP3	CDH11	CADM3	NUPR1	DOCK10	IL17RC	ICAM1	AOX1	SCG5	ACTA2	STC2	CREB3L1	KCNJ6	TSPAN13	CXCL2	SCNN1A	COL6A3	PELI1	EPHB2	SPOCK1	MYL9	FBLN5	TAGLN	SEMA3C	PRRX1	MMP19	LMCD1	MYO1B	MICAL2	CD82	LTBP1	EPAS1	COL1A2	CCNG2	FZD3
LI_ADIPOGENESIS_BY_ACTIVATED_PPARG	http://www.broadinstitute.org/gsea/msigdb/cards/LI_ADIPOGENESIS_BY_ACTIVATED_PPARG	ADRB3	ACSL1	NR1H3	FABP4	PPARG	NR1H2	PC	CEBPA	AOC3	AGT	ADIPOQ	LIPE	RETN	GPD2	FASN	CFD
GU_PDEF_TARGETS_DN	http://www.broadinstitute.org/gsea/msigdb/cards/GU_PDEF_TARGETS_DN	PIK3R3	INHBB	FZD5	EIF1AX	FOXC1	KRT19	FOXO1	FZD10	NKX2-5	SMURF1	KRT8	PIK3R4	PARVA	ITGB6	VEGFC	EIF2B2	CDH3	THBS1	FOXO3	ITGB4	TGFB2	FOXA1	PIK3CB	KRT75	KRT7	KRT34	ITGB8	KRT6A	KRT18	CDH20	CDH1
REACTOME_REGULATION_OF_INSULIN_LIKE_GROWTH_FACTOR_IGF_ACTIVITY_BY_INSULIN_LIKE_GROWTH_FACTOR_BINDING_PROTEINS_IGFBPS	http://www.broadinstitute.org/gsea/msigdb/cards/REACTOME_REGULATION_OF_INSULIN_LIKE_GROWTH_FACTOR_IGF_ACTIVITY_BY_INSULIN_LIKE_GROWTH_FACTOR_BINDING_PROTEINS_IGFBPS	CTSG	F2	IGF2	IGFALS	IGFBP1	IGFBP2	IGFBP3	IGFBP4	IGFBP5	IGFBP6	KLK3	MMP1	MMP2	PAPPA	PLG	PAPPA2
MEISSNER_NPC_ICP_WITH_H3_UNMETHYLATED	http://www.broadinstitute.org/gsea/msigdb/cards/MEISSNER_NPC_ICP_WITH_H3_UNMETHYLATED	PPIH	PLEKHG4	H1FNT	TSSK3	LYL1	TNFRSF13C	EVPL	LEP	COL6A2	PAK6	EPPK1	PROKR1	ADAM33	EPN3	SHANK2	LECT1	MOGAT1
TORCHIA_TARGETS_OF_EWSR1_FLI1_FUSION_TOP20_UP	http://www.broadinstitute.org/gsea/msigdb/cards/TORCHIA_TARGETS_OF_EWSR1_FLI1_FUSION_TOP20_UP	SERPINB2	HMGCS2	CPNE5	NRIP3	EPS8	GDA	SLAMF1	ZNF185	MEST	APOE	CPNE7	NDRG2	FMO1	ALOX5	CA8	CDA	PHLDA2
HESS_TARGETS_OF_HOXA9_AND_MEIS1_DN	http://www.broadinstitute.org/gsea/msigdb/cards/HESS_TARGETS_OF_HOXA9_AND_MEIS1_DN	TRPV2	PSAP	FFAR2	LPL	ZFP36	EHD1	SIRPA	TPD52	MPEG1	ANXA4	UPP1	ID2	CLEC4A	DUSP1	SAMHD1	AQP9	HCK	MMP9	HIST1H1C	FPR1	EGR2	MERTK	C5AR1	TF	CXCL2	IL1R2	MCL1	ZFP36L1	PLEK	SLC11A1	STX3	GRK5	LIPA	VCAN	C3AR1	FGR	LSP1	CSF1R	NDRG1	CDH1	MITF	BTG2	CLEC7A	S100A4	IL18	LITAF	NOV	EGR1	GCNT2	IL1B	CTSS	TLR2	PHLDA1	FOS	CPT1A	LCN2	MSR1	CAMK2D	ARG2	MYADM	MRC1	CA4	KLF4	P2RY14	FCGR1A	PLSCR1	DAB2	MMP8	ANXA1	TGFBI	CYBB	CD300LF
MIKKELSEN_ES_ICP_WITH_H3K27ME3	http://www.broadinstitute.org/gsea/msigdb/cards/MIKKELSEN_ES_ICP_WITH_H3K27ME3	CNN1	UPK3A	CPLX3	COL24A1	PRSS16	KCNJ9	ADCY6	ZIC4	HPCA	UTS2R	PCDHB6	CHST1	FXYD7	PLEKHG4	MC3R	POU6F1	CALCB	TNF	PDE6B	RTBDN	LRRC4B	WDR65	DUSP8	SFTPC	ZEB2	OPTC	TLR9	FAM70A	TNNC2	LRRTM3	MYH11	TH	CYP8B1	PARVG	NKX2-6	LEP	KCNG4
KEGG_OTHER_GLYCAN_DEGRADATION	http://www.broadinstitute.org/gsea/msigdb/cards/KEGG_OTHER_GLYCAN_DEGRADATION	GLB1	MANBA	MAN2B1	GBA	NEU4	NEU2	NEU1	FUCA1	FUCA2	AGA	MAN2C1	MAN2B2	NEU3	HEXB	HEXA
BIOCARTA_INFLAM_PATHWAY	http://www.broadinstitute.org/gsea/msigdb/cards/BIOCARTA_INFLAM_PATHWAY	CSF2	CD4	CSF1	LTA	IL3	TNF	IL15	TGFB2	TGFB1	IFNG	IFNB1	CSF3	TGFB3	IL2	IL12B	IL13	PDGFA	IL12A	IL7	IL1A	IL4	IL5	IL10	IL6	HLA-DRB1	IL11
ZEMBUTSU_SENSITIVITY_TO_CISPLATIN	http://www.broadinstitute.org/gsea/msigdb/cards/ZEMBUTSU_SENSITIVITY_TO_CISPLATIN	ANXA4	LLGL2	TMEM117	PPM1F	FBP1	OBFC2A	SGPP2	PGLYRP1	TSPAN1	TRPC4	TM9SF3	DES	PCDH1	HSD17B2	NPR3	ABP1	ATG4C	TNFRSF14	PGPEP1
REACTOME_COMPLEMENT_CASCADE	http://www.broadinstitute.org/gsea/msigdb/cards/REACTOME_COMPLEMENT_CASCADE	MASP2	CRP	CD55	CFD	CFH	CFI	MBL2	CD46	PROS1	MASP1	CFB	C1QA	C1QB	C1QC	C1S	C2	C3	C4A	C5	C6	C8A	C8B	C8G	C9
SCHUETZ_BREAST_CANCER_DUCTAL_INVASIVE_DN	http://www.broadinstitute.org/gsea/msigdb/cards/SCHUETZ_BREAST_CANCER_DUCTAL_INVASIVE_DN	ANXA9	CFD	IL20RA	LRBA	MAST4	RAB11FIP1	PADI2	PDZK1IP1	TM4SF1	MRPS30	RAPGEF5	ATP6V0A4	SHANK2	TMED5	ZNF750	CADPS2	ZDHHC11	SLC1A4	GALNT7	PTPRF	ERBB3	GRAMD1C	SORT1	CELSR1	GRB14	CELSR2	ABAT	STC2	DNAJC12	SLC27A2	MAGED2	KIAA1324	GPR87	SERPINA1	TBC1D8	MYO6	KIAA1467	PEX7	DTNA	PLK2	SCNN1A	PRKAR2B	IER5	CLDN3	TBX3	MDK	PROM1	GDF15	KRT14	EPN3	LETM1	ACADSB	DSC3	XBP1	ACTG2	MLPH	VAV3	OPN3	SLC19A2	ASNS	WFS1	MMP10	ALDH3B2	ARHGAP29	ERBB4	AUTS2	DST	PDCD4	HOOK1	ABCD3	TJP3	AREG	ISOC1	MYB	CEBPD	DEFB1	PERP	LAMA3	ABHD11
SCHLESINGER_H3K27ME3_IN_NORMAL_AND_METHYLATED_IN_CANCER	http://www.broadinstitute.org/gsea/msigdb/cards/SCHLESINGER_H3K27ME3_IN_NORMAL_AND_METHYLATED_IN_CANCER	AQP5	NEUROG3	GRM7	POU4F3	GAD2	HTR1A	HOXD12	SFRP4	DES	HOXA9	PCDHGB5	HS3ST2	FAM110A	TRHDE	SOCS1	GRM6	PCDHAC1	GDF10	CRHR2	COL1A1	MYT1	GRIA4	GNAL	AMPH	GPR6	KCNA1
POTTI_ETOPOSIDE_SENSITIVITY	http://www.broadinstitute.org/gsea/msigdb/cards/POTTI_ETOPOSIDE_SENSITIVITY	CLDN3	IFI16	GRB7	FN1	PKP3	DAB2	PTRF	MMP14	CLDN4	CNKSR1	IER2	FAAH	TUBB2A	SPINT1	LIG3	PPP2R5A	FLT1	COBL	VAV2	PKM2	LLGL2	AXL	CLDN7	JUP	LAD1	UGCG	ST14	DFNA5	MAP7	SPARC	SPINT2	GAK	LIMK1	RFTN1	TMEM30B	ZEB2	PPL
SCHLESINGER_METHYLATED_DE_NOVO_IN_CANCER	http://www.broadinstitute.org/gsea/msigdb/cards/SCHLESINGER_METHYLATED_DE_NOVO_IN_CANCER	APBA1	NPTX1	PYCARD	CDH13	PTHLH	CYP27B1	GATA5	HRK	FEZ1	CDX2	RASSF5	PRKG1	DLC1	POU3F1	NR2F2	NTRK2	NDRG1	ACCN1	HOXB13	KLF4	PPP1R13B	CDKN2C	CXCL12	GJB2	MT3	ETFA	CACNA1G	PMP22	LGALS3	GPC3	RBP7	PAX5	CEBPD	NKX3-1	BCL2	NKX2-8	PXMP2	CALCA	AMN	RARA	GNAS	FBN1	PAX7	KISS1R	SLIT1	CDH4	GATA4	CRIP1	CCNA1	TBX1	TFAP2C	THBD	DUSP6	TCEAL1	FOXA2	ALX3	FOXE1	HIC1	PGR	VDR	SFRP5	TNFRSF25	EGR3	TNFSF9	TP73	JUN	DSC3	KCNQ1	DCC	GADD45G	LAMA3	CD44	SFRP1	CHRDL1	RIPK3	PAX6	TBX3	WT1	MYOD1	RBP4
TONKS_TARGETS_OF_RUNX1_RUNX1T1_FUSION_GRANULOCYTE_DN	http://www.broadinstitute.org/gsea/msigdb/cards/TONKS_TARGETS_OF_RUNX1_RUNX1T1_FUSION_GRANULOCYTE_DN	HDC	ENTPD1	CAMK1	ALOX5	CYP1B1	GDPD5	MS4A2	PMP22	KRT86	CPA3	IL10RA	ALOX5AP	ADAM8	PDE4C	FCER1A	PILRA
VALK_AML_CLUSTER_5	http://www.broadinstitute.org/gsea/msigdb/cards/VALK_AML_CLUSTER_5	PILRA	CD86	SMPDL3A	EFHD2	TLR8	SIRPA	HNMT	EPB41L3	UBE2D1	VCAN	NOD2	GNS	CAMK1	TFEB	VDR	PTAFR	SIGLEC7	LILRA6	KCNQ1	MAFB	PSAP	CCR1	LILRB3	RASSF4	SLC15A3	IFNGR2
REACTOME_AMYLOIDS	http://www.broadinstitute.org/gsea/msigdb/cards/REACTOME_AMYLOIDS	HIST4H4	HIST2H3C	CST3	FGA	HIST1H2BA	GSN	HIST1H2AE	H2AFX	H2AFZ	HIST1H2BD	HIST1H2BB	H3F3A	H3F3B	APCS	HSPG2	APOA1	IAPP	APP	INS	LTF	MFGE8	NPPA	ODAM	PRL	B2M	SAA1	HIST2H3D	SNCA	TGFBI	TTR	CALCA	HIST1H2AC	HIST1H2AB	HIST2H2AC	HIST1H2BG	HIST1H2BL	HIST1H2BF	HIST1H2BE	HIST1H2BI	HIST1H2BC	HIST2H2BE	HIST1H3C	HIST1H3E	HIST1H4A	HIST1H4D	HIST1H4F	HIST1H4J	HIST1H4C	HIST1H4E	HIST1H4L	HIST2H4A	ITM2B
MEISSNER_BRAIN_HCP_WITH_H3K4ME2_AND_H3K27ME3	http://www.broadinstitute.org/gsea/msigdb/cards/MEISSNER_BRAIN_HCP_WITH_H3K4ME2_AND_H3K27ME3	VSX1	TNFSF11	ARID3C	LHX6	ACAN	MAPK13	ATOH1	EOMES	EMID1	LRRC15	VWA2	ILDR1	IHH	USH1G	VGLL2	RAB37	ITGB4	FOXI2	HCK	NRTN	PPIC	LOXL2	BMP8A	IL27RA	SLC34A2	ARTN	TCEA3	WNT9B	DUSP9	TCP11	KCNQ1	TEAD2	SPHK1	OXT	SLC6A4	FOXA1	TSC22D3	COMP	NR4A3	CRABP1	GALR2	GDF6	FAM83G	MCOLN2	COL2A1	HTRA3	PRPH	ANKRD58	TWIST1	TMPRSS2	HOXA1	FLNC	AQP3	PITX2
NIELSEN_GIST_AND_SYNOVIAL_SARCOMA_UP	http://www.broadinstitute.org/gsea/msigdb/cards/NIELSEN_GIST_AND_SYNOVIAL_SARCOMA_UP	PLCB2	DLK1	COL4A5	ITM2C	CDKN1C	PCDHA10	BCHE	PEG3	DPP10	EDN3	TOX	SFRP1	CA11	GPR125	APLP1	MFSD3	BEX1	ALDH1A2	BMP4	KIT
HALMOS_CEBPA_TARGETS_DN	http://www.broadinstitute.org/gsea/msigdb/cards/HALMOS_CEBPA_TARGETS_DN	TOB1	BCAR3	ROR1	GADD45A	SH3BP2	PLAU	DUSP10	STC2	RGS3	TRIO	CYR61	ARL4C	TFAP2C	GAS2L1	FZD7	TM4SF5	CTGF	CD97	TH	ID2	RHOB	ELF3	SCNN1A	HES1	SMAD6	RBPMS	DYRK2	MTMR11	CLDN4	GRB7	TSC22D3	MAL	CEBPA	INHBB	UMOD	ARHGAP29	IFIT1	FGF9	CHKA	F2RL1	SMAD7	ERBB3
KEGG_CELL_ADHESION_MOLECULES_CAMS	http://www.broadinstitute.org/gsea/msigdb/cards/KEGG_CELL_ADHESION_MOLECULES_CAMS	CDH5	JAM3	CDH3	NLGN3	CDH4	CD80	NLGN1	CD86	CD28	CD274	PDCD1LG2	ITGA9	ITGAL	NRCAM	ITGAM	CD34	CD276	ICOSLG	CADM3	ITGA4	ICOS	SIGLEC1	CADM1	HLA-G	CLDN20	PECAM1	CD22	ITGB7	SELL	VCAM1	ITGAV	SELP	SPN	ITGB1	SELPLG	ITGB2	CDH2	JAM2	CTLA4	CLDN18	CD4	CNTN1	NLGN2	NRXN3	ALCAM	SELE	CD8A	CD8B	CD6	CLDN17	L1CAM	ITGB8	MAG	VCAN	HLA-F	NFASC	HLA-E	NRXN1	HLA-DQA1	NRXN2	CD2	CLDN16	CLDN23	MADCAM1	SDC2	SDC4	SDC1	OCLN	PVR	HLA-DRB1	PVRL2	CDH1	PVRL1	HLA-DOA	HLA-DOB	CLDN10	ICAM2	CLDN8	CLDN2	CLDN6	CLDN5	CLDN1	ICAM1	NEO1	ESAM	HLA-DMB	HLA-DMA	HLA-A	F11R	PDCD1	CLDN19	PTPRF	CLDN15	CD226	CLDN22	CNTNAP2	MPZ	MPZL1	PTPRC	PVRL3	ITGA8	NCAM2	NCAM1	NEGR1	CLDN11	SDC3	CLDN7	CLDN4	PTPRM	CLDN3	ITGA6	CNTN2	CD40LG	CNTNAP1	CD40	GLG1	CDH15	CLDN14	CLDN9
ZEMBUTSU_SENSITIVITY_TO_CYCLOPHOSPHAMIDE	http://www.broadinstitute.org/gsea/msigdb/cards/ZEMBUTSU_SENSITIVITY_TO_CYCLOPHOSPHAMIDE	AGR2	ELF3	FAM57B	LSM10	MBP	MLL3	TDRD7	NRP1	ATP1B1	GPX2	KIAA1328	KCNH2	DIRAS1	STXBP5	DLK1	CPXM1
PID_WNT_SIGNALING_PATHWAY	http://www.broadinstitute.org/gsea/msigdb/cards/PID_WNT_SIGNALING_PATHWAY	DKK1	WNT3A	FZD9	WNT2	WNT7A	IGFBP4	WNT1	FZD8	FZD1	KREMEN2	LRP6	KREMEN1	FZD2	LRP5	FZD6	RSPO1	WNT7B	FZD4	CTHRC1	WNT5A	RYK	FZD5	ATP6AP2	WNT3	ROR2	WIF1	FZD10	FZD7
NIELSEN_GIST_VS_SYNOVIAL_SARCOMA_DN	http://www.broadinstitute.org/gsea/msigdb/cards/NIELSEN_GIST_VS_SYNOVIAL_SARCOMA_DN	BCHE	FGL2	CCDC68	SFRP1	DPP10	SCRG1	RBPMS	BHMT2	CASP1	TNFSF10	LGALS3BP	CA2	AMPD3	PLAT	GUCY1A3	PRKCQ	NUPR1
BOYAULT_LIVER_CANCER_SUBCLASS_G3_DN	http://www.broadinstitute.org/gsea/msigdb/cards/BOYAULT_LIVER_CANCER_SUBCLASS_G3_DN	TST	SARDH	TMEM176B	SLC25A20	MAT2A	COL18A1	CA5A	GPLD1	COX7A1	PRG2	SERPING1	ALDH5A1	RARRES2	ACADVL	IFIT1	SMARCA2	FMO4	MGMT	KNG1	GAMT	ASGR2	CRYL1	ECHS1	SORBS2	FXYD6	TMPRSS6	CYP27A1	TF	MASP1	TENC1	F7	PON1	CD302	SLC2A2	ALAD	CPB2	ACAT1	SELENBP1	MOSC2	TNXB	GIMAP5	PIK3R1	DHTKD1	SERPINF1	PCSK6	SLC38A3	CPN2
REACTOME_CLASS_B_2_SECRETIN_FAMILY_RECEPTORS	http://www.broadinstitute.org/gsea/msigdb/cards/REACTOME_CLASS_B_2_SECRETIN_FAMILY_RECEPTORS	CALCRL	RAMP2	RAMP1	RAMP3	GNB5	FZD10	ADCYAP1	ADCYAP1R1	ADM	CRH	CRHR2	CD55	EMR1	FZD2	GCG	GCGR	GHRH	GHRHR	GIP	GIPR	GLP1R	GNAS	GNB1	GNB2	GNB3	GNG3	GNG4	GNG5	GNG7	GNG10	GNG11	GNGT1	GNGT2	IAPP	IHH	DHH	WNT16	GNG13	GNG2	WNT4	GNG12	PTCH1	PTH	PTHLH	GNB4	SCT	SCTR	SHH	SMO	VIP	VIPR1	VIPR2	WNT1	WNT2	WNT3	WNT5A	WNT6	WNT7A	WNT7B	WNT8B	WNT10B	WNT11	WNT2B	WNT9A	WNT9B	FZD5	CALCA	CALCB	FZD3	ADM2	WNT10A	FZD1	FZD4	FZD6	FZD7	FZD8	FZD9	PTCH2	WNT3A	GLP2R	GNG8	CD97
REACTOME_EFFECTS_OF_PIP2_HYDROLYSIS	http://www.broadinstitute.org/gsea/msigdb/cards/REACTOME_EFFECTS_OF_PIP2_HYDROLYSIS	RASGRP1	RASGRP2	MGLL	DGKK	DGKA	DGKB	DGKG	DGKH	DGKQ	DAGLB	ITPR2	ITPR3	PRKCD	PRKCE	PRKCH	PRKCQ	TRPC7	TRPC3	TRPC6	DAGLA	DGKE	DGKD	DGKI
BERTUCCI_INVASIVE_CARCINOMA_DUCTAL_VS_LOBULAR_DN	http://www.broadinstitute.org/gsea/msigdb/cards/BERTUCCI_INVASIVE_CARCINOMA_DUCTAL_VS_LOBULAR_DN	MMP3	TGFBR2	F2R	MFAP4	TUBB6	SPARCL1	ADCY2	POU2F2	OMD	MARCH7	MRGPRF	ALDH1L1	ELN	RPL31	PIK3CD	SFRP1	VWF	CD34	TF	CCDC82	NGFR	PECAM1	TXNIP	RBP4	PDK4	IGF1	ALDH1A1	CAV1	CIDEC	DPT	FOXN3	FABP4	SEPP1	ERG	ABCA6	TNXB	ADAM11	TNFRSF1B	RPL34	RCSD1	EMCN	ADIPOQ	TEK	GDPD2
MURATA_VIRULENCE_OF_H_PILORI	http://www.broadinstitute.org/gsea/msigdb/cards/MURATA_VIRULENCE_OF_H_PILORI	MUC1	S100A9	CDX1	AIM2	CDKN1A	MVP	CTTN	BCL6	MMP13	SOX9	ICK	CRISP3	COL6A1	GAS6	COL6A2	L1CAM	CCND2	IL11	SOD2	DPP4	MMP1	TMPRSS4
MAHADEVAN_IMATINIB_RESISTANCE_DN	http://www.broadinstitute.org/gsea/msigdb/cards/MAHADEVAN_IMATINIB_RESISTANCE_DN	ALDH1A2	CHODL	CXCR4	LPHN2	CA2	PTGIS	HAND1	FGL2	MEOX2	PIP5K1B	GDF10	MYOC	CXCL12	BCHE	VCAM1	KIT	ABCG1
VANDESLUIS_COMMD1_TARGETS_GROUP_3_UP	http://www.broadinstitute.org/gsea/msigdb/cards/VANDESLUIS_COMMD1_TARGETS_GROUP_3_UP	KCNE3	CCNG1	ALDOB	GRHPR	SPP2	RNASE4	TPI1	ITGA3	CDH1	SLC9A3R1	SPINT1	SLC16A3	STARD10	RENBP	SYDE2	UPP1	PHLDA2	LY75	TNNT2	FKBP11	BEX1	SLC39A5	PGK1	BNIP3L	PRSS8	TRIM25	IER3	APOA2	LGALS2	PLEKHA2	PLCXD1	KRT19	CTSZ	LDHA	PRELID2	CA7	PODXL	APRT	MYO7A	TM4SF5	MATN4	CLDN6	HKDC1	EGLN3	SNCA	PDZK1	TAGLN2	FOLR1	AASS	ADM	ERO1L	SCARB1	APOA4	CYBA	AP1M2	ARID3B	KRT84	CUBN	AMN	GALK1	FXYD2	CGNL1	LSR	PFKL	SHMT2	MYH7	PKP2	AFP	SLC13A4	ALPK3	TDH	DSG2	CBX7	ETV5	CLDN2	HAS2	TF	APOC1	ALDOA	TSPAN8	REEP6
REACTOME_ION_TRANSPORT_BY_P_TYPE_ATPASES	http://www.broadinstitute.org/gsea/msigdb/cards/REACTOME_ION_TRANSPORT_BY_P_TYPE_ATPASES	ATP9A	ATP8A1	ATP8B3	ATP10B	ATP11B	ATP11A	ATP2C1	ATP11C	ATP9B	ATP1A1	ATP1A2	ATP1A3	ATP12A	ATP1A4	ATP1B1	ATP1B2	ATP1B3	FXYD2	ATP2A1	ATP2A2	ATP2A3	ATP2B2	ATP2B3	ATP4A	ATP4B	ATP8A2	ATP8B1	ATP7A	ATP7B	ATP10A	ATP10D	ATP8B4	ATP2C2
MISHRA_CARCINOMA_ASSOCIATED_FIBROBLAST_UP	http://www.broadinstitute.org/gsea/msigdb/cards/MISHRA_CARCINOMA_ASSOCIATED_FIBROBLAST_UP	THY1	CA12	CCL2	COL6A2	MMP9	KRT17	COL6A1	PLAU	FGR	FXYD3	TNC	EGR1	SESN2	FOS	PDGFRB	CTSK	GEM	RAB3B	CTHRC1	PDGFA
TURASHVILI_BREAST_LOBULAR_CARCINOMA_VS_DUCTAL_NORMAL_DN	http://www.broadinstitute.org/gsea/msigdb/cards/TURASHVILI_BREAST_LOBULAR_CARCINOMA_VS_DUCTAL_NORMAL_DN	KRT17	IL20RA	PERP	ID4	CPB1	EHF	CCL28	CDC37L1	CX3CR1	STC2	ITM2A	AK5	KCTD14	CYP2J2	NTRK2	KRT14	PDK4	DMD	KRT15	CITED1	SERPINA6	LAMB3	CP	SPATA17	PI15	NR3C2	CYP4X1	OXTR	CDH1	DST	PIP	PAPOLA	SOCS2	MGP	FMO5	ACTG2	HNRPLL	IL17RB	APLP2	CNN1	KRT23	CLIC6	SORL1	EFS	LYPD6	ACTA2	SFRP1	MYBPC1	AZGP1	ATP11B	MRPS25	BBX	RARRES1	ITGA2	LONP2	CYB5R2	CA2	CHPT1	MYLK	TRIM29	GABRP	SNTB2	PDZK1	RIOK3	FAM126A	PTGER4	MAOA	TES	ERICH1	HIPK2	KLF8	CX3CL1	IRX1	KRT5	HOOK1	CGNL1	MMP7	GALNT3	ELF5
BIOCARTA_COMP_PATHWAY	http://www.broadinstitute.org/gsea/msigdb/cards/BIOCARTA_COMP_PATHWAY	MASP1	C9	C2	C1S	C6	C3	C5	C1QB	CFD	C1QA	C1R	C1QC	MBL2	C4A	MASP2	C8A	CFB
KEGG_GLYCEROLIPID_METABOLISM	http://www.broadinstitute.org/gsea/msigdb/cards/KEGG_GLYCEROLIPID_METABOLISM	MBOAT2	GPAM	LIPG	DGKZ	DGKE	DGKD	DGKH	MBOAT1	GK	DGAT2	GK2	GLA	ALDH7A1	AGK	DAK	AGPAT3	AGPAT4	AKR1B1	PNLIPRP2	PNLIPRP1	PNLIP	GLYCTK	LPL	ALDH1B1	DGKQ	ALDH2	DGKB	DGKG	AKR1A1	DGKA	PPAP2B	LIPC	DGKI	MGLL	AGPAT6	ALDH9A1	ALDH3A2	PNPLA3	PPAP2A	PPAP2C	AGPAT1	AGPAT2	CEL	LIPF
ENGELMANN_CANCER_PROGENITORS_DN	http://www.broadinstitute.org/gsea/msigdb/cards/ENGELMANN_CANCER_PROGENITORS_DN	OXTR	ID1	BMP5	REC8	CLIC3	HS3ST3A1	BNIPL	DVL3	FAM57B	BMP7	SYTL4	RBM4B	CTGF	FN1	GADD45B	PCP4	EVL	KLK6	CD44	CITED4	LRRFIP2	MAFB	IGSF1	ABCC3	PTGFRN	CORO2A	RASAL1	FBXO27	ST6GALNAC2	KRT13	OSGIN1	RLN2	VPS37D	LRCH4	SCUBE2	TFF3	NBL1	AGR3	GSN	FGFR3	GP1BB	TRPV4	TXNIP	RAPGEFL1	FAM102A	GALNT4	AKR1C2	SFXN2	PNKD	UGDH	CALML5	BMP4	ADCY1	SLC35C1	IL4R	HSPA2	CEBPA	AKR1C3
REACTOME_TRANSPORT_OF_GLUCOSE_AND_OTHER_SUGARS_BILE_SALTS_AND_ORGANIC_ACIDS_METAL_IONS_AND_AMINE_COMPOUNDS	http://www.broadinstitute.org/gsea/msigdb/cards/REACTOME_TRANSPORT_OF_GLUCOSE_AND_OTHER_SUGARS_BILE_SALTS_AND_ORGANIC_ACIDS_METAL_IONS_AND_AMINE_COMPOUNDS	SLC22A7	SLC2A6	SLC6A14	SLC2A13	SLC5A11	SLC22A12	SLC44A3	SLC31A1	CP	SLC47A2	SLC30A7	SLC2A12	SLC2A7	SLC30A8	SLC44A5	SLC44A1	SLC16A8	SLC41A1	SLC39A6	SLC39A1	SLC39A5	SLC13A5	SLC39A3	SLC39A2	SLC2A8	SLC40A1	SLC6A19	SLC10A6	SLC6A18	SLC22A18	RHCG	SLC6A15	SLC47A1	SLC22A15	SLC39A4	SLC2A9	SLC44A2	SLC39A10	RHAG	SLC5A7	SLC39A8	SLC13A3	SLC30A5	SLC2A1	SLC2A2	SLC2A3	SLC2A4	SLC2A5	SLC5A1	SLC5A2	SLC5A3	SLC6A1	SLC6A2	SLC6A3	SLC6A6	SLC6A7	SLC6A9	SLC6A11	SLC6A12	SLC11A1	SLC13A1	SLC14A1	SLC16A1	SLC18A1	SLC18A2	SLC22A1	SLC22A3	SLC22A2	SLC22A4	SLC22A5	SLC30A1	SLC30A2	SLC30A3	SLC39A7	SLC44A4	SLC2A10	SLC14A2	SLC41A2	SLC22A16	SLC13A2	SLC16A3	SLC6A5	SLC16A7	SLC22A6	SLC22A8	HEPH
LEE_LIVER_CANCER_MYC_TGFA_DN	http://www.broadinstitute.org/gsea/msigdb/cards/LEE_LIVER_CANCER_MYC_TGFA_DN	AASS	HSD11B1	CPT2	EGFR	G6PC	CA5A	HAL	RGS16	FABP2	NR1H3	NETO2	HAO1	MOSC1	HPD	OTC	ORM2	IGF1	TNNC2	CYP7B1	EPHX2	GOT1	CCDC56	KLF15	RGN	BAAT	ABAT	PTP4A3	CA3	ETNK2	MCM10	IL1RAP	DCT	FABP1	LIPC	PXMP2	OAT	KHK	SLC25A22	AQP8	ALDH1A1	BHMT	PSEN2	ACOX1	CYP4F2	CYP2F1	IGFALS	MAPKAPK2	G0S2	TDO2	HSD17B10	CRISP2	MMD	ALAS2	SLC27A5	ORM1	TRPV2	KYNU	PCK1	GPR37	ABCG2	ELOVL5	HLA-DMA
TURASHVILI_BREAST_DUCTAL_CARCINOMA_VS_LOBULAR_NORMAL_DN	http://www.broadinstitute.org/gsea/msigdb/cards/TURASHVILI_BREAST_DUCTAL_CARCINOMA_VS_LOBULAR_NORMAL_DN	CNN1	MAMDC2	MGP	KRT5	SFRP1	KRT17	TAGLN	ZBTB16	ATP10D	PIGR	BACH2	FOSB	GHR	ATF3	NFIB	MYLK	PDZK1	MAOA	CYB5R2	OXR1	MMP7	ATP1A2	ACTA2	CRISPLD1	ID4	SORBS1	FAM126A	PI15	MYH11	GABRP	SYNPO2	CRYAB	ACTG2	ELF5	SERPINB5	ELF3	KRT14	FOS	CAV1	NTRK2	CFD	CSDA	PROM1	CADM1	PTN	CX3CL1	HIVEP3	ANXA1	CSNK1A1	AK5	SENP6	GPM6B
ZHENG_IL22_SIGNALING_UP	http://www.broadinstitute.org/gsea/msigdb/cards/ZHENG_IL22_SIGNALING_UP	APAF1	SLPI	OXTR	DSC2	DMKN	SBNO2	TTC9	CELSR1	FAM123A	GRRP1	STOM	CCL5	LRG1	ALDH1L1	RTN1	CFB	TMEM173	OLR1	LILRB3	PF4	MYH1	CD14	STXBP5L	CXCL6	THBD	SLITRK1	PTX3	PFKFB3	PVRL4	IL33	S100A9	CFD	FREM1	ARRDC4	REG3A	INHBA	ARG1	CLDN1	C3	RPS6KA5	TGM1	CXCL3	FZD1	CD38	TIMP1	TIFA	SLC25A30	TAC1	PLAT	S100A8
WESTON_VEGFA_TARGETS	http://www.broadinstitute.org/gsea/msigdb/cards/WESTON_VEGFA_TARGETS	CCL7	CD34	SP3	RGS5	PIR	COL6A3	KRT7	CCL2	PGF	CD9	MMP10	ELN	GEM	GGH	FBP1	MPHOSPH10	MMP2	SHC3	RALA	FOXO1	NNMT	MMP1	MMP3	GSTT1	IFI27	GJA4	FUCA1	TIE1	ISL1	ART4	ADD2	VCAM1	SGCE	HSD11B2	ESR1	UNG	MGP	IGFBP3	NR4A1	DLEU2	CXCR7	HCLS1	AQP7	BGN	ROR2	CFHR1	MEST	ADORA2B	KRT18	NID2	EFEMP1	KDR	THY1	BMP4	DIRC2	UBD	BCKDHA	VIM	C1S	VCAN	PIM1	HEMGN	OXTR	CXCR4	BDNF	ANGPT2	DYNLL1	VWF	GCHFR	GALNT1	NDUFA1	RHOB	FGFBP1	MRPL19	TRIM23	PVALB	BMP6	TFPI2	SAT1	COL1A2	HTR2B	TNFSF10	RBX1	ANKRD1	LMO2	COL6A1	SULT1E1	SDC4	POSTN	SLC6A8	FAP	HEXA	RANGAP1	FHL3	CEACAM1	PDE4B	SEMA5A	F2RL1	EMR1	COL5A1	ICAM2	PRKCI	PRKAB1
LEIN_ASTROCYTE_MARKERS	http://www.broadinstitute.org/gsea/msigdb/cards/LEIN_ASTROCYTE_MARKERS	NCAN	C1QA	APOE	AQP4	GLUL	ITGAM	SOX8	SELPLG	ATP1A2	ID3	SPARCL1	DBI	PPAP2B	CST3	STAB1	BCAN	ITGB5	GLDC	ALDOC	EMX2	MAGI1	PRDX6	CD63	GFAP	MFGE8	ATP1A4	ATP13A5	DIP2A	CLU	GPR37L1	MATN4	PLA2G7	GJA1	SPARC	HEPACAM	GSN	MLPH	CLDN5
MUELLER_METHYLATED_IN_GLIOBLASTOMA	http://www.broadinstitute.org/gsea/msigdb/cards/MUELLER_METHYLATED_IN_GLIOBLASTOMA	TKTL1	SERPINF1	KRT81	SERPINB5	RUNX3	CLDN4	S100A4	AREG	LAPTM5	TES	LSR	KRT19	LXN	IL24	KRT17	COX7A1	HSD17B6	MMP13	CXCL2	SFN	TLR2	NPTX2	F11R	STAG3	CDA	FBXO2	IER3	GZMM	SPINT1	KRT4	MAST3	MAGEB2	LCN2	SERPIND1
MIKKELSEN_MCV6_ICP_WITH_H3K4ME3_AND_H3K27ME3	http://www.broadinstitute.org/gsea/msigdb/cards/MIKKELSEN_MCV6_ICP_WITH_H3K4ME3_AND_H3K27ME3	FAM70A	HTR2A	ANK3	SCML4	TAL2	RHOJ	NOL3	IGF1	KCNA4	YPEL4	SUSD4	ZEB2	SYT1	IGSF3	ACTA2	ESR2	PTPRR	KCNMB2	KCNJ2	MCHR1	SYT3	CCDC108	PLAT	COL4A4	NPY2R	COL4A3	UCP1	COL1A1
WONG_ENDMETRIUM_CANCER_DN	http://www.broadinstitute.org/gsea/msigdb/cards/WONG_ENDMETRIUM_CANCER_DN	DPP6	SFRP4	XYLT1	F10	ECM2	FLRT2	TCEAL7	JPH4	LDB2	EFHA2	NID1	CTSW	WT1	OLFM1	RAMP1	CXCL12	CD248	MME	GAS6	ADAM33	LTBP4	EDNRB	RBP7	GPR133	OSR2	P2RY14	COL14A1	PDGFRA	FBN1	TSHZ3	TMEM132C	ATP8A2	CRISPLD2	WNT4	EFS	PID1	EHD2	COL3A1	ALDH1A2	RORB	OGN	TRPC1	FOXL2	ADAMTS5	TRO	COX7A1	ZEB1	HGF	PAPPA	MEG3	EMILIN1	IGFBP6	NDN	PLEKHH2	HIC1	SYNPO2	MUM1L1	PAK3	SCARA5	SLC18A2	RUNX1T1	CCBE1	TBX3	TWIST2	EFEMP1	KIF26A	SRPX	VGLL3	KLRC2	PEG3	GLT8D2	DCN	SLC24A3	LMOD1	SIN3B	MASP1
VILIMAS_NOTCH1_TARGETS_UP	http://www.broadinstitute.org/gsea/msigdb/cards/VILIMAS_NOTCH1_TARGETS_UP	P2RY10	CD69	CD3D	RAG2	RRAS2	ID2	CD28	GATA3	TRAT1	EGR2	TNFRSF18	LCK	GZMB	BCL2A1	CCR7	CD83	CCL5	TRAF1	IL12B	CX3CL1	RELB	EGR1	CARD11	NFKB2	ICAM1	IRF7	JUNB	IL10RA	CD86	NFKBIA	BIRC2	BIRC3	CD80	ZAP70	HEY1	DDR1	CD7	CD3G	TOX	GZMA	DTX1	LAT	RAG1	PTCRA	CD2	NFATC1	NOTCH3	CD74	THY1	CTLA4
HAN_JNK_SINGALING_DN	http://www.broadinstitute.org/gsea/msigdb/cards/HAN_JNK_SINGALING_DN	SLC10A6	LCN2	SOD3	WNT6	SPIB	CD14	SEMA3C	AHR	SLC29A1	RGS2	LBP	CP	CD9	C3	ABCA1	RBP1	CYP2F1	FAS	SOCS3	OGN	CD74	ERO1L	IFITM1	MAP4K3	IGFBP4	COL6A1	GDF10	HSD11B1	PAWR	LIFR	ISYNA1	GHR	PLTP	HAS2	ENPP2	EMB	COL6A2
ISSAEVA_MLL2_TARGETS	http://www.broadinstitute.org/gsea/msigdb/cards/ISSAEVA_MLL2_TARGETS	CD9	COL9A3	TJP2	PPL	SNCA	DKK1	GSN	FLRT2	L1CAM	PCDH7	HMHA1	NEDD9	ALCAM	BMP5	FSTL1	GPR64	HSPB3	FHL1	NT5E	TRIM29	MEOX1	DENND3	SEMA3B	PLAU	SCHIP1	HDAC9	SLC16A5	AHNAK	SLCO3A1	C5AR1	CADM1	PRKCDBP	VTN	KRT17	GPR56	HPSE	DUSP9	LAMB3	CRIP1	IL18	LOXL2	PPP2R2B	FABP3	TAGLN2	IGFBP6	A2M	LMO1	AXL	CRIP2	SMAD6	COL5A1	LOXL1	ELF3	CSPG4	NPR3	TNNT2	ENO3	TNNC1
ZEMBUTSU_SENSITIVITY_TO_VINCRISTINE	http://www.broadinstitute.org/gsea/msigdb/cards/ZEMBUTSU_SENSITIVITY_TO_VINCRISTINE	FOXO6	GCNT3	ETS1	MMP7	OSGIN1	MYH10	ATP1B1	ABLIM1	STC1	VGLL1	PGPEP1	CMTM3	HNF4A	NNAT	CPT1A	ANXA4	BARD1	NLRP2
LIM_MAMMARY_LUMINAL_PROGENITOR_UP	http://www.broadinstitute.org/gsea/msigdb/cards/LIM_MAMMARY_LUMINAL_PROGENITOR_UP	LALBA	SLC34A2	CSN3	CYP24A1	PIGR	KIT	ELF5	NCALD	S100A8	FOLR1	SLC28A3	LBP	ATP6V1B1	PDZK1IP1	SORBS2	CLDN1	GJB2	RASGEF1C	WFDC3	IL4I1	ANPEP	C3	FOXI1	TSPAN33	XDH	TNFAIP2	BBOX1	MFI2	SLC13A2	RASAL1	CXCR4	C1QTNF1	CD14	HAPLN3	ACCN2	PLB1	GALNTL2	ATP6V1C2	ALDH1A3	SECTM1	QPCT	ACSL1	RPS6KL1	CTSC	HIVEP3	RFTN2	CKMT1B	IL15	CSN2	CCDC88B	NOXO1	DAPP1	GNE	ITPR2	HSD17B12
KANNAN_TP53_TARGETS_UP	http://www.broadinstitute.org/gsea/msigdb/cards/KANNAN_TP53_TARGETS_UP	PRKAB1	VCAN	BAK1	FHL2	IGFBP6	BBC3	DGKA	VIPR1	ACTA2	DMPK	CDKN1A	QSOX1	SCRIB	HIST1H2AC	NHLH2	GDF15	CARTPT	SPAG1	APOC1	SURF1	CTDSP2	KIAA0247	LCAT	SLC3A2	DDB2	TAX1BP3	HRAS	PMAIP1	TST	GADD45A	PDLIM4	BCL6	MAN2B1	NINJ1	BTG2	FAS	MARCH8	APLP1	GALE	SMTN	ZNF7	ABCA3	ENG	PLK3	LSR	LOXL1	NEFL	FEZ1	PCNA	ATF3	NDN	SMAD7	CES2	EXT2
YAO_HOXA10_TARGETS_VIA_PROGESTERONE_UP	http://www.broadinstitute.org/gsea/msigdb/cards/YAO_HOXA10_TARGETS_VIA_PROGESTERONE_UP	LOC284023	CA3	PBX3	REM1	MEG3	ENPP2	DBP	CSF3R	KCNAB1	KLF10	APOE	DDX50	LTF	ME1	LAMA2	KRT15	WNT4	TNXB	TTC14	CLDN5	CHERP	TBX3	ADIPOQ	B3GALNT1	CDKN1C	MEIS1	RARRES2	FLT1	ACTB	GAS6	BCL2	NBL1	XDH	ID1	RNASE4	CYP2E1	GEM	INMT	ADM	SHD	IDH2	GSTT1	ATP1A2	AQP1	PDPN	THRSP	NR4A1	THBD	LCN2	NDRG2	HMGCR	RBP1	PROS1	ARL4A	ELN	SDPR	PRPF39	NCAM1	AKAP8L	CFD	SENP6	CDH16	CYP2F1	GDPD3	PIK3R1	GSTA3	TENC1	KLF9	SERTAD1	SLC27A1	LEPR	IGFBP3	CRIP2	PEG3
HATADA_METHYLATED_IN_LUNG_CANCER_DN	http://www.broadinstitute.org/gsea/msigdb/cards/HATADA_METHYLATED_IN_LUNG_CANCER_DN	FAM135B	KIF2B	MELK	DLGAP4	MYT1L	ELF3	CCDC108	LAMA3	SOHLH2	NLRP10	JAK3	FRMD4A	NGEF	BEST2	CACNG7	PRAME	BAHCC1	OR13A1	INSL6	MEFV	NTF3	MKRN3	TRIM29
GOUYER_TATI_TARGETS_DN	http://www.broadinstitute.org/gsea/msigdb/cards/GOUYER_TATI_TARGETS_DN	LOXL4	SNCG	TIMP4	CSPG4	PTP4A3	TAGLN	HPN	S100A4	MAPK12	FN1	MCAM	BMP7	IGFBP2	IGF2	A4GALT
HUMMERICH_BENIGN_SKIN_TUMOR_DN	http://www.broadinstitute.org/gsea/msigdb/cards/HUMMERICH_BENIGN_SKIN_TUMOR_DN	ALB	IGFBP5	PLXNB2	MYH1	AFF1	PCDH12	MYH2	CKM	TNNT3	MYH4	TNNI2	MYH8	ACTN3	ATP2A1	CFD	COX6A2	TNNC2	S100A3
VALK_AML_CLUSTER_7	http://www.broadinstitute.org/gsea/msigdb/cards/VALK_AML_CLUSTER_7	SPTB	SLC6A8	GAPVD1	RAP1GAP	ANK1	CLCN3	SLC25A37	KCNH2	TPM1	SLC6A9	EPB41	RHAG	HBZ	KEL	MYL4	PDZK1IP1	TRIM10	TNS1	SELENBP1	GDF15	SLC2A1	TAL1	DNAJC6	OSBP2
FERRANDO_TAL1_NEIGHBORS	http://www.broadinstitute.org/gsea/msigdb/cards/FERRANDO_TAL1_NEIGHBORS	IL23A	CD2	BCL2A1	LCK	CRIP1	TCF7	MYBL2	CSF1R	CDA	ITGB2	TNFRSF1B	RUNX1	FOLR1	LGALS3	CD6	CD3E
OUELLET_CULTURED_OVARIAN_CANCER_INVASIVE_VS_LMP_DN	http://www.broadinstitute.org/gsea/msigdb/cards/OUELLET_CULTURED_OVARIAN_CANCER_INVASIVE_VS_LMP_DN	CETN1	KRT6A	ATM	CFLAR	AR	FEV	COL11A1	ODF1	SERPINA3	KIAA0195	LIMK2	LRRC17	MMP2	NHLH1	AEBP1	FLNA	CCR9	HYAL2	CCL7	BBS9	CDH8	FBN2	TRIB1	NELL2	TH	GLI3	GSTP1
REACTOME_NCAM1_INTERACTIONS	http://www.broadinstitute.org/gsea/msigdb/cards/REACTOME_NCAM1_INTERACTIONS	COL1A1	COL1A2	COL2A1	COL3A1	COL4A1	COL4A2	COL4A3	COL4A4	COL4A5	COL5A1	COL5A2	COL6A1	COL6A2	COL6A3	COL9A1	COL9A2	COL9A3	NCAN	GDNF	GFRA1	GFRA2	AGRN	NCAM1	NRTN	PRNP	PSPN	GFRA4	CNTN2	CACNA1S	CACNB1	CACNB2	CACNB3	CACNB4	ST8SIA4	ST8SIA2	CACNA1I	CACNA1H	CACNA1G	ARTN
BAELDE_DIABETIC_NEPHROPATHY_UP	http://www.broadinstitute.org/gsea/msigdb/cards/BAELDE_DIABETIC_NEPHROPATHY_UP	RBPMS	ARHGEF15	PPP3CC	PTPRB	SLC22A6	LTK	ICAM2	ENG	GAS6	CD34	FBP1	HYAL1	SPG7	PECAM1	BAX	AKR1A1	ASS1	CRIP1	CLEC3B	ITM2A	HPN	AANAT	PDE2A	ENO1	MYC	TIE1	FXYD2	CRHBP	CTAGE5	MT2A	GPR116	BPHL	ID1	CCND1	PHF16	AKR1C3	TLE2	PPAP2B	GPLD1	DPEP1	ACVRL1	GDPD5	MAP4	EML1	PPM1F	CCDC69	HYAL2	MT3	CYP4F2	ACY1	IMPA2	ABP1	ADAMTSL2	NOTCH4	RAMP2	UNC5B	PTGIS	ATP10B	CAPN3	GAS2L1	SEMA6A	IGFBP5	SLCO2A1	SLC6A7	CTSH	UGT2B7	AQP1	TEK	ALDH4A1	PTPRM	VAT1	CLU	FTL	STARD8	BBOX1	FAM53B	GPR56
LINDGREN_BLADDER_CANCER_HIGH_RECURRENCE	http://www.broadinstitute.org/gsea/msigdb/cards/LINDGREN_BLADDER_CANCER_HIGH_RECURRENCE	PLCB4	CRIP1	PAPPA	CD97	MICAL2	HTRA3	SERPINH1	NID2	FYN	NDRG2	MCAM	VCAM1	COL18A1	RHBG	NR4A1	CA6	ANXA6	COL4A2	MSN	IL7R	COL1A2	MGP	DNMT3B	NRP2	COL5A2	MYLK	H1F0	LGALS1	ABI3BP	VCAN	AEBP1	DPP7	RPS19BP1	CSRP1	BIRC3	NAV2	ADAM19	LAMA4	PRRX1	MYL9	PELO	MYADM	PTMS	SPARC
LIANG_SILENCED_BY_METHYLATION_UP	http://www.broadinstitute.org/gsea/msigdb/cards/LIANG_SILENCED_BY_METHYLATION_UP	CCND2	STAT1	MFAP5	LAMC2	H19	COX7A1	KRT7	KRT17	IFI27	MYH3	ASAH1	TNFSF4	PAPPA	C3	KRT19	ALDH1A3	MMP3	KRT8	OLR1	HIST1H2BE	AQP1	TIMP3	HIST1H2AC	SCG5	ANXA3	SRGN	LGMN	MAGEA4	HIST2H2BE	CHI3L1
ZHENG_GLIOBLASTOMA_PLASTICITY_DN	http://www.broadinstitute.org/gsea/msigdb/cards/ZHENG_GLIOBLASTOMA_PLASTICITY_DN	COL9A3	CSPG4	EMP1	NISCH	PVALB	LSAMP	SLC26A2	FOSL2	SYN2	KCNA6	THY1	EFS	COL4A1	BCL2L11	CNGA2	PTGDS	CLU	CADPS	ZFP36	EPHB1	DZIP1	ITGA7	ARVCF	MAPT	PADI2	ZDHHC14	MERTK	RAMP1	SORL1	PCMTD2	CYR61	PPFIBP2	PDLIM4	EMILIN1	PLAGL1	PGM5	PSD2	FOSB	RHOU	ATP8A1	PCOLCE2	RNASE1	NDRG2	TST	COL6A2	RDH5	CAV1	ITGA5	SERPINH1	TIMP3	CD109	TSC22D1	CRYAB	DDHD1	MXD4
SATO_SILENCED_BY_DEACETYLATION_IN_PANCREATIC_CANCER	http://www.broadinstitute.org/gsea/msigdb/cards/SATO_SILENCED_BY_DEACETYLATION_IN_PANCREATIC_CANCER	CDKN1C	CHFR	ADM	TFPI2	FOXN3	CLDN15	MBD1	CTGF	PHC1	BIK	GDF15	ID2	HIST1H1C	SERPINI1	ING1	CGREF1	STC1	AREG	KLK12	NGFR	HMOX1	ATF3	UCP2	CAPN5	PER1	ABCB1	MMP1	ANGPT1	WNT4	NOTCH3	CACNA1G	HPSE	EGR4	CDH8	GADD45B	EREG	DHRS2
REACTOME_PLATELET_CALCIUM_HOMEOSTASIS	http://www.broadinstitute.org/gsea/msigdb/cards/REACTOME_PLATELET_CALCIUM_HOMEOSTASIS	ITPR2	ITPR3	ATP2A1	ATP2A2	ATP2A3	ATP2B2	ATP2B3	P2RX1	TRPC7	SLC8A2	SLC8A1	SLC8A3	STIM1	TRPC3	TRPC6
WANG_THOC1_TARGETS_DN	http://www.broadinstitute.org/gsea/msigdb/cards/WANG_THOC1_TARGETS_DN	GATA1	SOX9	CLU	NR5A1	PPT1	WT1	INHBB	NOTCH1	GDNF	GATA4	CLDN11	AMHR2	NR0B1	DHH	MAGEA4	SOX8	KIT	MTL5	VDR
STAMBOLSKY_RESPONSE_TO_VITAMIN_D3_DN	http://www.broadinstitute.org/gsea/msigdb/cards/STAMBOLSKY_RESPONSE_TO_VITAMIN_D3_DN	FBXO32	EFS	CABYR	CKLF	ATP6V0A4	DAPK1	RPL10L	SEMA3F	NUP54	IPP	TXNIP	CDS2	NAALADL2	COL5A1	NRF1	MAML2	PIGR
KEGG_METABOLISM_OF_XENOBIOTICS_BY_CYTOCHROME_P450	http://www.broadinstitute.org/gsea/msigdb/cards/KEGG_METABOLISM_OF_XENOBIOTICS_BY_CYTOCHROME_P450	CYP2F1	CYP2E1	AKR1C4	EPHX1	CYP3A5	UGT2B28	CYP3A4	GSTP1	GSTT1	AKR1C3	GSTZ1	CYP2C18	CYP2S1	ADH1C	ADH4	ADH5	GSTO1	GSTA5	MGST2	MGST1	MGST3	GSTA3	GSTM1	CYP2C9	GSTA4	CYP2C19	GSTM4	CYP2C8	GSTM3	CYP2B6	GSTM2	UGT2A3	UGT1A4	UGT1A1	CYP3A7	UGT1A3	GSTM5	UGT1A7	UGT1A6	ALDH3A1	GSTK1	AKR1C2	CYP1A1	ADH7	CYP1A2	CYP1B1	UGT2A1	ALDH1A3	ALDH3B1	ALDH3B2	CYP3A43	DHDH	GSTO2	UGT2B10	UGT2B7	UGT2B17
RIGGINS_TAMOXIFEN_RESISTANCE_UP	http://www.broadinstitute.org/gsea/msigdb/cards/RIGGINS_TAMOXIFEN_RESISTANCE_UP	TMEM45A	ST3GAL5	CITED1	MGST3	ALDH3B1	NDST4	PTGES	ARMCX3	PRODH	SPRY4	BAG1	FGFR4	CELSR2	RET	RGS3	TPM1	ADCY1	OGFRL1	SLC27A2	PMP22	GPC4	HGD	GATA4	ARMCX2	CTSA	LAMA4	SLC9A3R1	KRT13	CACNA1I	PTP4A1	WNT4	ARHGAP26	HIST1H1C	PFN2	HMGCS2	DGKZ	RAPGEFL1	HIST1H4J	CHST8	HIST1H2AE	ESRRG	ETFB	ASB13	SLCO2A1	COLEC12	TNIK	SEC61A1	AMBP	SERPINA1	GP2	MSN	FGR	STARD8	SRPX	WDR45L	CTSD	GALNT6	ARMCX6	FASN	TGFBR3	KCNMA1	LRP4	IGFBP3	SLC16A2	SPINK4	LRRC15
YU_MYC_TARGETS_DN	http://www.broadinstitute.org/gsea/msigdb/cards/YU_MYC_TARGETS_DN	HLA-DMB	ARID3B	KLF3	HLA-DQA1	BLK	DGKA	MACF1	GDI1	RGL2	LAPTM5	HLA-DMA	SRPK3	IL10RA	UNC93B1	CD2	CD1D	ARHGEF1	RAG1	GNS	CD74	GBP4	OLFM1	GAD1	RBMS1	BTG1	LIFR	PYGM	CD37	PTPRC	PLD4	HLA-DOB	MGST1	MS4A1	HMHA1	MAP4K2	SIPA1	KLF2	EVL	ABCA1	ACP5	LTB	ERO1LB	MYO7A	SPIB	SSPN	CTSH	GGA2	HLA-DRB1
REACTOME_REGULATION_OF_GENE_EXPRESSION_IN_BETA_CELLS	http://www.broadinstitute.org/gsea/msigdb/cards/REACTOME_REGULATION_OF_GENE_EXPRESSION_IN_BETA_CELLS	AKT3	AKT1	AKT2	FOXO1	GCK	FOXA2	FOXA3	HNF4A	HNF4G	IAPP	INS	PDX1	MAFA	NEUROD1	NKX2-2	NKX6-1	PAX6	PKLR	SLC2A2
REACTOME_GLYCOSPHINGOLIPID_METABOLISM	http://www.broadinstitute.org/gsea/msigdb/cards/REACTOME_GLYCOSPHINGOLIPID_METABOLISM	NEU3	NEU4	ARSK	ARSG	GALC	SUMF2	GBA	GLA	GLB1	GM2A	SUMF1	HEXA	HEXB	ENPP7	ARSI	ARSA	ARSB	ASAH1	NEU1	NEU2	CTSA	SMPD3	SMPD4	PSAP	ASAH2	GBA2	CERK	SMPD1	SMPD2	UGCG	ARSJ	GAL3ST1
NIELSEN_SCHWANNOMA_DN	http://www.broadinstitute.org/gsea/msigdb/cards/NIELSEN_SCHWANNOMA_DN	PTGFRN	FBN2	TBX3	GAS1	ASS1	ADCY1	HOXD8	SLC7A2	SNAI2	MLLT4	EGFR	MFAP2	DPEP1	FBLN1	GALNTL1
KEGG_DRUG_METABOLISM_CYTOCHROME_P450	http://www.broadinstitute.org/gsea/msigdb/cards/KEGG_DRUG_METABOLISM_CYTOCHROME_P450	CYP2E1	CYP3A5	UGT2B28	CYP3A4	GSTP1	GSTT1	GSTZ1	CYP2C18	CYP2D6	FMO4	ADH1C	ADH4	ADH5	GSTO1	GSTA5	MGST2	MGST1	FMO1	FMO2	MGST3	FMO3	GSTA3	GSTM1	CYP2C9	FMO5	GSTA4	CYP2C19	GSTM4	CYP2C8	GSTM3	CYP2B6	GSTM2	UGT2A3	CYP2A13	UGT1A4	UGT1A1	CYP3A7	UGT1A3	GSTM5	UGT1A7	UGT1A6	MAOB	MAOA	AOX1	ALDH3A1	GSTK1	ADH7	CYP1A2	UGT2A1	ALDH1A3	ALDH3B1	ALDH3B2	CYP3A43	GSTO2	UGT2B10	UGT2B7	UGT2B17
LIU_VAV3_PROSTATE_CARCINOGENESIS_UP	http://www.broadinstitute.org/gsea/msigdb/cards/LIU_VAV3_PROSTATE_CARCINOGENESIS_UP	GPX3	TAC1	CDKN2C	CTSK	SPP1	TGFBR2	CFH	TIMP2	IGF1	MMP7	LTBP2	KLK3	GPNMB	PPARG	GBP2	PLA2G7	CASP1	ARHGDIB	FCER1G	PSMB8	USP13	CD74	CD36	TGM2	NID1	TYROBP	TLR2	SIM2	TNFSF13B	ACTC1	LEP	MME	SERPINA3	FABP3	IRF1	SAT1	LGALS3	FBLN1	FABP4	IFIT3	APOD	AMD1	CCL11	HDAC9	TNC	PLAT	TIMP4	ADIPOQ	TAP1	RNASEL	PSMB10	CCND2	CD1D	TNFSF10	SERPINB1	AGTR1	C1QA	SFTPD	NOV	ITGB6	CYBB	ITGB2	WFDC2	FN1	EPHA4	PLOD2	LTC4S	FUS	HPR	BCL2A1	C3	ABCB4	EDNRB	LILRB3	ARG1	STAT1	LTF	KRT7	PLEKHB1	PITX2	CTSS	PSMB9	IBSP	MBP	RXRG
LEE_LIVER_CANCER_DENA_DN	http://www.broadinstitute.org/gsea/msigdb/cards/LEE_LIVER_CANCER_DENA_DN	ACSL1	PON1	MYH1	ALDH1A1	PRODH	TNNI2	CTRC	PAH	ME1	KRT4	CYP7A1	FABP1	LACTB2	DPYS	GCDH	GPR37	ABCD3	MCM10	ACOX1	NDRG2	AASS	NR1H3	ALOX12B	HOXA5	PNLIPRP1	DMBT1	ACADSB	OAT	REG1A	CYP4F2	SLC2A2	SLC27A5	HPD	EHHADH	CA3	WNT10B	PNLIP	MAT1A	PHYH	GSTO1	PLA2G1B	NETO2	GLYAT	RORC	BAAT	SELENBP1	CSAD	ALDH3A2	OTC	CA5A	IL1RAP	CYP7B1	DCXR	LIPC	G6PC	ACSM3	CYP2F1	TRPV2	CYP2E1	PADI4	CPT2	RGN	TNNT3	TNNC2	SLC25A13	SLC1A2	BHMT	EPHX2	PCK1	HSD3B2	PEX11A
MIKKELSEN_MCV6_ICP_WITH_H3K27ME3	http://www.broadinstitute.org/gsea/msigdb/cards/MIKKELSEN_MCV6_ICP_WITH_H3K27ME3	REN	ASB2	PNOC	SOX17	TH	NCAN	PROK1	WNT8B	ARHGAP9	SACS	PAX5	POU2F2	PAK6	PDYN	IFNK	FGF10	OR4D2	CD40	ISLR2	IQCJ	CHRNG	GPRC5D	LINGO4	GAS2L2	KCNAB1	PIK3CD	S100Z	LPO	ETV2	OR2B11	FUT1	MOV10L1	TNF	PRSS16	PVALB	NKX2-6	RTBDN	OPTC	CD7	KCNK10	CHRNB4	SCN4A	SECTM1	CLDN14	APC2	SOX6	KCNJ5	CORO1A	LEFTY1	KCNG4	NRL	KRT73	SLC14A1	FFAR3	SLC2A10	ODF1	AIPL1	PCDH12	SHANK2	FGL2	ASIP	COL11A2	VTN	TFAP2B	ADM2
REACTOME_O_LINKED_GLYCOSYLATION_OF_MUCINS	http://www.broadinstitute.org/gsea/msigdb/cards/REACTOME_O_LINKED_GLYCOSYLATION_OF_MUCINS	B3GNT3	ST6GALNAC2	B3GNT2	GALNT6	GALNT5	GALNT13	GALNTL2	MUC17	MUC15	B3GNTL1	GALNTL5	B3GNT6	ST6GALNAC3	GALNT1	GALNT2	GALNT3	GCNT1	ST6GALNAC4	C1GALT1C1	GALNTL4	B3GNT8	MUC2	MUC4	MUC5AC	MUC6	GALNT9	GCNT4	GALNT7	GALNT10	MUC13	C1GALT1	GALNTL1	GALNT11	WBSCR17	ST6GAL1	ST3GAL1	ST3GAL2	ST3GAL3	MUC5B	MUC19	B3GNT4	GALNT14	GALNT12	B3GNT5	GCNT3	B3GNT7	B4GALT5	MUC16
WESTON_VEGFA_TARGETS_6HR	http://www.broadinstitute.org/gsea/msigdb/cards/WESTON_VEGFA_TARGETS_6HR	VCAM1	THY1	DIRC2	SLC6A8	MMP2	F2RL1	NID2	COL6A3	CCL7	SEMA5A	SULT1E1	GJA4	OXTR	SDC4	HTR2B	CFHR1	TFPI2	RHOB	SAT1	FAP	POSTN	ART4	BMP4	ESR1	COL5A1	COL6A1	CCL2	ROR2	ISL1	ADORA2B	MEST	VIM	MGP	COL1A2	BDNF	VCAN	KRT18	C1S	FHL3	SHC3	GSTT1	IGFBP3	ANKRD1	SGCE	CXCR7	BGN	GEM	ELN	TNFSF10	PVALB	FBP1	AQP7	FGFBP1	PRKAB1	UNG	RGS5	BCKDHA	NNMT	SP3
POTTI_ADRIAMYCIN_SENSITIVITY	http://www.broadinstitute.org/gsea/msigdb/cards/POTTI_ADRIAMYCIN_SENSITIVITY	LCN2	ID1	CSPG4	TPST1	SPINT2	GSN	LAMA5	FLNB	GYPC	ARHGAP29	ZNF629	BIK	NCK2	GPNMB	CAPN1	DDR2	LAMC2	PMP22	EGFR	GAS1	RAB40C	DLG3	KRT18	PODXL	SGCD	MITF	SASH1	KRT8	KCNK1	PDZRN3	CYBA	CLDN3	PITPNM1	PKP2	MAD2L1BP	SLC6A8	STXBP1	KRT7	MLANA	LY96	DSP	ZEB2	MAGED2	FEZ1	PKP3	SLC23A2	MEST	FKBP2	WWC1	MIA	ETS2	FAIM3	KLF9	PLOD3	GPM6B	SYNGR2	ZHX2	PLP1	CYP27A1	FKBP1A	NRP2	ZNF185	ATP6V1B2	CALU	KLF5	PLXNB3	PSAP
YAMASHITA_LIVER_CANCER_STEM_CELL_UP	http://www.broadinstitute.org/gsea/msigdb/cards/YAMASHITA_LIVER_CANCER_STEM_CELL_UP	WEE1	CSNK1E	BACE2	FZD5	SOX9	SEMA4G	PIK3C3	MAP2K2	ELF3	PRKCD	FGFR3	DUSP1	GYS2	UBD	ROBO2	MAPK13	LINGO1	GADD45A	CLDN4	IGF1	HNF4A	ARPC5L	ARHGEF15	GRB7	DKK1	MAP3K5	BAK1	CLDN1	YWHAZ	CLDN2	CDKN2A	PIK3C2G	TCF7L2	RARG	ESR1	MMP11	SEMA3C	DDR1	MERTK	MYLK	SMAD5	PLCB1	CCNB2	CYCS	PDGFRB	ITGB5
CLASPER_LYMPHATIC_VESSELS_DURING_METASTASIS_UP	http://www.broadinstitute.org/gsea/msigdb/cards/CLASPER_LYMPHATIC_VESSELS_DURING_METASTASIS_UP	PDGFB	PVRL2	LEPR	TNC	ANGPT2	TGFB3	TGFB2	EDN1	ADM	CXADR	CD200	F11R	SPRY1	THBS1	HOXB5	ESAM	UNC5B	ENG	PIM1	JUB
NADLER_OBESITY_UP	http://www.broadinstitute.org/gsea/msigdb/cards/NADLER_OBESITY_UP	FCGR2A	UCP2	CTSK	CKB	ATP6V1C1	PSAP	LGMN	CFL1	FXYD5	FBLN2	SEC13	MIF	FLNA	TPM4	CTSA	MFGE8	ALOX5AP	TPD52	LBP	LEP	NEDD8	DUSP1	PABPC1	PFN1	SERPINF1	IFI30	CSF1R	CSTB	SELPLG	TLN1	HCLS1	CTSS	CRYAB	DAD1	COL1A1	CTSD	CTSZ	CD53	MPEG1	C1QB	MT2A	CAPG	CD68	PEA15	FCER1G	GRN	LAPTM5	PLTP	LRP1	POSTN	IFI27	BASP1	PITPNA	PLD3	CTSB	MRC1	LGALS3	BGN
BOYAULT_LIVER_CANCER_SUBCLASS_G6_DN	http://www.broadinstitute.org/gsea/msigdb/cards/BOYAULT_LIVER_CANCER_SUBCLASS_G6_DN	TNS1	TNFSF10	EIF2C2	SDC4	TRIM15	SLC20A1	CMTM6	RRBP1	OSBPL9	CDH1	HES1	NUP98	LDLR	RAB27A	GATA6	RFTN1	INPP1	LSR	SYT17
REACTOME_GENERATION_OF_SECOND_MESSENGER_MOLECULES	http://www.broadinstitute.org/gsea/msigdb/cards/REACTOME_GENERATION_OF_SECOND_MESSENGER_MOLECULES	FYB	LAT	HLA-DQA1	HLA-DRB1	ITK	LCK	LCP2	NCK1	PAK1	PAK2	EVL	PLCG1	ENAH	VASP	WAS	ZAP70	CD3D	CD3E	CD3G	CD247	CD4	GRAP2
REACTOME_PHASE1_FUNCTIONALIZATION_OF_COMPOUNDS	http://www.broadinstitute.org/gsea/msigdb/cards/REACTOME_PHASE1_FUNCTIONALIZATION_OF_COMPOUNDS	CYP46A1	CYP4F8	CYP2U1	CYP2R1	ADH1C	ADH4	ADH7	CYP1A1	CYP1A2	CYP1B1	CYP3A7	CYP2A13	CYP2B6	CYP2C19	CYP2C8	CYP2C9	CYP2C18	CYP2D6	CYP2E1	CYP2F1	CYP2J2	CYP3A4	CYP3A5	CYP4A11	CYP4B1	CYP7A1	CYP8B1	CYP11A1	CYP11B1	CYP11B2	CYP17A1	CYP19A1	CYP21A2	CYP24A1	CYP26A1	CYP27A1	CYP27B1	CYP51A1	PAOX	ALDH1A1	ALDH2	FMO1	FMO2	FMO3	CYP2S1	CYP26C1	CYP4F3	MAOA	MAOB	CYP39A1	POMC	SMOX	CYP2W1	ACSS2	CYP26B1	PTGIS	PTGS1	PTGS2	CYP3A43	CYP4F12	TBXAS1	ACSS1	CYP4F2	CYP7B1
CHEBOTAEV_GR_TARGETS_UP	http://www.broadinstitute.org/gsea/msigdb/cards/CHEBOTAEV_GR_TARGETS_UP	ABCG2	GALNTL2	SLIT3	FKBP5	SPINK2	RAB11FIP5	ENPP1	NT5DC2	COL19A1	ASB7	NR3C1	ZBTB16	SULF2	IL17RB	FXYD4	FLG	PARVA	RECK	NRP1	CPEB3	ADD3	HPGD	KCTD14	SLC26A6	EDNRA	TRAK1	IFIT2	ATP1A1	DDIT4L	SCNN1G	EDNRB	LCORL	FZD1	SCRG1	MYB	DOCK5	TFAP2E	SPOCK2	BEST2	BCL2L11	NDRG2	IQGAP2	STC2	RRM2	TSPAN13	PDE9A	GNMT	TTC28	ITPR1	TNFRSF21	SEMA6A	PDGFRA	TTLL7	DNM3	TGFB3	GULP1	LAP3	TMEM140	P4HA2	CYP27A1	MGAT4A	ST6GAL1	RAMP3	MEGF6	ACOT6	OLIG1	NTRK2	TRIB2	SLC43A2	PMM1
FINETTI_BREAST_CANCERS_KINOME_BLUE	http://www.broadinstitute.org/gsea/msigdb/cards/FINETTI_BREAST_CANCERS_KINOME_BLUE	IGF1R	IKBKB	RET	NEK9	NRK	EPHA10	DCLK1	STK39	WNK4	FGFR3	ERBB4	MAP3K12	STK36	GAK	ERBB3	ULK4	BMPR1B	NEK11	STK32B	ACVR1B
LIAN_NEUTROPHIL_GRANULE_CONSTITUENTS	http://www.broadinstitute.org/gsea/msigdb/cards/LIAN_NEUTROPHIL_GRANULE_CONSTITUENTS	MMP9	CTSE	SRGN	PRG3	LCN2	CAMP	SCARB2	CYBB	ITGB2	LTF	FPR1	CPA3	CTSS	CTSG	CTSB	CTSC	MMP13	CTSD	MPO	GUSB	CTSH	MAN2C1
SMID_BREAST_CANCER_RELAPSE_IN_BONE_UP	http://www.broadinstitute.org/gsea/msigdb/cards/SMID_BREAST_CANCER_RELAPSE_IN_BONE_UP	ABAT	CITED1	NAT1	SLC19A2	SLC1A1	MLPH	GATA3	TTC12	PAH	TBC1D19	ASCL1	CEACAM5	MAST4	PSCA	TOX3	PSD3	SLC4A8	CELSR1	CAMP	MSMB	MATN3	KAZALD1	HPX	SLC39A6	BCAS1	MGAM	TSPAN1	TFF1	TFF3	SIL1	CAPN9	DUSP4	ESR1	CLGN	EVL	EPHA3	LRP1B	MB	GALNT6	ACADSB	FBP1	TFPI2	DCLK1	IL24	MUC1	INPP4B	SPDEF	PLK2	DNALI1	ANXA9	RAPGEF3	SCCPDH	RND1	CHAD	AGR2	PTPRT	CA12	CRIP1	PDE4DIP	HMGCS2	ATRNL1	CPB1	REPS2	ATHL1	GFRA1	FAM134B	SCUBE2	SLC44A4	PLA1A	SEMA3B	FAIM2	FGFR3	TIMP4	GALNT7	SYT1	LIN7A	GP2	TOM1L1	NELL2	NR2F1	SERPINA5
CHIARADONNA_NEOPLASTIC_TRANSFORMATION_KRAS_CDC25_DN	http://www.broadinstitute.org/gsea/msigdb/cards/CHIARADONNA_NEOPLASTIC_TRANSFORMATION_KRAS_CDC25_DN	PTX3	LXN	AP3S1	NID1	FOS	TMEM176A	CXCL12	LOXL1	VCAM1	LOX	LAMA4	TNC	PTGS2	STAT3	OSMR	CCDC80	C3	IL1R1	RNASE4	ADAM23	FGFR2	IL1RL1	WISP2	ZFP36L2	ZFP36	SLPI	CXCL6	VDR	MGP	EMB	DPEP1	LTBP2	MAGED1	D4S234E	CDO1	COL6A1	FAS	CYP1B1	FOXP1	CRTAP	TMEM176B	SLC12A2	MEG3	CEBPB	EIF2AK4	MAN2A1	FIGF	DDR1	PROS1	PDK4
PID_CONE_PATHWAY	http://www.broadinstitute.org/gsea/msigdb/cards/PID_CONE_PATHWAY	ARR3	GUCY2D	SLC24A2	GRK1	GNB5	RDH12	GUCY2F	PDE6C	RPE65	CNGA3	GUCA1B	RDH5	CNGB3	RGS9	GNAT2	PDE6H	GNGT2	GUCA1A	RGS9BP	LRAT	GNB3
SENGUPTA_NASOPHARYNGEAL_CARCINOMA_WITH_LMP1_DN	http://www.broadinstitute.org/gsea/msigdb/cards/SENGUPTA_NASOPHARYNGEAL_CARCINOMA_WITH_LMP1_DN	SPRR1B	CLCA2	TFCP2L1	GABRP	AMICA1	SERPINA3	RAB40B	CD109	ART3	TCL1A	CTAG2	NNMT	MMP28	RRAD	BACH2	NQO1	ANPEP	MFAP5	SPRR3	KRT4	PLP1	S100A8	SPRR1A	GC	MMP7	TF	FAM83C	ACACB	BTNL9	DNAJC6	UPK1B	SCEL	SERPINB4	NTS	CAPNS2	CLIC6	SERTAD4	RDH10	CCDC113	MTERFD3	MAP2	TPD52L1	TGFBR3	AHNAK2	FZD8	SLC6A15	DNASE1L3	MAGEA4	SUSD2	MPP7	LCN2	ABCA5	TTC18	DCBLD1	XIST	PIGR	KRT24	SERPINA1	IL13RA2	FREM2	OLFM4	PDPN	ASS1	ABI3BP	AADAC	MFAP3L	SERPINB3	MS4A1	DMKN	DYNLRB2	KRT23	GFOD1	ZBTB43	GJB2	MCOLN3	ST8SIA1	DACH1	BICD1	EFHB	ITGAL	RARRES1	ELF5	CFB	SCGB3A1	CD72	PROM1	DCX	SULT1E1	TRPM8	COL27A1	KRT7	PDK4	MAP1B	PDZK1IP1	S100A9	ACSM3	SLC26A4	HAS3	MYBL1	MAGEA11	RNF128	DOCK5	ST6GALNAC5	LAMA1	CRABP2	CWF19L2	ALPK2	PROS1	GRIN2A	DEFB1	CCL7	MAMDC2	FCRL3	TMPRSS3	GREB1	SLC4A4	ABCA12	FBXO2	NPY1R	MSLN	CXCL6	SLC6A13	ICAM4	CR2	KRT14	DNER	GDA	SLC6A14
KEGG_COMPLEMENT_AND_COAGULATION_CASCADES	http://www.broadinstitute.org/gsea/msigdb/cards/KEGG_COMPLEMENT_AND_COAGULATION_CASCADES	F2	F2R	VWF	KNG1	FGB	PLAT	SERPIND1	MBL2	F3	F5	SERPINA1	PLAUR	F7	PLAU	F10	F9	TFPI	F8	KLKB1	CR2	MASP1	C9	A2M	F12	F13A1	F11	C8A	F13B	C8G	C8B	CD59	SERPINA5	FGG	CD55	C6	C5AR1	C5	BDKRB1	C4A	BDKRB2	CFH	CFB	CPB2	CD46	PROS1	SERPINF2	PROC	FGA	SERPINE1	PLG	C2	SERPINC1	C1S	C3AR1	C3	C1QB	CFD	C1QA	C1R	C1QC	CFI	SERPING1	MASP2	THBD
CHEN_ETV5_TARGETS_SERTOLI	http://www.broadinstitute.org/gsea/msigdb/cards/CHEN_ETV5_TARGETS_SERTOLI	FCGR2A	KIAA1199	XIST	CXCL12	PLEK	FCGR2B	MMP12	CLEC7A	ANGPTL2	GCG	THBD	C1QB	GPNMB	ARSB	ARID3B	CD53	CCL7	CXCL6	CD36	IL6
PLASARI_NFIC_TARGETS_BASAL_UP	http://www.broadinstitute.org/gsea/msigdb/cards/PLASARI_NFIC_TARGETS_BASAL_UP	GZMH	KCNA5	SHROOM3	NRN1	CHODL	RGS5	GNA14	RGS4	CLCA1	FOXA1	KCNMB4	TNFRSF11B	PPP1R3C	MPPED2	NNAT	THSD4	WNT5B	COL2A1	PERP	TEX15	PAX1	SEMA4F	TINAGL1	SNCA	CLU	CACNA1G
REACTOME_LIPOPROTEIN_METABOLISM	http://www.broadinstitute.org/gsea/msigdb/cards/REACTOME_LIPOPROTEIN_METABOLISM	APOA5	ABCA1	A2M	ALB	LDLRAP1	HSPG2	APOA1	APOA2	APOB	APOC2	APOC3	APOE	LCAT	LDLR	LIPC	LPL	MTTP	P4HB	SAR1B	PLTP	SDC1	BMP1	CUBN	AMN	SCARB1	ABCG1
REACTOME_BILE_ACID_AND_BILE_SALT_METABOLISM	http://www.broadinstitute.org/gsea/msigdb/cards/REACTOME_BILE_ACID_AND_BILE_SALT_METABOLISM	ACOT8	CYP46A1	SLC27A5	SLC27A2	AKR1C4	CYP7A1	CYP8B1	CYP27A1	ALB	FABP6	AMACR	SLCO1B3	HSD17B4	CYP39A1	BAAT	SCP2	SLC10A1	SLC10A2	SLCO1A2	AKR1D1	HSD3B7	ACOX2	ABCB11	ABCC3	CH25H	CYP7B1
KOHOUTEK_CCNT1_TARGETS	http://www.broadinstitute.org/gsea/msigdb/cards/KOHOUTEK_CCNT1_TARGETS	TBX3	CRYAB	STMN3	CLDN4	S100A13	SQSTM1	PTER	ANXA5	GPX2	TINAGL1	FHL2	COL7A1	PROS1	S100A1	KRT14	CLTB	GALM	DNER	CHRNB1	HTRA1	CXCL16	AQP3	MVP	ABHD14B	TACSTD2	FAM102A	WDR45	SLC39A4	BBS2	ENPP5	BMP1	HSD3B7	KRT18	ACADVL	CCNT1	CLN3	CAPNS1	ARL4C	AHNAK2	CD68	PGC	SFN	ITGB4	BBS7
NIELSEN_LIPOSARCOMA_UP	http://www.broadinstitute.org/gsea/msigdb/cards/NIELSEN_LIPOSARCOMA_UP	STC1	GPRC5B	CLDN5	SERPINB2	POR	CLEC3B	RNASE1	TNXB	PALM	WNT2	CPZ	UAP1	DMRT2	LGMN	DLL4	APOA1	HSD11B2
REACTOME_NITRIC_OXIDE_STIMULATES_GUANYLATE_CYCLASE	http://www.broadinstitute.org/gsea/msigdb/cards/REACTOME_NITRIC_OXIDE_STIMULATES_GUANYLATE_CYCLASE	KCNMB2	MRVI1	PDE10A	KCNMB3	KCNMB4	GUCY1A2	GUCY1A3	GUCY1B3	KCNMB1	NOS1	NOS3	PDE11A	PDE1A	PDE2A	PDE3A	PDE3B	PDE6A	PDE6G	PDE9A	PDE1B	PDE6B	PRKG1	PRKG2	PDE5A
HECKER_IFNB1_TARGETS	http://www.broadinstitute.org/gsea/msigdb/cards/HECKER_IFNB1_TARGETS	CMTM5	PARP9	C3AR1	TCL1A	PROS1	JUP	OASL	CYP4F3	RTP4	IFI35	CABP5	PDZK1IP1	MMP25	MGAM	EGR2	RSAD2	MX1	OAS3	GZMB	ITGA2B	SAMD9L	TNFAIP6	MYL9	CHI3L1	XAF1	SIGLEC1	KCNJ15	GP9	LGALS3BP	ISG15	CCL2	KLRD1	DDX58	EGR1	OAS2	FFAR2	FCER1A	IFI44L	CMTM2	G0S2	LY6E	CCL8	EPSTI1	HERC6	STAT1	SH3BGRL2	IRF7	DTX3L	C1QB	C1QC	LAP3	CD163	CXCL10	EIF2AK2	IFI27	LAMP3	CLU	PLSCR1	PARP12	IFIT3	MMP9	IFI44	PNPT1	IFIT1	C1QA	ARG1	TREML1	SERPING1	ZBP1	TMEM140	IFIT2	SPON2
CORRE_MULTIPLE_MYELOMA_DN	http://www.broadinstitute.org/gsea/msigdb/cards/CORRE_MULTIPLE_MYELOMA_DN	INSIG1	LIN7A	TGFBR1	COL11A1	NEK2	PRKRIP1	BLVRA	COLEC12	HS3ST3B1	LRIG3	GAS1	SETBP1	LAPTM5	CXCL12	SULF2	KIF21A	RPL39L	TMEM119	TRIM59	SELENBP1	NPR3	IMPA2	SLC1A3	HOXA10	OLFML3	PRRT2	FZD1	WISP1	CDCA5	CNKSR3	FAM46B	CH25H	PENK	MAF	TNFRSF19	ZADH2	IGF1	LAMA2	TCEA3	ALDH7A1	ZFP36L2	FOS	FBLN1	MEOX2	HOXA9	CEBPD	RBP4	BARD1	CADPS2	MAMDC2	EYA2	ACAN	PLCL1	FBXO6	MME
REN_ALVEOLAR_RHABDOMYOSARCOMA_UP	http://www.broadinstitute.org/gsea/msigdb/cards/REN_ALVEOLAR_RHABDOMYOSARCOMA_UP	CHRND	TGIF2	ALPK3	COBL	GNAS	RASSF4	IGSF3	CASQ2	NHLH1	FGFR4	PKIA	TSPAN12	ZFP106	RPL31	HEY1	SEMA6A	RAPSN	SIX1	TFAP2B	SIRT2	TNNI1	MYCL1	POPDC3	DIO2	SYNE2	AGPAT5	CDH15	ZNF238	NES	EYA1	POU4F1	ITM2A	EYA2	PPP1R16B	CHD7	KCNN3	POGZ	MYCN	CNR1	MYOD1	MEOX1	NCOA1	FOXN3	BIN1	PKP4	ATP2A1	MYLPF	RTN2	NDRG2	ENO3	TNNI2	NCAM1	TPPP3	ERBB3	CEBPA	PIPOX	CACNA2D2	SLC24A3	SCN3B	RNGTT	TNNT2	SYNPO2L	NCALD	RRAGD	DES	ZNF536	PCDH17	RYR1	TNNT3	PCMTD2	NRCAM	CYFIP2	PTBP2	ATP2A3	DMPK	SGCA	SOX11	DCX	MAB21L1	MYOG	PDE2A	TNNC1	JAG2	CLCN5	PLXNC1	SPINT2	TUBB2B	CHRNB1	TMOD1	VWF	ASXL2	CDKN1C	FGF9	RBM38
REACTOME_FORMATION_OF_FIBRIN_CLOT_CLOTTING_CASCADE	http://www.broadinstitute.org/gsea/msigdb/cards/REACTOME_FORMATION_OF_FIBRIN_CLOT_CLOTTING_CASCADE	A2M	F2	F3	F5	F7	F8	F9	F10	F11	F12	F13A1	F13B	FGA	FGB	FGG	GP1BA	GP1BB	GP5	GP9	KLKB1	KNG1	SERPINC1	PF4	PRCP	PROC	PROS1	TFPI	THBD	C1QBP	SERPING1	VWF
BEGUM_TARGETS_OF_PAX3_FOXO1_FUSION_DN	http://www.broadinstitute.org/gsea/msigdb/cards/BEGUM_TARGETS_OF_PAX3_FOXO1_FUSION_DN	TNFRSF12A	SH3BP4	KIT	ITGA3	STEAP3	KCNG1	IL11	CPEB1	LBH	PDLIM4	CARD10	F2RL1	MAFB	DKK3	VDR	ID1	MYC	EPHA2	COL5A1	EPHB2	GCNT1	TNC	BMP1	SMAD9	BCL2L1	AJAP1	JAG2	SEMA3B	DGKD	BMP4	SERPINE1	THBS2	TIMP3	CFD	VEGFA	BIN1	TPD52L1	ITGB4	WNT11	KLF10	CD70	GADD45B	SOX9	FLNB
WEBER_METHYLATED_ICP_IN_FIBROBLAST	http://www.broadinstitute.org/gsea/msigdb/cards/WEBER_METHYLATED_ICP_IN_FIBROBLAST	ADAM18	PRSS21	ACTL7B	PPP3R2	ADAM2	PRAME	TSSK2	RNF17	PRM2	CTCFL	HIST1H1T	HIST1H2BA	DDX4	TDRD1	PDHA2	LDHC	TEX12	ANKRD7	HORMAD1
ICHIBA_GRAFT_VERSUS_HOST_DISEASE_D7_DN	http://www.broadinstitute.org/gsea/msigdb/cards/ICHIBA_GRAFT_VERSUS_HOST_DISEASE_D7_DN	LIPC	CDC5L	SNX27	UCK1	ELOVL6	G6PC	HSD17B2	PKLR	CRYL1	DIO1	SERPINA6	RPL22	ELOVL2	ME1	PRLR	PAPSS2	ALAS2	SULT4A1	POM121	C8G	HES6	SLC25A10	ACTL7B	CYP4A11	GHR	LIFR	NXN	HMGCS2	SLC26A1	SC5DL	PRM3	OSBPL5	PROM1	ODZ3	RELN	TMED8	LPHN1	NRP1
HASLINGER_B_CLL_WITH_MUTATED_VH_GENES	http://www.broadinstitute.org/gsea/msigdb/cards/HASLINGER_B_CLL_WITH_MUTATED_VH_GENES	TCF7	WSB2	LPL	NRIP1	DMD	P2RX1	TLE1	IL10RA	ZBTB20	MAL	COBLL1	PCSK7	KLK2	SORL1	PCDH9	LDOC1
REACTOME_CELL_CELL_JUNCTION_ORGANIZATION	http://www.broadinstitute.org/gsea/msigdb/cards/REACTOME_CELL_CELL_JUNCTION_ORGANIZATION	CDH2	CDH3	CDH4	CDH5	CDH6	CDH7	CDH8	CDH9	CDH10	CDH11	CDH12	CDH13	CDH15	CDH18	INADL	CLDN16	CLDN4	CLDN3	CLDN7	CLDN19	CTNNA1	CTNNB1	CTNND1	CLDN14	CADM1	CLDN15	CADM2	PVRL3	CLDN17	JUP	CLDN20	CLDN11	F11R	PARD6A	CLDN18	CLDN22	PRKCI	PARD3	PVR	PVRL1	PVRL2	MPP5	CDH24	CLDN5	PVRL4	PARD6G	PARD6B	CLDN12	CLDN10	CLDN8	CLDN6	CLDN2	CLDN1	CLDN9	CRB3	CDH1
BAUS_TFF2_TARGETS_UP	http://www.broadinstitute.org/gsea/msigdb/cards/BAUS_TFF2_TARGETS_UP	ITLN1	GLO1	LTB	TAP1	MS4A1	APOC2	ABCG2	ZEB1	ADA	TFF3	DPEP1	GNB1	KDELR2	BCAT2	GGT1	OGFR	IFIT1	PSMB9	RBP2	APOA4	PTPN22	DGKA	ZG16	CRIP1	SLC2A2	PSMB8	SAMHD1	GUCA2B	IRF7
CHIBA_RESPONSE_TO_TSA_UP	http://www.broadinstitute.org/gsea/msigdb/cards/CHIBA_RESPONSE_TO_TSA_UP	TIMP2	NGFR	FOS	KRT19	CDKN2C	KRT14	EFNB3	ARHGDIB	LUM	CD36	BSG	FOSB	APRT	FBN2	IGFBP2	BMP6	BAD	ANK1	COL1A2	ITGA3	RING1	PLA2G6	SOD3	VTN	ITGA7	TRIP6	KRT7	MMP19	VEGFC	BMP4	PECAM1	SIVA1	CD8B	PDGFRB	QSOX1	MMP13	TGFB1	GLRX	TIMP3	CTGF	JUNB	FASTK	CASP9	CAV2	HLA-A	RHOG	JUP	CD9	HBEGF	TP53I11	MMP11
WOO_LIVER_CANCER_RECURRENCE_DN	http://www.broadinstitute.org/gsea/msigdb/cards/WOO_LIVER_CANCER_RECURRENCE_DN	ACSL5	SARDH	FMO4	MASP2	DCXR	APOC4	HPD	QDPR	CSAD	G6PC	CA5A	CYB5A	PAH	CYP4F2	SUOX	SLC2A2	ACY1	MTTP	POR	ACAA1	CYP2C9	PPAP2B	GLUL	APOL6	SLC2A9	GCDH	PCK2	PC	HNF4A	PCTP	ACADSB	PCYT2	GPT	PEMT	APOC3	SULT1B1	ADH5	CYP2E1	ACOX2	HGD	HSD17B4	CYP4F12	EPHX1	AASS	TTPA	BPHL	CAT	CRAT	MAT1A	CYP27A1	CYP4F3	ALDH3A2	LDLR	CRYL1	GOT2	CPS1	CYP2J2	SERPING1	PPARA	SULT2A1	SLC35A2	DAO	PIPOX	PAOX	CYP3A43	GLUD1	EPHX2	ECHS1	ALAS1	NHEJ1	CA14	ALDH1L1	SLC25A15
REACTOME_CGMP_EFFECTS	http://www.broadinstitute.org/gsea/msigdb/cards/REACTOME_CGMP_EFFECTS	KCNMB2	MRVI1	PDE10A	KCNMB3	KCNMB4	KCNMB1	PDE11A	PDE1A	PDE2A	PDE3A	PDE3B	PDE6A	PDE6G	PDE9A	PDE1B	PDE6B	PRKG1	PRKG2	PDE5A
HUANG_FOXA2_TARGETS_DN	http://www.broadinstitute.org/gsea/msigdb/cards/HUANG_FOXA2_TARGETS_DN	COL13A1	ATP2B4	KRT81	CXCL2	LOXL2	GALNT6	LEPR	PLAT	TGM2	SPP1	SSBP2	GAS2L1	STEAP3	CEACAM1	ACOX2	TGFBI	SCEL	CTSB	ST6GAL1	CLIC3	SMAD6	CD44	PROS1	TNC	SRPX	COL6A1	ITGB4	CFI	PLAUR	CDKN1A	SPARC	CDH3	CRIP2	IGFBP6	S100A4
GARCIA_TARGETS_OF_FLI1_AND_DAX1_UP	http://www.broadinstitute.org/gsea/msigdb/cards/GARCIA_TARGETS_OF_FLI1_AND_DAX1_UP	LMBR1L	SYNGR1	PBXIP1	DPY19L2	RASA4	IFT140	SNX14	MYO6	STIM1	HMGCL	ITFG3	RFNG	KCNMB4	CIRBP	CUL7	MAP3K1	FNDC4	PGAP1	HLA-E	SLC26A11	INPPL1	COL25A1	ARID5B	LRP10	NEIL1	SEMA6A	ZFP90	SVIL	DFNB59	PTGES3	AGXT2L2	FKBP14	ADCK5	CPT1B	KDELR3	LGALS1	ZNF217	KLHDC8B	GNPTG	UBE2L6	STAT2	IGFBP5	ATP7B	ANKRA2	WDR19
KEGG_ARACHIDONIC_ACID_METABOLISM	http://www.broadinstitute.org/gsea/msigdb/cards/KEGG_ARACHIDONIC_ACID_METABOLISM	EPHX2	CYP2E1	ALOX5	CYP4A11	CYP2J2	GGT1	PLA2G3	AKR1C3	PTGIS	ALOX12B	CYP4F2	CYP2C18	PTGES2	ALOX15B	ALOX15	PLA2G6	PLA2G2E	PLA2G10	PLA2G2A	PLA2G4A	PLA2G5	PTGS2	PLA2G12B	PTGS1	PLA2G4B	PLA2G2F	ALOX12	CYP2C9	GPX7	GPX6	CYP2C19	CYP2C8	CBR1	CYP2B6	CBR3	CYP2U1	PLA2G1B	LTA4H	PTGES	GPX5	GPX1	CYP4A22	GPX2	GPX3	GPX4	CYP4F3	PLA2G4E	LTC4S	GGT6	PTGDS	PLA2G2D	PLA2G12A	TBXAS1
COWLING_MYCN_TARGETS	http://www.broadinstitute.org/gsea/msigdb/cards/COWLING_MYCN_TARGETS	LBH	CPXM2	GALNT9	TK2	COL11A1	NLRX1	STMN2	SLC16A2	RND2	COX7A1	ALPK2	TAGLN	B4GALT4	BMPER	MYL9	TUBB2A	SAMD9L	AP1S3	PBX3	HSPB2	APH1B	FBLN5	DDAH2	COPZ2	GREM1	CPEB1	PVALB	SPP1	SHOX2	IGFBP5	DSEL	MMP10	GRIA3	MMP3	MFGE8	CNN1	CRYAB
DELPUECH_FOXO3_TARGETS_UP	http://www.broadinstitute.org/gsea/msigdb/cards/DELPUECH_FOXO3_TARGETS_UP	TIMP2	MAP3K5	MARCKSL1	EDN1	S100A13	CDC42EP2	CYR61	CD59	TNFAIP8	EMP1	KLK10	GTF2I	SEMA3C	CLU	CLDN4	HPGD	RERE	CCNG2	PIK3IP1	GRB7	NEDD4L	DUSP5	SPAG1	KLF5	TNFRSF21	ABCC5	MXI1	PLCG2	HSPA1L	SLC31A2	IGF1R	TMEM59	CAV1	ERBB3	CORO1A	CD55	SMPDL3A	SERPINB8	BCL6	WDR45	IGFBP6	KIF3C	PDZK1IP1	AKR1C2	CD9	UBE2H	DUSP6	GM2A	SAT1	PHLDA2	GSN	MVP	PIK3CA	MAX	DAPK1	CTSB	TGFA	LGR5	TST	GNB5	PLAUR	MXD1	CDC14A
TSENG_ADIPOGENIC_POTENTIAL_UP	http://www.broadinstitute.org/gsea/msigdb/cards/TSENG_ADIPOGENIC_POTENTIAL_UP	TCF7	TRIB3	RHOU	CRABP2	WISP1	GLRB	BPGM	CDKN2B	MAPK12	DLK1	COL7A1	DBNL	UCK2	PTPRF	BMP6	DDX47	NNAT	PRSS23	CH25H	CARS	WNT10A	ADORA2B	EFNB2	MGP	MTHFD2	NDN	FHL1	LOC284023	GJB3
ZHAN_V1_LATE_DIFFERENTIATION_GENES_UP	http://www.broadinstitute.org/gsea/msigdb/cards/ZHAN_V1_LATE_DIFFERENTIATION_GENES_UP	NUCB2	ITGA6	HSD17B8	BIRC3	ATP6V1B2	CST3	MARCKS	TIMP2	CXCL12	FUCA1	GPX1	APLP2	RALY	CAT	B4GALT1	FCGRT	KIAA0513	NAGLU	SEPP1	PPBP	SPINT2	TCN2	PRCP	AMPD3	TNFAIP3	IFNGR2	S100A4	PF4	CXCR4	RB1	TIAM1
MCDOWELL_ACUTE_LUNG_INJURY_DN	http://www.broadinstitute.org/gsea/msigdb/cards/MCDOWELL_ACUTE_LUNG_INJURY_DN	ANTXR1	FASN	RSU1	RBP1	SCGB3A2	CDKL2	C5	CD97	HEY1	CYP2F1	CAV1	BMP2K	SLC9A3R2	NRP1	HLA-DRB1	THBS3	APLN	PON1	FGF1	DPP4	ZBP1	MEOX2	HLA-DQA1	CDH13	TP53BP2	FHL1	TIMM17A	LLGL2	EPB41L3	MAPT	MRPS18B	LTBP4	ACVRL1	PDE4DIP	CHST2	ADH1C	SFTPC	NFIX	CXCL12	ABCG1	ALAS1	OGT	TNFRSF19	PEX16	ICAM2	CYP2B6
REACTOME_A_TETRASACCHARIDE_LINKER_SEQUENCE_IS_REQUIRED_FOR_GAG_SYNTHESIS	http://www.broadinstitute.org/gsea/msigdb/cards/REACTOME_A_TETRASACCHARIDE_LINKER_SEQUENCE_IS_REQUIRED_FOR_GAG_SYNTHESIS	GPC6	B4GALT7	B3GALT6	B3GAT2	VCAN	NCAN	CSPG4	DCN	GPC2	GPC4	GPC5	B3GAT3	B3GAT1	GPC3	GPC1	HSPG2	AGRN	BGN	SDC1	BCAN	SDC2	SDC4	SDC3
BERNARD_PPAPDC1B_TARGETS_DN	http://www.broadinstitute.org/gsea/msigdb/cards/BERNARD_PPAPDC1B_TARGETS_DN	TMCC1	CRIM1	GSTM4	PPAPDC1B	HIP1	ITGAL	STC2	NAV1	THBS1	FGFR2	SERPINA1	GPR153	RARA	MXI1	TBC1D2	ACOT6	IGFBP5	IL6ST	DPY19L3	PRLR	SPRED2	SUSD4	STC1	KCNK5	PRR7	ZNF703	SCAMP1	CISH	ADD3	SH3BP2	ZMIZ1	MAPKAPK3	SH3BGRL2	RAP1GAP	HDAC4	AP3M2	TFF3	GLDC	IFT122	SYT13	RHOF	PLCE1	NSF	GATAD2A	PTPRG	CALM1	HSD17B1
LUI_THYROID_CANCER_CLUSTER_2	http://www.broadinstitute.org/gsea/msigdb/cards/LUI_THYROID_CANCER_CLUSTER_2	ELMO1	BNIP3L	ACAA1	RAPGEF3	ITPR1	PPARG	PPIL2	TPM2	HIC2	SCNN1A	PPP1R13B	SORD	WFS1	SLC16A3	ACADVL	MFAP3L	ABCC3	VAPB	FBP1	ID1	TP53I11	BAI2	GABBR2	RDH11	NID2	CRELD1	SLC7A8	CNR1	EPB41L3	PATZ1	TULP3	ATP10B	WWC1	TOB2	SYNE1	BASP1
VALK_AML_CLUSTER_8	http://www.broadinstitute.org/gsea/msigdb/cards/VALK_AML_CLUSTER_8	GYPA	TMEM158	TSPAN5	SELENBP1	ABCG2	OSBP2	TRAK2	ANK1	SNCA	FECH	TAL1	CDC42BPA	SLC6A8	BCAM	OPTN	MOSPD1	MXI1	ARHGEF12	TNS1	PBX1	RHCE	CDH1
ZHAN_MULTIPLE_MYELOMA_CD1_DN	http://www.broadinstitute.org/gsea/msigdb/cards/ZHAN_MULTIPLE_MYELOMA_CD1_DN	CCDC125	LAX1	CNTN4	GATM	UNC93B1	CD59	FAM63B	FUT8	CPEB4	ITPR3	CMTM4	TNS3	SMURF1	GRAMD3	BCL2L1	HES1	ABHD6	STARD5	RAB3IP	DOK3	ATP6AP1	TRAM2	ECHDC2	ST6GAL1	CPNE5	PRKCD	CXXC5	RAB3B	UGCG	SPINT1	ADAM19	CD46	PRKD3	UCP2	SCAMP5	F11R
KAAB_FAILED_HEART_ATRIUM_UP	http://www.broadinstitute.org/gsea/msigdb/cards/KAAB_FAILED_HEART_ATRIUM_UP	PTRF	PFKFB3	ATP6V0A1	BTBD2	TOB2	FGFR1	APOM	MMP15	NCDN	BRD3	LYZL6	ARID1A	CYP3A5	MADCAM1	ATXN7L1	EPHA5	NPPB	PURA	KLHDC3	HES2	FKBP8	TNNT1	EFNA2	MAP3K11	MKNK2	FGA	FBLN1	SPIB	TYR	PPP5C	GAK	TRIO
KIM_BIPOLAR_DISORDER_OLIGODENDROCYTE_DENSITY_CORR_DN	http://www.broadinstitute.org/gsea/msigdb/cards/KIM_BIPOLAR_DISORDER_OLIGODENDROCYTE_DENSITY_CORR_DN	ALPK3	CSRP3	SERPINE1	CYP2C18	MSC	PRSS8	COL8A1	CCIN	TNF	PMM2	DBH	MSH5	SCEL	LFNG	ALDH3B2	TRPV6	GPR39	WNT11	ESR1	MAFK	PAX7	KISS1	CRHR2	EFNA5	PFKFB4	GPR18	SLC7A2	CDKL1	SLC5A2	UPK3A	ICOS	SLC22A13	CDSN	FGA	LHB	HRK	HIST1H1A	CAMP	CDX1	CCL7	EPHA2	MMP11	LHCGR	TOP2A	CDX2	APOC3	CCL1	HSD11B2	IL1RAP	GRAP2	XRCC3	IL3	CYP2A13	PITX3	RAPGEF3	B3GALT5	SBNO2	HOXC5	S100A8	LTA	GABRA3	FUT7	MME	FSHR	PYY	PMCH	CRISP3	FBP2	BMP4	SULT2B1	CGA	CADM4	PLA2G1B	CRYBB3	DTX2	REN	IL5	CD72
VART_KSHV_INFECTION_ANGIOGENIC_MARKERS_DN	http://www.broadinstitute.org/gsea/msigdb/cards/VART_KSHV_INFECTION_ANGIOGENIC_MARKERS_DN	WNT5B	ANGPTL1	ANGPTL3	IFNG	DIXDC1	PTEN	NOTCH3	RHOB	NOTCH2	COL4A3	FGFR2	EREG	FZD3	FRS2	SFRP1	EPHA7	FGFR1	ANGPTL4	ANPEP	MDK	DVL3	CD36	LECT1	BTG1	PDGFC	DLL3	SFRP5	STAB1	EPHB4	EPHA5	HGF	EPHB6	FZD1	EPHA2	CALR	FLT4	LPXN	TGFB2	ERBB2	FRZB	VEGFA	LEP	EPHB2	THBS1	TIMP3	LAMA5	EPHA3	MMP19	NPR1	BAI1	PHEX	FGFR3	TMPRSS6	DVL2	EPHA10	TNFSF15	GRB14	TGFA	CEACAM1	KLK3	FGFR4	HEY2	PLXDC1	ATG9B	HAND2	DDI1	FGF2	ITGB3	IGF1	ID1	FZD10	OSM	WNT7B	NPPB	PDGFRA	SLC19A1	DVL1	F2RL1	FZD2	EPAS1	NOTCH1	CSF3	EFNA5	EPHA8	HEYL	PLG	CXCL2	FZD8	STAB2	PROK2	TIE1	CTGF	CHGA	EGF	VEGFB	MMP2	EPHA1	F2	CCL2	RAMP2	TGFB1	FZD7	CDH5	FZD5	PTN	PRSS23	NRP2	FRS3	WNT2B	ANGPT1	WNT7A	SERPINB5	PTGS1	IL17F	ID3	CFH	ANG	WNT10A	RAMP1	PDGFRB	AGGF1	TNFRSF12A	EPHA4	NUDT6	EPHB3	F7	FGF6	DLL1	HSPB2
HUMMERICH_MALIGNANT_SKIN_TUMOR_DN	http://www.broadinstitute.org/gsea/msigdb/cards/HUMMERICH_MALIGNANT_SKIN_TUMOR_DN	COX6A2	MYH2	CFD	TNNC2	SCAND1	SNX7	CKM	CA3	TNNI2	CCL27	PCDH12	TNNT3	ALB	PLXNB2	AFF1	MYH8	ATP2A1
CUI_TCF21_TARGETS_UP	http://www.broadinstitute.org/gsea/msigdb/cards/CUI_TCF21_TARGETS_UP	MEG3	SOX11	CFH	VCAN	COL6A2	HMMR	COL8A2	IGFBP2	EMID1	LBP	PTN	CDH6	LHFPL2	LUM	PENK	CADM1	DCN	ISLR	CLDN9	SERPINF1	MDK	HOMER2	FAP	STARD10	RBP1	CDKN1B	NCAM1	CLDN6	COL6A1	CYP7B1	EPHA4	COL3A1	PHGDH	CCND2	HDAC11
REACTOME_POTASSIUM_CHANNELS	http://www.broadinstitute.org/gsea/msigdb/cards/REACTOME_POTASSIUM_CHANNELS	HCN4	ABCC9	KCNK7	KCNMB2	KCNH8	KCNV2	KCNG3	KCNH4	KCNH3	GABBR1	KCNG2	KCNV1	KCNMB3	KCNH5	KCNMB4	GNB1	GNB2	GNB3	GNG3	GNG4	GNG5	GNG7	GNG10	GNGT1	GNGT2	KCNK18	HCN1	KCNA1	KCNA2	KCNA3	KCNA4	KCNA5	KCNA6	KCNA7	KCNA10	KCNB1	KCNC1	KCNC2	KCNC3	KCNC4	KCND1	KCND2	KCND3	KCNF1	KCNG1	KCNH1	KCNH2	KCNJ1	KCNJ2	KCNJ3	KCNJ4	KCNJ5	KCNJ6	KCNJ8	KCNJ9	KCNJ10	KCNJ11	KCNJ12	KCNJ14	KCNJ15	KCNJ16	KCNK1	KCNK2	KCNK3	KCNMB1	KCNN1	KCNN2	KCNN3	KCNN4	KCNQ1	KCNQ2	KCNQ3	KCNS1	KCNS2	KCNS3	KCNK4	KCNK9	KCNK10	GNG2	GNG12	KCNQ5	KCNK13	HCN3	HCN2	ABCC8	KCNAB1	KCNH6	KCNK16	KCNAB2	KCNH7	KCNQ4	KCNAB3	KCNG4	KCNB2	GNG8	KCNK6	GABBR2
HUMMERICH_BENIGN_SKIN_TUMOR_UP	http://www.broadinstitute.org/gsea/msigdb/cards/HUMMERICH_BENIGN_SKIN_TUMOR_UP	KRT13	ZNF205	FAM57A	KLK9	GSTO1	KRT16	USP25	RHOG	S100A9	TGM3	S100A8	GLRX	SLPI	GSTA4	SERPIND1
LIU_IL13_MEMORY_MODEL_UP	http://www.broadinstitute.org/gsea/msigdb/cards/LIU_IL13_MEMORY_MODEL_UP	CCL8	PFKFB4	MAP3K11	RAB4B	MUC5B	MAP2K2	ARRB1	CDC42	SPRY4	CCL26	MAPK8IP1	CCL27	MAP4K1	IL17RD	MAP3K10	MKNK1	UNC119
YAO_TEMPORAL_RESPONSE_TO_PROGESTERONE_CLUSTER_1	http://www.broadinstitute.org/gsea/msigdb/cards/YAO_TEMPORAL_RESPONSE_TO_PROGESTERONE_CLUSTER_1	WNK1	ALDH1A1	SPSB1	ID3	TNXB	ITPR2	FAM20C	DDIT3	MTCP1	LRP6	ENTPD5	KRT7	KLF9	TENC1	GADD45B	TFCP2L1	IRS2	TROVE2	GADD45G	IGF1R	MAP3K8	ZNF187	PEG3	NAPSA	TCF25	NBL1	CEBPB	NDRG1	ACSS1	IGFBP3	DDX6	XIST	AKAP8L	DUSP1	CITED2	INMT	TGFBI	CHD8	BCL6	MITF	TXNIP	ADAMDEC1	LTBP1	NOV	MSC	MCM5	AMPD3	GDPD3	XRN1	PER2	PDK4	FOXO3	BCL2L11	SAT1	DDX17	CFHR1	MYCN	HSPA2	LEPR	NR4A1	KCNK2	BMP4	MYH7	CXCL14	NET1
RICKMAN_HEAD_AND_NECK_CANCER_F	http://www.broadinstitute.org/gsea/msigdb/cards/RICKMAN_HEAD_AND_NECK_CANCER_F	TNNI1	ACTA1	DCLK1	ANK2	HSPB3	IGF1	CSRP3	NEB	DDIT4L	DES	MYLPF	MYBPC2	SMPX	PKIA	CHRDL1	SLN	PLA2G2A	TTN	CMYA5	MYH1	ACTC1	APOD	MYBPC1	KBTBD10	MYH2	PTGIS	FHL1	SYNPO2	TNNI2	CKM	TNNC2	CASQ2	ZFPM2	PDK4	MYOT	THBS4	CHGB	MB	MYL2	ABCA8	MYL1	KLHDC7B	ENO3	CYP1B1	TNNC1	NEXN	TPM1	EEF1A2	MUSTN1	TPM2	ACTN2	TPM3
PEDERSEN_METASTASIS_BY_ERBB2_ISOFORM_6	http://www.broadinstitute.org/gsea/msigdb/cards/PEDERSEN_METASTASIS_BY_ERBB2_ISOFORM_6	MGP	GSTM3	AMIGO2	ITGB2	MCTP1	TAF1A	UGT2B28	LOXL1	PROM2	FAM5B	RAB27B	SACS	SOCS2	CAMK2N1	GDPD1	AOX1	KMO	CCDC68	GUCY1B3	SERPINA3	RBM24	IL2RB	SYTL4	RNF32	SLITRK6	PDK4	FAM83B
TOMLINS_PROSTATE_CANCER_DN	http://www.broadinstitute.org/gsea/msigdb/cards/TOMLINS_PROSTATE_CANCER_DN	DST	PTRF	LPIN1	MEIS1	SGCE	GSN	GAS1	ZNF516	GATM	PPP1R12B	TGFB1I1	SPG20	LGALS3	TACC1	BTG3	SEC23A	DAAM2	TPM2	PCP4	MYLK	SMTN	AKAP12	ST5	SCRN1	SVIL	ATP2B4	CLU	CNN1	MEIS2	CALM1	PMP22	CYLD	VCL	FHL1	RBPMS	LAMA4	ITGB4
RUAN_RESPONSE_TO_TNF_TROGLITAZONE_UP	http://www.broadinstitute.org/gsea/msigdb/cards/RUAN_RESPONSE_TO_TNF_TROGLITAZONE_UP	ABCA1	TAP2	LTC4S	PCK1	CIDEC	CP	IFNGR1	LIPE	ACOX1	STAT1	COL15A1	HIPK3	F11R	SERPINA3	SOD2
BARRIER_CANCER_RELAPSE_NORMAL_SAMPLE_DN	http://www.broadinstitute.org/gsea/msigdb/cards/BARRIER_CANCER_RELAPSE_NORMAL_SAMPLE_DN	ALG13	ZFP36L1	CDK10	BCR	NELF	NFE2L1	PPP1R15A	SUPT5H	TCIRG1	TLE6	JUN	HSPA1A	PSD4	INTS1	KIAA0195	SPG7	ATG4B	LAMP1	TYK2	TBC1D2B	GNB1L	RHOT2	CSNK1G2	STK25	VPS37C	CPSF1	SPTAN1
LEI_HOXC8_TARGETS_DN	http://www.broadinstitute.org/gsea/msigdb/cards/LEI_HOXC8_TARGETS_DN	ASS1	ANKRD1	ADAM19	FAM43A	NCAM1	ACTA2	ELMO1	TAGLN	GREM2	PLAGL1	CNN1	NQO1	CXCL10	SPP1	GAS1	KRT19	SERPINF1
TSENG_ADIPOGENIC_POTENTIAL_DN	http://www.broadinstitute.org/gsea/msigdb/cards/TSENG_ADIPOGENIC_POTENTIAL_DN	CMBL	PAX3	SMS	ENPP1	PHKA2	ADAM23	CST3	COL6A3	SIX1	ITIH2	CAPN6	EBF3	TGFBI	SPARCL1	SNAI2	COL6A1	PPAP2B	COL4A2	HSBP1	GAS2	EPHB6	IL6ST	GJA1	B3GALNT1	DKK3	THBD	GHITM	ART3	AOC3	FABP4	SESN1	PPL	TSPAN6	FMO1	TSC22D1	GSTT1	RAB9A	POPDC3	NMB	RAMP2	NRP1	CDKN2C	IL1R1	SFRP2
GHANDHI_DIRECT_IRRADIATION_DN	http://www.broadinstitute.org/gsea/msigdb/cards/GHANDHI_DIRECT_IRRADIATION_DN	MDFI	PER1	HOXB3	BCL11A	IRF1	EVI5L	FZD4	PRDM6	PTK7	MRPS6	MN1	FAM50B	NR3C2	CNKSR3	PLEKHA6	OPRL1	MIDN	NFE2	OLFML2B	G6PD	TOX	FAM5C	RGMA	PBX2
MIKKELSEN_MCV6_LCP_WITH_H3K27ME3	http://www.broadinstitute.org/gsea/msigdb/cards/MIKKELSEN_MCV6_LCP_WITH_H3K27ME3	MYL2	TMPRSS13	CYP17A1	TG	SOST	TRPM2	TAS2R40	RETN	PPY	CORO6	CAMK1G	TM4SF5	GZMA	BLNK	MLC1	SLC6A13	MMEL1	LYZL6	C1QC	MRGPRG
EBAUER_MYOGENIC_TARGETS_OF_PAX3_FOXO1_FUSION	http://www.broadinstitute.org/gsea/msigdb/cards/EBAUER_MYOGENIC_TARGETS_OF_PAX3_FOXO1_FUSION	HBEGF	ABLIM3	BIN1	COL6A3	TNNC1	MYO10	SMPX	MYL6B	PDLIM5	TNNC2	LDB3	SGCD	UTRN	PDLIM7	MYL4	MYL1	CXCL10	SYNGR2	PALMD	NEBL	MEF2C	DTX3	MYH1	TNNI1	MYOM1	MYH8	TNNI2	TPM1	MYBPC1	TAGLN	TNNT3	FHL1	SGCG	MTSS1	CTF1	MYBPH	CRYAB	MEF2D	DES	MYLPF	ACTA2	CASQ2	MYBPC2	BCAN	MYH3	MRAS	ITGB1BP2	AEBP1	MACF1
URS_ADIPOCYTE_DIFFERENTIATION_DN	http://www.broadinstitute.org/gsea/msigdb/cards/URS_ADIPOCYTE_DIFFERENTIATION_DN	AGTRAP	E2F4	LUM	COL3A1	ZNF169	PTPRN	FN1	LRP5	PPARD	ROM1	NUMA1	THBS2	LOXL1	CD37	COL6A3	LRP3	MMP9	DCN	OSGIN1	COL4A2	SPARC	LOX	ADORA1	PPP2R1A	CEBPA	SNN	PTGDS
LEE_INTRATHYMIC_T_PROGENITOR	http://www.broadinstitute.org/gsea/msigdb/cards/LEE_INTRATHYMIC_T_PROGENITOR	ETS2	CDK6	IGJ	HIVEP3	HOXA9	FXYD2	GUCY1B3	MEST	GUCY1A3	RIMS3	CEP70	RRAS2	GPR56	NDN	TLR7	RAB13	SKAP2	TNFSF4
MASRI_RESISTANCE_TO_TAMOXIFEN_AND_AROMATASE_INHIBITORS_UP	http://www.broadinstitute.org/gsea/msigdb/cards/MASRI_RESISTANCE_TO_TAMOXIFEN_AND_AROMATASE_INHIBITORS_UP	GREB1	TFF1	MYBL1	NPY1R	PGR	ELOVL2	ATRNL1	FHL1	KLK11	SULF1	RMST	AREG	AGR2	MGP	PDZK1	GJA1	CYP26B1	DMD	ABCA12
GAUSSMANN_MLL_AF4_FUSION_TARGETS_E_UP	http://www.broadinstitute.org/gsea/msigdb/cards/GAUSSMANN_MLL_AF4_FUSION_TARGETS_E_UP	BVES	CDH3	TINAGL1	L1CAM	MYO1B	FOXRED2	FABP3	GRB14	GPR64	TGFBI	KCTD12	CD34	HEY1	ISLR	ABCA1	GNRHR	IL7	ADM	PDE10A	ASPN	RASL11A	OCIAD2	RAB40B	KIAA1199	PLB1	ID4	COLEC12	IL13RA1	SEMA3B	CYP7B1	CCL5	SVEP1	FLRT3	MAN1C1	MARCH3	PDGFRL	ENPP1	SULF1	PTN	EGR3	GAS2	FOS	HDAC9	LMCD1	CTBS	HAS2	ASB5	SFRP2	NPNT	YIPF5	SLC1A6	SFRP1	PROCR	CP	CLU	ATP1B1	GCA	GAL3ST4	NTN1	EPHA1	CRIP1	KCNF1	POSTN	CDH11	CTHRC1	C1S	CRYAB	TBX20	CLEC11A	S100A10	SORBS2	GLRX	IFIT1	PMAIP1	SLC38A4	CD97	INTS12	PDGFRA	SORCS2	SLC5A7	PPIG
AMBROSINI_FLAVOPIRIDOL_TREATMENT_TP53	http://www.broadinstitute.org/gsea/msigdb/cards/AMBROSINI_FLAVOPIRIDOL_TREATMENT_TP53	NFATC2IP	FARS2	CPSF4	MED12	IL11	KIAA0754	GTF2A1	COL15A1	EI24	LLGL2	ACOX2	PASK	DIAPH1	PDGFRL	STARD3	DHTKD1	ADD3	CTGF	LRP6	GABBR2	SLIT2	MSI1	NR3C1	DGKA	ABHD8	RRAGD	TRPC1	CDKN2D	BIN1	KHK	CDK2AP2	CXCL3	DNAJC1	B4GALT4	FAIM3	ALOX5	TAX1BP3	CXCL2	SEMA3B	ATP2A3	CAMK2G	MGRN1	HSPB1	MICAL1	PALM	CAP2	CELSR2	ITPR2	KIAA0513	CYP4F3	CPT1A	IL1RN	VAMP2	NEO1	IL21R	NEBL	KCTD9	ARMC9	ABCA5	DMC1	PEG10	KCNK15	CCDC92	DNAJB2	RNASE4	CC2D1A	WNT6	ACSL1	IL17B	SNTB2	POLR2L	SERPINA1	ACACB	PRKAB1	SULT1A1	TSHR	HMGB1	RAD51	RALGDS	PARD3	FAM134B	B3GAT3	PLCXD1	SCAMP5	CDK2	HELZ	GNA11	TFCP2L1	WHSC1	CCND3	OLFML2A	DVL3	PDLIM7	CACNA1G
FERREIRA_EWINGS_SARCOMA_UNSTABLE_VS_STABLE_DN	http://www.broadinstitute.org/gsea/msigdb/cards/FERREIRA_EWINGS_SARCOMA_UNSTABLE_VS_STABLE_DN	PQLC3	ALOXE3	CRY2	CKB	CRYAB	RYK	AAK1	KRT19	HOXC4	PRX	NAGLU	OTUD5	IQSEC3	COX7A1	ZNF446	EPS8L2	NCOR2	ACPT	MAP1LC3A	FBXL15	CHRDL1	CDKN1C	GRB2	CCDC97	TMEM98	DLG5	ABTB1	ALDH6A1	PCDH11Y	DNAJC4	WFS1	OR51B4	SPR	DNAJB12	OR2C1	SPINLW1	TMEM176B	ELAC2	GNB5	SLC22A12	TMEM176A	RBM8A	AMFR	SQSTM1	UBASH3A	ECHDC2	SLC16A5	PDCD1	MXRA8	LRPAP1	ATP6V1E1	DHRS1	MAGI2	DOLK	ANGPTL3	SSU72	TTLL3	RAB34	STX5	CYLD	SPCS1	AHNAK	ATXN7	PDIK1L	SLC27A1	NENF	VEZF1	GNG7	EXPH5	TMCO4	RNF167	SEMA4G	SPHK2	PGPEP1	PGLYRP1	MAPKAP1	FES	INMT	IFI35	INPP5A	TMEM53	CCR4	FGF2	CABLES1	YPEL3
IZADPANAH_STEM_CELL_ADIPOSE_VS_BONE_DN	http://www.broadinstitute.org/gsea/msigdb/cards/IZADPANAH_STEM_CELL_ADIPOSE_VS_BONE_DN	STAT4	PBX1	TPD52L1	IGF2BP3	LZTFL1	DAB2	LAMA4	LAMB1	EHBP1	DAAM1	CA12	MEST	PLOD2	CDH11	HYAL1	LTBP2	NRIP1	CA11	SMAD1	TLE1	CXCR7	LRRC17	PTGIS	SERPING1	MYH10	MFAP4	NEK1	CRYAB	IGF1	SLPI	PRKAG2	LOXL2	ARHGAP29	TCF4	TXNIP	DHRS3	SLC29A1	KIAA1467	FZD7	PRKCI	SLC24A3	NDN	RTN2	SFRP2	CCDC80	TNNC1	NPR3	ANXA3	ATP2B4	KCNE4	HOXB6	LOX	DOCK11	SST	SYTL2	GPR87	MRVI1	FBLN1	FBN1	AR	AKR1C2	COL5A2	RGS4	EN1	RASAL2	VCL	PODN	GATA3	POSTN	RAB12	MYH2	MYH11	MFAP5	CFB	LHX8	ZSCAN18	PPTC7	ASPN	PIP5K1A	AKAP12	FGF21	NUAK1	PCSK6	GPRC5B	PALMD	SORBS2	PPAP2A	BCL7A	HSPA2	S100A16	JAM2	FBXO32	DHX40	ID1	NFIB
SHEDDEN_LUNG_CANCER_GOOD_SURVIVAL_A5	http://www.broadinstitute.org/gsea/msigdb/cards/SHEDDEN_LUNG_CANCER_GOOD_SURVIVAL_A5	DLX4	CHERP	PDK2	OTUD3	AP1M2	SLC25A23	SHC2	RANBP3	CA10	HOOK2	ZFP37	SYT17	MKNK2	EPOR	PGAP1	GGA2	LPHN1	WDR33	SMARCA4	EFS	XAB2	ANKS1A	ARID3A	DHRS2	YIPF2	NR2F6	LPPR2	DNAJB2	DNAJB1	ALDOB	LCMT1	GNA11	TSN	LPHN3	F11R	FBRS	RIPK4	ARID4A	CD2BP2	RUFY3	ZNF443	ZNF444	ARMCX5	ZNF358	PKP4	FZR1	ACCN3	SEZ6L2	TLE2	SLC29A1	ZSCAN18	KLHL26	RTN2	SIN3B	ARHGEF18
SCHRAETS_MLL_TARGETS_DN	http://www.broadinstitute.org/gsea/msigdb/cards/SCHRAETS_MLL_TARGETS_DN	COL6A1	COL6A3	CDKN1B	CD93	THBS2	IL1RN	ARHGDIB	COL6A2	ACADM	CD53	TWIST2	DFFB	TGFBI	THBD	HSPB8	GAS1	SPRR1A	GREM1	GSTA4	HOXC8	MGP	FOXC2	GATA6	AGT	ENPP2	MGLL	CTSH	RSPO2	PITX2	LIMK1	CAP1
KEGG_RETINOL_METABOLISM	http://www.broadinstitute.org/gsea/msigdb/cards/KEGG_RETINOL_METABOLISM	RPE65	CYP3A5	UGT2B28	CYP4A11	CYP3A4	RDH8	DHRS3	CYP2C18	ADH1C	ADH4	ADH5	DGAT2	BCMO1	RDH10	CYP26A1	CYP2C9	CYP26C1	CYP2C19	CYP2C8	CYP2B6	UGT2A3	CYP2A13	UGT1A4	CYP3A7	UGT1A1	UGT1A3	CYP26B1	DHRS9	UGT1A7	UGT1A6	ALDH1A1	RETSAT	RDH12	LRAT	RDH11	CYP4A22	DHRS4	CYP1A1	CYP1A2	ADH7	UGT2A1	ALDH1A2	CYP3A43	RDH16	RDH5	UGT2B10	UGT2B7	UGT2B17
LIN_SILENCED_BY_TUMOR_MICROENVIRONMENT	http://www.broadinstitute.org/gsea/msigdb/cards/LIN_SILENCED_BY_TUMOR_MICROENVIRONMENT	CAMK2N1	AZGP1	MYO5B	INPP4B	PINK1	KRT81	CLDN7	KRT4	CTSL2	ADAMTS9	MYH14	SLC6A14	TRIM2	SLC4A11	GDPD3	GAS2L3	KRT78	ALDH1A3	KLK10	PTGS2	MYO6	CST6	DSC2	B4GALT4	MUC16	SLC20A1	ARHGDIB	EMP1	KRT7	SLC17A5	DKK1	TACC1	RHBDL2	EGR3	ERBB3	VGLL1	SPRR3	TUFT1	SH3TC2	FUT1	IL1RN	FYB	DAPP1	TMOD3	ELF3	SLC12A6	RAB11FIP1	EPS8L1	DUSP5	SYTL2	GCNT3	NEBL	GRHL1	FAM63B	KRT13	PSCA	MUC15	GABRP	ENC1	RARRES1	DAPK1	VTCN1	IKZF2	IVL	SOX9	MALL	PDK4	CTGF	PLEKHA7	GPR110	GGT6	SPRR1A	CRIM1	TLR1	SCEL	SLCO3A1	CRCT1	KRT23	LCN2	GRHL3	MXD1	CYP4B1	GPRC5A	CLIC3	ANXA3	KLK6	CEACAM1
KEGG_NITROGEN_METABOLISM	http://www.broadinstitute.org/gsea/msigdb/cards/KEGG_NITROGEN_METABOLISM	CA5A	CA5B	CA6	CA12	CA7	CA2	CPS1	CA3	CA4	GLS2	GLUL	CA8	CA14	GLUD1	CA9	CA1	GLS	AMT	HAL	ASNS	CA13	CTH
NIKOLSKY_BREAST_CANCER_16P13_AMPLICON	http://www.broadinstitute.org/gsea/msigdb/cards/NIKOLSKY_BREAST_CANCER_16P13_AMPLICON	RAB40C	NUBP2	AXIN1	ZNF598	RAB26	SEPX1	ZSCAN10	PKD1	RNF151	NTHL1	ZNF205	WDR24	PRSS33	RGS11	EME2	MMP25	PAQR4	NME3	FBXL16	HS3ST6	SOLH	GFER	TPSG1	WFIKKN1	DECR2	PRSS21	ITFG3	WDR90	RPUSD1	IGFALS	SOX8	TPSB2	RPS2	NOXO1	HAGH	MRPS34	IFT140	TRAF7	NARFL	UBE2I	RHBDF1	NME4	HN1L	ARHGDIG	TPSAB1	THOC6	CCDC78	RHOT2	RPL3L	SPSB3	CACNA1H	CRAMP1L	PIGQ	PRSS27	MSLN	CLCN7	MAPK8IP3	SYNGR3	ZNF213	TCEB2	CHTF18	METRN	PKMYT1	HBZ	HCFC1R1	SSTR5	FAHD1	RAB11FIP3	BAIAP3	TSC2	CLDN6	HAGHL	KREMEN2	NDUFB10	PDIA2	POLR3K	TBL3	KCTD5	GNG13	SRRM2	GNPTG	PRSS22	NPW	RHBDL1	SLC9A3R2	LUC7L	CLDN9	STUB1	MRPL28	FLYWCH1	TELO2	TNFRSF12A	MPG
MARKEY_RB1_CHRONIC_LOF_DN	http://www.broadinstitute.org/gsea/msigdb/cards/MARKEY_RB1_CHRONIC_LOF_DN	PRDX2	RASL11B	ACTG2	ACTA1	UCHL1	RPS6KA2	UBE2A	NINJ1	TIMP3	CADM1	PLAC8	CD53	IRF5	APOE	ENAH	GABRB1	C1QB	SKAP2	MCCC1	CCRL1	ADAM8	ATP6V0B	NDRG4	PLA2G7	ARL5A	HIST1H2BC	GLT25D1	FBXO9	GSTA4	RABAC1	RHOB	LGALS9	EGFR	STAB1	MEST	C1QC	CSF1R	ZDHHC14	C1QA	HTRA1	UBFD1	LCP2	TMEM66	WBP5	GABARAPL1	SLCO3A1	IGFBP2	TYROBP	TGFB2	MMP12	WISP1	HMOX1	KRT18	GNG11	TPD52L1	GJB3	PLD3	RBP1	SQSTM1	SEPX1	TRPV2	IVL	C3AR1	CFP	MSR1	LMO2	FABP7	PTPRC	PON2	RB1	EDN1	RENBP	CTSS	HM13	HPGD	IFI30	NPR3	DCN	IGFBP3	DCTN6	TPH1	CLEC4D	IL6	PSTPIP1	TFPI	CP	VAV1	MMP13	CCL2	SLC1A6	CRCT1	CA3	RNF149	PRRC1	CD14	TEC	HIST1H2BA	UPK3B	MS4A6A	SHROOM3	SPI1	MLLT11	SRGN	SYNGR1	NUPR1
MEISSNER_NPC_HCP_WITH_H3K4ME3_AND_H3K27ME3	http://www.broadinstitute.org/gsea/msigdb/cards/MEISSNER_NPC_HCP_WITH_H3K4ME3_AND_H3K27ME3	CDS1	TUB	NMNAT2	CXCL12	SATB1	CELSR3	CHRNA5	ADRA2A	PTPRU	KIF26B	PITX2	ODZ4	HOXC4	RSPO2	FLT1	B4GALNT3	LMO2	EGR4	KNDC1	WNT11	GRM8	GPR88	CAMKK1	PLEKHG3	ATOH8	TUBA4A	SFI1	KLHDC8A	P2RY2	RASGEF1B	EPHA10	PLAG1	ST8SIA2	SLC24A4	CHST8	NEFL	PCDH8	GDF6	ERBB3	KHDRBS2	RGS9BP	NDRG1	TEAD4	FHL2	IGF2BP2	NXPH4	ARG2	STK32C	ADRA2B	NEUROG2	ETNK2	SLC35D3	SOX1	GNAL	INA	GPC5	GALNT3	COCH	GAD1	KCNMA1	ABLIM2	SLC35F2	ATOH1	TMTC4	FOXO6	NEFM	CDKN1A	VGF	ESRRB	EOMES	MAP3K9	CSMD1	NTNG1	PTPN5	UNC5A	WNK2	RASSF5	CLDN23	NPPC	ADORA1	FGF19	ICA1L	DLL4	EMB	KCNH3	SLC24A2	PTCHD2	SMAD6	RNF152	FOXB1	MEGF11	FGF5	EPHA2	JPH1	CCDC85A	BMF	GPR45	ATP7B	FBXO43	RAB20	GREM1	MAPK8IP2	RAB15	ADORA2B	GPRC5C	GCH1	NEUROG1	ELMOD1	TSPAN18	MYO1D	FRMD5	FGF11	CBLN1	CCDC48	CDH22	COL27A1	KCNJ4	HCN4	PDE4A	RELN	ADAMTS8	PLTP	FGF9	AK5
LANDIS_BREAST_CANCER_PROGRESSION_UP	http://www.broadinstitute.org/gsea/msigdb/cards/LANDIS_BREAST_CANCER_PROGRESSION_UP	ACSL4	RNF149	CLDN7	CD82	IRF6	DAP	SERP1	SOX4	GALNT3	FXYD3	ALDOC	SRP19	KCNN4	ATP6AP2	CHMP2B	AIM1	XBP1	LRRFIP1	LCN2	TFAP2C	CMAS	VDR	TPD52	EHF	SPINT1	STRBP	IRX3	FAM134B	LITAF	DSG2	SS18L2	CYB561	WWC1	ID2	ATP6V1A	SHROOM3	EBP	PQLC1	NUCB2	LSR	ELL2	GOLPH3	CLDN3
NAKAMURA_CANCER_MICROENVIRONMENT_UP	http://www.broadinstitute.org/gsea/msigdb/cards/NAKAMURA_CANCER_MICROENVIRONMENT_UP	COL1A2	RET	RHOB	H19	COL1A1	HBE1	SEMA4C	ENPP1	PRSS3	CPB1	LRRC28	APOE	CTF1	SOX9	INS	NUDT3	COL3A1	POSTN
CHIANG_LIVER_CANCER_SUBCLASS_POLYSOMY7_UP	http://www.broadinstitute.org/gsea/msigdb/cards/CHIANG_LIVER_CANCER_SUBCLASS_POLYSOMY7_UP	POR	POT1	ADAMTS17	SYTL4	ZSCAN21	FOLH1	TRIM35	CROT	ADSSL1	MAP1LC3A	SHC4	GPR88	DAK	PRKAG2	POLD2	ICA1	ADCY1	GCK	TMEM139	CHN2	TM6SF2	TSPAN33	DAO	HAAO	WNK3	MPND	IGFALS	SRD5A1	GLCCI1	GARNL3	CLDN15	CLDN3	TUBE1	DHRS1	SLC22A1	ABCB4	CRYAA	TLE2	PRSS8	MPPED1	COBL	CHAC1	CLDN14	GCGR	FBXO2	PTK6	MAD1L1	ELAVL1	HAPLN4	PFKFB1	LRRC31	RHOU	ARMC6	PEPD	CIDEB	PEMT	LAMB3	PYGL	RAPGEF4	EPHA1	MAGEB2	MNS1	SLC16A2	SLC28A1	FCGRT	FNDC5
CHIARETTI_ACUTE_LYMPHOBLASTIC_LEUKEMIA_ZAP70	http://www.broadinstitute.org/gsea/msigdb/cards/CHIARETTI_ACUTE_LYMPHOBLASTIC_LEUKEMIA_ZAP70	AGPS	TCF20	BRF1	TRIP6	ANXA11	IL27RA	FAM134C	SEMA6A	HPS1	SFI1	XPC	GPR56	CTGF	PDE9A	TP53BP1	RQCD1	TNFRSF1B	EPM2AIP1	FGR	TTN	BBC3	MYBL1	ACVR2A	CTSW	SOCS1	IGJ	LRRC15	PBX3	CRADD	RRAD	E2F4	GAB1	PCSK7	SF3B3	GRIN1	BAIAP2	KLRB1	SLC2A1	CDK9	AP3D1	CASP8	ITGA5	STK39	CKMT2	IL23A	SPINK1	VCAN	MLL4	PHC2	CD200	HPN	AIP	ACOT8	ZAP70	IFT20	LCK	DGKA	OR5I1	CTNND1	CNOT8	PTPN18
HELLEBREKERS_SILENCED_DURING_TUMOR_ANGIOGENESIS	http://www.broadinstitute.org/gsea/msigdb/cards/HELLEBREKERS_SILENCED_DURING_TUMOR_ANGIOGENESIS	CCL11	ITGA3	TGFB2	IFI27	BDNF	QSOX1	INHBA	NNAT	CPE	SERPINE2	ABCG1	ADA	SLCO1A2	TAGLN	CLU	RELB	MX1	ASS1	MCM7	SMTN	NPPB	ASAH1	TNFAIP3	DMD	CLIP3	IER3	FTH1	COL6A1	FUCA1	DKK3	LRP1	NDRG4	IGFBP3	TGFA	NPC2	CDH2	FBN1	CADM1	CTSB	CREB3L1	UCP2	PDLIM3	CXCL6	COL2A1	VCAN	CNN1	IGF2R	USF1	FABP4	OLFML3	GABRA1	TACSTD2	IGFBP7	ADM	ICAM1	TMEM45A	GADD45A	FILIP1	COL4A2	LAMC2	ABI3BP	EDIL3	TSPAN2	IL6	NUAK1	SDC4	CDKN1A	ITM2B	APOE	F2RL2	LEPREL1	MMP25
NIKOLSKY_BREAST_CANCER_1Q21_AMPLICON	http://www.broadinstitute.org/gsea/msigdb/cards/NIKOLSKY_BREAST_CANCER_1Q21_AMPLICON	MTX1	EFNA4	PMVK	FDPS	TRIM46	THEM5	PKLR	MUC1	HCN3	GBA	CKS1B	RORC	THBS3	OAZ3	THEM4	MRPL9	FLAD1	DCST1	RUSC1	LINGO4	CLK2	PYGO2	DPM3	PBXIP1	TDRKH	ZBTB7B	LENEP	SHC1	ADAM15	KRTCAP2	EFNA3	EFNA1	SCAMP3
APPEL_IMATINIB_RESPONSE	http://www.broadinstitute.org/gsea/msigdb/cards/APPEL_IMATINIB_RESPONSE	GUSB	PPARG	C5AR1	CTSB	LAMP2	MSR1	CD163	CTSD	GBA	RARRES1	CTSH	APOD	HEXA	CTSZ	NEU1	FUCA1	HEXB	GM2A	OSBPL3	PLSCR1	ENG	CD68	CTSA	CD300A	LILRB3	APOE	ACP5	LAMP1	PLD1	ASAH1	APOC1	GNS
SU_LIVER	http://www.broadinstitute.org/gsea/msigdb/cards/SU_LIVER	SLC6A12	C9	TFR2	GALK1	SLC25A20	HAO1	CTH	CYP1A2	C8A	LIPC	SPP2	ARID1A	SEC14L2	SLC22A1	EXOC6B	MBL2	IGFALS	AFM	MASP2	TAT	F12	SERPINC1	HABP2	GPT	CPN1	DDT	SLC25A13	CRYGA	RXRA	GCGR	SERPIND1	FMO3	F9	CYP3A7	ITIH2	APCS	CPS1	CFHR2	RDH16	CPN2	APOB	LECT2	SAA4	GCKR	AKR1C4	APOF	CRP	ARG1	DHODH
THUM_MIR21_TARGETS_HEART_DISEASE_UP	http://www.broadinstitute.org/gsea/msigdb/cards/THUM_MIR21_TARGETS_HEART_DISEASE_UP	POSTN	ASPN	BGN	COL1A2	LTBP2	ELN	LOX	COL5A2	SVEP1	COL1A1	LUM	WISP2	CRLF1	ITGB1BP3	TGFB3	APOD
LEIN_OLIGODENDROCYTE_MARKERS	http://www.broadinstitute.org/gsea/msigdb/cards/LEIN_OLIGODENDROCYTE_MARKERS	GLTP	GPR37	MTRR	PLEKHB1	APOD	CNTN2	FA2H	MOBP	CRYAB	MOG	GJE1	SERINC5	HCN2	SLC44A1	ACTC1	HMGCS1	SOX10	GJB1	AATK	OMG	TMEM63A	NPC1	CA2	SEPP1	NRBP2	FRMD4B	ANLN	CD81	TTYH2	QKI	TPPP3	QDPR	ARRDC3	SCD	NDRG1	TSPAN2	MAP2K6	MCAM	S100A16	PLEKHG3	TALDO1	MBP	CLIC4	OLIG1	SERPINB1	PTGDS	CSRP1	WSCD1	GSN	OLIG2	RNF13	PACS2	MAG	CNP	ARHGEF10	SYT11	PCYT2	UGT8	ABCA2	GATM	EEF2	DAAM2
SUMI_HNF4A_TARGETS	http://www.broadinstitute.org/gsea/msigdb/cards/SUMI_HNF4A_TARGETS	ABHD2	FABP1	MEP1A	SULT1C2	BDH1	UNC93A	SFXN3	SLCO2B1	IL28RA	ATP6V0E2	PLA2G12B	MUC20	CYP4F3	AKR1D1	RBP2	SLC13A5	SLC6A4	ABCG8	ZNF22	BHMT	TNFSF10	SLC47A1	CYP19A1	DIO1	NMT2	ALDH6A1	SOAT2	LGALS2	IL22RA1
CADWELL_ATG16L1_TARGETS_UP	http://www.broadinstitute.org/gsea/msigdb/cards/CADWELL_ATG16L1_TARGETS_UP	APOA1	C1QTNF1	TF	SELS	BST1	POU4F1	ADIG	PHF21A	KIF3B	XIST	PC	UPK1B	DGAT2	CD36	FABP4	LEP	CFI	GGT1	SCP2	THRSP	NPC1L1	EXOSC10	ZKSCAN1	HSPA12A	FBXO41	NPR3	TMEM116	CD163	LPL	SAA1	CYP2E1	APOA4	RBP4	CCDC80	APOC2	PCDH17	PTGER3	TMEM87A	PLEKHM1	CIT	SERPINA10	ADIPOQ	SLC5A12	AP1M1	CA3	SOCS3	INMT	KRT12	FCGRT	TRIM15	HAO2	WDFY1	KCTD14	PLDN	SSR1	MTTP	CHAC1	TMIE	GZMB	SMYD1	FMN2	FABP1	RSAD2	CST6	NEUROD2	LTK	DHH	CHST1	SUCNR1	CIDEC	FAM3B	WFIKKN2	PDZK1	LHFPL2	AGXT2L1	CFD	FUZ	VNN1	RHOV	IFIT1	DBH	ARSK	THPO	ALPI
KEGG_PROXIMAL_TUBULE_BICARBONATE_RECLAMATION	http://www.broadinstitute.org/gsea/msigdb/cards/KEGG_PROXIMAL_TUBULE_BICARBONATE_RECLAMATION	SLC25A10	PCK2	CA2	CA4	PCK1	GLS2	FXYD2	MDH1	SLC38A3	ATP1A1	GLUD1	ATP1A3	SLC4A4	ATP1A2	GLS	ATP1B2	ATP1B3	ATP1A4	ATP1B1	AQP1	ATP1B4	SLC9A3
BROWNE_HCMV_INFECTION_30MIN_UP	http://www.broadinstitute.org/gsea/msigdb/cards/BROWNE_HCMV_INFECTION_30MIN_UP	APBA2	PTK7	COL6A2	AJAP1	ST8SIA3	COL2A1	RHOB	EYA4	HSF2BP	SOCS3	ALB	COL6A1	PLXDC1	FOS	CAMK2G	IL10RB	APOM	DUSP1	TFEC	ZER1	RGS6	CCDC64	SIX6	JUNB	IFI27	POT1	GC	FIGF	TSFM	NFATC3	TRADD	CASK	THBS1	GPX3	EGR2	PDYN	EGR3	CTNNA2	LCN2	PTK2B	SMARCD2	CAV3	KITLG	DCTN5	ASPA	ZFP36	CD38
BIOCARTA_TID_PATHWAY	http://www.broadinstitute.org/gsea/msigdb/cards/BIOCARTA_TID_PATHWAY	HSPA1A	RELA	TNF	IKBKB	RB1	TNFRSF1B	DNAJA3	IFNGR2	WT1	TP53	TNFRSF1A	JAK2	TAX1BP3	USH1C	LIN7A	IFNG	IFNGR1	NFKB1	NFKBIA
KEGG_LEISHMANIA_INFECTION	http://www.broadinstitute.org/gsea/msigdb/cards/KEGG_LEISHMANIA_INFECTION	JUN	HLA-DOA	HLA-DOB	STAT1	ELK1	TNF	ITGAM	ITGA4	MYD88	FCGR1A	HLA-DMB	HLA-DMA	PTPN6	IRAK4	IL12B	MAPK11	NCF4	NCF2	PTGS2	MAPK13	IL12A	MAP3K7	IL1A	JAK1	JAK2	ITGB1	ITGB2	MAPK3	NFKB1	FCGR2A	IL10	NFKBIB	NFKBIA	FCGR3A	MARCKSL1	MAPK1	MAPK14	MAPK12	RELA	IFNGR2	TRAF6	TGFB2	TGFB1	IFNG	IFNGR1	IL1B	IRAK1	TGFB3	HLA-DQA1	C3	NCF1	TLR4	IL4	TLR2	FOS	CYBA	HLA-DRB1
CROONQUIST_STROMAL_STIMULATION_UP	http://www.broadinstitute.org/gsea/msigdb/cards/CROONQUIST_STROMAL_STIMULATION_UP	IGFBP3	GABRA5	NFKBIA	COL1A2	LAMA4	CXCL2	CXCL3	SERPINE1	IGFBP4	SLC25A4	FSCN1	TGM2	NUPR1	SFTPB	FOS	TGFBI	NNMT	SMARCD3	OLFM1	PPP1R15A	CTGF	IER3	NOTCH3	ID1	LUM	TPM1	RGS2	COL6A1	THBS2	TSC22D3	GUCY1A2	RGS1	TPM2	VCAN	ACTA2	IGFBP7	BASP1	CCL4	SULF1	LOX	PIM2	NR4A2	GABBR2	IER2	MICAL2	SPTBN1	SPARC	LOXL1	COL6A3	IL6	DUSP1	FOSB	TMSB4X
DACOSTA_ERCC3_ALLELE_XPCS_VS_TTD_UP	http://www.broadinstitute.org/gsea/msigdb/cards/DACOSTA_ERCC3_ALLELE_XPCS_VS_TTD_UP	MEST	ANPEP	PTPRN	IGSF3	IGFBP6	LHX2	IGFBP2	PCDH7	MDK	KRT18	EFNB2	NNMT	RASSF2	GNG4	KCNG1	RIMS2	ISG20	EPB41L3	CXCL12	PTX3	FOS	E2F5	ADORA1	HOXB5	NMB	TGM2	CTSH
REACTOME_NUCLEAR_RECEPTOR_TRANSCRIPTION_PATHWAY	http://www.broadinstitute.org/gsea/msigdb/cards/REACTOME_NUCLEAR_RECEPTOR_TRANSCRIPTION_PATHWAY	NR2E3	NR1H3	NR0B1	NR2F6	ESR1	ESR2	ESRRA	ESRRB	ESRRG	NR5A2	NR5A1	NR6A1	NR3C1	NRBP1	NRBF2	NR4A1	HNF4A	HNF4G	AR	NR3C2	NR4A2	PGR	PPARA	PPARD	PPARG	RARA	RARG	RORA	RORB	RORC	RXRA	RXRB	RXRG	NR2F1	THRA	THRB	NR2E1	NR1H2	VDR	NR4A3	NR0B2	NR1I2	NR1D1	NR1I3	NR1D2
PID_IL23PATHWAY	http://www.broadinstitute.org/gsea/msigdb/cards/PID_IL23PATHWAY	IL1B	IL12RB1	IL17A	IL18RAP	IL2	ALOX12B	SOCS3	IL12B	CD4	IL6	TNF	PIK3CA	NFKBIA	PIK3R1	JAK2	ITGA3	STAT4	CXCL9	TYK2	STAT1	IL17F	IL18	IL19	NFKB1	IL23R	STAT3	RELA	IL23A	STAT5A	IFNG	IL24	CCL2	MPO	CD3E	IL18R1
BANDRES_RESPONSE_TO_CARMUSTIN_WITHOUT_MGMT_48HR_DN	http://www.broadinstitute.org/gsea/msigdb/cards/BANDRES_RESPONSE_TO_CARMUSTIN_WITHOUT_MGMT_48HR_DN	PFN1	IRS1	LRCH4	ACTN1	FBN1	INSIG1	INSL3	ATP5D	NRTN	ADCYAP1	MAP4K2	TUBG1	PPM1G	GTF2F1	AQP8	ACTC1	ITGA3	HMGN2	KRT17	WIPF1	INPPL1	ADRA1B	ATP1A3	AMH	MDK	LOXL1	EPHX1	YWHAH	FYN
DAZARD_UV_RESPONSE_CLUSTER_G4	http://www.broadinstitute.org/gsea/msigdb/cards/DAZARD_UV_RESPONSE_CLUSTER_G4	SOX15	APRT	GADD45B	ARHGDIA	TUBB3	H1FX	DUSP1	PPP2R1A	PRSS3	MMP10	ZFP36	CAPNS1	XBP1	CDKN1C	PFN1	TUBA4A	SULT2B1	KRT34
PID_SYNDECAN_3_PATHWAY	http://www.broadinstitute.org/gsea/msigdb/cards/PID_SYNDECAN_3_PATHWAY	MC4R	NCSTN	SRC	EGFR	CASK	AGRP	APH1B	PSENEN	FYN	PTN	POMC	CTTN	APH1A	PSEN1	SDC3	NCAN
BRIDEAU_IMPRINTED_GENES	http://www.broadinstitute.org/gsea/msigdb/cards/BRIDEAU_IMPRINTED_GENES	DLK1	MST1R	GRB10	NDN	PON2	RASGRF1	CDKN1C	ART5	IGF2R	ASCL2	ATP10A	SNURF	SCIN	WT1	MEST	SLC22A3	CALCR	UBE3A	TH	GATM	DCN	HTR2A	MEG3	NAP1L4	IMPACT	IGF2	ASB4	SLC38A4	PEG3	DDC	COPG2	QPCT	TSPAN32	NAP1L5	SLC22A18	CNTN3	SNRPN	KCNQ1	H19	SLC22A2	MAGEL2	APOC2	MKRN3	PHLDA2	TSSC4	INS	PON3	COMMD1	SFMBT2	DRD1	RB1	PPP1R9A	OSBPL5	DHCR7	PEG10	PLAGL1	NNAT	CD81	FBXO40	SGCE	GNAS
REACTOME_CHONDROITIN_SULFATE_DERMATAN_SULFATE_METABOLISM	http://www.broadinstitute.org/gsea/msigdb/cards/REACTOME_CHONDROITIN_SULFATE_DERMATAN_SULFATE_METABOLISM	GPC6	UST	B4GALT7	CHST14	B3GALT6	B3GAT2	VCAN	NCAN	CSPG4	DCN	CHST13	GPC2	GPC4	GPC5	CHSY1	B3GAT3	B3GAT1	GPC3	GPC1	DSE	HEXA	HEXB	HSPG2	HYAL1	IDS	IDUA	AGRN	ARSB	CHST11	CHST12	CHST7	BGN	SDC1	BCAN	SDC2	SDC4	CHPF	CHST9	CHST3	SDC3
BORCZUK_MALIGNANT_MESOTHELIOMA_DN	http://www.broadinstitute.org/gsea/msigdb/cards/BORCZUK_MALIGNANT_MESOTHELIOMA_DN	CTTN	XPNPEP2	CCL2	SEMA3F	ANXA9	APOD	MAST4	CAPN3	CD19	TCIRG1	LBX1	AMPD1	CLCN1	MS4A1	CD79A	VILL	TRAF3IP3	RBBP6	IL7R	CFP	RAD9A	SF1	AOX1	RDH16	HEG1	FGF12	DDT	FKBP2	ATP2A1	CDKN2A	ERCC5	HEXA	POP5	MEG3	FSCN2	SAT1	TNPO1	THSD7A	CD38	VIPR2	CCL21	CYP3A5	SFPQ	LMOD1	NBEAL2	PCSK7	HEXIM1	FXYD1	C6	ACSM1	FRZB	FCER2	HAS2	RCE1	SEMA3B	NCK2	LCAT	CPA3	NCR1	PLA2G2A	CD6	RAPGEF3	TRAF1	TAP2	PTPRCAP	MYL3	FAIM3	CHRD	CKMT2	NKTR	DENND3	TRPC2	SEZ6L	PNOC	PLXNB1	CD79B	RGS16	ZBTB7A	CD22	DISC1	B4GALT1	GRAP2
KEGG_GLYCOSPHINGOLIPID_BIOSYNTHESIS_GANGLIO_SERIES	http://www.broadinstitute.org/gsea/msigdb/cards/KEGG_GLYCOSPHINGOLIPID_BIOSYNTHESIS_GANGLIO_SERIES	ST6GALNAC4	ST6GALNAC3	ST6GALNAC6	B4GALNT1	GLB1	ST6GALNAC5	SLC33A1	ST3GAL5	ST3GAL2	ST3GAL1	HEXB	ST8SIA1	B3GALT4	ST8SIA5	HEXA
CHEMELLO_SOLEUS_VS_EDL_MYOFIBERS_UP	http://www.broadinstitute.org/gsea/msigdb/cards/CHEMELLO_SOLEUS_VS_EDL_MYOFIBERS_UP	ACTA1	ACTN2	CRYAB	HSPB1	ITGB1BP2	MYH3	MYH6	MYH7	MYL2	MYL3	MYOT	MYOZ2	SMPX	SMTNL1	TNNC1	TNNI1	TNNT1	TNNT2	TPM2	ATP2A1	ATP2A2	CASQ1	CASQ2	ANKRD2	CSRP3	FHL1	FHL2	MYF5	NFATC2	PDLIM1	PPARA	PPARGC1A
NADERI_BREAST_CANCER_PROGNOSIS_DN	http://www.broadinstitute.org/gsea/msigdb/cards/NADERI_BREAST_CANCER_PROGNOSIS_DN	FBLN1	SMOC2	REXO2	SHOX2	CLDN1	OMD	SSR2	NANOG	CLK4	DCN	C1S	TGFBR3	SPARCL1	TXNIP	MCEE	IFT81	ANXA5	CEBPD
YAO_TEMPORAL_RESPONSE_TO_PROGESTERONE_CLUSTER_5	http://www.broadinstitute.org/gsea/msigdb/cards/YAO_TEMPORAL_RESPONSE_TO_PROGESTERONE_CLUSTER_5	NDUFB2	PER1	VEGFA	KLF4	HSPA1A	LCN2	PCK1	WWC1	RELN	BASP1	CYP2E1	CNDP2	COL15A1	GAP43	BEX1	S100G	ATF3	ADM	KLF10	ISG20	CX3CL1	KCNQ1	SEPX1	USP2	COL5A2	IL18R1	XDH	IER3
TONKS_TARGETS_OF_RUNX1_RUNX1T1_FUSION_SUSTAINED_IN_GRANULOCYTE_UP	http://www.broadinstitute.org/gsea/msigdb/cards/TONKS_TARGETS_OF_RUNX1_RUNX1T1_FUSION_SUSTAINED_IN_GRANULOCYTE_UP	GUCY1A3	SOX4	TMEM176B	ARID5B	JUP	F2RL1	ID1	CYP1A1	IL17RB	ALDH1A1	IFI16	TM4SF1	CD200	HSPB1	CRHBP
REACTOME_PACKAGING_OF_TELOMERE_ENDS	http://www.broadinstitute.org/gsea/msigdb/cards/REACTOME_PACKAGING_OF_TELOMERE_ENDS	HIST4H4	HIST1H2BA	POT1	TINF2	HIST1H2AE	H2AFX	H2AFZ	HIST1H2BD	HIST1H2BB	TERF2IP	ACD	TERF1	TERF2	HIST1H2AC	HIST1H2AB	HIST2H2AC	HIST1H2BG	HIST1H2BL	HIST1H2BF	HIST1H2BE	HIST1H2BI	HIST1H2BC	HIST2H2BE	HIST1H4A	HIST1H4D	HIST1H4F	HIST1H4J	HIST1H4C	HIST1H4E	HIST1H4L	HIST2H4A
JECHLINGER_EPITHELIAL_TO_MESENCHYMAL_TRANSITION_DN	http://www.broadinstitute.org/gsea/msigdb/cards/JECHLINGER_EPITHELIAL_TO_MESENCHYMAL_TRANSITION_DN	ZNF239	ACTN4	NUMB	TIMP3	BMP4	GRB7	ATP1A1	FZD8	DUSP1	ITPR1	CTSH	CHKA	NRP1	RARA	CA2	CTNND1	PADI2	IRF6	TIAM1	CYP2F1	PKP1	ID4	FBP2	ITGB5	MYH9	FOSB	ID1	HMGA2	F3	ATF3	SAT1	EGR1	AMD1	HMMR	KLF2	INMT	BCL6	CIAO1	CTGF	THBS1	PRKCZ	FLNA	KITLG	JUP	ARHGEF1	PLK2	CDH1	PC	KRT14	NNT	STAT5A	NR4A1	TSC22D1	KLF10	TGFB3	FOS	BTG2	POLR2A	EGR2	VAMP8	ID2	SERPINB5	TGM2	ZFP36
REACTOME_SPHINGOLIPID_METABOLISM	http://www.broadinstitute.org/gsea/msigdb/cards/REACTOME_SPHINGOLIPID_METABOLISM	COL4A3BP	SPTLC1	NEU3	DEGS2	NEU4	SGPP2	CSNK1G2	PPM1L	ARSK	SGMS2	ARSG	GALC	SUMF2	SGMS1	GBA	GLA	GLB1	GM2A	SUMF1	HEXA	HEXB	ENPP7	ARSI	ARSA	ARSB	ASAH1	NEU1	NEU2	OSBP	CTSA	SMPD3	SMPD4	PRKD1	PSAP	ASAH2	SPHK2	GBA2	CERK	SMPD1	SMPD2	UGCG	ARSJ	SGPP1	DEGS1	PPAP2A	PPAP2C	PPAP2B	SPHK1	SGPL1	VAPB	VAPA	GAL3ST1	SPTLC2
VANDESLUIS_COMMD1_TARGETS_GROUP_3_DN	http://www.broadinstitute.org/gsea/msigdb/cards/VANDESLUIS_COMMD1_TARGETS_GROUP_3_DN	VCAM1	TGFBI	MEOX2	CRABP1	PCP4	HOXD12	TMSB4X	RGS2	NR2F1	TRAM1L1	MSLN	CRABP2	TUBB3	DMRT2	SCG3	DLL3	MFAP2	WFDC1	CP	VTN	TUBB2A	PCDH19	NNAT	SPSB4	CCDC94	EN2	FEZ1	TCF15	MFAP4	TRIM9	HDDC3	UCHL1	OLIG3	CLEC1B
REACTOME_DEGRADATION_OF_THE_EXTRACELLULAR_MATRIX	http://www.broadinstitute.org/gsea/msigdb/cards/REACTOME_DEGRADATION_OF_THE_EXTRACELLULAR_MATRIX	MMP24	CMA1	CTRB1	CTSG	KLK2	KLKB1	MMP1	MMP2	MMP3	MMP7	MMP8	MMP9	MMP10	MMP11	MMP13	MMP14	MMP15	MMP16	MMP17	FURIN	PLG	PRSS1	PRSS2	MMP25	TIMP1	TIMP2	TPSAB1
OLSSON_E2F3_TARGETS_UP	http://www.broadinstitute.org/gsea/msigdb/cards/OLSSON_E2F3_TARGETS_UP	PVRL1	PTGER3	AKNA	NSFL1C	WFDC2	TNFAIP2	DAG1	SMG6	L3MBTL4	S100A8	ECE1	AKR1C2	FAM102A	CASP7	LAMA4	CA12	ELF3	MALAT1	FAM46A	ECHDC2	SERPINH1	CCL20	TM9SF2	TMPRSS4	ARPC1A	AKR1C3
TSUNODA_CISPLATIN_RESISTANCE_DN	http://www.broadinstitute.org/gsea/msigdb/cards/TSUNODA_CISPLATIN_RESISTANCE_DN	MST4	LCMT2	CFB	CASP9	WNT5A	ID1	PTGS2	TSC22D1	KRT7	EPAS1	ITPR1	KYNU	FBN2	SLC3A2	PDE3A	FBN1	C1S	ASS1	GALNT2	RHOB	CD74	FOLR1	CPS1	PRMT3	RABEPK	ELL2	SORD	FSTL3	NPR3	GPRC5A	SLC7A5	HLA-DMA	CLU	B4GALT1	CTSB	PTGES	IGFBP4	FN1	C3	CRIP1	SLC27A2
BROWNE_HCMV_INFECTION_2HR_UP	http://www.broadinstitute.org/gsea/msigdb/cards/BROWNE_HCMV_INFECTION_2HR_UP	ADH1C	EGR1	CHRDL1	IRF1	PTGDS	NR4A2	CFD	NR4A3	ICAM1	CXCL3	SNED1	SLC29A1	GCH1	ATF3	RARRES2	KIAA0368	DHRS3	RGS2	FOS	NFKBIA	ADCY1	SFPQ	ECM2	ATP1A2	APOE	MAP3K8	NR4A1	FYB	MFAP4	SRCAP
ONDER_CDH1_TARGETS_3_DN	http://www.broadinstitute.org/gsea/msigdb/cards/ONDER_CDH1_TARGETS_3_DN	EPN3	PTGS2	DSC2	NAV3	EDN1	SOX9	KRT13	LCN2	TGFA	SCEL	HS3ST2	FST	HBEGF	SPRR2D	IL1R2	MFAP5	CRCT1	IVL	KLK10	EHF	SERPINB2	P2RY2	SERPINB13	ATP12A	IL1B	KRT8	MYO5C	KLK11	KLK7	SPAG1	ARL4C	MOSC1	CYB5R2	CXCL2	ST6GALNAC5	KRT15	GPRC5A	SERPINB1	PTHLH	CSF3	DUSP6	ARHGAP25	CXCL3	CSF2	VGLL1	MMP10
KEGG_TYPE_I_DIABETES_MELLITUS	http://www.broadinstitute.org/gsea/msigdb/cards/KEGG_TYPE_I_DIABETES_MELLITUS	LTA	HLA-DOA	HLA-DOB	CD80	CD86	CD28	TNF	ICA1	IFNG	PTPRN2	INS	IL1B	HLA-DMB	PTPRN	HLA-DMA	HLA-F	HLA-E	HLA-A	IL2	IL12B	GAD1	HLA-DQA1	HLA-G	IL12A	CPE	GAD2	IL1A	HSPD1	PRF1	FAS	FASLG	GZMB	HLA-DRB1
LI_INDUCED_T_TO_NATURAL_KILLER_DN	http://www.broadinstitute.org/gsea/msigdb/cards/LI_INDUCED_T_TO_NATURAL_KILLER_DN	TXNIP	TRIM28	MARCKS	SETD1B	EPHX1	CTLA4	NISCH	ITPR2	TACC1	AQP11	NCK2	ACTN1	TRIB2	FBP1	PDLIM4	CD27	ST6GAL1	ETS2	ALDH2	ACTA2	CHCHD3	TBXA2R	ARHGAP15	PLD4	CRYL1	ABHD8	MTF2	DGKA	ETS1	ART4	PPP1R1C	SBK1	PLEKHG2	C3	ACSS1	NOTCH3	BGN	H19	PDK1	SOX4	PDXP	BCL7A	HIBADH	SATB1	GFI1	SH2D1A	ACVR2B	FRAT2	CD81	SLA	LDHB	PRELP	MSH6	COL5A1	POU6F1	TCF7	TSPAN32	LOX	GPR83	LLGL1	RMND5A	MMP2	GLDC	BRD3	CXCL12	TMEM108	PITPNM2	DTX1	SNAI3	DPP4	FYB	RAMP1	IL17RB	RGL2	ANP32E	PARD6G	XRCC6	SLC16A5	RPS6KL1	RAPGEF3	CD3D	STK4	RNPEPL1	MLL	DAP3	DNTT	BCL11B	CDCA7	TTC3	COL6A1	CD2	PPARGC1B	ILVBL	SLC29A1	RRP12	TPCN1	NAV1	CD6	PRKCD	COX6A2	TPST1	MAPK1	ZNF260	SLC5A9	CD97	OLFML3	LY6D	LMAN2L	CD8B
YAO_HOXA10_TARGETS_VIA_PROGESTERONE_DN	http://www.broadinstitute.org/gsea/msigdb/cards/YAO_HOXA10_TARGETS_VIA_PROGESTERONE_DN	FN1	DSG2	HOXA10	ACTA1	ALDH1A2	FST	CDKN2B	TP53INP2	PCP4	GJA1	COL15A1	HOXA11	YWHAG	ALPL	ABP1	QSOX1	TGFBR3	PIGR
TERAMOTO_OPN_TARGETS_CLUSTER_6	http://www.broadinstitute.org/gsea/msigdb/cards/TERAMOTO_OPN_TARGETS_CLUSTER_6	KCTD20	SLIT1	MMP7	PIH1D1	PDGFRB	SERPINF1	BLOC1S1	TMEM107	ACTN4	ACACB	CCDC3	DAND5	PPP5C	TSTA3	ATP8A1	SPARCL1	ADAMTS7	PSME1	ELMO2	NDRG2	OLFML3	APOD	ZDHHC2	CCDC80	SOAT1	TSPAN9
CREIGHTON_AKT1_SIGNALING_VIA_MTOR_UP	http://www.broadinstitute.org/gsea/msigdb/cards/CREIGHTON_AKT1_SIGNALING_VIA_MTOR_UP	NEDD8	BRMS1	SPINT1	DDR1	LASP1	CLSTN1	MVK	PRKCD	UBE2M	RNF126	NEU1	CORO1B	CYB561	KCTD5	SYNJ2BP	CDC34	TJP3	SLC37A1	PVRL2	ADIPOR1	BSG	BIK	AKT1	DUSP10	MMP15	POR	GPX4	ARHGEF16	CLDN3	TMED10	TOLLIP	PMPCA
ROSS_AML_WITH_AML1_ETO_FUSION	http://www.broadinstitute.org/gsea/msigdb/cards/ROSS_AML_WITH_AML1_ETO_FUSION	IER2	USP10	IL5RA	ITPR1	SLC25A1	MAN1A1	RPS6KA1	ITGB4	AP1B1	POU4F1	FBXO38	NIT2	RUNX1T1	NCALD	RGS10	NARFL	HYAL2	PTPN12	PRAME	LAPTM5	ACSM3	MKNK2	PALM	ADRM1	RCBTB1	PSD3	LCP1	BAALC	BEX1	SLCO4A1	TBXA2R	ISG20	SCML2	TMEM43	CCND1	PTGIR	HIST1H2BD	TWSG1	IL17RB	ROBO1	RASA4	TRH	ARHGEF6	CD19	WFDC1	CD34	HIST1H2BI	HIST1H2BF	CACNA2D2	CD244	CLEC5A	EGFL7	RASAL1	CAV1	SHC1	TRAF3IP2	ARHGAP1	LAT2	PELI2	KLF11	ENDOD1	CIITA	BAIAP3	VAMP5	STK32B
HOFFMANN_LARGE_TO_SMALL_PRE_BII_LYMPHOCYTE_DN	http://www.broadinstitute.org/gsea/msigdb/cards/HOFFMANN_LARGE_TO_SMALL_PRE_BII_LYMPHOCYTE_DN	HCK	SAMHD1	PRM1	SEPP1	WDSUB1	JUN	CD2	BCL3	BMI1	SBF2	AATK	ANK3	FBP2	EEF2	GOT1	COL4A3	SREBF2	SPIN1	PIM2	IER3	HSD11B2	RAB4B	CD151	CD55	DBNDD2	EFNB3	ABCA1	SRF	RBP4	GALT	POMC	PSEN2	HSPB8	GPR137B	CAPN1	PTPRS	PRRG2	RABEP1	MDN1	SCN1B	GJA4	IDUA	TMEM159	MLL4	ACTN2	EVL	CAPG	MCART6	RAG1	LIPC	FHL1	PSAT1	NFKBIZ	RELN	HSPD1	BIRC3	LSP1	TBXA2R	LGALS3	SPINK1	IGSF10	BAZ2A	CLCN2	ZG16	PKIB	ANKS3	IL4R	WT1	GDPD5
REACTOME_KERATAN_SULFATE_KERATIN_METABOLISM	http://www.broadinstitute.org/gsea/msigdb/cards/REACTOME_KERATAN_SULFATE_KERATIN_METABOLISM	B3GNT3	ST3GAL6	B3GNT2	B3GNT1	KERA	ACAN	FMOD	B4GALT1	GLB1	GNS	HEXA	HEXB	LUM	CHST6	OMD	OGN	PRELP	ST3GAL1	ST3GAL2	ST3GAL3	B3GNT4	CHST1	B4GALT4	B4GALT3	B4GALT2	B3GNT7	B4GALT6	B4GALT5	CHST2
SCHOEN_NFKB_SIGNALING	http://www.broadinstitute.org/gsea/msigdb/cards/SCHOEN_NFKB_SIGNALING	TPST1	CTGF	PMP22	HHEX	CSF2	NFKBIA	PTX3	CCL2	CTSS	CXCL2	MMP9	IL1B	SULF1	C3	EDN1	SERPINA3	IL1A	KLF4	JAG1	CDKN1B	THBS1	IGFBP5	BCL6	PTGS2	GADD45B	FN1	TNFRSF9	NUAK2	PTGER4	IGFBP3	BIRC3	CYR61
REACTOME_KERATAN_SULFATE_BIOSYNTHESIS	http://www.broadinstitute.org/gsea/msigdb/cards/REACTOME_KERATAN_SULFATE_BIOSYNTHESIS	B3GNT3	ST3GAL6	B3GNT2	B3GNT1	KERA	ACAN	FMOD	B4GALT1	LUM	CHST6	OMD	OGN	PRELP	ST3GAL1	ST3GAL2	ST3GAL3	B3GNT4	CHST1	B4GALT4	B4GALT3	B4GALT2	B3GNT7	B4GALT6	B4GALT5	CHST2
KORKOLA_CORRELATED_WITH_POU5F1	http://www.broadinstitute.org/gsea/msigdb/cards/KORKOLA_CORRELATED_WITH_POU5F1	PHC1	ETV4	FRAT2	MYBL2	TFCP2L1	SUSD2	NANOG	L1TD1	DPPA4	TEAD4	PIM2	SLC25A16	ZYG11A	UPP1	KLRG2	TFAP2C	RAB15	SOX15	CBR3	ZFP42	USP28	UTF1	FAM46B	DPPA3	DND1
BOYAULT_LIVER_CANCER_SUBCLASS_G56_DN	http://www.broadinstitute.org/gsea/msigdb/cards/BOYAULT_LIVER_CANCER_SUBCLASS_G56_DN	NCALD	AGPAT2	RAB27A	IL4R	CTGF	HPS5	MAFF	THBS2	IER3	TRIB1	PLD1	QSOX1	F2RL1	LGALS3BP	NAV2
RUAN_RESPONSE_TO_TNF_DN	http://www.broadinstitute.org/gsea/msigdb/cards/RUAN_RESPONSE_TO_TNF_DN	ENTPD5	AOC3	DBI	FXYD1	HIPK3	PCK1	NRIP1	TALDO1	ADIPOQ	ACADM	TOB1	APOC4	ABCD2	AQP7	REEP5	NR1H3	IDH3G	SCARB1	RETN	RNF11	COL15A1	HIPK2	ACSL1	ALAD	PFKFB1	PLA2G6	ORM1	CEBPG	CFD	TST	PPARG	AP3S1	CBX4	ACOX1	DHRS3	CDKN2C	SLC2A4	CIDEC	QKI	TPP2	SCD	ARL4A	ALAS1	RGS2	PEX11A	BCKDHA	CIB2	AK2	MUT	UCK1	PEMT	AATK	ME1	LIPE	SELENBP1	ECH1	G0S2	ACADS	IDH1	HK2	PXMP2	GPD1	LTC4S	LPL	CEBPA	NNMT	FASN	LAMA4	GPAM	CPT2	ITGA6	HSD17B4	RASD1	PC	ARAF	ADRB3	SORBS1	IRX3	AGT	NFS1
LEE_LIVER_CANCER_ACOX1_DN	http://www.broadinstitute.org/gsea/msigdb/cards/LEE_LIVER_CANCER_ACOX1_DN	TPM2	APOC4	CYP7B1	KHK	LMCD1	GPR37	HGD	NINJ1	CYP2F1	GSTA3	HPD	PIPOX	CA3	ETNK2	REPS1	BAAT	CPOX	OTC	MCM3AP	NR1H3	OAT	VPS11	MCM10	SFTPD	SLC29A1	CKMT2	PHLDA1	HBP1	TNNT3	PAH	G6PC	AASS	PRODH	SLCO2B1	HSD11B1	LIPC	RGN	EGFR	SERPINA1	HAL	LECT2	SLC27A5	TDO2	AKAP11	PPP1R3C	ORM1	GOT1	ITIH1	IL1RAP	ORM2	MYH1	CYP26A1	SLC37A4	ATP2A1	MBL2	RNASE4	SELENBP1	TNNC2	CYP4F2	MASP1	DPP4
CREIGHTON_AKT1_SIGNALING_VIA_MTOR_DN	http://www.broadinstitute.org/gsea/msigdb/cards/CREIGHTON_AKT1_SIGNALING_VIA_MTOR_DN	TNFRSF12A	RGL2	PFKL	PPP4C	CIB1	ATP6V0B	PPP2R1A	KRT8	DHCR7	MRPS7	YWHAB	ALDOA	PAFAH1B3	GOT1	TOM1	ATP6AP1	CTSA	ATP6V0C	MIF	GPI	ATP6V1F	TSPAN1
KEGG_FRUCTOSE_AND_MANNOSE_METABOLISM	http://www.broadinstitute.org/gsea/msigdb/cards/KEGG_FRUCTOSE_AND_MANNOSE_METABOLISM	MPI	PMM2	PMM1	FBP2	PFKM	GMDS	PFKFB4	PFKL	MTMR6	TPI1	PHPT1	PFKFB3	FUK	PFKFB2	MTMR1	PFKFB1	AKR1B10	FPGT	KHK	FBP1	MTMR2	HK2	HK3	HK1	ALDOA	ALDOC	ALDOB	MTMR7	TSTA3	AKR1B1	SORD	GMPPA	PFKP	GMPPB
SMIRNOV_CIRCULATING_ENDOTHELIOCYTES_IN_CANCER_UP	http://www.broadinstitute.org/gsea/msigdb/cards/SMIRNOV_CIRCULATING_ENDOTHELIOCYTES_IN_CANCER_UP	MARCO	TNFRSF1B	CD14	ADM	LRRC17	SMARCD3	HMOX1	RGS16	GAB2	KIT	CLU	ACSL1	SERPINB2	CD93	CKB	ELF4	TIE1	ULK1	MAPK7	CHI3L1	SERPINB13	TLR8	P2RY2	YARS	RGS3	MAFF	MCAM	DSE	SLA	UPB1	BLVRA	TIMP2	CEBPB	HRASLS	TNS1	MPP1	GLUL	IGFBP3	NCF2	PTGES	GNA15	CD9	ENG	HPSE	RARA	RAB33A	IER3	TMBIM1	EPAS1	RRAGD	SYNGR3	DHCR7	THBD	RAB13	SMURF2	CDA	RGS1	CHKA	PDLIM7	PMP22	MAFG	TLR2	SLCO4A1	MYLK	KCNJ15	HS3ST1	SLC16A6	EPHA4	SPARC	PRSS23	C5AR1	WNT5A	QSOX1	CIAO1	AQP9	FBP1	CD1D	CYP1B1	IFNGR1	HNMT	ALOX5	PPARD	SLC23A2	SMAD7	HCK	TGFB1	CYP27A1	IL21R	IFNGR2	EGR1	BIRC5	CLN8	CCL20	SLC22A4	DUSP4	CREM	PERP	NRG1	PLAU	MECP2	SLC7A5	PROS1	CSF2RA	SPHK1	SC5DL	SGSH	DAPK2	DKK3	APOB	FCGR2A	VEGFA	ABCA1	TGFBI	PFKFB3	SHC1	ANPEP	CDKN1A	GM2A	SLC2A3	B4GALT5	HIST1H2AE	THBS1	SKIL	CCR1	NBL1	INSIG1	PPBP	P2RX1	CHN1	NOD2	TNFRSF1A	HBEGF	IRAK3	MARCKSL1	COL7A1	CYP1A1	CTSB	CXCL11	C3AR1	BCAT1	BST1	FPR1	ABCG1	DHRS3
LANDIS_ERBB2_BREAST_TUMORS_65_DN	http://www.broadinstitute.org/gsea/msigdb/cards/LANDIS_ERBB2_BREAST_TUMORS_65_DN	HTRA1	APLP2	LUM	ANKRD57	GYG1	PHLDB1	DERL1	GPD2	PENK	CHPT1	ATP1B3	HEPH	TMEM43	BCKDHB	COL6A3	CPT2	ADIPOR2	PDE8A	TSC22D1	CCL11	GPX3	CXCL12	KLF4	SRPX	PHYH	PGM1	NRP1	ACAA2	PTGES	HADH	DPT	ACTA2	MARCKS	GPAM	RSPO1	SDPR
CHANDRAN_METASTASIS_TOP50_DN	http://www.broadinstitute.org/gsea/msigdb/cards/CHANDRAN_METASTASIS_TOP50_DN	MRC2	FOS	STAT6	CIRBP	WNT5B	ZDHHC4	ABI2	POMT1	RPS27L	PBXIP1	CRYL1	SORBS2	EFHD2	ARL5A	KCTD3	ETHE1	NT5DC1	AGGF1	CHMP4B	AIM1	IER2	CPSF3L	SYTL1	GLTSCR2	RAB34	PHB2	AHI1	SFRP1	MALAT1	TRAPPC1	MAGED2	WAS	PYGB	ANXA11	TM9SF3	ROGDI	BOC	TOMM20	APCDD1	NR4A1	SELM	G3BP1	B3GALNT1	MSRB2
GAUSSMANN_MLL_AF4_FUSION_TARGETS_A_DN	http://www.broadinstitute.org/gsea/msigdb/cards/GAUSSMANN_MLL_AF4_FUSION_TARGETS_A_DN	FBXO2	LCP1	VGF	ASRGL1	HIRA	EPPK1	SLC2A3	EFNA5	FAM84B	COL2A1	HOXD13	HLA-DMA	CPEB2	TACC1	CABLES1	KCNMB1	WSCD2	CAMK4	PDE4B	KLF2	ESR1	SDSL	GALNT13	PGBD5	ENDOD1	PCOLCE2	SH3BGR	SLIT3	SEMA3C	ITIH5	ATF3	NTN4	PYCR1	FAM107A	CYP2C18	NPTXR	PHLDA2	FAM46A	SCARB2	LOXL4	VAV3	DCC	CXADR	COL19A1	UPK3B	ZNF746	AARS2	WNT7B	RACGAP1	SOD3	TSPAN13	MYO1D	TGFB2	SEMA3D	SLAMF9	CSDC2	PLEKHA7	FKBP10	CEP72	ANKS3	ITGB5	SLC22A18	ENPP2	PPM1L	APLP1	AHRR	ACOT2	DDX18	RASGRP3	CD59	CDH17	IQCG	LAMA5	B4GALNT4	SLC4A10	AFF3
BIOCARTA_DC_PATHWAY	http://www.broadinstitute.org/gsea/msigdb/cards/BIOCARTA_DC_PATHWAY	CSF2	IL12B	CD40	IL13	IL3	IL12A	CD2	CD33	TLR9	ANPEP	CD7	CD5	IFNG	ITGAX	IFNB1	TLR4	IL4	TLR7	TLR2	IL5	IL10
REACTOME_CHYLOMICRON_MEDIATED_LIPID_TRANSPORT	http://www.broadinstitute.org/gsea/msigdb/cards/REACTOME_CHYLOMICRON_MEDIATED_LIPID_TRANSPORT	APOA5	LDLRAP1	HSPG2	APOA1	APOA2	APOB	APOC2	APOC3	APOE	LDLR	LIPC	LPL	MTTP	P4HB	SAR1B	SDC1
COLIN_PILOCYTIC_ASTROCYTOMA_VS_GLIOBLASTOMA_UP	http://www.broadinstitute.org/gsea/msigdb/cards/COLIN_PILOCYTIC_ASTROCYTOMA_VS_GLIOBLASTOMA_UP	SCRG1	ATP1A2	HLA-A	SERPINA3	SPOCK1	HTRA1	DKK3	SCD	SERPINE2	PDZD2	PLEKHB1	SOX10	EEF1A1	RTN3	GLUL	ALDOC	CPE	GALNT13	GPRC5B	PLA2G2A	TF	GFAP	NLGN2	RASSF2	DNER	TSPAN7	APOD	SOD2	TNFRSF21	ITGA3	OLIG2	FTH1	ANGPTL2	TYRO3	SOX8
BIOCARTA_CTLA4_PATHWAY	http://www.broadinstitute.org/gsea/msigdb/cards/BIOCARTA_CTLA4_PATHWAY	PTPN11	CD80	CD86	CD28	CD3D	CD3E	CD3G	ITK	PIK3CA	ICOSLG	GRB2	CD247	ICOS	PIK3R1	LCK	HLA-DRB1	CTLA4	IL2
REACTOME_RNA_POL_I_PROMOTER_OPENING	http://www.broadinstitute.org/gsea/msigdb/cards/REACTOME_RNA_POL_I_PROMOTER_OPENING	HIST4H4	HIST2H3C	HIST1H2BA	HIST1H2AE	H2AFX	H2AFZ	HIST1H2BD	HIST1H2BB	H3F3A	H3F3B	MAPK3	HIST2H3D	UBTF	HIST1H2AC	HIST1H2AB	HIST2H2AC	HIST1H2BG	HIST1H2BL	HIST1H2BF	HIST1H2BE	HIST1H2BI	HIST1H2BC	HIST2H2BE	HIST1H3C	HIST1H3E	HIST1H4A	HIST1H4D	HIST1H4F	HIST1H4J	HIST1H4C	HIST1H4E	HIST1H4L	HIST2H4A	MBD2
HAHTOLA_SEZARY_SYNDROM_DN	http://www.broadinstitute.org/gsea/msigdb/cards/HAHTOLA_SEZARY_SYNDROM_DN	TXK	IL2RB	SESN1	IL18RAP	CCL4	NKG7	IRF8	KIR3DL1	CTSW	PRSS23	MYBL1	XCL1	BACH2	PTCH1	SERPINB9	MATK	SPON2	GZMK	DUSP2	VAV3	CD160	BST2	KLRD1	GZMB	KLRB1	APBA2	ZBTB16	CCL5	GPR56	NCAM1	DLG5	TSPAN13	NELL2	BCL2
DAUER_STAT3_TARGETS_UP	http://www.broadinstitute.org/gsea/msigdb/cards/DAUER_STAT3_TARGETS_UP	FGG	UGCG	THBS1	KLF11	BCL6	AKAP12	MAFF	ATF3	LBP	SOD2	ADM	SERPINB3	DUSP5	EFNB2	EFNA1	STAT3	TRIB1	CEBPD	LDLR	CCL2	FEM1C	FGA	SOCS3	C3	JUN	SAMD4A	SLC2A3	PPAP2B	ZFP36	HEG1	FLNB	FOSL1	ICAM1	BCL3	NPC1	CTSB	STAT2	IGFBP1	SLC4A7	SFN	TEAD4	FGB	ABCA1	PFKFB3	GFPT2	AGT
HUANG_DASATINIB_RESISTANCE_DN	http://www.broadinstitute.org/gsea/msigdb/cards/HUANG_DASATINIB_RESISTANCE_DN	EMP2	SLC35A1	PREX1	ABCA3	SPIN1	UBL3	SLC25A15	CDC42SE1	MEGF9	PDCD4	CHRM1	CYB561	SLC1A2	CRNKL1	SORBS2	PLCH1	ACSL3	ISOC1	ABHD11	CHPT1	TPD52	TFF1	EPS15L1	CLN3	CALM1	EPB41L5	YME1L1	TRIM13	CREB3L4	KIAA1324	SCARB1	DEGS2	STARD10	TOB1	MAPT	GREB1	EIF4E3	METTL9	CLDN3	PLCB4	ICA1	CA12	VPS37C	PLEKHH1	RHOB	PRLR	IRX5	ABCG1	GPD1L	SBK1	SLC16A6	MYEF2	TRPS1	JPH1	SLC38A1	ASCL2	ARX	IGFBP2	CBX5
REACTOME_GLYCEROPHOSPHOLIPID_BIOSYNTHESIS	http://www.broadinstitute.org/gsea/msigdb/cards/REACTOME_GLYCEROPHOSPHOLIPID_BIOSYNTHESIS	CEPT1	CDS1	PEMT	CDIPT	AGPAT1	AGPAT2	CHAT	CHKA	CHKB	MGLL	PLD4	SLC44A3	MBOAT2	AGPAT6	MBOAT1	PHOSPHO1	SLC44A5	GPD1L	LPIN1	SLC44A1	PLD3	PITPNB	PLA2G4F	PLA2G2D	GPD1	PLA2G4D	HADHA	HADHB	PLA2G2E	ACHE	PLA2G3	PNPLA8	PCYT1A	PLA2G1B	PLA2G2A	PLA2G4A	PLA2G5	PLD1	PLD2	CRLS1	ETNK2	AGPAT5	ETNK1	AGPAT3	AGPAT4	CHPT1	PNPLA2	SLC44A2	GPAM	PCYT2	PLA2G2F	LPIN3	TAZ	PNPLA3	SLC44A4	PTDSS2	PLA2G12A	PLA2G6	PLA2G10	GNPAT	DGAT2	PLA2G4C	CDS2	PCYT1B	PGS1	LPIN2	PTDSS1	LPGAT1
PID_HNF3APATHWAY	http://www.broadinstitute.org/gsea/msigdb/cards/PID_HNF3APATHWAY	INS	FOS	NCOA3	CEBPB	VTN	CYP2C18	FOXA2	SOD1	NFIA	DSCAM	NKX3-1	EP300	NDUFV3	ESR1	AR	BRCA1	AP1B1	CDKN1B	SFTPD	NRIP1	COL18A1	SCGB1A1	GCG	JUN	NR2F2	PRDM15	FOXA1	POU2F1	CREBBP	KLK3	APOB	SHH	FOXA3	SP1	ATP5J	XBP1	NFIC	TFF1	NFIB	SERPINA1	PISD
NOUSHMEHR_GBM_SILENCED_BY_METHYLATION	http://www.broadinstitute.org/gsea/msigdb/cards/NOUSHMEHR_GBM_SILENCED_BY_METHYLATION	TTC12	CCNA1	LGALS3	EPHX2	FKBP5	SPON2	NMNAT3	B3GNT5	TMEM22	CTHRC1	RAB36	ITGBL1	CHRDL2	F3	CRYGD	CBR1	MMP9	FZD6	LDHA	CHI3L1	RBP1	TRIP4	RARRES2	RARRES1	PDPN	CHST6	MOSC2	SLC39A12	TCTEX1D1	LECT1	FLNC	SEMA3E	AQP5	GJB2	LGALS8	OCIAD2	CA3	G0S2	ARMC3	FMOD	SLC25A20	BIRC3	TOM1L1
DUTERTRE_ESTRADIOL_RESPONSE_6HR_DN	http://www.broadinstitute.org/gsea/msigdb/cards/DUTERTRE_ESTRADIOL_RESPONSE_6HR_DN	IL1R1	GRHL3	TGFB3	TGFB2	RAB27B	CDK6	LIPH	LIMA1	BLNK	ATP6V0A4	CRISPLD2	AIM1	CLEC2D	TNS3	AHNAK2	ACAA2	MYO1B	ZNF467	LMO7	EFEMP1	CCNG2	SALL4	TP53INP1	ITGB6	KIAA0513	MME	SGCG	ZNF704	PLA2R1	ST8SIA4	BMF	STON1	GRB14	GRB7	TFPI	SSBP2	TMTC2	NEDD4L	TMEM45B	YPEL3	ABCC5	CDKL5	MMP16	UACA	RND1	EPB41L5	NR3C1	NBEA	PARP9	NPHP3	HSD17B11	FAM84A	EFNA1	EGLN3	DNAJC15	BAK1	ARID5B	N4BP3	EPAS1	SH3BP4	TSPAN12	ERBB2	KLHL24	ZDHHC7	UTRN	GALNT10	CTNND2	NPNT	SESN3	EFHD1	KYNU	CDYL2	HPS3	NUAK1	IRF6	PTGER4	MTAP	ERBB4	PLEKHF2	FGF13	ALCAM
YANG_MUC2_TARGETS_DUODENUM_3MO_DN	http://www.broadinstitute.org/gsea/msigdb/cards/YANG_MUC2_TARGETS_DUODENUM_3MO_DN	CYP3A43	CAT	SULT2B1	CYP4A11	GLRX	CYP4V2	GSTA4	CYP2B6	GSTM4	CYP1A1	NFE2L2	GSTM1	UGT2B17	SULT1B1	GSTT1	EPHX2	GSTM5	FMO5	NQO1	ME1	POR	GSTK1
REACTOME_PRE_NOTCH_PROCESSING_IN_GOLGI	http://www.broadinstitute.org/gsea/msigdb/cards/REACTOME_PRE_NOTCH_PROCESSING_IN_GOLGI	ST3GAL6	TMED2	B4GALT1	LFNG	MFNG	NOTCH2	NOTCH3	NOTCH4	ATP2A1	ATP2A2	ATP2A3	FURIN	RAB6A	RFNG	SEL1L	ST3GAL3
KEGG_GLYCEROPHOSPHOLIPID_METABOLISM	http://www.broadinstitute.org/gsea/msigdb/cards/KEGG_GLYCEROPHOSPHOLIPID_METABOLISM	PEMT	GPD1	GPD1L	LPGAT1	GPAM	MBOAT2	CHAT	PTDSS1	ACHE	PLA2G3	DGKZ	ETNK1	DGKE	DGKD	PCYT1A	DGKH	CHPT1	MBOAT1	PLA2G6	PLA2G2E	PLA2G10	PLA2G2A	ETNK2	PLA2G4A	PLA2G5	PLA2G12B	PLA2G4B	PTDSS2	PLA2G2F	PCYT2	CDS1	AGPAT3	AGPAT4	PGS1	LYPLA1	PLA2G1B	CDIPT	DGKQ	CDS2	DGKB	DGKG	PPAP2B	DGKA	DGKI	PHOSPHO1	TAZ	GNPAT	PLA2G4E	AGPAT6	CHKA	PPAP2A	PPAP2C	LYPLA2	AGPAT1	PLA2G2D	PLA2G12A	AGPAT2	PLD1	CHKB	PISD	PLD2	PCYT1B	LCAT	CRLS1	GPD2
HERNANDEZ_ABERRANT_MITOSIS_BY_DOCETACEL_4NM_UP	http://www.broadinstitute.org/gsea/msigdb/cards/HERNANDEZ_ABERRANT_MITOSIS_BY_DOCETACEL_4NM_UP	HIST2H2BE	POSTN	CD53	TNFRSF11B	TP53INP1	CDKN1A	WDR44	PRAME	MAF	FGG	GEM	MITF	HLF	TYRP1	NT5E	TIMP3	GHR	NEUROD1	RASGRP1
PARK_TRETINOIN_RESPONSE_AND_RARA_PLZF_FUSION	http://www.broadinstitute.org/gsea/msigdb/cards/PARK_TRETINOIN_RESPONSE_AND_RARA_PLZF_FUSION	LPO	PLEK	ST3GAL1	ALOX5AP	CEBPA	SPI1	FLNB	UPP1	IDH1	GYPC	SLC2A5	PIM1	FGR	LBR	HMHA1	NDRG1	PTPN6	PPARG	TLE3	PLCB2	IER3	CEBPE
VANTVEER_BREAST_CANCER_METASTASIS_UP	http://www.broadinstitute.org/gsea/msigdb/cards/VANTVEER_BREAST_CANCER_METASTASIS_UP	TBC1D9	ALDH4A1	LYPD6	SDSL	RTN4RL1	MYRIP	GSTM3	KIAA1217	RUNDC1	FBP1	LETMD1	BBC3	SEC14L2	EVL	MS4A7	TGFB3	BTG2	SCUBE2	KIAA1324	ERGIC1	CHPT1	FUT8	PDIA4	PCSK6	RPS4X	AP2B1	FGF18	PEX12	RAB27B	ALDH6A1	MATN3	MYLIP	ACADS	RBP3	FBXO16	ODZ3	CIRBP	WISP1	NEO1	QDPR	KIF3B	TBX3	KRT18	STK32B
SCHWAB_TARGETS_OF_BMYB_POLYMORPHIC_VARIANTS_DN	http://www.broadinstitute.org/gsea/msigdb/cards/SCHWAB_TARGETS_OF_BMYB_POLYMORPHIC_VARIANTS_DN	CDC14A	BCL3	HDAC6	HOXB5	CDKN1C	EVI5	PAFAH1B1	GULP1	NR3C2	VEGFC	CAMK2B	ELF3	NEK3	TAF7L	RASSF2
LIU_LIVER_CANCER	http://www.broadinstitute.org/gsea/msigdb/cards/LIU_LIVER_CANCER	AZGP1	RXRG	FADS3	DOK1	RPS6KA6	ZYX	EBF3	MMP19	NMB	PPIL2	USP21	FHL1	DYRK1B	APOA2	TMEM9B	DDX31	SERPINA1	FBXL6	ZFPM1	SFXN2	ALB	THRA	SEC14L2	DSCAML1	ECH1	DDR2	CYP8B1
REACTOME_REGULATION_OF_BETA_CELL_DEVELOPMENT	http://www.broadinstitute.org/gsea/msigdb/cards/REACTOME_REGULATION_OF_BETA_CELL_DEVELOPMENT	AKT3	AKT1	AKT2	FGF10	FOXO1	NR5A2	PTF1A	GCK	FOXA2	FOXA3	HNF4A	HNF4G	ONECUT1	HES1	IAPP	RBPJ	INS	INSM1	PDX1	MAFA	ONECUT3	NEUROD1	NKX2-2	NKX6-1	NEUROG3	PAX6	PKLR	SLC2A2
LEE_LIVER_CANCER_CIPROFIBRATE_DN	http://www.broadinstitute.org/gsea/msigdb/cards/LEE_LIVER_CANCER_CIPROFIBRATE_DN	CYP26A1	SLC1A2	KRT4	CYP2E1	KRT13	NETO2	PPP1R3C	DMBT1	NR1H3	HAL	SELENBP1	CA5A	CYP2F1	BHMT	BCL6	GSTA4	PNLIPRP1	SERPINA6	REG1A	LECT2	ACADSB	ABAT	TNNI2	CYP7A1	SLC17A3	EGFR	OTC	CA3	PRODH	PCK1	WNT10B	PON1	HSD3B2	PAH	HPD	G6PC	OAT	SLC37A4	ETNK2	RNASE4	CYP7B1	KYNU	PNLIP	GPR37	BAAT	MCM10	DPP4	TNNT3	MAPKAPK2	HBP1	CTRC	MBL2	EFNA4	TRPV2	HSD11B1	SULT1B1	SLC2A2	MCM7	IL1RAP	PIPOX	TNNC2
LIU_SMARCA4_TARGETS	http://www.broadinstitute.org/gsea/msigdb/cards/LIU_SMARCA4_TARGETS	TMEM130	PIPOX	SLC15A2	ARFGEF2	MFAP5	ID3	LRRC61	TAGLN3	SPARC	CCL2	AHNAK	PARVA	SH3PXD2A	CAMK2N1	CRYAB	ATP8A2	EFHB	TAL1	KCNQ1OT1	LGALS3BP	MMP2	ZFPM2	IFITM1	IFI27	NOS1	DHRS3	PEA15	ECM1	CD53	BCAM	ANGPTL4	UPP1	SPRY4	LGALS9	ITPR3	MKX	PLN	PODXL	TAGLN	KLHL6	BST2	COL3A1	IGF1	CA10	NUPR1	EHBP1	RMST	IFITM2	GPRC5A	ADC	EGFLAM	GDF15	CRYAA	S100A13
YANG_BREAST_CANCER_ESR1_UP	http://www.broadinstitute.org/gsea/msigdb/cards/YANG_BREAST_CANCER_ESR1_UP	GATA3	INPP4B	XBP1	WFS1	SCUBE2	ABAT	MAGED2	CIRBP	CYP2B6	TBC1D9	GREB1	GSTM3	CA12	LRBA	WWP1	KCNK15	ESR1	AHNAK	MLPH	ERBB4	KIAA0232	KRT18	ANXA9	TFF1	TFF3	NUMA1	APBB2	MAPT	BBS4	TENC1	SCNN1A	NAT1	SLC7A8	FBP1
WUNDER_INFLAMMATORY_RESPONSE_AND_CHOLESTEROL_UP	http://www.broadinstitute.org/gsea/msigdb/cards/WUNDER_INFLAMMATORY_RESPONSE_AND_CHOLESTEROL_UP	SOCS1	DMBT1	UPP1	PDIA4	GATM	SERPINI2	TFRC	ARG2	HLA-DMB	CCL5	MPEG1	PSMB9	UGT2B17	DUSP28	SLC16A1	IFI44	CTSS	PSMB8	PLAC8	CASP1	TAP2	GAST	CASP7	STAT1	NFKBIZ	HLA-DRB1	B2M	LYN	CXCL6	AMBP	BST2	LY75	PSMB10	SLC40A1	GK	FLOT1	TFF3	CTSC	SP110	HLA-DMA	MUC17	TLR2	ERO1L	CD14	KRT16	SERPINA1	CTRB1	AIF1
RIZ_ERYTHROID_DIFFERENTIATION_APOBEC2	http://www.broadinstitute.org/gsea/msigdb/cards/RIZ_ERYTHROID_DIFFERENTIATION_APOBEC2	PDX1	SFRP4	TCF21	HIC1	SAP30BP	HOXA6	EVX2	LCOR	CRX	AIRE	HNF4G	CACNA1A	MEIS3	ANKRD57	SOX6	ESRRB	MYCL1	NFATC2	NR1I3	EYA3	GTF3C4	PIAS3	HOXA4	ZNF235	TFCP2L1	NDN	MEF2C
KEGG_RENIN_ANGIOTENSIN_SYSTEM	http://www.broadinstitute.org/gsea/msigdb/cards/KEGG_RENIN_ANGIOTENSIN_SYSTEM	LNPEP	ACE2	REN	ANPEP	CMA1	CTSA	CTSG	THOP1	AGT	AGTR1	ACE	AGTR2	NLN	ENPEP	CPA3	MAS1	MME
WANG_TNF_TARGETS	http://www.broadinstitute.org/gsea/msigdb/cards/WANG_TNF_TARGETS	CSF2	NFKBIA	SELP	KRT35	NOTCH3	TNFAIP3	CD68	VCAM1	TRAF1	GPR56	MMP3	MADCAM1	CD6	CSF3	IL6	LIMK1	JUN	BCL2L10	MMP13	GDF15	SELE	YY1	GSTT1
MOREAUX_B_LYMPHOCYTE_MATURATION_BY_TACI_UP	http://www.broadinstitute.org/gsea/msigdb/cards/MOREAUX_B_LYMPHOCYTE_MATURATION_BY_TACI_UP	MAPK1	NOXA1	HNRPDL	LMNA	GCOM1	STYK1	NTRK3	ROD1	GSTA4	HYI	TRIOBP	KCNH2	PPFIA3	PHLDA1	SPATA2L	DDIT3	APOC2	PLAUR	HS3ST2	C3AR1	MBP	PLXNA1	EPB49	EPHB4	RAB11FIP1	PHF1	SOX15	GIT1	POFUT2	AZGP1	DDR1	TUBB2B	DUSP1	MITF	PINK1	KIAA0284	DSP	PTPRS	SNN	B4GALT1	PRX	RHPN1	MAN1C1	GABBR1	DAO	SNTA1	NPPA	C1QL1	SPAG8	SASH1	AMN	PICK1	KHSRP	MAP2K3	PDGFB	PIK3CD	EPHB6	BIRC7	RAB11B	MAPK8IP2	AKAP7	CDKN1C	PYGL	FMOD	SLC6A8	RPL37A	POU2F2	GNA11	COL11A2	MRC2	RPL38	PI16	GNAQ	NPEPL1
CASORELLI_APL_SECONDARY_VS_DE_NOVO_UP	http://www.broadinstitute.org/gsea/msigdb/cards/CASORELLI_APL_SECONDARY_VS_DE_NOVO_UP	HDAC4	FBN2	FZD2	LAMC1	EVI2B	TGFA	DPM3	TFEC	MCTP2	FOSB	ZMYM6	CEBPD	TRIM27	SLC38A6	NAGPA	TM6SF1	NID1	FCGRT	FAM105A	PTGER2	PGCP	CLU	SLC24A3	ANXA5	ENC1	GCA	CNIH4	ENTPD1	MOSC1	FOS	CAPN3	KLF4	SLC36A1
KEGG_ALDOSTERONE_REGULATED_SODIUM_REABSORPTION	http://www.broadinstitute.org/gsea/msigdb/cards/KEGG_ALDOSTERONE_REGULATED_SODIUM_REABSORPTION	PIK3R5	SFN	NR3C2	PRKCA	FXYD4	KRAS	FXYD2	IGF1	SCNN1G	SCNN1B	SCNN1A	ATP1B2	KCNJ1	ATP1B3	ATP1A4	ATP1B1	NEDD4L	INS	PIK3R3	HSD11B2	HSD11B1	SLC9A3R2	PDPK1	ATP1A1	IRS2	ATP1A3	ATP1A2	PIK3CA	PIK3CB	PIK3CD	MAPK3	IRS1	ATP1B4	INSR	PIK3CG	IRS4	PIK3R1	PIK3R2	MAPK1
OHGUCHI_LIVER_HNF4A_TARGETS_UP	http://www.broadinstitute.org/gsea/msigdb/cards/OHGUCHI_LIVER_HNF4A_TARGETS_UP	CTSE	NRG4	ABCB1	CA3	LYSMD2	GADD45B	ABCD2	DEFB1	KIAA1324	SULT1E1	CYP39A1	GSN	CD36	SERPINA7	HSPA2	QPCT	GSTM3	HAO2	TXNIP	ACOT1	EMP2	ELOVL7	SLC25A4	SMPX	ANXA13	IFI44	PDK4	SLC2A4	LEPR	RAB27A	PSAT1	USP18	IL1RN	DDR1	PCP4L1	PROM1	SLC44A3	VLDLR	FMO3	SLC27A1	PER3
WANG_NFKB_TARGETS	http://www.broadinstitute.org/gsea/msigdb/cards/WANG_NFKB_TARGETS	MYH1	TNNC1	SH3BP1	CAV3	HOXA1	NOTCH1	ATP2A1	CMA1	MIOX	KRT36	MYH7	RARG	CISH	TRAF5	TNNI1	CHRNG	FOXA2	CSRP3	CASP7	TNNT1	ITGB5	MYL4	ACTC1
GAVIN_PDE3B_TARGETS	http://www.broadinstitute.org/gsea/msigdb/cards/GAVIN_PDE3B_TARGETS	NT5E	NCF4	FGL2	GZMB	SYTL2	IL2RA	IL10	F13A1	CTLA4	ENTPD1	TGFB1	IL18	SYT11	LAMC1	TNFSF10	EBI3	SYTL1	HMOX2	SYPL1	CYBB	TFPI
ONO_FOXP3_TARGETS_UP	http://www.broadinstitute.org/gsea/msigdb/cards/ONO_FOXP3_TARGETS_UP	GPR83	CCR7	SOCS2	PAK1	DLK1	JUN	MECP2	PDCD1LG2	RGS2	GADD45B	DDX5	CD38	CXCR3	CCR2	CD97	IL10	ITGAE	TNFRSF18	FOS	SLAMF7	CREM
LEE_TARGETS_OF_PTCH1_AND_SUFU_DN	http://www.broadinstitute.org/gsea/msigdb/cards/LEE_TARGETS_OF_PTCH1_AND_SUFU_DN	SLC13A3	GAD1	MAPRE2	NEFH	CALB1	LYNX1	GJA1	SYT1	TRPC3	ITPKA	VAMP2	CEND1	CSDC2	KCNK1	NAPB	ATP1B1	PAK1	KIF1A	PCSK1N	THY1	SLC8A1	ABLIM1	CA8	PENK	RAB3A	RAB4A	MAP4	TSPAN2	CDS1	CLSTN2	CBLN1	LRP8	CNP	HK1	PCP2	KIF5A	NRSN1	FNBP1	PREPL	NCAM1	PTPRR	C1QTNF4	NRXN3	ATP2A2	VSNL1	TMEM50B	GRM3	CKMT1B	SLC1A6	PTGDS	MAPRE3	MEG3	SEMA3E	ASPH	PPP1R3C	SEZ6L2	ATP2B2	KCND2	CACNA1G	SLC4A10	ELMOD1	CNIH2	ZIC3	DCLK1	GRIA1	NDRG4	DYNLT3	MASP1	NRIP3	HMGCS1	PDXK	SLC32A1	CAMK2D	SPOCK2	ITPR1	TSPAN17	GUCY1A3
REACTOME_GLUTATHIONE_CONJUGATION	http://www.broadinstitute.org/gsea/msigdb/cards/REACTOME_GLUTATHIONE_CONJUGATION	GSTO2	GSTA5	GGT1	OPLAH	GCLC	GCLM	GSS	GSTA3	GSTA4	GSTM1	GSTM4	GSTM5	GSTP1	MGST1	MGST2	MGST3	CNDP2	GSTO1
RICKMAN_HEAD_AND_NECK_CANCER_A	http://www.broadinstitute.org/gsea/msigdb/cards/RICKMAN_HEAD_AND_NECK_CANCER_A	NPTX2	NRCAM	CYP4X1	RSPO3	FABP6	BCL2	RBP7	CLDN10	TSPAN2	STXBP6	HPGD	DLX2	HOXD13	PRAME	PABPC4L	MYCN	PCOLCE2	ERP27	LIFR	VASH2	SOSTDC1	SYT13	CYP24A1	MAP7D2	SFRP1	ADAM23	ORAOV1	HSPD1	TSPYL5	COL9A2	SLC35F3	ADD2	IL17RD	LGR5	MYB	FRZB	EMR1	LEMD1	CLDN3	PTX3	PLCB4	SYNPO2	CRABP1	PENK	PEG10	PCDHB2	FGF19	CLDN11	FRAS1	RNF150	PON3	DLX1	COL22A1	GPR27	ARNT2	GPR158	AS3MT	LAMA1	LSAMP	OLFM1	ANKRD6	ZNF704	ODAM	GPC4	CD200	SPIB	DAPL1	EDAR	TMEM108	ZIC2	IL13RA2	GABRP	RASGEF1A	LGR6	COL9A3	UCHL1	OCA2	SELE	TSPAN8	TNFRSF11B	DMD	OVOS2	MOXD1	STAR
VANLOO_SP3_TARGETS_DN	http://www.broadinstitute.org/gsea/msigdb/cards/VANLOO_SP3_TARGETS_DN	NME4	AKAP7	SLC39A5	F7	LEFTY1	PDZK1IP1	RABEPK	AP1S3	CD82	TCF19	P2RX4	UPB1	EVI2A	KLK8	CDO1	CRTAP	PITPNM1	IL18RAP	TAC3	SP3	TXNRD3	KRT8	CAMK1	GCAT	FAH	DNASE1L1	NUPR1	CFP	NT5C3L	DLEU2	UGT2B10	SERPINB6	TM2D2	CD302	ALDOB	LGALS3	ADA	FABP2	GNG10	WDR65	RNH1	MOSC1	KRT20	C1QB	LGMN	TPMT	DAPK2	GPX7	IFI30	PDK1	RPP40	GLRX	TOM1L1	LIPH	MYD88	LGALS2	CD5L	MAOA	TOP1MT	ACBD4	HIPK3	MTHFS	QPRT	AQP1	PRKCDBP	FCN1	MARCO	EHHADH	DHRS7	FAM55B	PQLC3	GPR155	ZDHHC2	HSD17B11	KHK	ITGA6	RPS6KA4	EVC	ANXA4	TSPO	DHRS4	CTSH
AMUNDSON_GAMMA_RADIATION_RESISTANCE	http://www.broadinstitute.org/gsea/msigdb/cards/AMUNDSON_GAMMA_RADIATION_RESISTANCE	BDKRB1	TNFSF13B	F11	SLC22A4	CHGA	CCL7	WNK2	CD40	COL11A2	TUBA1B	KLRC3	CRMP1	IGF1R	CBLB	XRCC1	TSPAN7	C1QB	EDNRA
RAMALHO_STEMNESS_DN	http://www.broadinstitute.org/gsea/msigdb/cards/RAMALHO_STEMNESS_DN	CSF1R	RELN	PPP3CA	ST3GAL6	MLLT11	EMR1	HSD11B1	CD53	RTN3	ACVRL1	CLEC4A	CYFIP2	EVI2A	CD68	FAM101B	CD47	AP2A2	BMP1	CEBPD	SLC11A1	MESDC2	GAS7	ABR	ZAP70	GRINA	CORO1A	ARG2	CTSB	MPEG1	PTPRC	ADSSL1	HDC	B4GALNT1	LY86	SIRPA	RBMX	KCNAB2	NCAM1	ITGB2	PAPSS2	PGLYRP1	COL11A2	TYROBP	ZDHHC14	NIN	MAL	BIN1	HSD17B8	LAT2	CST3	CMA1	PPP2R5A	EVL	PACSIN1	RGS10	STMN1	CTSS	ROGDI	GSN	NRP1	LOC284023	PLD4	GRIA2	CBX4	RGS14	ABLIM1	EFHD1
REACTOME_SYNTHESIS_OF_BILE_ACIDS_AND_BILE_SALTS	http://www.broadinstitute.org/gsea/msigdb/cards/REACTOME_SYNTHESIS_OF_BILE_ACIDS_AND_BILE_SALTS	ACOT8	CYP46A1	SLC27A5	SLC27A2	AKR1C4	CYP7A1	CYP8B1	CYP27A1	AMACR	HSD17B4	CYP39A1	BAAT	SCP2	AKR1D1	HSD3B7	ACOX2	ABCB11	CH25H	CYP7B1
KEGG_SPHINGOLIPID_METABOLISM	http://www.broadinstitute.org/gsea/msigdb/cards/KEGG_SPHINGOLIPID_METABOLISM	GAL3ST1	SGPP2	GLB1	GALC	SGMS2	GBA	SPHK2	NEU2	PPAP2B	NEU1	UGCG	DEGS2	ARSA	SPHK1	SGPL1	NEU3	SMPD4	SGMS1	CERK	SMPD2	ENPP7	DEGS1	SGPP1	NEU4	GLA	PPAP2A	ASAH1	PPAP2C	SMPD1	B4GALT6	SPTLC2	SPTLC1	SMPD3	UGT8	ASAH2
NAKAYAMA_FGF2_TARGETS	http://www.broadinstitute.org/gsea/msigdb/cards/NAKAYAMA_FGF2_TARGETS	METTL7B	IGF1	VPS35	PDGFRB	ACTA2	BRPF1	ACE2	SNRPD2	TTF2	COL2A1	OLFML3	KLK9	CXCL14	MYL6	GREM1	COL5A2	CXCL12	COL1A1	HM13	COL8A1	COL4A1	IFNAR1	DPM3	GPT	ARL15
BRACHAT_RESPONSE_TO_CAMPTOTHECIN_UP	http://www.broadinstitute.org/gsea/msigdb/cards/BRACHAT_RESPONSE_TO_CAMPTOTHECIN_UP	ZFP36L1	TP53INP1	CDKN1A	CARHSP1	TOB1	PVRL4	TRAFD1	LRRC2	BTG2	CD53	CCNG1	NUDCD2	SLC7A14	TXNIP	EI24	LPIN1	GRB10	H2AFJ	C1R	CBS	PMM1	TMEM185A	ULK1	SERTAD1	TPP1
STEGER_ADIPOGENESIS_UP	http://www.broadinstitute.org/gsea/msigdb/cards/STEGER_ADIPOGENESIS_UP	CIDEC	NR1H3	GYG1	PPARG	PNPLA2	CIDEA	STOM	CP	ACSL1	CD36	CEBPA	HSD11B1	ADIPOQ	PCK1	MMD	FFAR2	LIPE	ENPP2	RETN	FABP4
REACTOME_SYNTHESIS_OF_BILE_ACIDS_AND_BILE_SALTS_VIA_7ALPHA_HYDROXYCHOLESTEROL	http://www.broadinstitute.org/gsea/msigdb/cards/REACTOME_SYNTHESIS_OF_BILE_ACIDS_AND_BILE_SALTS_VIA_7ALPHA_HYDROXYCHOLESTEROL	ACOT8	SLC27A5	SLC27A2	AKR1C4	CYP7A1	CYP8B1	CYP27A1	AMACR	HSD17B4	BAAT	SCP2	AKR1D1	HSD3B7	ACOX2	ABCB11
VANASSE_BCL2_TARGETS_UP	http://www.broadinstitute.org/gsea/msigdb/cards/VANASSE_BCL2_TARGETS_UP	IL1RN	BCL2	SLPI	PRDM1	SOCS3	HSPA1A	PILRA	HSPA4L	NR2F2	ALMS1	BASP1	HIST1H1C	MBNL2	RELN	LANCL1	GNAS	CCR9	FAM46C	IGHG1	FAM134B	IGJ	MYT1	SLC16A9	SOSTDC1	KNG1	LIFR	APOA2	RYR2	KIAA0753	MAP3K6	PON3	ST8SIA4	SERPING1
REACTOME_INTRINSIC_PATHWAY	http://www.broadinstitute.org/gsea/msigdb/cards/REACTOME_INTRINSIC_PATHWAY	A2M	F2	F8	F9	F10	F11	F12	GP1BA	GP1BB	GP5	GP9	KLKB1	KNG1	PRCP	C1QBP	SERPING1	VWF
BUCKANOVICH_T_LYMPHOCYTE_HOMING_ON_TUMOR_DN	http://www.broadinstitute.org/gsea/msigdb/cards/BUCKANOVICH_T_LYMPHOCYTE_HOMING_ON_TUMOR_DN	PAPSS2	HES1	SLC1A4	ACTR6	SEC61G	TAF3	EDNRB	ENPP2	KIAA1609	ZNF423	MYBL1	EMX2	SGCB	MPHOSPH9	MSI2	NCOA1	SAC3D1	DLK1	MEG3	ALDOA	KIAA0146	SCARNA17	ATP9A
ONDER_CDH1_TARGETS_3_UP	http://www.broadinstitute.org/gsea/msigdb/cards/ONDER_CDH1_TARGETS_3_UP	TSC22D3	KDELR3	ZBTB16	MAGED1	STC2	CYP1B1	MAGED2	LEPR	ALDH6A1	TCEA2	WIPI1	KCNMA1	RNASE4	CRIP2	FTL	PRKCA	KLF9
REACTOME_AMINE_COMPOUND_SLC_TRANSPORTERS	http://www.broadinstitute.org/gsea/msigdb/cards/REACTOME_AMINE_COMPOUND_SLC_TRANSPORTERS	SLC6A14	SLC44A3	SLC44A5	SLC44A1	SLC6A19	SLC6A18	RHCG	SLC6A15	SLC44A2	RHAG	SLC5A7	SLC6A1	SLC6A2	SLC6A3	SLC6A6	SLC6A7	SLC6A9	SLC6A11	SLC6A12	SLC14A1	SLC18A1	SLC18A2	SLC22A2	SLC44A4	SLC14A2	SLC6A5
REACTOME_METAL_ION_SLC_TRANSPORTERS	http://www.broadinstitute.org/gsea/msigdb/cards/REACTOME_METAL_ION_SLC_TRANSPORTERS	SLC31A1	CP	SLC30A7	SLC30A8	SLC41A1	SLC39A6	SLC39A1	SLC39A5	SLC39A3	SLC39A2	SLC40A1	SLC39A4	SLC39A10	SLC39A8	SLC30A5	SLC11A1	SLC30A1	SLC30A2	SLC30A3	SLC39A7	SLC41A2	HEPH
MEISSNER_BRAIN_ICP_WITH_H3K4ME3	http://www.broadinstitute.org/gsea/msigdb/cards/MEISSNER_BRAIN_ICP_WITH_H3K4ME3	ATP6V1G2	LSG1	RPL19	PAK7	CAPN1	STOML1	RTTN	PAK6	KCNIP2	PRPF31	RAB13	TBC1D22B	MPI	ZIK1	COL6A2	SHANK2	GDAP1L1	PPP2R3C	RBM4	NOSIP	RNF208	LRRC48	FAM3A	CORO1A
KEGG_GLYCOSAMINOGLYCAN_BIOSYNTHESIS_KERATAN_SULFATE	http://www.broadinstitute.org/gsea/msigdb/cards/KEGG_GLYCOSAMINOGLYCAN_BIOSYNTHESIS_KERATAN_SULFATE	CHST2	B3GNT1	B3GNT2	CHST1	B4GALT1	B3GNT7	ST3GAL2	B4GALT3	ST3GAL1	B4GALT2	B4GALT4	CHST4	ST3GAL3	FUT8	CHST6
REACTOME_GROWTH_HORMONE_RECEPTOR_SIGNALING	http://www.broadinstitute.org/gsea/msigdb/cards/REACTOME_GROWTH_HORMONE_RECEPTOR_SIGNALING	CISH	SH2B1	GHR	IRS1	JAK2	LYN	MAPK1	MAPK3	PRL	PRLR	PTPN1	PTPN6	STAT1	STAT3	STAT5A	STAT5B	ADAM17	SOCS1	IRS2	SOCS2	SOCS3
REACTOME_TRANSPORT_OF_VITAMINS_NUCLEOSIDES_AND_RELATED_MOLECULES	http://www.broadinstitute.org/gsea/msigdb/cards/REACTOME_TRANSPORT_OF_VITAMINS_NUCLEOSIDES_AND_RELATED_MOLECULES	SLC35A1	SLC27A4	SLC35D2	SLCO2B1	SLC29A1	ALB	SLC29A4	SLC35D1	SLC35A3	SLCO4A1	SLCO3A1	SLCO1B3	SLC27A6	SLC29A2	SLC35B2	SLCO4C1	SLC27A1	SLCO1C1	AVP	SLC29A3	SLC35C1	SLC28A3	SLCO2A1	SLCO1A2	SLC35A2	SLC35B4	SLC5A6	SLC28A2	SLC28A1	SLC33A1
IGLESIAS_E2F_TARGETS_DN	http://www.broadinstitute.org/gsea/msigdb/cards/IGLESIAS_E2F_TARGETS_DN	PRSS2	HIST1H1C	ITIH4	REG3A	DMBT1	SYT3	IGF1	AMY2A	CASP9	NNT	LOR	MT2A	CEL	REG1B	GNMT
REACTOME_GLUCAGON_TYPE_LIGAND_RECEPTORS	http://www.broadinstitute.org/gsea/msigdb/cards/REACTOME_GLUCAGON_TYPE_LIGAND_RECEPTORS	GNB5	ADCYAP1	ADCYAP1R1	GCG	GCGR	GHRH	GHRHR	GIP	GIPR	GLP1R	GNAS	GNB1	GNB2	GNB3	GNG3	GNG4	GNG5	GNG7	GNG10	GNG11	GNGT1	GNGT2	GNG13	GNG2	GNG12	GNB4	SCT	SCTR	VIP	VIPR1	VIPR2	GLP2R	GNG8
TAKEDA_TARGETS_OF_NUP98_HOXA9_FUSION_3D_DN	http://www.broadinstitute.org/gsea/msigdb/cards/TAKEDA_TARGETS_OF_NUP98_HOXA9_FUSION_3D_DN	ALOX5	NDFIP2	TGFBI	HGF	OSM	TEX15	LIF	ENTPD1	GLUL	PRG3	S100A8	RAPGEF5	HBE1	GPR97	CLEC10A	IL7R	RAP1A	FCGR2B	ATP10D	CD163	ETS1	ALB	PPBP	S100A9	MAFB	CCL7	PPAP2A
SCHLINGEMANN_SKIN_CARCINOGENESIS_TPA_DN	http://www.broadinstitute.org/gsea/msigdb/cards/SCHLINGEMANN_SKIN_CARCINOGENESIS_TPA_DN	GRN	MYL1	ANKRD17	GPT	ZBTB17	CCL21	THRSP	CCDC28B	APOC1	DEAF1	MXRA8	CCL27	FAM70A	COL1A2	ITM2B	CD247	TCAP	MDH1	PLEKHA5	ENO3	COL1A1	AEBP1	SH3GLB2	HOXA7	SPARC	ACSBG1	GMPR
REACTOME_ZINC_TRANSPORTERS	http://www.broadinstitute.org/gsea/msigdb/cards/REACTOME_ZINC_TRANSPORTERS	SLC30A7	SLC30A8	SLC39A6	SLC39A1	SLC39A5	SLC39A3	SLC39A2	SLC39A4	SLC39A10	SLC39A8	SLC30A5	SLC30A1	SLC30A2	SLC30A3	SLC39A7
NAKAJIMA_EOSINOPHIL	http://www.broadinstitute.org/gsea/msigdb/cards/NAKAJIMA_EOSINOPHIL	SYNE1	GPR44	RGS1	HES1	PLAUR	SLC29A1	SMAD7	OLIG2	CREM	TFF3	CCL4	P2RY14	P2RY10	ALOX15	MARCKSL1	PNPLA6	IL5RA	OLR1	FBP1	CNR2	ADORA3	CFD	CCR3	EMR1	CAMK1
POMEROY_MEDULLOBLASTOMA_PROGNOSIS_UP	http://www.broadinstitute.org/gsea/msigdb/cards/POMEROY_MEDULLOBLASTOMA_PROGNOSIS_UP	GNAS	NDN	MYL6	USP4	DVL3	ACADVL	AMT	NBL1	NHLH1	REG1A	RASL10A	RTN1	PTK7	GPS2	TMSB4X	AP3B2	AIP	APOD	REEP5	REG3A	SATB1	ECH1	SLCO2A1	IDUA	NUP62	GAP43	ACCN2	GTF3C1	ACSL1	TERF1	NTRK3	ZNF167	RALGDS	PLOD1	CALML3	ELN	COL6A2	CRMP1	AES	IRF3	MLL	ETV4
MEISSNER_ES_ICP_WITH_H3K4ME3	http://www.broadinstitute.org/gsea/msigdb/cards/MEISSNER_ES_ICP_WITH_H3K4ME3	MPI	CAPN1	PPP2R3C	NOSIP	TAL2	GDAP1L1	RAB13	RPL19	ATP6V1G2	EPPK1	KCNIP2	SHANK2	COL6A2	LSG1	LRRC48	FAM3A	ZIK1	PAK6	STOML1	RBM4	TLR2	PRPF31	RTTN	RNF208	TBC1D22B
OHM_METHYLATED_IN_ADULT_CANCERS	http://www.broadinstitute.org/gsea/msigdb/cards/OHM_METHYLATED_IN_ADULT_CANCERS	GATA4	CDH1	TIMP3	GATA5	SFRP5	MLH1	ESR1	TP73	CDKN2B	RBP1	THBS1	FANCF	SFRP1	BRCA1	SFRP2	DAPK1	HIC1	FHIT	MGMT	PYCARD	CCND1	SOCS1	CDKN2A	RARB	GSTP1	SFRP4	RASSF1
REACTOME_SYNTHESIS_OF_PC	http://www.broadinstitute.org/gsea/msigdb/cards/REACTOME_SYNTHESIS_OF_PC	CEPT1	PEMT	CHAT	CHKA	CHKB	SLC44A3	PHOSPHO1	SLC44A5	LPIN1	SLC44A1	ACHE	PCYT1A	CHPT1	SLC44A2	LPIN3	SLC44A4	PCYT1B	LPIN2
RUAN_RESPONSE_TO_TROGLITAZONE_DN	http://www.broadinstitute.org/gsea/msigdb/cards/RUAN_RESPONSE_TO_TROGLITAZONE_DN	PEMT	IRX3	ORM1	CDKN2C	SOD2	NRIP1	IDH3G	SCD	AP3S1	ADIPOQ	RGS2	THRSP	PLA2G6	TST	SELENBP1	AK2	PPARG	AOC3	HK2
LEE_DOUBLE_POLAR_THYMOCYTE	http://www.broadinstitute.org/gsea/msigdb/cards/LEE_DOUBLE_POLAR_THYMOCYTE	ELOVL4	TBC1D19	CALN1	DNMBP	SH2D1A	CIB2	RASD1	SLC7A3	LYST	RIPK4	RORC	ACSBG1	MCTP1	LHFPL2	CPLX1	CD1D	SLAMF1	BCL6	CD8B	CYP2U1	EFNB2	CD8A	RMND5A
WEBER_METHYLATED_HCP_IN_FIBROBLAST_DN	http://www.broadinstitute.org/gsea/msigdb/cards/WEBER_METHYLATED_HCP_IN_FIBROBLAST_DN	SOX30	HSPB9	REC8	SYCP1	CMTM2	SPO11	ODF2	TULP2	BRDT	AURKC	PAPOLB	LPIN1	ADAM30	MORC1	DKKL1	ACRBP	TRPM4	STK31	SYCP2	SPATA22	TCP11	CABYR	MOV10L1	FTMT	BOLL	ZPBP	TSSK6	SPACA1	CATSPER2	INSL6	GAPDHS	HRASLS5	ZPBP2	RPL10L
KLEIN_TARGETS_OF_BCR_ABL1_FUSION	http://www.broadinstitute.org/gsea/msigdb/cards/KLEIN_TARGETS_OF_BCR_ABL1_FUSION	BTK	SYK	MPO	CD38	NCF4	CD79A	CXCR4	PAX5	SLC22A2	ITGAL	RAG2	CD40	IRF4	PROM1	CSF1R	MLF2	POU2AF1	IKZF1	RUNX1	SPIB	PTPRC	CBFA2T2	IGHMBP2	MYD88	CD19	GYPC	ANPEP	RAG1	CSF3R	IL7R	IRAK1	GATA1	IL3RA	EBF1	MZF1	NUP98	CD33	IGBP1	PML	TNFRSF13B	BLNK
SARTIPY_NORMAL_AT_INSULIN_RESISTANCE_DN	http://www.broadinstitute.org/gsea/msigdb/cards/SARTIPY_NORMAL_AT_INSULIN_RESISTANCE_DN	GAB1	TXNIP	ADRB3	PIK3C3	SIX5	CCNG2	PTGFR	FBXO45	KLHL24	NR1D2	MKRN1	ABCA1	ZBTB16	B3GALT2	TCTA	HMGB2
KUROZUMI_RESPONSE_TO_ONCOCYTIC_VIRUS_AND_CYCLIC_RGD	http://www.broadinstitute.org/gsea/msigdb/cards/KUROZUMI_RESPONSE_TO_ONCOCYTIC_VIRUS_AND_CYCLIC_RGD	CCL22	CCL11	CCR9	CCR2	LTA	CCR1	IL2RB	IL10RA	CCR8	IL10	CXCL11	CCR4	CXCL9	BCL6	IL13	CD40LG	IFNG
KEGG_GALACTOSE_METABOLISM	http://www.broadinstitute.org/gsea/msigdb/cards/KEGG_GALACTOSE_METABOLISM	GCK	GALK1	GLB1	GALE	B4GALT1	PGM2	LALBA	PFKM	PFKL	MGAM	HK2	HK1	HK3	GALT	G6PC2	GLA	GANC	LCT	GALK2	G6PC	UGP2	PGM1	AKR1B1	B4GALT2	GAA	PFKP
REACTOME_ACTIVATED_NOTCH1_TRANSMITS_SIGNAL_TO_THE_NUCLEUS	http://www.broadinstitute.org/gsea/msigdb/cards/REACTOME_ACTIVATED_NOTCH1_TRANSMITS_SIGNAL_TO_THE_NUCLEUS	ADAM10	DTX2	CNTN1	MIB2	JAG1	DTX1	DTX4	NCSTN	DLL1	JAG2	ARRB1	ARRB2	APH1A	DLL4	PSENEN	PSEN1	PSEN2	MIB1	RPS27A	ADAM17	UBA52	APH1B	NUMB	DLK1	DNER
YIH_RESPONSE_TO_ARSENITE_C4	http://www.broadinstitute.org/gsea/msigdb/cards/YIH_RESPONSE_TO_ARSENITE_C4	MAP3K8	EIF4E	TAPBP	NPAT	KRT8	NR2F6	RAB3A	JUN	CRADD	CDC42	F11R	EGFR	ELK1	MYCN	GRB2	ETV6	NCK1
MIKKELSEN_MEF_ICP_WITH_H3K4ME3_AND_H3K27ME3	http://www.broadinstitute.org/gsea/msigdb/cards/MIKKELSEN_MEF_ICP_WITH_H3K4ME3_AND_H3K27ME3	CNTNAP1	YPEL4	PCSK1	ADM2	NOL4	CACNB3	SERPINI1	NOL3	PAK7	NPY1R	MEIS1	FRMD4A	SYT1	FGF10	USP44	LRRTM3	RNF207	PCDH20	KCNA4	SOX6	PTPRR	LIN28B	ROBO2	EXTL1	NPY2R	CORO1A	MCHR1	SACS	MDH1B	OPCML	KLHL1	TAL2	KCNJ2	TMEM100
REACTOME_INHIBITION_OF_INSULIN_SECRETION_BY_ADRENALINE_NORADRENALINE	http://www.broadinstitute.org/gsea/msigdb/cards/REACTOME_INHIBITION_OF_INSULIN_SECRETION_BY_ADRENALINE_NORADRENALINE	GNB5	ADCY5	ADCY6	ADRA2A	GNAI1	GNAI2	GNAO1	GNB1	GNB2	GNB3	GNG3	GNG4	GNG5	GNG7	GNG10	GNG11	GNGT1	GNGT2	GNG13	GNG2	GNG12	GNB4	CACNB2	CACNB3	GNG8
KANG_FLUOROURACIL_RESISTANCE_DN	http://www.broadinstitute.org/gsea/msigdb/cards/KANG_FLUOROURACIL_RESISTANCE_DN	CALB2	S100A14	ITGB4	PCK2	OPLAH	MST1R	NFYA	DDIT4	LDLR	SLC43A1	GOT1	LAMC2	SLC2A1	BACE2	FLNB
KEGG_PRIMARY_BILE_ACID_BIOSYNTHESIS	http://www.broadinstitute.org/gsea/msigdb/cards/KEGG_PRIMARY_BILE_ACID_BIOSYNTHESIS	CYP46A1	SLC27A5	BAAT	CYP7B1	AKR1C4	HSD17B4	SCP2	AKR1D1	ACOX2	HSD3B7	CYP27A1	AMACR	CYP7A1	CYP8B1	CYP39A1	CH25H
KEGG_TASTE_TRANSDUCTION	http://www.broadinstitute.org/gsea/msigdb/cards/KEGG_TASTE_TRANSDUCTION	TAS2R60	GRM4	PLCB2	ADCY8	ADCY6	TAS2R42	TAS1R2	TAS1R1	TRPM5	ACCN1	PDE1A	CACNA1A	ITPR3	CACNA1B	ADCY4	GNAT3	GNG13	TAS2R3	TAS1R3	TAS2R1	KCNB1	TAS2R16	TAS2R4	SCNN1G	GNB3	PRKX	GNG3	SCNN1B	SCNN1A	TAS2R40	TAS2R41	TAS2R39	TAS2R14	PRKACA	PRKACB	GNAS	TAS2R38	GNB1	TAS2R46	TAS2R7	TAS2R13	TAS2R10
SU_PLACENTA	http://www.broadinstitute.org/gsea/msigdb/cards/SU_PLACENTA	LAGE3	FLT1	GCM1	ETV3	EMX1	VGLL1	PHLDA2	ACVR2B	GALE	DLX5	MAGEA10	GJA5	KISS1	PDPN	PAPPA2	HMGB3	MSX2	SERPINB2	TLX2	HOXB3	EGFR	CYP19A1	SLC16A5	ADAM12
LE_NEURONAL_DIFFERENTIATION_UP	http://www.broadinstitute.org/gsea/msigdb/cards/LE_NEURONAL_DIFFERENTIATION_UP	STX3	SYNGR3	GABBR1	SCN2A	CNR1	SCG5	SNCAIP	ACCN2	ANK2	SYT5	KCND1	MAP1LC3A	KCNK2	KCNB1	CA10	CHRNB1	KCNAB1	SYT11
WEBER_METHYLATED_HCP_IN_SPERM_UP	http://www.broadinstitute.org/gsea/msigdb/cards/WEBER_METHYLATED_HCP_IN_SPERM_UP	ODF2	GAPDHS	DKKL1	HRASLS5	LPIN1	REC8	TCP11	MOV10L1	TRPM4	PHF7	SPATA22	CATSPER2	HSPB9	SPACA1	FTMT	BOLL
SU_THYMUS	http://www.broadinstitute.org/gsea/msigdb/cards/SU_THYMUS	MMP12	TRAF3IP3	GNA13	PIK3CD	RHOH	CCR9	SH2D1A	MYB	PAX1	NCK2	SLAMF1	IRF8	ITK	ADAMDEC1	IRF4	ETS1
DING_LUNG_CANCER_BY_MUTATION_RATE	http://www.broadinstitute.org/gsea/msigdb/cards/DING_LUNG_CANCER_BY_MUTATION_RATE	PTPRD	DDR1	FGFR4	PDGFRA	LRP1B	VAV1	PIK3C2G	SMG1	PTPRG	TYK2	NTRK2	PRKDC	IRS1	MAST4	ACVRL1	INSRR	ROBO2	LMTK3	MYB	TP53
BIOCARTA_IL22BP_PATHWAY	http://www.broadinstitute.org/gsea/msigdb/cards/BIOCARTA_IL22BP_PATHWAY	IL22RA2	STAT3	STAT4	STAT1	STAT2	TYK2	IL22	JAK1	JAK3	JAK2	STAT5B	STAT5A	SOCS3	STAT6	IL10RA	IL22RA1
PID_RXR_VDR_PATHWAY	http://www.broadinstitute.org/gsea/msigdb/cards/PID_RXR_VDR_PATHWAY	RARB	NR4A1	NR1H2	VDR	RXRB	NR1H3	RXRG	PPARG	NCOA1	THRB	RARA	PPARD	FAM120B	PPARA	RXRA	RARG	TNF	RPS6KB1	TGFB1	THRA	NR1H4	NCOR2	SREBF1	BCL2	ABCA1
REACTOME_GASTRIN_CREB_SIGNALLING_PATHWAY_VIA_PKC_AND_MAPK	http://www.broadinstitute.org/gsea/msigdb/cards/REACTOME_GASTRIN_CREB_SIGNALLING_PATHWAY_VIA_PKC_AND_MAPK	RASGRP1	RASGRP2	RGS19	NMUR1	GNB5	CYSLTR1	NMU	NPFFR2	PROKR1	UTS2	CHRM1	CHRM3	CHRM5	MGLL	LTB4R	PROKR2	NMS	CREB1	DGKK	ADRA1D	ADRA1B	ADRA1A	ADRBK1	DGKA	DGKB	DGKG	DGKH	DGKQ	AGT	HBEGF	AGTR1	EDN1	EDN2	EDN3	EDNRA	EDNRB	EGFR	F2	F2R	F2RL1	F2RL2	DAGLB	GPRC6A	PLCB1	NTSR2	GAST	UTS2D	GCG	GCGR	GHSR	P2RY10	GNA11	GNA15	GNAQ	GNB1	GNB2	GNB3	GNG3	GNG4	GNG5	GNG7	GNG10	GNG11	GNGT1	GNGT2	GNRH1	GNRHR	GPR4	XCR1	UTS2R	GPR17	MCHR1	FFAR1	FFAR3	FFAR2	GRK5	GRB2	GRP	GRPR	GPR132	ANXA1	HCRT	HCRTR1	HCRTR2	HRAS	HRH1	HTR2A	HTR2B	HTR2C	APP	ITPR2	ITPR3	KISS1	KNG1	KRAS	NPSR1	MMP3	NMB	NMBR	NRAS	NTS	NTSR1	OXT	OXTR	P2RY1	P2RY2	P2RY6	GHRL	GNG13	PIK3CA	PIK3R1	PIK3R2	PLCB2	PLCB3	PLCB4	PMCH	GNG2	AVP	AVPR1A	AVPR1B	PRKCA	PRKCD	PRKCE	PRKCH	PRKCQ	MAPK1	MAPK3	GNG12	MAPK7	MAP2K1	MAP2K2	LTB4R2	NMUR2	CYSLTR2	TRPC7	PTAFR	PTGER1	PTGFR	RAF1	GNB4	NPS	RGS2	RPS6KA1	RPS6KA2	RPS6KA3	BDKRB1	BDKRB2	SAA1	XCL1	NPFFR1	RGS18	SOS1	BRS3	TAC1	TACR2	TAC3	TACR1	TACR3	TBXA2R	TRH	TRHR	TRIO	TRPC3	TRPC6	DAGLA	YWHAB	GPR68	PROK1	CASR	KISS1R	GPR65	PIK3R3	DGKE	DGKD	NPFF	CCK	CCKAR	CCKBR	KALRN	F2RL3	DGKI	OPN4	GNG8	GNA14
CHIANG_LIVER_CANCER_SUBCLASS_CTNNB1_UP	http://www.broadinstitute.org/gsea/msigdb/cards/CHIANG_LIVER_CANCER_SUBCLASS_CTNNB1_UP	SLC16A10	PDK1	ALDH1L1	AQP9	HHAT	RBP1	ABHD6	THBS4	DYNC1I1	SLC16A11	CTNNA2	FAS	GFRA1	AXIN2	HTR2B	ACSL6	SLC47A1	CD36	BIK	AADAC	MAP3K8	ACTN2	GNAI1	FAM3B	CYP2E1	ACE2	CYP1A1	PDK4	FAM8A1	UST	AQP11	BAMBI	TRIB2	MME	SLC5A6	FRMD3	TMEM100	ACSM3	RHOBTB1	ADRB2	NKD1	DNAJC12	SLC6A12	HEPACAM	PHYHIPL	SLC22A4	NUBPL	BMP4	TTPA	NAGS	KCNK1	NUDT6	ITPR2	EBPL	TTC9	GLUL	CDC14B	EPHB2	TSPAN5	YPEL1	REG1A	HSD11B1	SLC16A4	MERTK	MYRIP	AOX1	ODAM	SMPX	DCXR	SLC25A30	TBX3	ODZ2	NEK3	SLC4A4	PREB	ESRRG	TMEM64	HIBADH	ACSL5	STRA13	SULT1B1	REG3A	RTP3	IRS1	RHBG	INSIG2	FGF13	SLC16A1	ALDH3A2	SELENBP1	DSG1	TTC30A	SRD5A2	BOK	CDK6	SLC2A12	CYP8B1	GRHPR	SALL1	ANKFN1	GPAM	CRLS1	ASPSCR1	FAM35A	DPP4	EXPH5	GLYAT	GSTM2	ZNRF3	PTPRG	ABCG2	CTNNBL1	SNAI2	SLC17A1	ALDH3A1	CAP2	FIGF	SEC14L2	SPARCL1	MTHFD1	CCDC53	HPD	ABCB11	KCNJ8	SLC1A2	VLDLR	RAB11FIP2	HSDL2	GPHN	ECM2	IRX3	CLDN2	AMACR	SLC13A3	PANX1	AR	HLF	TNFRSF19	ADRBK2	SDPR	HABP4	HIST1H2AE	LGR5	AQP6	CORIN
PID_RHODOPSIN_PATHWAY	http://www.broadinstitute.org/gsea/msigdb/cards/PID_RHODOPSIN_PATHWAY	GNGT1	CNGB1	GRK1	GNAT1	PDE6A	GNB1	GUCY2D	LRAT	PDE6G	SLC24A1	RHO	RGS9BP	RDH12	PDE6B	GUCA1B	SAG	RDH5	RPE65	CNGA1	GUCA1A	GUCY2F	RGS9	GNB5
XU_RESPONSE_TO_TRETINOIN_UP	http://www.broadinstitute.org/gsea/msigdb/cards/XU_RESPONSE_TO_TRETINOIN_UP	PGD	WIPF1	CDKN2C	COL9A2	RCBTB2	REL	EIF2C1	ALAS1	WAS	PTK2B	ELF4	PSMB9	ADD3	ITM2B	PIM1
BIOCARTA_IL12_PATHWAY	http://www.broadinstitute.org/gsea/msigdb/cards/BIOCARTA_IL12_PATHWAY	JUN	IL12RB1	IL12B	MAPK8	IL12RB2	STAT4	MAPK14	IL12A	IL18	CD3D	CD3E	TYK2	MAP2K6	CD3G	JAK2	IFNG	CD247	IL18R1	CXCR3	ETV5
KONDO_PROSTATE_CANCER_WITH_H3K27ME3	http://www.broadinstitute.org/gsea/msigdb/cards/KONDO_PROSTATE_CANCER_WITH_H3K27ME3	TAS2R1	OR1N2	OR4D11	GFRAL	TFAP2D	OR6C70	NR5A2	CSMD3	CLEC1B	SIGLEC7	COL14A1	ALB	KCNA10	GPR15	RUNX1T1	ARMCX4	IGF2BP1	GAP43	TNIP3	CDH20	ELMO1	TAT	PTH	CHAT	KRTAP13-1	OR5V1	OR6C6	ABCA9	USP26	OR9A2	OR5K4	ALDH8A1	CCDC60	SULF1	MC2R	ITK	VWA2	ATP1B4	OR6C74	TFEC	ENPP5	MUM1L1	IKZF3	TMPRSS11A	EYA1	ASTN1	ENPP2	SLN	OR52I2	DLGAP1	GPM6B	OR10P1	HOXB9	IGFL3	LALBA	DRD3	MBD3L1	ZIC1	BLNK	NTS	ZIC4	SPIC	MARCO	CD1D	VAX1	IL9	PRG2	OVCH2	PHACTR1	CLDND1	ASB15	RNASE9	GABRA1	GAS2	GJB6	G6PC2	ABCB5	LEMD1	OR1D2	ICA1	OR11G2	IL16	F11	NLRP9	LIN28B	IAPP	TEX15	MOBP	RNASE12	ZPBP2	CHRM2	CTLA4	NR1H4	TREM1	SPRR2G	ABCA6	OTC	ENTPD1	NRG4	GPHB5	OR9Q2	IFNG	FAM123A	CRNKL1	AQP4	OR52B4	ACADL	LONRF2	OR2G3	KIRREL3	GIMAP7	ERG	AFP	CXCR4	SLC30A8	HABP2	PGR	OR8D1	SLC8A3	OTOR	TAC1	OR8A1	SLC17A6	ASAH2	FGF9	RNASE6	SLC26A9	ATOH1	TRIM36	OR6X1	ANXA13	TPH1	AMICA1	GPR88	GYS2	GZMH	OR4D10	NPVF	ASCL4	PCK1	TECTA	PIK3CG	SLC26A3	CD86	NLRP14	EPB42	TMTC1	OR2AG1	CLCA1	STOML3	C1QTNF7	UBD	FAM5B	ELMOD1	POSTN	EN2	ATOH7	CD40LG	FGF23	WNT8B	SAA4	OR2AT4	GRM3
PID_HEDGEHOG_2PATHWAY	http://www.broadinstitute.org/gsea/msigdb/cards/PID_HEDGEHOG_2PATHWAY	DHH	HHIP	CDON	STIL	PIK3CA	HHAT	AKT1	BOC	PTHLH	GLI2	LRPAP1	PTCH2	IHH	ARRB2	TGFB2	GAS1	SHH	ADRBK1	SMO	LRP2	PTCH1	PIK3R1
CHIANG_LIVER_CANCER_SUBCLASS_POLYSOMY7_DN	http://www.broadinstitute.org/gsea/msigdb/cards/CHIANG_LIVER_CANCER_SUBCLASS_POLYSOMY7_DN	KLB	PAG1	GNL3	AKR1B10	GPX2	PHACTR2	RCN1	CARD6	AACS	BAMBI	P2RX5	SERPINB1	SLC38A1	RHOBTB1	ROBO1	HOMER1	SLC16A7	PLOD2	STOX2
KEGG_GLYCOSAMINOGLYCAN_BIOSYNTHESIS_CHONDROITIN_SULFATE	http://www.broadinstitute.org/gsea/msigdb/cards/KEGG_GLYCOSAMINOGLYCAN_BIOSYNTHESIS_CHONDROITIN_SULFATE	DSE	B3GALT6	CHPF	XYLT1	XYLT2	CHST14	B3GAT1	CHSY1	CHST11	B4GALT7	CHST7	UST	CHST13	B3GAT2	CHST3	CHST12	B3GAT3
KEGG_GLYCOSAMINOGLYCAN_DEGRADATION	http://www.broadinstitute.org/gsea/msigdb/cards/KEGG_GLYCOSAMINOGLYCAN_DEGRADATION	HS3ST3A1	HPSE	HPSE2	GLB1	GUSB	HYAL3	GNS	HYAL4	HYAL1	HYAL2	SPAM1	HGSNAT	GALNS	IDUA	HS3ST3B1	SGSH	HEXB	NAGLU	HEXA	IDS	ARSB
NIKOLSKY_BREAST_CANCER_7P22_AMPLICON	http://www.broadinstitute.org/gsea/msigdb/cards/NIKOLSKY_BREAST_CANCER_7P22_AMPLICON	TTYH3	CHST12	ACTB	GNA12	FOXK1	COX19	PAPOLB	SLC29A4	LFNG	AMZ1	IQCE	INTS1	WIPI2	FBXL18	NUDT1	FTSJ2	TNRC18	CYP2W1	SNX8	FAM20C	KIAA0415	MICALL2	ZFAND2A	MAD1L1	MAFK	GPR146	GRIFIN
BIOCARTA_IL3_PATHWAY	http://www.broadinstitute.org/gsea/msigdb/cards/BIOCARTA_IL3_PATHWAY	HRAS	IL3RA	RAF1	IL3	SHC1	MAP2K1	CSF2RB	JAK2	GRB2	MAPK3	STAT5B	STAT5A	FOS	PTPN6	SOS1
KEGG_PRIMARY_IMMUNODEFICIENCY	http://www.broadinstitute.org/gsea/msigdb/cards/KEGG_PRIMARY_IMMUNODEFICIENCY	ZAP70	CD4	TNFRSF13C	IKBKG	IL2RG	RFXAP	TAP2	RFX5	CD8A	CD8B	TAP1	ICOS	UNG	IL7R	ADA	CD40LG	CD40	AICDA	BTK	BLNK	CD19	RAG2	RAG1	CD3D	CD3E	RFXANK	AIRE	CD79A	TNFRSF13B	JAK3	IGLL1	CIITA	LCK	PTPRC	DCLRE1C
DUNNE_TARGETS_OF_AML1_MTG8_FUSION_UP	http://www.broadinstitute.org/gsea/msigdb/cards/DUNNE_TARGETS_OF_AML1_MTG8_FUSION_UP	SPCS3	OS9	SELPLG	CD302	ACOT7	MS4A3	PSTPIP1	PRG2	RASGRP2	SLA	CXCR4	S100A8	LCP1	ARL15	RNASE3	NUCB2	ATP2B4	CMTM3	SAMSN1	ITM2C	IGFBP7	BPI	ALDH3B1	FNBP1	GCA	CST7	ALOX5AP	PLAC8	LAPTM5	MYO1F	CSF3R	NKG7	BTG1	CAT	NFE2	CTSG	IL6R	ATG16L2	LST1	PTGER4
SOTIRIOU_BREAST_CANCER_GRADE_1_VS_3_DN	http://www.broadinstitute.org/gsea/msigdb/cards/SOTIRIOU_BREAST_CANCER_GRADE_1_VS_3_DN	TPT1	FOS	ZFP2	NBR1	DEAF1	CRY2	KIF13B	ARHGEF12	BBS1	SMARCA2	NF1	AASS	DYNC2H1	STAT5B	SESN1	LAMB2	STARD13	NME5	AKAP11	RUNX1	CTDSP1	CX3CR1	LTBP3	RNASE4	CIRBP	WDR19	SLC24A1	SIRT3	CASP9	ECHDC2	MARCH8	TBC1D17	IFT88	DIXDC1	CYBRD1	FRY	PIGV	CRTC3	SNX1
YAUCH_HEDGEHOG_SIGNALING_PARACRINE_UP	http://www.broadinstitute.org/gsea/msigdb/cards/YAUCH_HEDGEHOG_SIGNALING_PARACRINE_UP	AGBL4	BCHE	RAB22A	CAGE1	LEPR	KIAA0415	CCR9	GLI2	HEMGN	THSD4	SLC25A4	SPON1	TDGF1	IL11	TNFRSF9	MFSD3	DUSP5	SPATA9	GLOD5	SLCO4A1	TAX1BP1	SCARA5	DUSP15	PENK	GRIA2	PTGER3	KNG1	GPHN	ARHGEF12	STK33	CPSF2	DMP1	PCSK5	ST8SIA2	GALR2	MBP	AQR	NMNAT1	SUMF2	CTDSP2	ALAS2	KIAA1324	GDF10	FAM110B	BDKRB2	TRPC2	FOXD1	SPOCK1	BST1	BRWD3	SPIC	PRTN3	ALDH1A3	KCNJ3	TSPAN11	NOG	SERPINA7	LCA5	MAP7	ZFP2	REG1A	NARG2	WNT9B	SCG5	TMEM107	CCL22	WIF1	SMARCD1	DPH2	ZNF235	RERG	SLC1A3	EWSR1	TNMD	HSPA1A	L1TD1	C1QTNF7	TMEM100	HSD11B1	GPR174	NEBL	BAALC	KCNE4	NME7	ELAVL1	FAM5C	SFRP1	RBPJL	CADM2	BMP7	SERPINB5	RET	DMC1	GLCE	ADAM18	ZC3H13	D4S234E	KCNMA1	TNFRSF19	TRPC1	TSPAN32	ATP1A4	DHCR24	ADD2	SLC26A3	FRZB	MED6	MYB	SH2D4B	COL10A1	DPP10	NTRK2	RDH10	PCYOX1L	SCN2A	BCAS3	PTHLH	MS4A1	ARRDC4	RELN	SLC28A3	UBQLN1	TRPC3	DDX23	MASP1	PTPRS	SLC29A2	HNF4G	ABHD8	MFSD4	EPHA3	BNC2	IGFBP5	PTCH1
HUI_MAPK14_TARGETS_UP	http://www.broadinstitute.org/gsea/msigdb/cards/HUI_MAPK14_TARGETS_UP	PAK6	ITGB7	JUND	GADD45A	FHL1	PRNP	GADD45G	LRRC39	SLC23A1	DUSP8	JUN	SFRP1	ASB1	GRAP2	CNTNAP2	MAP2K6	C1QTNF4	GNG4	ISG15	PKHD1L1
SHIN_B_CELL_LYMPHOMA_CLUSTER_9	http://www.broadinstitute.org/gsea/msigdb/cards/SHIN_B_CELL_LYMPHOMA_CLUSTER_9	HMGB3	CD19	TAL1	IKZF3	BCL11A	CD79A	PAX5	REL	CD40	IRF8	MMP13	S100A9	WNT2	SPIB	HOXA4	TLX1	GATA1
CHEN_LVAD_SUPPORT_OF_FAILING_HEART_DN	http://www.broadinstitute.org/gsea/msigdb/cards/CHEN_LVAD_SUPPORT_OF_FAILING_HEART_DN	CACNB2	CXCL12	TNFSF10	KCNJ8	C6	G0S2	F5	RRAD	PLAU	CRYM	CCL2	B3GALT2	GJA1	CLCN3	S100A8	IDH1	PPP1R3C	ATP1A3	LEPROTL1	TGFBI	PDE4D	PFKFB2	TM4SF1	JAM2	PTGIS	HEY2	PDE4B	NRP1	ZDHHC11	GIMAP4	GPR22	CTSB	CCL21	CD14	PTGER4	MARCKS	IFIT1	B3GALNT1	NKX2-5	SLC5A3
VALK_AML_CLUSTER_10	http://www.broadinstitute.org/gsea/msigdb/cards/VALK_AML_CLUSTER_10	RBPMS	PPP1R16B	TPM2	CFD	CRIM1	SORBS3	PAWR	LPHN1	SETBP1	SPTBN1	PRKD2	SPON1	SNED1	ARHGEF17	CHRDL1	BCL7A	NPDC1	MN1	F2RL1	BAALC	GNAI1	MLLT3	EEF1A2	PIK3C2B	FLNB	CD22	SPRY1	C3AR1
ODONNELL_METASTASIS_UP	http://www.broadinstitute.org/gsea/msigdb/cards/ODONNELL_METASTASIS_UP	ARHGEF7	PKD1	MYO7A	MYO1B	ONECUT1	PIK3R5	KCNJ5	INSL5	PDE6A	SLC28A2	FCGR1A	KLF12	FGF1	NPHP4	SOX10	GATA2	BCMO1	CEACAM21	NXPH3	IFNA4	TDRD1	CEP164	DENND2A	XIST	ERBB4	BBC3	RAI1	PDLIM7	BAIAP2L2	PCDHB6	EDA	HOXD1	CIDEC	CA6	HOXC8	PLCB4	COL2A1	NLRP1	TAF1	ADCY8	CORO2B	SHANK2	PARK2	CACNB4	DRG2	PMP2	NR4A1	SBNO2	SPINLW1	KSR1	SEZ6L	NNAT	ATP6V1C1	TLL2	CNNM2	PVR	RNF130	OPRK1	BCORL1	CDH6	GABRB3	BASP1	STARD13	RPH3AL	LIM2	RAPGEF1	PTCH2	TMEM143	ZMYND8	SLC22A2
TAKEDA_TARGETS_OF_NUP98_HOXA9_FUSION_8D_DN	http://www.broadinstitute.org/gsea/msigdb/cards/TAKEDA_TARGETS_OF_NUP98_HOXA9_FUSION_8D_DN	ITGAM	BCL6	GPNMB	RAP1A	IL5RA	HRH4	PID1	ETNK1	MARCH1	SLC16A6	STAC	F5	ETS1	ALOX5	CD163	OLIG1	DOCK4	IL1R2	NCF2	SLC30A7	IL7R	ANTXR1	MARCO	PAX2	SPNS3	ADAM9	ITM2A	PTCD1	TSPAN15	NPL	PNPLA1	ZMYM2	DAB2	CXCL3	CEBPE	SLCO2B1	PCSK5	UTS2	PPP1R1B	ADORA3	GJA4	FCGR2B	TDO2	CREB5	CAMK1D	SERPINA1	CASC5	PRNP	CLEC7A	TMEM33	UHMK1	CLEC5A	EPAS1	GPR97	RNASE1	TRAT1	RHOH	MMP14	PLA2G7	TMCC3	FCN1	ATP6V0D2	GLUL	CD14	ELOVL7	TEX15	MMP1	S100B	HLA-DQA1	TSPAN2	JUN	EMP1	NEK1	C1QA	BPI	GPR34	FAM129A	NRP1	CYBB	MRC1	S100A8	SNX21	HSD11B1	CORO2A	MS4A2	IL3RA	CHI3L1	CLEC4A	PADI2	CLU	LCP2	ALDH2	RAB3C	TM6SF1	KLF2	DACH1	SLPI	LGMN	ST6GALNAC5	ANKRD29	IFNGR1	SRPX	PDK4	C1QC	ENTPD1	AKAP13	TGFBI	DNAJC3	LFNG	TCERG1	ZDHHC19	HVCN1	ADAM19	HTR2C	P2RY10	JAZF1	ABP1	KCNMA1	CCDC126	KRT86	FYB	SLC41A2	IL10	ME1	CTSB	CYTL1	NDRG2	HTRA1	CD200R1	MMP12	MAF	RAP2A	ATP10D	COLEC12	S100A9	PPP1R3B	C1QB	SLAMF8	SLC11A1	RAPGEF2	TMEM163	CD9	ARHGAP18	DFNA5	HK3	ENC1	SOBP	SERPINB1	SLC28A3	SLC26A11	RAPH1	PADI4	AMFR	C5AR1	MALAT1	FPR1	ST8SIA1	CDC42	CST7	LGALS12	KIAA1147	CDH8	SLC7A7	HIPK1	NKTR	RAB30	MMP9	SLC16A7	RPS6KA2	PPBP
DEMAGALHAES_AGING_DN	http://www.broadinstitute.org/gsea/msigdb/cards/DEMAGALHAES_AGING_DN	CA4	COL1A1	COL4A5	CALB1	CX3CL1	GHITM	TFRC	NDUFB11	UQCRFS1	ATP5G3	FABP3	DIABLO	UQCRQ	COL3A1	ACSS2
KEGG_BASAL_CELL_CARCINOMA	http://www.broadinstitute.org/gsea/msigdb/cards/KEGG_BASAL_CELL_CARCINOMA	HHIP	FZD1	APC2	FZD4	FZD6	PTCH2	FZD7	FZD8	LEF1	FZD9	WNT3A	DVL3	WNT9B	DVL2	WNT9A	FZD3	DVL1	WNT2B	WNT11	WNT10B	SMO	AXIN1	WNT4	WNT10A	AXIN2	TCF7	TCF7L2	SHH	WNT1	GSK3B	WNT7A	WNT7B	WNT8A	WNT8B	WNT2	WNT3	WNT5A	CTNNB1	WNT6	STK36	FZD10	WNT5B	FZD5	GLI1	TCF7L1	BMP4	SUFU	APC	BMP2	GLI2	PTCH1	GLI3	WNT16	TP53	FZD2
PID_IL27PATHWAY	http://www.broadinstitute.org/gsea/msigdb/cards/PID_IL27PATHWAY	IL12RB2	EBI3	IL1B	IL12B	STAT1	STAT4	STAT3	GATA3	TYK2	STAT5A	TBX21	IL6	TNF	IL2	TGFB1	JAK1	IL12A	IL27RA	IFNG	IL17A	JAK2	IL12RB1	IL27	STAT2	IL18	IL6ST
EBAUER_TARGETS_OF_PAX3_FOXO1_FUSION_DN	http://www.broadinstitute.org/gsea/msigdb/cards/EBAUER_TARGETS_OF_PAX3_FOXO1_FUSION_DN	PDZRN3	CDH3	MYO1E	NELL1	POU4F1	NRCAM	ATP6V0A4	FOXF1	PKP1	ARHGAP26	RASSF4	ADAM19	ARRB1	POLG2	GTF3C1	GOLGA2	ARHGAP25	DZIP3	CNR1	TFAP2B	H2AFY2	RQCD1	JAKMIP2	ABAT	IL4R	LRRFIP2	ASTN2	PGBD5	FGFR2	SGMS1	TSPAN3	ZNF330	ADRA2A	ADAM10	MYCN	IQCG	AKTIP	PIPOX	ZFYVE16	BMP5
BREDEMEYER_RAG_SIGNALING_VIA_ATM_NOT_VIA_NFKB_UP	http://www.broadinstitute.org/gsea/msigdb/cards/BREDEMEYER_RAG_SIGNALING_VIA_ATM_NOT_VIA_NFKB_UP	CRIM1	TMEM71	NAT1	QSOX1	IFT81	LDLRAD3	SELL	ZNF579	CYBB	MAP3K8	HOOK1	IGF2BP3	SH2D5	FAM134B	COLEC12	CAMK2B	BCL11A	KIF17	PEPD	CSRP2	THBD	NFIX	LTB	SMO	SIVA1	SLC20A1	FAM69A	KCNK6	ANXA4	JUN	ZNF182	DOCK7	CIB1	DUSP16	RAB39	IL6ST	MSRB2	PKD2	TRIM68
WIERENGA_STAT5A_TARGETS_GROUP1	http://www.broadinstitute.org/gsea/msigdb/cards/WIERENGA_STAT5A_TARGETS_GROUP1	HSPA2	ENPP3	UPK1A	MUC1	KIAA0226	PCSK9	PHLDA1	CTNS	FNDC3B	IGFBP4	SEMA6C	CDKN1C	CST7	RHEBL1	RHAG	FAM126B	TRIM58	VASN	CTSH	TGFBR1	CD40LG	SLC2A10	DDIT4	NOD1	NAALADL1	TRIM46	SCHIP1	PPFIA4	RABGAP1	PFKFB4	DUSP5	TULP3	MTHFD1	IL18RAP	POU2F1	HBZ	LTB	ST3GAL5	NT5C3L	PIM1	FGF11	IL4I1	BBX	GATA2	KISS1R	ST3GAL4	DHRS3	IL3RA	ENC1	MOSPD3	CCDC102A	OSBP2	SLC6A9	PIK3IP1	STK17B	DCPS	TNFAIP8L3	SOS1	GBP4	CPXM1	A4GALT	P2RX4	UBAC1	PHACTR1	TRIB3	KRBA1	FAM131A	DAB2	TNFRSF4	PLVAP	CTXN1	SLC25A37	TMEFF2	ADM	DPYSL4	ITGA2	RASGEF1A	SPAG4	ZNF609	DAPK1	SAMSN1	TGM2	PLEKHA4	P4HA2	AMACR	PRPS1	IL4R	F2RL1	FAM129B	SLC25A4	ARL4A	IGFBP5	TP53INP2	TMEM116	CALB2	RAP1GAP	CTSZ	CBS	TLE3	FCER2	SNTA1	CFH	SLC9A7	GPR114	TJP2	NDRG1	FBXO6	PLXNA3	DDN	MYO10	SH3BP4	CISH
BOYLAN_MULTIPLE_MYELOMA_C_DN	http://www.broadinstitute.org/gsea/msigdb/cards/BOYLAN_MULTIPLE_MYELOMA_C_DN	APOE	BCL11B	SOAT1	PDE4D	KIF13A	RAB30	RAB20	JUN	NFIC	ENAH	TSC22D1	SPP1	LINGO2	KLF7	ZSWIM6	AK7	NRIP1	B4GALT6	EGLN3	ZBTB10	SLC30A1	G6PC3	SAT1	ABCB1	ITFG3	XIST	AIG1	FZD6	SERPINB1	KLF6	PLOD2	RNF43	DOCK5	SFMBT2	BICD1	ATXN1	MAGEH1	TNFRSF21	KCNN4	IRS2	SMR3A	RGS1	MAP9	EID2	CKB	KCNQ1OT1	LAPTM4B	TANC1	RNF125
GUTIERREZ_CHRONIC_LYMPHOCYTIC_LEUKEMIA_DN	http://www.broadinstitute.org/gsea/msigdb/cards/GUTIERREZ_CHRONIC_LYMPHOCYTIC_LEUKEMIA_DN	IGSF3	ABR	PBX3	LEF1	VASH1	COL9A3	AGPAT5	DPEP2	PDGFD	FMOD	MARS	NEK3	VAMP1	ZFP64	LCK	FRY	ATHL1	KCNN4	SYT17	HIVEP2	ID3	RXRA	PTPN22	WARS	ALDH3A2	ABCA6	DNMBP	COL9A2	FCER2	CCR7	DBI	PNMA1	ATXN1	GCLC	GBP2	SPOCK2	RAPGEF3	CCDC88A	CELSR1	LPP	FILIP1L	ROR1	PTPRO	TTN	NOSIP	SFMBT1	MAP3K5	FAIM3	PEBP1	INPP5F
KEGG_TYPE_II_DIABETES_MELLITUS	http://www.broadinstitute.org/gsea/msigdb/cards/KEGG_TYPE_II_DIABETES_MELLITUS	PIK3R5	GCK	MAPK8	TNF	MAFA	SOCS1	SLC2A4	SLC2A2	SOCS2	SOCS3	INS	PRKCD	PRKCE	MAPK9	HK2	CACNA1A	MAPK10	HK3	HK1	PIK3R3	CACNA1D	CACNA1E	CACNA1B	PDX1	CACNA1C	ADIPOQ	IKBKB	IRS2	ABCC8	SOCS4	PIK3CA	CACNA1G	PIK3CB	PIK3CD	PRKCZ	KCNJ11	MAPK3	IRS1	PKLR	INSR	PKM2	PIK3CG	IRS4	PIK3R1	PIK3R2	MAPK1
KEGG_INOSITOL_PHOSPHATE_METABOLISM	http://www.broadinstitute.org/gsea/msigdb/cards/KEGG_INOSITOL_PHOSPHATE_METABOLISM	PLCB2	PLCB1	INPP1	IPMK	PLCD1	PLCB3	PLCB4	MIOX	TPI1	INPP5A	INPP5B	INPP4A	INPPL1	SYNJ2	PLCD3	IMPA1	IMPA2	PIP5K1A	PIP5K1B	ISYNA1	SYNJ1	PLCD4	ITPKA	ITPKB	ITPK1	CDIPT	INPP4B	PLCE1	ALDH6A1	PIP5K1C	PIK3C3	PIK3C2B	PIK3C2G	PIK3C2A	PTEN	MINPP1	IPPK	PIK3CA	PIK3CB	PIK3CD	PLCG1	PLCG2	PLCZ1	PIK3CG	INPP5E	OCRL
WANG_IMMORTALIZED_BY_HOXA9_AND_MEIS1_UP	http://www.broadinstitute.org/gsea/msigdb/cards/WANG_IMMORTALIZED_BY_HOXA9_AND_MEIS1_UP	TGFBR3	MLL	CSF2RA	MS4A3	MTUS1	RHOJ	MYB	B4GALT6	CTNND1	CCND2	ABCA13	BSCL2	CLEC7A	TNFSF13	BMI1	PRTN3	SORT1	GDA	RNF128	IGSF6	TFEC	THBS1	CD177	TLR4	ALAS1	MPO	CCNB1	PDE2A	HSD11B1
ODONNELL_TARGETS_OF_MYC_AND_TFRC_UP	http://www.broadinstitute.org/gsea/msigdb/cards/ODONNELL_TARGETS_OF_MYC_AND_TFRC_UP	BTNL9	IL13RA1	ZBP1	RCBTB2	ZMAT3	SYTL1	MXD4	KLK1	TNFRSF14	CD69	CD44	ANXA4	SORBS2	SCARA5	UCP2	YPEL5	POLD4	MPEG1	SLC2A3	PTAFR	GLIPR1	IDS	ZNF91	PDE4B	ITGAM	FAM46C	KLF6	AK1	LMO2	FAIM3	SYT17	UBE2H	CX3CR1	MR1	RGS1	TXNIP	CD72	TP53INP1	IL4R	PLCXD2	ABAT	DAPK2	ID2	C1RL	ALDH2	NRCAM	TSC22D3	LLGL2	SAT1	MYO1G	MAP3K8	ALOX5	LCP2	JUN	CD27	PTGS1	HLA-DQA1	LGALS9	STK17B	F11R	IKBKB	PYHIN1	YPEL2	HLA-DOB	SATB1	APCDD1	CD37	GRM7
MOHANKUMAR_TLX1_TARGETS_DN	http://www.broadinstitute.org/gsea/msigdb/cards/MOHANKUMAR_TLX1_TARGETS_DN	STEAP2	MMP3	IL18	MUC1	PSD3	SHC2	SHANK1	NELL2	GPC6	DKK3	LRP1B	EIF4EBP1	CA2	ST7L	ZNF22	HLA-F	TNFRSF9	AREG	HOXB9	GPX2	NMI	GTPBP10	CLIC3	GAD1	SPINK7	ERBB4	S100A6	APOD	DYRK4	DSC2	ST6GALNAC2	KLF6	TYRP1	RAB3B	SPATA6	JAZF1	SOBP	RUNX1T1	USH2A	TSPO	FGF12	GRHL3	DIRAS2	SLC2A9	TNIK	HSD17B4	GPRC5A	SERPINB5	LTF	LAMB3	CKB	MAP1B	CDH6	GUCY1A3	SLC8A1	FOXN1	AUTS2	FIGN	PDE8B	SLCO2A1	SLITRK3	NPPB	RPPH1	XCL1	BTC	PPAP2A	RASAL1	TUBE1	FAM83E	GPR64	RNF150	NTRK1	MATN3	RNF39	PLD1	LDB3	PROS1	KCND3	IGSF3	IL4R	SEMA5A	GALNT12	CALML5	BIK	ABHD2	MYCN	TOX3	MUC5AC	ASPN	HHIP	FGF11	LEFTY2	PHLDB2	ANXA1	STEAP1	TXNIP	ST8SIA4	FGF13	HIGD1A	DDIT3	MGLL	FXYD3	TNC	GDF15	TFF3	AMPH	SNORA68	SERPINA3	CALCR	ZNF238	MAFB	HPGD	MALAT1	PLAC1	FAM26F	PTCH2	EML1	BEX1	ALCAM	SLC43A1	LRRC49	PKIA	CGNL1	PLA2G3	MFAP2	CYP19A1	MARCKS	FGG	UNC5B	AVPR1A	MAPK13	ARHGEF4	DRD2	GPR50	DUSP6	EPHA4	CADM1	MAF	LAMC2	SPINK5	CLGN	BMP7	SCUBE2	AAK1	PVT1	PLA2G2E	S100A14	ASNS	SPOCK1	RBMY1A1	SLC22A15
VERHAAK_GLIOBLASTOMA_NEURAL	http://www.broadinstitute.org/gsea/msigdb/cards/VERHAAK_GLIOBLASTOMA_NEURAL	PAFAH1B3	MAPT	MAN1A1	HEXA	IGFBP6	SHC1	CLASP2	NOD1	TNFRSF1B	ITGAM	SCG3	SQRDL	NRP1	MAN2A1	DOK3	NF1	MAN2B1	ASCL1	SLC11A1	CEBPB	ACPP	SERPINE1	LOXL1	MARCKSL1	RRAS	CASP4	MAPK13	GSTA4	LAMB1	BCAN	DAB2	JAK3	GCNT1	DCBLD2	LOX	NFKB2	TRPV2	ITGA4	RAB27A	NRP2	STAB1	KLF12	P4HA2	NRXN1	FOSL2	CLCF1	TES	ZFP30	TNFAIP8	COL1A1	WAS	POLD4	ALOX5	KCND2	CTSC	FXYD5	FCGR2B	KYNU	CDCP1	RUNX1	NOD2	DSE	SLC16A3	LCP1	TTYH1	ELF4	PLAUR	FHL2	LCP2	MPPED2	ENG	ARHGAP4	LY75	THBS1	SLC10A3	NCALD	SRGAP3	MYH9	REEP1	IL1R1	FURIN	DLL3	LHFPL2	BEX1	RBMS1	SLAMF8	VDR	TRPM2	ICAM1	CTSB	SH2B3	CD2AP	MYL9	COL8A2	SFT2D2	AMPD3	LY96	FMNL1	MYO1F	ZNF606	CDK5R1	CTSZ	PTGER4	RAC2	NCF2	LTBP2	IQGAP1	TGFBI	ITGA5	C5AR1	DPF1	CNN2	NCF4	IL15RA	SEZ6L	PIK3CD	PLAU	FOSL1	BNC2	PURG	TNFRSF11A	SERPINA1	PRSS23	VEZF1	CKB	SCHIP1	LRRFIP1	F13A1	AIM1	HK3	PLK3	ZC3H12A	ST14	RAB11FIP1	RUNX2	TRADD	CAST	BDKRB2	FXYD6	RUFY3	GLT25D1	COL1A2	NPC2	BAI3	GRIA2	STXBP2	SIGLEC7	PROCR	ADAM12	TCIRG1	LILRB3	SRPX2	MVP	COL5A1	TLR2	EHBP1L1	TNFAIP3	IL4R	FES	RELB	ANKRD46	FHOD1	DKK1	GNA15	LAIR1	NLGN3	FGR	BATF	RHBDF2	STAT6	CSTA	SDC1	LNPEP	IL7R	WIPF1	ST3GAL1	S100A4	CRB1	TGFBR2	MAP2	MGAT1	WWTR1	ABL2	FNDC3B	TGOLN2	ALDH3B1	THBD	CSPG5	FCGR2A	ARPC1B
VECCHI_GASTRIC_CANCER_EARLY_DN	http://www.broadinstitute.org/gsea/msigdb/cards/VECCHI_GASTRIC_CANCER_EARLY_DN	GREM2	SYNPO2	MAL	PRKACB	KIAA1324	GPM6B	UBE2J1	RAB27A	GIP	KLF15	CCPG1	CLU	TMEM100	GNAO1	MAP7D2	AFF3	IPW	WIPF3	TNFRSF17	PBLD	TMEFF2	IGJ	MAF	HLA-DOB	BNIP3	ASPA	SLC36A4	SLC26A7	NTN4	PID1	FHL1	FAM46C	ADA	CHRM3	AKR1C2	NLRX1	REG1A	LONRF2	PPP2R3A	P2RY14	CD36	CHGA	SYT4	LEPR	GKN1	GHR	HSPB8	AQP4	FABP4	MYOT	ALDH1A1	KCNJ15	PRDM16	UGT2B17	SLC28A2	MAOA	USP51	LIFR	IRX3	SOX6	NR3C1	SULT1E1	CPE	CYP2C18	DPT	WIF1	MAP9	SLAMF7	INA	CFH	KCNMB2	YIF1B	ID4	SCUBE2	SLC2A12	PTGER3	SVEP1	PRKD3	ITM2A	TMED6	GLUL	MAGEH1	APOC3	DNAJC6	PLP1	IDUA	CNTN1	LRRC17	GSPT2	KLF9	AMPD1	ESRRG	ANGPTL1	LDB3	SST	LARP6	RORA	CKAP2	ABAT	FKBP5	CYP1B1	CCR2	GPX3	IRX2	RBMS3	PCDH7	TMPRSS6	CDH19	LY9	GKN2	F13A1	RETNLB	SLC2A2	TSC22D3	NME5	GPR27	CYP2C19	COL4A6	ECHDC3	ATP4B	HPGD	KCNJ16	SPG20	HHIP	CD79A	LDHB	SULT1B1	ERO1LB	ST3GAL6	SEPP1	MYOC	RBP2	ARRDC4	GIF	FIGN	MDFIC	ALDH1L2	C6	SPESP1	DMD	VEPH1	SETBP1	NCAM1	CYBRD1	HLF	MYRIP	GABRB3	APOA1	PLLP	MAMDC2	LIPF	CYP3A4	ARMCX2	PDGFD	ARHGAP24	ATP1A2	RGS4	FAM3B	SLC18A2	CPA2	NR3C2	IL6R	TMEM27	ENTPD5	SULT2A1	GCNT2	PCDH20	CKMT2	UNC5D	DNER	MTTP	SORBS2	ERBB2IP	JAM2	TPCN2	SNRPN	TMEM47	GADD45B	EBF1	SIDT2	SDPR	DAB1	BMPR1B	MFSD4	BCHE	GPR155	CGNL1	RIMS3	THSD4	SH3GL2	ARMCX1	DTNB	ALDH6A1	ITIH5	MCTP1	SLC15A1	UGT2B28	NAP1L2	STOX2	DTNA	CCRL1	AGTR1	BEX1	FAM107A	SMARCA1	PLN	PDGFC	PKIB	RBPMS2	TTLL7	MFAP5	SLIT2	LAMA2	RGMB	CASQ2	PRIMA1	GAS1	SOX2	PPAP2B	FAM20A	SLC16A7	MEP1B	KIAA2022	PDK4	ADIPOQ	CLDND1	SFRP1	SCARA5	GSTA3	ENPP2	SUSD4	CXCL12	POU2AF1	CHGB	FUT9	GATA5	PCDH9	SNX24	KCNE2	CLDN10	SSTR1	SRPX	CHRDL1	AADAC	GRIP2	DUSP5	RGS13	MUM1L1	CNN1	ATP4A	GPR64	MAGI2	GNG7	ADAM28	MT1E	ELL2	CYP2C9	GPR44	PLCXD3	ABCA8	RPS6KA6	SPINK2	EFEMP1	PPOX	SCN7A	PTPRZ1	RNF180	CITED2	ACOX2	PGC	ACE2	RAB9B	CFL2	ST8SIA4	KIT	RAI2	HDGFRP3	CD302	EVI2B	PELI2	ADRB2	SERPINI1	ALDH1A2	GC	NTRK3	CCL5	PNOC	OMD	ANGPT1	SOSTDC1	GMPR	SOBP	MANEA	SEMA4A	AGXT2L1	LPHN3	VLDLR	SLC1A2	ENTPD3	UBL3
ACEVEDO_LIVER_CANCER_WITH_H3K9ME3_UP	http://www.broadinstitute.org/gsea/msigdb/cards/ACEVEDO_LIVER_CANCER_WITH_H3K9ME3_UP	SLC9A10	KRT20	ANK2	FYB	MAGEH1	WDR64	IGSF11	LTC4S	MGAM	SCGB1C1	BMPER	SERPINB4	KRTAP9-3	CACNB2	MITF	SPATA6	ODF3	MAML2	RGS7BP	PGCP	PGBD1	SERPINB3	MYO16	INTU	FAM105A	SIRT1	RFNG	GNG2	ZDBF2	ABCB5	SULT1C2	AMOTL1	RIT2	GPS1	CRLF2	DNASE2B	SLC35F2	MS4A3	POU6F2	MEP1A	ZPLD1	AK5	ARHGAP18	CCDC54	TNFSF12	FAT3	PKHD1	IRF2	B3GNT2	FOXN2	GALNT5	MLF1	RPE65	SEMA6D	CALCR	LRRN1	RARA	ABCA13	PPP2R3A	NELF	MMP13	KRTAP3-3	NAP1L2	TRPM2	CYP2E1	KCNK2	CA1	NRXN3	KRTAP13-1	TLR2	NEB	SETD5	ARMC3	MME	NOVA1	OR2F1	ENOX1	GTF3C2	SMCP	TNFSF13	KCNMB2	MSH5	SIPA1L2	KIAA1377	KLHL2	CLRN1	VCAN	TMEM108	NCALD	UPK1B	CLIC1	DCLK3	SPRR1A	ELOVL7	KRT10	NRAP	CRTC1	OR2F2	CAPN13
BIOCARTA_NO2IL12_PATHWAY	http://www.broadinstitute.org/gsea/msigdb/cards/BIOCARTA_NO2IL12_PATHWAY	IL12RB1	CD4	IL12B	IL12RB2	STAT4	IL12A	CD2	CD3D	CD3E	TYK2	CD3G	JAK2	IFNG	CD247	CXCR3
BEIER_GLIOMA_STEM_CELL_UP	http://www.broadinstitute.org/gsea/msigdb/cards/BEIER_GLIOMA_STEM_CELL_UP	NRIP3	SLCO4A1	ZNF516	SV2C	SOCS6	OBSL1	PEX13	RTTN	CPXM1	SLITRK1	RLBP1	MYO5C	RDH13	SALL3	SERPING1	SIX1	NT5C3	TLE1	H19	NEDD4L	RDH10	ABCA1	NELL2	PROM1	CHRNA1	AKAP7	GIMAP1	EPHA4	COL9A3	FGFR3
HOFMANN_MYELODYSPLASTIC_SYNDROM_LOW_RISK_UP	http://www.broadinstitute.org/gsea/msigdb/cards/HOFMANN_MYELODYSPLASTIC_SYNDROM_LOW_RISK_UP	TBR1	LTK	DNM2	PTPRS	ATF3	MSX1	CDKN1A	LEFTY1	ZMYM3	TOB2	COIL	IL1RAP	PTPN7	RUNX1	MEOX1	DLK1	TRAF6	GNA15	DLEC1
KASLER_HDAC7_TARGETS_1_UP	http://www.broadinstitute.org/gsea/msigdb/cards/KASLER_HDAC7_TARGETS_1_UP	RARA	OSBPL3	MARCH3	BPGM	FARSA	CCR4	DNMT3A	PIK3CD	H2AFY	TRIM35	FILIP1L	U2AF2	ARHGAP27	GALC	C5	AKAP12	PLA2G6	TGFB1	ANKRD39	DDX21	ASB6	MRPS11	ARHGEF2	TG	NRGN	ST3GAL5	ITK	SIT1	DDX19B	BMP4	IDE	RPS6KA1	IKZF1	TMUB1	DGKZ	LSP1	ZC3H11A	CD6	SLCO3A1	ASB2	PHKA1	CD247	ENO3	CHST2	PTGER4	GM2A	CDK2	PBX3	DAPK3	SBF1	RASSF3	CLSTN1	TDP1	AHSG	RNF187	CDH17	CCR8	PTPLAD1	PEX6	FBXW11	POLDIP2	PIAS4	GPR65	CAPN7	DFFB	DUSP10	USP19	NR4A1	FBXL6	GPAA1	LTA	UNC119B	CHST10	PCYT1A	PPP5C	ABHD8	MAZ	TRIB1	CLPTM1	RUNX1	CUTA	CYP20A1	GSN	MFGE8	HIP1R	LATS2	CYFIP2	HSPBP1	LEF1	NHEJ1	FGD2	PDCD1	ZNF707	FUCA2	SYVN1	AGPAT6	UGCG	BVES	PKNOX1	IRF4	FRYL	TMEM2	AKAP1	MIER2	B4GALT3	P2RX7	FASN	DUSP2	GLTP	RASAL1	LRP10	PIGT	TMEM41A	BCOR	VARS	TSC22D1	MRPS2	BCL2	SLC35A4	RHOBTB2	ATP2A2	BCL6	WSB2	NPL	SESN3	STAT3	PKP3	SHKBP1	AP1M1	B4GALT1	ABCB9	TEC	LMAN2	ZAP70	TMEM57	TOMM40	SSR2	ANKRD23	PICK1	CAPN3	TMEM37	RAB1B	CPEB1	ZBTB7B	GRB2	ERP29	STAT5A	MTSS1	CD96	STEAP3	SEMA4D	NCOA2	HDAC5	ITGB3	PGLYRP2	GPR146	CAP1	RFTN1	CD28	NCOA3	CNNM3	ANKRD9	ELK3	PIN1	ASB8	TESK1	DAD1	HMG20B
REACTOME_THROMBOXANE_SIGNALLING_THROUGH_TP_RECEPTOR	http://www.broadinstitute.org/gsea/msigdb/cards/REACTOME_THROMBOXANE_SIGNALLING_THROUGH_TP_RECEPTOR	GNA13	GNB5	GNA11	GNA15	GNAQ	GNB1	GNB2	GNB3	GNG3	GNG4	GNG5	GNG7	GNG10	GNG11	GNGT1	GNGT2	GNG13	GNG2	GNG12	GNB4	TBXA2R	GNG8	GNA14
RADMACHER_AML_PROGNOSIS	http://www.broadinstitute.org/gsea/msigdb/cards/RADMACHER_AML_PROGNOSIS	AGRN	DAPK1	MSI2	IL6ST	SLC2A1	CDC42EP4	CNN3	HOXB2	EMR1	EML4	PIK3R4	TCF4	MAP7	SKAP2	TBXAS1	GUCY1A3	SLC6A8	ISG20	PLCG1	SFTPB	GLUL	LCN2	SNX9	ENDOD1	DMWD	PRG2	BCL11A	COL1A1	FLT3	SELENBP1	CD3D	GYPC	FOXO1	NR2F2	BAI2	NFKBIB	BAHCC1	VASN	TGM2	HOXA10	UGCG	FGFR1	PXDN	TSPAN32	ANGPT1	AGT	TSPAN7	FHL2	HOXB5	NFIB	DENND4B	TUBB2A	SMG1	TACSTD2	IFI27	SRPX	HOXA4	RGS16	PMP22	NFKB1	NBL1	TMEM158	CHURC1	FARP1	SEMA3F	CTNNAL1	MAL	SLC7A7	PBX3
LI_WILMS_TUMOR	http://www.broadinstitute.org/gsea/msigdb/cards/LI_WILMS_TUMOR	MEOX1	INHBB	GPR64	PRAME	HOXA11	LYPD1	WASF3	SALL2	HAS2	HOXA9	CHST1	ETV4	NNAT	COL2A1	COL13A1	APOC1	CHRDL1	HMGA2	MN1	GLI3	FZD7	EYA1	SIX1	DBC1	PAX2	CRABP2
MARKEY_RB1_ACUTE_LOF_UP	http://www.broadinstitute.org/gsea/msigdb/cards/MARKEY_RB1_ACUTE_LOF_UP	SELPLG	AGRN	PSME2	MID1IP1	LGMN	ALDOC	IGFBP3	C1QC	CH25H	SPECC1	MKRN1	ERO1L	APOD	GATM	HIST1H1C	CSF2RA	CTSB	NUPR1	HIST2H3C	PSMB9	GABPA	PTPN6	LST1	CXCL10	FNDC3A	APOBEC1	SRGN	PDK1	GCNT2	SMPDL3A	GBP4	IL18BP	MT2A	EDEM2	PRRX1	IQGAP1	HCLS1	CPXM1	DHRS7	NPR3	TYROBP	SEMA7A	SGCB	DAXX	ADAR	NAPSA	ARNT	LMO2	NDRG1	HLA-G	FAM134B	TOR1AIP2	GBP7	OGN	LCP1	C1QB	PNPT1	SAT1	IFT20	ISG15	XDH	NSUN4	NDRG2	ISG20	PTPRC	APP	STAT1	C3AR1	CXCL2	MXI1	SEPX1	DDX3Y	IFIT2	ITGB2	KRT7	ABCA1	CFP	GGPS1	GLRX	GADD45A	PLA2G7	SOD2	RAC2	TMEM45A	UBE2A	CSF1R	BID	ZNFX1	SPHK1	TOR3A	CXCL14	SH3BGRL2	SAP30	MMP3	GRINA	LGALS3BP	GBA	SGPL1	PCSK5	HIPK3	CPXM2	NCKAP1L	PCYT1A	IFIT1	PFKP	LYL1	STAB1	ACP2	DDIT3	CLEC4D	NCF4	SPRR1A	CASP4	FKBP7	PSMB10	PFKL	NR1H2	PLEKHO1	MPEG1	BNIP3L	FPR1	GBP2	DNAJC5	C2	RAB3D	SERPING1	TNFSF9	MBD1	FCGR1A	EMR1	CD52	LAT2	TBC1D22A	C5AR1	CCL5	UCK2	UBE2L6	HCK	HIST1H2BC	GPC4	GRN	CTSZ	SOCS3	CYP4V2	ABCG1	NPY	IFI35	TAPBP	IFIH1	MMP10	CRABP2	TAP1	CCL4	ITGAM	IRF7	PSMB8	ATP6V1B2	ADAM8	IFI16	PROCR	AP3S1	ANXA4	FCGR2B	SP100	CTSE	RNF34	RAB8B	NCF2	EVI2A	SKAP2	SERPINB9	STOM	RBBP9	IL7R	ACSL4	IFIT3	TGFBI	LDLR	VAV1	CTSH	MEOX2	CD72	ITGAX	HES6	CCL7	PLAC8	FCER1G	CSNK1D	MCOLN2	CCR1	USP18	NT5E	EGLN1
RORIE_TARGETS_OF_EWSR1_FLI1_FUSION_DN	http://www.broadinstitute.org/gsea/msigdb/cards/RORIE_TARGETS_OF_EWSR1_FLI1_FUSION_DN	CHGA	CRMP1	DBH	GATA2	FEV	ENPP2	CHGB	PRPH	MLLT11	RGS5	MYCN	GAP43	APC2	RIMBP2	INA	TRIB2	TMOD1	DDC	DLK1	SCG2	SFRP1	GATA3	MAB21L1	DCX	ISL1	RENBP	ELAVL3
KANG_CISPLATIN_RESISTANCE_UP	http://www.broadinstitute.org/gsea/msigdb/cards/KANG_CISPLATIN_RESISTANCE_UP	IER5	LZTFL1	SF3B3	MDK	TFPI	IGFBP6	CDKN1A	MAFF	GRN	RAC2	ATP7A	AHNAK2	FAM46A	JUP	ZDHHC3	DALRD3	FTH1
VANTVEER_BREAST_CANCER_ESR1_UP	http://www.broadinstitute.org/gsea/msigdb/cards/VANTVEER_BREAST_CANCER_ESR1_UP	KRT18	LRIG1	CHD6	SCCPDH	CCNG2	TMC4	DNAJC12	HHAT	STARD10	GLI3	XBP1	NPDC1	PTP4A2	CCDC106	UGCG	ACADSB	COX6C	BRD8	FAAH	PCSK6	QDPR	ELOVL5	CA12	MAGED2	CXXC5	EML2	RARA	BTF3	AQR	FOXA1	PHYHD1	MYO5C	FGD3	TCEAL1	FAM110C	BAG1	FAM102A	SREBF1	SEC14L2	ERBB3	FAM134B	SCAMP1	MYB	IGBP1	MYLIP	FBP1	ERBB4	NEDD4L	NAT1	SPDEF	FUT8	ESR1	RNF103	LAMB2	TPBG	BTD	OVOL2	KIAA0141	RAB11FIP3	HDAC11	SLC16A6	TSPAN13	IL6ST	CISH	CHRD	CIRBP	RUNDC1	KCTD3	MAN2B2	MAST4	PTPRT	LZTFL1	CHAD	REEP5	CELSR1	SOX12	GREB1	IGFBP4	WDR6	HMGCL	TUSC2	TP53INP1	NEK9	PREX1	SLC39A6	KIF12	ABAT	LRBA	GPD1L	PBX1	TMBIM4	PIGT	MCCC2	DNALI1	TBC1D9	MRPS27	SYNGR1	CCDC96	ABCA3	AGR3	SNX1	HSD17B4	MREG	BTBD9	KIF13B	FAM63A	GPR162	SUSD3	SLC9A3R1	C4A	PRR15	CAMLG	EVL	PEX19	FARP2	DBNDD2	HEXIM1	GADD45G	ITPK1	TFF3	SCUBE2	BCL2	APPL2	VAV3	AFF1	KIAA0232	CPEB2	ZBTB40	GATA3	ACOT4	LONRF2	IRS1	CYB5R1	GFRA1
KEGG_O_GLYCAN_BIOSYNTHESIS	http://www.broadinstitute.org/gsea/msigdb/cards/KEGG_O_GLYCAN_BIOSYNTHESIS	GALNT4	GALNTL2	GALNTL5	GALNT6	GALNT5	GALNTL1	GALNT13	GCNT3	GALNT10	ST6GALNAC1	GALNT9	GALNT7	GCNT4	GALNT11	GCNT1	GALNT14	B3GNT6	C1GALT1	GALNTL4	GALNT12	GALNT2	GALNT3	WBSCR17	GALNT1	ST3GAL2	ST3GAL1	B4GALT5	C1GALT1C1
TONKS_TARGETS_OF_RUNX1_RUNX1T1_FUSION_ERYTHROCYTE_UP	http://www.broadinstitute.org/gsea/msigdb/cards/TONKS_TARGETS_OF_RUNX1_RUNX1T1_FUSION_ERYTHROCYTE_UP	AMIGO2	NUPR1	TM4SF1	SOCS3	CD1D	EMP1	EXT1	RRAGD	TLR2	DDR1	DUSP6	GPNMB	CLEC5A	NDRG1	SOX4	NETO2	LAIR1	TNFRSF21	NQO1	CD163	PIK3C2B	STAT1	CCL7	P2RX4	PLTP	CH25H	PLAT	IL1RN	MAF	IFI44	MAGED2	FUT4	VCAN	SLC7A11	VAT1	HOMER3	ECM1	RHOQ	ENPP2	ANXA2	ARL4A	TPK1	SLC5A3	KIAA1609	SLC1A3	ACVR1B	TRIB3	TNNT1	LPL	IRAK3	ACSL1	GPR20	TFPI2	APP	OAS2	IL17RB	TIAM1	TCF7L2	JUN	PXDN	GDF15	JAM3	TMEM110	SLCO4A1	DNAJB2	HSPB1	RASGRP1	CD200	RBPMS	PTP4A3	CD180	ARMCX2	DNASE2	ALDH1A2	TREM1	HOXA9	ADCY9	TMEM176A	DHRS9	VSIG4	MALL	JAG2	COL1A2	KLF2	CPD	SIRPA	NRIP1	PHLDA1	ADAMTSL4	DKK2	CREM	ZNF217	FABP3	C3AR1	KLF6	ATXN1	TUBB6	AP1S1	SLAMF8	PPARD	SCG5	PLK2	ID1	MAPK3	EEF1A2	PAPSS2	OLR1	SLC2A5	SPTAN1	BCL2A1	PDGFA	SERPINA1	GIPC1	IL1RAP	UCHL1	PALM	GBP2	BTG1	FNDC3B	MAN1A1	ERG	CD79B	TLR7	IFI16	CRHBP	TMEM176B	LRP3	LAMC1	SEPP1	SLC15A3	NTS	ETNK1	PNRC1	BAALC	NRCAM	SSBP2	CPM	CYP1A1	QPRT	UPP1
GRADE_COLON_AND_RECTAL_CANCER_DN	http://www.broadinstitute.org/gsea/msigdb/cards/GRADE_COLON_AND_RECTAL_CANCER_DN	PLD1	PCDHB5	NR1H4	KRT84	DHPS	TYRP1	OSGIN2	TRPS1	CA5A	PLAC8	COL4A5	ADAMTSL4	RERE	NAT8L	CCR9	NR3C1	PRRT2	UNC5B	TIMM22	GPC1	CBS	GNA11	GFI1	SLC16A9	MEF2D	SLC30A6	MYCN	CHST8	CPN2	B3GALNT1	SIX1	MITF	JAM3	DAP	GREB1	LYPD3	SERTAD4	GNPDA1	PRKACB	SLC30A3	NAV1	PGC	AKR7A2	AOC2	TOX2	CYB5D1	TGFBR3	FKRP	CX3CR1	LRFN1	PDK4	UGDH	HIC2	PPAP2A	GGA1	SCAMP5	XPNPEP3	GTF3C4	TLE4	SASH1	SESN2	TM9SF1	CD28	ITPKB	CACNA2D2	SOCS2	STAT5A	ZBTB4	FABP7	MSRA	UBAP1	PTPRZ1	GPR87	PARVB	LDB2	FHL1	CFD	LGALS2	CCDC71	SNCA	TLN2	ST6GALNAC6	STAR
KEGG_NOTCH_SIGNALING_PATHWAY	http://www.broadinstitute.org/gsea/msigdb/cards/KEGG_NOTCH_SIGNALING_PATHWAY	HES5	DTX3	NOTCH4	DTX3L	NOTCH3	NOTCH2	EP300	HES1	NOTCH1	NUMB	PSEN2	PSEN1	PTCRA	SNW1	APH1A	ADAM17	RFNG	RBPJ	DTX1	CREBBP	DTX2	MAML1	CTBP2	NCOR2	CTBP1	DVL3	JAG2	DVL2	NUMBL	MAML2	DLL4	PSENEN	DLL3	DVL1	DLL1	LFNG	JAG1	MAML3	HDAC1	HDAC2	NCSTN	DTX4	MFNG	RBPJL
WANG_RECURRENT_LIVER_CANCER_DN	http://www.broadinstitute.org/gsea/msigdb/cards/WANG_RECURRENT_LIVER_CANCER_DN	PTP4A1	PGGT1B	CDO1	MAFB	INSIG1	TIGD2	ELL2	CNGA1	CDC42SE1	ETS2	SLC27A2	SAR1B	NUDT9	GCH1	ID2	SPACA3
WALLACE_PROSTATE_CANCER_RACE_UP	http://www.broadinstitute.org/gsea/msigdb/cards/WALLACE_PROSTATE_CANCER_RACE_UP	CLU	EVI2B	CNN1	GPRC5B	FBN1	CTSS	RAC2	STK17B	GPR171	FYB	LCP2	HLA-DQA1	PARP12	RUNX3	POU2AF1	CD27	CDC7	ADAMTS1	MX1	GADD45G	ADAM28	GPM6A	HLA-F	MMP9	DOCK10	OAS2	HLA-G	HMGCS2	SOCS1	RNASE1	LAPTM5	LCK	IL1R2	LAMP3	GLRX	FCER1G	CLEC4A	IRF8	IL10RA	STOM	XAF1	MRC1	C5AR1	ICAM2	CCL5	SF1	TRAT1	THBD	DLC1	GPR18	IFI44L	RASGRP1	PSMB8	IFITM3	CREM	WNT2B	CD2	PDHA1	TMEM35	CXCL11	TMEM158	GMFG	CD48	PI15	CORO1A	MAP4K1	SCGB1A1	GZMA	PTPRC	NFIL3	OLFML2A	ITIH5	RSAD2	CD207	NR4A3	IFI27	CSF2RB	GSTM3	CD69	MYB	CEBPD	CD3D	CXCL9	FBN2	C1QB	CD83	RNASE6	ZAP70	TLE4	AHNAK2	UCP2	ISG20	ARHGAP25	ECHDC3	WIPF1	RGS1	BCL2A1	CD28	PIM2	ETS2	IRS2	EVI2A	CPZ	HLA-E	ITK	IFI16	IL16	ITGA4	CCL4	AMFR	HS3ST3A1	VSIG4	FGL2	IFIT1	GNG11	IFI44	SELL	C1QA	ELOVL2	APOE	WISP1	NFASC	PPARGC1A	NR4A2	NID1	GPR65	SOS1	GIMAP6	DNAJC15	SELE	IFITM1	DPYSL4	ARHGAP15	CCND1	RAMP3	IL7R	MXRA7	SYT11	FYN	APOL6	DUSP2	CD93	PTGDS	CCL8	PEX14	PDLIM3	FAIM3	SRGN	SLA	CXCR4	CTNNB1	CD86	HCLS1	NCKAP1L	SELP	IFNG	SECTM1	MYBL1	RASGRP3	PECAM1	MS4A1	SLAMF1	SOX17	PSMB9	MMP19	TAP2	RASA4	PRF1	CD97	UBE2L6	GPR64	FLI1	PLEK	COTL1	SLC7A5	GZMK	PLTP	CTSC	NAT1	CD8A	ALOX5AP	IFITM2	ADCY7	ITGAL	CLDN5	MICAL1	CHRDL1	FCGR2B	IFIT3	CCR7	HERC6	ANPEP	ARL4C	ITGB2	PDK4	ISG15	EDNRA	LSP1	SAMSN1	CD53	TAP1	PLCL1	IRF1	STAT1	IL2RG	PTPN22	CD52	ADAMDEC1	BCL11B	TFEC	NKG7	RGS16	PLAC8	CPM	PTPN7	CKAP2	PSPH	APOLD1	HSPB8	GLIPR1	PDZRN4	OPTN	IGJ	IL15	CCL19	CCDC109B	CD37	SERPINB9	LY96	CDH2	DNASE1L3	P2RY14	ADRA2C
MEDINA_SMARCA4_TARGETS	http://www.broadinstitute.org/gsea/msigdb/cards/MEDINA_SMARCA4_TARGETS	STARD10	KIAA1279	TNFSF10	ST6GALNAC4	PGM2L1	ATP6V1B1	NT5C3	HDAC4	GPC6	PPCS	CDKN2D	CDH16	RASSF1	PCDH1	CDH11	CEBPB	CYP3A4	SMAD6	CTSS	MXD4	LDB1	TBX2	SKAP2	TNFSF13	SMARCA4	NFKB2	RAF1	CSNK1G2	ASCC1	RALBP1	CLPX	CCDC85B	KIAA1267	ECM2	SLC2A4	DYNC1H1	SMARCA2	ZNF185	RBM4B	SNAPC2	NADSYN1
PEDERSEN_METASTASIS_BY_ERBB2_ISOFORM_3	http://www.broadinstitute.org/gsea/msigdb/cards/PEDERSEN_METASTASIS_BY_ERBB2_ISOFORM_3	NPY1R	EGFR	CPEB4	PKP2	ENC1	TNFAIP8	LMO7	ZNF697	TFPI2	NPC1	F2RL1	OBFC2A	RGS2	CLCF1	STARD4
CHEMNITZ_RESPONSE_TO_PROSTAGLANDIN_E2_DN	http://www.broadinstitute.org/gsea/msigdb/cards/CHEMNITZ_RESPONSE_TO_PROSTAGLANDIN_E2_DN	KLF4	PPL	FHL1	ACAA2	LCN2	IQCH	CLCF1	PCLO	ELF3	PRPSAP2	PAPPA	NSUN7	TNFAIP1	CCL28	RBL2	TGFBR3	NUS1	SCNN1A	CXADR	GLOD4	XPC	CACNB2	DNAJA4	PKHD1	CLIC6	MYH8	FREM2	ABHD11	ALS2CR8	CDC42BPG	ITGB8	SLC12A6	LRRK2	MSI2	ASRGL1	UBB	CYB5B	RAB3IP	C6	MCFD2	VTI1B	CLIC4	CHDH	CLDN7	TMEM43	MED11	FNDC3A	MID1IP1	AKAP5	VAPB	CRYZ	FOXC1	ASTN2	EPN2	WDR48	TPK1	DYNC2LI1	MAN2C1	GPC6	MMP15	EDNRB	SLC44A4	FAM110B	SHH	SIPA1L1	ZNF238	MITF	NFIB	PIGV	EVC	CCND2	EPB41L5	FRMD4B	CNKSR3	LRRC19	GALNT3	AP1S3	GK5	LMTK3	PRKAA2	BBS12	DNAJC16	PAX8	MARVELD3	NSUN5	NBL1	EPS8L1	NLRX1	NRF1	BBS4	KITLG	CDS1	KIAA2013	GPRC5C	TRIOBP	IL12RB2	TINAGL1	GATAD1	PARP4	AR	FAIM	GIPC2	PTPRK	PDSS2	CYB5D2	CST6	WNT5A	GALNT11	BCAR1	ITM2B	UPK1B	SESTD1	AXIN2	FAM60A	DBT	SEMA5A	CLDN12	SLC24A1	FAM63B	PITPNA	FAAH	BCL11A	EDIL3	PROM1	PLS1	MYL3	ZMYND12	OSBPL10	CCDC57	GMDS	SLC2A13	TNFSF10	GATM	TAX1BP3	ALDH3A2	ARL6IP6	CLSTN1	AHR	ID4	PRICKLE1	SERINC2	SNTB2	TNFSF13	IL17RB	TBC1D5	ST14	IRX3	FOXP4	EFCAB6	WDFY3	SPTLC3	AOX1	MET	PTPRD	LYPLAL1	PDCD6IP	OPN3	SPSB3	TPMT	SLC2A9	PRSS8	GPBP1L1	ZFP3	HRH1	LMTK2	TSPAN1	AKAP12	SOSTDC1	NFIA	BBS2	CD200	ICMT	NFATC2IP	PHYHD1	CCDC122	FAM48A	SLC39A8	SHMT1	CLDN4	GLB1L	CHL1	ITFG1	GRHL1	SNORA74A	VAPA	SH3D19	CAPN1	OCLN	KCNJ15	FAM134B	PAX2	FZD1	EPHA1	LIME1	COBL	ZNF655	CYP4V2	FMO5	SLPI	NFAT5	DNAJC1	TMEM139	ODC1	KRT7	NRXN3	MSLN	RPS6KA2	RGS12	LRRFIP2	PIK3C3	RELN	RND2	POM121	FBXL16	ACSS2	STXBP6	TM7SF3	DEGS2	LPXN	SYTL2	PHACTR2	SENP3	KIF9	PLEKHA7	KCNK5	RBP4	ADAM10	WFDC2	GORASP1	SCMH1	GLUD1	PSMA5	NDFIP2	SCHIP1	RBMS2	DLG1	SPTLC2	IL20RA	ADCY9	VPS37D	SUMF2	PPFIBP1	SIRT5	SLIT2	IFT140	SLC22A2	ILDR1	LRPAP1	CCR9	BCL7B	TXNIP	PPM1A	SGCB	TMEM125	WFDC5	CDKN1A	CDK6	KIF1C	TJP2	SPAG6	KCNT2	CAMTA1	KIF1B	ANXA11	TMC4	CASP9	EDAR	ARHGEF16	MAP7	CTSC	WDR78	TJP3	ACN9	BICC1	CNTN4	SPRYD3	FOXP2	REV3L	WSCD1	MON1B	CRAMP1L	TRIM38	GPR125	SATB2	RWDD1	EXOC4	LMO7	BPHL	DMTF1	ST18	DAZAP2	SRGAP3	CTAGE5
TORCHIA_TARGETS_OF_EWSR1_FLI1_FUSION_UP	http://www.broadinstitute.org/gsea/msigdb/cards/TORCHIA_TARGETS_OF_EWSR1_FLI1_FUSION_UP	CDC42EP5	SRXN1	IL1RL1	CPNE7	PPP1R13B	STIM2	ENPP5	CA13	GNAQ	ATXN7L1	GRTP1	GNA14	WDR7	PYGL	TMCC3	POPDC2	HEY2	RAB27B	GSPT2	CA8	MR1	RUSC1	KLHL6	ANKRD9	BCAS3	NCOA3	GRAMD3	MPPED2	KLF6	TJP1	ADCY9	EMP3	GDA	P2RX1	RSPRY1	PCBP3	NT5C3	DIP2C	SCHIP1	SERPINB2	SMOX	CMAS	CPNE5	KIAA1609	TMEM64	BZRAP1	RBL2	SERPINB9	ARL2BP	SGK3	TMEM62	KLRG1	HHEX	DIAPH1	GRK6	ZDHHC9	CPLX2	FAM129B	RFK	YPEL2	PVT1	TMEM26	CPT1C	SPHK1	MAPT	FDFT1	ARHGEF2	LTC4S	HMGCS2	ICAM2	TOM1L1	TRIM47	CTTN	CLCA1	TNNI3	PON3	ITGB7	FCN1	DDIT4	ST6GALNAC3	ZNF185	DOCK11	DEF6	COL5A1	TGFA	ACAT1	MSI2	SERGEF	FAM46A	ANKRD27	ERO1LB	PBX3	UNC5CL	CISH	RCBTB2	PAFAH2	FMO1	PTPRJ	PLSCR4	LOC284023	FRY	SLAMF1	NDRG2	CAP2	PC	TSC22D3	ASB1	PRKCH	TBCEL	PDLIM5	PLEK2	GRN	PITPNM1	ANKRD43	RAB11A	APOA1	IBSP	GRB2	NMNAT2	PECAM1	PLXDC1	SLC35D2	CACNA1C	NFE2	GNB4	KIAA0317	ZFYVE16	GDF3	CCR9	MVD	MAGI1	PHF21A	SLC43A1	GPR150	FRMD4A	CDKN2B	VCAM1	FAAH	DCLK2	S100A13	ST8SIA4	F2R	DCXR	MST1	GRK5	NRIP3	TLE3	OPTN	TSPAN32	SP100	YPEL5	MXD4	CDA	ARSA	MGAT5	TRIM10	EPS8	ARL4D	ALDH5A1	GOLPH3	DNAJA4	ATP2A3	TMED8	SHANK3	PGM2L1	TMEM9B	NAGLU	TMPRSS6	MTMR12	OTUB2	ALOX5	FAM102A	FAM102B	FOLR1	BBX	PCDH7	ZMAT3	APOE	AKT3	PHLDA2	PCYT1B	GP5	DERL1	TRIM26	GPX2	SLC45A3	BOLL	TNFRSF18	HOMER3	STX7	TTC23	NXF3	LYST	ZMIZ1	APOBEC1	MEST	NBEA	TSC22D2	PXMP4	CAMK1D	ACVR1B	CD5L	MARS2	PTGER3	C1QTNF4	ID2	LDHC	CDKN2C	PRKCQ	FGD6	TG	NFIC	PRKCE	ACADSB	PPM1E	RUNX1	DENND2C	BAZ2B	FNBP1L	HSD3B7	SLC25A11	CREM	BBC3	RGL1	PKP3	DUSP10	RSU1	UGT8
PID_ARF6_PATHWAY	http://www.broadinstitute.org/gsea/msigdb/cards/PID_ARF6_PATHWAY	EGF	TSHR	ITGA2B	HGF	GNA11	EFNA1	KIF13B	SRC	ARF6	ARRB1	ARRB2	FBXO8	EPHA2	GNA15	GNAQ	GNA14	ADRB2	AGTR1	MET	GULP1	EGFR	NCK1	IQSEC1	GIT1	ITGB3	LHCGR	PXN
FONTAINE_PAPILLARY_THYROID_CARCINOMA_DN	http://www.broadinstitute.org/gsea/msigdb/cards/FONTAINE_PAPILLARY_THYROID_CARCINOMA_DN	TWIST1	CCL11	USP13	FLT4	PRUNE	PLCG2	RUNX3	CABIN1	IRAK1	KCNQ2	JUP	CCL28	CD38	ABCA8	KLK2	GPD1	FCGBP	IGSF10	KLHL9	MATN2	KRT34	BMP5	IL2RA	LHB	GFPT2	MLPH	BAK1	CD34	ZNF275	LMLN	DIO1	MAPK3	SYP	PTGES	IL24	RNF32	DCLK1	RANBP10	ASGR1	KLRD1	TRIP12	CD33	PICK1	ODAM	PTPN4	E2F5	STYXL1	SGCG	ROGDI	F5	CDH16	FBXW8	HOXD11	TSPAN5	BAP1	CBL	ME3	SPI1	KLF1	PPIL4	MFAP3L	PCSK6	CD274	VAV2	FRZB	LILRB3	MATN1
REACTOME_SIGNALING_BY_NODAL	http://www.broadinstitute.org/gsea/msigdb/cards/REACTOME_SIGNALING_BY_NODAL	DRAP1	LEFTY1	ACVR1C	FOXO3	GDF1	SMAD2	SMAD3	SMAD4	NODAL	FURIN	PCSK6	TDGF1	LEFTY2	FOXH1	ACVR1B	ACVR2A	ACVR2B	CER1
MARZEC_IL2_SIGNALING_DN	http://www.broadinstitute.org/gsea/msigdb/cards/MARZEC_IL2_SIGNALING_DN	CDKN1C	NT5E	SESN1	FAS	TFDP2	SOS1	ING4	TNFRSF11A	PTPRC	TP53INP1	CASP1	ATM	ENPP2	LGALS12	FOXO3	CACNA1E	PROK2	CDKN1B	PDE3B	CARD6	DAPK1	CACNG3	PLCB1	MAP2K6	SESN3	PIK3R3	CCNG2	PDGFC	PDCD4	CDKN2C	RFFL	CCNG1	STAM	JAK2
CAIRO_HEPATOBLASTOMA_CLASSES_DN	http://www.broadinstitute.org/gsea/msigdb/cards/CAIRO_HEPATOBLASTOMA_CLASSES_DN	LCK	ALDH3A2	ZEB1	ALAS1	LAMA2	GLUL	CD5L	DAO	ENPEP	B2M	TST	SNRK	GLYAT	CYLD	SGCB	ITM2A	PRKCH	PLXNB2	ABHD6	CAT	DNASE1L3	HTRA1	SMAD3	ATN1	PEA15	MMRN2	C8A	KLRK1	RASGRF1	AR	ARL6IP5	IL1R1	CYP2E1	UQCRQ	C1R	GATM	SLC30A1	RAMP3	PSME2	DBP	FABP3	FMO3	ADH1C	ITGA8	PHYH	PEBP1	HOMER2	ITIH4	PDE2A	GPR171	CYP2C9	TSC22D1	HSD11B1	HSPB6	PLA2G4C	PON1	SNED1	BLCAP	CYP1A1	ZNF238	IL6ST	EGR1	APBB3	BSCL2	AFM	PHF15	SYNPO	ALDH2	SLC4A4	MYCL1	RARRES2	SPTBN1	AQP9	C1S	LMOD1	MAP3K14	TRADD	PACRG	HIVEP2	CTSF	SVEP1	ADIPOR2	CX3CR1	TK2	DKK3	RRAS	DEPDC5	HGD	SHB	ANXA10	ITIH5	DCN	NFKBIA	PHLDA1	LPXN	ENG	TENC1	PTPRB	NTF3	SPON1	FAT4	APCS	IGF1	COPZ2	HSD17B6	AOX1	WFDC1	C1QTNF3	GHR	MAST4	FAS	FMO4	ST3GAL5	GAS6	TSC22D3	GFOD1	GC	NR1D2	TRAK1	CDC42EP3	PREB	ECM1	MAP3K5	DAPK1	BLNK	FRY	SULT1B1	CCDC53	RARB	AMOTL2	MAN1C1	HDAC9	SLC6A1	LAMA3	ABCA6	FIGF	ANXA4	KLRB1	CAMK1D	RBP1	KCNK1	SGPL1	SLC10A1	LDB2	CD81	APOC4	KIAA0913	COL18A1	LIMS2	CD59	TFAP2A	IL2RB	MYRIP	ABCA2	HPD	RPS27L	GABARAPL1	TJP1	TBC1D2B	KHK	CASP4	CTSO	BLOC1S1	GIMAP5	BCL6	EMCN	ZCCHC6	SMAD7	SLC27A5	MYLK	NBL1	ZBTB20	TTC9	ATP10A	AADAC	ASPA	CAPN2	MTMR11	SLCO1B3	ACSL5	RAB33A	CSRP2	SERPING1	MFAP3L
PLASARI_TGFB1_TARGETS_10HR_UP	http://www.broadinstitute.org/gsea/msigdb/cards/PLASARI_TGFB1_TARGETS_10HR_UP	CRISPLD2	HEYL	CA6	TIMP3	PPP1R13L	FBXO32	PLEKHG3	PDGFB	ARNTL	PVR	IER3	ENPP1	GJA3	CSPG4	IER2	MICAL2	ITGB3	TNC	PDGFC	FKBP5	ENDOD1	NUDT6	TFPI2	IL11	KCNK1	KLHDC8A	PI4K2B	OLFM2	SFN	PMAIP1	SLC2A1	KLF13	OLR1	FLT1	STMN4	CTGF	WNT9A	PRKG2	LRP8	TNFRSF11B	FXYD6	GMPPB	BTBD11	GCH1	PRG4	CTH	STK38L	FOXC2	HEY1	KCTD11	ALDH1A2	CD40	NPPB	NUAK1	TMCC3	PLK3	SOCS2	GUCY1B3	MGLL	UNC5B	MMP9	ASS1	HSPA2	EREG	JAG1	TNNT2	DUSP14	SIAH2	ITGA5	DUSP4	INHBA	NFATC1	CDH6	FGF2	CHST11	JUNB	ACTA1	OTUD7A	CDYL2	IL6	TSPAN2	SEMA7A	HIVEP3	ENTPD7	HK2	GREM2	CX3CL1	HAS2	F2RL1	LRRC8C	CCL17	SPATA13	ALDH1A3	RUNX1	GJB2	DUSP6	CCL20	GPR84	EGR2	SERP1	GADD45B	LAS1L	SERPINE1	ARC	CNN1	TGFBR1	PLAUR	PKP1	LPIN3	MYO1D	LIF	ALS2CL	SLC41A2	ELN	FJX1	HCK	TTC9	CRY1	SNAI1	MAFF	PTGS2	PTK2B	FOSL1	RNF149	CXCL14	CREB3L2	ARG1	PRKAR2A	HTR2B	ADAM12	MCAM	CMKLR1	UBE2G2	NES	CARD10	KHDRBS3	NUAK2	PPP1R15A	VEGFA	NEBL	ABCB1	ANKH	SLC20A1	TGFB1	PDGFA	RGS16	MEGF10	LRRFIP1	IL1RL1	PDE4DIP	PTHLH	FSTL3	RASL11B	ELAVL2	PAPSS2	GALNT3	GJB3	CXCR6	THBS4	SPHK1	TNFAIP3	DUSP5	FGF18	WNT11	COL8A2	TNFRSF12A	GATM	HIP1R	ANKRD1	BAIAP2L1	HBEGF	FGF21	FAM59B	GFPT2	NFIL3	GCNT2	FLNB	IVNS1ABP	HECTD2	LMO1	MEOX1	CNNM4	GFOD1	KLHL29
CHYLA_CBFA2T3_TARGETS_UP	http://www.broadinstitute.org/gsea/msigdb/cards/CHYLA_CBFA2T3_TARGETS_UP	PLCG2	EPX	PARP8	KCNIP3	DNMBP	GCHFR	IL21R	GYS1	CLDN15	CDK5R1	HSD17B1	BCR	HES5	MAP3K15	B3GNT8	LRP12	HPSE	TMEM53	SH3BGRL2	GZMH	PLEKHA2	CCDC102A	SLC16A9	CLEC4D	TCEA2	TLE6	ICA1	SLC35B4	MTUS1	SLC6A15	ACPL2	STOX2	BEX1	ARHGDIB	ANK3	NEK6	PPFIBP2	EBI3	NCF4	ITIH5	PTPRJ	ARHGEF6	SGMS2	MTL5	CCDC125	GADD45B	ATRNL1	PPBP	MMP28	PTGER2	P2RY14	KDELC2	LYZL1	FFAR2	CHD9	GBX2	IKBKE	FKBP11	PRSS16	CCND2	NAV2	PPIC	STARD8	NPL	GPR97	GPR160	KLKB1	CYP2J2	CASP1	ID1	F2RL3	HK3	P2RX7	SELPLG	TFEC	ATP10A	UNC93B1	WDR65	PLD4	CDA	GPR65	ABCD2	GOLGA5	H6PD	SLC7A6	PHF21A	WRB	KRT80	TM6SF1	GPRC5A	CD300LG	PTGS1	STOX1	CCDC109B	CIDEB	TRIM45	CXCR6	TPM4	GZMA	MOGAT2	CLEC4E	THADA	B4GALNT4	CXXC5	GMFG	SERPINB1	TREM1	NR1H3	CST7	TMEM119	CD48	NALCN	ITM2A	OLR1	KALRN	IGSF6	RASSF8	VAT1	FCGR2A	GSTM1	UCN	RIN3	PRG2	TCN2	CLEC12A	ATP13A2	NOSTRIN	HSD11B1	TMEM38B	AS3MT	FNDC3B	IGLL1	HNMT	RNF180	TNFRSF1A	CPNE3	SLPI	GRPEL2	SLCO3A1	SPTAN1	ESAM	APP	GFI1	EFCAB4A	PRKCQ	HLA-DQA1	PLOD3	IRF6	KRT18	ELTD1	GRIA3	UACA	TNFAIP8	KRT7	TMED3	ARID5A	HOXB2	CALR	PPP1R14A	LBP	TSC22D3	SLC4A8	SLC45A4	ANXA3	PDE2A	RAB44	HMGA2	OR2A2	RAB27A	MGAM	GSTM2	RHOBTB1	F2R	KLF8	ARHGEF2	IDH1	ZNF227	LMO1	SLC28A2	FLT1	F2RL2	ZNF14	CTSC	RASGRP2	PPP1R3B	ALAS1	HPGD	HVCN1	DSTN	ERN1	SOX13	TNFRSF12A	C1R	GAS7	ERO1LB	FNBP1L	CABLES1	ARHGEF3	PAM	GSTM3	FBP1	GBP4	ANXA5	SOCS2	TCIRG1	TMEM144	SPI1	GPT2	TEK	MDGA1	HIST1H2BD	GMPR	PLEKHA1	TMEM2	ASS1	NRG1	ALOX5AP	IL5RA	TDGF1	HDC	NRG4	ZXDC	MYCT1	SLC24A5	SLA2	GALK2	DNTT	TMOD1	VILL	MFNG	B4GALT6	TSLP	TRERF1	SSTR2	RAB31	ATP8B4	MYO7A	MS4A3	TMEM180	SCAMP5	ELOVL7	SLC32A1	MCTP1	SLCO4A1	GCA	CHD7	CLEC4M	EHD3	HPS3	LAPTM5	ITPKB	EIF4EBP2	SERPINB2	TGFBI	LDLRAD3	NCF2	MEFV	CLEC10A	RHOB	SPNS3	DSG1	MGST2	EVI2B	TAF5L	RAB27B	ARMCX4	LDHB	TBXA2R	NOTCH3	APPL2	GPR171	TF	PPAP2C	DOCK9	RHOQ	EGLN3	ALPK1	PRG3	RAG1	PLEK2	PELI2	LCP1	ARL11	ADSSL1	PRODH	RAB11FIP5	CTF1	CTSG	SPTBN1	PIK3IP1	RBPMS	SLAMF1	CXCR4	PRTN3	MAST4	RALB	CEBPB	F13A1	PPM1K	CASK	AATK	CX3CR1	DUSP2	RALGPS2	EMP1	NKG7	LGR5	CD34	EBF1	GOPC	RAMP1	SIGLEC5	LDHC	TMEM141	F10	MTF2	TIFAB	SH3TC1	PARD3B	CD93	BACE1	CLEC5A	CEBPE	ABCG1	HOMER3	PKD1L3	TTPA	KLHL5	TMEM173	MAN1C1	FCGR2B	CXXC4	CALML4	LPGAT1	HIVEP3	AFAP1L1	CUEDC1	LTB4R	GFRA1	VPREB3	SNX24
BOYLAN_MULTIPLE_MYELOMA_C_D_DN	http://www.broadinstitute.org/gsea/msigdb/cards/BOYLAN_MULTIPLE_MYELOMA_C_D_DN	RHOB	TMEM66	ABI3BP	VCAM1	PRLR	TNFRSF17	SCAMP1	ISG20	SPON1	APP	SLC16A5	NFIL3	RUNX2	S100A8	KLRD1	CDH2	TBX21	ICOS	WIPI1	IL18R1	EAF2	CFP	PAFAH2	UPP1	GIMAP4	MFSD4	CPE	CACNB3	FAM46C	MS4A1	KLRK1	GPR160	CTSG	TPSB2	CCL5	IGF1R	AFP	GPM6A	SLC25A24	ST8SIA6	SEC24D	CHST1	NKG7	GDA	LDHB	ITGB5	PLCB4	PRDM1	OSBPL3	CCR2	TIAM1	MAF	SMAD1	VAV3	CTSW	CD7	ARSG	MMP9	ITK	ELL2	ITGAL	B3GALNT1	XDH	IRF6	CASP4	ADA	ALCAM	ZBTB20	ANXA2	AQP3	DSP	TMEM38B	PGLYRP1	GNAZ	KRBA1	KIT	CLEC4E	KDELR3	GZMA	FPR1	MMP8	PAWR	PYGL	HOOK1	ATP6V0A1	GABRA4	RAB3D	SEMA4A	C3	HMGN3	RGS18	ID2	CCND2	IL18RAP	IFITM3	SGMS2	FOS	ARMCX3	MDFIC	ZBTB16	STAT4	OXR1	RGS13	RTP4	GPC1	GCA	RNF215	SLCO3A1	BSCL2	DSG2	BASP1	FNDC3B	SLC41A2	STEAP4	GIMAP8	MS4A2	TMEM176A	CP	LAX1	CPEB3	TBC1D8	GRAMD1C	IGSF6	SLPI	ARMCX2	RECK	PTPN22	CD177	CAMP	DCLRE1B	IFI16	PRG2	HDC	SEMA4F	MGAM	PLEK	PLSCR1	TMEM176B	MEGF9	TFEC	MPO	CD3E	SLCO4C1	TMEM154	NBEA	CXCR6	ARL4C	KIAA1217	TSPAN2	ENPP1	TRIP11	FADS3	EDEM1	ZNF467	ZBP1	CD3G	CEP250	LTB4R	IL13RA1	ARFGAP3	FARP2	GGH	FAM135A	S100A9	PPAPDC1B	F13A1	RRAS2	LCN2	IL1RL1	PRTN3	PRKCQ	PIK3CB	GATM	RASGRP3	CRYBA4	CLDN7	CD3D	SQRDL	OLFM1	LRG1	CD28	LTB	PON3	P2RY14	LTF	MAP1LC3A	RAB32	LRP12	DHRS3	FGL2	ELOVL7	GRAMD1B	HSD11B1	GPR174	CORO2B	ENTPD1	NRP1	CD8B	CD9	FOSL2	FSCN1	KLRC1	SEPP1	TRIM34	FYB	ARHGAP6	PTPRE	F2R	CACNA1S	CACNA1H	OLFM4	CRELD2	FAM125B	RHPN2	TGFBI	SH2D1A	TNS3	RNF128	MYO1F	P4HA2	SELM	EMILIN1	PLAC1L	F2RL1	EOMES	CTTN	IQGAP2
WATANABE_ULCERATIVE_COLITIS_WITH_CANCER_UP	http://www.broadinstitute.org/gsea/msigdb/cards/WATANABE_ULCERATIVE_COLITIS_WITH_CANCER_UP	EDIL3	PCSK5	NOL3	CDKN1C	SLC35D3	MN1	LRP6	LRP5	STK39	LCA5	PLXNB1	TXNRD3	HS2ST1	FBN1	SEPW1	ICA1	ANGPTL2
DURAND_STROMA_MAX_DN	http://www.broadinstitute.org/gsea/msigdb/cards/DURAND_STROMA_MAX_DN	ABHD6	ACSBG1	AIG1	AIM2	KIAA1377	ALDH7A1	AMPD3	ARHGAP26	ARNT2	ATOH8	ATRNL1	BICD1	BNC1	CA12	CCDC56	CHD7	CHN2	CMBL	CPA6	CREB5	CRYAB	CTSC	CTSK	DCN	DDX19B	DMPK	DMRT2	DUSP16	DUSP3	DUSP4	DUSP6	EPOR	ERCC6	F2R	FAM110C	FAM5C	FBLIM1	FETUB	FEZ1	FOXQ1	FOXRED2	FZD7	GATA4	GATA6	GCH1	GDF15	GDPD1	GJB3	GLIPR1	GPR149	GPR176	GPR39	GPRC5A	GPX7	GREM1	GREM2	HECTD2	HHAT	HIVEP2	HOXC11	ICA1	INSL6	ITPR1	KLF4	KRT19	LLGL2	LMO7	LY9	LYN	MAN1A1	MAP3K6	MLF1	MPP7	MRPL35	MRPS31	MT2A	MYL9	NANOS1	NEDD9	NIPSNAP1	NOD1	NOX4	NPY1R	OGDHL	OLR1	OSR1	OVGP1	PCDH9	PDE3B	PGAP1	PHYH	PIK3R5	PLCB1	PRRG4	PTPN13	PTPN3	PTPRG	RAB27B	RAB6B	RBKS	RBPMS	RCOR2	REXO4	RNF128	SCAMP5	SEMA3D	SH3BP5	SLC16A13	SLC25A33	SLC35B4	SLC4A8	SLMO1	SNAI1	SNORD37	SPRY4	STAG3	STRBP	STXBP2	TCF7	TLE4	TMEM109	TMEM141	TMEM45A	TNFSF9	TTPA	UCP2	UNC5B	WBP11	WDR31	ZBTB38	ZCCHC3	ZNF503	ZNF593	ZSWIM6
BANDRES_RESPONSE_TO_CARMUSTIN_MGMT_48HR_DN	http://www.broadinstitute.org/gsea/msigdb/cards/BANDRES_RESPONSE_TO_CARMUSTIN_MGMT_48HR_DN	GAMT	PFKM	IKBKG	MYOD1	LRMP	LOXL1	ACTG2	FTL	PRM2	KCNH2	CRYBB1	BICD1	COL9A1	NRTN	IER3	CKM	LAMB3	GRB7	IRS1	CDX4	PPM1G	ADCYAP1	BMP7	FOXJ1	ZBTB17	PCBD1	BRF1	CD151	NDUFC1	BAIAP2	INSIG1	PCDHGC3	MYOG	CTF1	CHRNG	FKBP1A	NPAS1	SGCA	MAPK10	CDK8	YWHAH	B4GALT5	RAD9A	VGF	CYP19A1	RGR	LAD1	GOLGA2	EZH2	TAC1	SPRR2B	RAD23A	SRY	PAX8	FBN1	GHSR	PFN1	CALB2	NKX2-2	CRABP1	ITGA3	PTPN3	FYN	CD68	KRT31	ATP6V0C	MSR1	HCFC1	COX6A2	FTH1	CRAT	AMH	CHRNB3	CD79A	CEACAM3	MGAT3	GRN	TCF21	CA6	TUBG1	SRP14	HMGN2	DNASE1L2	ADAM15	MAD1L1	GPR25	EPHX1	GABRA6	APC2	GP1BB	CHRM4	MYD88	HOXA4	KIF5A	INSL3	ADRA1B	POLR2E	TLE3	ALAD	IDS	CEBPB	HAGH	MYBPH	GTF2F1	AKT2	ATP1A3	MUC2	LMX1B	SFPQ	OMP	BECN1	ATP4B	DHX16	PCYT1A	AQP8	ALOX15B	HADH	PRL	TRAF1	MVD	ACTN1	ATXN2L	WIPF1	PFKFB2	CST5	PBX2	ARPC2	BLK	ISLR	SLC30A3	ADAMTS4	MAP4K2	MAT1A	H2AFX	STAM	ARTN	DVL1	GFAP	UPF1	MDK	SHMT2	PCOLCE	BAIAP3	KRT17	ITIH1	INPPL1	SORBS2	GABRA2
RAMASWAMY_METASTASIS_DN	http://www.broadinstitute.org/gsea/msigdb/cards/RAMASWAMY_METASTASIS_DN	RBM5	RUNX1	PTN	SLC10A3	PLP1	NR2F2	REL	MYH11	ZNF646	ZNF148	PDE6A	VAPB	CNN1	NR4A1	PGK1	CPN1	RORB	RAB30	PRKG2	P2RX1	ACTG2	MOS	RNASE4	ZNF212	ACADSB	DLG3	NCAPH	GP1BA	INPP5E	CACNA1E	ROR1	PBX2	STAC	MAOB	RNASE1	CPM	CHRNA5	ASPA	MYLK	MT3	F10	GREM1	MAP1B	RANBP3	JMJD1C	KCNAB1	MAPRE3	TAL1	SPA17	CA12	MYL2	AGRN	ABLIM1	FXN
KEGG_HISTIDINE_METABOLISM	http://www.broadinstitute.org/gsea/msigdb/cards/KEGG_HISTIDINE_METABOLISM	CNDP1	MAOB	MAOA	ALDH1B1	ALDH2	METTL6	ALDH3A1	WBSCR22	HAL	HNMT	DDC	ACY3	ALDH1A3	ALDH3B1	ALDH3B2	ALDH9A1	ALDH3A2	HEMK1	LCMT2	UROC1	TRMT11	ABP1	ALDH7A1	FTCD	AMDHD1	ASPA	LCMT1	HDC
RAY_TARGETS_OF_P210_BCR_ABL_FUSION_DN	http://www.broadinstitute.org/gsea/msigdb/cards/RAY_TARGETS_OF_P210_BCR_ABL_FUSION_DN	PTPRCAP	AIF1	IGFBP7	GGT1	PAK1	MYB	CYB5B	SRGN	PATZ1	TUBGCP3	SNRPN	FUT4	RGS19	SATB1	KCNAB2
DORSEY_GAB2_TARGETS	http://www.broadinstitute.org/gsea/msigdb/cards/DORSEY_GAB2_TARGETS	AKAP12	GK	CRYAB	PRSS1	REN	CD69	SPARC	TNFRSF9	SMAD7	PHLDA2	GSN	CCRL2	CD44	ATP1B1	MT4	STC1	TFPI2	THBS1	HSD17B1	GNG11	ARHGAP25	COL1A1	IL13RA2	PRSS3	ITGB3	SERPINE1	GRIK1	DUSP5	COL6A3	ACVR1	ITGA2B
CUI_TCF21_TARGETS_DN	http://www.broadinstitute.org/gsea/msigdb/cards/CUI_TCF21_TARGETS_DN	TOP1MT	COL4A3	TLR4	CD55	SGIP1	IQGAP2	NPHS2	SCD	MAPT	EGF	GABRA4	PDE10A	MERTK	SEMA3E	ART3	UMOD	GALC	CLIC5	SH3BGRL2	TSPAN2	RHPN1	PTGER4	PARP4	ADM	LRRFIP1	SLC12A2	HSPA1A
NAKAMURA_METASTASIS_MODEL_DN	http://www.broadinstitute.org/gsea/msigdb/cards/NAKAMURA_METASTASIS_MODEL_DN	UGCG	SERPINB1	POLM	FGFBP1	TTC8	EOMES	CAST	SNCAIP	LEPREL1	PTHLH	OSBP2	C3	ALDOC	FAM83A	WIPI2	GLI3	MUC2	TFPI	AQP3	PLEK2	NTSR1	CD44	SFXN3	SLCO4A1	LDLR	PLAT	DDB2	RAC2	PID1	IRX3	SEMA4B	PTPRZ1	EHBP1L1	RRAGD	CALCA	TGFB1I1	PMP22	RUNX2
KUNINGER_IGF1_VS_PDGFB_TARGETS_UP	http://www.broadinstitute.org/gsea/msigdb/cards/KUNINGER_IGF1_VS_PDGFB_TARGETS_UP	PKIA	SMTN	MYLPF	ZNF238	SDPR	GPT2	MYL4	ENAH	CCDC134	MYOM2	TMEM38A	RYR1	TNNT3	SOX8	GATM	MYL1	FNDC5	MYBPH	SGCA	TNNT1	PRKAA2	ACTN3	NEIL1	CNR1	FAM8A1	COX6A2	PRKAG3	RB1	ATP2A1	ERBB3	NCAM1	FMO1	SGCG	TMEM182	TPM1	FBXL22	NPNT	ACTC1	FST	HDAC11	SYNPO2L	CKM	DUSP27	MYH3	TPM2	FZD5	ITGB1BP2	SMPX	LDB3	TTN	UNC45B	ATP2B4	TNNC2	SMYD1	IGF2	FBXO17	TNNC1	PGAM2	BRWD1	DDC	KBTBD5	PPFIA4	DCLK1	PYGM	HSPB2	ACTA1	KBTBD10	DAAM2	TNNT2	TNNI1	SRL	MYOG	USP2	HFE2
SAFFORD_T_LYMPHOCYTE_ANERGY	http://www.broadinstitute.org/gsea/msigdb/cards/SAFFORD_T_LYMPHOCYTE_ANERGY	IRF4	CD97	LDHB	CDC14A	TINAG	ANGPTL2	CTSE	GABRA4	FBXO34	AGT	MYO1E	ETV6	HLF	ANKRD28	TNFRSF19	RCBTB1	TNFSF9	NR4A2	ZFP36L1	NR4A3	FYN	CLEC4E	KCNK5	EGR2	HSD17B6	MMD	CD40LG	GGA2	DUSP6	MYO1C	DLG2	FOXP1	JAK3	SRGN	JUP	ADORA2A	TP53RK	CCL1	KCNJ11	ADORA2B	SLC29A3	KCNQ5	CCRN4L	MARCH2	HEBP2	FURIN	TEKT2	DDR1	IER3	CSF1	LRRC3	ARFIP1	ISYNA1	GCH1	S100A5	KIF15	OAZ3	DTNA	GADD45B	SOCS4	MYL7	ING4	CASP4	STX11	PLA2G10	ACTN4	HSPA4L	MYH14	NFATC1	TNFSF11	NDRG1	LAG3	SFRP4	F2R	KIFC3	JARID2	HIF1AN	BNIP3	ZNF629	TNFRSF4	ANP32A	NOTCH1	PFKP
ZHAN_MULTIPLE_MYELOMA_CD2_UP	http://www.broadinstitute.org/gsea/msigdb/cards/ZHAN_MULTIPLE_MYELOMA_CD2_UP	ITPKB	ADSSL1	PIK3AP1	RCBTB2	PAX5	SPAG4	PRDM5	MARCKS	MS4A1	FCRLB	DTX1	CD79A	PNOC	NAGK	NF1	CNR1	PPAP2B	SDC2	PLXNB2	RNGTT	CD27	TNFSF8	DUSP22	DYRK2	PTPRJ	SLC8A1	B3GALNT1	SRC	LAMA2	METRNL	RGS13	PDZRN4	RERE	TRAF5	ZNF608	APLP2	DHTKD1	SORT1	VPREB3	TGIF1
BHAT_ESR1_TARGETS_VIA_AKT1_DN	http://www.broadinstitute.org/gsea/msigdb/cards/BHAT_ESR1_TARGETS_VIA_AKT1_DN	ZMYND8	MKX	SEMA3E	SLC16A5	GPD2	TLE1	IGSF3	UBE2H	GALNT10	PDK4	ARID5B	LETMD1	PLEKHF1	ATP1B1	BCL2L1	FAM84B	GABBR2	ZDHHC7	ESR1	SASH1	PTPN14	ATP8B2	BCAR3	SLC29A3	TGFB2	PSD3	PTPN21	TNC	ST8SIA4	BLNK	INSIG2	LMBRD1	ABCC5	DBP	CGN	ALAD	CREB3L2	TRIM45	GRHL1	NRP1	PSCA	HBP1	SYTL2	RARG	MEF2D	EDN2	AFAP1L2	PPAP2B	RBL2	KLF9	CPEB4	TRIM52	SHROOM3	NPAS3	SNTB2	EFNB2	GTF2IRD1	CDYL2	RAB18	CLDN9	DLL1	KIAA0513	ZKSCAN1	IL1R1	CDK6	EHF	SPATA7	CDH3	EPS8	PPL	YPEL3	YPEL2	EFNA1	LAMB1
WEBER_METHYLATED_HCP_IN_SPERM_DN	http://www.broadinstitute.org/gsea/msigdb/cards/WEBER_METHYLATED_HCP_IN_SPERM_DN	SPAG6	BRDT	TULP2	TSSK6	PAPOLB	ZPBP2	ACRBP	DMRT1	STK31	INSL6	MORC1	AURKC	SPA17	SPATA4	SYCP2	ZPBP	PIAS2	CMTM2	SOX30	SPO11	ADAM30	CABYR	SYCP1	RPL10L
NIKOLSKY_BREAST_CANCER_16Q24_AMPLICON	http://www.broadinstitute.org/gsea/msigdb/cards/NIKOLSKY_BREAST_CANCER_16Q24_AMPLICON	DPEP1	SPG7	GALNS	TCF25	APRT	SNAI3	CDK10	BANP	IL17C	CDH15	ZCCHC14	CYBA	CBFA2T3	JPH3	KLHDC4	MAP1LC3B	SLC7A5	TUBB3	CHMP1A	GAS8	KIAA0182	ZFPM1	ANKRD11	SPIRE2	MC1R	RPL13	RNF166	MVD	COX4I1	FANCA	CA5A	SPATA2L	TRAPPC2L	GINS2	CDT1	ZNF276	ZNF778	CPNE7	COX4NB	DBNDD1
BIOCARTA_TGFB_PATHWAY	http://www.broadinstitute.org/gsea/msigdb/cards/BIOCARTA_TGFB_PATHWAY	EP300	MAP2K1	APC	MAP3K7	ZFYVE9	TGFB2	TGFB1	CREBBP	MAPK3	SMAD3	SMAD4	TGFBR2	SKIL	TGFBR1	SMAD7	TGFB3	CDH1	SMAD2
REACTOME_PHASE_II_CONJUGATION	http://www.broadinstitute.org/gsea/msigdb/cards/REACTOME_PHASE_II_CONJUGATION	NAT2	GLYAT	BPNT1	UGT2A1	ACSM1	GSTO2	COMT	CYP1A2	AHCY	GSTA5	SLC35D1	SULT4A1	GGT1	OPLAH	SULT1B1	GCLC	GCLM	MAT2B	GSS	GSTA3	GSTA4	GSTM1	GSTM4	GSTM5	GSTP1	MAT1A	MAT2A	MGST1	MGST2	MGST3	MTR	NNMT	UGT2B28	UGT1A7	UGT1A6	UGT1A4	UGT1A1	UGT1A3	CNDP2	SULT1E1	SULT1A1	SULT1C2	SULT2B1	SULT2A1	TPMT	UGDH	UGP2	UGT2B7	UGT2B10	UGT2B17	NAT1	PAPSS2	PAPSS1	GSTO1
REACTOME_G_ALPHA_Z_SIGNALLING_EVENTS	http://www.broadinstitute.org/gsea/msigdb/cards/REACTOME_G_ALPHA_Z_SIGNALLING_EVENTS	RGS19	GNB5	ADCY1	ADCY2	ADCY3	ADCY5	ADCY6	ADCY7	ADCY8	ADCY9	ADRA2A	ADRA2B	ADCY4	RGS17	GNAI1	GNAI2	GNAI3	GNAS	GNAZ	GNB1	GNB2	GNB3	GNG3	GNG4	GNG5	GNG7	GNG10	GNG11	GNGT1	GNGT2	GNG13	GNG2	PRKCA	PRKCD	PRKCE	PRKCH	PRKCQ	GNG12	GNB4	RGS4	RGS20	GNG8
FINETTI_BREAST_CANCER_KINOME_GREEN	http://www.broadinstitute.org/gsea/msigdb/cards/FINETTI_BREAST_CANCER_KINOME_GREEN	JAK3	BTK	LCK	MAP4K1	HCK	ITK	ZAP70	STK10	LYN	FGR	PIM2	STK17B	PRKCQ	MLKL	SYK
LANDIS_BREAST_CANCER_PROGRESSION_DN	http://www.broadinstitute.org/gsea/msigdb/cards/LANDIS_BREAST_CANCER_PROGRESSION_DN	VWF	CXCL12	HEPH	SULT1A1	BNIP2	PENK	DHRS7	MAP4	NRP1	UCK1	DPT	COL3A1	FZD4	CLEC3B	PGM1	DPEP1	ST3GAL6	RAB34	ADIG	ETFB	SRPX	IGFBP6	HTRA1	GAS6	ANGPTL2	LAMB1	PHYH	GJA1	COL4A1	DERL1	NR1H3	AHNAK	BCKDHB	TGFBI	PLAC8	ALAD	HSPB8	CRIP1	KLF4	IDH1	CIDEC	LUM	MRC1	FSTL1	SQRDL	DECR1	EPHX2	MFNG	PPP2R5A	ADIPOR2	FEZ2	SORBS1	S100A6	THBD	GPAM	GHR	PDE8A	CCDC80	COL6A3	CD34	ALAS1	H6PD	GNAI1	COL5A1	COL1A1	PRKCDBP	QKI	MAN1A1	COL18A1
GAVIN_FOXP3_TARGETS_CLUSTER_P3	http://www.broadinstitute.org/gsea/msigdb/cards/GAVIN_FOXP3_TARGETS_CLUSTER_P3	PKP4	ACOXL	ACTR3B	SERINC3	BAIAP3	CXCR6	PGLYRP1	SDC4	DGKD	TSPAN3	ALDOC	SEMA4A	PRKCH	ENTPD1	RABGAP1L	GPD2	CD200R1	GABARAPL1	CD74	MBP	SAMSN1	EVI2A	SP4	PPM1L	ABCA2	POU2F2	PRDX6	RHOBTB1	LGMN	ITSN1	PRDM1	DHX37	CYBB	FGL2	EHD3	GJB2	GALM	PTPN13	LAMC1	ITGB8	PDE7A	MATK	SOX4	IL18	MYO1F	TYRP1	MYO1E	ST14	ATP6V0A1	UAP1	FAIM3	RAPGEF5	FAM81A	ZNF608	CCR8	MALAT1	SLC22A5	PNKD	GPR160	CAMK2N1	SYTL2	IRF5	ST8SIA1	KY	CREM	CD244	DZIP1	C1QTNF6	RNF166	SLC15A2	SLC2A3	POU2AF1	MATN2	ITFG3	LYL1	BICD1	ID2	AKAP7	MTM1	SPTBN1	ARHGEF12	EPHX1	TGIF1	SFI1	USP48	CASP3	PLXDC1	BIK	PEAR1	NEO1	FRMD5	ACTG2	F13A1	S100A6	PDE3B	CBX7	JAK1	RIN2	MGEA5	USP18	ATP6V0D2	NAPRT1	DNAJB13	TCF7	GGT1	IL18R1	RALGDS	ALOX15B	TMBIM1	SLC35D1	GNAQ	ITGAE	ACPP	GPR34	ITGB5	TGFBR3	DGAT2	CAMK2B	CD47	ARMCX4	IL10RA	S100A4	IL21	IGFBP4	ARL5A	PTPRJ	PSEN2	HDAC9	GRB7	ERCC8	CD80	CCRL2	KLRG1	ITCH	PDE2A	CDCP1	SPOCK2	CLIP1	SORCS2
YAO_TEMPORAL_RESPONSE_TO_PROGESTERONE_CLUSTER_0	http://www.broadinstitute.org/gsea/msigdb/cards/YAO_TEMPORAL_RESPONSE_TO_PROGESTERONE_CLUSTER_0	ENPP2	DDX6	SASH1	CPD	BNIP3	SMPDL3A	WDR45	ALAS1	NGEF	ATP1A2	LOX	RHOQ	ALDOC	CASP4	RECK	HSD17B11	AOX1	ANGPTL2	RTN2	MET	ABCA4	KLHL24	ABCA1	DBP	NCAM1	YPEL3	NR1D2	GLRB	CFH	RPRM	GEM	MYCL1	MAP1LC3B	ADRB2	VAMP4	LIFR	PLA2G7	EPHX1	EIF4B	NR1D1	PNPLA2	SAMHD1	CYP4V2	IGFBP3	PNRC1	PROS1	GABARAPL1	SESN1	ITIH5	EPS8	PROM1	RIN2	NT5E	BBS9	TEF	BACH1	FOXP1	ABLIM1	CCNG2	MXI1	ST6GAL1	CEBPD	TMEM159	DKK3	LAMA3	LAMB3	CTSF
RIZ_ERYTHROID_DIFFERENTIATION_6HR	http://www.broadinstitute.org/gsea/msigdb/cards/RIZ_ERYTHROID_DIFFERENTIATION_6HR	EBF1	NEUROD1	SMYD1	MYF5	TRPC4	NR4A2	HOXD12	MYBL1	SIX4	ELF1	HOXB3	GCM2	HLTF	RAB25	SMAD3	FOXC1	ANKRD1	MEF2C	NFIL3	VDR	CNOT7	HMGA2	HOXB4	ELF5	NR5A1	SIM2	NFIA	HOXA6	BNC1	HOXA13	PPARA	ID3	HOXA3	VAX1	CLIP2	NEUROG1	HOXC9
SAGIV_CD24_TARGETS_DN	http://www.broadinstitute.org/gsea/msigdb/cards/SAGIV_CD24_TARGETS_DN	LPPR2	EPHB6	HSPB8	RELB	CTTN	UROD	BIK	N4BP3	CAV1	ISG20	THBS1	KLHL22	HOMER3	CHAC1	PRDX2	MCAM	LAT2	HSD17B6	SPHK1	EMP3	CDKN1A	TIMP4	PLAU	TRIM8	ECM1	GEM	PPP1R15A	RNF25	PDGFB	ATF3	CST6	OGG1	CABP1	TRAFD1	ADRB2	OASL	ICAM1	TUFT1	DUSP5	NAGK	LDB1	FOXD1	GDF15
REACTOME_AQUAPORIN_MEDIATED_TRANSPORT	http://www.broadinstitute.org/gsea/msigdb/cards/REACTOME_AQUAPORIN_MEDIATED_TRANSPORT	GNB5	ADCY1	ADCY2	ADCY3	ADCY5	ADCY6	ADCY7	ADCY8	ADCY9	ADCY4	RAB11FIP2	GNAS	GNB1	GNB2	GNB3	GNG3	GNG4	GNG5	GNG7	GNG10	GNG11	GNGT1	GNGT2	AQP8	AQP1	AQP2	AQP3	AQP4	AQP5	AQP6	AQP7	AQP9	MIP	MYO5B	GNG13	GNG2	AVP	AVPR2	PRKACA	PRKACB	PRKAR1A	PRKAR1B	PRKAR2A	PRKAR2B	GNG12	GNB4	RAB11A	GNG8
LEE_LIVER_CANCER_CIPROFIBRATE_UP	http://www.broadinstitute.org/gsea/msigdb/cards/LEE_LIVER_CANCER_CIPROFIBRATE_UP	PEX11A	UCP2	DAB1	SPRR1A	CBFA2T3	SLC24A3	FAM129A	CDKN1A	IGFBP1	SPON2	MLYCD	KRT23	RAB30	TFF3	PMM1	COL4A2	CIDEA	CD63	LY6D	BRCA1	CD36	TM4SF4	PLA2G7	EHHADH	LEPR	QPCT	TGM2	HOXC6	LCN2	COL4A1	PLTP	KIFAP3	IGFBP2	SLC16A1	NT5E	GATM	ABHD2	FABP4	VNN1	PDK4	MYO5C	CHKB	PLAT	GIPC2	BSG	TES	CTSE	NUP205	CIDEC	ALDH3A2	S100A9	MFGE8	APCS	LPL	MT2A	ETS2
REACTOME_HS_GAG_DEGRADATION	http://www.broadinstitute.org/gsea/msigdb/cards/REACTOME_HS_GAG_DEGRADATION	GPC6	HPSE	GPC2	GPC4	GPC5	GPC3	GLB1	GPC1	GUSB	HSPG2	IDS	IDUA	AGRN	NAGLU	HPSE2	SDC1	SDC2	SDC4	SGSH	SDC3
MIKKELSEN_IPS_HCP_WITH_H3_UNMETHYLATED	http://www.broadinstitute.org/gsea/msigdb/cards/MIKKELSEN_IPS_HCP_WITH_H3_UNMETHYLATED	PDHA2	TSSK2	SLITRK2	TEX101	CYP4X1	EDAR	SLC26A5	SPATA22	PLA2G4E	BAHCC1	NAP1L5	PCDHB10	SSTR2	AHRR	KCND3	FSCN2	SLC45A1	BRDT	RCVRN	GRID2IP	PCDHB4	COL8A1	ASZ1	ABCC9	PCDHA9	TNNI3	TEX13B	XYLT2	DIRAS1	SPO11	PCDHB11	LYPD4	PCDHB14	SPIRE1	RASGRP3	GLRA1	DMRTC2	IL12A	NOS1	DNAJB8	POMC	KCNH6	JPH2	KRT26	DPEP3	PRM1	CRYGA	PCDHB12	CLIC5	SST	SPAG8	FGF6	NT5DC2	MFAP2	PIWIL1	TAL1	PCDHA6	PCDHB15	LRRC8E	LYPD2	FTL	SH3D19	CCDC83	PCDHA7	SCGN	NRSN1	BARHL1	KRT27	ADCYAP1	DCC	CCDC110	CNGA4	KIAA1755
KANNAN_TP53_TARGETS_DN	http://www.broadinstitute.org/gsea/msigdb/cards/KANNAN_TP53_TARGETS_DN	PMP22	EIF4A1	BIRC3	CXADR	SLC19A1	TMEM97	LAMC2	FOSL2	SORL1	APBA2	INA	COL18A1	BRCA1	ARL4A	PURA	CCNE1	CDC6	G0S2	PPAT	CPM
SHIN_B_CELL_LYMPHOMA_CLUSTER_8	http://www.broadinstitute.org/gsea/msigdb/cards/SHIN_B_CELL_LYMPHOMA_CLUSTER_8	CD80	CHEK1	WNT3A	SOX4	SMAD7	PSEN1	FASLG	HDAC1	MAFK	NFKBIA	IL21R	SNAI1	MFNG	CCNB2	CD38	LMO1	NBN	LYN	IL1R2	CCNB1	MAPK3	IL2RA	NFKBIB	ITGAM	H2AFX	CDK2	FANCG	TNFRSF13C	STAT1	GNAS	TYROBP	MAFB	ICAM1	SPI1	FAS	IL15
REACTOME_HEPARAN_SULFATE_HEPARIN_HS_GAG_METABOLISM	http://www.broadinstitute.org/gsea/msigdb/cards/REACTOME_HEPARAN_SULFATE_HEPARIN_HS_GAG_METABOLISM	GPC6	HPSE	B4GALT7	B3GALT6	B3GAT2	VCAN	NCAN	CSPG4	DCN	EXT1	EXT2	GPC2	HS3ST5	GPC4	GPC5	GLCE	B3GAT3	HS6ST3	B3GAT1	GPC3	GLB1	GPC1	GUSB	HSPG2	NDST1	IDS	IDUA	AGRN	NAGLU	HPSE2	BGN	SDC1	BCAN	SDC2	SDC4	SGSH	NDST4	HS3ST6	NDST2	HS6ST2	NDST3	HS2ST1	SDC3	HS3ST3B1	HS3ST3A1	HS3ST2	HS3ST1
ZHAN_MULTIPLE_MYELOMA_SPIKED	http://www.broadinstitute.org/gsea/msigdb/cards/ZHAN_MULTIPLE_MYELOMA_SPIKED	AREG	IFIT3	FGFR3	LGALS3BP	EDNRB	DSC3	IFI27	FBLN2	GNAT1	LTB	MS4A1	CTGF	CCND1	TSPAN7	CRYBB1	DUSP2	AZGP1	CST6	GALNT3	MAL
DELYS_THYROID_CANCER_UP	http://www.broadinstitute.org/gsea/msigdb/cards/DELYS_THYROID_CANCER_UP	KRT19	CRLF1	H2AFX	C3AR1	VAMP8	GALE	COL1A1	ACAA2	FAS	PLXNB1	ABCC3	SFN	NINJ1	GPRC5B	TPSB2	ENTPD1	WARS	SLC16A4	EPS8	LGALS1	TNFSF15	COL3A1	KDELR3	LGALS3	NPC2	RPS6KA2	CDH3	VCAN	ENDOD1	ALDH3B1	S100B	SDC1	SH2D1A	MRC1	ICAM4	MGRN1	ROR1	NCDN	CYFIP2	ACOT7	SNX1	CYP1B1	ALOX15B	TGM2	CAPG	CLDN9	NT5E	CDKN1A	ITGB7	PRDM1	PLD3	ST14	ITGA3	PLXND1	PXDN	ADM	CXCL2	EMILIN2	ELF4	CORO1C	MRC2	APOE	SLPI	GJB3	MXRA8	COL11A1	ADAM12	NCKAP1L	NR1D1	NMU	NFE2L3	G0S2	C2	PMAIP1	IL1RN	GRB7	ACTN4	IER3	APOC2	MS4A6A	MAP2	TUSC3	KRT13	INHBB	NPTX2	PAPSS1	MDK	MAP4K4	MVP	ME3	PCSK2	DHCR7	ELF3	CHIT1	CCL17	TMSB10	TGFA	MALL	PLXNC1	KCNQ3	MAP3K6	PCDH7	SLC6A1	RHOBTB3	ICAM1	CTSB	COL5A2	GJA4	KLHDC8A	RASAL2	PDZK1IP1	SCEL	S100A1	MFAP2	HPN	FYN	ATP1B3	OPCML	CPD	CLDN7	PPAP2C	COL8A1	ODC1	TSPO	MYO1D	CITED1	TNFRSF21	C1QB	C4A	MUC1	IL13RA1	KCNN4	CD151	BICD1	ANXA2	PTPRG	IGSF1	LAMB3	PRSS2	SAMD4A	CYBA	ADORA3	UCP2	SFTPB	MMP11	BIRC7	CLDN1	TMEM87A	DPYD	COMP	SCN1B	MEGF9	S100A4	HAS2	PASK	RGS3	BCL9	ECE1	GABRG3	CTSS	ATP6V1B2	PPL	ENC1	CD97	COL10A1	CCR1	DUSP4	S100A10	PON2	RAMP1	TRIM14	MYO6	ALOX5AP	TACSTD2	IL10RA	S100A5	DAPK2	ERBB3	QSOX1	EPHA2	TLR2	MARCO	SERPINA1	CKLF	SLC22A18	FAP	PRSS23	EVPL	MPV17	MAPK13	CSF1R	DPP4	KLHL2	SPOCK1	AGR2	CA11	NRIP1	CTSD	CPA3	CHST2	THBS2	C1QA	SPP1	KRT17	MAPKAPK3	NCF2	CCND1	ATP10B	MSR1	KRT15	SOX4	ST3GAL5	NELL2	FJX1	PRSS3	AGRN	HMOX1	BCAT1	TNFRSF1A	DSC2	TRIM29	IGFBP6	RBBP8	PBX3	CRABP2	SYNGR2	LIF	TDO2	PTPRF	TM7SF3	EMP3	SLIT1	PPP4C	RNASE6	DUSP5	IFI30	PSD3	ITPR3	DMD	CTTN	STX3	IL1RAP	SH3GL1	PRAF2	S100A2	FSTL3	ALDH1A3	ITGB5	S100A13	EPHB3	BCL2A1	APLP2	SCG5	IGFBP3	MMP1	PTPRU	STAT1	AIM1	ATIC	PLXNB2	LOXL2	HIP1	CD55	STAM	SPINT1	SLC7A5	DPYSL3	APOC1	GPX1	PC	ETV5	RCN2	STAC	TNFSF13	C3	ITGA9	ABCC6	KRT6A	EREG	ARNTL	NAB2	DDB2	RDH5	EPHA4	PTPRE	PDLIM1	ALOX5	LPL	LCN2	ITGA2	IGSF6	RYR1	FMO5	FXYD5	ATP11A	CBLN1	MLLT11	PLAG1	TNC	RUNX1	CST6	CCND2	SLC6A14	P4HA2	ECM1	SEMA3F	HEY2	GPRC5A	LST1	ABR	LAMC2	AREG	KLK6	MAP3K5	ETHE1	MYEF2	PDLIM4	ADORA1	CTSH	PDE5A	TRPC5	TREM1	KCNK5	SDC4	DHRS3	PTK7	LSR	MTUS1	UBE2A	B3GAT1	BID	STMN2	COL13A1	CLDN10	LRP4	MBOAT2	TSTA3	SV2A	SPOCK2	MYH10	IGSF3	PLK3	DOCK9	FGF1	TREM2	SLC1A5	FN1	CKS2	CTSA	DTX4	THBS1	GDF15	SLC26A3	CFB	ARMCX6	NRP2	YAF2	GALNT12	LYN	PLCD1	FLII	RRAS	CDH2	UPP1	RXRG	RAD23B	RAB27A	PKM2	DSP	ANXA1	GBP2	INHBA	TMC6	CX3CR1	ARHGAP19	TIAM1	TIMP1	TK1	ACY1	MFGE8	NRCAM	CCL13	PHLDA2	LY6E	GABBR2	MAP4K1	KRT14	FCGR2A	CTSC	MST1R	CHI3L1	IGF2BP2	TAX1BP3	TIPARP	QPCT	MET	ARHGDIB	CD44	PTP4A3	PROS1	MMP7	KLK10	TNFAIP6	PLAU	HMGA2	KCNK1	ADK	NMB	DUSP6	GLRB	AHNAK2
ZHANG_RESPONSE_TO_IKK_INHIBITOR_AND_TNF_UP	http://www.broadinstitute.org/gsea/msigdb/cards/ZHANG_RESPONSE_TO_IKK_INHIBITOR_AND_TNF_UP	NAV3	PML	SLCO3A1	DAPP1	HBEGF	MAFF	IRF6	MMP13	SOD2	SOCS3	DDIT4	IRAK2	SRCAP	RAB11FIP1	RWDD1	NFKBIA	ITGB8	CXCL3	NFAT5	ZNF697	CD83	HERPUD1	TNIP1	ZC3H12C	TNFAIP6	SNX9	EDN1	IL15	PAOX	LIF	ETS1	PPARD	MMP10	RAB24	SLC7A2	SQSTM1	GPR132	MAP2K3	PAG1	CLIP4	JHDM1D	MAST4	ARL14	CLDN1	GRHL3	SPRR1A	LYPD3	NINJ1	NFKB2	NUB1	HIVEP1	TNFSF10	PELI1	PLAUR	DNAJB6	TNFAIP8	PTX3	OAF	CXCL11	ELOVL7	RELB	G0S2	SPSB1	IL1R2	BTG1	NOV	MXD1	BCL2A1	TRIM38	BAZ1A	STARD5	DDX58	LYN	TNFRSF9	RIPK2	PSEN1	CXCL16	TNFAIP3	CLDN18	PTAFR	LAMA2	IFIT1	ZNFX1	IL1RN	N4BP1	TAP1	CCNG2	BID	CXCL2	TAF4B	B3GNT5	CLN5	IRF1	TLR2	TRIM15	SMAD3	STYK1	PRIC285	BMP2	USP18	NCK1	INHBA	DSE	CCL20	PLAU	FRMD4B	SLC2A6	NFKB1	DOCK4	TRAF1	TNIP2	GCLC	RHOF	TANK	IFNGR2	KYNU	BTG2	IFIT3	DDX52	IFNGR1	BCL3	CITED4	SPRR3	IL1B	CXCL10	MARCKSL1	TNFAIP2	NCOA7	BIRC3	SLFN5	AMOTL2	TMEM171	OCLN	KLF6	OASL	CDC42EP4	ANKRD12	ZC3H12A	HDAC9	DUSP16	MFHAS1	GCH1	NEDD4L	GLS	SAMD4A	BIRC2	RAB3IP	ANKRD22	CDKN1A	TUBB2A	LAMB3	NFKBIZ	EHD1	OLR1	CEBPB	B4GALT5	SERPINB9	DNAJC3	EFNA1	IL23A	PNRC1	IL4I1	TLE4	ATF3	TRAF3IP3	TM4SF1	IL1A	CCL5	SEMA4C	NFKBIE	GRAMD3	SEMA7A	RFX5	SPRR2B	ICAM1	TMCC3	IFIH1	SERPINB1	ABCA12	RTKN	ISG20	SDC4	ABTB2	IL7R
DOANE_RESPONSE_TO_ANDROGEN_UP	http://www.broadinstitute.org/gsea/msigdb/cards/DOANE_RESPONSE_TO_ANDROGEN_UP	DNASE2B	ZBTB16	SNTA1	DAXX	ARRB1	CD3E	DZIP1	ZC3H3	NENF	CLCN3	RNF125	EPN2	SRD5A1	CNTNAP2	ENDOD1	FLNB	SOCS7	FMO5	TTC12	SCD	DDX31	LUZP4	HOXC5	MVK	CHRNA3	AZGP1	PISD	FARP1	MCCC2	SLC37A4	RASAL1	BMP7	CYP4F8	ABCC1	AQP3	PIP	SEC14L2	SORD	SIL1	DALRD3	GNB5	IL19	NEDD4L	SYNGR1	JRKL	TRIB1	LCT	ELMO2	WWC1	PRKAR2B	SIGLEC15	GMDS	ACSM3	GAL3ST4	GGT1	RND1	TMC5	AKAP5	EAF2	ENDOG	NBL1	ACAA1	AHCY	GPS1	GADD45B	TAF6L	AFF1	PDXK	EPHB1	DISC1	HIST1H2BD	HSPH1	FKBP5	MICALL2	ALDH4A1	PREP	CD5	GM2A	CYP4F12	ALCAM	AHNAK	CROT	GSTM3	CACNG4	LAMA4	NDRG1	MED12	MAFG	IQGAP2	GTF2H3	GSK3A	POLD4	FXR2	ARHGDIB	FKBP11	PYGB	MAPT	STK3	PINK1	IL1B	ZC3H13	TPD52	CAPZB	COBL	UBE4B	TSKU	ARHGAP26	BCAM	AKAP6	PDIA5	HSD11B2	RRBP1	PEA15	CLDN8	MAFB	ECHDC2	CSPG5	HOXA10	MYBPC1	TSTA3	RAB3A	THRAP3	DNAH3	DDC	PLEKHA1	PIP5K1A	PDK2	BNC2	NMNAT2	ST6GAL1	G6PC3	TMEM33	UGT2B28	MTMR9	AKT2	CAMP	HSPA4	GPA33	SLC19A2	SERHL2	FASN	D4S234E	CALR	SLC15A2	ZNF770	CA5B	H6PD	ISG20L2	SERINC5	GPRC5A	MICAL2	POP1	TMPRSS2	LGALS3	ACACA
REACTOME_SPHINGOLIPID_DE_NOVO_BIOSYNTHESIS	http://www.broadinstitute.org/gsea/msigdb/cards/REACTOME_SPHINGOLIPID_DE_NOVO_BIOSYNTHESIS	COL4A3BP	SPTLC1	DEGS2	SGPP2	CSNK1G2	PPM1L	SGMS2	SGMS1	OSBP	PRKD1	SPHK2	SGPP1	DEGS1	PPAP2A	PPAP2C	PPAP2B	SPHK1	SGPL1	VAPB	VAPA	SPTLC2
PLASARI_TGFB1_SIGNALING_VIA_NFIC_10HR_DN	http://www.broadinstitute.org/gsea/msigdb/cards/PLASARI_TGFB1_SIGNALING_VIA_NFIC_10HR_DN	FAM105A	RAB3IL1	MFAP4	INSIG1	STC2	FLI1	HEY1	PTPN18	RPL39L	PHIP	SLC37A2	NNMT	AHR	NR4A2	PDGFRA	RBP1	ACAN	LSS	LYL1	MAFB	ALDH1A3	CA6	FAM111A	MCF2L	WISP2	DOCK2
KANG_IMMORTALIZED_BY_TERT_DN	http://www.broadinstitute.org/gsea/msigdb/cards/KANG_IMMORTALIZED_BY_TERT_DN	GRM7	ABCC9	MMP3	ZFPM2	NRP1	CALCA	ACYP1	PDE4D	TNFAIP3	TGFBR3	SERPINI1	NTRK2	SNTG2	CNR1	PTGS1	IMPG2	DHRS3	ADAM19	CKB	EFNA3	E2F1	ATP9A	PMP22	PDE10A	PRELP	CD44	RGS12	DLX6	MMP1	MAP2K2	FSHR	MMP9	PPP2R2B	SPN	THBS2	ALDH1A3	NR4A1	GABRR1	RASGRP2	MYH2	TFPI2	TMPRSS4	PRM1	CHST1	GFRA3	MYO1D	CASP1	INSL5	SVIL	RGS5	ARHGEF6	CDH2	RDH5	MSX2	TWF1	NET1	MAFB	TSPAN5	NPY1R	EGR3	NPFFR1	WISP2	SMG1	RAD23B	ADRBK1	GCGR	OPRL1	ZNF141	TYRP1	ADH1C	TFR2	MOBP	ST3GAL1	GPR88	MYH4	DNM1	A2M	SH3BGR	THBS4	GHR	OGN	KLF9	ADAMTS3	NOX1	ZFX	HTR2B	ACHE	CD52	ZNF236	SERPINA10	GLUL	ST8SIA5	CXCR4	MYH1	CCL2	FGFR1	MGLL	NR4A3	KLK14
KIM_HYPOXIA	http://www.broadinstitute.org/gsea/msigdb/cards/KIM_HYPOXIA	SAP30	BACH1	GYS1	ANGPTL4	IL6	ENO2	ICAM1	AMPD3	PDLIM4	JUN	CCNG2	TPI1	LDHA	VEGFA	PFKP	BNIP3L	ALDOA	BNIP3	SERPINE1	ALDOC	SLC2A1	F3	IGFBP3
KIM_GASTRIC_CANCER_CHEMOSENSITIVITY	http://www.broadinstitute.org/gsea/msigdb/cards/KIM_GASTRIC_CANCER_CHEMOSENSITIVITY	HHLA1	BCL2	WDR55	MOCS3	VAC14	PPP2R1A	FABP7	EIF2B4	NCAM1	IL1R1	SLURP1	ADAMTS8	DOHH	POLR2A	ABO	MYO7A	ELK4	BAIAP2	SCNN1A	TNNI2	SGTA	PPFIA1	TSHZ2	LDB1	SPDEF	H2AFX	NME4	CRTC1	IL12RB1	FKBP8	PPP1R12B	RAB2A	TNMD	HEATR6	NENF	BUD31	B3GAT3	MEF2D	AATK	POLG	ALG3	EPO	PHGDH	BARX1	POLR1E	EHMT2	MAPKAPK3	MPZL1	TSR1	RPS12	PSRC1	UNG	ARMC6	PPP3CC	ECT2	CHKA	SLC16A5	TARS2	ABCB8	PPFIA3	SLC26A6	SLCO2B1	CCL17	SLC13A2	PLXNB1	CRYBB2	IFRD2	ADCY3	EPHB1	RAB27B	ANGEL1	OMP	ITGB1BP2	ZNF219	MR1	RGR	OBP2A	NEK9	TUBGCP2	SOX15	DNAJC4	SLC11A2	MOSC1	ACVR1B
REACTOME_TRANSPORT_OF_INORGANIC_CATIONS_ANIONS_AND_AMINO_ACIDS_OLIGOPEPTIDES	http://www.broadinstitute.org/gsea/msigdb/cards/REACTOME_TRANSPORT_OF_INORGANIC_CATIONS_ANIONS_AND_AMINO_ACIDS_OLIGOPEPTIDES	SLC9A6	SLC34A2	SLC12A7	SLC26A1	SLC38A3	SLC7A9	SLC6A14	SLC26A9	SLC26A7	SLC16A10	SLC15A4	SLC24A4	SLC43A2	SLC32A1	SLC34A3	SLC25A10	SLC36A2	SLC5A8	SLC26A3	SLC26A2	SLC36A1	SLC9A8	SLC7A8	SLC7A11	SLC17A8	SLC24A2	SLC17A5	SLC24A5	SLC9A9	SLC6A19	SLC6A18	SLC9A4	SLC15A3	SLC26A4	SLC38A2	SLC38A4	SLC6A15	SLC7A10	SLC17A7	SLC17A6	SLC24A3	SLC12A5	SLC4A5	SLC26A6	SLC1A1	SLC1A2	SLC1A3	SLC4A3	SLC1A4	SLC1A5	SLC1A6	SLC1A7	SLC3A1	SLC3A2	SLC4A1	SLC4A2	SLC5A5	SLC6A6	SLC6A12	SLC7A1	SLC7A2	SLC8A2	SLC8A1	SLC8A3	SLC9A1	SLC9A2	SLC9A3	SLC9A5	SLC12A1	SLC12A2	SLC12A4	SLC15A1	SLC15A2	SLC17A1	SLC34A1	SLC20A1	SLC20A2	SLC24A6	SLC7A5	SLC38A1	SLC4A9	SLC9A7	SLC7A3	SLC43A1	SLC4A4	SLC7A7	SLC7A6	SLC24A1	SLC38A5	SLC4A7	SLC4A8	SLC12A6
WATTEL_AUTONOMOUS_THYROID_ADENOMA_UP	http://www.broadinstitute.org/gsea/msigdb/cards/WATTEL_AUTONOMOUS_THYROID_ADENOMA_UP	PPM1H	DLG4	BIRC5	CACNA1D	CTAGE5	MKI67	TMEM59L	HR	STX7	COL17A1	SLC25A15	CILP	SLC27A4	GNAO1	COL4A2	CKMT2	KCND2	ESM1	GJA4	CDH2	DIO3OS	EXPH5	ENTPD1	RBBP9	TLE6	FCGBP	ST6GAL1	TCEA2	IGFBP1	ZBTB40	TMC6	PCSK2	DUSP9	ALPI	TIAM2	TCFL5	AQP5	RRP12	ANKH	SLC45A4	DBN1	RAB11FIP4	TPO	SNAP25	CKB	SERPING1	DIO1	QPRT	ASCC2	VWF	BMP8A	ZNF180	FGFR3	PDE7B	FLRT1	CYP27B1	RAB3A	NMNAT2	NPR3	MUC20	PARD6A	CPSF3L
STAMBOLSKY_TARGETS_OF_MUTATED_TP53_DN	http://www.broadinstitute.org/gsea/msigdb/cards/STAMBOLSKY_TARGETS_OF_MUTATED_TP53_DN	CIRBP	RTEL1	SOCS2	SP100	ISG15	TTC15	IRF7	SP110	IFI35	COX4I1	IFITM1	OAS3	KRT17	LBP	TBC1D22A	TMEM44	TSC22D4	UNG	RBCK1	DNAI1	ZP1	BST2	CD9	SSH2	STAT1	TGFBR1	IFIT1	SLC40A1	CUEDC1	RAB4B	KIAA1370	DDX58	DTX3L	TAGLN	XAF1	MX1	CHRM1	HERC6
RUAN_RESPONSE_TO_TNF_TROGLITAZONE_DN	http://www.broadinstitute.org/gsea/msigdb/cards/RUAN_RESPONSE_TO_TNF_TROGLITAZONE_DN	ADRB3	CDKN2C	AP3S1	ABCD2	SELENBP1	IRX3	CBX4	IDH3G	CIB2	RASD1	AOC3	SCD	RETN	HSD17B4	ARAF	RGS2	AQP7	APOC4	PXMP2	RNF11	TST	ADIPOQ	CFD	PFKFB1	HK2	DHRS3	PPARG	SLC2A4	PEMT	IDH1	NRIP1	FXYD1	MUT	GPAM	TPP2	ORM1	LPL	HIPK2	FASN	PC	ALAD	PLA2G6
ROME_INSULIN_TARGETS_IN_MUSCLE_DN	http://www.broadinstitute.org/gsea/msigdb/cards/ROME_INSULIN_TARGETS_IN_MUSCLE_DN	EPB41L3	INTS6	NIN	TMPRSS2	GRAP	MMP23B	SLCO5A1	CCL4	BDKRB1	FBXL6	PRKX	NR5A2	PLEKHG5	ACE	NCDN	WDR61	TOX	IL1RAP	RGS17	BCL10	PCBP2	GRAMD3	TOB2	ABCB9	DHDDS	TRIM15	DOPEY1	SESTD1	TRAF3IP3	CSTF2	FOSL1	FAM3D	SOCS2	ZNF585A	HLCS	SERPINA1	FCGR2B	MEF2D	HEXIM2	GPR113	ROR2	PDXK	ING5	ARHGAP26	KALRN	STAU2	PCSK6	WDR81	AGER	SH2D3C	TOP1MT	LPHN3	DUSP14	DGKH	CDC16	FOXO3	HERPUD2	TFCP2L1	SELPLG	RNF165	SLC6A8	BRDT	TMEM87B	PXK	CALCRL	TCL1A	PCDH17	EPS15	ADRBK2	SDC1	WDR78	CNTN2	MAPRE1	RCVRN	KIAA2022	LAS1L	PARP10	TGM3	PRPF40A	NGEF	SS18	HILS1	GATAD2B	LETM1	SLC39A2	TGFB2	ANG	ARL13B	CNP	KIAA1430	EIF2AK2	SLC5A12	MEIS2	DMWD	MCTP2	TESC	VPS45	PLEK2	FAM53C	UBTD2	CRYBA4	SERPINF2	AGXT	MXD1	AP1M2	SAP30L	MAF1	ALMS1	OPRK1	FOLH1	NF1	TTC7A	SLC35F5	ABCA7	HSPB2	KCNA4	CREBBP	CPA1	BRD4	WIZ	DEAF1	ADAMTS19	NEURL2	PLSCR3	CLTB	MLL	APC2	ZBTB46	ALOX12	FAIM2	KNG1	CTLA4	VASH1	BBS9	PHF2	EDC3	CKAP2L	CLIP1	RARRES1	TMEM116	VPS53	CYP4A11	BCL2L14	UNC5B
HOSHIDA_LIVER_CANCER_LATE_RECURRENCE_DN	http://www.broadinstitute.org/gsea/msigdb/cards/HOSHIDA_LIVER_CANCER_LATE_RECURRENCE_DN	GLRA2	GARNL3	PEMT	USF2	TMEM11	CASP6	ZER1	PITX1	U2AF2	ATP5D	USP14	INSM1	PRKAR1B	ALAD	PIR	PKIA	GAB1	THRB	LCAT	SULT1A1	ADRA1A	HAAO	SSFA2	HSPBP1	SMAD1	APBA1	MME	SC5DL	PCYT2	SPINK5	PMP2	CHRNA5	GADD45G	TESK1	DHRS2	PPOX	CTNND1	ACP2	PHGDH	SLC35D1	PSMB3	CDA	DACH1	ENPP1	HIST1H1T	ZBTB5	GHRHR	MOBP	ST3GAL6	BPI	COBLL1	GCHFR	TJP2	PPP1R1A	POU3F2	TEK	FDX1	MAOA	NAP1L3	GCKR	ADRA2B	LHCGR	PRL	ART1	PMM1	RHAG	CDH17
CHANDRAN_METASTASIS_DN	http://www.broadinstitute.org/gsea/msigdb/cards/CHANDRAN_METASTASIS_DN	MAN2B2	DUSP1	GLIS2	HSD17B14	VPS36	ATF3	SORBS2	SMTN	ALDH7A1	WNT5B	SORBS1	MRPL45	CPSF3L	TNIP1	PNRC2	IQGAP2	FOXN3	KIAA1191	ISL1	THSD4	FAM107A	NT5DC1	PDGFC	NEFH	FBXO2	HSPB8	ANKH	SYNPO2	COL13A1	KLF6	SPOCK3	STAT2	CFL2	CHRM3	KLK11	RNF43	LSAMP	KLK10	DPH3	FAM135A	RAB27B	ITIH5	EFS	FOS	BMP4	NR4A1	PDZRN4	KRT15	SYTL1	TSPAN15	BCAS1	CNOT6L	STARD13	RRAS	GSTA4	RNF180	TSPAN2	PTPRN2	BTG2	MICA	PCDH18	SLC15A2	CYBRD1	SMOC2	FUCA1	ITGB8	PYCARD	RAB34	SELM	AHI1	PPP1R14A	BMP7	CTGF	PTGS2	PCDH7	CAV2	AMD1	TM9SF1	OGN	PYGB	DACT3	RASSF4	CTSO	ARHGAP27	KCNN4	UPK3A	MAGED2	TWIST2	MED11	ARL5A	SLMAP	PAK1	NBL1	NSMCE4A	ME3	EYA4	IGFBP2	PPP3CB	RBM24	GSTO2	MLLT10	ERBB2	MYLK	MRVI1	ARMCX1	THBS4	SFT2D3	TMEM98	EGR3	RRAD	FBXO22	FOSB	DNAJC10	PCOLCE2	NEXN	TRIM29	KRT5	SLC22A17	LHPP	DYNC1I2	ALOX15B	EPHB6	GPX7	ZNF641	PSPC1	CACNA2D1	B3GALNT2	MCTP2	PGM5	SLC30A4	TIGD2	FHOD3	B2M	MRGPRF	ALKBH3	PPP1R12B	ECHDC1	FGL2	SYNGR4	TXNDC11	GLI3	LFNG	SLIT2	TBC1D9B	GTDC1	PIGT	NDFIP2	CAB39L	VSIG2	DUSP2	CUEDC1	EFEMP2	ZBTB4	PRRX1	COL8A2	ILDR1	TUBB6	CD38	SSPN	ZFP36	NINJ2	BOC	SCN7A	IER2	EPHA3	CIRBP	ZMYND11	HEXA	SYS1	KLF4	PRPF40A	ROGDI	PER3	FGF13	PPM1L	APCDD1	ROBO2	ZAK	NAGLU	CRISPLD2	WFDC1	AZGP1	FAM3B	MN1	AMDHD2	ANXA11	KLK3	B3GALNT1	ZCCHC3	DDR2	NOV	PRICKLE2	RAB4A	GHDC	SERPINB5	PTN	KLF3	TMEM106B	DNALI1	CACHD1	ASB2	RPS27L	ARHGEF10	CDH10	MEGF6	JAM3	FMOD	SLC20A2	TREX1	EGR2	TRAPPC1	MCC	ANTXR2	SOX2	CLCN7	FAM125B	PDE4B	PSD3	LIMS2	XAB2	MOXD1	POMT1	TSHZ3	NFIA	EPB41L5	WFDC2	RAMP2	PODN	PI15	PKP1	PSD2	RASL12	RARRES1	TNS1	SFRP1	GSTM5	TMEM129	AHNAK2	MX1	DEF6	SMAD3	FGFR2	SEMA3C	PDE5A	DPP4	ACYP2	SMPDL3B	PDPR	CNTN3	AXIN2
KEGG_PPAR_SIGNALING_PATHWAY	http://www.broadinstitute.org/gsea/msigdb/cards/KEGG_PPAR_SIGNALING_PATHWAY	SLC27A5	SLC27A4	SORBS1	ACADL	CYP4A11	ACADM	APOA2	CD36	FADS2	APOA1	CYP7A1	SLC27A1	SCD	CYP8B1	UCP1	DBI	NR1H3	ACSL6	ME1	MMP1	GK	GK2	APOA5	RXRB	RXRG	PLTP	PDPK1	RXRA	ILK	APOC3	ACOX2	ACOX3	CYP27A1	OLR1	CPT2	ACAA1	CPT1B	ANGPTL4	SLC27A2	LPL	FABP1	CPT1A	PCK2	FABP4	CPT1C	FABP2	PCK1	SCP2	PPARA	AQP7	CYP4A22	FABP3	FABP6	FABP7	ACSL5	ADIPOQ	SLC27A6	HMGCS2	EHHADH	UBC	PPARG	PPARD	ACSL1	ACOX1	ACSL3	ACSL4
REACTOME_ABC_FAMILY_PROTEINS_MEDIATED_TRANSPORT	http://www.broadinstitute.org/gsea/msigdb/cards/REACTOME_ABC_FAMILY_PROTEINS_MEDIATED_TRANSPORT	ABCC5	ABCB6	ABCC9	ABCC4	ABCA7	ABCA9	ABCA8	CFTR	ABCC2	ABCA2	ABCA3	ABCD1	ABCD2	ABCB10	ABCA6	ABCA4	ABCA12	APOA1	ABCB5	ABCC6	ABCC1	ABCB1	PEX19	ABCD3	ABCG4	ABCG5	ABCG8	ABCC8	PEX3	ABCC3	ABCG1
ROSS_ACUTE_MYELOID_LEUKEMIA_CBF	http://www.broadinstitute.org/gsea/msigdb/cards/ROSS_ACUTE_MYELOID_LEUKEMIA_CBF	NCALD	CBFB	RUNX1T1	MN1	CAV1	SPARC	VAMP5	DUSP2	SIPA1L1	EGLN1	DNMT3B	PMAIP1	TPSB2	BAALC	CD52	ITGB4	TRH	ABR	BLVRA	WFDC1	DEXI	TMEM43	MYH11	CCND3	TRIO	DUSP6	CLEC5A	ROBO1	WIPF1	IL5RA	SLC25A1	EGFL7	LAT2	TPK1	CACNA2D2	PGM1	HIF1A	POU4F1	MAN1A1	PURA	OGG1	ATP2B4	ADCY7	SLC24A6	IL15RA	MKNK2	PRAME	HLA-DMB	HSD17B11	GALNT14	PTGIR	SYNGR1	CLIP2	RHOB	RASA4	CRIP2	ADARB1	HYAL2	PTGER2	TRIM8	TBXA2R	PSD3	HOMER2	JUNB	BAIAP3	CIITA	RCBTB1	NARFL	CD34	TPSAB1	STK32B	ISG20
QI_HYPOXIA	http://www.broadinstitute.org/gsea/msigdb/cards/QI_HYPOXIA	ARRDC3	KCNK2	ADM	EFNA1	ABCB6	ME2	PFKP	SOX9	MPP2	DUSP1	INSIG1	CYP51A1	GTF2E2	HK2	CD109	HMOX1	RHOBTB1	ESPN	NDRG2	TRIOBP	SLC41A2	COL12A1	OSTF1	NEK1	GBE1	NAT6	LOX	STC1	MBOAT2	SLC27A3	DYRK1B	GALR2	ITGA11	P4HA2	NDRG1	LSS	CDC42EP2	BNIP3	FOXO3	JMJD6	REEP1	PLOD2	EGLN1	IRX2	PDXP	VHL	EGLN3	SAP30	MXI1	ACAT2	VLDLR	P4HA1	RNF126	KIF21B	BCL2L11	HIGD1A	SCD	PPP1R3B	IER3	HDAC5	PAFAH1B3	IL13RA1	SIAH2	PDK1	TNFSF9	RASL12	HMGCL	GCH1	IGFBP3	NSDHL	RORA	ALDOC	GPR146	GRHPR	PPP1R3C	HK1	AMPD3	SQLE	DDIT4	NRN1	PFKL	CCNG2	MVD	MAP3K1	KCNB1	GPR35	SLC2A1	ALDOA	CYP2S1	KDELR3	PLEKHA2	HOMER1	PKP2	HES6	ERO1L	VEGFA	FZD1	PGM1	TRERF1	ADIPOR2	GPI	PLOD1	KRT19	PGF	DIXDC1	PCYT1B	ELMO1	CDKN1A	CTNS	SPG21	ACSS2	FAM57A	SERTAD1	LPIN1	MT2A	SLC19A2	ATG9B	CA9	HPSE	CRYAB	SH3YL1	ITPK1	CAPN5	CASP6	GLS2
MACLACHLAN_BRCA1_TARGETS_DN	http://www.broadinstitute.org/gsea/msigdb/cards/MACLACHLAN_BRCA1_TARGETS_DN	RXRB	KRT4	CCNB1	GRB2	CD59	SEMA3B	ZYX	COL16A1	KRT5	COL8A1	CD9	FRZB	BAX	PIN1	ACTB	BAK1
INGRAM_SHH_TARGETS_UP	http://www.broadinstitute.org/gsea/msigdb/cards/INGRAM_SHH_TARGETS_UP	MAP3K1	FEN1	AKAP4	ASAH1	IGFBP7	EPHX1	SERPINC1	IGFBP4	FMO1	TWIST2	SLC12A7	ADD3	FOXD1	TSPAN5	UBE2J1	PLTP	FILIP1L	LEPROT	CTGF	RASSF8	PENK	TEK	NR4A1	BZW2	NID1	TMEM140	THBD	MFAP3L	GSTZ1	NOG	OMD	BDNF	POMC	SMOC2	RASSF3	SLC35E3	OAT	SEPP1	GPC4	GRB14	PPAP2B	SPRY1	PAICS	TBX5	FLT4	NFE2L2	FTL	SGMS2	SOSTDC1	NCOA6	H19	KLF10	PTK7	DUSP1	ALX4	MR1	SLC27A3	MUSTN1	RP9	ZCCHC9	ABCD4	ARHGEF10	RORA	ANKH	MKNK2	KLF4	CFHR1	GADD45A	FBN2	DOCK5	APOD	KLB	HEBP2	MGP	ATPBD4	ITPR3	NGLY1	BMP5	CLEC3B	IGF1R	AFF4	PRAMEF12	IGFBP3	GPR155	HES1	CDC42EP1	PLSCR1	HHIP	DSPP	PTCH1	GLI1	CYP1B1	SIN3A	TSC22D3	DNASE2B	ABCA3	CP	NR3C1	SLC6A6	KLF9	ENPP1	PLAC8	DCN	INMT	NKX2-5	AKAP12	AMH	FBN1	RAMP2	PMP22	TRIM10	PI16	ZFP36L1	SULT1A1	OLFML2B
BERTUCCI_INVASIVE_CARCINOMA_DUCTAL_VS_LOBULAR_UP	http://www.broadinstitute.org/gsea/msigdb/cards/BERTUCCI_INVASIVE_CARCINOMA_DUCTAL_VS_LOBULAR_UP	HELZ	MYBPC2	STUB1	DOCK3	VPS37C	DHCR7	GRB7	TFAP2A	NRGN	TMEM136	SCARB1	CDH1	JAK2	ERBB2	FKBP4	RPIA	MMP24	UST	ANKRD32	YWHAB	UBE2L3	HSPA8
RUAN_RESPONSE_TO_TROGLITAZONE_UP	http://www.broadinstitute.org/gsea/msigdb/cards/RUAN_RESPONSE_TO_TROGLITAZONE_UP	ARL4A	LIPE	QKI	ACOX1	TALDO1	RASD1	SORBS1	DHRS3	SCARB1	PCK1	ACSL1	STAT1	HSD17B4	CEBPA	CPT2	NFS1	CIDEC	LAMA4	AQP7	DBI	HIPK3	HIPK2
MORI_IMMATURE_B_LYMPHOCYTE_UP	http://www.broadinstitute.org/gsea/msigdb/cards/MORI_IMMATURE_B_LYMPHOCYTE_UP	IL10RA	PTPRC	PML	HLA-DMA	PTPN6	CD83	CD72	CNR2	LY6D	ATP6V0B	GGA2	GDPD5	GMIP	IFI30	HCK	MCL1	BIRC3	LYN	HLA-DMB	TMEM50B	CD40	EIF4A1	LAT2	MS4A1	DTX1	CAPN1	SEPW1	ADCY7	PXK	SEMA4D	TRAF3	JARID2	ERO1LB	RGS14	CTSS	CAPG	LY86	TAPBP	GRN	MCART6	GPR65	BTG1	GNS	SAMHD1	CD74	LIMS1	DUSP6	RHOQ
KOHOUTEK_CCNT2_TARGETS	http://www.broadinstitute.org/gsea/msigdb/cards/KOHOUTEK_CCNT2_TARGETS	TRMT1	TMEM54	CSN3	LEFTY1	MMP2	DDX6	SNX30	MYO1F	LEFTY2	RNASEH2C	GABARAPL1	SMC2	DCXR	RETSAT	ST3GAL6	CCNT2	NPHS1	CDX2	MAN2B1	ZMYM1	ZC3H13	GNAI1	TRIM67	ARL4A	SP5	PDK1	FST	HOMER2	KIAA2022	HAS2	PRAMEF12	CRLF1	NOTCH4	PSORS1C2	CENPM	RBP7	NANOS3	TRH	DPP4	SALL3	EPDR1	CALCA	NT5E	SLC4A7	MLXIPL	NODAL
WINTER_HYPOXIA_DN	http://www.broadinstitute.org/gsea/msigdb/cards/WINTER_HYPOXIA_DN	CD48	ANKRD44	GIMAP1	HMHA1	RHOH	LRMP	IRF8	KLHDC1	IL16	GIMAP7	ATP8A1	ARHGAP15	ATM	RGS5	ARHGEF6	PTPRC	BCL2	LMO2	ENPP2	CD79A	CD28	FLI1	ZSCAN18	GYPC	INPP5D	PBXIP1	HLA-DOB	FRZB	FBLN5	DOCK2	IKZF1	CCL19	SYNPO2	EVI2A	EVI2B	CHPT1	ARL6IP5	ISCU	SYNE1	ICAM2	SLC25A20	ITM2A	TLR7
KEGG_DORSO_VENTRAL_AXIS_FORMATION	http://www.broadinstitute.org/gsea/msigdb/cards/KEGG_DORSO_VENTRAL_AXIS_FORMATION	SOS2	NOTCH4	NOTCH3	NOTCH2	EGFR	NOTCH1	KRAS	FMN2	ETV6	PIWIL2	MAP2K1	PIWIL1	GRB2	SPIRE2	CPEB1	MAPK3	ETS1	ETS2	SPIRE1	SOS1	PIWIL4	MAPK1
PARK_APL_PATHOGENESIS_DN	http://www.broadinstitute.org/gsea/msigdb/cards/PARK_APL_PATHOGENESIS_DN	SIRPA	IFI30	VAT1	GPNMB	BTG1	JUNB	PRCC	QSOX1	RAB27A	COL4A2	ASAH1	GLUL	RAB31	GPI	PRTN3	SLC29A1	RNASE3	NFKBIE	CKAP4	CORO1A	CYBB	PECAM1	PRKCA	NEU1	SRF	LSP1	SMOX	LYST	SERPINB2	CEBPA	MCAM	GAL	CTSD	FKBP5	SRGN	SRPK1	APP	SLC20A1	NR2F6	ZYX	PPP5C	SPI1
REACTOME_PTM_GAMMA_CARBOXYLATION_HYPUSINE_FORMATION_AND_ARYLSULFATASE_ACTIVATION	http://www.broadinstitute.org/gsea/msigdb/cards/REACTOME_PTM_GAMMA_CARBOXYLATION_HYPUSINE_FORMATION_AND_ARYLSULFATASE_ACTIVATION	ARSK	DHPS	EIF5A	F2	F7	F9	F10	ARSG	SUMF2	GGCX	SUMF1	ARSI	ARSA	ARSB	FURIN	PROC	PROS1	EIF5A2	VKORC1	ARSJ	DOHH	PROZ
PATTERSON_DOCETAXEL_RESISTANCE	http://www.broadinstitute.org/gsea/msigdb/cards/PATTERSON_DOCETAXEL_RESISTANCE	GLS	HOXA10	VAMP8	LGMN	SPAG4	IFI16	CDKN1C	DDR1	FNBP1	ARMCX1	CPZ	CSAD	PPM1F	LRRC41	TSPAN1	MYO1D	RNF24	SULT1C2	STAT1	FOXA2	SLC14A1	HLA-G	CLU	ITM2C	CCNG2	PTN	CTSH	LGALS3BP
ZHANG_TLX_TARGETS_36HR_UP	http://www.broadinstitute.org/gsea/msigdb/cards/ZHANG_TLX_TARGETS_36HR_UP	TNS1	SDC3	SP110	FAM69B	MAPK10	CTSE	SCARB2	PQLC3	OS9	SORBS1	ARF3	GPR146	GABARAPL1	PRMT2	CLIP4	HIST2H2AC	NFKB2	CSF1	DUSP3	GAB2	EPB49	NR4A1	DNM2	LATS2	FCGRT	ARNT2	KLF4	OTUB2	ADAM15	ALKBH3	DVL2	ACSL1	PINK1	TAX1BP3	HIST3H2A	GDPD3	FBXO4	CYB5R3	DDIT3	PLD3	PYGM	CTDSP2	TOB1	STARD10	TCTA	DUSP8	TM2D2	PDGFA	DDX17	HIST1H2BL	DCXR	OGFR	SFT2D2	GDPD2	RALGDS	S100B	CXXC1	TEF	NNAT	RNF145	GADD45G	POLD4	CSPG4	ADAMTS4	AOX1	TSC22D1	PARP3	SAT1	YPEL3	TAP1	PGPEP1	MBTPS1	SLC7A11	ST6GALNAC4	SOD3	TNPO2	EXOC4	CDH13	KIF1B	EXTL3	CITED2	UPP1	VAMP2	CDKN1A	WNT7B	ENO3	CBX5	KCNC1	RPRM	GADD45B	SEL1L	TIMP2	CTSF	YWHAG	SIRPA	ARHGEF2	DDIT4	LFNG	GSN	BTG1	MARK4	STOM	CCNG1	ZFP36L2	SCAMP5	CAMKK2	MYO10	CRLF1	OLFM1	JUN	BAX	FBXO25	TCN2	AKT2	CLCN6	SPNS2	ABHD4	BTG2	RPL18	EDEM2	ITGA5	SORCS2	DNAJB5	KIF1A	YPEL5	SOX3	EMP2	PTPRE	CDS2	ARMC6	MAPK8IP3	OPN3	HIST1H1C	REPIN1	TUBB2B	TYSND1	SRGAP2	CYP3A4	PTP4A3	KIAA0319L	KCND3	B4GALT2	HIST1H2BC	P2RX4	RAB40C	PIP5K1C	NDST1	GTF2I	GSTM5	KEAP1	SLC19A2	TTLL1	ARHGAP1	PXN	MXD4	BAK1	S100A4	TAPBP	GRINA	SETDB1	RXRA	ZMAT3	PPP2R5B	TMEM38A	SPRY4	EPHX1	TP53INP1	IER5	SPHK1	QSOX1	PNPLA2	S100A10	ADCYAP1R1	CD151	SORT1	APLN	SCN1B	CDKN2B	STXBP1	MAPK8IP1	SLCO3A1	CADM4	EFHD1	PDE2A	TM4SF1	POU6F1	CCND2	SLC44A2	AK1	CRYAB	FTL	SESN2	TGFB3	SRXN1	TGFBR2	PLEKHF1	ABCB8	PHLDA3
BHAT_ESR1_TARGETS_NOT_VIA_AKT1_DN	http://www.broadinstitute.org/gsea/msigdb/cards/BHAT_ESR1_TARGETS_NOT_VIA_AKT1_DN	FAM84B	PPARG	EFNA1	SASH1	CD55	ANK3	GTF2IRD1	PSD3	CDH3	RXRA	CLDN9	SLITRK6	BTG2	ZKSCAN1	NRP1	KIAA0247	CGN	CREB3L2	RGL1	PBX1	NPAS3	ENPP1	SHROOM3	UBE2H	TLE1	CYB5D2	TRAM2	HBP1	FRMD6	ESR1	SPATA7	ATP8B2	ARID5B	KLF9	SLC16A5	EXT1	PDK4	SMAD3	PTPN21	UGT1A6	SEMA3E	CHRM3	ALAD	OSBPL10	GATA3	IGSF3	TNFRSF19	TGFB2	EDN2	TNS3	PTPRK	EFNB2	CPEB4	CDK6	KYNU	TSC22D3	YPEL2	ZFYVE1	MEF2D	RERE	KCTD18	SYTL2	EPHA4	TCF7L2	SNTB2	DBP	BCL2L1	PLEKHF1	DLL1	LAMB1	DDIT4	RNF43	TUFT1	ATXN1	MAP3K5	INSIG2	CDYL2	ARMC7	SLC29A3	CAMK2G	ATP1B1
NAKAYAMA_SOFT_TISSUE_TUMORS_PCA1_UP	http://www.broadinstitute.org/gsea/msigdb/cards/NAKAYAMA_SOFT_TISSUE_TUMORS_PCA1_UP	SERPINE1	NNMT	PLTP	CCL5	PDE4DIP	S100A6	LY96	AIF1	TMEM176B	CXCL9	CD14	ISG20	SERPINA1	ITGBL1	TIMP1	MME	DCN	GZMK	NCKAP1L	MRC1	NCF4	IFI44L	CD163	CFB	CCL2	CD52	EFEMP1	C1S	CTSC	FHL2	CSF1R	IL4R	FCGR2B	ITGAM	CD44	KYNU	IFI30	CXCL10	SLAMF8	C3	FAP	WISP2	SLC15A3	CCL13	SIGLEC1	SRPX2	C1QA	CFH	ECM1	LUM	VSIG4	THBS2	GZMA	ARHGAP15	F13A1	THBS1	GPNMB	DOCK2	TNFAIP6	SLA	S100A4	C1QB
MIYAGAWA_TARGETS_OF_EWSR1_ETS_FUSIONS_UP	http://www.broadinstitute.org/gsea/msigdb/cards/MIYAGAWA_TARGETS_OF_EWSR1_ETS_FUSIONS_UP	HHIP	CDH11	DPP4	FZD7	CABLES1	P2RX4	TOX2	EPOR	ID2	CASP3	KCNE4	IMPA2	CSPG5	ADCY9	GSTM4	JAG1	KRT19	NPTXR	MDFI	KIAA1217	TMEFF2	ARRDC2	OPN3	KLF2	NMI	MAFB	SLC17A7	GRK5	ITGAM	TMEM164	PRND	PADI2	EPB41	SOX4	GCH1	NT5DC1	FKBP1A	TBC1D9	EPHB3	DUSP6	TEAD2	HOXD10	STEAP1	NKX2-2	RAPH1	LRIG3	BCL2L1	FAM132B	ROCK2	PHOSPHO1	CHST1	TRIM62	ABHD6	JAK1	KMO	SPTLC2	TMEM44	DPF3	ICAM1	NID1	RGS10	STAR	FYN	GLCE	ELN	PODXL	FGFR1	EPHB2	ZEB2	SH2B3	CMTM3	C1QL1	GALNT3	HS3ST3B1	KSR1	SIGLEC15	AKAP13	USP6NL	YPEL5	PTPN22	SORD	SEMA3F	EFHD2	TSPAN13	TM4SF1	AP4B1	FAS	GLG1	MALL	ADCY4	SULT1A1	DAPK1	SLC7A11	STEAP2	PGM2L1	FBLN5	SLC43A1	HLA-E	TBL1XR1	PTTG1IP	IL1RAP	AKR1B10	EPHA2	SSBP3	PGF	TCF12	SLC35F2	SIX1	ETV6	RAB11FIP1	LRCH1	PTPN13	KRT18	OAF	FUCA1	TNNT1	ITGB2	G0S2	SH3KBP1	FARP1	PREX1	FGF18	DPYSL2	ADRA1D	HMGB3	GPD2	SLC26A2	CD79A	FZD8	RPS6KA5	STEAP3	LBH	WDFY2	RALGPS2	HMCN1	BAHCC1	HAPLN1	IER5L	KALRN	IGF2BP1	SLC1A4	FAT3	LGALS8	GATA2	IFITM1	NANOS1	FLI1	TRIM69	PHKA1	FZD4	SSPN	CRYAB	MAPK13	ICAM2	ZC3H12C	ERCC6	RARRES2	KIT	CUL4B	ZNF703	RCOR1	CLEC11A	ST3GAL5	GPR137B	KCTD12	SH3GL3	PPARA	KCNE3	EZH2	MLLT3	PRSS35	CHMP1B	SAP30	ANKH	CLDN1	SDCBP2	NFATC4	DNAJC12	CEACAM1	PAQR5	EFNB1	EMP2	HIPK1	PPAPDC2	TSC22D3	KLF3	ARHGDIB	DGKD	UBE2L6	SIRPA	KCNN1	ZDHHC21	CDC42EP5	PLCD3	FAM43A	SYNE2	GSTM1	APOL6	NTNG1	RCN3	MMP3	HSPB2	TRIB1	HSD17B2	AKAP7	IGFBP2	FOXL2	TAGLN3	TGM2	FNBP1	NGFR	ADARB1	MAP7D3	HOXA13	ATP1A1	RAMP2	SPATA13	ZSWIM6	SPTBN1	FCHSD2	HIP1R	EGR2	SLC12A6	IL17D	ARHGEF6
MOLENAAR_TARGETS_OF_CCND1_AND_CDK4_UP	http://www.broadinstitute.org/gsea/msigdb/cards/MOLENAAR_TARGETS_OF_CCND1_AND_CDK4_UP	HIST2H2BE	CBFA2T2	NRSN1	ATP6V0E1	CLPB	ZNF462	CPEB1	MYT1	PPCS	THNSL1	RNF170	LIN7B	TP53INP1	ARMCX1	RUFY3	SATB1	BRWD1	EIF5A2	CPNE3	SCG5	STARD4	STOM	RGS2	FZD7	H2AFJ	TM7SF2	ZFP28	LCORL	MAML3	PAH	LRRTM2	SERINC3	MAGI2	KLHL24	NT5E	KLHDC1	CTNNA2	ZNF423	TMEM17	UTRN	RBMS3	GALNT11	ENPP2	SERF2	MC4R	PBLD	PDCD4
KIM_ALL_DISORDERS_CALB1_CORR_DN	http://www.broadinstitute.org/gsea/msigdb/cards/KIM_ALL_DISORDERS_CALB1_CORR_DN	GFI1	CTSG	GADD45B	CD40	ANPEP	KRT1	LHCGR	CCL1	HSD3B2	SLC22A13	INPP5D	DAPK2	PXN	RREB1	CHIT1	ROR2	S100A4	AQP7	S100A8	ALDH3A1	IL1RAP	XRCC3	KLRC3	SBNO2	GIP	SLC16A6	CCIN	DDX11	TM4SF5	SSTR3	NR5A1
FIGUEROA_AML_METHYLATION_CLUSTER_6_DN	http://www.broadinstitute.org/gsea/msigdb/cards/FIGUEROA_AML_METHYLATION_CLUSTER_6_DN	CD3D	ELTD1	CD3G	CTDP1	PLEK	GBX2	SLC26A9	GRTP1	STRN4	XKR6	AIM2	IL2RG	TACR3	ASXL3	PSMD2	PLD3	OR5T1	CCL1	AHNAK2	GPR17	TCP11	GPR39	UNC5D	NLRP10	POU4F2	ARHGAP23	FKRP	DEFA3	TUSC1
KEGG_HEDGEHOG_SIGNALING_PATHWAY	http://www.broadinstitute.org/gsea/msigdb/cards/KEGG_HEDGEHOG_SIGNALING_PATHWAY	HHIP	PTCH2	GAS1	WNT3A	ZIC2	WNT9B	WNT9A	LRP2	CSNK1G1	WNT2B	WNT11	WNT10B	IHH	SMO	WNT10A	WNT4	CSNK1G3	SHH	WNT1	CSNK1D	RAB23	CSNK1A1	CSNK1G2	CSNK1E	BMP8A	GSK3B	WNT7A	BTRC	WNT7B	WNT8A	WNT8B	WNT2	WNT3	PRKX	WNT5A	WNT6	FBXW11	STK36	WNT5B	GLI1	DHH	PRKACA	PRKACB	SUFU	BMP4	BMP2	GLI2	BMP7	GLI3	PTCH1	BMP8B	WNT16	BMP5	BMP6
GAUSSMANN_MLL_AF4_FUSION_TARGETS_B_UP	http://www.broadinstitute.org/gsea/msigdb/cards/GAUSSMANN_MLL_AF4_FUSION_TARGETS_B_UP	OMD	COL11A1	WNK3	CIB2	ADAM12	TCN2	USP9X	CRLF1	CD79B	PROKR1	BTG1	ENPP1	NUS1	PPP1R3C	RUNX3	GALNT12	RANBP2	PARP12	NRXN1	HEATR6	XIST	DNAJC12	GABRA6
BREUHAHN_GROWTH_FACTOR_SIGNALING_IN_LIVER_CANCER	http://www.broadinstitute.org/gsea/msigdb/cards/BREUHAHN_GROWTH_FACTOR_SIGNALING_IN_LIVER_CANCER	IRS1	TGFBR1	TGFB1	SMAD2	TGFA	FZD7	DACT1	AXIN2	MET	AXIN1	PIN1	CTNNB1	SMAD7	TGFBR2	ERBB2	ERBB3	EGFR	SMAD4	ERBB4	HGF	IRS2	IGF2
ZHANG_TLX_TARGETS_DN	http://www.broadinstitute.org/gsea/msigdb/cards/ZHANG_TLX_TARGETS_DN	PTP4A3	PARP3	CRLF1	HIST1H1C	RPRM	GSTM5	SOD3	TSC22D1	ABHD4	TCTA	TGFB3	TTLL1	BTG2	KIF1A	MXD4	HIST3H2A	PTPRE	SLCO3A1	SLC19A2	CDKN1A	SIRPA	TP53INP1	SP110	EFHD1	RALGDS	SORCS2	EXOC4	AOX1	PDE2A	TCN2	SRXN1	ADAMTS4	GABARAPL1	CCNG1	SCARB2	S100B	HIST1H2BL	TIMP2	YPEL5	CSF1	DUSP3	HIST1H2BC	S100A10	DNAJB5	APBA2	TM4SF1	DCXR	HIST2H2AC	GADD45G	CDH13	TAX1BP3	NFKB2	CTSF	RNF145	FCGRT	SORBS1	S100A4	SESN2	TOB1	DDIT3	GSN	TAP1	ZMAT3	CYP3A4	CSPG4	GDPD3	DDIT4	PLCD1	ENO3	EPHX1	CITED2	NR4A1	CRYAB	PYGM	BTG1	RPL18	KLF4	SPHK1	PRMT2	AK1	PDGFA	GDPD2	SPNS2	TGFBR2	PHLDA3	PLEKHF1	KCNC1	FBXO25	OPN3	GADD45B	SAT1	BAX	NNAT	STOM	OLFM1	TMEM38A	PGPEP1	PLD3
ROZANOV_MMP14_TARGETS_DN	http://www.broadinstitute.org/gsea/msigdb/cards/ROZANOV_MMP14_TARGETS_DN	TRIOBP	RGS17	NOV	AGA	NMRAL1	MT2A	SIGIRR	SDC4	PTPRN	IL13RA2	PRIC285	AJAP1	KIAA1598	PLXDC2	RTN1	ZNF185	MAF	SPINK1	ZHX3	GAD1	PIK3R1	UBE2C	EHD1	MANEAL	PGM2L1	C1QL2	ZDHHC14	LEPREL1	SNTB1	FLRT2
ALONSO_METASTASIS_DN	http://www.broadinstitute.org/gsea/msigdb/cards/ALONSO_METASTASIS_DN	TCOF1	IDS	LFNG	BCL2L10	GIMAP6	CX3CL1	AKAP13	SECISBP2	PCDH9	CDH10	IFI44L	OLIG2	WNT2	EPS15	CCBP2	CYP7B1	REST	LRRC2	EDN2	PAPPA	FOXO1	CYP19A1	TOB2
ICHIBA_GRAFT_VERSUS_HOST_DISEASE_D7_UP	http://www.broadinstitute.org/gsea/msigdb/cards/ICHIBA_GRAFT_VERSUS_HOST_DISEASE_D7_UP	SAAL1	SERPINA10	MARCO	CXCL9	PSMB8	IFI16	IFI27	ITPK1	SNX10	CD5L	LITAF	RPS6KC1	IL18BP	XDH	PTPN1	PSME2	PSME1	IRF1	IL1RN	FLOT1	IFIT1	STAT1	SAMHD1	PLAC8	TYROBP	PROCR	AKAP9	C1QB	CXCL10	WARS	LCP2	HLA-DMA	VCAM1	GBP2	NFKBIA	CYBA	SLC11A1	HLA-DRB1	TAP2	GIMAP4	ICAM1	GBP7	GBP4	CCL2	CRYAA	C1QC	IL6ST	IFI35	LY75	PSMB9	NFKBIZ	FKBP11	MPEG1	FAS	USP18	KRT18	PLD4	HLA-DMB	SOCS1	COL4A1	IL18R1	TAPBP	FGL2	N4BP1	PKM2	EIF1AX	MSR1	CDC42SE2	ZIC3	IRF8	LBP	ISG15	ATP11A	EMR1	CD14	FKBP5	TMSB4X	HCK	PLD3	CCL7	AIM1	IRF7	CTSS	TFF3	CD74	TMSB10	LGALS3BP	IFIT3	CD53	LY86	PTGS1	TAP1	HLA-DQA1	PSMB10
WIERENGA_STAT5A_TARGETS_DN	http://www.broadinstitute.org/gsea/msigdb/cards/WIERENGA_STAT5A_TARGETS_DN	ZYX	MANSC1	FCN1	EPHX2	ROCK2	ZNF185	ARHGAP21	ACTN1	ST8SIA6	MS4A3	STX11	TTK	BANK1	CORO1A	CLCN2	SLC9A1	LY6G6D	CCND1	ITGB1BP2	ACRBP	MEIS1	MPL	MRPS14	SH3PXD2A	SERPINF1	PLCG2	BAMBI	CTSG	CD14	SELP	PROS1	ARHGEF3	SAMD14	ILK	RBPMS2	ADRA2A	WASF3	IRS2	GUCY1B3	USP20	PLEKHG3	TTC27	EMILIN1	ALOX12	IFI16	TRIM8	ITGB5	CAPN11	COTL1	PSTPIP2	ANGPT1	CGRRF1	PPIF	NOTCH1	WFDC1	LOXL3	IL7	DOK3	EFNB2	CD84	ARMCX5	DYRK1A	CD93	ZFPM1	TSPAN32	CD47	PECAM1	GP9	SLC9A9	MARCH5	RUFY1	FCER1G	TLN1	CTDSPL	EAF2	SMAD6	GP1BA	TREML1	LMTK3	MSRB3	PLEK	EFCAB4A	PBX1	ETS1	CD9	OGFRL1	STX1A	GFOD1	HEXIM2	XYLT2	PADI4	GP6	PTGIR	TMEM163	CLDN5	KLHDC1	NINJ2	TPM3	ACOT11	SUSD3	NFIB	BATF	SH3BGRL2	PDLIM1	IRF8	TSPAN9	PDIA5	LHFPL2	TMC8	TMEM63A	GJA4	LGALS12	PCYOX1L	ULK3	AZI1	C5	BIN1	DCLRE1A	DLK1	TCEAL1	SPNS3	SLC37A1	ITPKB	MYLK	TMEM55A	GNG11	CLCN4	GPX1	RASGRP3	SLC24A3	RGS18	CAMK1	ADORA2A	SLC35D3	VWF	IL17RA	SALL2	LST1	PPM1F	SLC12A2	TNNC2	TPM2	CD96	HGD	PRKD2	PSRC1	GP1BB	DENND2C	DEPDC1	JAM3	EFHC2	VASH1	FCER1A	SCPEP1	CHST12	NBEAL2	ANGPTL6	MGLL	DAAM1	CXCR4	PLCB2	TMEM44	MTMR11	SDPR	ITGB7	NAP1L3	TPM4	PLXDC2	DENND3	LCN2
SHIPP_DLBCL_CURED_VS_FATAL_UP	http://www.broadinstitute.org/gsea/msigdb/cards/SHIPP_DLBCL_CURED_VS_FATAL_UP	ITGAD	CTSE	ZNF91	APLP1	FXYD2	NTF3	HTR2B	AKT3	SLC38A3	ARC	FUT1	SLC11A1	NR4A3	CLCNKB	GNA15	DRP2	SOX4	ATP2A1	EYA3	LTA	FAAH	SELE	RORA	NPTX2	MMP1	CHRNA3	GATA1	MYL4	GPR12	SERPINB8	MLC1	CYP4A11	MAP1B	CHD8
KYNG_DNA_DAMAGE_BY_UV	http://www.broadinstitute.org/gsea/msigdb/cards/KYNG_DNA_DAMAGE_BY_UV	ALDH8A1	GDF11	SIRT5	EPS8L1	NFYB	KIF14	SKAP1	GPD2	QPCT	PHLDA1	GALC	CD69	RAB7A	EIF4A1	TFDP2	ADAM12	MINK1	PRKACA	CRYAB	HK1	IL11RA	CAB39	NRCAM	COPS7A	STAT3	CNN1	MGAT2	CD53	LCP2	PRKAB2	ERICH1	CSF2RB	SLC6A12	PTPRCAP	LCN2	SNX17	CEBPB	UBR2	ST6GALNAC2	ACE	ELF4	SNX8	ATP7A	DBT	LIG4	INPP5A	LMO2	VASP	ADAMTS3	WWOX	PDCD10	DLX4	GM2A	SEC23A	ROPN1L	THOC1	PTPN18
SU_PANCREAS	http://www.broadinstitute.org/gsea/msigdb/cards/SU_PANCREAS	PML	PNLIPRP1	RANBP6	IL10	FAM134B	XPA	GPR1	PNLIPRP2	FOXH1	CTRC	ABCB10	IAPP	CIB2	SERPINI2	FSHR	RUNX2	MEP1A	KCTD7	ARHGEF15	ERCC2	VASH1	PAX2	LEFTY1	YTHDC1	HAS1	GCG	BRAP	CTRL	PRDM1	SPDEF	CEP152	B3GNTL1	CCL27	CTDSPL	PDE5A	CPA2	EPB41	STX11	SEL1L	ABCD1	EXOC6B	ZBTB25	KCND1	ALMS1
HORIUCHI_WTAP_TARGETS_UP	http://www.broadinstitute.org/gsea/msigdb/cards/HORIUCHI_WTAP_TARGETS_UP	SLC2A12	PDZD2	APH1B	PRKAB2	ENTPD4	SAR1A	COL27A1	TAGLN	TRIM16	ADAMTS18	COL4A1	VCAM1	EPSTI1	IFIT2	PARD3B	HTATIP2	GLIS3	DNASE2	LAMP3	CXCL16	RSAD2	TXNIP	LRRC1	ABCA1	FNDC3B	PAQR3	NDRG4	MESDC2	CREG1	PPM1D	SDC4	ZNF655	NR1D2	GFPT1	COLEC12	TNFAIP3	OSMR	DKK3	ADAM23	IFIH1	TFEC	TLR3	SLC2A3	KALRN	SLC11A2	PGCP	JAG1	ITM2A	SELE	CFB	LY75	PCMTD1	ITGA4	RIT1	CTNS	ARRB1	PPAP2B	LYRM7	HIVEP2	RECK	GDAP1	IL15	IFI44	CASP1	DUSP4	TFPI2	HOXB7	CXCL3	GCNT2	STX12	RAB22A	RNF213	MYLIP	ART4	ST3GAL5	HTR2B	PMP22	TRIB2	TSC22D1	SEL1L	SH3YL1	H1F0	CDC42EP5	PTPRM	CXCL2	FBN1	TREX1	TMEM45A	SLC40A1	ARHGAP26	ITFG1	PRNP	CDH11	SMOX	CHN2	BAMBI	ARID5B	PELI1	DUSP23	ACP5	PTGS1	CROT	SMARCE1	BTN3A3	PAPPA	MYL9	RORA	TMEM93	TPP1	NR3C1	GLCCI1	CLPB	QPCT	ICAM1	PCDH17	RANBP3	IL7R	PLLP	CD109	TSPAN31	BEX1	CEACAM1	DUSP5	ATP2C1	CEP290	TNFRSF11A	KCNJ2	COL5A1	OLFML3	LGALS3BP	MAFB	CFI	ITPR1	SNHG7	LRRC32	SMCR8	ITPR2	CCL2	ALDH6A1	MAN1C1	EMCN	HNMT	PLEK2	OPN3	TMED4	ENTPD1	CD200	CHST2	COX7A1	HEY1	GALNT11	ASAH1	PARP6	MCART1	TCN2	MOBP	KLHL21	SOD2	PTGFRN	IGF2R	ZNF503	CDH13	FLT1	ZEB2	TFPI	HIST1H2AC	TANC2	SH3KBP1	FRMD3	ANKRD6	PITPNM3	CEBPD	ANKRD12	CYB5R1	BST1	ACTA2	PTPN4	ATF3	H2AFJ	EVC	CEBPB	RFTN1	ENDOD1	OLAH	HIST1H2BD	FOXN3	ZNF91	BRWD1	DNAJB2	HMOX1	SPAG16	RAB33A	IL1R1	RNF13	LETMD1	PCGF5	PCTP	MARCH3	PELO	CRISPLD1	IFIT3	CHD2	STC2	LYRM5	PTPRK	PIK3C2B	EDNRB	TGFA	CSF1	ACVR2B	ANKRD55	IFRD1	ACSL5	INPP1	NUDT16	BIVM	PRCP	SIPA1L2	KCTD7	HMCN1	RAPGEF5	ZSCAN29	ZNF678	BHLHB9	BIRC3	TCTA	RGS2	SPATA18	GDF3	SERPINE2	KLHL6	TAPBP	TSPYL5	MID2	ABHD5	VPS41	KLF4	CXCL6	VLDLR	PPP1R3C	TM2D1	LPP	CXCL11	CASP7	NFIL3	APOLD1	LRRC8B	PER3	PCDHGA4	ZFP36L1	HEXA	OSTM1	SSH1
JOHANSSON_BRAIN_CANCER_EARLY_VS_LATE_DN	http://www.broadinstitute.org/gsea/msigdb/cards/JOHANSSON_BRAIN_CANCER_EARLY_VS_LATE_DN	ACSBG1	PFKM	IGFBP4	NDN	CALM1	CSDC2	TEF	PLP1	GRINA	IGFBP5	NSF	GJA1	CTSD	SPARCL1	SEPP1	CAMK2G	NCDN	CHN1	GHITM	ATP2A2	CST3	ATP1B1	LRP1	SPARC	GNAS	CLU	ITM2B	DCN	NDRG2	GSTM1	NDRG1	PLA2G7	ACOT7	MAT2B	HDAC11	QDPR	LDHB	PLEKHB2	MMD2	ALDOC	FTH1	CLSTN1	PYGB	CRYAB
RUTELLA_RESPONSE_TO_HGF_DN	http://www.broadinstitute.org/gsea/msigdb/cards/RUTELLA_RESPONSE_TO_HGF_DN	PLEKHA5	NOTCH2	NR4A2	TSEN34	HBEGF	EIF2AK2	CFD	CDKN1A	ACADVL	MAP4K4	HEBP2	FYB	LTB4R	CSNK1E	DDIT4	NEK3	WNT5B	SORL1	ZFP36	CD83	MS4A6A	PTP4A3	VCAN	DUSP6	FYN	RERE	DAPP1	ZHX2	SIGIRR	TUBA4A	CALML4	FCER1A	SP110	HDAC9	ICAM2	LRMP	ITPK1	TRIT1	CCNL1	EGLN3	PELI1	HADHA	S100A9	ITGAL	MYO15B	DPYSL2	DPEP2	TREM1	TRAF5	GTF3A	ALOX5	NRG1	APLP2	IMPA2	CFP	IER5	NUP214	ANP32A	SPINT2	CDKN1C	AMPD2	FPR1	CCNI	CHPT1	SLC16A5	MAP4K1	SMAD3	PDIA5	NINJ2	HDDC2	FCN1	QPRT	IFITM2	MAFB	PPP1R16B	SETD1B	ITGA4	TCF7L2	PID1	TLE4	LRRK1	ARHGEF6	MAN2A2	EREG	TNK2	CASP1	KIAA0922	HERPUD1	SON	RABGAP1	CD163	NKTR	KLF10	FBXL5	PGS1	ZDHHC18	LY86	FCHSD2	PLSCR1	CEBPD	HLA-E	PHACTR1	LPP	NME3	ZNF185	DENND3	NET1	TIA1	TTN	CXCR4	SH3BP5	PLAC8	RNF138	DNTTIP2	MCL1	RGS2	GAS6	RNASE4	RUNX3	PRKRIP1	CCNG2	CD14	DECR1	SPOCK1	HOMER2	SMARCC1	MAPRE2	NARF	MYD88	BCOR	IGFBP7	CRIP1	GALC	C5AR1	CACNA2D3	MSRB2	F2RL1	RNASET2	MARCKSL1	SPTLC2	HLA-DQA1	SLC7A7	SCN11A	MAP3K6	NDE1	CCDC41	TROVE2	AIF1	PECAM1	IQGAP2	CD48	SYF2	CD52	GRPEL1	MAP3K14	ACPP	NLRP3	TRADD	CD86	TBCB	METTL9	NFATC2IP	CX3CR1	NCOA1	IRAK3	SELL	EGR1	RSAD2	ADAM8	CD300A	ADAM19	PLCL2	GADD45B	CCDC69	SLC2A3	MICAL1	LMNB1	BTG1	STK17B	PTGER2	RAB11FIP1	RPL28	AOAH	MEF2C	ZFAND5	ST6GAL1	CD55	RPL22	ETS2	RASGRP2	LMO2	LTA4H	PPM1F	FNBP1	NEDD9	IL13RA1	CIRBP
HANN_RESISTANCE_TO_BCL2_INHIBITOR_UP	http://www.broadinstitute.org/gsea/msigdb/cards/HANN_RESISTANCE_TO_BCL2_INHIBITOR_UP	PNMA2	TAGLN2	DCX	KCNT1	OLFM1	ITM2C	SST	IGSF9	NPTX2	SCD	CD81	CCDC109B	GPX2	STMN2	PCSK1N	EEF1A2	D4S234E	GNG2	ZNF91	FLNC	FSCN1	KCNK16	SPRR2F	BRSK2	TNFRSF8	ATP8B2	RTN1	ELAVL3	PPP2R2C	HOXB9
MAHAJAN_RESPONSE_TO_IL1A_UP	http://www.broadinstitute.org/gsea/msigdb/cards/MAHAJAN_RESPONSE_TO_IL1A_UP	MYB	PTPRZ1	ISG20	TNFAIP2	KRT32	STAT1	RIPK1	LTC4S	BEST1	HBEGF	BAK1	KCNA1	LMOD1	FSTL3	ALB	SLC16A1	NEDD9	TMPRSS6	CXCR7	PTP4A3	DUSP1	ACVR1B	MAP3K13	KDR	APOD	SSTR2	GFRA2	B4GALT1	EFS	ERG	ITGA1	TFPI2	CDX2	CXCL2	MMP12	IL15RA	IL1A	PIM2	SOD2	MERTK	MAP2	SPTBN1	LRMP	IL6ST	PDGFRA	RB1	MYC	SERPINB4	ADORA2A	IL6	CXCL3	RAB11B	TNP2	NRCAM	PPARA	PCP4	RHOB	CHST7	OASL	SERPINB2	CCL8	SDC1	IL1B	TRIM25	NFRKB	CCL20	MAFK	STAT4	COL7A1	IL7R	AKAP8L	AR	CSF2	THBS1	FLT1	CCNT1	IFIT2	CCL5	SECTM1
HOELZEL_NF1_TARGETS_DN	http://www.broadinstitute.org/gsea/msigdb/cards/HOELZEL_NF1_TARGETS_DN	ST8SIA2	BGN	FBXL7	IGFBP5	SNAP91	SATB1	ADCY1	ZNF423	LHX9	PRICKLE1	HRK	LATS2	NTRK3	XIST	YPEL3	FSTL1	ST8SIA1	NR2F1	PAK7	BDNF	DCHS1	SYTL3	ARHGAP28	PDPR	TSPYL5	FAT3	HMCN1	CD200	FN1	CCDC3	TMEM44	BCL11A	GRM7	HDAC9	LPHN3	SLC16A9	AK5	LRRN1	ROBO2	ST6GALNAC5	GATA3	LIX1	SSTR2	TES	ST6GAL2	WDR59	SLC39A8	PDGFRA	LEPR	UBE2E2	MMP16	AASS	FRMD4A	MATN2	ADAMTS5	BOC	SLC16A14	GREM2	TGIF1	PCDH18	GFRA2	RNF165	DLX6	FOXO3	WNT5A	MFAP2	PDK4	CP	ADAMTS1	NR2F2	ADM	EDNRB	WWOX	CHST7	SCGN	PRKD1	SLC35D3	SLITRK6	AMPH	COL3A1	LONP2	RLN2	FREM1	SERPINF1	MIAT	PLEKHA6	TNRC18	FBLN1	JDP2	PHACTR3	DNAJC15
PYEON_CANCER_HEAD_AND_NECK_VS_CERVICAL_DN	http://www.broadinstitute.org/gsea/msigdb/cards/PYEON_CANCER_HEAD_AND_NECK_VS_CERVICAL_DN	FEZ1	EIF1AY	USP9Y	LRRC15	KLK7	CDSN	CRISPLD1	IL1R2	KLK8	PDPN	MEGF10	SLC6A15	S100A7A	DSC1	H19	DDX3Y	NEB	DCN	GPR98	DPT	LY96	KRTDAP
KERLEY_RESPONSE_TO_CISPLATIN_UP	http://www.broadinstitute.org/gsea/msigdb/cards/KERLEY_RESPONSE_TO_CISPLATIN_UP	PLK3	IER3	PDE4A	INPP5D	FDXR	PHLDA3	ALDH1A3	ANXA1	ANXA4	LMNA	NEFL	FAS	EPS8L2	PLK2	BTG2	RPS27L	GADD45A	CAV1	DDIT4	CDKN1A	DDB2	DGKA	ZMAT3	CXCL14	ISYNA1	GDF15	ANK1	HSD17B3	PPM1D	GLS2	FOSL1	PROCR	FADS3	PLAT	SESN1	ACTA2	SERPINE1
WANG_TARGETS_OF_MLL_CBP_FUSION_UP	http://www.broadinstitute.org/gsea/msigdb/cards/WANG_TARGETS_OF_MLL_CBP_FUSION_UP	CPD	SLC38A3	RAPGEF3	ITSN2	PIAS4	VCAM1	HOXA9	CEP350	SYNE1	IL12A	TMCO6	NR2C2	DNAH8	F10	LAPTM4B	ADAM15	GPC1	P2RY14	LAPTM5	PGLYRP1	STK10	YWHAZ	CD14	MRPL11	ATP6V1E1	ADCY3	GLG1	GTPBP2	NCAM1	LRG1	KIF1B	STAC	SIAH1	EVI2A	RGS10	OGFRL1	TRUB2
GEORGANTAS_HSC_MARKERS	http://www.broadinstitute.org/gsea/msigdb/cards/GEORGANTAS_HSC_MARKERS	MLLT3	PLS3	HIST2H2BE	TFPI	CYBRD1	HSPB1	KLF2	ROBO4	CD37	RBPMS	HIST1H1C	GIMAP6	NPR3	RAPGEF2	IL6ST	NRIP1	BST2	H1F0	TNFSF10	IDI1	HLA-DQA1	HIST1H2AE	HIST1H2BG	PBXIP1	SPINK2	IDS	INPP4B	COX6B1	TRIM8	PGM5	TIPARP	MMRN1	KLF4	GATA3	GBP2	SPTBN1	ATP8B4	FOSB	HIST1H2BF	GUCY1A3	CD52	PDGFD	BIRC3	CRHBP	ARG2	HLF	GUCY1B3	HLA-E	HIST1H2BD	MPL	PRKCH	HOXB3	HIST1H2BC	PPM1F	CEBPB
KEGG_BETA_ALANINE_METABOLISM	http://www.broadinstitute.org/gsea/msigdb/cards/KEGG_BETA_ALANINE_METABOLISM	CNDP1	SRM	ECHS1	ALDH9A1	ALDH3A2	GAD1	GAD2	AOC2	ALDH1B1	HIBCH	ABAT	EHHADH	ALDH2	ACADM	UPB1	ALDH7A1	AOC3	DPYS	DPYD	MLYCD	HADHA	SMS
REACTOME_PEROXISOMAL_LIPID_METABOLISM	http://www.broadinstitute.org/gsea/msigdb/cards/REACTOME_PEROXISOMAL_LIPID_METABOLISM	ACOT8	SLC25A17	SLC27A2	CRAT	ABCD1	AMACR	HACL1	ACAA1	HSD17B4	IDH1	ACOX1	PHYH	CROT	SCP2	ACOX2	ACOX3	GNPAT	AGPS
KEGG_PHOSPHATIDYLINOSITOL_SIGNALING_SYSTEM	http://www.broadinstitute.org/gsea/msigdb/cards/KEGG_PHOSPHATIDYLINOSITOL_SIGNALING_SYSTEM	PLCB2	CALM2	INPP1	PLCB1	PLCD1	PRKCA	PLCB3	CALM1	PLCB4	DGKZ	INPP5A	DGKE	INPP5B	DGKD	INPP4A	INPPL1	DGKH	INPP5D	SYNJ2	ITPR3	PLCD3	IMPA1	IMPA2	PIP5K1A	PIP5K1B	CDS1	SYNJ1	PLCD4	ITPKA	PIK3R5	ITPKB	ITPK1	CDIPT	ITPR1	ITPR2	DGKQ	CDS2	INPP4B	DGKB	DGKG	DGKA	DGKI	PLCE1	CALML5	PIP5K1C	PIK3C3	PIK3C2B	PIK3C2G	PIK3C2A	PTEN	PIK3R3	IPPK	CALML3	PIK3CA	PIK3CB	PIK3CD	PLCG1	PLCG2	PLCZ1	CALM3	INPP5E	PIK3CG	PIK3R1	OCRL	PIK3R2
ZWANG_EGF_PERSISTENTLY_DN	http://www.broadinstitute.org/gsea/msigdb/cards/ZWANG_EGF_PERSISTENTLY_DN	EPHB2	PIGV	TSPAN1	ACOT11	HSD11B1	HECTD3	MARVELD1	OR5D14	TMEM126A	TRPT1	POLD4	UNC93B1	ODZ4	PVRL1	ESAM	TENC1	ORMDL2	ALOX5AP	PCK2	KLHDC2	CCNDBP1	DNAJC17	ABCC3	SLC16A5	FHOD3	SPC24	DHPS	HOOK2	TTC7A	RPE	FANCL	DOCK10	EYA2	LSM14B	SYN3	NBEAL2	DALRD3	FOXP1	SLC2A9	RFC1	MTRR	ANKH	FARS2	ITPR3	MARCKS	GJA1	ARHGEF10	SLC6A14
TONKS_TARGETS_OF_RUNX1_RUNX1T1_FUSION_HSC_UP	http://www.broadinstitute.org/gsea/msigdb/cards/TONKS_TARGETS_OF_RUNX1_RUNX1T1_FUSION_HSC_UP	TOX	FSTL1	PDE4B	SORT1	PRSS23	MAGED2	TRIB2	EVI2A	TM4SF1	UCHL1	KLHL24	HOXA5	NQO1	GUCY1A3	HMOX1	ZNF217	NEDD9	WSB1	TAAR2	DUSP6	CCNG2	ZFYVE16	NCAN	E2F5	EMP1	RB1	FNBP1L	COL3A1	IL1RL1	CA2	GLMN	TGFB1I1	IL13RA1	MARK4	NTRK3	PHLDA1	HLF	HOMER3	SOX4	APOE	GSTM4	RGS1	GSN	ALDH1A2	TOM1L1	ANXA2	MXI1	SLC7A11	SLC35D2	FZD7	CREM	RGS13	RBPMS	QPRT	VCAN	PLCG1	OPTN	DNAJB5	SERPINB2	TNFSF4	F2RL1	PRKAR1A	MALL	SENP7	CH25H	IFI16	TCF7L2	CDC42EP3	SERPINB9	CEACAM1	ARID5B	SMARCA1	TXNIP	ADD3	RRAS	CYP1A1	ARMCX2	CD226	WFDC1	RUNX1	BNIP3L	PDCD4	DDX58	SPARC	AHR	ARHGEF12	CALCRL	JUP	TRIM5	RPL35A	CD200	GDF3	KIF3C	NPTX1	AMIGO2	FXR1	TWF1	TUSC3	GBP2	ABI2	SOCS2	ANK3	ODF2	HOXB6	AGTR1	EPS8	KLF6	DGKE	NID1	ARG2	MEG3	ACTA2	TFPI	DDAH2	ECM1	PLAT	H1F0	THSD7A	FBXW11	CRHBP	RNF17	MFAP2	SPTBN1	RGS2	P2RX4	ENC1	SAMSN1	IRF7	IL17RB	SLC2A3	PDLIM5	SLC39A9	SERTAD3	HBP1	ZBTB20	UBL3	PALLD	TGFBR2	STX6	GDF15	EGR2	ERG	PNRC1	PROCR	CD69	PPFIBP1	NTS	ZDHHC17	BAMBI	TMEM176B	RHOC	TUBA1A	RPS6KA5	DDR1	ID1	KIAA1009	NFKB2	COCH	TMEM22	ALDH1A1	HSPB1	NRCAM	DAB2	RAB33A
MARTORIATI_MDM4_TARGETS_NEUROEPITHELIUM_DN	http://www.broadinstitute.org/gsea/msigdb/cards/MARTORIATI_MDM4_TARGETS_NEUROEPITHELIUM_DN	HPGD	SPATA6	HEMGN	ABCD2	TP53INP2	MYB	GREM2	SLC17A6	STMN2	CNOT2	ERMAP	GPM6B	EDNRB	ENY2	MRC1	ID4	CD1D	INA	ELAVL4	CADPS	TYROBP	BCL11A	KIAA1841	MPPED2	MAP2	F13A1	ZRANB1	PNPLA8	SHOX2	CSF2RB	OXCT1	EGFL6	DBC1	ELAVL2	DBX1	MDM4	D4S234E	TMEM26	ITGB8	ASCL1	RTN1	FMN2	KIAA0408	ZNF238	STMN3	CACNG4	RUFY3	IGFBPL1	GPR56	FYN	RGS4	PKNOX1	ELAVL3	FRMD5	GDAP1	NHLH2	C1QB	GFRA1	SGK3	RNH1	NEUROD4	SPAST	SCRN1	TAL2	EIF2C1	APC2	ZMAT1	CADM4	NEUROD1	PGM2L1	SLC4A5	TMEM56	CXCL13	VCAM1	CDK5R1	NUDT21	MYT1	SYT11	ALDH1A1	FGD4	DCX	DMRTA2	LST1	NOL4	ARCN1	NCAN	REM2	TTYH1	JAKMIP2	PDGFRA	XIST	BRSK2	RHBDL3	PARP9	ST18	CFL2	HAND2	KCNA5	RND2	FOS	EOMES	TAL1	POU3F4	SCG5	CSF1R	MAF	TSPYL4	LY86	RBL1	RNF182	SCG3	LRRN1	RAPGEF5	HSD17B11	HDAC9	SCARA3	CORO1A	NAP1L2	PKIA	NEUROG1	KIF21A	STX3	DSCR6	CTSC	RSPO2	PAK1	FSTL5	DACH1	INSIG1	TBR1	PRMT8	ACSS1	CX3CR1	MEGF9	MAPK10	CD53	PLCXD2	ST8SIA4	CDK2AP2	RUNX2	SATB1	DLX5	FABP7	PEA15	JAM2	LECT1	CNR1
TSENG_IRS1_TARGETS_DN	http://www.broadinstitute.org/gsea/msigdb/cards/TSENG_IRS1_TARGETS_DN	CD63	TMUB2	MYL4	H6PD	MAOA	IGFBP4	IL6ST	DKK3	ADARB1	RBM10	VSNL1	CTDSP2	CAPN6	FMO1	SGCE	THRA	SIX1	SFRP2	EPHX1	TLE3	PPL	RAD52	SH3BGR	POPDC3	PAX3	KNG1	AOC3	CDKN2C	FAM50B	HTRA3	CMBL	EPHB6	ITPR1	ITIH2	RAMP2	SNTB1	ZNF32	PML	SESN1	COL6A3	ADM	ACTC1	TTC15	TNNT2	GLRX	SEMA3E	SNAI2	CASP2	COL6A1	SIRT3	MESDC2	PPAP2B	ZNF394	NFYB	HSBP1	ENPP1	EFNB1	CIRBP	FAH	GPR37L1	DAB2	TSPAN31	RSAD2	MGST3	CCDC88A	HSD17B11	LONP2	LITAF	GJA1	ESRRA	TRAF3IP2	RAB14	RAB9A	LIFR	GAS2	ADAM23	CST3	TNNI1	CAPG	DIAPH1	TSC22D1	IL1R1	NRP1	CAND1	HGF	EIF4E2	ART3	MYLPF	PHKA2	TNNT3	RAB3B	MMP14	GNPTAB	THBD	B3GALNT1	FABP4	COL4A1	NMB	PIP5K1B	TNXB	SMS	TGFBI	SPARCL1	SMAD6	TMEM45A	CCDC6	CD40	RASA4	TNNC1	CARHSP1	FRMD6	MYL1	COL4A2	EBF3	GSTT1	FTH1	HCCS	TAPBP	TSPAN6	COL3A1	CRIP2	GHITM
FURUKAWA_DUSP6_TARGETS_PCI35_UP	http://www.broadinstitute.org/gsea/msigdb/cards/FURUKAWA_DUSP6_TARGETS_PCI35_UP	PMM2	PHF11	ALDH1B1	AKR1C3	BDH2	MAPK11	GCM2	MALAT1	KCNMB1	IFI30	FOLR1	BPHL	APH1B	KLRC2	CNTNAP1	HERC6	TNNC1	PSMB9	KLRC3	SOX4	TAPBPL	DUSP4	LRRC4C	RTP4	SECTM1	BTN1A1	EPB41L4A	ID3	IFITM1	KRT14	SNRPB	HMOX1	TNFSF13B	SLC2A10	CLDN16	FRMD5	LYPD5	CLEC2D	C1S	OLFML2A	TMCO4	TGFB2	RNASE1	SLC15A3	SNED1	SAA1	ST6GALNAC2	AQP3	PARP9	MUC20	OFD1	PYCARD	HLA-F	RCN3	KRT17	MDK	ENPP5	FXYD3
BOYLAN_MULTIPLE_MYELOMA_PCA1_UP	http://www.broadinstitute.org/gsea/msigdb/cards/BOYLAN_MULTIPLE_MYELOMA_PCA1_UP	ABI3BP	IL2RB	S100A9	MPO	NBEA	ARMCX2	XDH	TGFBI	OSBPL3	SLC25A24	KLRC1	F2R	ITGAL	GIMAP4	FYB	LRG1	MFSD4	IGSF6	GIMAP8	PRG2	ELL2	F2RL1	RASGRP3	CCL5	PLSCR1	HDC	GPR160	CHST1	IFITM3	GRAMD1C	CACNA1S	AFP	PRTN3	SPON1	CTSG	CD9	NKG7	MAGED1	ALCAM	FPR1	ZBTB16	CAMP	TFEC	C3	MMP9	DDX3Y	GPM6A	ISG20	VAV3	IL18R1	CTSW	STAT4	CXCR6	LCN2	IGJ	TMEM176A	FGL2	APP	ZBTB20	RECK	WIPI1	CP	FSCN1	SELM	CACNA1H	ITK	PAWR	ZBP1	FADS3	SMR3A	CD3D	B3GALNT1	ARHGAP6	FAM46C	LTF	ARMCX3	CPEB3	CPE	LTB	PGLYRP1	TNFRSF17	BASP1	CD177	S100A8	IFI16	LTB4R	CRYBA4	PRLR	CCR2	HOOK1
MCBRYAN_PUBERTAL_TGFB1_TARGETS_DN	http://www.broadinstitute.org/gsea/msigdb/cards/MCBRYAN_PUBERTAL_TGFB1_TARGETS_DN	SFTPD	PPP1R3C	BCL6	VWF	SLPI	PTTG1	CD9	LRP5	RAB27B	MT2A	EDNRA	SPINT2	NID1	ID2	PTGIS	NFKB2	GCLC	PTX3	KLF5	GZMA	ARHGEF3	CLDN4	RGS2	VAPB	IGJ	CSN3	SFTPB	CDH5	BCL3	PTN	KITLG	AREG	ABCC3	RBBP4	ERBB3	TYR	ADM	GATA3	TNFAIP2	CHI3L1	SLC9A3R1	ALDH1A1	IFIT3	PFN2	PDK4	CDH1	SFRP1	SOD2	TCF7	MBTPS1	APOC2	APOD	SLC12A2	NID2	RBM5	ID4	IDH1	DAPK1	LCN2	PHLDA1	PPAP2C
BONOME_OVARIAN_CANCER_POOR_SURVIVAL_DN	http://www.broadinstitute.org/gsea/msigdb/cards/BONOME_OVARIAN_CANCER_POOR_SURVIVAL_DN	GRK6	PPAN	KRT8	HIST1H2BB	DNASE2	SS18	ASPSCR1	ACOT7	MTAP	CLN6	HDHD3	GLT25D1	EHMT2	PAOX	PRKD3	RNF121	FCHO1
ST_G_ALPHA_S_PATHWAY	http://www.broadinstitute.org/gsea/msigdb/cards/ST_G_ALPHA_S_PATHWAY	RAF1	RAPGEF3	CAMP	BRAF	BFAR	CREB3	CFB	ASAH1	SNX13	CREB5	CREB1	MAPK1	SRC	TERF2IP	GAST	RASGRF2
REACTOME_GLYCOSAMINOGLYCAN_METABOLISM	http://www.broadinstitute.org/gsea/msigdb/cards/REACTOME_GLYCOSAMINOGLYCAN_METABOLISM	ABCC5	GPC6	UST	B3GNT3	ST3GAL6	B3GNT2	HPSE	B3GNT1	KERA	B4GALT7	CHST14	B3GALT6	B3GAT2	VCAN	NCAN	CSPG4	DCN	CHST13	ACAN	EXT1	EXT2	GPC2	HS3ST5	GPC4	GPC5	CHSY1	FMOD	GLCE	B3GAT3	HS6ST3	B4GALT1	B3GAT1	GPC3	GLB1	GNS	GPC1	GUSB	DSE	HAS1	HAS2	HAS3	HEXA	HEXB	HMMR	HSPG2	NDST1	HYAL1	IDS	IDUA	AGRN	LUM	ARSB	CHST6	NAGLU	OMD	OGN	CHST11	PRELP	CHST12	STAB2	CHST7	HPSE2	BGN	SDC1	BCAN	SDC2	SDC4	SGSH	NDST4	HS3ST6	ST3GAL1	ST3GAL2	ST3GAL3	SLC9A1	B3GNT4	CHPF	CHST9	NDST2	CHST1	HYAL2	B4GALT4	B4GALT3	B4GALT2	HS6ST2	B3GNT7	B4GALT6	B4GALT5	NDST3	CHST2	CHST3	CD44	HS2ST1	SDC3	HS3ST3B1	HS3ST3A1	HS3ST2	HS3ST1
KEGG_GLYCOSYLPHOSPHATIDYLINOSITOL_GPI_ANCHOR_BIOSYNTHESIS	http://www.broadinstitute.org/gsea/msigdb/cards/KEGG_GLYCOSYLPHOSPHATIDYLINOSITOL_GPI_ANCHOR_BIOSYNTHESIS	PIGP	PIGW	PIGM	PIGN	PIGS	PIGF	DPM2	PIGQ	PIGH	PIGO	PIGG	PIGZ	GPAA1	PIGU	PGAP1	PIGT	PIGK	PIGY	PIGL	PIGV	PIGB	PIGX	PIGA	GPLD1	PIGC
SMID_BREAST_CANCER_ERBB2_UP	http://www.broadinstitute.org/gsea/msigdb/cards/SMID_BREAST_CANCER_ERBB2_UP	PSMD3	GGT1	ABCC2	CRISP3	NOL3	KYNU	P4HB	SCD	CORO1B	CD164	EIF5A	KIAA0182	CLIC3	CPD	GRB7	FGG	SEC24D	ABCA12	FA2H	GOT1	CLCA2	ITGB6	SLC2A10	SLC37A1	NQO1	CDK10	DUSP6	ASPH	CAMP	IGF2R	KIAA0100	TRPV6	MMP15	SLPI	ATP2C2	HMGCS2	TSPAN1	AKR1B10	G6PD	EFNA3	SUPT6H	TMPRSS2	PLEKHA6	KMO	CRISP2	TSKU	SLC44A4	FASN	MUC1	ALCAM	HPX	ABCC3	PRODH	TMC5	UBE2M	ALDH4A1	ACSL1	GALNT6	FFAR2	LRP1	IL13RA1	ACE2	MPHOSPH6	TM7SF2	BIK	PROSC	GCAT	SRPK3	TRPM4	LDLR	CD46	CYB561	UGT2B28	ABCC6	SERHL2	LBP	KRT24	PEX11A	QPRT	LRRC31	ALDH3B2	PIP	PNMT	WWC2	S100A8	APOD	FGB	FAM5C	PRMT7	S100A9	KIAA0319L	UCP2	TFAP2B	NUDT4	EPYC	TSPAN8	AQP3	ASS1	PAPSS2	SPTLC2	SQSTM1	AIM1	NCOA3	LAMA4	AR	ERBB2	FAIM2	ELL2	DDC	NVL	STARD3	SLC12A1	ANP32A	TRAF4	PADI3	TRIM3	SCNN1A	WIPF2	TMED2	PPP1R10	SNPH
PLASARI_TGFB1_TARGETS_1HR_UP	http://www.broadinstitute.org/gsea/msigdb/cards/PLASARI_TGFB1_TARGETS_1HR_UP	SPATA13	SERPINE1	NR4A1	PTGS2	SPSB1	SNAI1	RASL11B	KLF10	NUAK2	HES1	SLC20A1	ID2	EGR3	CYR61	GADD45B	CDK5R1	IER5	MAP3K14	FGF18	ID1	ID4	HBEGF	IL6	FBLN2	LIF	JUNB	ZMIZ1	IER3	EGR2	SMAD7	GADD45G	WNT9A
DELACROIX_RAR_TARGETS_UP	http://www.broadinstitute.org/gsea/msigdb/cards/DELACROIX_RAR_TARGETS_UP	TYK2	CTGF	AOX1	LIPE	BLNK	GSR	TGFB3	PRSS22	INMT	MRPL34	STK11	EVX2	JUNB	TM4SF1	DUSP1	HMGA1	MSLN	MLLT6	ZBP1	SAT1	CP	MAST2	TCIRG1	PRSS8	MMP2	ATP11A	DUSP6	RARB	NID1	CHKA	ESD	TNFRSF12A	NUPR1	DHRS3	PGPEP1	FGF18	CAPN5	HOXD12	DMP1	CEBPB	PLEKHB1	FCN1	CRABP2	CA12	SKIL	TNFRSF11B
REACTOME_G_BETA_GAMMA_SIGNALLING_THROUGH_PLC_BETA	http://www.broadinstitute.org/gsea/msigdb/cards/REACTOME_G_BETA_GAMMA_SIGNALLING_THROUGH_PLC_BETA	GNB5	PLCB1	GNB1	GNB2	GNB3	GNG3	GNG4	GNG5	GNG7	GNG10	GNG11	GNGT1	GNGT2	GNG13	PLCB2	PLCB3	GNG2	GNG12	GNB4	GNG8
ICHIBA_GRAFT_VERSUS_HOST_DISEASE_35D_UP	http://www.broadinstitute.org/gsea/msigdb/cards/ICHIBA_GRAFT_VERSUS_HOST_DISEASE_35D_UP	LTF	RBM3	RRAS	CASP1	GRN	CD53	STAT1	CYB561	RND2	ITGB2	CCR1	SMOC2	CD14	CD7	AIF1	PLD3	MCRS1	APBB1IP	UBD	PLK1	BIRC5	VCAM1	MMP12	TSPAN4	PLD4	DCLRE1A	TMSB10	CD74	PROM1	CYBB	FPR1	FCGR1A	SCMH1	SLPI	ORM2	HLA-DQA1	SNX12	STX3	PDK3	GLTP	LCP2	TAP1	PLAC8	MARVELD1	CSF1R	GPX3	CYBA	NNMT	CD5L	EMR1	LRG1	LBP	CCL4	HLA-DMA	CTSC	SIRPA	QSOX1	CCL2	S100A4	MPEG1	TFF3	CFP	WARS	SELPLG	LPL	CYP26A1	HPX	TRAF3IP2	S100A6	NCOA3	MSR1	NCF4	CXCL9	LITAF	HLA-DRB1	S100A8	TAPBP	HCK	ORM1	SH3GL1	PTPRC	PTPN1	FGL2	CAMP	CD52	NFKBIZ	C1QA	C1QB	SNX10	HLA-DMB	S100A9	CCL5	GDF5	LCK	BTG2	TYROBP	GBP4	MT2A	CTSS	ATP1B3	CD68	C1QC	SAMHD1	GLT25D1	OBFC2A	TLR6	TMSB4X	PKM2	LAPTM5	PSMB9	IQGAP1	LGALS3	LGMN	CTPS	PROCR	PRTN3	SPTLC2	IL18BP	MCM4	SCD
ZHAN_MULTIPLE_MYELOMA_LB_UP	http://www.broadinstitute.org/gsea/msigdb/cards/ZHAN_MULTIPLE_MYELOMA_LB_UP	PLXNA1	PHACTR3	BOC	FLNB	MAP4K3	ADAM22	RASGRP1	P2RX5	PPP1R14A	USP53	PLEKHA7	COL9A2	KCNJ11	CGREF1	NTHL1	PLS1	BIK	CYBRD1	COPZ2	ARID5B	MAST4	MBD2	RELL1	CACNB3	PECAM1	CFLAR	ARNT2	EDN1	SLC39A6	PCGF5	HES5	KIAA0895	SAMD3	CTTN	CSF2RB
BYSTRYKH_HEMATOPOIESIS_STEM_CELL_SCP2_QTL_TRANS	http://www.broadinstitute.org/gsea/msigdb/cards/BYSTRYKH_HEMATOPOIESIS_STEM_CELL_SCP2_QTL_TRANS	MYL4	PBX1	FMO1	SEMA5B	POLD4	CETN1	DNASE1L2	DHX40	NKX2-6	CTSG	MYOG	SFTPC	COL4A2	TXNIP	SPARC	ATP7B	PCSK4	HSP90AB1	PSMD3	LIF	TEP1	ATXN2
GRAESSMANN_APOPTOSIS_BY_SERUM_DEPRIVATION_DN	http://www.broadinstitute.org/gsea/msigdb/cards/GRAESSMANN_APOPTOSIS_BY_SERUM_DEPRIVATION_DN	THRSP	MCAM	PER2	JARID2	EIF2AK3	P4HA2	NPHP1	S100A16	PORCN	NOS3	ABHD6	ATP13A2	TRAP1	SH3KBP1	FBXO21	PRKCA	CROCC	PIGA	DUSP1	SLC25A29	ELF5	CSDC2	TPM3	CYP24A1	GP1BB	TES	TNFRSF1B	RABGAP1L	MYBL1	ENO3	SRXN1	GYS1	JMY	GCLC	CEP70	METRN	KIAA1161	REM2	HES6	GZMA	TPD52	STK10	HMOX1	TMEM85	CDH5	F3	VCAM1	SPDEF	PLEKHA2	SERPINE1	IL15RA	HIGD1A	KHK	PFN2	AS3MT	MAN2B2	CBX8	CAPG	PCOLCE	SEPW1	PDXK	ABCA2	RIC8A	ABTB1	CAPN5	ANP32A	CDR2	PDK1	DNM1	MPHOSPH6	ERAL1	PQLC1	CA12	PAXIP1	NISCH	SLC5A9	DUSP9	PVR	GPR35	JUN	ODZ4	TBL2	HOXA1	TGM2	VEGFA	GRASP	RGS11	FOXH1	TXNDC11	PIGU	PLAGL2	PPFIA4	ATXN7	PIGQ	TXNL1	ODF2	KLF9	MICAL1	SERPINB1	CRHR2	BNIP3	CAV3	BAG2	FAM118A	CASP6	NAT6	MT2A	ST6GALNAC4	GATA2	MUS81	MAP1B	ALX3	TMCC2	CNN1	ANGPTL2	MRPL48	MPP2	PKP1	PROC	THSD1	ADAMTS15	NDRG1	BAG5	LHPP	RALGPS1	POLR3K	KCNJ14	ENO2	PDIA5	TM7SF3	PKP2	PDLIM7	NDRG4	RAB2A	FLT3LG	NASP	ELMO2	ZC3H3	EFHD2	ZBTB46	RAB27B	BCL2L2	HSPB8	GCNT2	GPD1	MAP1LC3A	GPR146	ARMC5	LCK	HPS1	DNAJC18	PAPOLA	MAPK8IP3	EHD1	ELAC1	BCL11A	TACC3	MASP1	EGLN1	INPP5A	DGCR6	STC1	CLDN3	GBE1	SLC1A4	HOMER1	LPIN1	KIF2A	SPATA13	RAB3D	NIN	NOXO1	CLDN9	SLC2A1	CDC37	KCNH2	EDN2	KLK9	CNDP2	ABCD4	COPB2	ASS1	OSBPL6	JAG2	KIF1A	CYB561	CACNA1G	LGALS4	BIN3	DGAT2	ID2	HYAL1	KDELR3	COG1	WIPF1	EFHD1	ISG20	OMP	FCRLA	CA9	RAPGEF3	KRT14	GALK1	ZBTB16	ERO1L	SCCPDH	CRY2	PPP1R3C
SATO_SILENCED_BY_METHYLATION_IN_PANCREATIC_CANCER_2	http://www.broadinstitute.org/gsea/msigdb/cards/SATO_SILENCED_BY_METHYLATION_IN_PANCREATIC_CANCER_2	NPTX2	CSF2	JPH3	BARD1	RPRM	FOXE1	PDYN	TP53I11	TJP2	STAG3	KLK10	BNIP3	CACNA1G	LDOC1	CDH3	SFRP1	TNF	CLDN5	ISG20	MATN1	IGF2	WNT7A	NEFH	LHX1	CSF1	CDKN1C	ST14	TNFRSF25	SMARCA1	PLAT	TIMP3	SFN	PAX6	HOXA1	CDKN1A	PLEK2	BST2	CCNE2	IL1R1	ANGPT2	UCHL1	TES
BIOCARTA_CSK_PATHWAY	http://www.broadinstitute.org/gsea/msigdb/cards/BIOCARTA_CSK_PATHWAY	ZAP70	CSK	CD4	PRKAR2B	PRKACB	CD3D	CD3E	CD3G	GNAS	GNGT1	GNB1	PRKAR1A	PRKAR2A	CD247	CREBBP	PRKAR1B	ADCY1	LCK	PTPRC	HLA-DRB1
FLECHNER_BIOPSY_KIDNEY_TRANSPLANT_REJECTED_VS_OK_UP	http://www.broadinstitute.org/gsea/msigdb/cards/FLECHNER_BIOPSY_KIDNEY_TRANSPLANT_REJECTED_VS_OK_UP	MOXD1	DOCK2	CD52	LTF	HLA-F	LY86	GLUL	EIF2AK2	INPP5D	CD27	VSIG4	TYROBP	TNFRSF1B	RBMS1	PDE6D	S100A4	AIF1	COL6A3	RAC2	ACTB	FCGR3A	USP9X	POLR2A	STAT1	MMP9	LILRB4	CCND3	SFN	PSMB8	CD53	LST1	SLA	C1QB	UBE2L6	FCGR1A	DARC	LCN2	HCLS1	ISG20	RAB31	ALDOC	RGS10	CSTA	ITGB2	RAB27A	IL10RB	LCK	LCP1	CD2	CD14	LGALS9	FCN1	CXCR4	GAPDH	CCL5	PTPRC	S100A8	GBP2	CFD	ENTPD1	IL10RA	KIAA0922	RASSF2	AOAH	ADAM15	APOC1	LAPTM5	IFI30	CD8A	PIM2	IFITM1	WARS	IL4R	CORO1A	CD48	RHOH	CD3D	UBC	FCER1G	GMFG	GZMA	CD163
KEGG_CALCIUM_SIGNALING_PATHWAY	http://www.broadinstitute.org/gsea/msigdb/cards/KEGG_CALCIUM_SIGNALING_PATHWAY	CALM2	PTGFR	BST1	PTGER1	F2R	CALM1	PTGER3	ATP2A1	OXTR	PPP3R2	P2RX4	TACR3	P2RX5	PPP3CC	ADRB3	ATP2A3	P2RX1	PPP3R1	ADRB2	ATP2A2	P2RX3	ADRB1	TACR1	TACR2	SPHK1	CCKAR	CCKBR	NTSR1	PDGFRB	SLC8A1	ITPR3	SLC8A3	PLCD3	EDNRA	P2RX7	DRD1	DRD5	TRHR	EDNRB	PHKB	PHKA2	PHKA1	GNA15	GNA11	VDAC1	VDAC2	CHRM1	VDAC3	CHRM2	PRKX	PLN	BDKRB1	MYLK	PLCE1	CHRM3	ADCY3	CALML5	LTB4R2	ADCY2	ADCY1	BDKRB2	PDE1C	CYSLTR1	GNA14	PDE1B	CAMK4	CAMK2A	CAMK2B	PDGFRA	CAMK2D	CAMK2G	PRKACA	PRKACB	GNAQ	GNAS	SLC25A5	CALML3	SLC25A4	GNAL	ATP2B2	ATP2B3	ATP2B4	PLCG1	PLCG2	PLCZ1	AGTR1	ATP2B1	CALM3	PTK2B	TRPC1	SLC25A31	PLCB2	GRM5	ADCY8	RYR1	PLCB1	ADCY9	PLCD1	ADCY7	PRKCA	PLCB3	PLCB4	TNNC2	RYR2	RYR3	GRM1	PPID	PHKG1	PHKG2	PDE1A	ERBB4	CACNA1A	GRIN1	GRIN2A	ERBB2	ERBB3	CHRNA7	NOS3	CACNA1D	GRIN2C	CACNA1E	GRIN2D	CHRM5	CACNA1B	CACNA1C	NOS1	MYLK2	CACNA1F	CACNA1S	ADCY4	TNNC1	PLCD4	P2RX2	ITPKA	ADORA2A	ITPKB	EGFR	ADORA2B	ITPR1	ITPR2	HTR4	SPHK2	HTR5A	HTR6	HTR7	HTR2A	HTR2C	HTR2B	SLC8A2	AVPR1A	AVPR1B	HRH2	ADRA1D	ADRA1B	ADRA1A	GRPR	CD38	PPP3CB	PTAFR	PPP3CA	CACNA1H	CACNA1G	CACNA1I	CYSLTR2	LHCGR	TBXA2R	HRH1	CHP
BERENJENO_TRANSFORMED_BY_RHOA_FOREVER_UP	http://www.broadinstitute.org/gsea/msigdb/cards/BERENJENO_TRANSFORMED_BY_RHOA_FOREVER_UP	GADD45A	AQP1	DHRS7	TIMP3	HSD17B11	CDO1	TMEM176B	TMEM176A	GBE1	PRRX2	NGEF	ALDH1A1	LXN	DDIT3	NR1D2	PDGFRA	PMP22	DCN
MAHADEVAN_IMATINIB_RESISTANCE_UP	http://www.broadinstitute.org/gsea/msigdb/cards/MAHADEVAN_IMATINIB_RESISTANCE_UP	HSD17B2	BAMBI	SLC1A1	CXCL14	CRIM1	NNMT	ALDH1A1	SCN3A	GREM1	SPOCK1	MYO10	CYTL1	SERPINE2	AXL	KYNU	DKK3	PDGFC
DELASERNA_MYOD_TARGETS_UP	http://www.broadinstitute.org/gsea/msigdb/cards/DELASERNA_MYOD_TARGETS_UP	STK17B	TMEM129	HMGCS2	FCER1G	BIN1	HSPB8	VASH2	NAV2	RB1	TMCC3	PBXIP1	SH2B1	HES6	MYOG	DBN1	SCHIP1	MYL1	CD82	BCL6	TFRC	PRSS23	AGPAT5	CPSF6	HIP1	PLEKHO1	PPFIA4	RBM25	IGFBP5	KLF5	CPEB3	CFL2	MYOD1	HS2ST1	GYS1	ANKS1B	PRKAR2B	MYBPH	MYH3	PDLIM3	PRND	ANXA11	PVR	LMNB2	CDKN1A	CHRNG	TNNT3	CACNA2D1	CKM	GADD45G	ATP2A1	HDAC11	IGF2	AKT2	FZD3	MEF2A	KIFC3	MYLPF	KIAA1539	SCRIB	DMPK	LRP4	CCND3	PACS2	VKORC1	LGALS4	ATP1A1	RUNX1	TNNI2	STAM	KLHL5	CHRNA1	PSMC3	ACTA1	DCAKD	RHOB	HRC	TNNC2	CHRNB1	DYSF	MYL4	KIAA0664	TNNT2	ENO3
BIOCARTA_KERATINOCYTE_PATHWAY	http://www.broadinstitute.org/gsea/msigdb/cards/BIOCARTA_KERATINOCYTE_PATHWAY	JUN	HRAS	MAPK8	CHUK	RAF1	MAPK14	PRKCA	EGFR	RELA	TNF	EGF	CEBPA	MAP2K4	TRAF2	PPP2CA	RIPK1	MAP3K14	PRKCH	PRKCD	PRKCE	MAP3K5	HOXA7	BCL2	PRKCQ	MAP2K3	MAP3K1	MAPK13	MAP2K1	MAP2K7	IKBKB	MAP2K6	TNFRSF1B	SP1	TNFRSF1A	DAXX	FAS	FASLG	MAPK3	ETS1	ETS2	FOS	NFKB1	NFKBIA	MAPK1
HUMMERICH_SKIN_CANCER_PROGRESSION_DN	http://www.broadinstitute.org/gsea/msigdb/cards/HUMMERICH_SKIN_CANCER_PROGRESSION_DN	GPNMB	CRAT	TNNI2	UBE3A	UBE2A	C3	ECHS1	ENO3	ACSL5	ECH1	EYA2	COL3A1	CD34	DSG2	PDGFRA	HADHB	GAA	LGALS1	LTBP3	ATP5C1	GGT1	DUSP14	IL11RA	COQ5	FECH	EFNB1	TNNC2	RAB34	ILK	COL6A2	SMAD4	NRP2	PIK3R2	CDC25B	MYBPH	SERPING1	DES	ECSIT	TNNT3	RPS6KA1	AEBP1	BMP1	MFAP4	PDLIM3	LCMT1	WWP2	MYH4	TCAP	RECQL5	EPHB3	PTPRF	ATP5L	CXCL14	PTPRS	ATP5E	LAMB2	PC	MYH8	ELOVL4	PSEN2	MB	GPX3	STMN1	ACADSB	ZYX	FASN	CHST11	SCP2	DST	PKD1	PRKACA	ID2	TXNIP	B2M	PYGM	MYL1	HSPB7	AES	TPM2	PPP1CB	GLI1	ATP5J2	FHL1	C1QA	GJA1	MYL9	ATP6V0B	EPHA1	SPTBN1	ACSL4	GTF2H4	COL16A1	MAPK7	PCDH12	BCAM	PRKCI	MYH1
WIERENGA_STAT5A_TARGETS_UP	http://www.broadinstitute.org/gsea/msigdb/cards/WIERENGA_STAT5A_TARGETS_UP	DPYSL4	CTSH	HOXB5	KRBA1	PHTF2	ST3GAL4	F2RL1	ADM	CCL22	NAALADL1	SLC25A4	TJP2	EPB41	RAP1GAP	EGR1	FAM126B	SOCS2	RGS1	FCER2	SCHIP1	BTG2	CTNS	IL18R1	CBS	SPP1	PLEKHH3	PCSK9	COCH	TRIB3	MAOA	MUC1	PLEKHA4	DAB2	NTSR1	ZNF609	PLXNA3	TSC22D2	PRPS1	POU2F1	FCGR2A	IL18RAP	HES6	CLEC4A	TNFRSF4	UBAC1	AMACR	ITGA2	A4GALT	PTGER2	SAMSN1	STK17B	COL6A1	SLC6A9	TGM2	FNDC3B	NDRG1	IGFBP5	CA2	TRAF1	NFIL3	P4HA2	TMEFF2	OLR1	DUSP5	AK3	TLE3	HSPA2	RHEBL1	GNG2	ANTXR2	DDN	EMP1	PPFIA4	KIAA0226	PIK3IP1	CPXM1	TRIB1	PIM1	CD40LG	TRIM46	SPAG4	SLC2A3	IL7R	VASN	MYO10	CALB2	TULP3	ARID5B	GPR114	CH25H	GATA2	BBX	FAM129B	CISH	PHLDA1	PFKFB4	KISS1R	LAMP3	PSAT1	SLC2A10	CCL5	MOSPD3	CCR7	PLAU	TANC1	IGFBP4	SOS1	SNTA1	PHACTR1	CDKN1C	HBZ	TMEM116	SH3BP4	CKAP4	FAM131A	OSM	MTHFD1	UPK1A	ST3GAL5	TNFAIP8L3	ENPP3	GADD45B	PLVAP	BTG1	TP53INP2	TUBB2B	RHAG	MAPK13	OSBP2	ENC1	CCND2	ABCA1	CXCL10	LTB	RASGEF1A	DCPS	IL3RA	CSF2	CFH	P2RX4	TGFBR1	PGM2L1	IL4R	SLC25A37	ARG2	GNPTAB	FGF11	NOD1	CD83	DAPK1	ARL4A	RABGAP1	CST7	LEPREL1	SEMA6C	CTSZ	IL4I1	GALC	KLF2	DDIT4	GPR65	CCL2	TLE4	FBXO6	CTXN1	EGFL6	SLC9A7	CCDC102A	GBP4	SQSTM1	TTLL7	DHRS3	PRDM8	TRIM58	NT5C3L	KLF6	GABARAPL1
REACTOME_INFLAMMASOMES	http://www.broadinstitute.org/gsea/msigdb/cards/REACTOME_INFLAMMASOMES	TXNIP	NLRP3	NLRP1	PANX1	PYCARD	HSP90AB1	APP	MEFV	P2RX7	NLRC4	BCL2	BCL2L1	TXN	CASP1	PSTPIP1	AIM2
MIKKELSEN_IPS_ICP_WITH_H3K27ME3	http://www.broadinstitute.org/gsea/msigdb/cards/MIKKELSEN_IPS_ICP_WITH_H3K27ME3	TMEM119	RTBDN	KCNJ9	WDR65	UPK3A	RFX4	LRRC4C	CD72	ZIC4	CPLX3	ABCA4	SOX6	GFI1B	EPN3	TRPC5	NOL4	TMEM100	NR2F2	PAX5	KCNG4	NKX2-6	CHST1	PDE1C	CXCL10	CNTNAP1	TNF	FGF14	SLAMF8	PCDHB2	BATF	PRSS16	ZDHHC22	LINGO4	ESPN	VTN	KRT1	DEFB124	NR5A1	CCDC27	ADCY6	HOXB3	FXYD7	LRRTM3	TFAP2B	THBS2	CNTNAP2	MC3R	TNNC2
SAKAI_TUMOR_INFILTRATING_MONOCYTES_UP	http://www.broadinstitute.org/gsea/msigdb/cards/SAKAI_TUMOR_INFILTRATING_MONOCYTES_UP	NEBL	FLNB	CACNB4	LIMS1	SPEN	NPHP4	BTRC	PIP5K1C	TGM2	PFN1	MAPK8	NSF	NRG1	ITGA9	ATN1	KIF17	SH3GL2	TEAD1	GRIP2	HDAC5	CDC42BPA	ITGB3	WASF3	MAML1	SEMA4C	CA9
PIONTEK_PKD1_TARGETS_UP	http://www.broadinstitute.org/gsea/msigdb/cards/PIONTEK_PKD1_TARGETS_UP	PRODH	KLF15	RDH16	ACOX2	NDRG1	UGT3A2	HAO2	ERRFI1	CYP27B1	HAAO	CTGF	AASS	FKBP5	SLC22A12	DNASE1	EGF	PTER	ARG2	PIM3	SORD	SLC13A3	SCD	TOM1L2	SLC17A1	TNFRSF21	SLC27A2	GLUL	ALDH8A1	MPV17L	GK	UGT1A6	MT2A	ENTPD5
WESTON_VEGFA_TARGETS_3HR	http://www.broadinstitute.org/gsea/msigdb/cards/WESTON_VEGFA_TARGETS_3HR	ICAM2	MMP1	ELN	PGF	SULT1E1	PIR	IFI27	ISL1	TIE1	F2RL1	SLC6A8	PIM1	MMP3	BCKDHA	ANGPT2	GALNT1	EFEMP1	UNG	ADD2	SP3	PDE4B	CD34	BMP4	FGFBP1	PRKCI	LMO2	AQP7	NR4A1	MPHOSPH10	DLEU2	GGH	MGP	BMP6	CD9	HEXA	NNMT	KDR	CEACAM1	SAT1	HCLS1	GJA4	MRPL19	FOXO1	HSD11B2	TRIM23	RHOB	VWF	CXCR4	KRT7	RALA	MMP10	TNFSF10	EMR1	HEMGN	VCAM1	RBX1	BGN	ANKRD1	SHC3	CCL2	GCHFR	TFPI2	GSTT1	CXCR7	NDUFA1	FUCA1	RANGAP1	DYNLL1	ESR1
KEGG_STARCH_AND_SUCROSE_METABOLISM	http://www.broadinstitute.org/gsea/msigdb/cards/KEGG_STARCH_AND_SUCROSE_METABOLISM	ENPP3	GCK	ENPP1	AMY2B	UGT2B28	PGM2	UXS1	UGDH	MGAM	GYS1	GYS2	HK2	HK3	HK1	GUSB	TREH	AMY2A	PYGB	PYGM	PYGL	UGT2A3	UGT1A4	UGT1A1	UGT1A3	UGT1A7	UGT1A6	PGM2L1	AGL	UGT2A1	GBE1	G6PC2	GANC	G6PC	UGP2	PGM1	UGT2B10	UGT2B7	GAA	GPI	UGT2B17
ONO_AML1_TARGETS_DN	http://www.broadinstitute.org/gsea/msigdb/cards/ONO_AML1_TARGETS_DN	IL17RA	IGFBP4	TNFRSF18	RUNX3	TNFSF8	PARP1	SOCS2	SELL	RBL1	FOXN3	CD2	IRF4	GPR83	CD81	CASP4	CD84	IL4	CXCR4	IL10	TNFRSF25	CREM	IL17A	FFAR2	CCR8	CCR2	CD97	IL21	CCL5	CXCR3	SGOL1	CDK6	SOCS3	IL4R	RUNX2	CCR7	SLAMF6	ITGAE
PID_LYSOPHOSPHOLIPID_PATHWAY	http://www.broadinstitute.org/gsea/msigdb/cards/PID_LYSOPHOSPHOLIPID_PATHWAY	BCAR1	PLCB3	GNAI3	GSK3B	RELA	PTK2	ADCY1	LYN	ADCY7	PLD2	GNA12	GNAO1	HRAS	ADCY4	ADCY2	NFKBIA	NFKB1	ADCY8	EGFR	MAGI3	ADRA1B	GNB1	CRK	PRKCD	IL6	AKT1	PLCG1	TIAM1	ARHGEF1	GNA14	GNA11	ADCY9	RHOA	MMP9	GNAZ	PIK3CB	MMP2	PIK3R1	GNAI1	PTK2B	PRKCE	PXN	PRKD1	FOS	GAB1	ADCY6	JUN	RAC1	GNAI2	ADCY5	GNA13	GNAQ	MAPT	ADCY3	HBEGF	CASP3	GNA15	SRC	GNG2	TRIP6	SLC9A3R2
GESERICK_TERT_TARGETS_DN	http://www.broadinstitute.org/gsea/msigdb/cards/GESERICK_TERT_TARGETS_DN	HBEGF	SIAH2	NFIL3	KLF10	BTG2	DUSP6	ERRFI1	HEY1	KLF4	NFKBIZ	GADD45G	EGR2	ZFP36	ELN	IER3	KLF9	GADD45B	FOSB	JUNB	NR4A1
KASLER_HDAC7_TARGETS_1_DN	http://www.broadinstitute.org/gsea/msigdb/cards/KASLER_HDAC7_TARGETS_1_DN	TRIP10	IGF2R	ITM2B	PMM1	EDEM1	LGMN	SLC2A1	TXNIP	IGFBP6	SEMA4A	PARP16	TANC1	C3	HK2	COL6A3	SPP1	TTC19
VARELA_ZMPSTE24_TARGETS_DN	http://www.broadinstitute.org/gsea/msigdb/cards/VARELA_ZMPSTE24_TARGETS_DN	CCRN4L	KLKB1	CPT2	G0S2	VNN1	IFI27	LASP1	ALDH3A2	TMEM176A	ZAP70	TP53INP2	IGFALS	BPHL	PHLDA1	ALDH1A1	SLC31A1	XIST	HSD17B10	ALDOB	CA3	SERPINA12	CD1D	OTC	CAT	SULT1B1	CCDC58	INMT	REEP6	IDI1	FMO1	INPP5B	EHHADH	FABP1	S100A10	RGN
RAY_TUMORIGENESIS_BY_ERBB2_CDC25A_DN	http://www.broadinstitute.org/gsea/msigdb/cards/RAY_TUMORIGENESIS_BY_ERBB2_CDC25A_DN	SAMHD1	LENG9	PRDX6	ZNF770	CFD	TRAF1	ARHGEF6	NFIC	ITM2C	TNNT3	G0S2	GPC4	LTBP2	RBM39	RBP4	EPC2	CITED4	AOC3	URM1	RPS6KA1	SYT13	SGCB	LY6D	SMOC2	PPFIBP2	IQCC	LHFP	FAM63B	TOB1	EPHA2	GLCCI1	HERPUD1	SLC7A10	TXLNA	PER2	ACCN2	LALBA	DHRS1	MKNK2	CA3	LDLRAD3	ELOVL1	BSPRY	CDO1	LIN7C	RSAD2	CDC42EP3	MIB1	SPINT2	PHACTR1	KLF15	CIDEC	BDH1	REEP5	GRTP1	TSPAN7	DDX58	PUM1	HEY1	ENTPD2	KLHDC7A	RERE	FAM20A	AIFM2	CST3	PLEKHF1	CRIP2	DUOXA1	TOB2	FABP4	THBS4	CHN2	ZBTB40	SLC6A2	AK2	ADIPOQ	CBX7	THAP3	AFAP1L1	EIF4E3	EIF4G3	ACSL1	HP1BP3	FEM1C	TCF4	RIMS3	PADI2	RPL22	MBP	SERINC3	ARFRP1	TMTC2	GALNT12	CDC40	SAP30	TXNIP	NOTCH1	MLLT3	CCDC28B	PHYH	PTRF	ERRFI1	TSC22D3	RPA2	SDC2	UBE4B	BLNK	VDR	SLC23A2	FOSL2	DUSP16	HSPH1	ENAH	MAPK8IP1	GDPD1	SETD5	RORC	TP53INP1	PEF1	GDPD3	TMEM54	TOR3A	SNCG	ITM2B	CFB	RHOU	OAS2	PPM1B	CPT2	CXCL12	SP100	SLC22A4	PPCS	NNMT	EFHD1	ARHGEF3	PPM1K	NCOA3	PCDHB15	TTC9	PKN2
FARMER_BREAST_CANCER_CLUSTER_7	http://www.broadinstitute.org/gsea/msigdb/cards/FARMER_BREAST_CANCER_CLUSTER_7	ALDH3B2	ALCAM	FASN	IRX5	RND1	SREBF1	SLC35A3	GHR	TMEM135	DHRS2	BLVRB	AR	TRIM36	KIAA0182	SCD	TMEM41B	CDH1	MSX2
BIOCARTA_BARRESTIN_SRC_PATHWAY	http://www.broadinstitute.org/gsea/msigdb/cards/BIOCARTA_BARRESTIN_SRC_PATHWAY	SRC	HRAS	PLCB1	MAP2K2	RAF1	MAP2K1	GNAS	DNM1	ARRB1	GNGT1	GNB1	ADCY1	MAPK3	HCK	MAPK1
MARIADASON_REGULATED_BY_HISTONE_ACETYLATION_UP	http://www.broadinstitute.org/gsea/msigdb/cards/MARIADASON_REGULATED_BY_HISTONE_ACETYLATION_UP	FNBP4	OSTM1	SBNO1	RBMS2	ODF2	DUSP1	CYP1B1	NCOA1	ABCD3	ISG15	ESAM	UBE2E2	SLC2A2	CYB5B	INPP5A	TUSC2	SNAP23	ZNF706	RETSAT	CAPN6	MARK3	CTNND1	CRADD	TGM2	AFTPH	ID2	PPP1R12C	DLX4	ARHGEF10	PDPK1	CALCOCO1	FBXO18	CDKN1C	MYO9B	HSPG2	NAALADL1	NOS3	FAM110A	ZNF777	HIST1H1C	PRKCD	BCAR3	ZNF192	SYNJ1	ADK	GAK	SMARCD3	ZFP36L2	DGKQ	GLI3	MCAM	ADSS	CTGF	BAI2	MBD4	CORO7	CHMP4B	TSPYL1	GNPTG	CNKSR1	SNTB1	GALT	CHI3L1	HGD	SLC25A16	ID3	BCL2L1	RINT1
SIG_CD40PATHWAYMAP	http://www.broadinstitute.org/gsea/msigdb/cards/SIG_CD40PATHWAYMAP	NFKBIA	MAPK14	TRAF3	MAPK3	MAPK8IP2	MAPK11	NFKBIB	MAPK8IP1	PIK3R1	PIK3CD	CD40	SYT1	NFKB2	TRAF6	MAP2K7	MAPKAPK5	DUSP1	MAPK13	MAP2K4	TRAF2	TRAF5	IKBKG	MAPK12	MAPK8IP3	NFKBIE	MAPK9	PIK3CA	MAPK10	GORASP1	NFKB1	MAPK1	NFKBIL1	MAPK8
PID_IL8CXCR1_PATHWAY	http://www.broadinstitute.org/gsea/msigdb/cards/PID_IL8CXCR1_PATHWAY	ARRB1	HCK	GNA14	GNAI2	FGR	AKT1	PLCB2	CBL	ADRBK1	PLD1	PLCB3	PLCB1	DNM1	GNB1	PRKCA	PIK3CG	RAB5A	LYN	PRKCE	ARRB2	GNA15	PDPK1	GNG2
ONGUSAHA_TP53_TARGETS	http://www.broadinstitute.org/gsea/msigdb/cards/ONGUSAHA_TP53_TARGETS	LPIN1	EFS	FAS	PLTP	CSRP2	ZMAT3	PHLDA3	PQLC3	ROBO1	CCNG1	ENPP2	TOB1	RNASE4	DGKA	PITPNC1	IVL	PERP	SAT1	CDKN1A	TP53	AK1	CTSF	DDIT4	EPHX1	TAP1	TNFRSF18	ERCC5	MDM2	COL18A1	CTSH	MATN4	FXYD3	APOBEC1	NQO1	SRXN1	SERPINE2
PID_ENDOTHELINPATHWAY	http://www.broadinstitute.org/gsea/msigdb/cards/PID_ENDOTHELINPATHWAY	PLCB3	MAPK14	MMP1	ADCY9	SLC9A1	GNAL	FOS	EDNRB	SRC	PTK2B	COL3A1	CYSLTR2	PRKCQ	ADCY8	ADCY4	GNAO1	EDN3	PLA2G4A	BCAR1	GNAZ	ADCY7	COL1A2	GNA12	GNAQ	AKT1	CYSLTR1	EDNRA	MAP2K1	GNA11	GNA15	CRK	MAP2K2	GNA14	GNAI1	PRKCE	SLC9A3	RAF1	RHOA	JUN	JAK2	ADCY5	PRKCH	PRKCD	CDC42	ADCY6	ADCY2	GNAI2	ADCY3	MAPK8	TRPC6	EDN2	RAC1	PLCB1	GNAI3	MAPK1	HRAS	PLCB2	EDN1	ADCY1	MAPK3	PRKCA
ST_GAQ_PATHWAY	http://www.broadinstitute.org/gsea/msigdb/cards/ST_GAQ_PATHWAY	NFKBIA	AKT1	NFKBIB	AKT3	ITPR2	PIK3CB	NFKB2	ITPKB	ITPR1	PLD1	GNAQ	PDK1	AKT2	IKBKG	NFKBIE	PITX2	ADRBK1	CFB	PLD3	NFKB1	PLD2	ITPKA	NFKBIL1	ITPR3	DAG1	PHKA2
CERVERA_SDHB_TARGETS_1_UP	http://www.broadinstitute.org/gsea/msigdb/cards/CERVERA_SDHB_TARGETS_1_UP	SLC1A1	EPS8L1	TNFRSF19	FHL2	APLP1	PCSK5	PACSIN1	LHX2	VDR	PLXDC2	PIK3CD	HTRA1	ITGB6	LAMC2	LMLN	SPOCK3	FEZ1	SUCNR1	SGCB	REEP1	PLEKHG4	TANC2	SCTR	CACNB3	MFAP4	LYPD1	KRT17	DYRK4	ST6GALNAC2	IGFBP2	RBP7	ATP6V1C2	EMP2	OLFML2A	TNNI2	ARHGAP23	IFIT2	SUSD4	SLC25A24	FSTL1	DUSP4	COL1A1	HRG	ST7L	SH3BGRL	PTGER3	SUSD5	IL18	KIF3C	KBTBD11	BAAT	MAP1B	TUBA1A	LEFTY2	S100A6	SOCS2	PMAIP1	ANXA13	CAND2	PRSS23	SLCO5A1	LIPH	RFTN1	CCDC109B	NOD2	GALR2	INHBA	EDN1	SMPDL3B	AQP1	TNNT1	GALNTL1	CER1	SCN4B	PGM2L1	LOXL2	TMEM40	TMEM54	MEGF6	GPR68	LONRF2	JAM2	RAB20	SHOX2	CXCR7	ABLIM2	KRT80	HPSE	CLIC6	ASCL1	ITIH5
TAKEDA_TARGETS_OF_NUP98_HOXA9_FUSION_8D_UP	http://www.broadinstitute.org/gsea/msigdb/cards/TAKEDA_TARGETS_OF_NUP98_HOXA9_FUSION_8D_UP	EPSTI1	TNFAIP6	LGALS3BP	AMMECR1	LTBP3	CDH1	PLD4	DEFB1	PRSS23	TPSAB1	F2R	REN	CHST2	TYRP1	THBS1	IRX3	SPOCK1	IFIH1	NR4A2	RBM11	SOX4	ASB2	KLF1	PTGS2	RSAD2	TAL1	GAD1	TSC22D1	TGM5	SLC27A6	XAF1	CRISP3	ISYNA1	GPR18	RBPMS	FGF18	MX1	RHOBTB1	IFIT2	IGLL1	HOXA9	IL22RA2	DHRS3	MYCT1	DLC1	SDSL	OSBPL6	USP18	MEIS1	MAP7	ABCB1	STAT1	HIC1	MYH10	CMBL	FOXC1	GZMB	SDPR	LY6E	OAS2	MYCN	PPP1R14A	RAB27B	HOXA5	GDPD1	IRF7	MTSS1	DDX58	HOXA3	IFI44	DNAJC6	ATP7B	GJA1	ISG15	IGFBP4	ENPP2	OAS3	RXFP1	GCH1	SPTA1	MEF2C	PALLD	CNKSR3	NEGR1	SLC6A13	LXN	NMU	ADCYAP1	FLT3	IFITM1	CTSG	ANGPT1	IFIT1	HOXA7	BDNF	EIF2AK2	APOC1	TPSB2	RPS6KA5	HERC6	IGJ	TSLP	IFIT3	HOXB3	AUTS2	TTC28	HBD	CCR7	METTL7B	OLFM3	PRKAR2B	CALB1	FAM116B	IFI27	DDIT4	FHL2	SLC40A1	ALDH1A1	RHAG	ADRB1	HS3ST3B1	KRT18	GDF15	SPINK2	NAP1L5	GPR124	TUBB2A	ZNF503	IFI44L	NOG	REXO2	SLC12A8	PCDH9	RNF213
BIDUS_METASTASIS_DN	http://www.broadinstitute.org/gsea/msigdb/cards/BIDUS_METASTASIS_DN	ATP8B4	GMFG	PARP10	DOK1	PDK2	ISOC2	FADS3	ATHL1	GATA2	TULP4	SLA	PRPF18	SLC25A37	EIF1B	GABARAPL1	ACACB	PPFIBP1	SPON2	ARHGAP6	SELPLG	FBXO32	NBN	ACTN1	SIRPA	RIN2	F13A1	GYPC	SELM	MR1	STAB1	RASSF7	DUOX2	PIP	NALCN	CKMT2	PLEKHA2	TTC17	ZNF641	ZCCHC6	PDE4DIP	PHF20L1	TSPAN4	CFLAR	R3HDM1	NME3	DISP1	PHLDA3	MARCH2	TMEM50B	MAN2B1	MKKS	ITGAL	NHS	SECISBP2	SYK	APOL6	AKAP13	MVP	IRF3	STK11	GTF2F1	RASSF4	TOB2	ZBTB17	CIRBP	EP400	TLR5	ACADS	AHR	HEMK1	NAGK	SEMA5A	TAF3	RND1	TFDP2	CLEC11A	BRWD1	SIDT2	AQP1	TFPI	DDX24	NEIL2	RNASEL	CLU	SLC25A20	EHD1	TBC1D8B	DAB2	SLC39A3	ENG	NR1H2	SIL1	RGL1	GALNT6	CCR10	TMC5	THEM4	NPL	B4GALT1	FRMD4A	MS4A6A	RAB4B	STK17B	NUDT6	TNFRSF1A	PPM1M	FAM3A	RNF213	TRPV2	KLHL22	PTP4A3	PTK2B	CTBP2	CD34	COX7A1	MUM1	BIN1	PSME4	BRMS1	PRRX1	REXO1	ZBTB20	CORO1A	KLHL2
FUJII_YBX1_TARGETS_UP	http://www.broadinstitute.org/gsea/msigdb/cards/FUJII_YBX1_TARGETS_UP	NR5A2	ULK1	PRICKLE1	MBD2	SERHL2	SYTL1	MAOB	CDKN1A	SEMA6D	PDK4	CPNE4	DIAPH2	SLC16A3	WARS	S100A6	ASCL1	PAM	LGALS9	CAPG	CCL5	KLF11	CEACAM1	MVP	SEPP1	CDC42SE2	SULF1	NLRC5	GPR87	CFB	POF1B	ACTA2	EDIL3	FAS	TRIB2	MUC1	CLIC3
REACTOME_IL_RECEPTOR_SHC_SIGNALING	http://www.broadinstitute.org/gsea/msigdb/cards/REACTOME_IL_RECEPTOR_SHC_SIGNALING	CSF2	CSF2RA	CSF2RB	GRB2	HRAS	IL2	IL2RA	IL2RB	IL2RG	IL3	IL3RA	IL5	IL5RA	INPPL1	JAK1	JAK2	JAK3	PIK3CA	PIK3CB	PIK3CD	PIK3R1	PIK3R2	PTPN6	SHC1	SOS1	PIK3R3	GAB2
CERVERA_SDHB_TARGETS_2	http://www.broadinstitute.org/gsea/msigdb/cards/CERVERA_SDHB_TARGETS_2	NTS	HDAC9	SH3BP5	FILIP1L	MOXD1	CCNE2	PAH	TNFSF4	AIM1	NT5E	CREB5	F5	APOM	SYT12	SIPA1L2	SERPINI1	AREG	PEG3	CADPS2	FMO5	TF	ISX	PFKFB3	CGA	CYR61	MICB	APOA1	HS3ST3B1	KIRREL	SERPINE2	MCAM	CTSH	AGTR1	CDH6	CTBP2	GULP1	DUSP1	NMI	A2M	CYB561	NOTCH3	SLC26A2	TFAP2A	HKDC1	PKHD1	STEAP1	FXYD2	ATP2B2	FSTL3	SOSTDC1	PCOLCE2	DLK1	MICAL2	MST1	METTL7B	MLF1	SLC12A2	NUAK1	GPC4	VGLL3	SDHB	GJA1	THBS4	LTBP2	CLTB	COL7A1	C2	MFI2	GALNT3	PRSS23	TGFB2	GPRC5B	DDC	MATN2	FBN2	ELOVL6	LEPR	OVOL2	GAS2	IL1RAP	SCG5	TTR	FAT3	TNFRSF19	SUSD4	CFB	LEPREL1	ITPR2	ZAK	TMC4	FAM84B	IGFBP7	SULT1C2	AFP	FMO1	PAG1	PRRX1	SH3BGRL	LYPD6	DFNA5
SMID_BREAST_CANCER_LUMINAL_B_DN	http://www.broadinstitute.org/gsea/msigdb/cards/SMID_BREAST_CANCER_LUMINAL_B_DN	SV2B	NFIB	GPR171	LMO4	P2RX5	BBOX1	RIPK4	CH25H	CDKN2A	PTP4A3	IL12RB2	IL7R	RAC2	NINJ2	SLC6A15	B3GNT3	CCL5	FBLN1	SLC25A37	BAG2	DCN	ALDH1A3	IKZF1	PRKD3	MIA	NUP93	CLIC4	CRABP1	PCOLCE2	TRIM2	ENPP2	IL27RA	PTCH1	TRIM29	ABCC2	GABRP	MFGE8	YBX1	CHST7	PTGER4	ST8SIA1	NNMT	PTPRCAP	SLC43A3	TDO2	IL21R	KLF5	VCAM1	PROS1	ADD3	NES	TSPAN8	ZIC1	MYH11	SHOX2	PDGFRA	FRZB	TAP1	CYR61	GPR64	CTSW	CKAP2	IGF1	FAS	AIM1	IGHG1	CDKN1C	GPR18	ID4	SERPINE2	LAMP3	SOX11	CD2	DOCK2	COTL1	CD79A	MS4A1	TIE1	PRKX	PROM1	KYNU	CD48	LTB	SCRG1	RBP4	CHI3L1	LTBP1	ICOS	MSN	KRT6A	CD96	JRKL	CX3CL1	AKR1C2	RRAS2	PRELP	TCF7L2	CD27	NOV	FYN	DPT	S100B	KCNK5	IGJ	TM4SF1	GSTP1	C3	SRD5A1	COL14A1	MYLK	CAPN6	KCNG1	MRAS	ANP32E	KRT23	C1S	EGFR	PAPSS2	EFEMP1	GPM6B	PTPRZ1	CCL2	PLAGL1	HOXA9	SFRP1	CSRP2	ABCC4	PLCH1	APP	IGFBP3	EDN1	RRAGD	DSC3	TCF7L1	WIF1	DST	FBLN5	CCR7	MPPED2	PTPLA	PPP1R1A	ARHGAP25	WWTR1	LBR	TNFRSF11B	PGRMC1	GRB14	FAM49A	GEM	CTSC	EDN2	SOX10	HOXA5	IL33	CXCL2	IGF2BP3	LDHB	BCL2A1	WARS	EN1	PPP1R16B	CRLF1	SLC16A1	KIAA1609	IGF2BP2	BCL11B	VGLL1	SELE	FCER1A	DNM3	ASS1	FABP7	AQP1	CYP26B1	CLDN8	KRT15	CDH3	CXCL12	ITGA6	SOD2	CD37	GPR161	MAP4K1	NDRG1	SYNGR1	SVEP1	CLDN1	XCL1	ALDH1A1	ITGA7	NPTX2	GALNT3	EMCN	LRMP	PTGFR	D4S234E	CSF2RA	S100A1	CD3G	SNCAIP	PECAM1	ACE2	DLK1	KRT7	PTPRC	FHOD3	ANGPTL4	KLRK1	FSCN1	CLIC3	CHST3	MAP1B	STXBP6	GABRE	NLRP1	ANXA1	TNC	VNN2	GRAMD3	ANXA3	SAT1	CLCN4	ANK2	TNFRSF17	PLAC8	HSD17B2	CHAC1	TCL1A	WNT6	MICALL1	PDE9A	LBP	LTF	CYP1B1	RUNX3	CCL20	CLCA2	FBLN2	UGT8	APBA2	TFPI	FHL1	CXCL11	PIK3CD	PGBD5	CALB2	GZMK	SLC6A14	SFN	GAD2	BANK1	TRAF3IP3	GZMA	CHRDL1	SLC2A3	GABBR2	FNDC3B	KLK5	GIMAP5	ITM2C	KLF6	MET	FOLR1	TMEM100	ISG20	BIRC3	FNDC4	MUC16	SRGN	CCL21	TNFAIP8	P2RY14	CA9	FAM107A	ELF5	CLEC10A	TNFRSF21	MID1	IMPA2	DSG3	RASGRP2	SOSTDC1	GZMB	MEOX2	DEFB1	PAX6	CD79B	COL9A3	APOD	DNAJB4	NKX2-5	DTNB	KLRB1	FLNA	CAV1	BCL11A	FZD7	RARRES1	MALL	CORO1A	TMEM45A	NMU	KLK7	ADAMTS1	PELI1	NFIL3	DSC2	CCL13	CD38	SERPINB5	PADI2	IL6	CYP39A1	LYN	KHDRBS3	SLPI	PTK7	LCK	CFI	PKP1	IFI16	PRRX2	SIT1	MME	RAB23	GALNT12	TTYH1	CCL19	CCR2	DARC	KRT17	CTGF	ADM	KRT5	SERPING1	EPB41L2	PDPN	CALML5	KLK6	KLK10	PML	ID1	CD3D	FOLH1	EXTL1	ITGB7	RBMS1	MFAP2	KCNN4	ADAMDEC1	CHRM3	KRT16	AKR1B10	VPREB3	EGFL6	LCN2	S100A9	SLC34A2	ITK	CD7	RGS2	CD247	ART3	ITM2A	MMP7	ELN	SELL	TNFAIP3	TTLL4	CYBA	BACE2	LAMB3	PFKP	KRT14	PHGDH	ZAP70	L1CAM	ARL4C	CD19	MFAP4	IL2RG	LGALS2	AMD1	CXCL9	VNN1	GPR19	ACTG2	CHODL	BIN1	PSAT1	CALD1	ADCY2	DMD	SFRP4	S100A2	TRAT1	GJB3	PPAP2B	LEPR	CD69	COL4A2	CAV2	DKK1	GZMH	NDRG2	PDZK1IP1	ANGPT1	PTGIS	CD52	ABCA8	TBX19	STK10	RND3	CR2	SERPINH1	PTN	SH2D1A	GPR116	PTGS2	IL1R2	LAD1	MMP3	TAGLN	TNFRSF4	GAL	MPP6	PERP	HLA-DOB	PLA2G4A	NKG7	DLX5	MCM5	MRC1	VCAN	MMP1	FMO2	PTPN22	GLIPR1	SRPX	HRASLS	GUCY1A3	ICAM2	NFKBIL1	ACADL	CLEC4A	TMEM158	DTX4	PLSCR3	KIT	UBE2E3	POU2AF1	FOXC1	CYTL1	SPIB	HSPB2	ICAM1	KRT81	PTX3	MYCN	DZIP1	HLA-G	PLA2G2A	S100A8	LPL	PLTP	MMP14	CXCL10	LY6D	GPR126	CRYAB	KRT86	RYR1	TNNI2	WTAP	LY9	MAPRE2	MARCO	CSDA
HOEGERKORP_CD44_TARGETS_DIRECT_UP	http://www.broadinstitute.org/gsea/msigdb/cards/HOEGERKORP_CD44_TARGETS_DIRECT_UP	CDKL5	RGS3	ADRB2	IL6	ALB	SH3BP2	PLG	SERPINC1	RPUSD2	MLLT3	IL1A	AFAP1	PIGA	GCNT2	PYGL	CAMK2D	CFI	ATP1A2	AQP1	MAPK14	SOX5	NBL1	STX1A	PDE6A	MITF
KIM_MYCN_AMPLIFICATION_TARGETS_DN	http://www.broadinstitute.org/gsea/msigdb/cards/KIM_MYCN_AMPLIFICATION_TARGETS_DN	CD164	RASA2	ATP11B	AKTIP	MYLK	TMEM98	TFDP2	TMEM19	CCNL1	LIPG	PPP2R3A	AKAP12	MICAL1	COL1A1	KIAA1407	BEST3	CEP70	KIAA1009	SLITRK6	KIAA0753	BARD1	FN1	KIAA2018	NDRG1	LMOD3	FAHD2A	YES1	SULF1	NET1	RORA	HSD3B7	INPPL1	IRX3	TTC18	TMBIM4	TUSC3	FAM43A	TMEM87B	FAM107B	FCGRT	PIK3CD	DNAJC10	CAMK1D	OPTN	NME5	PLEKHA2	KLF5	MAP3K7	MORN2	PLEKHA5	INSR	PEG10	WWOX	ADCY2	DZIP3	SLC34A2	GRB7	PLEKHG1	XRN1	SLC35A5	KIN	ZNF93	LMO7	ZDHHC23	B4GALT4	DCN	ITGB8	CFLAR	CCDC53	RECQL	EPAS1	EPB41L5	CCDC14	RPS6KC1	FAM111A	PTPRM	BMI1	ARID1B	MFSD1	GOLT1A	PDCL3	GCA	ARID4B	HMG20B	GOLGB1	KRT7	SLC24A1	CPNE2	PXDN
DACOSTA_ERCC3_ALLELE_XPCS_VS_TTD_DN	http://www.broadinstitute.org/gsea/msigdb/cards/DACOSTA_ERCC3_ALLELE_XPCS_VS_TTD_DN	DOK5	SOX4	PRKCZ	SSBP2	COL1A2	BICC1	PPP2R3A	CAND2	CLCN4	ENPP2	PTN	HMOX1	PPAP2B	HAS2	LPXN	DLC1	CPA3	PDGFRL	HMGN3	SERPINB2	VCAN	STAMBP	VLDLR	RBPMS	NPPB	ROR1	BMP4	RAMP2	MAP2K5	IRF5	CXCR4	CNN1	GULP1
YAMASHITA_LIVER_CANCER_STEM_CELL_DN	http://www.broadinstitute.org/gsea/msigdb/cards/YAMASHITA_LIVER_CANCER_STEM_CELL_DN	FMO3	PPARGC1A	ABCG5	CYP8B1	NR1I2	KNG1	SOD1	ACSL3	ABCB11	ALDH8A1	CD14	ACSL1	CDKN2A	UGT2B7	C6	CES2	GSTP1	KLKB1	SLC27A2	GSTM4	MASP1	APOA5	SLC10A1	ABCB1	MASP2	C8B	CYP3A4	ABCB4	SULT1C2	CYP7B1	ACSL4	C8A	PRKCD	NQO2	MAP3K5	ALDH6A1	ADCY3	ACSL5	GADD45A	SNAI2	THBS1	ESR1	MAPK13	GADD45B	DNAJA4	HMGCR	APCS	GSTM1	ALDH1L1	SERPINC1	CYP1A2	RARG	CYP7A1	SAA4	HRG	F9	NR1I3	F11	C1R	MAP2K2	MAOA	PIK3C3	APOC4	AOX1	HNF4A	FKBP5	CYP2C8	SULT2A1	CYP3A7	FMO4	PIK3C2G
KEGG_NICOTINATE_AND_NICOTINAMIDE_METABOLISM	http://www.broadinstitute.org/gsea/msigdb/cards/KEGG_NICOTINATE_AND_NICOTINAMIDE_METABOLISM	NMNAT1	NT5C2	ENPP3	ENPP1	BST1	NNT	AOX1	CD38	NT5M	NADSYN1	NUDT12	NT5C1B	NT5C3	NT5C1A	QPRT	NT5C	NMNAT3	NMNAT2	NT5E	NADK	NNMT
REACTOME_THROMBIN_SIGNALLING_THROUGH_PROTEINASE_ACTIVATED_RECEPTORS_PARS	http://www.broadinstitute.org/gsea/msigdb/cards/REACTOME_THROMBIN_SIGNALLING_THROUGH_PROTEINASE_ACTIVATED_RECEPTORS_PARS	GNA13	GNB5	F2	F2R	F2RL2	GNA11	GNA12	GNA15	GNAQ	GNB1	GNB2	GNB3	GNG3	GNG4	GNG5	GNG7	GNG10	GNG11	GNGT1	GNGT2	ARRB1	ARRB2	GNG13	GNG2	MAPK1	MAPK3	GNG12	GNB4	SRC	F2RL3	GNG8	GNA14
NIELSEN_SYNOVIAL_SARCOMA_UP	http://www.broadinstitute.org/gsea/msigdb/cards/NIELSEN_SYNOVIAL_SARCOMA_UP	COL9A2	COL2A1	CPA3	VEZF1	MFSD3	APBA2	RGS6	ENC1	TLE3	ZIC2	PRAME	ECEL1	KCNQ2	KIF1A	OLFM1	TGFB2	NPTX2	RTN4R
GNATENKO_PLATELET_SIGNATURE	http://www.broadinstitute.org/gsea/msigdb/cards/GNATENKO_PLATELET_SIGNATURE	CLU	TUBA4A	RGS10	TOP3B	GNAS	H3F3A	HLA-E	MYL6	NRGN	DYNLL1	HBZ	YWHAH	CCL5	NCOA4	MLH3	PTMA	TAGLN2	ITM2B	TLN1	RNF24	FTH1	RPL41	F13A1	ITGA2B	TMSB4X	CFL1	HIST1H2AC	PGRMC1	GPX1	GAPDH	FLNA	UBC	PKM2	ACTB	PF4	B2M	OAZ1	PPBP	SPARC	HIST2H2BE
WANG_RESPONSE_TO_GSK3_INHIBITOR_SB216763_UP	http://www.broadinstitute.org/gsea/msigdb/cards/WANG_RESPONSE_TO_GSK3_INHIBITOR_SB216763_UP	CYBASC3	ALG13	SIDT2	TAS2R4	GLRX	DAPP1	ATP7A	SGTB	SPTAN1	IL10RA	MEFV	ORMDL1	ATF7IP2	VIT	CCNI	LY86	TTC17	SLC46A3	HLA-DMA	ALDH2	CCNB1IP1	CD68	ARNT	MAP4K1	STAC3	XAF1	AMY2A	GTF2IRD2	CTNND1	GNPDA1	DENND4B	ALCAM	R3HDM2	CSTA	LAMP1	ARL3	TTLL3	RRAGD	ATP10D	PTPLAD2	TRIM38	PAFAH2	TMEM180	PTPRC	SPATS2	TRAF3IP3	CSF3R	ATG4C	MYOM1	GAA	RPL28	SCARNA17	TXK	IFIH1	KIAA0564	DENND1C	HIST2H2BF	DMXL1	ZC3H6	BBS10	STXBP1	EVI2A	RNF213	ATP6V1A	CLN8	PIP5K1A	ATF7	TRAPPC2	MGAT4A	ZNF366	BTN2A2	CHD2	ATP8B4	C5	STAT2	EFHC1	TMEM159	ATXN1	GFRA2	PAPSS1	GRAMD3	TPTE2	SNRPN	PRCP	PARP10	CPT1B	SERINC5	LHFPL2	HPS1	ENPP2	PHF21A	AMPD3	MGST1	ELMO1	CACNA1E	MANBA	PTPN22	TRA2A	PROS1	SEZ6L2	ZNF91	AGL	NAIP	TMEM131	TRAK2	NBEAL1	FGD2	KRCC1	ZMAT3	ST8SIA6	RPL31	SAT2	P2RX4	SCARB2	LIG4	LETMD1	FAM105A	CD74	THG1L	DPH5	NKG7	NPC1	ITCH	C1RL	ABAT	MR1	PRDM1	CTSB	SLC37A2	SEC31B	NCAM2	SNORD49B	TLR1	SLC7A11	BBS2	CXCR4	SLC15A2	DNAJC4	ZNF641	SAT1	VPS8	ARHGAP15	SORL1	ASAH1	MS4A7	F11R	RHOU	SENP7	PLXDC2	RHOT1	ACRBP	CAMLG	FUNDC1	SDCCAG8	ALOX5AP	SLC38A6	ITGB7	FYB	IL10RB	ANKRD26	ZFAND1	AMICA1	CD36	B2M	CTSH	FOXN2	ZFYVE16	IGF1	NCF2	PLD3	MYO15B	NEU1	MCOLN2	PDE1B	CTSS	DNASE2	DYM	AIM1	TMEM62	HOMEZ	ALS2CR8	ANXA5	PRKAR2B	ABCA7	MTHFD2	CASP1	CD4	MYO18A	TNFSF13B	TMEM55A	EVI2B	OMA1	ATG16L2	CD300LF	TMEM144	TRAF3IP2	SAMD8	SESN3	GBGT1	LACE1	CSNK2A2	KCNE3	DZIP3	ST14	IDS	AP1G2	KLHDC1	CD47	GIPR	PLSCR1	ST3GAL2	IFI30	TAF12	NLRC4	QSOX1	GOLGA1	OBFC2A	RASGRP4	PSTPIP2	SSBP2	HEXB	TIMP2	CD84	SLC25A20	PAQR8	RNF130	RCOR3	KIAA1109	CREB5	NFKB2	PCNX	PSAP	ARRDC3	NCF4	CD37	VEGFA	RFT1	LIMA1	CPEB4	CDK5RAP3	GM2A	DMXL2	TNFAIP2	SLC35D2	MLL3	PIK3R3	DCP1B	SIGLEC10	ZNF93	MALAT1	TMEM86A	GPHN	ZYG11B	RCBTB2	AMY2B	TMEM106B	FGL2	ZFAND3	SLC17A5	ACAD11	EIF4B	FRRS1	CD48	GCNT1	MYO5A	GNS	IL18	PLD1	PITPNC1	GLT25D2	GSTM4	PARP9	SLC2A9	LTA4H	HPD	AGTPBP1	DTNA	SCARNA9
YANG_MUC2_TARGETS_DUODENUM_6MO_DN	http://www.broadinstitute.org/gsea/msigdb/cards/YANG_MUC2_TARGETS_DUODENUM_6MO_DN	ME1	FMO1	GSTM1	CAT	GSTK1	NFE2L2	GSTT1	FMO5	GSTA4	NQO1	CYP4V2	GSTM4	CYP4A11	GSTM5	CYP3A43	REG1A	CYP2B6	EPHX2	POR	UGT2B17
BRACHAT_RESPONSE_TO_METHOTREXATE_UP	http://www.broadinstitute.org/gsea/msigdb/cards/BRACHAT_RESPONSE_TO_METHOTREXATE_UP	TXNIP	PVRL4	ZFP36L1	CARHSP1	TOB1	LRRC2	EMR1	LPIN1	CD53	EI24	CDKN1A	TMEM185A	BTG2	SLC7A14	PMM1	CCNG1	TP53INP1	MDM2	MALAT1	ABLIM1	H2AFJ	TRAFD1
FRASOR_RESPONSE_TO_ESTRADIOL_DN	http://www.broadinstitute.org/gsea/msigdb/cards/FRASOR_RESPONSE_TO_ESTRADIOL_DN	EPOR	RBL2	DUSP1	KYNU	NFRKB	BAK1	BLNK	CLU	SELENBP1	ENC1	ECH1	ERBB3	ASB9	MYO1B	PRPS1	MXD4	CTSH	IL1R1	BMP4	SNCG	KLF6	BIK	INHBB	TM4SF1	PXDN	PPP1R3C	RENBP	HIST2H2BE	RAP1GAP	FOLH1	STXBP1	ABCG1	SMAD3	IFI30	GNS	MMD	KRT81	CBX6	DDIT4	MATN2	STC1	ABCC5	LAMB2	INSIG2	GPRC5A	LITAF	EFNA1	TGFB2	IER3	SLIT2	LAMB1	ANXA3	COL4A5	TTC9	KRT7	MB	DBN1	RND3	TRAF3IP3	GNE	DUSP4	TGFB3	NDRG1	SMPD1	ERBB2	PVALB	KIAA0922	FMO5	MUC1	LHFPL2	BCAS1	ALDH4A1	ARNT2	PLK2	NELL2	SLC16A5
TAKEDA_TARGETS_OF_NUP98_HOXA9_FUSION_10D_DN	http://www.broadinstitute.org/gsea/msigdb/cards/TAKEDA_TARGETS_OF_NUP98_HOXA9_FUSION_10D_DN	BPI	FJX1	SLPI	CCL4	MS4A2	PDK4	CORO2A	SLC7A8	SLCO2B1	RAP1A	RPS6KA2	MAF	MREG	ABCB5	CST7	ACSL6	PPP2R2B	CTSB	KCNJ15	DOCK4	PPAP2B	C5AR1	ATP6V0D2	PPP1R1B	DAB2	PTGER3	HS3ST2	RTN1	MMP9	INADL	SRPX	ANXA3	STAB1	LGMN	APOE	IL1R1	FCER1A	RASSF4	SGTB	TMTC1	MAOA	ABHD12	ACP5	NPL	GPR97	BLNK	IL7R	EMP1	RAPH1	MMP12	IL1R2	FCHO2	RARRES1	LGALS12	CD59	SEPP1	A2M	NRP1	TLR7	ACE	PADI4	MMP8	RIT1	ME1	TMEM45B	MAPK13	RNASE1	SLC38A6	ST14	TACSTD2	FABP3	CCL13	C1QB	PADI2	LHFPL2	PDE4DIP	TGFBI	CXCL3	CHI3L1	C1QA	F13A1	GLUL	CXCL2	HRH4	CD9	CEBPE	TEX15	PID1	GPNMB	RASGRP1	CCL7	ID3	CLEC5A	C1QC	FUCA1	RAB42	DACH1	PLA2G7	ABP1	CHIT1	OLIG1	HS3ST1	FRMD4A	PPBP	KLF2	MMP1	SERPINF1	OLFML2B	SLFN13	RGL1	SLAMF8	TREM2	TSPAN2	S100B	DFNA5	PCSK5
RICKMAN_HEAD_AND_NECK_CANCER_B	http://www.broadinstitute.org/gsea/msigdb/cards/RICKMAN_HEAD_AND_NECK_CANCER_B	BBOX1	SYT1	CDKN2A	OMD	EIF1AY	CNTNAP2	UGT8	GPC3	MAGEA4	MUC15	BCHE	COL11A1	HRASLS	IGSF11	CDKN2B	USP9Y	BEX1	EYA4	MAGEA11	NRN1	SPESP1	COL3A1	ELF5	NLRP2	COCH	MAGEA10	COMP	HLA-DQA1	CALML5	SFRP4	MFAP5	NRXN3	SOST	OGN	CLIC6	LRRC17	ZIC1	PRSS21
ST_GA12_PATHWAY	http://www.broadinstitute.org/gsea/msigdb/cards/ST_GA12_PATHWAY	PLD1	RAF1	EPHB2	VAV1	PTK2	F2RL2	MAPK7	BTK	JUN	PLD3	CFB	F2RL3	F2	DLG4	MYEF2	PLD2	RASAL1	NR4A3	SRC	MAPK1	MAP2K5	MAPK8	F2RL1
GRATIAS_RETINOBLASTOMA_16Q24	http://www.broadinstitute.org/gsea/msigdb/cards/GRATIAS_RETINOBLASTOMA_16Q24	GALNS	COX4I1	MBTPS1	KIAA1609	TRAPPC2L	USP10	ANKRD11	TCF25	CHMP1A	MAP1LC3B	ZCCHC14	APRT	SLC7A5	KIAA0513	COX4NB	ZDHHC7	SPG7
SANA_RESPONSE_TO_IFNG_UP	http://www.broadinstitute.org/gsea/msigdb/cards/SANA_RESPONSE_TO_IFNG_UP	UBE2L6	UBD	GATA5	RNF213	PPP3CA	C1S	RABL3	MX1	WARS	CASP1	GIMAP7	CXCL9	CX3CL1	PARP9	LGALS9	ATP6V0A4	CFH	PARP14	RAC3	VAMP5	IFIH1	BATF2	CXCL10	SSPN	DTX3L	MLKL	HLA-DRB1	MMP25	NLRC5	SAMHD1	SAMD9L	ST8SIA4	CEACAM1	HLA-E	LIPG	TNFSF10	LGALS3BP	SERPING1	OAS2	IL18BP	IL23A	IFI44L	CXCL11	CD274	HSD17B11	BST2	LAP3	SLC25A28	HLA-A	IFI30	HLA-DQA1	PLA1A	IFI35	GBP4	HLA-DMA
LANDIS_ERBB2_BREAST_TUMORS_324_DN	http://www.broadinstitute.org/gsea/msigdb/cards/LANDIS_ERBB2_BREAST_TUMORS_324_DN	GAS6	COL1A1	SEC23A	PHLDB1	GYG1	COL6A1	IVD	MFNG	NDUFAB1	SDPR	CD36	FADS1	APLP2	ACSL1	BNIP2	SLC27A1	ST3GAL6	KLF4	ALAD	ACAA2	COL6A3	NRP1	HADH	GSTZ1	UCK1	SORBS1	CCL11	CRIP1	HTRA1	GPD1	LAMB1	ZNF703	NDUFS5	CD151	MMP3	CD34	NKIRAS1	SCP2	HSPB8	FZD4	H6PD	GDPD3	DPEP1	SNRK	ABHD5	LYL1	COL4A1	GJB2	PGM1	THBD	CYB5A	BCKDHB	RRAGC	POSTN	CXCL12	CDC34	GPD2	CLEC3B	PTGES	FAM107B	CYB5B	NDUFV1	BCAT2	MUT	PPP2R5A	NR1H3	ATP1B3	COL5A1	PHYH	RSPO1	LPIN1	CFP	KRT19	MKNK2	DHRS7	DERL1	SRPX	ADIG	DPT	PRKCDBP	ACTA2	FEZ2	TMEM43	FSTL1	LUM	SQRDL	CPT2	ADIPOR2	VWF	HEPH	IGJ	IDH2	AHNAK	DECR1	MAN1A1	PAPSS2	QKI	PDE8A	DNAJC8	EPHX2	HLA-DQA1	GHR	IDH1	MAP4	EIF4EBP1	NET1	YWHAG	TGFBI	GJA1	MCCC1	GPX3	ETFB	TSC22D1	GNAI1	ANKRD57	HADHB	AUH	PLAC8	ANGPTL2	COL3A1	PENK	GPAM	CYP4B1	NPC2	CHPT1	S100A6	ALAS1	ADRB3	MYL9	COL18A1	SPTBN1	PPAP2A	PTPRB	RAB34	CCDC80	IGFBP6	CIDEC	GBE1	MOCS2	SULT1A1	MRC1	PDHA1	MARCKS
REACTOME_CELL_JUNCTION_ORGANIZATION	http://www.broadinstitute.org/gsea/msigdb/cards/REACTOME_CELL_JUNCTION_ORGANIZATION	CDH2	CDH3	CDH4	CDH5	CDH6	CDH7	CDH8	CDH9	CDH10	CDH11	CDH12	CDH13	CDH15	CDH18	INADL	CLDN16	COL17A1	CLDN4	CLDN3	CLDN7	CLDN19	CTNNA1	CTNNB1	CTNND1	FLNC	CLDN14	CADM1	CLDN15	CADM2	PVRL3	CLDN17	PARVB	ILK	ITGB1	ITGB4	JUP	LAMA3	LAMB3	LAMC2	LIMS1	CLDN20	CLDN11	F11R	PARD6A	CLDN18	CLDN22	FBLIM1	PARVA	PRKCI	PARD3	PVR	PVRL1	PVRL2	RSU1	MPP5	CDH24	TESK1	CLDN5	VASP	PVRL4	PARD6G	PARD6B	ACTN1	CLDN12	CLDN10	CLDN8	CLDN6	CLDN2	CLDN1	CLDN9	CRB3	ARHGEF6	CD151	CDH1
PID_S1P_META_PATHWAY	http://www.broadinstitute.org/gsea/msigdb/cards/PID_S1P_META_PATHWAY	ABCC1	GNA12	GNA15	GNAI2	GNAO1	SGPL1	SGPP1	GNAQ	GNAZ	GNAI1	SPHK2	GNA11	GNA14	GNAI3	SPHK1	GNA13
REACTOME_N_GLYCAN_ANTENNAE_ELONGATION_IN_THE_MEDIAL_TRANS_GOLGI	http://www.broadinstitute.org/gsea/msigdb/cards/REACTOME_N_GLYCAN_ANTENNAE_ELONGATION_IN_THE_MEDIAL_TRANS_GOLGI	MGAT4B	MGAT4A	FUT8	MGAT4C	B4GALT1	ST8SIA6	MAN2A1	MGAT2	MGAT3	MGAT5	ST8SIA3	ST6GAL1	ST8SIA2	B4GALT4	B4GALT3	B4GALT2	B4GALT6	B4GALT5
REACTOME_PLATELET_HOMEOSTASIS	http://www.broadinstitute.org/gsea/msigdb/cards/REACTOME_PLATELET_HOMEOSTASIS	KCNMB2	MRVI1	GNB5	PDE10A	MAPK14	FGR	KCNMB3	KCNMB4	GNAS	GNB1	GNB2	GNB3	GNG3	GNG4	GNG5	GNG7	GNG10	GNG11	GNGT1	GNGT2	GUCY1A2	GUCY1A3	GUCY1B3	APOB	ITPR2	ITPR3	KCNMB1	NOS1	NOS3	ATP2A1	ATP2A2	ATP2A3	ATP2B2	ATP2B3	P2RX1	PDE11A	PDE1A	PDE2A	PDE3A	PDE3B	PDE6A	PDE6G	PDE9A	PDE1B	PDE6B	PECAM1	GNG13	PLA2G4A	GNG2	PPP2CA	PPP2CB	PPP2R1A	PPP2R1B	PPP2R5A	PPP2R5B	PPP2R5C	PPP2R5D	PPP2R5E	PRKG1	PRKG2	GNG12	TRPC7	PTGIR	PTPN6	GNB4	SLC8A2	SLC8A1	SLC8A3	STIM1	TRPC3	TRPC6	LRP8	PDE5A	GNG8
WIKMAN_ASBESTOS_LUNG_CANCER_UP	http://www.broadinstitute.org/gsea/msigdb/cards/WIKMAN_ASBESTOS_LUNG_CANCER_UP	ATRN	ASB9	IFT74	YWHAB	LIFR	GPR126	LRPAP1	SORBS2	SLC6A14	WFDC2	ADD1	PREPL	SERINC3	CTBP2	MAEA	SLC44A4
REACTOME_NA_CL_DEPENDENT_NEUROTRANSMITTER_TRANSPORTERS	http://www.broadinstitute.org/gsea/msigdb/cards/REACTOME_NA_CL_DEPENDENT_NEUROTRANSMITTER_TRANSPORTERS	SLC6A14	SLC6A19	SLC6A18	SLC6A15	SLC6A1	SLC6A2	SLC6A3	SLC6A6	SLC6A7	SLC6A9	SLC6A11	SLC6A12	SLC18A1	SLC18A2	SLC22A2	SLC6A5
RUTELLA_RESPONSE_TO_CSF2RB_AND_IL4_DN	http://www.broadinstitute.org/gsea/msigdb/cards/RUTELLA_RESPONSE_TO_CSF2RB_AND_IL4_DN	ZFAND5	TBC1D16	PDIA5	NINJ2	CXCL3	NPL	CTSK	TLE4	HADHA	LTA4H	CD52	ETS2	G6PC3	STAT1	TEX2	CD2AP	EIF2AK2	MAN2A2	TFEB	C3	ABCC3	GSR	IMPA2	RNF138	RIN2	SMAD3	NRG1	ANP32A	MSRB2	LGALS3	SH3BP5	LTB4R	CALML4	GLA	ACAA2	NR4A2	NUP214	CLEC5A	SYF2	MCTP1	ARFGAP3	PLA2G7	ATP13A3	NRIP3	SON	TREM1	SP110	CHPT1	CASP1	BCAT1	FBXL5	ARHGEF6	AQP9	SNX10	SIGIRR	C5AR1	NKTR	IGFBP7	METTL9	EREG	PINK1	DNTTIP2	SLC16A6	RHOQ	PLOD3	RASGRP2	CCNL1	FDX1	MDM1	SPTLC2	ANXA5	SLC35B1	CACNA2D3	PHACTR1	ITGA4	PTGDS	DECR1	C1QA	NLRP3	AKR1B1	CRTAM	HEBP2	EGR1	ZNF185	TIMP2	TLR1	SLC2A3	SCARB2	LEPROT	HDAC9	ALDH3A2	FYN	COL4A3BP	ACPP	DENND3	EMP1	FYB	SPHK1	RSAD2	CD163	PLTP	MYO15B	LMO2	ALOX5	MITF	HEXB	RAB20	ACAT1	PPIF	VSIG4	IFITM2	HDDC2	CCL2	SLC30A1	AOAH	SLC36A1	CYBB	LAMP1	CEBPD	VNN1	MCL1	MAFB	NEDD9	RGS2	LAIR1	ADAM28	GALC	C3AR1	KLF9	CD14	S100A9	CYP27A1	SNTB1	CPM	ENTPD1	ACADVL	SCCPDH	FCN1	SLC7A7	SPOCK1	OAZ2	CTSB	NR1H3	PCK2	RERE	CCDC69	NCOA4	SGMS1	GADD45G	DPEP2	SETD1B	MFHAS1	ASAH1	VCAN	CDKN1C	AIF1	ITPR1	SPARC	SLC31A1	LPXN	CCR1	CD300A	PSTPIP1	RPL22	CCRL2	PACSIN2	MAP4K1	RNASET2	SLC16A5	SOD2	OSBPL1A	FAH	MS4A6A	TNK2	PDXK	NOTCH2	MAPRE2	HBEGF	PELI1	ITGAL	GNS	HK2	TSPAN3	ITPK1	ST6GAL1	MEF2C	AMPD2	CX3CR1	TM9SF4	PPM1F	CD68	PLAC8	CD48	LILRB4	IL1B	ZNF706	ATP6V0A1	TBC1D1	NFATC2IP	FPR1	NKG7	FKBP4	CD55	TRIT1	HLA-DQA1	CFD	FBP1	TSC22D1	RPL28	STK17B	GRPEL1	DMXL2	F2RL1	PLSCR1	TCF7L2	KLF10	PGS1	TUBA4A	PLCL2	CFP	GTF3A	CXCL10	HERPUD1	IL18	DDIT4	CPD	CLEC4E	SELL	PID1	SORL1	TM6SF1	SLC43A3	HLA-E	CTBS	TSEN34	IRAK3	TCIRG1	ICAM2	PTGER2	ZFP36	EPB41L3	LY86	LRMP	ZNF804A	RNASE4	MT2A	MYD88	DAB2	IQGAP2	PECAM1	CMKLR1	CTSD	PRKRIP1	APLP2	DUSP6	NCOA1
KEGG_TRYPTOPHAN_METABOLISM	http://www.broadinstitute.org/gsea/msigdb/cards/KEGG_TRYPTOPHAN_METABOLISM	MAOB	MAOA	AOX1	ALDH1B1	AANAT	ALDH2	WARS	CAT	ACAT2	ACAT1	IL4I1	HADH	OGDH	TPH1	HADHA	DDC	AFMID	CYP1A1	CYP1A2	CYP1B1	ECHS1	ALDH9A1	KMO	ALDH3A2	WARS2	EHHADH	OGDHL	GCDH	ALDH7A1	ABP1	INMT	TDO2	HAAO	KYNU	AADAT	TPH2	ACMSD
JI_METASTASIS_REPRESSED_BY_STK11	http://www.broadinstitute.org/gsea/msigdb/cards/JI_METASTASIS_REPRESSED_BY_STK11	ID4	GDF15	FGB	BDKRB2	NEDD9	CYP1B1	TNS4	F2RL1	ITGB5	LTBP1	MAP7	EPAS1	MTUS1	PBX1	PAPD4	CNTN1	NPTX1	SLC45A4	PON3	SIM2	AREG	DUSP4	GLRX
PID_S1P_S1P2_PATHWAY	http://www.broadinstitute.org/gsea/msigdb/cards/PID_S1P_S1P2_PATHWAY	GNA13	FOS	GNAQ	GNAI2	PAK1	RAC1	CDH5	GNAI3	MAPK1	MAPK3	GNAZ	RHOA	GNAO1	JUN	GNA14	GNA11	GNAI1	MAPK8	MAPK14	IRS1	GNA15	GNA12	ELK1
SCHLOSSER_SERUM_RESPONSE_UP	http://www.broadinstitute.org/gsea/msigdb/cards/SCHLOSSER_SERUM_RESPONSE_UP	CYBA	SIPA1	RELA	IFNA16	KCNB1	ELL2	FLNA	PCOLCE	FOXA2	PPP1R11	MXD4	GNAT2	CEP68	ZNF91	ZBTB7A	SMAD9	CCDC94	PTPRS	ST3GAL1	CAPG	AP1S1	MAP4K4	DOT1L	STXBP2	CCNI	ALDH3B2	MAPT	CBFA2T3	KIFC1	BRD2	INSL3	CHD8	FGFR1	GPSM3	PLEKHM2	CRHR2	TNPO1	PTK2B	RAMP2	PTPN1	MLL4	KLF12	CDKL1	MYO9B	MAP3K7	ARPC4	RHOG	KIF3B	HOXC5	TRADD	SPTAN1	OCEL1	ARHGAP25	NR2F6	STX16	IL2RG	GRAMD1B	PDPK1	EGR1	TAPBP	STAT6	NME3	SNTB2	POU2F2	PCYT1A	SFTPC	CACNA1A	BTF3	TYK2	CSNK1G2	STAT3	ATP6V0D1	SLC9A3R1	UPK1A	CSK	LTB	SCAP	WNT7A	NKX2-5	PDE4C	DEPDC5	PIGQ	IFNA4	PITPNM1	GNB2	GAB1	RAB5C	BCL2	SNX1	MAP3K11	REEP1	BRCA2	SPDEF	TNNI1	CRABP2	JUND	IRF1	ADA	PPP4C	SEPW1	CEP350	ACTN4	ARHGEF2	RALY	ERCC2	WIPF2	USP4	CDK10	KIF1A	ITGAD	TNRC6B	CNOT3
PHESSE_TARGETS_OF_APC_AND_MBD2_UP	http://www.broadinstitute.org/gsea/msigdb/cards/PHESSE_TARGETS_OF_APC_AND_MBD2_UP	LINGO2	RIMS4	UNC45B	CECR6	DAPL1	CACNA2D1	PYCARD	ATP5A1	CCL24	ITPR2	CLINT1	CHST9	RAF1	TCTE3	AMIGO2
[truncated: 1,804,519 more chars]
