# Supplementary material for: Immunomic, genomic and transcriptomic characterization of CT26 colorectal carcinoma
Source: BMC Genomics. 2014 Mar 13;15(1):190. doi: 10.1186/1471-2164-15-190 (PMC4007559; doi:10.1186/1471-2164-15-190)
Supplement: Supplementary file 8 — Additional file 8: Contains the Gene Pattern gene set membership and enrichment values in an html format. The file index.html is the entry point. (ZIP 13 MB) [file 12864_2013_7028_MOESM8_ESM.zip › edb/results.edb]

<?xml version="1.0" encoding="UTF-8"?>

<EDB LC_PROC="none" SORT_MODE="real" ORDER="descending" METRIC="None" NUM_PERMS="1000">
  <DTG RANKED_LIST="CT26_gene_expression.rnk" TEMPLATE="na_as_pre_ranked" GENESET="gene_sets.gmt#KEGG_CYTOKINE_CYTOKINE_RECEPTOR_INTERACTION" ES="-0.2747" NES="0.0000" NP="0.0000" FDR="1.0000" FWER="0.0000" RND_ES="0.4721 0.4771 0.4424 0.5354 0.4146 0.4041 0.4783 0.3827 0.4277 0.4724 0.4401 0.4552 0.3594 0.3885 0.4052 0.4626 0.4494 0.4525 0.4789 0.4395 0.4596 0.4411 0.5199 0.4605 0.4003 0.4121 0.4157 0.4389 0.3602 0.4503 0.4942 0.4626 0.4864 0.5160 0.4026 0.4410 0.4391 0.4420 0.4261 0.4517 0.4832 0.4500 0.5019 0.4411 0.4431 0.4925 0.3803 0.4296 0.4121 0.4168 0.4966 0.4198 0.4588 0.4277 0.4662 0.4501 0.4691 0.4635 0.4291 0.4736 0.4127 0.4145 0.4694 0.4978 0.4517 0.4568 0.4068 0.4183 0.4736 0.4861 0.4561 0.4516 0.4770 0.4126 0.4533 0.4494 0.3883 0.3651 0.4587 0.4280 0.4528 0.4390 0.4807 0.4639 0.4210 0.5154 0.4625 0.4062 0.4023 0.3936 0.5197 0.4278 0.5443 0.4459 0.4777 0.4513 0.3978 0.4974 0.4566 0.4030 0.4613 0.4398 0.5091 0.4441 0.4724 0.4892 0.4619 0.4706 0.4621 0.3734 0.4692 0.3577 0.4549 0.4523 0.4078 0.4372 0.5099 0.4536 0.4684 0.4591 0.4693 0.5002 0.4554 0.4861 0.3891 0.4574 0.3886 0.4195 0.4724 0.4542 0.4839 0.4447 0.4186 0.4663 0.4697 0.4119 0.4595 0.5075 0.4724 0.4309 0.4440 0.4139 0.4576 0.4383 0.4495 0.4420 0.4110 0.4010 0.3542 0.4745 0.4738 0.4202 0.4243 0.4105 0.4677 0.4396 0.4406 0.4655 0.4278 0.4462 0.4674 0.3530 0.4700 0.3955 0.4679 0.4291 0.3941 0.4939 0.4659 0.4933 0.4478 0.4811 0.4907 0.4595 0.4379 0.4505 0.4582 0.5491 0.5019 0.3770 0.4126 0.4379 0.5145 0.4466 0.5298 0.4518 0.4461 0.4390 0.4344 0.4296 0.5060 0.4745 0.4625 0.4662 0.4361 0.4192 0.4557 0.5069 0.4551 0.4753 0.4589 0.4417 0.4057 0.3652 0.3591 0.4702 0.4623 0.4404 0.5111 0.4272 0.4086 0.4948 0.4815 0.4457 0.5070 0.4303 0.4579 0.4655 0.4650 0.4012 0.3439 0.4618 0.4769 0.4754 0.4667 0.4594 0.4751 0.4513 0.4702 0.4993 0.4374 0.3838 0.4768 0.4390 0.4425 0.4005 0.4989 0.5148 0.5130 0.4856 0.4350 0.3439 0.3935 0.3842 0.4762 0.4936 0.4257 0.4335 0.4253 0.5230 0.4609 0.4145 0.4007 0.4061 0.4212 0.4421 0.4691 0.3564 0.4633 0.4131 0.4453 0.4689 0.4517 0.5178 0.3702 0.4469 0.5026 0.4435 0.4474 0.3907 0.4896 0.4983 0.3899 0.4239 0.4402 0.4298 0.4473 0.4476 0.4138 0.3696 0.5144 0.4415 0.4810 0.4621 0.4451 0.3676 0.4995 0.4497 0.4289 0.4097 0.4055 0.4763 0.4292 0.4424 0.4166 0.4322 0.5116 0.5298 0.5075 0.4268 0.4927 0.4817 0.3995 0.4852 0.3617 0.4784 0.4669 0.4646 0.4517 0.4459 0.4888 0.4825 0.4584 0.3648 0.3495 0.4363 0.4665 0.5096 0.3558 0.4447 0.5078 0.3572 0.4753 0.3970 0.4559 0.4599 0.4108 0.4754 0.4337 0.4849 0.3886 0.4541 0.4035 0.4731 0.4499 0.4946 0.4987 0.4998 0.4127 0.5015 0.4901 0.3812 0.4854 0.4230 0.4942 0.4653 0.4359 0.4242 0.4659 0.4939 0.5014 0.4378 0.4508 0.4037 0.3768 0.4206 0.4577 0.4898 0.4846 0.5144 0.4674 0.4356 0.4136 0.4432 0.5025 0.4778 0.4977 0.4784 0.4602 0.4578 0.4442 0.4034 0.4793 0.4745 0.4729 0.4477 0.5085 0.3966 0.3997 0.5246 0.4286 0.5029 0.4917 0.4423 0.5089 0.4939 0.4806 0.4468 0.4387 0.4788 0.4842 0.4379 0.4262 0.5034 0.4907 0.5079 0.4716 0.3594 0.4217 0.4002 0.4030 0.4850 0.4175 0.4577 0.4639 0.5126 0.4667 0.3758 0.4632 0.4476 0.4384 0.5215 0.4439 0.4755 0.4619 0.4618 0.3616 0.5027 0.4526 0.4475 0.4889 0.4900 0.4841 0.4437 0.4514 0.4488 0.4251 0.4686 0.4411 0.3704 0.4341 0.4232 0.4634 0.4286 0.4069 0.4718 0.4996 0.4715 0.4209 0.4579 0.3659 0.3596 0.4037 0.3865 0.5410 0.4587 0.4429 0.4139 0.4481 0.4846 0.4558 0.4649 0.4620 0.4431 0.4227 0.4877 0.4607 0.5256 0.5090 0.4995 0.3379 0.4614 0.4366 0.3795 0.4693 0.4617 0.4245 0.3317 0.3824 0.4198 0.4645 0.3726 0.4257 0.5016 0.4475 0.4637 0.4996 0.4846 0.4652 0.5061 0.4444 0.3856 0.4250 0.4138 0.3738 0.4835 0.5149 0.4062 0.4408 0.4748 0.4703 0.4398 0.5328 0.4474 0.4617 0.4508 0.4974 0.4438 0.3862 0.4186 0.5364 0.4666 0.4942 0.4601 0.4875 0.3956 0.5074 0.4343 0.5003 0.4761 0.4201 0.3665 0.3916 0.3321 0.3987 0.4328 0.4853 0.4676 0.4579 0.4308 0.4277 0.3877 0.4412 0.5202 0.4528 0.4321 0.4670 0.4450 0.4921 0.4875 0.4863 0.4363 0.4283 0.4021 0.4301 0.4568 0.5397 0.4545 0.4675 0.4666 0.4951 0.4185 0.4936 0.4492 0.5117 0.5132 0.4498 0.3869 0.5184 0.4905 0.5287 0.4724 0.4459 0.5189 0.4280 0.4234 0.4152 0.5239 0.4656 0.4569 0.5235 0.4494 0.4351 0.4470 0.4591 0.4445 0.4152 0.4532 0.4620 0.5271 0.4817 0.4676 0.4638 0.4871 0.5167 0.4023 0.4553 0.5137 0.4815 0.4801 0.4638 0.4051 0.4385 0.4769 0.4159 0.4220 0.4751 0.4513 0.3993 0.4538 0.4441 0.4589 0.4296 0.3993 0.4966 0.4356 0.4628 0.4285 0.4529 0.4559 0.4134 0.4878 0.4039 0.4371 0.4020 0.4745 0.4780 0.4122 0.4465 0.4367 0.4508 0.4866 0.4889 0.4634 0.4773 0.4288 0.5641 0.4539 0.4279 0.4953 0.4864 0.4116 0.4196 0.3897 0.4196 0.4389 0.4163 0.4781 0.4227 0.4843 0.4283 0.5212 0.4054 0.4217 0.4166 0.4848 0.4367 0.4555 0.4916 0.4057 0.3738 0.4768 0.4580 0.4403 0.4160 0.4492 0.5154 0.4695 0.5243 0.4923 0.4056 0.4773 0.4088 0.4747 0.4334 0.4809 0.4539 0.4647 0.4208 0.4881 0.3875 0.4609 0.5070 0.5179 0.3809 0.3837 0.4347 0.4463 0.5134 0.4328 0.3974 0.4602 0.4647 0.4116 0.4327 0.4475 0.5353 0.5322 0.4130 0.4835 0.5137 0.4021 0.4508 0.4327 0.5190 0.4463 0.4814 0.4546 0.5140 0.4659 0.4267 0.4354 0.3773 0.4005 0.4223 0.4354 0.4748 0.4541 0.4812 0.4125 0.4576 0.3665 0.3986 0.4549 0.4510 0.4358 0.3430 0.4297 0.3990 0.5647 0.3759 0.4458 0.4818 0.5066 0.4122 0.3724 0.4915 0.4558 0.4361 0.4525 0.4023 0.4369 0.4378 0.4177 0.5107 0.4371 0.4688 0.4291 0.4676 0.4647 0.3896 0.4723 0.4908 0.4277 0.4645 0.4599 0.4480 0.3716 0.4485 0.5065 0.4424 0.4777 0.4588 0.4366 0.3599 0.4455 0.4064 0.4852 0.4564 0.4195 0.3422 0.3836 0.3713 0.4664 0.5484 0.5106 0.4775 0.4986 0.5076 0.4851 0.4106 0.4621 0.4042 0.4369 0.5004 0.5055 0.4104 0.4618 0.4503 0.4073 0.4971 0.4368 0.5119 0.5183 0.4020 0.4385 0.4845 0.4768 0.4377 0.4820 0.3960 0.4645 0.4415 0.4226 0.5032 0.4991 0.4585 0.4632 0.4435 0.4810 0.4743 0.4582 0.4378 0.4575 0.4417 0.4311 0.4698 0.4298 0.3710 0.4426 0.4099 0.4650 0.4211 0.4138 0.4239 0.4210 0.4482 0.4195 0.4392 0.4065 0.3946 0.3846 0.4090 0.5163 0.4328 0.4369 0.4494 0.4831 0.4338 0.4891 0.4531 0.4881 0.4861 0.4639 0.3841 0.3720 0.4439 0.4615 0.5022 0.4581 0.4236 0.4594 0.4351 0.4356 0.5392 0.4232 0.4446 0.3957 0.4718 0.5263 0.4341 0.3673 0.4879 0.4544 0.4659 0.4096 0.4286 0.4496 0.5237 0.4842 0.4240 0.4499 0.4820 0.4958 0.4488 0.4384 0.4136 0.4219 0.4608 0.4012 0.5426 0.4920 0.4298 0.5012 0.4491 0.3908 0.4238 0.4123 0.4895 0.3463 0.4525 0.4308 0.4460 0.4544 0.4031 0.4523 0.5190 0.4556 0.4544 0.4225 0.4121 0.4484 0.4862 0.4675 0.4645 0.3998 0.4944 0.4417 0.4188 0.4188 0.4422 0.4570 0.4423 0.5090 0.4418 0.4306 0.4749 0.4998 0.5165 0.4756 0.4258 0.4443 0.4486 0.4819 0.5346 0.5000 0.4442 0.4874 0.5050 0.4250 0.4173 0.5177 0.4036 0.4095 0.4504 0.4863 0.4255 0.4992 0.4612 0.4342 0.4887 0.4130 0.4701 0.4767 0.4105 0.5014 0.4555 0.4766 0.4454 0.3990 0.4595 0.4060 0.4354 0.4878 0.4476 0.4183 0.4332 0.4929 0.4839 0.4820 0.4089 0.4627 0.4151 0.4535 0.4667 0.4565 0.3998 0.5412 0.4449 0.4264 0.4866 0.4177 0.4427 0.4884 0.3990 0.4267 0.4884 0.4857 0.4530 0.5067 0.4998 0.4511 0.4655 0.4553 0.4719 0.4078 0.4657 0.5011 0.4857 0.4324 0.4421 0.4338 0.5456 0.4542 0.4312 0.4613 0.4524 0.4640 0.4978 0.4342 0.4620 0.4720 0.3751 0.4110 0.4511 0.3699 0.4217 0.4438 0.4629 0.4291 0.4661 0.4612 0.4504 0.4953 0.4391 0.4353 0.4787 0.4746 0.4362 0.4502" HIT_INDICES="812 828 891 946 954 1223 1485 1801 2778 2839 2867 3046 3060 3245 3553 3573 3738 3913 4435 4470 4522 4909 4938 5061 5066 5259 5655 5660 5768 5788 5812 5893 6024 6031 6377 6388 6394 6492 6532 6706 7069 7089 7319 7384 7413 7425 7435 7445 7446 7454 7459 7487 7491 7503 7540 7576 7646 7657 7666 7677 7703 7999 8018 8027 8144 8147 8339 8340 8341 8342 8343 8344 8349 8350 8351 8352 8353 8355 8957 8999 9074 9152 9192 9228 9293 9327 9396 9434 9455 9465 9528 9548 9550 9581 9606 9611 9614 9818 9838 9866 9878 9900 9952 9974 9980 10039 10071 10103 10183 10246 10268 10318 10361 10408 10423 10430 10533 10552 10559 10588 10622 10656 10770 10778 10785 10835 10837 10866 10873 10917 10919 10936 10980 11021 11026 11100 11114 11202 11290 11390 11393 11443 11569 11574 11614 11640 11662 11795 11797 11826 11845 11886 11945 11963 11967 12042 12091 12099 12120 12138 12160 12164 12271 12279 12293 12321 12323 12338 12590 12622 12676 12696 12697 12772 12837 12898 13098 13143 13181 13182 13277 13318 13347 13520 13554 13565 13586 13654 13693 13706 13708 13841 13902 13977 14001 14017 14141 14228 14344 14354 14374 14433 14451 14527 14579 14581 14640 14643 14656 14924 14954 14956 14963 14994 15080 15197 15267 15339 15349 15406 15487 15582 15641 15696" ES_PROFILE="-0.0182 0.0146 0.0434 0.0720 0.1034 0.1147 0.1236 0.1262 0.0796 0.0917 0.1058 0.1093 0.1234 0.1256 0.1184 0.1294 0.1305 0.1301 0.1053 0.1117 0.1168 0.0989 0.1042 0.1029 0.1090 0.1024 0.0815 0.0859 0.0832 0.0861 0.0888 0.0876 0.0828 0.0859 0.0661 0.0679 0.0699 0.0657 0.0651 0.0555 0.0329 0.0323 0.0178 0.0139 0.0123 0.0118 0.0115 0.0111 0.0113 0.0111 0.0110 0.0095 0.0096 0.0091 0.0067 0.0045 0.0000 -0.0006 -0.0011 -0.0018 -0.0034 -0.0224 -0.0235 -0.0240 -0.0315 -0.0316 -0.0439 -0.0439 -0.0439 -0.0439 -0.0439 -0.0439 -0.0442 -0.0442 -0.0442 -0.0442 -0.0442 -0.0443 -0.0830 -0.0856 -0.0904 -0.0953 -0.0979 -0.1001 -0.1042 -0.1064 -0.1107 -0.1131 -0.1144 -0.1150 -0.1190 -0.1202 -0.1203 -0.1222 -0.1237 -0.1240 -0.1241 -0.1372 -0.1384 -0.1402 -0.1409 -0.1422 -0.1455 -0.1469 -0.1472 -0.1509 -0.1529 -0.1549 -0.1598 -0.1636 -0.1647 -0.1676 -0.1701 -0.1729 -0.1735 -0.1737 -0.1801 -0.1810 -0.1812 -0.1827 -0.1847 -0.1866 -0.1936 -0.1938 -0.1940 -0.1967 -0.1964 -0.1977 -0.1977 -0.2000 -0.1996 -0.2002 -0.2025 -0.2047 -0.2045 -0.2088 -0.2092 -0.2141 -0.2190 -0.2248 -0.2242 -0.2267 -0.2339 -0.2333 -0.2349 -0.2356 -0.2359 -0.2433 -0.2423 -0.2430 -0.2428 -0.2441 -0.2465 -0.2463 -0.2451 -0.2484 -0.2499 -0.2488 -0.2486 -0.2481 -0.2480 -0.2466 -0.2517 -0.2504 -0.2495 -0.2492 -0.2473 -0.2462 -0.2600 -0.2596 -0.2606 -0.2594 -0.2569 -0.2591 -0.2603 -0.2613 -0.2706 -0.2700 -0.2686 -0.2649 -0.2672 -0.2658 -0.2637 -0.2701 -0.2676 -0.2637 -0.2603 -0.2598 -0.2572 -0.2529 -0.2479 -0.2510 -0.2491 -0.2479 -0.2433 -0.2381 -0.2394 -0.2379 -0.2379 -0.2307 -0.2243 -0.2199 -0.2129 -0.2091 -0.2036 -0.1949 -0.1894 -0.1803 -0.1718 -0.1783 -0.1691 -0.1580 -0.1472 -0.1377 -0.1309 -0.1247 -0.1149 -0.1041 -0.0890 -0.0762 -0.0629 -0.0474 -0.0256 0.0034" RANK_AT_ES="13519.0000" RANK_SCORE_AT_ES="-2.0000"/>
  <DTG RANKED_LIST="CT26_gene_expression.rnk" TEMPLATE="na_as_pre_ranked" GENESET="gene_sets.gmt#KEGG_NEUROACTIVE_LIGAND_RECEPTOR_INTERACTION" ES="-0.3934" NES="0.0000" NP="0.0000" FDR="1.0000" FWER="0.0000" RND_ES="0.4415 0.4155 0.4462 0.4042 0.4646 0.4160 0.3661 0.4974 0.4538 0.4581 0.3941 0.4759 0.4269 0.4937 0.4126 0.5144 0.4579 0.4960 0.4172 0.5072 0.4512 0.4403 0.4582 0.4634 0.4615 0.4840 0.4724 0.4766 0.4437 0.5069 0.4989 0.4397 0.4669 0.4269 0.4063 0.4166 0.4850 0.4721 0.4278 0.4571 0.5122 0.5159 0.4286 0.4564 0.4723 0.5051 0.4556 0.3709 0.4386 0.3934 0.4644 0.4746 0.4087 0.4021 0.4488 0.4204 0.4257 0.4242 0.4496 0.4282 0.4267 0.4829 0.4340 0.4005 0.4986 0.4804 0.5119 0.4449 0.4353 0.4308 0.3963 0.4572 0.4065 0.4743 0.4533 0.5091 0.4787 0.4872 0.4746 0.3041 0.4198 0.4396 0.3790 0.3779 0.4471 0.3823 0.4776 0.4877 0.5049 0.5147 0.4599 0.4691 0.4845 0.4398 0.5126 0.3970 0.4752 0.4312 0.4773 0.3910 0.4384 0.3677 0.3726 0.4817 0.4395 0.3875 0.4944 0.4859 0.4455 0.4353 0.4327 0.3869 0.4596 0.4167 0.4310 0.4326 0.4242 0.4839 0.4575 0.3971 0.4619 0.4204 0.4547 0.3838 0.4721 0.5170 0.4276 0.4780 0.4230 0.4419 0.4298 0.5130 0.5406 0.4610 0.4712 0.4588 0.4768 0.4512 0.4213 0.4569 0.4698 0.4466 0.4104 0.4716 0.4999 0.4023 0.4560 0.4223 0.5033 0.5336 0.4801 0.5137 0.4724 0.5408 0.4882 0.5162 0.4398 0.4859 0.4976 0.4483 0.4811 0.5028 0.3987 0.3633 0.4956 0.4344 0.4066 0.5199 0.3900 0.4134 0.4516 0.4299 0.4925 0.4291 0.4913 0.4361 0.5021 0.4523 0.4156 0.4237 0.4074 0.4563 0.4065 0.4670 0.4111 0.4597 0.5150 0.4850 0.4453 0.4598 0.4786 0.4256 0.4483 0.4631 0.4380 0.4011 0.4646 0.4743 0.4046 0.3993 0.4486 0.3948 0.4666 0.5039 0.4169 0.4524 0.4832 0.4839 0.3952 0.4412 0.4618 0.4736 0.4820 0.4761 0.5167 0.4729 0.4712 0.4538 0.4288 0.4420 0.3076 0.3876 0.4100 0.5136 0.4228 0.4002 0.4680 0.4509 0.3887 0.4770 0.4243 0.4716 0.5043 0.3336 0.4160 0.4591 0.4303 0.4904 0.4704 0.4471 0.4892 0.4725 0.4393 0.4528 0.5145 0.3515 0.4878 0.3914 0.4211 0.4579 0.4629 0.4638 0.4264 0.4311 0.4221 0.4088 0.4173 0.4618 0.4154 0.4844 0.4518 0.4863 0.5284 0.4644 0.3756 0.5020 0.4099 0.4508 0.4706 0.4477 0.4370 0.5195 0.4360 0.4517 0.4652 0.5115 0.4417 0.4267 0.4512 0.4948 0.4624 0.4734 0.4080 0.4942 0.4983 0.3666 0.4126 0.4815 0.3490 0.4511 0.4654 0.4682 0.4135 0.4416 0.4893 0.5392 0.4219 0.3905 0.4520 0.4269 0.4487 0.4436 0.4096 0.3624 0.3699 0.4645 0.4142 0.4104 0.5002 0.4482 0.4603 0.5254 0.4832 0.4678 0.4281 0.4736 0.4926 0.4241 0.4392 0.4142 0.3993 0.4107 0.4254 0.4870 0.3828 0.3853 0.4886 0.4511 0.4979 0.4397 0.3618 0.4448 0.5109 0.4231 0.4477 0.5076 0.4307 0.4672 0.4749 0.4603 0.4254 0.4642 0.4686 0.4252 0.4056 0.4020 0.4157 0.4308 0.3894 0.4229 0.4835 0.3903 0.4379 0.4412 0.4463 0.4693 0.3965 0.3666 0.4476 0.4718 0.4104 0.4210 0.4330 0.4853 0.5152 0.4256 0.4700 0.4664 0.4723 0.4754 0.4565 0.4497 0.4864 0.3356 0.4638 0.4812 0.3955 0.3921 0.4663 0.5264 0.4257 0.4998 0.5199 0.4633 0.4444 0.4832 0.4834 0.4701 0.4294 0.3269 0.4717 0.4668 0.4925 0.4227 0.4947 0.4384 0.4042 0.4566 0.3867 0.4003 0.4662 0.4724 0.4331 0.4579 0.5433 0.4170 0.5198 0.4351 0.3938 0.4528 0.4569 0.4553 0.4477 0.4594 0.4559 0.5022 0.4898 0.4643 0.4489 0.3889 0.4321 0.4584 0.4360 0.3914 0.4565 0.4838 0.4033 0.4351 0.4740 0.4030 0.4180 0.4989 0.3770 0.4027 0.4685 0.5553 0.4402 0.4015 0.3653 0.4520 0.4640 0.4735 0.4562 0.4798 0.4646 0.4843 0.4895 0.3594 0.4300 0.4833 0.4138 0.4454 0.4100 0.4389 0.4233 0.4672 0.4506 0.4058 0.4988 0.4413 0.4619 0.4427 0.3910 0.3515 0.4243 0.4552 0.4833 0.4219 0.4692 0.4341 0.4255 0.4439 0.3989 0.4504 0.4418 0.4990 0.4530 0.4787 0.4547 0.4120 0.4546 0.4860 0.4876 0.4329 0.4767 0.4798 0.4752 0.5176 0.4361 0.4932 0.5058 0.4555 0.4959 0.4065 0.4247 0.4328 0.4514 0.4212 0.4734 0.4383 0.4847 0.4719 0.4593 0.4689 0.4884 0.4690 0.4871 0.4460 0.4333 0.4159 0.4748 0.4710 0.5117 0.4384 0.4778 0.3925 0.4587 0.4156 0.4538 0.4811 0.4284 0.5022 0.4509 0.4626 0.4865 0.4364 0.4070 0.4717 0.4309 0.4107 0.4434 0.4198 0.5225 0.4308 0.4394 0.4064 0.4245 0.3993 0.3982 0.4250 0.4177 0.3979 0.4300 0.3983 0.3536 0.4584 0.4435 0.4952 0.3850 0.4314 0.4963 0.4483 0.5423 0.4704 0.4161 0.4915 0.4302 0.4194 0.4038 0.3690 0.4570 0.4694 0.4335 0.4699 0.3978 0.4003 0.4189 0.4865 0.4338 0.4443 0.4706 0.3683 0.5285 0.4450 0.4502 0.4255 0.4743 0.5013 0.4331 0.5176 0.4478 0.4164 0.4387 0.4303 0.4256 0.4704 0.4506 0.4409 0.4286 0.3640 0.4716 0.4563 0.4544 0.4206 0.4723 0.4486 0.4574 0.4687 0.4472 0.3972 0.4556 0.4338 0.5059 0.4907 0.4557 0.3986 0.4610 0.4833 0.3885 0.4319 0.4838 0.4465 0.4692 0.4665 0.4058 0.4636 0.4089 0.3844 0.4520 0.4701 0.4531 0.4355 0.4113 0.4553 0.4159 0.4876 0.4508 0.4808 0.4376 0.4674 0.4814 0.4523 0.4780 0.4127 0.3925 0.4922 0.4039 0.4898 0.5184 0.4234 0.4478 0.4385 0.4429 0.4732 0.4304 0.4561 0.4683 0.4913 0.4456 0.4438 0.4013 0.4245 0.4490 0.5201 0.4393 0.4069 0.4271 0.4346 0.4404 0.4641 0.4513 0.4176 0.4681 0.3768 0.4692 0.5214 0.4397 0.4425 0.4510 0.5021 0.4758 0.4978 0.3905 0.4774 0.4554 0.4608 0.3989 0.3953 0.4832 0.4773 0.5379 0.4788 0.4161 0.4724 0.4261 0.4028 0.4488 0.3898 0.4438 0.4129 0.4487 0.4579 0.4366 0.4030 0.3976 0.4469 0.4352 0.4826 0.4946 0.4715 0.4243 0.4317 0.4587 0.4841 0.4220 0.4954 0.4434 0.4384 0.4188 0.4360 0.4536 0.5069 0.4293 0.3846 0.4848 0.4581 0.4698 0.4482 0.3714 0.4009 0.4530 0.4979 0.4138 0.4156 0.4349 0.4870 0.4520 0.4391 0.4132 0.4974 0.4293 0.4984 0.4915 0.4838 0.4943 0.4349 0.4711 0.4253 0.5032 0.5227 0.4275 0.4281 0.4360 0.4380 0.4566 0.4634 0.4622 0.4274 0.4411 0.4388 0.5098 0.4750 0.4433 0.4183 0.3976 0.4187 0.5046 0.4453 0.4645 0.4917 0.4748 0.4374 0.4702 0.4301 0.4679 0.4751 0.4359 0.4787 0.4902 0.5112 0.5068 0.4770 0.4820 0.5679 0.4808 0.4177 0.4487 0.4576 0.4470 0.4615 0.3776 0.4492 0.4926 0.3734 0.4584 0.4691 0.4998 0.4287 0.4383 0.4302 0.4867 0.4044 0.4130 0.4896 0.3855 0.4640 0.4598 0.4172 0.4786 0.4215 0.5060 0.4191 0.4068 0.5394 0.4570 0.4872 0.4190 0.4218 0.4867 0.4933 0.4281 0.5330 0.4307 0.4199 0.3944 0.4452 0.4516 0.4166 0.4789 0.3955 0.4574 0.4654 0.4850 0.4443 0.4900 0.4723 0.3891 0.4021 0.4365 0.4447 0.4697 0.4945 0.4756 0.4083 0.4887 0.4682 0.4741 0.4791 0.5042 0.4451 0.4408 0.4445 0.3740 0.4485 0.4304 0.4334 0.4789 0.4180 0.5219 0.4119 0.4144 0.3587 0.4948 0.3942 0.4767 0.3537 0.4538 0.4214 0.4725 0.4920 0.3530 0.4421 0.4282 0.3986 0.4476 0.4772 0.4658 0.4532 0.4762 0.4041 0.4711 0.4794 0.5083 0.4055 0.4761 0.4737 0.4333 0.4830 0.4994 0.4730 0.4222 0.4988 0.3671 0.4212 0.4219 0.3613 0.4060 0.4263 0.4274 0.4324 0.4355 0.4244 0.5208 0.3987 0.4293 0.4485 0.5205 0.4613 0.4051 0.3798 0.4363 0.4747 0.4678 0.2987 0.5317 0.4635 0.4880 0.5238 0.3809 0.5065 0.3990 0.4328 0.4195 0.3861 0.4897 0.4163 0.4792 0.3552 0.4516 0.4036 0.3886 0.4540 0.4455 0.4145 0.3963 0.3427 0.4157 0.4652 0.3868 0.5394 0.4529 0.4277 0.5015 0.4129 0.3929 0.3397 0.3818 0.4136 0.4372 0.3847 0.4794 0.4239 0.4599 0.3607 0.4353 0.4402 0.4895 0.5106 0.4676 0.4931 0.4386 0.4482 0.4384 0.3807 0.4762 0.4818 0.4782 0.4035 0.4432 0.4397 0.3944 0.4178 0.5318 0.4427 0.3802 0.5129 0.4598 0.4349 0.4635 0.4210 0.3270 0.4403 0.4653 0.5258 0.4639 0.4585 0.3181 0.4915 0.3620 0.5256 0.4794 0.4392 0.4318 0.4588 0.4237 0.4624 0.4261 0.4540 0.4724 0.4951 0.4547 0.4570 0.5010 0.3819 0.4373 0.4899 0.4449 0.4358 0.4165 0.4804" HIT_INDICES="1168 1223 2440 2575 4041 4585 4640 4999 6428 6554 6706 6853 6876 7044 7245 7255 7274 7411 7481 7564 7648 7758 7788 7794 7815 7821 7848 7881 7901 7911 7969 7973 7989 8000 8028 8130 8135 8158 8159 8229 8272 8273 8276 8277 8278 8279 8280 8289 8295 8296 8305 8310 8314 8333 8334 8469 8872 8873 8875 8876 8877 8878 8979 8989 8991 8993 9014 9037 9048 9055 9086 9101 9150 9159 9168 9273 9284 9338 9366 9367 9385 9388 9397 9420 9427 9447 9452 9468 9476 9484 9495 9554 9560 9570 9576 9597 9605 9630 9637 9655 9658 9676 9686 9715 9732 9747 9763 9834 9840 9841 9910 9912 9936 9971 10011 10026 10084 10106 10156 10190 10218 10220 10279 10290 10318 10322 10328 10339 10340 10348 10349 10357 10369 10377 10424 10450 10452 10461 10490 10497 10507 10527 10561 10601 10620 10688 10713 10729 10741 10761 10768 10796 10809 10811 10878 10880 10930 10975 11004 11056 11074 11083 11086 11107 11120 11139 11142 11181 11204 11305 11308 11393 11404 11432 11436 11468 11483 11489 11552 11569 11619 11624 11635 11651 11682 11698 11739 11764 11843 11866 11943 11954 11964 11965 12054 12108 12155 12243 12250 12252 12254 12305 12317 12352 12370 12387 12396 12399 12483 12549 12713 12753 12831 12888 12903 12993 13016 13128 13135 13187 13212 13227 13286 13371 13509 13633 13644 13676 13786 13803 13805 13814 13845 13884 14216 14532 14670 14706 14754 14764 14827 14856 15216 15335 15456 15498 15540" ES_PROFILE="-0.0131 0.0447 0.0059 0.0349 -0.0374 -0.0550 -0.0410 -0.0500 -0.1374 -0.1412 -0.1476 -0.1547 -0.1537 -0.1626 -0.1746 -0.1742 -0.1744 -0.1827 -0.1867 -0.1920 -0.1974 -0.2044 -0.2063 -0.2066 -0.2079 -0.2082 -0.2099 -0.2119 -0.2132 -0.2137 -0.2174 -0.2176 -0.2186 -0.2192 -0.2210 -0.2275 -0.2277 -0.2292 -0.2292 -0.2336 -0.2363 -0.2363 -0.2365 -0.2365 -0.2365 -0.2365 -0.2365 -0.2370 -0.2373 -0.2373 -0.2378 -0.2381 -0.2383 -0.2394 -0.2394 -0.2481 -0.2740 -0.2740 -0.2741 -0.2741 -0.2741 -0.2741 -0.2805 -0.2811 -0.2812 -0.2812 -0.2825 -0.2839 -0.2846 -0.2850 -0.2869 -0.2878 -0.2909 -0.2914 -0.2919 -0.2986 -0.2993 -0.3027 -0.3044 -0.3044 -0.3055 -0.3057 -0.3062 -0.3076 -0.3080 -0.3092 -0.3095 -0.3104 -0.3109 -0.3113 -0.3120 -0.3157 -0.3160 -0.3166 -0.3170 -0.3182 -0.3187 -0.3202 -0.3206 -0.3217 -0.3219 -0.3230 -0.3235 -0.3253 -0.3264 -0.3273 -0.3282 -0.3328 -0.3331 -0.3331 -0.3375 -0.3375 -0.3390 -0.3412 -0.3437 -0.3446 -0.3483 -0.3497 -0.3523 -0.3540 -0.3553 -0.3549 -0.3581 -0.3583 -0.3596 -0.3593 -0.3592 -0.3593 -0.3589 -0.3588 -0.3584 -0.3583 -0.3586 -0.3586 -0.3611 -0.3622 -0.3618 -0.3618 -0.3632 -0.3631 -0.3632 -0.3639 -0.3656 -0.3676 -0.3683 -0.3722 -0.3733 -0.3738 -0.3740 -0.3748 -0.3747 -0.3759 -0.3758 -0.3749 -0.3782 -0.3773 -0.3795 -0.3814 -0.3823 -0.3847 -0.3848 -0.3844 -0.3836 -0.3839 -0.3837 -0.3840 -0.3831 -0.3842 -0.3842 -0.3892 -0.3879 -0.3919 -0.3912 -0.3915 -0.3903 -0.3904 -0.3894 -0.3878 -0.3900 -0.3891 -0.3904 -0.3888 -0.3875 -0.3866 -0.3862 -0.3848 -0.3850 -0.3842 -0.3864 -0.3850 -0.3871 -0.3849 -0.3826 -0.3798 -0.3822 -0.3823 -0.3820 -0.3838 -0.3804 -0.3767 -0.3730 -0.3720 -0.3684 -0.3664 -0.3633 -0.3600 -0.3563 -0.3522 -0.3528 -0.3523 -0.3572 -0.3540 -0.3529 -0.3504 -0.3451 -0.3443 -0.3386 -0.3382 -0.3311 -0.3263 -0.3199 -0.3128 -0.3080 -0.3045 -0.3039 -0.3015 -0.2917 -0.2829 -0.2786 -0.2678 -0.2561 -0.2448 -0.2345 -0.2247 -0.2315 -0.2334 -0.2219 -0.2039 -0.1857 -0.1651 -0.1469 -0.1266 -0.1200 -0.0947 -0.0647 -0.0272 0.0135" RANK_AT_ES="11392.0000" RANK_SCORE_AT_ES="-0.3000"/>
  <DTG RANKED_LIST="CT26_gene_expression.rnk" TEMPLATE="na_as_pre_ranked" GENESET="gene_sets.gmt#KEGG_LYSOSOME" ES="-0.2322" NES="0.0000" NP="0.0000" FDR="1.0000" FWER="0.0000" RND_ES="0.3973 0.4232 0.5760 0.3405 0.4899 0.4851 0.5471 0.4794 0.4626 0.3979 0.4787 0.3089 0.4552 0.4891 0.4959 0.3906 0.4067 0.4615 0.4736 0.3937 0.3592 0.4485 0.5315 0.4399 0.3383 0.4886 0.3776 0.5382 0.4298 0.5286 0.5190 0.4190 0.3131 0.4901 0.4340 0.4889 0.4338 0.3752 0.4453 0.4809 0.5162 0.5054 0.3783 0.4268 0.5330 0.4116 0.5553 0.4904 0.4659 0.5014 0.4493 0.6004 0.5381 0.4790 0.5632 0.4764 0.4747 0.4707 0.4814 0.4990 0.5106 0.3187 0.4795 0.5015 0.4749 0.4595 0.5077 0.4977 0.4509 0.4858 0.4135 0.4753 0.5659 0.3930 0.4183 0.4634 0.4073 0.4431 0.4473 0.5825 0.4398 0.4380 0.2403 0.4651 0.5208 0.4706 0.5119 0.4852 0.4954 0.3741 0.4118 0.3832 0.4711 0.4154 0.4411 0.5022 0.3851 0.4394 0.3479 0.5452 0.4371 0.4723 0.4828 0.4283 0.3925 0.4124 0.5300 0.3762 0.4027 0.3333 0.4719 0.4892 0.4445 0.4247 0.4911 0.5116 0.4324 0.5063 0.4645 0.4376 0.4697 0.5054 0.4371 0.4649 0.3773 0.5236 0.4266 0.4812 0.5498 0.4368 0.4561 0.4172 0.5032 0.5271 0.5617 0.5344 0.4666 0.4652 0.4111 0.4923 0.4059 0.4546 0.3696 0.4533 0.4517 0.4722 0.4222 0.4860 0.4221 0.4779 0.4885 0.4371 0.4245 0.4560 0.4387 0.4116 0.4238 0.4642 0.3859 0.5152 0.5130 0.4371 0.4066 0.5124 0.4389 0.3979 0.4804 0.3554 0.4621 0.4532 0.3679 0.5042 0.4171 0.4882 0.5057 0.5250 0.4724 0.4976 0.4651 0.4518 0.3646 0.4909 0.5253 0.4000 0.5316 0.4516 0.4352 0.4776 0.4225 0.4415 0.4976 0.5030 0.4205 0.3609 0.4331 0.4891 0.6001 0.5221 0.3863 0.4801 0.3980 0.4568 0.4974 0.4506 0.5107 0.4583 0.3772 0.4912 0.4208 0.5036 0.4591 0.3153 0.5006 0.4714 0.4409 0.3872 0.5001 0.4519 0.3862 0.3832 0.4593 0.5309 0.4282 0.4177 0.4317 0.4683 0.4183 0.4415 0.4021 0.4279 0.3840 0.2815 0.3789 0.3687 0.3384 0.3918 0.4005 0.3993 0.5306 0.4748 0.3523 0.4953 0.4761 0.3422 0.3975 0.4954 0.4434 0.4672 0.4249 0.5022 0.4867 0.3814 0.4172 0.4196 0.4854 0.4007 0.4934 0.4361 0.2692 0.4642 0.4685 0.4685 0.3058 0.4129 0.4225 0.3931 0.4805 0.3468 0.5182 0.4071 0.4272 0.4612 0.4151 0.4685 0.5696 0.4723 0.4832 0.3719 0.3769 0.4896 0.5012 0.4781 0.3272 0.3919 0.3914 0.4041 0.5432 0.5443 0.4084 0.3859 0.4384 0.4614 0.4144 0.4126 0.5257 0.5567 0.4532 0.4366 0.4846 0.4962 0.4077 0.4409 0.4020 0.3749 0.5114 0.3656 0.4115 0.3988 0.4151 0.4599 0.4306 0.4715 0.4993 0.5151 0.4683 0.4738 0.5761 0.4435 0.4595 0.5650 0.4843 0.4841 0.4287 0.4284 0.4877 0.4675 0.4759 0.4497 0.4459 0.3707 0.5152 0.5728 0.3787 0.4460 0.3348 0.4253 0.4456 0.4550 0.4478 0.4858 0.3827 0.5549 0.4262 0.5476 0.4009 0.4767 0.4517 0.4724 0.5246 0.4327 0.5282 0.5514 0.5010 0.4148 0.4077 0.4128 0.4705 0.3827 0.4679 0.4331 0.2882 0.4391 0.4387 0.4309 0.4579 0.5060 0.3962 0.4277 0.4358 0.2977 0.4102 0.4935 0.4892 0.5210 0.4346 0.4935 0.5392 0.4513 0.4727 0.4894 0.4539 0.5160 0.4514 0.4707 0.3266 0.4635 0.4447 0.5193 0.3730 0.4661 0.5614 0.4860 0.4594 0.3412 0.4092 0.3456 0.4425 0.4074 0.4451 0.5153 0.5059 0.4540 0.3938 0.4932 0.5174 0.5282 0.4438 0.4942 0.3800 0.3633 0.4672 0.5028 0.4933 0.3680 0.4984 0.3892 0.4475 0.4131 0.4466 0.5574 0.4570 0.4817 0.3436 0.4387 0.3996 0.4226 0.5133 0.5220 0.4345 0.4663 0.4003 0.4961 0.4380 0.5266 0.4140 0.5155 0.4663 0.4539 0.4836 0.4456 0.4199 0.5999 0.4454 0.3790 0.4692 0.4742 0.4388 0.3777 0.4171 0.4342 0.5309 0.3792 0.4540 0.4229 0.4766 0.4217 0.5528 0.4278 0.4596 0.5063 0.5103 0.3012 0.4436 0.4289 0.4437 0.5250 0.4128 0.4829 0.3989 0.3899 0.4789 0.4629 0.4205 0.4830 0.3883 0.5424 0.5400 0.2587 0.4985 0.4494 0.4371 0.5047 0.5202 0.4736 0.5384 0.4644 0.5269 0.4536 0.5280 0.4380 0.3773 0.4297 0.4355 0.3832 0.4051 0.4610 0.5071 0.5315 0.4433 0.4403 0.4794 0.4453 0.4764 0.4587 0.4058 0.3413 0.5134 0.4643 0.4259 0.4827 0.4952 0.5626 0.4351 0.3969 0.4094 0.4217 0.4350 0.4290 0.6035 0.4710 0.5512 0.4220 0.4478 0.5068 0.4513 0.4392 0.4156 0.5217 0.4331 0.5870 0.4780 0.3884 0.5014 0.4288 0.5005 0.4862 0.5035 0.4146 0.4660 0.3546 0.4246 0.4002 0.3215 0.5078 0.5547 0.4687 0.5323 0.4469 0.4136 0.4128 0.3866 0.4799 0.4094 0.4947 0.4412 0.4806 0.4033 0.4728 0.4013 0.4727 0.4765 0.4966 0.4722 0.4459 0.3656 0.4779 0.4457 0.5080 0.4052 0.4627 0.4473 0.4477 0.5266 0.4051 0.5152 0.4871 0.5914 0.5241 0.3683 0.5393 0.5205 0.4244 0.4928 0.4901 0.4366 0.4180 0.4081 0.3412 0.4253 0.3615 0.5255 0.3329 0.4426 0.4743 0.4514 0.3630 0.4843 0.4581 0.5291 0.4315 0.4427 0.5056 0.4394 0.4710 0.5089 0.4797 0.5075 0.3289 0.3777 0.4277 0.5733 0.5112 0.5082 0.4536 0.4275 0.3074 0.5460 0.3273 0.4712 0.5212 0.4527 0.4042 0.3837 0.4834 0.3747 0.3550 0.4826 0.3825 0.4492 0.5362 0.4558 0.3903 0.4323 0.4420 0.4477 0.4767 0.4948 0.4401 0.4980 0.4389 0.4073 0.3904 0.4237 0.4935 0.4325 0.4513 0.3833 0.5157 0.4073 0.4659 0.3578 0.4291 0.4858 0.5007 0.5652 0.4231 0.5032 0.5329 0.4312 0.4600 0.3979 0.5327 0.4449 0.4406 0.5046 0.4934 0.4888 0.4660 0.4528 0.5005 0.5502 0.2940 0.4263 0.4730 0.4028 0.4476 0.4176 0.4020 0.4188 0.4777 0.3716 0.4859 0.4355 0.4053 0.4226 0.5378 0.4330 0.3792 0.3576 0.3455 0.5600 0.4194 0.4594 0.4644 0.3999 0.4252 0.4939 0.4209 0.3632 0.4672 0.4303 0.5006 0.4349 0.4450 0.4709 0.4686 0.4538 0.5537 0.3203 0.4608 0.4798 0.3952 0.5240 0.4809 0.4432 0.4993 0.3675 0.5071 0.3776 0.3909 0.3981 0.3951 0.4694 0.5175 0.4758 0.3705 0.5051 0.5238 0.3912 0.5771 0.4996 0.5357 0.4418 0.3423 0.4622 0.4165 0.4663 0.3291 0.3674 0.4461 0.5359 0.4494 0.4431 0.4479 0.5141 0.3153 0.3786 0.4359 0.4598 0.5190 0.5348 0.4719 0.4292 0.4544 0.4971 0.4093 0.4285 0.4918 0.5176 0.4097 0.3258 0.5306 0.4252 0.5025 0.4623 0.4609 0.4459 0.3969 0.5063 0.5041 0.4560 0.5139 0.5070 0.4492 0.4577 0.5404 0.4752 0.4705 0.4915 0.4508 0.4829 0.4929 0.5073 0.4682 0.3370 0.4639 0.5315 0.4791 0.4728 0.5136 0.5475 0.4341 0.4708 0.3773 0.3809 0.5143 0.4506 0.4563 0.4197 0.3716 0.4850 0.4953 0.4979 0.5090 0.4506 0.4689 0.5152 0.4674 0.4120 0.4448 0.4687 0.4270 0.3480 0.4622 0.5015 0.5038 0.5614 0.4139 0.5082 0.4928 0.4517 0.4573 0.3436 0.4112 0.4858 0.3819 0.5395 0.4815 0.4059 0.4299 0.4911 0.4115 0.4283 0.5513 0.4289 0.4951 0.4700 0.4718 0.4055 0.3875 0.4672 0.5312 0.4494 0.4429 0.4021 0.4542 0.5319 0.4890 0.4693 0.4971 0.4694 0.5105 0.4713 0.4619 0.5145 0.3687 0.5138 0.4611 0.5294 0.3833 0.4045 0.4566 0.2479 0.4911 0.5985 0.4959 0.4780 0.3403 0.4120 0.4719 0.3810 0.5120 0.4590 0.3949 0.4852 0.3799 0.4877 0.3709 0.5201 0.3919 0.3925 0.4475 0.4246 0.4981 0.5046 0.4638 0.5091 0.4534 0.4929 0.5059 0.4479 0.3268 0.5918 0.2918 0.4860 0.4442 0.4350 0.4967 0.3726 0.5036 0.5033 0.5685 0.4239 0.3783 0.5075 0.5367 0.4591 0.4379 0.4628 0.4025 0.4652 0.4258 0.4689 0.4570 0.4531 0.3686 0.4273 0.4901 0.5387 0.4763 0.4451 0.4395 0.3886 0.4794 0.5472 0.4232 0.5021 0.3990 0.5239 0.4494 0.5166 0.4395 0.4821 0.4201 0.3922 0.3107 0.3640 0.3964 0.4483 0.3651 0.4132 0.4859 0.4374 0.5210 0.4379 0.3773 0.3609 0.3523 0.3231 0.4239 0.4635 0.4125 0.5267 0.4415 0.5193 0.3443 0.4812 0.3920 0.4262 0.4683 0.4362 0.3894 0.3951 0.4362 0.4743 0.3964 0.4297 0.3896 0.4453 0.4453 0.5587 0.4954 0.5021 0.4636 0.4216 0.4199 0.4246 0.4900 0.4933 0.4696 0.4015 0.3821 0.5216 0.5664 0.4565 0.5069 0.4212 0.5276 0.5036 0.4981 0.4901 0.4638 0.4942 0.3708 0.4309 0.4748 0.3054 0.4085 0.4297 0.3386" HIT_INDICES="267 490 522 818 1324 1552 1569 1711 1755 1767 1861 1944 2139 2198 2216 2875 2939 3110 3700 3746 3789 3813 3973 4009 4422 4686 4753 4813 4868 4872 4878 4991 5138 5145 5152 5469 5625 5670 5702 5776 5802 5888 6076 6085 6106 6125 6166 6256 6274 6346 6412 6537 6624 6719 6917 6959 7003 7233 9067 9420 9735 9926 10180 10325 10484 11022 11839 12129 12143 12303 12552 12580 12637 12651 12701 12756 12811 12920 12933 13197 13275 13469 13543 13549 13612 13705 13725 13802 14005 14061 14117 14118 14246 14290 14305 14348 14376 14447 14592 14758 14853 14944 15045 15104 15161 15175 15223 15338 15342 15432 15440 15485 15520 15567 15611 15657 15724" ES_PROFILE="0.0267 0.0485 0.0818 0.0929 0.0846 0.0922 0.1132 0.1251 0.1429 0.1627 0.1765 0.1904 0.1959 0.2096 0.2259 0.1978 0.2073 0.2092 0.1820 0.1894 0.1967 0.2052 0.2043 0.2113 0.1927 0.1829 0.1854 0.1882 0.1912 0.1974 0.2034 0.2023 0.1984 0.2034 0.2084 0.1927 0.1868 0.1881 0.1900 0.1890 0.1911 0.1891 0.1801 0.1824 0.1841 0.1858 0.1860 0.1828 0.1842 0.1818 0.1796 0.1734 0.1695 0.1648 0.1532 0.1513 0.1493 0.1351 0.0178 -0.0047 -0.0248 -0.0369 -0.0529 -0.0619 -0.0718 -0.1058 -0.1568 -0.1740 -0.1735 -0.1819 -0.1958 -0.1956 -0.1970 -0.1957 -0.1968 -0.1979 -0.1988 -0.2030 -0.2011 -0.2146 -0.2162 -0.2247 -0.2253 -0.2216 -0.2213 -0.2227 -0.2193 -0.2193 -0.2268 -0.2247 -0.2224 -0.2166 -0.2185 -0.2149 -0.2094 -0.2055 -0.2004 -0.1978 -0.1990 -0.2009 -0.1978 -0.1938 -0.1898 -0.1825 -0.1744 -0.1636 -0.1544 -0.1482 -0.1348 -0.1254 -0.1106 -0.0971 -0.0822 -0.0666 -0.0492 -0.0286 0.0016" RANK_AT_ES="14004.0000" RANK_SCORE_AT_ES="-2.8000"/>
  <DTG RANKED_LIST="CT26_gene_expression.rnk" TEMPLATE="na_as_pre_ranked" GENESET="gene_sets.gmt#REACTOME_PHOSPHOLIPID_METABOLISM" ES="-0.2385" NES="0.0000" NP="0.0000" FDR="1.0000" FWER="0.0000" RND_ES="0.4221 0.4452 0.5046 0.4930 0.4061 0.4884 0.4578 0.4185 0.4100 0.4587 0.3380 0.5323 0.4442 0.4728 0.4226 0.4940 0.4270 0.4032 0.4749 0.4691 0.4517 0.4205 0.4137 0.4666 0.4451 0.5195 0.4198 0.4146 0.3952 0.3755 0.4477 0.4506 0.4148 0.3775 0.4766 0.3780 0.4849 0.4493 0.4533 0.4345 0.3299 0.3965 0.4346 0.4823 0.4797 0.3644 0.4662 0.4934 0.4777 0.3807 0.3243 0.4758 0.3978 0.4513 0.4177 0.4711 0.3393 0.4049 0.4381 0.3661 0.5363 0.4513 0.4216 0.4661 0.4461 0.4937 0.4080 0.4513 0.3454 0.4668 0.5258 0.4722 0.4821 0.5147 0.4520 0.4267 0.4251 0.4511 0.5301 0.5684 0.4840 0.4439 0.4678 0.4360 0.5293 0.5208 0.4818 0.4167 0.4581 0.4470 0.4738 0.4572 0.6021 0.4447 0.5057 0.4712 0.4790 0.5185 0.4717 0.5072 0.4194 0.4106 0.4246 0.4628 0.5579 0.3781 0.4230 0.4777 0.3981 0.4787 0.5278 0.4363 0.4189 0.4788 0.4674 0.4671 0.3987 0.4393 0.4975 0.4393 0.3904 0.2890 0.4950 0.4987 0.4597 0.4678 0.4482 0.4773 0.4239 0.4802 0.4626 0.5388 0.4367 0.4671 0.4237 0.4899 0.3744 0.4712 0.4073 0.4222 0.4916 0.5576 0.4412 0.5183 0.5144 0.4456 0.4082 0.4499 0.4673 0.3464 0.3795 0.4075 0.3871 0.4348 0.4774 0.4911 0.3508 0.4598 0.4482 0.4238 0.5179 0.4009 0.5426 0.4810 0.4068 0.3783 0.4236 0.3813 0.4978 0.4542 0.4349 0.4026 0.4765 0.5098 0.4688 0.4265 0.4445 0.3472 0.4192 0.5222 0.4867 0.4674 0.5532 0.4321 0.4621 0.4235 0.4310 0.4210 0.4531 0.4307 0.4478 0.5355 0.4555 0.4537 0.5137 0.3596 0.4458 0.5127 0.3690 0.4146 0.4432 0.4114 0.5186 0.4021 0.5037 0.4814 0.4084 0.5813 0.5049 0.5155 0.5116 0.3349 0.4459 0.4698 0.5518 0.4598 0.4437 0.4489 0.4129 0.4615 0.4506 0.4759 0.4283 0.5168 0.4142 0.4781 0.5048 0.4313 0.3935 0.4720 0.3657 0.4643 0.3813 0.4411 0.4826 0.4318 0.3891 0.4082 0.4411 0.3876 0.2910 0.3531 0.4180 0.4272 0.3444 0.4638 0.4403 0.3763 0.4938 0.5303 0.4405 0.4952 0.2782 0.3724 0.3890 0.3741 0.4769 0.4931 0.4681 0.4347 0.3809 0.4174 0.3216 0.4037 0.4147 0.4174 0.4661 0.5038 0.4720 0.5090 0.4057 0.3936 0.4505 0.3174 0.2597 0.4751 0.4311 0.4663 0.4729 0.4872 0.3813 0.3943 0.5094 0.4037 0.4966 0.4702 0.4762 0.4604 0.4695 0.4598 0.4622 0.4574 0.4796 0.4348 0.4442 0.3796 0.4743 0.3931 0.3971 0.4661 0.3850 0.4508 0.4582 0.4166 0.5219 0.4379 0.4145 0.4032 0.5591 0.4581 0.3833 0.4722 0.5026 0.4484 0.4590 0.4291 0.4599 0.5094 0.5122 0.4913 0.4624 0.4385 0.4225 0.4526 0.4359 0.4507 0.4660 0.5406 0.3878 0.4116 0.4047 0.4503 0.4674 0.4017 0.4476 0.5384 0.4465 0.4939 0.4216 0.4218 0.4999 0.4212 0.3820 0.4122 0.4851 0.3865 0.3715 0.4411 0.5209 0.5011 0.4391 0.4131 0.4265 0.4709 0.4245 0.3767 0.4769 0.4430 0.3809 0.4582 0.3666 0.3729 0.3401 0.4301 0.5280 0.5596 0.5039 0.5123 0.5171 0.4087 0.3850 0.4044 0.3167 0.3182 0.3627 0.4803 0.3960 0.5367 0.4447 0.4093 0.4432 0.3806 0.5036 0.5310 0.3752 0.4538 0.3642 0.4823 0.4293 0.5037 0.3838 0.4742 0.4688 0.4996 0.4400 0.4907 0.4042 0.4841 0.4439 0.3641 0.4607 0.4758 0.4168 0.4407 0.4214 0.4464 0.5327 0.4492 0.4051 0.3805 0.5134 0.4016 0.4775 0.4353 0.5380 0.4319 0.4753 0.4760 0.5423 0.3399 0.4658 0.4953 0.4816 0.4876 0.4217 0.5197 0.4672 0.2801 0.5191 0.5015 0.5467 0.4739 0.4199 0.4699 0.3964 0.4834 0.4326 0.4961 0.3430 0.4343 0.5105 0.5385 0.4567 0.4689 0.4842 0.5515 0.4256 0.5067 0.4621 0.4612 0.3718 0.4598 0.4721 0.4963 0.4212 0.3997 0.5145 0.4650 0.5040 0.4364 0.4601 0.2704 0.4930 0.3782 0.4324 0.4707 0.4520 0.4390 0.4257 0.4799 0.4296 0.5055 0.4631 0.4436 0.4491 0.3983 0.4351 0.4348 0.4476 0.5112 0.5495 0.4406 0.4861 0.5268 0.4348 0.4600 0.4690 0.5551 0.3497 0.5116 0.4488 0.4258 0.3883 0.4468 0.4126 0.4058 0.4188 0.4698 0.5268 0.5069 0.4043 0.4646 0.4322 0.5157 0.3486 0.4508 0.3739 0.4573 0.4899 0.4577 0.4188 0.4563 0.4986 0.4266 0.5229 0.4905 0.4084 0.4831 0.4296 0.4246 0.4070 0.4797 0.4291 0.4928 0.4034 0.3888 0.4585 0.4336 0.3792 0.4289 0.4731 0.4814 0.3715 0.4348 0.4022 0.4467 0.5776 0.4476 0.4397 0.4664 0.4696 0.4106 0.4698 0.4276 0.4823 0.3726 0.4294 0.4748 0.5045 0.3753 0.4421 0.4977 0.5121 0.3934 0.4032 0.5152 0.4565 0.5224 0.5283 0.4526 0.4714 0.4541 0.4341 0.3994 0.5082 0.4793 0.5177 0.5065 0.3457 0.5398 0.5050 0.4361 0.5072 0.5250 0.4513 0.4642 0.4936 0.4793 0.4828 0.4198 0.3521 0.3954 0.4895 0.4609 0.5562 0.3974 0.4568 0.4224 0.3840 0.3864 0.3519 0.4990 0.4705 0.4507 0.4838 0.4450 0.5118 0.4062 0.4945 0.4349 0.4282 0.4405 0.4105 0.4944 0.4404 0.5003 0.4743 0.4381 0.4642 0.3817 0.5194 0.4939 0.4205 0.3940 0.4968 0.3688 0.4317 0.5432 0.4579 0.4673 0.4761 0.4773 0.4487 0.5119 0.5250 0.5529 0.4406 0.4511 0.4157 0.4565 0.4718 0.4409 0.4676 0.5251 0.4791 0.4877 0.4734 0.4297 0.4380 0.4202 0.3265 0.5494 0.5374 0.5038 0.4350 0.4848 0.5249 0.4838 0.4365 0.4367 0.4438 0.4520 0.4558 0.4274 0.4783 0.4140 0.3752 0.4264 0.4830 0.4268 0.4885 0.5247 0.4096 0.3983 0.5331 0.4693 0.4497 0.3684 0.4782 0.4959 0.4483 0.4904 0.4326 0.4708 0.4773 0.4552 0.4465 0.3908 0.4437 0.4095 0.4782 0.4864 0.3634 0.4296 0.4053 0.4716 0.3750 0.4947 0.4619 0.4881 0.3884 0.4600 0.4926 0.4747 0.5060 0.4541 0.4413 0.4450 0.3170 0.3013 0.4091 0.4189 0.5281 0.4262 0.4738 0.4300 0.4815 0.4052 0.4164 0.4793 0.4704 0.4024 0.3519 0.4324 0.4759 0.4621 0.4911 0.4718 0.5184 0.4136 0.4500 0.3677 0.3893 0.3706 0.4979 0.4972 0.4156 0.4028 0.4746 0.3392 0.4610 0.4612 0.4339 0.3823 0.4798 0.3664 0.4289 0.3521 0.4475 0.4132 0.4480 0.4759 0.4052 0.3787 0.4695 0.3875 0.5611 0.4245 0.4643 0.3848 0.5420 0.3997 0.4625 0.5437 0.4959 0.4197 0.3491 0.4159 0.4054 0.3990 0.4854 0.4378 0.4505 0.4492 0.4077 0.3819 0.4053 0.4475 0.3030 0.4254 0.4688 0.5177 0.4255 0.4902 0.5106 0.4556 0.4532 0.3810 0.4383 0.4211 0.3637 0.4731 0.4966 0.4793 0.4449 0.3911 0.4471 0.4483 0.5010 0.4074 0.4628 0.5113 0.4634 0.3847 0.4625 0.4273 0.4298 0.4974 0.4337 0.4298 0.5251 0.5596 0.4531 0.4734 0.3945 0.3376 0.4418 0.5502 0.4763 0.4136 0.4557 0.4273 0.4448 0.4029 0.3372 0.4429 0.4205 0.4256 0.5234 0.4379 0.4521 0.5045 0.3833 0.5063 0.4711 0.5053 0.4240 0.4338 0.4871 0.5482 0.4892 0.4686 0.4146 0.5664 0.5065 0.4048 0.3476 0.4145 0.3967 0.4032 0.5610 0.3853 0.4368 0.3537 0.4067 0.4177 0.4824 0.4959 0.3426 0.4906 0.4623 0.3247 0.4421 0.3863 0.4926 0.4173 0.5508 0.5534 0.3346 0.3948 0.5282 0.4317 0.4721 0.4982 0.4108 0.4748 0.3000 0.4898 0.4030 0.4810 0.4410 0.3978 0.3895 0.5238 0.5250 0.4393 0.3187 0.4275 0.4429 0.5032 0.4203 0.3574 0.4563 0.4668 0.4153 0.5263 0.4952 0.4904 0.4868 0.3206 0.5294 0.4295 0.4157 0.5479 0.4930 0.4377 0.4949 0.4712 0.5022 0.4486 0.4581 0.4927 0.4358 0.4493 0.4980 0.3539 0.3859 0.4320 0.5196 0.4553 0.3500 0.5396 0.4550 0.5196 0.4823 0.2913 0.4315 0.4966 0.5135 0.5184 0.3593 0.5169 0.4230 0.4933 0.4659 0.5053 0.4300 0.4462 0.4275 0.4024 0.3953 0.4631 0.5186 0.4247 0.4157 0.3812 0.4133 0.5506 0.4539 0.4289 0.4503 0.4584 0.5270 0.4628 0.4582 0.4765 0.3778 0.3844 0.4201 0.4927 0.4366 0.4772 0.3856 0.4171 0.4756 0.5239 0.3490 0.4808 0.5034 0.4825 0.4887 0.3751 0.5045 0.4725 0.3914 0.4321 0.4657 0.4853 0.4528 0.4390 0.3947 0.5248 0.3834 0.4848 0.4289 0.5023 0.3178 0.4850 0.3878 0.3934 0.5138 0.4535 0.4275 0.3874 0.4684 0.4051 0.4577 0.4578 0.4245 0.5013 0.4044 0.5191 0.4505 0.4979 0.4808 0.4906 0.5355 0.4741 0.4903 0.4519" HIT_INDICES="168 426 490 552 703 725 1035 1120 1189 1232 1504 1947 1994 2292 2658 2795 2989 3014 3023 3066 3083 3302 3333 3430 3693 3701 3728 3813 3892 3998 4000 4030 4045 4116 4248 4283 4298 4385 4409 4422 4431 4548 4583 4792 4878 5018 5050 5106 5148 5181 5281 5323 5362 5594 5623 5645 5723 5778 5888 5891 5906 5941 6050 6055 6095 6332 6346 6397 6497 6509 6527 6675 6697 6748 6880 6914 6988 7088 7171 8911 9312 9323 9328 9537 9666 10420 10623 10848 10883 11375 11487 11504 11575 11611 11727 11839 11982 12143 12152 12340 12345 12402 12701 12756 12796 13133 13216 13270 13280 13283 13346 13480 13514 13684 13711 13736 13748 13754 13847 14023 14147 14248 14259 14350 14447 14516 14572 14592 14647 14742 14831 14867 14888 15001 15017 15025 15043 15054 15093 15144 15184 15185 15186 15198 15338 15342 15370 15432 15485 15494 15521 15555 15563 15590 15629 15632 15715" ES_PROFILE="0.0269 0.0381 0.0605 0.0822 0.0959 0.1176 0.1177 0.1314 0.1456 0.1613 0.1604 0.1461 0.1569 0.1504 0.1381 0.1399 0.1373 0.1456 0.1547 0.1617 0.1702 0.1650 0.1719 0.1742 0.1650 0.1721 0.1780 0.1799 0.1820 0.1821 0.1888 0.1936 0.1994 0.2015 0.1992 0.2031 0.2082 0.2085 0.2127 0.2176 0.2228 0.2208 0.2238 0.2153 0.2146 0.2099 0.2122 0.2128 0.2142 0.2161 0.2134 0.2144 0.2155 0.2038 0.2050 0.2066 0.2045 0.2038 0.1993 0.2018 0.2033 0.2035 0.1989 0.2007 0.2004 0.1869 0.1877 0.1860 0.1810 0.1815 0.1817 0.1733 0.1729 0.1707 0.1630 0.1616 0.1575 0.1516 0.1466 0.0351 0.0094 0.0088 0.0085 -0.0048 -0.0130 -0.0611 -0.0740 -0.0880 -0.0899 -0.1210 -0.1275 -0.1280 -0.1319 -0.1336 -0.1403 -0.1465 -0.1548 -0.1641 -0.1636 -0.1743 -0.1733 -0.1756 -0.1931 -0.1949 -0.1957 -0.2149 -0.2178 -0.2188 -0.2168 -0.2144 -0.2158 -0.2215 -0.2207 -0.2283 -0.2267 -0.2248 -0.2221 -0.2190 -0.2212 -0.2285 -0.2321 -0.2340 -0.2301 -0.2310 -0.2319 -0.2307 -0.2285 -0.2239 -0.2214 -0.2212 -0.2202 -0.2156 -0.2100 -0.2098 -0.2033 -0.1962 -0.1896 -0.1826 -0.1770 -0.1718 -0.1657 -0.1570 -0.1483 -0.1402 -0.1392 -0.1294 -0.1208 -0.1136 -0.1050 -0.0934 -0.0826 -0.0712 -0.0581 -0.0456 -0.0321 -0.0160 0.0022" RANK_AT_ES="14247.0000" RANK_SCORE_AT_ES="-3.2000"/>
  <DTG RANKED_LIST="CT26_gene_expression.rnk" TEMPLATE="na_as_pre_ranked" GENESET="gene_sets.gmt#REACTOME_BIOLOGICAL_OXIDATIONS" ES="-0.2821" NES="0.0000" NP="0.0000" FDR="1.0000" FWER="0.0000" RND_ES="0.4804 0.4557 0.5157 0.4294 0.5023 0.4704 0.4923 0.4563 0.5081 0.4489 0.4356 0.4026 0.3956 0.4268 0.3334 0.4988 0.5114 0.4396 0.4416 0.4418 0.3867 0.4914 0.3222 0.4865 0.4158 0.4495 0.4049 0.4420 0.3809 0.4448 0.5257 0.4924 0.4758 0.4549 0.5392 0.3890 0.5323 0.5194 0.5493 0.4467 0.4685 0.4655 0.5158 0.4183 0.4315 0.5093 0.4466 0.4339 0.4211 0.4180 0.5218 0.4066 0.4265 0.4448 0.4690 0.4672 0.5078 0.4682 0.4729 0.4701 0.4518 0.4258 0.3568 0.3828 0.4652 0.4582 0.4611 0.4985 0.4684 0.3758 0.3148 0.4219 0.4018 0.3764 0.3350 0.4358 0.4363 0.4827 0.4386 0.4379 0.3904 0.4771 0.4069 0.5558 0.5300 0.4538 0.5063 0.4447 0.4519 0.3386 0.4592 0.3940 0.4753 0.5090 0.4621 0.3822 0.4134 0.4726 0.3810 0.5864 0.5339 0.4486 0.4874 0.3722 0.4228 0.4861 0.3369 0.4577 0.4660 0.3666 0.4799 0.4267 0.3966 0.4793 0.4959 0.2949 0.4037 0.4468 0.2899 0.5014 0.4848 0.5513 0.4721 0.4227 0.4614 0.4070 0.5315 0.4672 0.4946 0.4833 0.4626 0.4862 0.4299 0.5024 0.4330 0.4401 0.4676 0.4957 0.3868 0.4896 0.5626 0.4635 0.4012 0.4707 0.4722 0.4928 0.3223 0.3295 0.3974 0.4631 0.5765 0.4744 0.4342 0.4018 0.5023 0.4751 0.4739 0.4993 0.3912 0.3877 0.5092 0.4794 0.4285 0.4615 0.4539 0.4317 0.4217 0.3861 0.4653 0.4259 0.5045 0.4610 0.4237 0.4508 0.4579 0.3955 0.4474 0.4391 0.4870 0.3862 0.4013 0.4891 0.5167 0.4416 0.4566 0.4401 0.4074 0.5353 0.3702 0.4780 0.4424 0.3826 0.4101 0.3882 0.4330 0.4456 0.4328 0.4654 0.4733 0.5142 0.4036 0.3607 0.5019 0.5594 0.4438 0.4451 0.4664 0.3813 0.4104 0.4649 0.4965 0.3957 0.5323 0.5182 0.4834 0.4847 0.4847 0.3779 0.5287 0.4745 0.5159 0.3556 0.4591 0.4225 0.3463 0.5383 0.3542 0.5053 0.3878 0.5017 0.3866 0.4662 0.4358 0.3891 0.5015 0.5385 0.4600 0.4546 0.4098 0.4041 0.4976 0.4667 0.4826 0.4173 0.4142 0.4067 0.3293 0.3901 0.4689 0.4727 0.4699 0.4598 0.4645 0.3880 0.4958 0.3477 0.5125 0.5082 0.3806 0.5418 0.4397 0.5105 0.5503 0.4349 0.5361 0.4595 0.4588 0.4542 0.4645 0.4863 0.5117 0.4286 0.5147 0.4500 0.3291 0.4601 0.4965 0.3802 0.4691 0.3874 0.5294 0.4470 0.5105 0.4227 0.5440 0.5351 0.4630 0.5535 0.5163 0.5407 0.4572 0.3542 0.4893 0.4839 0.4473 0.4231 0.4495 0.4478 0.3995 0.4565 0.4669 0.5030 0.4766 0.6112 0.4594 0.5298 0.3804 0.4803 0.4831 0.3717 0.4562 0.4642 0.4276 0.4405 0.4947 0.4215 0.4479 0.5100 0.3821 0.5200 0.4342 0.5551 0.4480 0.4459 0.5463 0.4524 0.4152 0.5060 0.4000 0.4647 0.3026 0.4315 0.3629 0.3816 0.5090 0.4175 0.4071 0.5854 0.5107 0.4185 0.4218 0.4365 0.4228 0.4050 0.3901 0.5091 0.5052 0.3850 0.4685 0.4638 0.4790 0.5181 0.5113 0.4132 0.4303 0.5160 0.4958 0.4380 0.5313 0.5221 0.4731 0.4214 0.4121 0.4344 0.4652 0.4664 0.5079 0.5407 0.4708 0.3232 0.4109 0.4106 0.4494 0.4234 0.4203 0.4481 0.4264 0.3962 0.4869 0.4762 0.4836 0.4933 0.5325 0.5547 0.4828 0.4082 0.5195 0.3949 0.3744 0.4507 0.4602 0.4776 0.4485 0.5189 0.3448 0.3597 0.5073 0.3874 0.5119 0.5433 0.5363 0.4070 0.4213 0.3575 0.3828 0.4651 0.4564 0.4191 0.5474 0.4906 0.5141 0.5062 0.4864 0.4963 0.4977 0.3896 0.3785 0.4140 0.4992 0.5528 0.5048 0.4406 0.4503 0.5267 0.5100 0.5442 0.4373 0.4311 0.4478 0.4244 0.4806 0.4280 0.4625 0.4068 0.4308 0.5020 0.3208 0.4193 0.3918 0.4193 0.3897 0.4355 0.4706 0.5722 0.5201 0.4970 0.4177 0.3945 0.4272 0.6021 0.3791 0.3805 0.5024 0.4242 0.3972 0.4247 0.3870 0.4325 0.3815 0.3823 0.4581 0.4947 0.3717 0.4737 0.4173 0.5021 0.4993 0.4166 0.4345 0.5993 0.4368 0.4963 0.5167 0.3965 0.5547 0.5044 0.5138 0.5138 0.5977 0.4590 0.4736 0.5092 0.5088 0.4840 0.4283 0.5356 0.4602 0.4816 0.4435 0.5324 0.4165 0.4684 0.3434 0.4024 0.4891 0.4094 0.3981 0.4729 0.5160 0.4493 0.4746 0.4537 0.4885 0.4611 0.4367 0.4942 0.4090 0.4500 0.5617 0.4900 0.4034 0.4874 0.4843 0.3365 0.4169 0.4094 0.6154 0.5027 0.3756 0.4562 0.4490 0.4642 0.5358 0.3871 0.4739 0.4144 0.4102 0.4853 0.4349 0.5247 0.4397 0.3656 0.4110 0.4793 0.5032 0.5107 0.4692 0.3982 0.5008 0.4408 0.5084 0.5559 0.4869 0.4904 0.5269 0.5187 0.4642 0.5138 0.4669 0.5236 0.4415 0.3783 0.4139 0.4216 0.5832 0.4532 0.5129 0.4062 0.4493 0.4813 0.5439 0.5239 0.4699 0.4333 0.4291 0.5296 0.4299 0.4991 0.4555 0.5175 0.4354 0.3865 0.4675 0.3996 0.5353 0.4530 0.4271 0.5384 0.5266 0.3934 0.3423 0.3582 0.4129 0.4188 0.5389 0.4776 0.5839 0.5043 0.5232 0.3602 0.3795 0.5621 0.4553 0.5095 0.3032 0.4698 0.4236 0.3914 0.5710 0.4900 0.4793 0.5013 0.4539 0.4957 0.4093 0.4567 0.4925 0.4893 0.4396 0.5573 0.4489 0.5036 0.4737 0.4559 0.5287 0.4078 0.3785 0.5207 0.3037 0.4690 0.5267 0.4981 0.4578 0.4661 0.3635 0.5086 0.3719 0.4615 0.5604 0.5756 0.4785 0.5188 0.4823 0.4177 0.4415 0.4062 0.4084 0.4750 0.4733 0.4953 0.4640 0.5453 0.4786 0.4451 0.5103 0.4385 0.4784 0.3206 0.5289 0.5193 0.4068 0.4134 0.4313 0.4662 0.3820 0.4847 0.4416 0.5589 0.3935 0.5405 0.3979 0.4264 0.5174 0.4771 0.3910 0.5417 0.4917 0.3889 0.3635 0.4466 0.3861 0.4115 0.4409 0.4577 0.4611 0.4205 0.4766 0.4304 0.4723 0.4657 0.3617 0.5589 0.4549 0.5394 0.5054 0.4451 0.5839 0.4421 0.4392 0.5365 0.3780 0.4209 0.4378 0.5173 0.3774 0.4829 0.5480 0.4937 0.4364 0.4942 0.4485 0.4486 0.3630 0.5468 0.5476 0.3655 0.5222 0.5688 0.5090 0.4284 0.3988 0.4360 0.4246 0.5264 0.5586 0.3928 0.4484 0.4042 0.4571 0.4821 0.5297 0.4667 0.4916 0.5595 0.4992 0.4357 0.4034 0.3641 0.3554 0.4836 0.5082 0.4828 0.5519 0.4173 0.5095 0.4711 0.4169 0.5196 0.3293 0.3848 0.4806 0.4147 0.5270 0.5292 0.4637 0.5109 0.5140 0.5751 0.4763 0.4878 0.4034 0.5386 0.4252 0.4188 0.4922 0.5032 0.4591 0.3993 0.5710 0.4060 0.3709 0.4035 0.5041 0.5978 0.4258 0.4361 0.4293 0.4375 0.3912 0.4807 0.4873 0.3929 0.4440 0.4559 0.5200 0.5237 0.3981 0.5007 0.2606 0.4358 0.4917 0.4702 0.4767 0.4098 0.4832 0.4429 0.4268 0.4235 0.4336 0.4659 0.4475 0.4878 0.4542 0.5578 0.4525 0.4826 0.4500 0.4514 0.3657 0.3986 0.4555 0.3415 0.5107 0.5272 0.4441 0.4831 0.5150 0.4604 0.3894 0.5158 0.4043 0.3933 0.3933 0.4345 0.4746 0.5287 0.3868 0.4773 0.5345 0.5972 0.4158 0.4254 0.4419 0.4525 0.4376 0.5119 0.5371 0.3649 0.5006 0.4777 0.3845 0.4890 0.5407 0.4535 0.3674 0.4063 0.5460 0.4580 0.4798 0.5099 0.5466 0.4382 0.4392 0.3987 0.3630 0.4939 0.3445 0.4844 0.4971 0.5748 0.4172 0.4952 0.5305 0.5220 0.5041 0.4504 0.4565 0.4564 0.5092 0.3860 0.4922 0.4873 0.4023 0.3929 0.3693 0.4596 0.3862 0.4704 0.4676 0.4453 0.4080 0.5153 0.4496 0.4508 0.5521 0.5024 0.5384 0.2314 0.4598 0.3445 0.4102 0.4271 0.3722 0.5602 0.3811 0.4717 0.4416 0.4803 0.5080 0.4757 0.4619 0.4560 0.4561 0.4104 0.4469 0.4897 0.4555 0.4635 0.4875 0.4331 0.3471 0.4651 0.4458 0.3641 0.2838 0.4635 0.4537 0.4772 0.4580 0.5201 0.4119 0.5249 0.3631 0.4841 0.5162 0.4486 0.5641 0.4403 0.3356 0.4688 0.5067 0.4433 0.4274 0.4446 0.4289 0.5471 0.4532 0.4485 0.4686 0.5259 0.4139 0.3998 0.4938 0.4669 0.4735 0.4984 0.4160 0.4275 0.4256 0.4372 0.5009 0.5416 0.4742 0.5303 0.4624 0.5715 0.4077 0.4519 0.4095 0.4500 0.3731 0.4380 0.4811 0.5209 0.4418 0.5079 0.4884 0.4875 0.4512 0.4515 0.4966 0.4897 0.4284 0.4326 0.5053 0.4747 0.4346 0.4167 0.5532 0.3350 0.4683 0.4775 0.3939 0.4181 0.4443 0.4979 0.4344 0.4514 0.5279 0.4275 0.4861 0.3888 0.4559 0.5143 0.4369 0.4526 0.3820 0.3258 0.4955 0.4369 0.4377 0.5178 0.5339 0.4076 0.5072 0.4307 0.5127 0.5418 0.4967 0.5141" HIT_INDICES="76 390 421 698 1336 1619 1732 1799 1891 1995 2200 2779 3109 3216 3855 3857 4141 4314 4491 4971 5188 5654 5674 6110 6162 6343 6379 6800 7302 7339 7372 7539 7722 7774 7820 7831 7872 7898 7946 7975 8019 8023 8034 8197 8198 8199 8200 8201 8298 8869 8870 9027 9065 9073 9078 9094 9203 9242 9267 9329 9339 9416 9678 10168 10178 10196 10236 10464 10894 11138 11388 11411 11493 11524 11701 11719 11729 12030 12706 12899 12975 13050 13114 13397 13415 13496 13578 13595 13650 13764 14006 14105 14131 14137 14140 14145 14300 14493 14539 14612 14700 14718 14729 14772 14938 14991 15066 15247 15383 15398 15410 15411 15438 15445 15546 15697 15712" ES_PROFILE="0.0740 0.1035 0.1499 0.1727 0.1625 0.1721 0.1913 0.2127 0.2318 0.2491 0.2582 0.2395 0.2347 0.2437 0.2155 0.2277 0.2207 0.2201 0.2184 0.1954 0.1883 0.1637 0.1677 0.1435 0.1437 0.1349 0.1354 0.1100 0.0782 0.0762 0.0744 0.0637 0.0521 0.0488 0.0459 0.0453 0.0428 0.0412 0.0381 0.0364 0.0336 0.0334 0.0328 0.0224 0.0224 0.0224 0.0224 0.0224 0.0163 -0.0202 -0.0202 -0.0302 -0.0325 -0.0330 -0.0332 -0.0342 -0.0411 -0.0435 -0.0451 -0.0490 -0.0496 -0.0544 -0.0711 -0.1021 -0.1025 -0.1033 -0.1056 -0.1198 -0.1468 -0.1618 -0.1770 -0.1777 -0.1819 -0.1828 -0.1928 -0.1927 -0.1920 -0.2095 -0.2500 -0.2591 -0.2604 -0.2614 -0.2615 -0.2749 -0.2713 -0.2715 -0.2715 -0.2673 -0.2654 -0.2667 -0.2752 -0.2741 -0.2683 -0.2612 -0.2539 -0.2468 -0.2485 -0.2514 -0.2447 -0.2392 -0.2341 -0.2244 -0.2142 -0.2058 -0.2040 -0.1945 -0.1857 -0.1814 -0.1721 -0.1545 -0.1365 -0.1177 -0.0999 -0.0808 -0.0643 -0.0372 0.0024" RANK_AT_ES="14005.0000" RANK_SCORE_AT_ES="-2.8000"/>
  <DTG RANKED_LIST="CT26_gene_expression.rnk" TEMPLATE="na_as_pre_ranked" GENESET="gene_sets.gmt#REACTOME_PEPTIDE_LIGAND_BINDING_RECEPTORS" ES="-0.5126" NES="0.0000" NP="0.0000" FDR="1.0000" FWER="0.0000" RND_ES="0.5169 0.4196 0.4628 0.3698 0.4025 0.3844 0.5347 0.4040 0.4594 0.5194 0.4523 0.5272 0.4758 0.5232 0.5086 0.4443 0.4360 0.4776 0.4194 0.4961 0.4496 0.5094 0.4561 0.4997 0.4414 0.5233 0.4838 0.5347 0.4835 0.4792 0.4552 0.4363 0.4732 0.4714 0.4387 0.4595 0.5053 0.4993 0.4339 0.4672 0.4400 0.4871 0.3968 0.4785 0.4868 0.4639 0.3825 0.5368 0.4552 0.5449 0.4468 0.4809 0.3816 0.3462 0.5240 0.3854 0.3989 0.4508 0.3946 0.4424 0.4241 0.5194 0.4960 0.4920 0.4242 0.4707 0.3284 0.4794 0.4094 0.5531 0.4636 0.4747 0.4511 0.4792 0.3728 0.5089 0.4349 0.3992 0.3834 0.3957 0.4044 0.3786 0.4131 0.4375 0.4516 0.4761 0.4432 0.3975 0.4888 0.4277 0.4793 0.4902 0.3875 0.4091 0.4135 0.4000 0.4655 0.4439 0.2467 0.4170 0.4629 0.3804 0.4707 0.3809 0.5004 0.4776 0.5033 0.4049 0.4825 0.4261 0.4951 0.4187 0.3892 0.4415 0.4442 0.4266 0.4443 0.4752 0.4473 0.4060 0.3546 0.3591 0.4024 0.4701 0.4774 0.4223 0.4215 0.5035 0.4691 0.4755 0.5047 0.4606 0.5245 0.4021 0.3964 0.5141 0.3480 0.5564 0.4120 0.4831 0.4998 0.5420 0.5053 0.4337 0.4382 0.4410 0.4739 0.4644 0.3706 0.4005 0.4676 0.4243 0.4730 0.3576 0.4898 0.3921 0.4580 0.4842 0.4886 0.5154 0.3952 0.4680 0.4537 0.4351 0.4717 0.3750 0.4734 0.4909 0.5000 0.3787 0.4352 0.4799 0.4813 0.4725 0.3975 0.4451 0.4235 0.4938 0.4075 0.4406 0.4488 0.3656 0.4883 0.5142 0.4208 0.5216 0.3814 0.4408 0.4946 0.4419 0.4283 0.4680 0.4717 0.4954 0.3899 0.4864 0.4643 0.4408 0.3922 0.3673 0.4969 0.3687 0.4335 0.5022 0.3642 0.4642 0.4145 0.4035 0.4433 0.4432 0.4695 0.4202 0.4708 0.4174 0.4744 0.4688 0.4987 0.4879 0.4293 0.4903 0.4953 0.4994 0.3895 0.5269 0.4284 0.4246 0.4793 0.4521 0.4493 0.5356 0.4553 0.3931 0.4487 0.4781 0.5569 0.4501 0.4618 0.4476 0.4112 0.3925 0.4193 0.4256 0.4494 0.4733 0.4210 0.4613 0.4618 0.4312 0.3554 0.4574 0.5163 0.4864 0.4184 0.3872 0.5408 0.5102 0.4125 0.4398 0.3818 0.4915 0.5365 0.4499 0.3841 0.4246 0.4504 0.3947 0.5253 0.3850 0.5098 0.4372 0.2994 0.4379 0.4836 0.4283 0.5295 0.5283 0.4381 0.4684 0.4322 0.4581 0.4306 0.4976 0.4042 0.4401 0.3631 0.4473 0.4574 0.3869 0.4392 0.4251 0.5435 0.4488 0.3632 0.3474 0.4713 0.4138 0.3847 0.5456 0.4952 0.4361 0.5223 0.4529 0.4908 0.4466 0.3967 0.4293 0.3972 0.4506 0.4210 0.5100 0.4798 0.3595 0.4788 0.4905 0.4259 0.3646 0.4767 0.4997 0.4398 0.4895 0.4800 0.3652 0.4489 0.5033 0.4241 0.4459 0.4235 0.4958 0.4768 0.4389 0.4853 0.4995 0.4905 0.4648 0.4758 0.4568 0.4083 0.4682 0.4947 0.4460 0.3585 0.4627 0.4516 0.4489 0.5354 0.4772 0.4623 0.3805 0.5398 0.3487 0.3870 0.4485 0.3248 0.4932 0.4275 0.5582 0.3239 0.5170 0.4519 0.4803 0.3833 0.4311 0.4404 0.4919 0.3912 0.3938 0.4857 0.4637 0.4272 0.4199 0.3696 0.4688 0.4290 0.4412 0.5062 0.4111 0.4859 0.4526 0.4504 0.3647 0.4718 0.4969 0.4221 0.4546 0.4520 0.4166 0.4342 0.4299 0.4127 0.3756 0.4951 0.3646 0.4477 0.4906 0.5199 0.4643 0.4524 0.4151 0.4644 0.4865 0.3724 0.4820 0.3937 0.4587 0.4535 0.4706 0.4397 0.3512 0.4592 0.4549 0.5296 0.4801 0.4907 0.4033 0.4245 0.4647 0.3894 0.3204 0.4862 0.4270 0.4786 0.4536 0.4658 0.4614 0.4035 0.4422 0.4451 0.4574 0.4857 0.5430 0.4937 0.3415 0.4931 0.4397 0.4919 0.4816 0.4606 0.4122 0.4309 0.4398 0.4967 0.4371 0.4389 0.5012 0.4240 0.4196 0.4069 0.4646 0.4667 0.5647 0.4434 0.4078 0.4937 0.4100 0.4329 0.4605 0.3955 0.4526 0.4375 0.5079 0.4746 0.5021 0.4262 0.4693 0.3893 0.5090 0.4662 0.4344 0.4755 0.4234 0.5204 0.4938 0.4658 0.4566 0.4881 0.4668 0.3293 0.4296 0.4074 0.4790 0.4520 0.4367 0.5014 0.4383 0.4401 0.4239 0.3078 0.4968 0.4528 0.5377 0.4993 0.5323 0.4560 0.4470 0.4826 0.4949 0.4910 0.4047 0.4725 0.5212 0.4380 0.4054 0.3997 0.4497 0.5390 0.4766 0.4501 0.4458 0.4479 0.3590 0.4170 0.4919 0.4565 0.4458 0.4071 0.3197 0.4314 0.4304 0.4535 0.4746 0.4745 0.4669 0.4950 0.5090 0.4552 0.4027 0.3896 0.4617 0.4310 0.4710 0.4895 0.4211 0.4894 0.5382 0.4446 0.4887 0.4757 0.4514 0.5531 0.3820 0.4162 0.4562 0.5250 0.3767 0.4629 0.4782 0.4628 0.3804 0.4331 0.4701 0.4755 0.4632 0.4735 0.4502 0.3971 0.4431 0.4589 0.4831 0.4432 0.4600 0.4707 0.4312 0.4562 0.4643 0.4624 0.4768 0.3720 0.4218 0.5279 0.4582 0.4768 0.4643 0.3995 0.4554 0.4857 0.4639 0.4526 0.4780 0.3882 0.4910 0.4795 0.4831 0.3887 0.4113 0.3932 0.4932 0.3735 0.4458 0.3574 0.5040 0.4764 0.3876 0.3655 0.3927 0.4873 0.4153 0.4837 0.3990 0.4912 0.4030 0.3920 0.4855 0.4909 0.3993 0.5005 0.4193 0.4318 0.3545 0.4594 0.4413 0.4589 0.4435 0.4144 0.3081 0.5359 0.4013 0.3933 0.4296 0.4108 0.4583 0.4972 0.4535 0.4808 0.4752 0.4483 0.3500 0.4384 0.3729 0.5273 0.4632 0.4395 0.4114 0.4505 0.4970 0.3785 0.5191 0.4557 0.4892 0.3233 0.4283 0.4988 0.4799 0.3789 0.4763 0.4399 0.5285 0.4909 0.4512 0.4976 0.4991 0.5086 0.5016 0.4567 0.4458 0.3784 0.3891 0.5042 0.4606 0.4300 0.4528 0.4769 0.4411 0.4464 0.4556 0.4373 0.3860 0.4788 0.3958 0.5124 0.4356 0.5360 0.4544 0.4693 0.4314 0.4475 0.4398 0.3953 0.4869 0.4534 0.3901 0.5300 0.3769 0.5016 0.4167 0.4754 0.4083 0.5567 0.4813 0.4750 0.3590 0.4276 0.4195 0.4834 0.4641 0.3794 0.4262 0.4413 0.5048 0.4924 0.4792 0.4915 0.3975 0.4679 0.4210 0.4788 0.4379 0.5121 0.4764 0.3444 0.4559 0.4094 0.5172 0.5064 0.4839 0.4039 0.5313 0.5079 0.4961 0.4934 0.4629 0.4140 0.4587 0.4980 0.5207 0.4738 0.4121 0.4360 0.5104 0.4379 0.5099 0.4275 0.5006 0.4001 0.5446 0.4565 0.4881 0.3868 0.4549 0.4766 0.5054 0.4750 0.4656 0.4102 0.3700 0.3438 0.4665 0.4395 0.4537 0.3461 0.4794 0.4051 0.4471 0.3261 0.4684 0.3822 0.4238 0.3977 0.4672 0.4521 0.4619 0.4813 0.4384 0.5023 0.4451 0.5233 0.4212 0.5172 0.4767 0.4987 0.3992 0.4979 0.4799 0.4727 0.4876 0.4839 0.4287 0.3418 0.4837 0.4671 0.4624 0.4679 0.4487 0.4134 0.4410 0.4068 0.5299 0.5009 0.5288 0.4689 0.4197 0.4857 0.4679 0.3733 0.4351 0.4213 0.4674 0.3739 0.4534 0.4310 0.5111 0.4430 0.3633 0.4964 0.4693 0.3501 0.4752 0.5153 0.5126 0.4587 0.5256 0.4234 0.4192 0.4500 0.4530 0.4272 0.5037 0.4978 0.4323 0.5390 0.4204 0.4758 0.3508 0.4722 0.4556 0.3506 0.4534 0.4483 0.3789 0.4976 0.4381 0.4515 0.3796 0.4758 0.5016 0.4203 0.5195 0.5022 0.4492 0.4633 0.4827 0.4383 0.5194 0.4834 0.4579 0.5280 0.4919 0.4694 0.3992 0.4509 0.4131 0.3980 0.4414 0.4662 0.4717 0.4365 0.4190 0.4926 0.4314 0.4494 0.4808 0.4665 0.3748 0.4452 0.3463 0.4167 0.3173 0.4922 0.4969 0.4719 0.3342 0.3088 0.3827 0.3939 0.5201 0.3919 0.4492 0.5126 0.4810 0.4710 0.4139 0.4535 0.5307 0.4172 0.4934 0.5303 0.4019 0.4889 0.5790 0.5153 0.4641 0.4687 0.5037 0.4563 0.4790 0.4932 0.4879 0.3653 0.4851 0.4913 0.3751 0.4919 0.5130 0.4348 0.4160 0.4532 0.4916 0.4851 0.3806 0.3507 0.4878 0.4361 0.4680 0.4255 0.3711 0.5192 0.4689 0.4278 0.4314 0.4089 0.4980 0.4332 0.4752 0.5257 0.4370 0.4443 0.3860 0.5032 0.4145 0.3658 0.4026 0.4290 0.4471 0.4442 0.4661 0.4400 0.3584 0.4515 0.4416 0.5136 0.4193 0.5291 0.3970 0.4918 0.4700 0.4404 0.4716 0.4828 0.3717 0.4640 0.4690 0.4604 0.4164 0.4389 0.4930 0.5226 0.4889 0.4168 0.5372 0.4850 0.5268 0.4394 0.3945 0.5459 0.3784 0.4796 0.4036 0.5184 0.4788 0.4024 0.3572 0.4580 0.4142 0.3024 0.4015 0.4067 0.5046 0.4770 0.5039 0.4626 0.5003 0.4172 0.4746 0.4236 0.4998 0.4072 0.4357 0.4464 0.3739 0.4651 0.4753 0.4186 0.3481 0.5029 0.3809 0.4648 0.4129 0.3954 0.3636 0.4641 0.3977" HIT_INDICES="697 1978 2440 3480 5788 6193 6388 6492 7089 7140 7274 7319 7433 7491 7534 7558 7564 7579 7758 7821 7825 8028 8130 8284 8289 8485 8488 8804 8934 8986 8999 9086 9145 9150 9182 9300 9367 9385 9388 9495 9554 9605 9606 9630 9655 9686 9707 9718 9747 9838 9946 9974 10045 10084 10099 10156 10190 10268 10357 10361 10377 10385 10389 10423 10438 10457 10461 10533 10552 10601 10628 10656 10672 10681 10837 10878 10880 10894 10919 10930 10975 11021 11056 11100 11114 11120 11139 11142 11181 11204 11305 11308 11432 11443 11525 11619 11624 11651 11662 11739 11777 11811 11965 12054 12069 12108 12138 12155 12176 12211 12271 12279 12321 12399 12483 12696 12772 12831 12888 12978 13046 13073 13098 13128 13135 13156 13212 13227 13347 13555 13586 13633 13654 13672 13706 13708 13786 13805 13834 13845 13884 13930 13939 14153 14193 14228 14254 14374 14433 14809 14844 14856 14924 15099 15193 15197 15216 15252 15309 15456 15599 15605" ES_PROFILE="0.0279 -0.0113 -0.0037 -0.0447 -0.1842 -0.2040 -0.2115 -0.2142 -0.2511 -0.2530 -0.2606 -0.2630 -0.2698 -0.2730 -0.2757 -0.2772 -0.2775 -0.2784 -0.2898 -0.2938 -0.2940 -0.3069 -0.3134 -0.3232 -0.3235 -0.3360 -0.3361 -0.3563 -0.3646 -0.3679 -0.3686 -0.3742 -0.3779 -0.3781 -0.3801 -0.3876 -0.3919 -0.3930 -0.3931 -0.3999 -0.4036 -0.4068 -0.4068 -0.4083 -0.4098 -0.4118 -0.4130 -0.4137 -0.4155 -0.4213 -0.4281 -0.4299 -0.4343 -0.4368 -0.4377 -0.4408 -0.4425 -0.4470 -0.4522 -0.4520 -0.4525 -0.4525 -0.4522 -0.4539 -0.4544 -0.4551 -0.4548 -0.4589 -0.4596 -0.4623 -0.4635 -0.4648 -0.4653 -0.4654 -0.4744 -0.4761 -0.4753 -0.4753 -0.4759 -0.4757 -0.4776 -0.4796 -0.4809 -0.4828 -0.4827 -0.4822 -0.4824 -0.4817 -0.4828 -0.4829 -0.4879 -0.4867 -0.4933 -0.4926 -0.4960 -0.5002 -0.4987 -0.4986 -0.4971 -0.4997 -0.4999 -0.4998 -0.5069 -0.5095 -0.5073 -0.5066 -0.5054 -0.5033 -0.5011 -0.4997 -0.4999 -0.4968 -0.4955 -0.4964 -0.4973 -0.5061 -0.5056 -0.5035 -0.5014 -0.5009 -0.4986 -0.4936 -0.4880 -0.4828 -0.4761 -0.4703 -0.4663 -0.4597 -0.4594 -0.4633 -0.4560 -0.4492 -0.4407 -0.4316 -0.4236 -0.4135 -0.4078 -0.3979 -0.3886 -0.3777 -0.3686 -0.3596 -0.3481 -0.3485 -0.3373 -0.3253 -0.3128 -0.3049 -0.2922 -0.2959 -0.2773 -0.2572 -0.2398 -0.2257 -0.2047 -0.1775 -0.1507 -0.1246 -0.0981 -0.0721 -0.0360 0.0092" RANK_AT_ES="12053.0000" RANK_SCORE_AT_ES="-0.7000"/>
  <DTG RANKED_LIST="CT26_gene_expression.rnk" TEMPLATE="na_as_pre_ranked" GENESET="gene_sets.gmt#REACTOME_CLASS_A1_RHODOPSIN_LIKE_RECEPTORS" ES="-0.5477" NES="0.0000" NP="0.0000" FDR="1.0000" FWER="0.0000" RND_ES="0.4435 0.4212 0.4920 0.4338 0.4466 0.3999 0.4303 0.4533 0.4217 0.4934 0.4178 0.4682 0.3807 0.4180 0.4127 0.4972 0.4594 0.4507 0.4564 0.4531 0.4542 0.4198 0.4375 0.4850 0.3781 0.4017 0.4555 0.4338 0.4654 0.3909 0.4096 0.4623 0.4843 0.4626 0.4751 0.4491 0.4387 0.4458 0.4113 0.4294 0.4823 0.4112 0.3943 0.5352 0.4796 0.4564 0.4318 0.3783 0.4679 0.4183 0.4236 0.4942 0.4961 0.5131 0.4548 0.4906 0.4153 0.3666 0.4266 0.4416 0.4430 0.4916 0.3661 0.4107 0.4735 0.4933 0.4663 0.3727 0.4577 0.4141 0.4025 0.4417 0.4644 0.4226 0.4031 0.4026 0.4522 0.3935 0.4441 0.4656 0.4731 0.4495 0.4141 0.4917 0.4597 0.4262 0.4673 0.4089 0.4317 0.4778 0.5205 0.4360 0.4790 0.4667 0.4506 0.4794 0.4906 0.4302 0.4506 0.4385 0.4847 0.4549 0.4600 0.3164 0.5080 0.3837 0.4351 0.4228 0.4526 0.4320 0.5095 0.4680 0.4446 0.4373 0.4368 0.4331 0.4887 0.4243 0.4231 0.4573 0.4219 0.3998 0.3758 0.4313 0.4667 0.5127 0.4643 0.4668 0.4529 0.4561 0.4710 0.4922 0.4704 0.4035 0.4536 0.4675 0.3918 0.4973 0.4853 0.4471 0.5046 0.4773 0.3931 0.3941 0.4089 0.4049 0.4694 0.4625 0.4544 0.4364 0.4153 0.4448 0.4942 0.5266 0.3619 0.4539 0.3729 0.4225 0.4618 0.4472 0.4356 0.4325 0.4549 0.4616 0.4188 0.3943 0.4763 0.4773 0.4429 0.4741 0.4874 0.4347 0.4419 0.4843 0.4315 0.4581 0.4071 0.4751 0.4837 0.4812 0.3870 0.3757 0.3317 0.4700 0.4041 0.4299 0.3809 0.4264 0.4628 0.4298 0.4374 0.4313 0.4880 0.4047 0.4161 0.5487 0.5122 0.4903 0.4794 0.4337 0.4735 0.4286 0.4509 0.4962 0.3468 0.4683 0.4295 0.4810 0.4095 0.4419 0.5288 0.3911 0.4600 0.4096 0.4391 0.5158 0.4280 0.4414 0.4979 0.4970 0.4452 0.4445 0.4949 0.4522 0.4244 0.4378 0.4293 0.4247 0.4234 0.4531 0.4955 0.4128 0.4539 0.4461 0.4224 0.4089 0.5034 0.4795 0.4607 0.4962 0.4861 0.3937 0.4818 0.5049 0.4413 0.4535 0.4701 0.4906 0.3930 0.4640 0.4531 0.4274 0.4645 0.4380 0.4420 0.4588 0.4598 0.4165 0.4831 0.4525 0.3909 0.3949 0.4708 0.4258 0.3483 0.4304 0.4976 0.4944 0.4855 0.4663 0.5105 0.4201 0.4155 0.4620 0.4630 0.3741 0.4440 0.4069 0.4833 0.4232 0.4142 0.4039 0.4363 0.4305 0.4546 0.4265 0.4519 0.4904 0.4205 0.5080 0.4412 0.4530 0.3931 0.4115 0.4038 0.4416 0.4323 0.4663 0.3910 0.4242 0.4748 0.4946 0.4817 0.4643 0.4843 0.3941 0.4868 0.4643 0.4646 0.4761 0.4430 0.4167 0.4283 0.4715 0.4426 0.4608 0.4567 0.4453 0.4662 0.3822 0.4247 0.4614 0.5002 0.4313 0.4467 0.4950 0.4545 0.4596 0.3903 0.4013 0.4687 0.4521 0.4050 0.4491 0.3774 0.4578 0.4350 0.4663 0.4318 0.5158 0.4590 0.4797 0.4653 0.4339 0.4269 0.4581 0.4274 0.4248 0.4556 0.3698 0.4276 0.4414 0.3857 0.4860 0.3821 0.4617 0.4844 0.3810 0.5010 0.4687 0.4723 0.5137 0.4878 0.4471 0.5101 0.4173 0.4572 0.4843 0.4467 0.4698 0.4040 0.4481 0.5297 0.4136 0.4220 0.4048 0.4200 0.5112 0.3942 0.4421 0.4982 0.4154 0.5128 0.4139 0.4386 0.4087 0.4535 0.4837 0.4135 0.4963 0.3621 0.4270 0.4369 0.3982 0.4457 0.4731 0.4073 0.4713 0.4738 0.4133 0.3970 0.3387 0.4217 0.4060 0.4830 0.4057 0.4555 0.4400 0.5007 0.4096 0.4329 0.4527 0.4337 0.4523 0.4060 0.4340 0.4859 0.4240 0.5251 0.4310 0.4849 0.4490 0.4452 0.4513 0.4288 0.4559 0.5202 0.4999 0.4328 0.4344 0.4169 0.4561 0.4536 0.4303 0.4761 0.4211 0.4666 0.3886 0.4499 0.5263 0.4212 0.4257 0.4489 0.5819 0.4255 0.5323 0.5099 0.5210 0.4141 0.4724 0.4368 0.4412 0.4514 0.5161 0.4959 0.4438 0.4837 0.3506 0.4949 0.4136 0.4142 0.5132 0.3978 0.4288 0.3961 0.4528 0.4447 0.4172 0.4516 0.4559 0.4447 0.4579 0.4632 0.3828 0.4152 0.5070 0.4657 0.3705 0.4138 0.4438 0.4588 0.4293 0.4237 0.4413 0.3815 0.4422 0.4300 0.4574 0.4418 0.4412 0.3501 0.4400 0.4614 0.4260 0.4668 0.4383 0.4514 0.4257 0.4448 0.4652 0.4285 0.4774 0.4204 0.4543 0.4398 0.3869 0.4856 0.4017 0.4681 0.4405 0.4446 0.4220 0.4711 0.4960 0.5037 0.4825 0.4728 0.4546 0.4572 0.4247 0.4102 0.4927 0.4857 0.4405 0.4212 0.4448 0.5126 0.4218 0.5002 0.4537 0.4946 0.4980 0.4743 0.4631 0.4446 0.4758 0.3731 0.3812 0.3990 0.4872 0.5027 0.4461 0.4538 0.4466 0.4562 0.4392 0.4598 0.4657 0.4258 0.4650 0.4890 0.4352 0.4196 0.4316 0.3910 0.4198 0.4825 0.4766 0.4982 0.3703 0.4148 0.4800 0.4884 0.5088 0.4664 0.4476 0.4331 0.4037 0.4354 0.4337 0.4680 0.3911 0.4899 0.5092 0.4860 0.3872 0.5108 0.4432 0.4767 0.4504 0.4191 0.5365 0.4777 0.4425 0.4797 0.4815 0.4866 0.4033 0.3851 0.4231 0.4645 0.4139 0.4512 0.4643 0.4655 0.4286 0.3623 0.4095 0.4163 0.4552 0.4532 0.4803 0.4294 0.4133 0.4615 0.4243 0.4120 0.4433 0.4881 0.4505 0.4140 0.4733 0.5101 0.4235 0.4668 0.4853 0.4696 0.4922 0.4456 0.3974 0.4405 0.5166 0.3739 0.5078 0.4377 0.4149 0.4356 0.4634 0.4036 0.4102 0.4342 0.4234 0.4005 0.4201 0.4169 0.4300 0.4564 0.4276 0.4616 0.5185 0.4122 0.4268 0.4533 0.4400 0.4143 0.3676 0.4259 0.4941 0.4648 0.4971 0.4483 0.4729 0.4810 0.4416 0.4377 0.5197 0.4233 0.4853 0.4622 0.4597 0.4877 0.5179 0.4178 0.4339 0.4114 0.5337 0.3345 0.5177 0.4366 0.4143 0.5045 0.4469 0.4295 0.4164 0.4555 0.4267 0.4095 0.3988 0.4893 0.4236 0.4735 0.4349 0.4399 0.4614 0.4892 0.4640 0.4864 0.4317 0.4208 0.4430 0.4572 0.4407 0.4616 0.4140 0.4118 0.4700 0.4870 0.4579 0.4579 0.4926 0.4387 0.4398 0.4713 0.4280 0.3569 0.4963 0.4316 0.4092 0.4274 0.4561 0.4118 0.4708 0.4610 0.4127 0.4303 0.5022 0.4849 0.4048 0.4601 0.4843 0.5012 0.4829 0.4548 0.4259 0.4342 0.4272 0.4096 0.4974 0.4325 0.4719 0.4895 0.4573 0.4531 0.3810 0.4631 0.4007 0.4805 0.4389 0.4160 0.3833 0.4551 0.4047 0.4968 0.4151 0.4237 0.4508 0.4391 0.4769 0.4471 0.4823 0.3244 0.4228 0.4651 0.4079 0.4125 0.4411 0.3965 0.4319 0.4174 0.4493 0.4596 0.4684 0.4310 0.4965 0.4455 0.4600 0.4593 0.4256 0.4528 0.4407 0.3783 0.5004 0.4550 0.4425 0.4740 0.4888 0.4141 0.4518 0.4744 0.4674 0.4798 0.4022 0.4632 0.4983 0.4723 0.4848 0.4009 0.4076 0.3997 0.3992 0.4447 0.4886 0.4087 0.4530 0.4242 0.4682 0.4789 0.4477 0.3937 0.4300 0.4270 0.4527 0.4565 0.4299 0.4636 0.4709 0.4726 0.4440 0.4040 0.4654 0.4560 0.5284 0.4048 0.4108 0.4058 0.4293 0.4798 0.4291 0.4688 0.4366 0.4430 0.4535 0.4330 0.4819 0.4703 0.3752 0.4928 0.4495 0.4376 0.4822 0.4388 0.4859 0.4952 0.4496 0.4263 0.4944 0.3884 0.4716 0.5020 0.5074 0.4752 0.4309 0.4741 0.4218 0.4026 0.4513 0.4512 0.3900 0.4955 0.3894 0.4702 0.4005 0.4449 0.4774 0.4584 0.4152 0.4465 0.4062 0.4564 0.4624 0.4383 0.4322 0.5125 0.4270 0.4396 0.4634 0.4578 0.4554 0.4626 0.5050 0.3912 0.3629 0.4602 0.4081 0.4461 0.4335 0.4221 0.4772 0.4239 0.4598 0.5094 0.4784 0.4446 0.4281 0.4687 0.3814 0.4578 0.4511 0.4913 0.4537 0.4281 0.3204 0.4389 0.4611 0.4102 0.4072 0.3672 0.4819 0.4232 0.4243 0.4441 0.4268 0.4500 0.4249 0.4511 0.4098 0.4542 0.4447 0.4748 0.4531 0.4238 0.4277 0.4184 0.3952 0.5167 0.4635 0.3612 0.4141 0.3919 0.4614 0.4860 0.4487 0.4601 0.5028 0.4691 0.3854 0.4524 0.4325 0.4645 0.3765 0.4467 0.4567 0.5289 0.4353 0.3940 0.4376 0.4586 0.5053 0.4873 0.4316 0.4902 0.3844 0.5242 0.3981 0.4309 0.4823 0.4472 0.4096 0.4969 0.4361 0.4673 0.4765 0.5136 0.4741 0.4693 0.4439 0.4335 0.4464 0.4520 0.4734 0.4858 0.3506 0.4436 0.4137 0.4462 0.4393 0.4055 0.5282 0.4039 0.4406 0.3833 0.4589 0.5009 0.4647 0.4790 0.4324 0.4442 0.5038 0.4617 0.4818 0.4485 0.4948 0.4320 0.4387 0.4842 0.4349 0.4583 0.3987 0.4705 0.4275 0.4018 0.4837 0.5029 0.4161 0.3773 0.4890 0.4885 0.4015 0.4249 0.5132" HIT_INDICES="697 1978 2440 3480 5788 6126 6193 6388 6492 6826 7044 7089 7140 7245 7274 7319 7411 7433 7481 7491 7534 7558 7564 7579 7624 7758 7821 7825 7848 7881 8028 8130 8158 8159 8229 8272 8273 8284 8289 8305 8333 8334 8469 8485 8488 8753 8754 8804 8872 8873 8875 8876 8877 8934 8986 8989 8993 8999 9014 9015 9086 9145 9150 9182 9273 9300 9347 9366 9367 9385 9388 9397 9452 9495 9554 9573 9605 9606 9630 9637 9655 9658 9686 9707 9718 9732 9747 9788 9834 9838 9946 9974 10011 10026 10045 10084 10099 10156 10190 10268 10322 10328 10339 10357 10361 10377 10385 10389 10423 10438 10457 10461 10490 10497 10507 10527 10533 10552 10601 10628 10656 10672 10681 10688 10809 10815 10837 10878 10880 10894 10919 10930 10975 11021 11056 11074 11081 11086 11100 11107 11114 11120 11139 11142 11167 11181 11204 11305 11308 11432 11443 11468 11483 11489 11525 11619 11624 11651 11661 11662 11682 11739 11764 11777 11811 11843 11943 11965 12054 12069 12108 12138 12155 12176 12211 12216 12243 12252 12254 12271 12279 12321 12396 12399 12483 12538 12549 12582 12696 12713 12772 12831 12880 12888 12903 12912 12978 12986 12993 13015 13016 13031 13046 13073 13098 13128 13135 13156 13212 13227 13347 13500 13555 13586 13633 13644 13654 13672 13676 13706 13708 13786 13803 13805 13814 13834 13845 13884 13930 13939 14153 14193 14216 14228 14254 14374 14433 14532 14670 14706 14754 14809 14827 14833 14844 14856 14924 15099 15193 15197 15216 15252 15309 15335 15456 15599 15605" ES_PROFILE="0.0092 -0.0413 -0.0433 -0.0912 -0.2338 -0.2506 -0.2503 -0.2591 -0.2628 -0.2823 -0.2950 -0.2969 -0.2991 -0.3051 -0.3063 -0.3088 -0.3143 -0.3154 -0.3181 -0.3183 -0.3210 -0.3225 -0.3228 -0.3237 -0.3266 -0.3352 -0.3392 -0.3394 -0.3408 -0.3428 -0.3523 -0.3588 -0.3605 -0.3605 -0.3650 -0.3677 -0.3677 -0.3683 -0.3686 -0.3696 -0.3713 -0.3713 -0.3800 -0.3809 -0.3811 -0.3981 -0.3981 -0.4013 -0.4056 -0.4056 -0.4056 -0.4056 -0.4056 -0.4093 -0.4126 -0.4127 -0.4129 -0.4132 -0.4141 -0.4141 -0.4186 -0.4224 -0.4226 -0.4246 -0.4304 -0.4321 -0.4351 -0.4362 -0.4362 -0.4373 -0.4375 -0.4380 -0.4415 -0.4442 -0.4479 -0.4491 -0.4511 -0.4511 -0.4526 -0.4530 -0.4541 -0.4542 -0.4559 -0.4572 -0.4579 -0.4587 -0.4596 -0.4622 -0.4651 -0.4653 -0.4722 -0.4739 -0.4763 -0.4772 -0.4783 -0.4808 -0.4817 -0.4850 -0.4868 -0.4914 -0.4945 -0.4945 -0.4948 -0.4956 -0.4954 -0.4961 -0.4962 -0.4961 -0.4979 -0.4984 -0.4993 -0.4991 -0.5006 -0.5007 -0.5009 -0.5018 -0.5018 -0.5026 -0.5054 -0.5067 -0.5081 -0.5088 -0.5090 -0.5090 -0.5161 -0.5158 -0.5165 -0.5184 -0.5178 -0.5180 -0.5189 -0.5188 -0.5210 -0.5233 -0.5248 -0.5252 -0.5250 -0.5246 -0.5247 -0.5245 -0.5242 -0.5238 -0.5243 -0.5238 -0.5247 -0.5246 -0.5250 -0.5304 -0.5296 -0.5365 -0.5362 -0.5364 -0.5360 -0.5350 -0.5359 -0.5406 -0.5395 -0.5399 -0.5388 -0.5372 -0.5367 -0.5387 -0.5386 -0.5377 -0.5382 -0.5382 -0.5426 -0.5420 -0.5454 -0.5440 -0.5441 -0.5437 -0.5424 -0.5410 -0.5406 -0.5382 -0.5372 -0.5351 -0.5325 -0.5309 -0.5287 -0.5284 -0.5302 -0.5273 -0.5294 -0.5296 -0.5269 -0.5257 -0.5293 -0.5264 -0.5262 -0.5256 -0.5244 -0.5206 -0.5172 -0.5131 -0.5126 -0.5084 -0.5042 -0.5006 -0.4956 -0.4916 -0.4875 -0.4843 -0.4805 -0.4771 -0.4722 -0.4682 -0.4661 -0.4614 -0.4631 -0.4663 -0.4629 -0.4579 -0.4536 -0.4469 -0.4403 -0.4337 -0.4263 -0.4206 -0.4131 -0.4101 -0.4029 -0.3947 -0.3869 -0.3799 -0.3719 -0.3658 -0.3598 -0.3514 -0.3552 -0.3475 -0.3386 -0.3288 -0.3198 -0.3159 -0.3074 -0.3009 -0.2955 -0.2835 -0.2717 -0.2600 -0.2455 -0.2303 -0.2154 -0.2006 -0.1887 -0.1811 -0.1669 -0.1466 -0.1270 -0.1081 -0.0892 -0.0677 -0.0490 -0.0244 0.0093" RANK_AT_ES="12053.0000" RANK_SCORE_AT_ES="-0.7000"/>
  <DTG RANKED_LIST="CT26_gene_expression.rnk" TEMPLATE="na_as_pre_ranked" GENESET="gene_sets.gmt#REACTOME_G_ALPHA_Q_SIGNALLING_EVENTS" ES="-0.3174" NES="0.0000" NP="0.0000" FDR="1.0000" FWER="0.0000" RND_ES="0.4309 0.4530 0.3713 0.4999 0.4841 0.3854 0.4902 0.4754 0.5277 0.4870 0.5233 0.3723 0.4851 0.4531 0.4704 0.4753 0.4251 0.3727 0.4313 0.4556 0.4580 0.4527 0.3512 0.4242 0.5012 0.4841 0.4365 0.4554 0.4737 0.4466 0.4466 0.4476 0.4531 0.5359 0.4489 0.4961 0.4725 0.5056 0.4188 0.4797 0.3915 0.4221 0.5175 0.4455 0.4655 0.3964 0.4532 0.4765 0.5009 0.4956 0.4718 0.4680 0.3820 0.4556 0.4965 0.4045 0.4876 0.4483 0.3556 0.4337 0.4736 0.3634 0.5048 0.4205 0.4731 0.4490 0.4127 0.4433 0.4612 0.5007 0.4481 0.5011 0.5142 0.4285 0.5194 0.4096 0.4723 0.4118 0.4676 0.4038 0.5044 0.3130 0.5098 0.4151 0.5439 0.3601 0.3294 0.4752 0.4986 0.4718 0.5027 0.4860 0.5276 0.4386 0.4681 0.4855 0.4677 0.4292 0.4675 0.4679 0.4685 0.3867 0.3983 0.4616 0.4547 0.4161 0.4466 0.4054 0.5027 0.4356 0.5143 0.4855 0.4603 0.4624 0.5389 0.3199 0.4860 0.4677 0.4301 0.3939 0.3918 0.5500 0.4440 0.5187 0.4938 0.4382 0.4941 0.5278 0.3353 0.4542 0.4656 0.4142 0.4791 0.4366 0.3935 0.3931 0.4756 0.4848 0.5294 0.3851 0.4606 0.4683 0.4878 0.4497 0.5618 0.4643 0.4455 0.4391 0.4752 0.3504 0.4772 0.4670 0.4412 0.4250 0.4508 0.3802 0.3556 0.4458 0.3883 0.4517 0.4613 0.4235 0.5191 0.3723 0.4717 0.4766 0.5043 0.4435 0.4244 0.3965 0.4493 0.5020 0.4545 0.3357 0.4117 0.4650 0.4770 0.5225 0.4311 0.4950 0.4350 0.5184 0.4302 0.4271 0.4811 0.3723 0.3760 0.4655 0.4752 0.4342 0.4671 0.3996 0.4706 0.4870 0.4820 0.3376 0.4477 0.4449 0.5140 0.4809 0.4070 0.4089 0.3871 0.4970 0.4495 0.4693 0.4658 0.4348 0.4602 0.3794 0.4492 0.5015 0.3714 0.4191 0.4374 0.3848 0.3924 0.4847 0.4763 0.4211 0.3670 0.4433 0.4727 0.4866 0.3670 0.4945 0.4521 0.3556 0.4945 0.4493 0.3621 0.4966 0.4657 0.4515 0.5258 0.4362 0.4667 0.4571 0.3812 0.4405 0.4784 0.4691 0.4637 0.4442 0.4330 0.4508 0.4928 0.4698 0.4025 0.4216 0.3987 0.3870 0.4507 0.4460 0.4775 0.5667 0.5143 0.4153 0.4123 0.5066 0.4610 0.4985 0.4692 0.4871 0.3128 0.4688 0.4751 0.3503 0.3831 0.4556 0.3588 0.3912 0.4429 0.4977 0.4076 0.3554 0.4084 0.4162 0.4445 0.4020 0.5011 0.4476 0.4592 0.4851 0.5141 0.4740 0.4166 0.3920 0.4543 0.5214 0.4125 0.4503 0.4538 0.5612 0.4925 0.4632 0.3915 0.4347 0.4732 0.3516 0.4662 0.4367 0.4494 0.4326 0.4843 0.4846 0.3822 0.4628 0.4349 0.5284 0.4573 0.4588 0.3945 0.4852 0.4604 0.3984 0.4133 0.5127 0.5095 0.4488 0.4937 0.4429 0.4521 0.4962 0.5371 0.4629 0.3760 0.4590 0.4988 0.3922 0.3653 0.4471 0.3518 0.4192 0.5125 0.5041 0.4314 0.4561 0.4786 0.4350 0.4446 0.4369 0.4871 0.4613 0.3890 0.4434 0.4696 0.5187 0.4639 0.4473 0.4747 0.4168 0.4464 0.4826 0.4016 0.5509 0.4894 0.4012 0.4203 0.4877 0.3506 0.3500 0.5291 0.4512 0.4418 0.5278 0.5353 0.4289 0.4967 0.4572 0.4390 0.4152 0.4546 0.4375 0.5124 0.5368 0.4499 0.4668 0.4119 0.4412 0.4223 0.4980 0.4556 0.5059 0.5068 0.3908 0.4811 0.4938 0.4289 0.4358 0.4490 0.4611 0.3829 0.4236 0.4701 0.3841 0.4997 0.4091 0.3644 0.4733 0.4519 0.5128 0.3754 0.4756 0.4085 0.4927 0.4504 0.4637 0.4160 0.4522 0.4239 0.4774 0.4075 0.3061 0.3764 0.4163 0.4873 0.4965 0.4108 0.4545 0.3877 0.3684 0.4716 0.3617 0.4305 0.4162 0.4281 0.4231 0.4162 0.4585 0.5356 0.4559 0.3311 0.4517 0.3283 0.4831 0.5311 0.4518 0.5526 0.3915 0.5366 0.4359 0.4812 0.4007 0.4417 0.4952 0.4766 0.3773 0.5159 0.4607 0.4789 0.4306 0.4699 0.4687 0.4678 0.4626 0.4659 0.3882 0.5028 0.4142 0.3667 0.4129 0.4426 0.5374 0.5459 0.4899 0.4088 0.5120 0.4928 0.4507 0.4232 0.4630 0.3746 0.3851 0.4927 0.5046 0.4064 0.4401 0.4545 0.3793 0.3754 0.4390 0.5127 0.4712 0.4748 0.4274 0.4650 0.4133 0.4352 0.3928 0.4632 0.5160 0.4221 0.5175 0.4354 0.4829 0.5543 0.3843 0.4034 0.4191 0.5008 0.4746 0.4987 0.3714 0.5434 0.5297 0.4254 0.3908 0.4769 0.4920 0.4147 0.4052 0.4328 0.4362 0.4859 0.4437 0.4611 0.4463 0.5596 0.4689 0.4416 0.4801 0.4190 0.4703 0.5002 0.4344 0.3920 0.4043 0.4759 0.3353 0.4655 0.4797 0.4202 0.4461 0.5198 0.4618 0.4514 0.4306 0.4875 0.4037 0.5165 0.4443 0.4739 0.4921 0.4342 0.4034 0.4867 0.4184 0.4026 0.4448 0.4809 0.4734 0.3733 0.4962 0.4056 0.4850 0.4344 0.4138 0.4981 0.5115 0.3507 0.3885 0.5320 0.4659 0.4702 0.4431 0.5258 0.4446 0.4140 0.4221 0.4924 0.4704 0.4145 0.4585 0.4882 0.5021 0.4677 0.4930 0.4074 0.4549 0.3712 0.4297 0.4018 0.4444 0.4388 0.4300 0.4327 0.4400 0.3532 0.4313 0.4329 0.4749 0.4253 0.4483 0.4519 0.2917 0.4614 0.5214 0.3835 0.4507 0.4807 0.4652 0.4763 0.4586 0.4567 0.4588 0.3673 0.4111 0.4329 0.4174 0.4227 0.4982 0.4596 0.4946 0.4540 0.3653 0.5275 0.4341 0.5229 0.4227 0.4692 0.4396 0.3193 0.3374 0.4937 0.4768 0.3790 0.4170 0.4158 0.5008 0.4596 0.4898 0.4401 0.5281 0.4356 0.4757 0.5252 0.4697 0.5263 0.4582 0.4323 0.4133 0.5032 0.4784 0.4435 0.4963 0.4518 0.3798 0.4646 0.4005 0.5198 0.3992 0.4843 0.3976 0.4377 0.4139 0.4524 0.5398 0.4594 0.5065 0.4180 0.4647 0.4232 0.4290 0.4490 0.4918 0.5463 0.5100 0.4231 0.4370 0.4164 0.4240 0.4533 0.4987 0.4595 0.5345 0.4394 0.5416 0.3954 0.5220 0.3514 0.4484 0.5249 0.3714 0.4773 0.4218 0.5540 0.4709 0.3576 0.3984 0.5049 0.4643 0.3969 0.4825 0.4767 0.4510 0.4246 0.4785 0.5073 0.3776 0.3618 0.4296 0.4413 0.4676 0.3963 0.5619 0.4907 0.4870 0.5812 0.3721 0.4251 0.4201 0.3558 0.3907 0.4119 0.4929 0.5734 0.4042 0.5006 0.4599 0.4585 0.3818 0.5489 0.5050 0.5058 0.4936 0.4659 0.4315 0.4924 0.4212 0.5297 0.4586 0.5089 0.5153 0.4825 0.4621 0.4487 0.5736 0.4188 0.4213 0.4966 0.4569 0.4961 0.4627 0.4176 0.4424 0.5166 0.3413 0.4758 0.4887 0.4318 0.4539 0.4457 0.3713 0.4627 0.5388 0.4610 0.4691 0.4803 0.5066 0.3585 0.4947 0.3274 0.4970 0.3850 0.4694 0.4554 0.5379 0.4354 0.3911 0.4163 0.4340 0.3878 0.4463 0.4814 0.4597 0.4284 0.4125 0.4418 0.4919 0.4439 0.3979 0.4120 0.4857 0.4096 0.4039 0.4231 0.3286 0.4785 0.4283 0.4443 0.4886 0.4805 0.3900 0.5197 0.5067 0.4514 0.3620 0.4606 0.4435 0.3978 0.4427 0.4140 0.4324 0.5550 0.5036 0.4346 0.4356 0.4661 0.4290 0.4588 0.3815 0.4459 0.5066 0.4813 0.3096 0.4797 0.4157 0.3612 0.5086 0.4029 0.4511 0.4914 0.4530 0.4699 0.4400 0.4335 0.4863 0.5240 0.5564 0.4215 0.4729 0.4904 0.4222 0.4429 0.4355 0.5047 0.4834 0.4200 0.5194 0.4096 0.4844 0.4711 0.5052 0.4854 0.4005 0.4703 0.4594 0.4903 0.3236 0.4716 0.5051 0.5125 0.4668 0.3546 0.4753 0.4455 0.4823 0.4220 0.5007 0.4739 0.5159 0.4863 0.4437 0.5039 0.4633 0.4044 0.4695 0.5213 0.5030 0.4707 0.4227 0.4802 0.4774 0.3922 0.4436 0.3923 0.4274 0.4975 0.4362 0.4796 0.4989 0.4446 0.3842 0.4092 0.4061 0.4864 0.4351 0.4645 0.4676 0.4672 0.5182 0.3995 0.4054 0.4845 0.4920 0.4992 0.4889 0.4746 0.4943 0.4384 0.4700 0.3588 0.4270 0.4848 0.4007 0.4317 0.4657 0.3905 0.4801 0.5246 0.2684 0.4107 0.3869 0.4378 0.3683 0.4776 0.4666 0.4513 0.4486 0.4135 0.4459 0.4280 0.3730 0.5431 0.4497 0.3574 0.5831 0.5257 0.4704 0.3867 0.4671 0.5144 0.3546 0.3366 0.3971 0.4689 0.4445 0.5060 0.5404 0.4379 0.5040 0.4188 0.4445 0.4932 0.4782 0.3623 0.4199 0.3968 0.5087 0.3604 0.4162 0.4586 0.4454 0.4602 0.4313 0.4761 0.4035 0.3484 0.3524 0.4307 0.3816 0.4790 0.4086 0.4279 0.4742 0.4619 0.4848 0.4709 0.5275 0.4589 0.4225 0.4607 0.4106 0.5229 0.4408 0.4138 0.5260 0.4304 0.4205 0.4028 0.4754 0.4511 0.4363 0.4131 0.4333 0.5292 0.4255 0.4755 0.3528 0.4636 0.4069 0.5289 0.4982 0.3749 0.4448 0.4787 0.3926 0.4322 0.4963" HIT_INDICES="697 2034 2412 2440 3066 3457 3480 3804 3909 3939 4208 4213 4271 4482 4594 4740 5018 5311 5348 5608 5623 5784 6055 6126 6193 6491 6766 7140 7274 7433 7481 7534 7558 7579 7758 7825 8130 8159 8220 8284 8289 8304 8305 8334 8485 8488 8754 8934 8986 8993 9019 9145 9150 9182 9300 9366 9367 9388 9389 9495 9653 9686 9821 9851 9927 9946 9977 10006 10045 10084 10213 10268 10322 10328 10339 10461 10497 10507 10566 10645 10681 10759 10768 10837 10880 11027 11056 11074 11081 11086 11120 11139 11263 11297 11299 11305 11308 11432 11525 11555 11619 11651 11661 11764 11777 11943 11993 12108 12155 12156 12174 12176 12180 12211 12216 12242 12254 12399 12483 12508 12549 12582 12791 12793 12831 12880 12888 12978 12986 13015 13040 13046 13073 13128 13135 13212 13644 13668 13672 13676 13786 13805 13817 13895 13930 14019 14050 14216 14628 14706 14708 14742 14809 14827 14833 14844 14856 15004 15252 15335 15351 15425 15456 15656" ES_PROFILE="0.0123 -0.0404 -0.0350 -0.0075 -0.0240 -0.0289 -0.0101 -0.0131 -0.0027 0.0125 0.0106 0.0256 0.0369 0.0370 0.0427 0.0456 0.0383 0.0286 0.0349 0.0256 0.0320 0.0284 0.0163 0.0170 0.0176 0.0017 -0.0138 -0.0367 -0.0445 -0.0543 -0.0570 -0.0603 -0.0618 -0.0631 -0.0745 -0.0787 -0.0982 -0.1000 -0.1039 -0.1079 -0.1082 -0.1091 -0.1091 -0.1109 -0.1205 -0.1206 -0.1376 -0.1491 -0.1524 -0.1528 -0.1544 -0.1624 -0.1627 -0.1646 -0.1722 -0.1763 -0.1763 -0.1776 -0.1776 -0.1843 -0.1944 -0.1965 -0.2051 -0.2069 -0.2117 -0.2129 -0.2148 -0.2166 -0.2191 -0.2215 -0.2294 -0.2325 -0.2355 -0.2355 -0.2358 -0.2432 -0.2451 -0.2453 -0.2487 -0.2534 -0.2553 -0.2599 -0.2600 -0.2637 -0.2657 -0.2744 -0.2755 -0.2759 -0.2755 -0.2751 -0.2765 -0.2770 -0.2838 -0.2849 -0.2839 -0.2832 -0.2823 -0.2891 -0.2937 -0.2941 -0.2968 -0.2974 -0.2962 -0.3010 -0.3001 -0.3086 -0.3096 -0.3145 -0.3150 -0.3126 -0.3109 -0.3082 -0.3056 -0.3047 -0.3022 -0.3010 -0.2989 -0.3051 -0.3069 -0.3050 -0.3041 -0.3026 -0.3118 -0.3077 -0.3055 -0.3041 -0.3000 -0.3009 -0.2965 -0.2930 -0.2894 -0.2845 -0.2809 -0.2788 -0.2736 -0.2726 -0.2926 -0.2861 -0.2783 -0.2705 -0.2691 -0.2616 -0.2536 -0.2495 -0.2423 -0.2382 -0.2301 -0.2299 -0.2416 -0.2316 -0.2164 -0.2032 -0.1914 -0.1762 -0.1602 -0.1445 -0.1288 -0.1202 -0.1138 -0.0947 -0.0710 -0.0489 -0.0230 0.0060" RANK_AT_ES="12154.0000" RANK_SCORE_AT_ES="-0.7000"/>
  <DTG RANKED_LIST="CT26_gene_expression.rnk" TEMPLATE="na_as_pre_ranked" GENESET="gene_sets.gmt#REACTOME_G_ALPHA_I_SIGNALLING_EVENTS" ES="-0.3371" NES="0.0000" NP="0.0000" FDR="1.0000" FWER="0.0000" RND_ES="0.4861 0.4526 0.4705 0.4902 0.4367 0.4366 0.3949 0.4369 0.5053 0.4859 0.5088 0.4431 0.4818 0.4749 0.4794 0.3957 0.5754 0.5052 0.5718 0.4196 0.5140 0.3792 0.4480 0.5384 0.4448 0.4489 0.4457 0.4485 0.5246 0.3389 0.4438 0.4316 0.5074 0.4911 0.4223 0.4339 0.4656 0.4229 0.4659 0.4169 0.5431 0.3746 0.4870 0.3858 0.4190 0.4996 0.4516 0.4726 0.5075 0.4206 0.5560 0.4813 0.3702 0.5684 0.4467 0.3506 0.4448 0.3933 0.5250 0.4558 0.4381 0.4613 0.4230 0.4286 0.4973 0.3869 0.5305 0.4078 0.4816 0.5130 0.4535 0.4575 0.3953 0.4535 0.4655 0.4417 0.4324 0.4717 0.4892 0.4605 0.4177 0.4011 0.5037 0.4548 0.5031 0.4592 0.4912 0.5093 0.5027 0.3571 0.5162 0.5044 0.3517 0.3775 0.4465 0.4672 0.4377 0.5116 0.4753 0.4223 0.5331 0.4338 0.5432 0.4853 0.4500 0.3730 0.4241 0.4468 0.4341 0.4364 0.4297 0.5069 0.4148 0.5076 0.3971 0.5680 0.4735 0.4392 0.3782 0.3511 0.4324 0.4583 0.4185 0.4002 0.4419 0.4844 0.4921 0.4635 0.4607 0.5078 0.4475 0.4656 0.3293 0.5715 0.4486 0.4522 0.4408 0.4409 0.4775 0.5025 0.4732 0.5111 0.4471 0.5019 0.3937 0.4330 0.4322 0.4823 0.4980 0.4321 0.5020 0.5541 0.4528 0.4518 0.4584 0.4546 0.4746 0.5073 0.4517 0.4721 0.4775 0.3919 0.4905 0.3831 0.4315 0.4269 0.3652 0.4527 0.4520 0.4659 0.5003 0.4066 0.5080 0.5052 0.4799 0.5071 0.4577 0.3400 0.4611 0.4584 0.4537 0.4492 0.4880 0.4492 0.4266 0.3728 0.4863 0.5154 0.4850 0.4672 0.4569 0.4120 0.5020 0.4874 0.4800 0.5356 0.4713 0.4916 0.4495 0.4488 0.4410 0.4546 0.4242 0.4346 0.5650 0.4151 0.4685 0.4551 0.4837 0.4279 0.4745 0.4343 0.4187 0.5283 0.4622 0.4263 0.4344 0.4664 0.4724 0.4632 0.4516 0.5138 0.4350 0.4705 0.5192 0.4908 0.4805 0.4370 0.4876 0.4382 0.4881 0.4878 0.4780 0.4016 0.4560 0.3300 0.3825 0.4388 0.4541 0.4560 0.5219 0.4339 0.3899 0.4438 0.3916 0.5602 0.4566 0.4589 0.4328 0.4883 0.4940 0.4508 0.4704 0.4960 0.4715 0.4365 0.3458 0.4354 0.4208 0.3846 0.5272 0.3466 0.4453 0.4161 0.4281 0.3841 0.4076 0.4200 0.3884 0.3948 0.4380 0.5001 0.4481 0.4522 0.4102 0.4087 0.4517 0.4019 0.4644 0.4364 0.4749 0.4499 0.4175 0.4534 0.4965 0.4514 0.4629 0.4702 0.4167 0.4204 0.4538 0.4961 0.5043 0.4397 0.4250 0.4065 0.4428 0.4673 0.4412 0.5616 0.4229 0.4509 0.4249 0.4270 0.4637 0.4173 0.4888 0.3971 0.4269 0.4580 0.4117 0.4067 0.4061 0.4588 0.5123 0.4011 0.4466 0.4499 0.4219 0.5082 0.5054 0.4550 0.4106 0.4357 0.4525 0.3407 0.4661 0.5031 0.4457 0.5129 0.4995 0.4822 0.3971 0.4259 0.3957 0.4216 0.4692 0.5043 0.3998 0.4537 0.4810 0.4255 0.4624 0.4329 0.4357 0.4534 0.4691 0.4719 0.3855 0.4488 0.3790 0.4850 0.3665 0.4096 0.4355 0.5094 0.4914 0.4576 0.3979 0.4170 0.4783 0.4270 0.4458 0.4324 0.4727 0.5451 0.4884 0.4552 0.4621 0.4757 0.4285 0.3949 0.4771 0.4062 0.4240 0.4255 0.5087 0.4528 0.4573 0.4302 0.4102 0.3274 0.5015 0.4672 0.2900 0.4710 0.4682 0.4517 0.2727 0.4539 0.4660 0.4553 0.4601 0.3816 0.5715 0.3716 0.4120 0.4405 0.4095 0.4917 0.3822 0.4812 0.4268 0.4857 0.5167 0.4504 0.5137 0.4482 0.4386 0.5326 0.4652 0.4802 0.4723 0.3996 0.4948 0.3969 0.4819 0.3317 0.4469 0.5464 0.4647 0.4675 0.4507 0.4844 0.5020 0.5238 0.4399 0.4510 0.4991 0.4857 0.3923 0.3392 0.4585 0.3788 0.4413 0.4913 0.3809 0.4539 0.4633 0.5112 0.4886 0.4973 0.5004 0.5198 0.4048 0.5035 0.4450 0.5092 0.4183 0.5206 0.4560 0.5023 0.4203 0.4454 0.4731 0.4561 0.4429 0.5095 0.5188 0.3685 0.4476 0.4126 0.5087 0.4755 0.4063 0.4741 0.4297 0.4761 0.4473 0.5434 0.4124 0.5331 0.3932 0.4626 0.4692 0.4708 0.4176 0.4705 0.4375 0.5193 0.4841 0.4189 0.4269 0.3833 0.4920 0.5571 0.4358 0.4482 0.3736 0.4399 0.4505 0.5178 0.4250 0.5112 0.4625 0.4017 0.4218 0.5116 0.4953 0.4409 0.5335 0.4156 0.4378 0.4728 0.4459 0.3646 0.3997 0.4628 0.4841 0.4263 0.4281 0.3533 0.4541 0.4836 0.5309 0.3451 0.4960 0.4057 0.5210 0.5045 0.4626 0.4263 0.4386 0.4967 0.4803 0.3964 0.3972 0.5450 0.4584 0.4671 0.4010 0.5096 0.4226 0.4732 0.5007 0.2959 0.4812 0.5055 0.4689 0.3984 0.4955 0.4335 0.4839 0.4166 0.4005 0.4811 0.4832 0.5103 0.4756 0.5505 0.4945 0.4848 0.4190 0.5097 0.4975 0.4068 0.3410 0.4455 0.4527 0.4114 0.4972 0.4895 0.4971 0.4276 0.4030 0.4493 0.4115 0.3825 0.5061 0.5363 0.4329 0.4867 0.3908 0.5128 0.5309 0.4402 0.4166 0.5336 0.4566 0.4776 0.4691 0.4014 0.5369 0.4677 0.5064 0.4795 0.4724 0.4491 0.4025 0.4759 0.3855 0.4026 0.4632 0.4476 0.4768 0.4765 0.4224 0.4629 0.4005 0.5032 0.4616 0.4360 0.4332 0.4654 0.4896 0.4396 0.4516 0.4760 0.4942 0.4248 0.4730 0.4180 0.4143 0.4819 0.4926 0.5504 0.4561 0.4453 0.5036 0.5076 0.4132 0.5187 0.4736 0.4868 0.3850 0.3603 0.4830 0.5436 0.4979 0.4930 0.4419 0.4261 0.4867 0.4343 0.4183 0.4655 0.4378 0.4789 0.4017 0.5028 0.4303 0.4519 0.4821 0.4362 0.4529 0.4654 0.4691 0.4262 0.4774 0.3759 0.3835 0.4771 0.4802 0.4442 0.4592 0.5266 0.4411 0.4813 0.3720 0.3808 0.5216 0.4570 0.4961 0.4816 0.4602 0.5246 0.5210 0.4760 0.5015 0.4547 0.4939 0.4556 0.4890 0.4454 0.4556 0.4462 0.4654 0.5002 0.5340 0.4408 0.4676 0.4672 0.4557 0.3513 0.4865 0.3935 0.4339 0.4767 0.4806 0.4241 0.5638 0.5120 0.3949 0.4506 0.3705 0.5076 0.4967 0.4151 0.5328 0.4409 0.4571 0.3797 0.4555 0.4454 0.4035 0.4455 0.4281 0.5015 0.4153 0.5588 0.5156 0.5380 0.4084 0.4749 0.4465 0.4934 0.4419 0.4646 0.4132 0.5044 0.4112 0.3811 0.4256 0.3533 0.3997 0.4446 0.4552 0.4409 0.4670 0.4208 0.4626 0.4540 0.3491 0.4667 0.4147 0.4869 0.3443 0.4213 0.4983 0.4756 0.4607 0.4025 0.4237 0.4551 0.4239 0.4234 0.4560 0.3959 0.4867 0.4392 0.5282 0.3100 0.4620 0.4765 0.4983 0.5220 0.4242 0.4099 0.3844 0.5580 0.4521 0.4561 0.5108 0.3698 0.3472 0.4193 0.4484 0.5322 0.4061 0.5190 0.4124 0.4198 0.5214 0.4520 0.4833 0.4229 0.4729 0.5114 0.4614 0.4322 0.4801 0.4917 0.4973 0.4609 0.4162 0.4620 0.4375 0.4432 0.3880 0.5354 0.4575 0.4794 0.4701 0.4878 0.4347 0.4861 0.4470 0.5238 0.5150 0.4051 0.5001 0.3720 0.3679 0.4550 0.3603 0.4190 0.3604 0.4400 0.4717 0.4273 0.4402 0.3901 0.4092 0.4399 0.4726 0.4111 0.3591 0.4489 0.4496 0.5077 0.4155 0.4074 0.4252 0.5351 0.4547 0.4322 0.4954 0.4782 0.4786 0.4198 0.5200 0.3944 0.5148 0.4557 0.4038 0.3751 0.5481 0.4050 0.4127 0.4694 0.4313 0.4401 0.4770 0.4429 0.4566 0.4468 0.3368 0.4020 0.4512 0.4761 0.3216 0.4535 0.4188 0.5085 0.5189 0.4238 0.4238 0.3929 0.5090 0.4598 0.4845 0.3359 0.4777 0.4617 0.4907 0.4541 0.4841 0.4754 0.4147 0.4892 0.4529 0.4578 0.4279 0.4557 0.3953 0.4351 0.3997 0.4222 0.4274 0.5006 0.3387 0.4846 0.5245 0.3483 0.3960 0.4679 0.5256 0.5131 0.4286 0.4309 0.5142 0.5286 0.5026 0.3935 0.4309 0.4233 0.4578 0.4787 0.4093 0.4000 0.4382 0.4248 0.3988 0.4567 0.3655 0.5236 0.4756 0.3958 0.5190 0.4256 0.4015 0.5063 0.5089 0.5234 0.3936 0.4136 0.5304 0.4308 0.4000 0.4925 0.4128 0.4598 0.4481 0.4095 0.4422 0.4495 0.4201 0.3535 0.4790 0.3121 0.4031 0.4195 0.4465 0.4795 0.4515 0.4378 0.4793 0.4580 0.5110 0.5068 0.4954 0.4619 0.4580 0.4682 0.4259 0.4135 0.4973 0.4631 0.3325 0.3602 0.5110 0.4824 0.5399 0.4802 0.5041 0.5204 0.4109 0.4599 0.4024 0.4288 0.4177 0.3466 0.5191 0.4291 0.4835 0.3080 0.5433 0.4246 0.5095 0.4387 0.4817 0.4621 0.4349 0.4513 0.4977 0.4202 0.4496 0.4619 0.4965 0.5074 0.4387 0.3330 0.4890 0.4829 0.5340 0.4220 0.4531 0.4270 0.5052 0.4812 0.4468 0.4003 0.4075 0.4583 0.5074 0.4627 0.5156 0.4291 0.4068 0.4192" HIT_INDICES="697 884 1978 2034 2412 3457 3480 3909 4271 4387 4585 5311 5348 5535 5595 5626 5784 5788 6388 6492 6826 6950 7044 7089 7245 7319 7624 7848 8304 8333 8469 8485 8753 8986 8989 8999 9015 9273 9284 9347 9385 9495 9573 9605 9606 9623 9653 9655 9658 9707 9718 9732 9788 9821 9834 9838 9851 9872 9974 10011 10026 10099 10156 10190 10357 10385 10389 10423 10457 10533 10552 10566 10570 10575 10628 10645 10656 10688 10735 10815 10822 10858 10878 10894 10919 10930 10975 11100 11107 11142 11167 11181 11204 11299 11443 11468 11489 11555 11597 11607 11619 11624 11662 11682 11703 11739 11965 11993 12054 12108 12138 12163 12174 12252 12271 12321 12483 12538 12696 12733 12772 12793 12802 12843 12880 12903 12965 13016 13031 13046 13073 13098 13156 13227 13347 13555 13615 13633 13683 13706 13708 13805 13814 13845 13884 14019 14193 14228 14254 14374 14433 14754 14809 14830 14844 14924 15099 15193 15216 15309 15313 15599 15605" ES_PROFILE="0.0162 0.0597 0.0256 0.0574 0.0648 0.0194 0.0396 0.0303 0.0232 0.0310 0.0321 -0.0047 0.0023 -0.0015 0.0029 0.0088 0.0058 0.0127 -0.0217 -0.0249 -0.0441 -0.0505 -0.0550 -0.0567 -0.0659 -0.0702 -0.0897 -0.1040 -0.1332 -0.1350 -0.1436 -0.1446 -0.1617 -0.1766 -0.1767 -0.1773 -0.1783 -0.1948 -0.1954 -0.1994 -0.2018 -0.2088 -0.2137 -0.2157 -0.2157 -0.2167 -0.2186 -0.2186 -0.2188 -0.2218 -0.2225 -0.2233 -0.2269 -0.2289 -0.2297 -0.2299 -0.2306 -0.2319 -0.2384 -0.2407 -0.2416 -0.2462 -0.2494 -0.2512 -0.2615 -0.2628 -0.2627 -0.2644 -0.2661 -0.2706 -0.2714 -0.2718 -0.2717 -0.2715 -0.2745 -0.2752 -0.2754 -0.2770 -0.2796 -0.2839 -0.2836 -0.2851 -0.2856 -0.2858 -0.2866 -0.2865 -0.2886 -0.2958 -0.2954 -0.2968 -0.2976 -0.2974 -0.2977 -0.3026 -0.3106 -0.3107 -0.3105 -0.3132 -0.3143 -0.3134 -0.3126 -0.3114 -0.3119 -0.3113 -0.3107 -0.3111 -0.3233 -0.3228 -0.3240 -0.3248 -0.3241 -0.3230 -0.3207 -0.3227 -0.3208 -0.3206 -0.3272 -0.3270 -0.3330 -0.3308 -0.3288 -0.3256 -0.3217 -0.3194 -0.3169 -0.3135 -0.3122 -0.3098 -0.3051 -0.3005 -0.2965 -0.2921 -0.2898 -0.2880 -0.2890 -0.2944 -0.2900 -0.2830 -0.2775 -0.2704 -0.2619 -0.2588 -0.2500 -0.2423 -0.2350 -0.2332 -0.2328 -0.2231 -0.2128 -0.2074 -0.1974 -0.2012 -0.1875 -0.1714 -0.1547 -0.1416 -0.1315 -0.1148 -0.0928 -0.0735 -0.0484 -0.0287 0.0092" RANK_AT_ES="12695.0000" RANK_SCORE_AT_ES="-1.1000"/>
  <DTG RANKED_LIST="CT26_gene_expression.rnk" TEMPLATE="na_as_pre_ranked" GENESET="gene_sets.gmt#REACTOME_G_ALPHA_S_SIGNALLING_EVENTS" ES="-0.4091" NES="0.0000" NP="0.0000" FDR="1.0000" FWER="0.0000" RND_ES="0.4749 0.3845 0.5137 0.3974 0.4667 0.5459 0.5316 0.5258 0.4287 0.3483 0.4355 0.3275 0.4490 0.4206 0.3762 0.4662 0.2970 0.5004 0.5697 0.3799 0.5121 0.4053 0.4449 0.5512 0.4953 0.4338 0.4272 0.5050 0.4898 0.3875 0.5603 0.4323 0.4763 0.4879 0.4316 0.4827 0.5054 0.4574 0.5302 0.4517 0.3950 0.5011 0.4642 0.4691 0.5391 0.4260 0.4151 0.4705 0.5172 0.5680 0.5055 0.3945 0.4448 0.4620 0.4779 0.4811 0.5107 0.4732 0.5799 0.4858 0.4302 0.4340 0.4208 0.4327 0.5065 0.4358 0.4806 0.4169 0.4221 0.4465 0.4387 0.4425 0.5383 0.4782 0.5537 0.4002 0.4191 0.4867 0.3920 0.3256 0.4809 0.4363 0.4376 0.4546 0.4424 0.4546 0.4193 0.5231 0.5526 0.4057 0.3870 0.4611 0.4245 0.4982 0.4356 0.4934 0.5631 0.4001 0.4610 0.4504 0.4579 0.4259 0.5306 0.4377 0.5094 0.3752 0.5203 0.4400 0.5090 0.5588 0.5022 0.4531 0.4788 0.5410 0.4573 0.4623 0.4213 0.4667 0.4746 0.5157 0.4232 0.4330 0.4650 0.4399 0.4631 0.5038 0.3461 0.4563 0.5207 0.4316 0.5327 0.4045 0.4579 0.4730 0.4673 0.4587 0.4392 0.4762 0.3858 0.3448 0.5235 0.4769 0.4141 0.4249 0.4315 0.4701 0.4115 0.4128 0.4839 0.5338 0.4620 0.4485 0.5081 0.3359 0.3086 0.5315 0.5124 0.4122 0.4675 0.3746 0.4349 0.5260 0.5043 0.4023 0.5020 0.5486 0.5787 0.4290 0.3321 0.4846 0.4060 0.5097 0.3765 0.3899 0.4918 0.4826 0.4496 0.3967 0.4281 0.4961 0.4433 0.4899 0.4512 0.4685 0.4174 0.5700 0.4662 0.4619 0.5060 0.4549 0.3987 0.5514 0.5199 0.4570 0.5588 0.5527 0.4601 0.4955 0.4036 0.5154 0.4878 0.4955 0.4286 0.4249 0.3951 0.5184 0.4712 0.4643 0.4498 0.4874 0.4639 0.4721 0.4759 0.4360 0.5210 0.3764 0.4577 0.4631 0.5150 0.4960 0.4457 0.4056 0.3024 0.4528 0.5396 0.4637 0.4815 0.3997 0.5815 0.4007 0.4594 0.5235 0.4036 0.4627 0.4457 0.3476 0.4703 0.4452 0.4129 0.4348 0.3810 0.4967 0.5652 0.4502 0.4186 0.3900 0.4389 0.5615 0.5264 0.5072 0.4011 0.4336 0.4785 0.4685 0.4710 0.3794 0.5859 0.4925 0.4186 0.4763 0.4226 0.5279 0.4601 0.4792 0.4688 0.4741 0.4794 0.4616 0.4822 0.6232 0.3509 0.4427 0.4755 0.4724 0.4953 0.3375 0.4788 0.4300 0.4565 0.4695 0.4222 0.4172 0.3526 0.3954 0.4439 0.3585 0.4901 0.4893 0.3905 0.4611 0.4346 0.5446 0.4376 0.4227 0.3173 0.3633 0.4221 0.5007 0.4422 0.2174 0.4549 0.4151 0.5265 0.3922 0.4825 0.5032 0.4163 0.4838 0.4453 0.4998 0.3928 0.5180 0.4719 0.3890 0.4744 0.4491 0.4581 0.3849 0.5122 0.4988 0.3660 0.4060 0.5152 0.3903 0.4569 0.4601 0.4297 0.4365 0.4443 0.5118 0.4385 0.5416 0.4298 0.4780 0.5255 0.5438 0.4637 0.3402 0.4700 0.4422 0.4846 0.4885 0.4307 0.4337 0.5086 0.5429 0.5246 0.4253 0.5297 0.4867 0.3923 0.5389 0.5186 0.4710 0.4301 0.5094 0.5130 0.5295 0.4579 0.4454 0.5149 0.4647 0.5014 0.5182 0.4698 0.4757 0.4160 0.4867 0.5508 0.4000 0.4826 0.4213 0.5286 0.4345 0.4091 0.4970 0.3343 0.4993 0.4644 0.4776 0.4972 0.5495 0.4283 0.5147 0.4335 0.4666 0.5332 0.5679 0.4464 0.5338 0.4742 0.4810 0.3620 0.4785 0.4590 0.4770 0.4831 0.4690 0.4758 0.4698 0.4835 0.4346 0.5547 0.3729 0.4191 0.3852 0.3851 0.4065 0.4369 0.4878 0.4443 0.5190 0.3050 0.3506 0.4383 0.5622 0.4811 0.4086 0.5081 0.4558 0.4991 0.5111 0.4313 0.4547 0.4232 0.4444 0.4081 0.4664 0.3812 0.4766 0.5419 0.4303 0.4298 0.4083 0.5156 0.5009 0.5068 0.5200 0.5311 0.3509 0.4788 0.4201 0.4682 0.4974 0.3339 0.5008 0.5303 0.4956 0.4371 0.5111 0.3290 0.4353 0.5082 0.4263 0.4146 0.4794 0.4007 0.4503 0.4601 0.4166 0.4402 0.5710 0.4621 0.4680 0.4292 0.4460 0.5189 0.4498 0.4826 0.5487 0.4316 0.5323 0.4957 0.3786 0.5112 0.5016 0.3382 0.5341 0.4240 0.4806 0.4775 0.5150 0.5010 0.4980 0.3909 0.4427 0.4173 0.4930 0.4461 0.4668 0.4111 0.5036 0.4628 0.5387 0.5243 0.4313 0.4262 0.3997 0.4749 0.4721 0.3934 0.3447 0.5196 0.4647 0.5550 0.4332 0.4666 0.4413 0.4567 0.4198 0.4526 0.4559 0.5955 0.5564 0.4619 0.3738 0.4895 0.4302 0.4362 0.5120 0.5062 0.4186 0.4018 0.4219 0.4835 0.4460 0.4704 0.4198 0.5155 0.4368 0.4653 0.4757 0.4464 0.3451 0.5092 0.4400 0.5157 0.3618 0.4995 0.4285 0.4500 0.5243 0.4589 0.5428 0.3770 0.5116 0.4660 0.4877 0.4586 0.4769 0.4626 0.4284 0.4480 0.4865 0.4254 0.4503 0.4071 0.5525 0.5368 0.5197 0.5774 0.3956 0.5512 0.5397 0.3685 0.4080 0.4928 0.5177 0.4890 0.5065 0.3948 0.5117 0.3069 0.4328 0.4719 0.4554 0.5145 0.4498 0.3658 0.4544 0.4833 0.3318 0.4321 0.3887 0.4586 0.4900 0.4306 0.4536 0.5108 0.4669 0.4807 0.3773 0.4493 0.4844 0.4101 0.5103 0.3541 0.5247 0.4875 0.3790 0.3901 0.4927 0.5155 0.4953 0.3935 0.4787 0.4635 0.4388 0.4243 0.4998 0.3788 0.4795 0.4568 0.4433 0.4691 0.4757 0.4714 0.4229 0.4592 0.5104 0.4530 0.4631 0.5113 0.2614 0.4368 0.4610 0.4012 0.4641 0.4723 0.5338 0.4796 0.3991 0.5061 0.4724 0.4457 0.4207 0.4669 0.5605 0.3790 0.4342 0.5682 0.4396 0.4939 0.5089 0.4879 0.4916 0.3944 0.4225 0.4666 0.4780 0.5181 0.4603 0.4103 0.4245 0.4222 0.4650 0.4986 0.3381 0.4331 0.4567 0.4193 0.5083 0.5150 0.5558 0.4733 0.4812 0.3776 0.4119 0.4324 0.5384 0.4740 0.4181 0.4281 0.5201 0.3992 0.5431 0.4822 0.4425 0.3947 0.4055 0.5201 0.4724 0.3668 0.5706 0.3912 0.3431 0.4263 0.5005 0.3178 0.4835 0.4572 0.4349 0.4558 0.3433 0.4849 0.4909 0.3074 0.2855 0.4399 0.4237 0.4269 0.4501 0.4142 0.4216 0.4645 0.4017 0.4005 0.4764 0.5611 0.4685 0.4471 0.4251 0.4528 0.4925 0.3574 0.4426 0.4460 0.4856 0.3503 0.3844 0.3954 0.5790 0.4846 0.4382 0.4401 0.4269 0.4872 0.4801 0.3938 0.4611 0.3584 0.4816 0.3995 0.5355 0.4210 0.4291 0.4916 0.4372 0.4190 0.4371 0.4675 0.4318 0.3896 0.4398 0.3863 0.4670 0.3262 0.3697 0.4164 0.5179 0.4153 0.3942 0.3484 0.4890 0.5008 0.4896 0.3902 0.4777 0.4992 0.5025 0.3436 0.4379 0.4083 0.4082 0.3887 0.4259 0.5321 0.5097 0.4620 0.3968 0.4374 0.4758 0.3769 0.4805 0.4244 0.3766 0.4693 0.4112 0.4501 0.4838 0.5056 0.4554 0.4538 0.3641 0.4856 0.4657 0.4458 0.5073 0.4432 0.3481 0.4918 0.4393 0.5170 0.4377 0.5373 0.4687 0.4738 0.4344 0.4857 0.3525 0.5074 0.4577 0.3889 0.5008 0.5564 0.5366 0.3310 0.3891 0.4325 0.4657 0.4658 0.3751 0.3619 0.5316 0.5380 0.4939 0.4313 0.5081 0.5628 0.5448 0.4902 0.4191 0.4553 0.5017 0.4919 0.5293 0.4589 0.4519 0.4611 0.4632 0.3665 0.3639 0.3656 0.4720 0.4293 0.5024 0.4250 0.4966 0.3992 0.5048 0.5249 0.5179 0.4970 0.4696 0.5835 0.5100 0.4960 0.3328 0.4568 0.4649 0.3265 0.4942 0.4261 0.3771 0.5159 0.4248 0.5084 0.4178 0.4614 0.4604 0.3481 0.4863 0.5697 0.4670 0.5182 0.4424 0.5236 0.3229 0.4813 0.5586 0.4451 0.4322 0.4582 0.4674 0.4963 0.4703 0.5179 0.3998 0.3949 0.4473 0.4360 0.4360 0.4719 0.4961 0.4405 0.4581 0.4871 0.5066 0.4644 0.5677 0.4372 0.4447 0.4663 0.4995 0.4776 0.3920 0.3822 0.4418 0.4526 0.4672 0.4307 0.4595 0.4619 0.5287 0.4267 0.4566 0.4511 0.5147 0.4990 0.3924 0.4925 0.5353 0.4888 0.4357 0.4717 0.4776 0.4554 0.5361 0.4158 0.4508 0.6647 0.4130 0.4102 0.4337 0.3982 0.3926 0.4710 0.5157 0.4303 0.4432 0.4304 0.4432 0.4843 0.4856 0.4559 0.3732 0.5402 0.2958 0.4841 0.4903 0.5086 0.4740 0.4678 0.4359 0.4519 0.4826 0.5407 0.5231 0.3982 0.5103 0.4768 0.3507 0.3543 0.3745 0.4010 0.5439 0.4728 0.4747 0.4604 0.4214 0.4220 0.3809 0.4271 0.3591 0.4086 0.4306 0.5584 0.4518 0.5023 0.4530 0.3334 0.3442 0.4305 0.5335 0.4293 0.5191 0.4608 0.3119 0.3954 0.4165 0.2929 0.4326 0.4503 0.4277 0.4484 0.4520 0.2804 0.5047 0.5397 0.4388 0.4405 0.5513 0.3942 0.4811 0.4793 0.4346 0.2612 0.4676 0.4677 0.4740" HIT_INDICES="884 2412 3457 3909 4271 5311 5348 5595 5626 5784 5796 6640 6699 6853 7100 7411 7564 7821 7825 7881 8028 8158 8178 8229 8272 8273 8304 8488 8795 8804 8872 8873 8875 8876 8877 8900 9014 9086 9204 9397 9452 9487 9554 9623 9630 9637 9747 9821 9841 9946 10029 10099 10245 10377 10435 10452 10490 10527 10566 10620 10645 10729 10768 10809 10858 10894 10979 11191 11299 11483 11537 11544 11555 11597 11698 11750 11843 11861 11954 11993 12163 12174 12243 12317 12396 12503 12698 12713 12793 12802 12843 12852 12965 12993 13187 13299 13500 13615 13683 13803 13939 14019 14162 14335 14395 14431 14532 14541 14637 14670 14830 15313 15351 15374 15480 15540" ES_PROFILE="0.0319 -0.0153 -0.0477 -0.0475 -0.0450 -0.0961 -0.0835 -0.0862 -0.0757 -0.0744 -0.0639 -0.1130 -0.1126 -0.1194 -0.1334 -0.1526 -0.1623 -0.1787 -0.1789 -0.1824 -0.1917 -0.2000 -0.2012 -0.2044 -0.2071 -0.2071 -0.2090 -0.2207 -0.2403 -0.2408 -0.2451 -0.2451 -0.2452 -0.2452 -0.2452 -0.2466 -0.2538 -0.2583 -0.2658 -0.2781 -0.2815 -0.2837 -0.2879 -0.2923 -0.2927 -0.2931 -0.3000 -0.3047 -0.3059 -0.3126 -0.3178 -0.3222 -0.3309 -0.3387 -0.3417 -0.3422 -0.3439 -0.3457 -0.3475 -0.3503 -0.3512 -0.3559 -0.3578 -0.3592 -0.3610 -0.3621 -0.3663 -0.3780 -0.3831 -0.3924 -0.3934 -0.3914 -0.3897 -0.3899 -0.3934 -0.3937 -0.3960 -0.3935 -0.3958 -0.3947 -0.4014 -0.3972 -0.3968 -0.3962 -0.3958 -0.3967 -0.4025 -0.3963 -0.3943 -0.3876 -0.3825 -0.3753 -0.3741 -0.3676 -0.3698 -0.3662 -0.3672 -0.3614 -0.3520 -0.3448 -0.3374 -0.3258 -0.3171 -0.3079 -0.2904 -0.2706 -0.2539 -0.2313 -0.2124 -0.1889 -0.1712 -0.1617 -0.1219 -0.0800 -0.0375 0.0134" RANK_AT_ES="12697.0000" RANK_SCORE_AT_ES="-1.1000"/>
  <DTG RANKED_LIST="CT26_gene_expression.rnk" TEMPLATE="na_as_pre_ranked" GENESET="gene_sets.gmt#REACTOME_GPCR_LIGAND_BINDING" ES="-0.4612" NES="0.0000" NP="0.0000" FDR="1.0000" FWER="0.0000" RND_ES="0.4623 0.4166 0.4701 0.3861 0.4532 0.4485 0.4773 0.4712 0.4600 0.4028 0.3880 0.4541 0.4876 0.4396 0.3725 0.4688 0.4570 0.3878 0.4543 0.3839 0.4604 0.4556 0.4250 0.4401 0.4868 0.4625 0.4120 0.4712 0.4546 0.4194 0.4532 0.4126 0.4119 0.4239 0.4888 0.4697 0.4939 0.4317 0.4207 0.4460 0.4840 0.4495 0.4652 0.4173 0.4332 0.4410 0.3764 0.3941 0.4410 0.3523 0.4235 0.4411 0.4096 0.4182 0.4752 0.4866 0.4422 0.4045 0.4105 0.4765 0.4929 0.4798 0.4561 0.4302 0.4817 0.4416 0.4706 0.4488 0.4512 0.4706 0.4173 0.4401 0.4333 0.4245 0.4580 0.4474 0.3953 0.3851 0.4445 0.4486 0.4719 0.4475 0.4060 0.5044 0.3945 0.4360 0.4735 0.4615 0.4977 0.4068 0.4386 0.3956 0.4662 0.4928 0.4136 0.3981 0.5227 0.4114 0.4496 0.4051 0.4279 0.4148 0.4140 0.5078 0.4764 0.5158 0.4191 0.3988 0.4072 0.4564 0.4423 0.4529 0.4533 0.4609 0.4229 0.4260 0.4088 0.5024 0.4025 0.4519 0.4152 0.4924 0.4373 0.4847 0.4349 0.4661 0.4421 0.4332 0.4378 0.4206 0.4309 0.4322 0.4466 0.3797 0.4935 0.4820 0.4521 0.4493 0.4461 0.4993 0.4074 0.4608 0.4603 0.4181 0.4738 0.4386 0.4404 0.3973 0.4452 0.4745 0.4264 0.4862 0.4231 0.4086 0.4637 0.4635 0.3976 0.4743 0.4672 0.4431 0.4682 0.4526 0.4745 0.3862 0.4697 0.4539 0.4622 0.4888 0.4345 0.4143 0.4140 0.4544 0.4397 0.4856 0.4705 0.4998 0.4432 0.4018 0.4786 0.4376 0.4401 0.3829 0.4225 0.4112 0.4790 0.4401 0.4487 0.4434 0.4413 0.4155 0.4018 0.4326 0.4257 0.4595 0.4485 0.4232 0.4542 0.4588 0.4422 0.4470 0.4958 0.4077 0.4702 0.4105 0.3763 0.4780 0.4929 0.4804 0.3926 0.4281 0.4739 0.3907 0.4733 0.4368 0.4082 0.4434 0.5000 0.4458 0.4034 0.4358 0.4688 0.3970 0.4262 0.4392 0.3813 0.4647 0.4746 0.4596 0.4515 0.4516 0.3991 0.4098 0.4740 0.4345 0.4136 0.4372 0.4983 0.4544 0.4020 0.4446 0.4594 0.4431 0.4810 0.4296 0.4906 0.3996 0.4670 0.4098 0.4571 0.4311 0.4599 0.3745 0.4283 0.4766 0.4781 0.4944 0.4284 0.4786 0.5155 0.4195 0.3793 0.4706 0.4430 0.4335 0.4702 0.4251 0.4160 0.4402 0.4469 0.4223 0.4282 0.5308 0.4628 0.4523 0.4210 0.4339 0.4894 0.4522 0.4191 0.4633 0.4320 0.4390 0.4045 0.4688 0.3894 0.4672 0.4647 0.4576 0.4621 0.4408 0.4045 0.3858 0.4583 0.3983 0.4949 0.4326 0.4550 0.4665 0.4548 0.4163 0.5005 0.3965 0.4521 0.4491 0.4732 0.4297 0.4321 0.4250 0.4579 0.4403 0.4035 0.3924 0.3903 0.4758 0.4210 0.4246 0.4232 0.3983 0.4986 0.4354 0.4376 0.4502 0.4337 0.4826 0.3832 0.4665 0.4819 0.4763 0.3915 0.3958 0.4216 0.4297 0.4215 0.4214 0.4673 0.4745 0.4788 0.4485 0.4746 0.4513 0.3999 0.4968 0.4346 0.4899 0.4345 0.4530 0.4569 0.4658 0.4305 0.4303 0.4436 0.3969 0.5093 0.4628 0.4836 0.4105 0.4668 0.4670 0.4418 0.4330 0.4500 0.4702 0.4472 0.4317 0.4098 0.4087 0.4598 0.4519 0.4625 0.5076 0.4691 0.4187 0.3932 0.4473 0.4444 0.4436 0.4676 0.4031 0.4486 0.4213 0.4244 0.4604 0.4279 0.3988 0.4701 0.4850 0.4193 0.4755 0.4538 0.4373 0.4478 0.4652 0.4693 0.4693 0.4386 0.3728 0.4643 0.4560 0.4649 0.5050 0.4596 0.4872 0.4804 0.4433 0.4792 0.4412 0.4607 0.4238 0.4210 0.4397 0.4181 0.4559 0.4184 0.4316 0.4596 0.4883 0.4592 0.4090 0.4175 0.4554 0.4684 0.4394 0.5035 0.4795 0.3913 0.4050 0.4779 0.4938 0.4712 0.3416 0.4030 0.4261 0.4407 0.4631 0.4513 0.4832 0.4154 0.4425 0.4496 0.4473 0.4786 0.4343 0.4457 0.4544 0.4403 0.4704 0.4279 0.4593 0.4320 0.4877 0.4660 0.4157 0.4808 0.4347 0.4827 0.3977 0.3877 0.4459 0.4587 0.4683 0.4107 0.4330 0.4725 0.4206 0.4370 0.4467 0.5023 0.4144 0.4012 0.4091 0.4775 0.4556 0.4372 0.3885 0.4683 0.5299 0.3758 0.4902 0.4853 0.4380 0.4261 0.4904 0.4326 0.4604 0.4293 0.4251 0.4855 0.4450 0.4354 0.4483 0.4055 0.4305 0.4547 0.4464 0.4785 0.4501 0.4069 0.4107 0.3858 0.4161 0.4761 0.4786 0.4532 0.4700 0.3890 0.4056 0.4376 0.5029 0.4399 0.4181 0.4256 0.4472 0.4074 0.4485 0.4457 0.3968 0.4490 0.4603 0.4217 0.5058 0.4592 0.4860 0.4447 0.4283 0.4276 0.4730 0.4599 0.4422 0.4498 0.4696 0.4648 0.4221 0.4362 0.4240 0.4147 0.4241 0.4330 0.4550 0.4482 0.4467 0.4789 0.4711 0.4153 0.4745 0.4852 0.4643 0.4818 0.4200 0.4807 0.4555 0.4318 0.4274 0.4677 0.4297 0.4481 0.4643 0.4822 0.4728 0.4712 0.4225 0.4224 0.4179 0.4188 0.4600 0.4830 0.4503 0.4499 0.4715 0.4356 0.4565 0.4623 0.4704 0.4846 0.4533 0.4519 0.4437 0.4386 0.4576 0.4329 0.4368 0.4444 0.4233 0.4206 0.3951 0.4141 0.4965 0.4882 0.5060 0.3692 0.4245 0.4396 0.3953 0.4076 0.4418 0.3832 0.4200 0.4610 0.4361 0.4322 0.4551 0.4123 0.4493 0.4707 0.3980 0.4969 0.3284 0.4651 0.4297 0.4404 0.4369 0.4530 0.4521 0.4631 0.4243 0.4668 0.4106 0.5056 0.4550 0.4443 0.4550 0.4758 0.4802 0.4059 0.5116 0.4790 0.3991 0.4749 0.4741 0.4574 0.4686 0.4762 0.4652 0.4611 0.3988 0.4570 0.4518 0.4113 0.4433 0.4280 0.4565 0.4797 0.5010 0.4315 0.4868 0.5278 0.4504 0.4608 0.3953 0.4721 0.4397 0.5010 0.4374 0.4605 0.4091 0.4537 0.4836 0.4711 0.4717 0.4784 0.4131 0.4801 0.3688 0.4194 0.4243 0.4619 0.4085 0.4233 0.3979 0.5094 0.4585 0.4492 0.4490 0.3767 0.4414 0.4183 0.4035 0.4067 0.4731 0.4611 0.3680 0.4494 0.4652 0.4412 0.4567 0.3405 0.4477 0.4514 0.4046 0.4405 0.4494 0.4452 0.4272 0.4865 0.4100 0.4615 0.4272 0.4521 0.4026 0.4522 0.4170 0.4711 0.4379 0.4926 0.4391 0.4162 0.4669 0.4499 0.4435 0.5220 0.4655 0.4438 0.4346 0.4881 0.4643 0.3975 0.4533 0.3697 0.4155 0.4264 0.4492 0.4430 0.3955 0.4200 0.4050 0.4608 0.4620 0.4470 0.4409 0.4422 0.4536 0.4876 0.4599 0.4551 0.4953 0.4802 0.4792 0.4545 0.4630 0.4621 0.4567 0.4720 0.4825 0.4568 0.4931 0.4260 0.4589 0.4309 0.4339 0.4674 0.4329 0.4106 0.5020 0.4491 0.3774 0.4269 0.4575 0.4785 0.3955 0.4349 0.4546 0.4889 0.4672 0.4217 0.4470 0.4535 0.4670 0.4505 0.4669 0.3842 0.4754 0.4315 0.4212 0.4656 0.4286 0.4395 0.4547 0.4383 0.4408 0.3917 0.4614 0.4492 0.4420 0.4082 0.4333 0.4681 0.5058 0.4466 0.4516 0.4598 0.4195 0.4321 0.3524 0.4648 0.4569 0.4774 0.4763 0.4757 0.4498 0.4076 0.4239 0.4466 0.4452 0.4291 0.4525 0.4310 0.4037 0.4802 0.4629 0.4375 0.4593 0.4432 0.4256 0.4211 0.4749 0.4662 0.4448 0.4354 0.4421 0.4450 0.4554 0.4369 0.4625 0.4757 0.4164 0.4621 0.4443 0.4432 0.3999 0.4301 0.4366 0.4161 0.4547 0.4393 0.4391 0.4223 0.4727 0.3995 0.5015 0.4538 0.4331 0.4687 0.5171 0.4220 0.4585 0.4028 0.4274 0.4257 0.4557 0.5101 0.4309 0.4500 0.4496 0.4664 0.4328 0.4801 0.4715 0.4189 0.4635 0.4158 0.4704 0.4010 0.4402 0.4609 0.4163 0.3825 0.4004 0.4443 0.4353 0.4480 0.4299 0.4001 0.5025 0.4407 0.4327 0.4588 0.3644 0.4660 0.4034 0.4371 0.4365 0.4468 0.3907 0.4927 0.3387 0.4826 0.4001 0.3856 0.4735 0.4437 0.3641 0.3915 0.3674 0.4566 0.4667 0.4305 0.4550 0.4172 0.4035 0.4749 0.4627 0.4374 0.4239 0.4655 0.4547 0.4626 0.4144 0.3753 0.4492 0.4761 0.5014 0.4645 0.4787 0.4579 0.3849 0.4635 0.4709 0.4656 0.4305 0.3932 0.4379 0.5123 0.4297 0.4169 0.4274 0.4405 0.4665 0.4218 0.4346 0.4007 0.4296 0.4841 0.4404 0.4603 0.4190 0.4083 0.4750 0.4219 0.4662 0.4398 0.4737 0.3969 0.4278 0.4705 0.4664 0.4981 0.4333 0.4583 0.4175 0.4254 0.4733 0.4785 0.4746 0.4648 0.4890 0.4319 0.4467 0.4379 0.4573 0.4355 0.4747 0.4769 0.4935 0.4427 0.4526 0.4421 0.5112 0.4227 0.4896 0.4694 0.4987 0.4307 0.4456 0.4165 0.4366 0.4527 0.4298 0.4450 0.4382 0.4721 0.4489 0.4639 0.4300 0.5077 0.4834 0.4449 0.4474 0.4795 0.4783 0.4691 0.4352 0.4164 0.4116 0.4898 0.4598 0.4598 0.3844 0.4468 0.4571 0.4124 0.4929" HIT_INDICES="539 697 1978 2387 2412 2440 3457 3480 3909 4142 4271 4585 5311 5348 5568 5595 5648 5784 5788 6126 6193 6218 6388 6492 6640 6699 6777 6826 6853 7044 7089 7140 7245 7274 7319 7411 7433 7481 7491 7534 7558 7564 7579 7624 7729 7758 7759 7781 7821 7825 7848 7881 7901 7911 8028 8130 8158 8159 8178 8229 8272 8273 8284 8289 8304 8305 8333 8334 8469 8485 8488 8753 8754 8795 8804 8872 8873 8875 8876 8877 8934 8942 8986 8989 8993 8999 9014 9015 9019 9086 9098 9145 9150 9182 9204 9273 9284 9300 9337 9338 9347 9366 9367 9385 9388 9397 9452 9487 9495 9554 9573 9597 9605 9606 9630 9637 9655 9658 9686 9707 9718 9732 9747 9788 9821 9834 9838 9840 9841 9851 9876 9946 9974 10011 10015 10026 10029 10045 10084 10099 10156 10190 10268 10322 10328 10339 10357 10361 10377 10385 10389 10423 10435 10438 10450 10452 10457 10461 10490 10497 10507 10527 10533 10552 10561 10566 10601 10620 10628 10645 10656 10672 10681 10688 10729 10768 10809 10815 10837 10854 10878 10880 10894 10919 10930 10965 10975 11021 11031 11056 11074 11081 11086 11100 11107 11109 11114 11120 11139 11141 11142 11167 11181 11184 11204 11299 11305 11308 11432 11443 11468 11483 11489 11525 11555 11619 11624 11649 11651 11661 11662 11682 11698 11704 11739 11750 11764 11777 11811 11843 11861 11943 11954 11965 11993 12054 12069 12108 12138 12139 12155 12174 12176 12211 12216 12243 12252 12254 12271 12279 12296 12317 12321 12396 12399 12483 12538 12549 12563 12582 12696 12698 12713 12772 12793 12831 12880 12888 12903 12912 12951 12978 12986 12993 13015 13016 13031 13046 13073 13098 13128 13135 13156 13187 13203 13212 13227 13245 13347 13500 13555 13586 13633 13644 13654 13672 13676 13706 13708 13786 13803 13805 13814 13834 13836 13845 13884 13923 13930 13939 14019 14070 14153 14162 14193 14216 14228 14254 14312 14335 14374 14395 14418 14431 14433 14532 14615 14636 14670 14706 14754 14809 14827 14833 14844 14856 14924 15076 15099 15193 15197 15216 15252 15309 15335 15351 15355 15374 15456 15540 15585 15599 15605" ES_PROFILE="0.0024 0.0261 -0.0370 -0.0459 -0.0299 -0.0143 -0.0683 -0.0578 -0.0754 -0.0812 -0.0806 -0.0933 -0.1350 -0.1322 -0.1419 -0.1390 -0.1381 -0.1429 -0.1392 -0.1580 -0.1593 -0.1582 -0.1669 -0.1717 -0.1796 -0.1820 -0.1857 -0.1876 -0.1883 -0.1998 -0.2020 -0.2046 -0.2110 -0.2124 -0.2150 -0.2207 -0.2219 -0.2247 -0.2251 -0.2278 -0.2293 -0.2297 -0.2306 -0.2334 -0.2402 -0.2420 -0.2420 -0.2434 -0.2459 -0.2461 -0.2475 -0.2496 -0.2508 -0.2514 -0.2590 -0.2655 -0.2673 -0.2673 -0.2684 -0.2717 -0.2744 -0.2744 -0.2751 -0.2753 -0.2762 -0.2762 -0.2780 -0.2780 -0.2867 -0.2877 -0.2878 -0.3049 -0.3049 -0.3075 -0.3081 -0.3124 -0.3124 -0.3125 -0.3125 -0.3125 -0.3161 -0.3166 -0.3194 -0.3195 -0.3197 -0.3200 -0.3209 -0.3209 -0.3211 -0.3254 -0.3261 -0.3291 -0.3294 -0.3314 -0.3327 -0.3372 -0.3378 -0.3388 -0.3411 -0.3411 -0.3416 -0.3428 -0.3428 -0.3439 -0.3440 -0.3446 -0.3481 -0.3503 -0.3507 -0.3545 -0.3557 -0.3572 -0.3576 -0.3576 -0.3591 -0.3595 -0.3606 -0.3607 -0.3625 -0.3638 -0.3644 -0.3653 -0.3662 -0.3688 -0.3709 -0.3716 -0.3718 -0.3719 -0.3719 -0.3725 -0.3740 -0.3785 -0.3803 -0.3826 -0.3828 -0.3835 -0.3836 -0.3846 -0.3870 -0.3879 -0.3914 -0.3933 -0.3981 -0.4013 -0.4015 -0.4019 -0.4028 -0.4028 -0.4036 -0.4038 -0.4038 -0.4057 -0.4062 -0.4062 -0.4067 -0.4065 -0.4066 -0.4066 -0.4082 -0.4084 -0.4087 -0.4098 -0.4099 -0.4108 -0.4112 -0.4112 -0.4132 -0.4142 -0.4144 -0.4153 -0.4157 -0.4165 -0.4168 -0.4170 -0.4194 -0.4216 -0.4238 -0.4237 -0.4247 -0.4253 -0.4264 -0.4260 -0.4264 -0.4276 -0.4278 -0.4296 -0.4298 -0.4323 -0.4325 -0.4336 -0.4343 -0.4343 -0.4341 -0.4346 -0.4345 -0.4342 -0.4340 -0.4340 -0.4347 -0.4344 -0.4339 -0.4351 -0.4353 -0.4348 -0.4354 -0.4409 -0.4406 -0.4401 -0.4475 -0.4475 -0.4483 -0.4484 -0.4479 -0.4493 -0.4504 -0.4536 -0.4531 -0.4538 -0.4530 -0.4526 -0.4515 -0.4517 -0.4517 -0.4510 -0.4522 -0.4518 -0.4516 -0.4513 -0.4524 -0.4532 -0.4531 -0.4571 -0.4565 -0.4559 -0.4564 -0.4589 -0.4583 -0.4594 -0.4598 -0.4584 -0.4579 -0.4574 -0.4558 -0.4564 -0.4550 -0.4550 -0.4539 -0.4523 -0.4517 -0.4505 -0.4499 -0.4493 -0.4476 -0.4506 -0.4488 -0.4522 -0.4536 -0.4522 -0.4510 -0.4501 -0.4551 -0.4529 -0.4514 -0.4526 -0.4515 -0.4512 -0.4516 -0.4494 -0.4476 -0.4452 -0.4448 -0.4436 -0.4412 -0.4387 -0.4369 -0.4338 -0.4316 -0.4294 -0.4280 -0.4263 -0.4249 -0.4219 -0.4199 -0.4184 -0.4158 -0.4128 -0.4102 -0.4078 -0.4107 -0.4164 -0.4156 -0.4132 -0.4116 -0.4077 -0.4038 -0.4001 -0.3956 -0.3927 -0.3880 -0.3880 -0.3839 -0.3788 -0.3742 -0.3702 -0.3651 -0.3603 -0.3574 -0.3543 -0.3491 -0.3440 -0.3434 -0.3406 -0.3397 -0.3341 -0.3296 -0.3246 -0.3187 -0.3137 -0.3104 -0.3048 -0.3000 -0.2939 -0.2877 -0.2808 -0.2732 -0.2715 -0.2684 -0.2610 -0.2543 -0.2477 -0.2414 -0.2354 -0.2268 -0.2174 -0.2084 -0.1994 -0.1936 -0.1920 -0.1817 -0.1751 -0.1625 -0.1506 -0.1397 -0.1293 -0.1164 -0.1027 -0.0883 -0.0743 -0.0631 -0.0494 -0.0318 -0.0116 0.0094" RANK_AT_ES="12137.0000" RANK_SCORE_AT_ES="-0.7000"/>
  <DTG RANKED_LIST="CT26_gene_expression.rnk" TEMPLATE="na_as_pre_ranked" GENESET="gene_sets.gmt#KIM_RESPONSE_TO_TSA_AND_DECITABINE_UP" ES="-0.4520" NES="0.0000" NP="0.0000" FDR="1.0000" FWER="0.0000" RND_ES="0.4996 0.4973 0.4526 0.4146 0.4476 0.4201 0.4224 0.4196 0.4044 0.5285 0.4010 0.4466 0.3313 0.5493 0.4687 0.4866 0.5373 0.5092 0.3760 0.4011 0.3941 0.4844 0.4986 0.4527 0.3954 0.4322 0.4773 0.4474 0.3564 0.4936 0.3433 0.4717 0.4872 0.3515 0.4370 0.4587 0.4453 0.4093 0.5452 0.5207 0.5189 0.4682 0.4819 0.3587 0.3955 0.4097 0.4932 0.4078 0.5553 0.4234 0.4070 0.4141 0.4781 0.4612 0.5948 0.5364 0.3837 0.3869 0.5150 0.4443 0.4862 0.5339 0.3951 0.3093 0.4195 0.4425 0.3841 0.4896 0.3671 0.3457 0.4392 0.4553 0.5357 0.4815 0.4822 0.4694 0.4834 0.3647 0.4190 0.5018 0.3599 0.4742 0.4027 0.5526 0.4971 0.4859 0.4256 0.5604 0.3690 0.3970 0.4135 0.5140 0.5492 0.5448 0.4923 0.5069 0.4105 0.4587 0.3040 0.4641 0.5117 0.3964 0.4581 0.3994 0.5221 0.4289 0.3664 0.3746 0.3586 0.5153 0.4227 0.2400 0.5178 0.5081 0.4724 0.5013 0.4376 0.5416 0.3866 0.3307 0.4511 0.4863 0.3730 0.4429 0.4129 0.4108 0.4726 0.4278 0.4898 0.5741 0.4600 0.5304 0.5842 0.5249 0.4873 0.5386 0.5301 0.4515 0.5555 0.4996 0.4606 0.5557 0.4682 0.3748 0.4913 0.5286 0.4014 0.4627 0.5428 0.5052 0.4514 0.4386 0.3806 0.4563 0.3771 0.5134 0.4034 0.4402 0.4289 0.4782 0.4230 0.4257 0.5319 0.5341 0.5046 0.5152 0.4035 0.5503 0.3618 0.4163 0.4467 0.5176 0.4722 0.4757 0.4687 0.3524 0.4741 0.4710 0.4285 0.4288 0.4306 0.4282 0.4082 0.5473 0.3781 0.3758 0.5591 0.4394 0.3835 0.4475 0.3992 0.4610 0.3585 0.5123 0.3988 0.4984 0.4769 0.4671 0.4473 0.4495 0.3553 0.3895 0.4634 0.4547 0.4170 0.4313 0.3824 0.3972 0.4807 0.4238 0.5040 0.4285 0.4134 0.4842 0.4086 0.4811 0.4891 0.4563 0.4807 0.4578 0.3596 0.4694 0.5299 0.4588 0.5013 0.3628 0.4722 0.3677 0.4570 0.5022 0.4160 0.3996 0.4049 0.4208 0.4900 0.3263 0.2664 0.5488 0.4661 0.3619 0.4350 0.5281 0.4086 0.5136 0.5212 0.4958 0.5057 0.5028 0.4209 0.4079 0.4628 0.5104 0.3387 0.4501 0.4816 0.4973 0.4349 0.5402 0.3319 0.5252 0.2598 0.5676 0.5249 0.3644 0.4336 0.4608 0.5288 0.5323 0.4367 0.4523 0.4455 0.5309 0.4723 0.5061 0.4057 0.4605 0.4167 0.3985 0.4560 0.3855 0.4884 0.5287 0.3964 0.4885 0.3679 0.4711 0.2928 0.4593 0.4879 0.3400 0.4854 0.4332 0.5133 0.4416 0.4464 0.4694 0.4498 0.4338 0.4685 0.4243 0.4549 0.4427 0.4569 0.4630 0.4420 0.4282 0.5336 0.4765 0.3822 0.4893 0.4748 0.4211 0.4476 0.4498 0.3572 0.5002 0.5854 0.4765 0.3755 0.5277 0.4471 0.4972 0.5267 0.3179 0.4574 0.4175 0.3748 0.3985 0.4349 0.3813 0.3759 0.3919 0.4807 0.3837 0.4688 0.4917 0.2791 0.5588 0.4237 0.4320 0.4419 0.3984 0.4762 0.4373 0.4897 0.4177 0.3715 0.3724 0.5046 0.3695 0.5492 0.5394 0.4261 0.4964 0.5251 0.4514 0.3967 0.4948 0.4406 0.4211 0.4250 0.3910 0.4291 0.4646 0.4749 0.4625 0.4563 0.5778 0.5318 0.3956 0.4657 0.4478 0.5265 0.4789 0.4414 0.5043 0.5465 0.4157 0.4447 0.4486 0.5073 0.3829 0.4021 0.4855 0.4597 0.5014 0.5401 0.4595 0.4179 0.4645 0.3495 0.4607 0.4380 0.4123 0.4537 0.4610 0.4659 0.4248 0.5587 0.3919 0.4026 0.4489 0.4126 0.4254 0.4895 0.5211 0.6040 0.4814 0.4132 0.4263 0.4738 0.4714 0.4934 0.4824 0.4105 0.4391 0.3949 0.5349 0.4576 0.4302 0.4479 0.4632 0.4925 0.4749 0.4070 0.4089 0.4988 0.4873 0.5076 0.5349 0.3806 0.4431 0.4432 0.4733 0.4920 0.4044 0.5034 0.3784 0.3876 0.3988 0.3829 0.5241 0.4889 0.4026 0.5057 0.5494 0.4819 0.5068 0.3971 0.5003 0.3967 0.4439 0.4302 0.4268 0.4651 0.4395 0.4574 0.4033 0.5023 0.4559 0.5243 0.4626 0.4377 0.4993 0.5033 0.4857 0.5288 0.4760 0.4329 0.4801 0.4802 0.4213 0.4894 0.4582 0.5332 0.4255 0.4134 0.4865 0.4371 0.5195 0.4797 0.4942 0.4199 0.4740 0.3240 0.4284 0.4292 0.3986 0.4763 0.3465 0.5445 0.5483 0.3581 0.4615 0.4762 0.5090 0.4495 0.4303 0.4314 0.5291 0.3712 0.4236 0.4673 0.5388 0.4986 0.3680 0.4567 0.4956 0.4362 0.5294 0.3823 0.5073 0.3555 0.4839 0.3552 0.4520 0.4732 0.4741 0.4213 0.5528 0.4397 0.4150 0.4962 0.4891 0.3993 0.3993 0.4524 0.3767 0.4866 0.4260 0.4113 0.4478 0.5211 0.4412 0.4036 0.4864 0.4661 0.4878 0.5260 0.3881 0.5085 0.4774 0.4077 0.4906 0.3773 0.5364 0.4692 0.4143 0.5078 0.3915 0.4358 0.4052 0.4583 0.4737 0.4258 0.3378 0.3918 0.4381 0.4534 0.3525 0.5018 0.5374 0.4640 0.4202 0.3969 0.4142 0.4445 0.4434 0.3834 0.3738 0.4829 0.4107 0.4943 0.3477 0.4353 0.5030 0.4620 0.4820 0.3988 0.3435 0.5161 0.4904 0.5383 0.4150 0.5312 0.4837 0.4937 0.4756 0.5366 0.5702 0.5014 0.4685 0.4832 0.4798 0.4673 0.4553 0.5065 0.4757 0.3876 0.4838 0.4495 0.5492 0.4865 0.4384 0.4386 0.3312 0.2486 0.4258 0.4593 0.4998 0.4775 0.4390 0.4641 0.5436 0.4327 0.4598 0.5105 0.3818 0.4470 0.4322 0.4837 0.4818 0.5330 0.4551 0.4306 0.5311 0.4367 0.3910 0.4009 0.5064 0.4565 0.4699 0.4221 0.3903 0.5185 0.5879 0.4150 0.4499 0.4100 0.3935 0.5020 0.3940 0.5132 0.4055 0.4304 0.4852 0.3837 0.4108 0.5646 0.5081 0.4199 0.4667 0.4513 0.3849 0.4526 0.3380 0.4841 0.5117 0.3052 0.3125 0.4086 0.3903 0.4624 0.3412 0.4226 0.4128 0.4498 0.4656 0.3802 0.5036 0.4180 0.5555 0.5055 0.4520 0.5426 0.3627 0.4582 0.4443 0.3854 0.4197 0.5087 0.4859 0.5139 0.4658 0.5668 0.4919 0.3966 0.4333 0.4078 0.5137 0.4219 0.4677 0.5156 0.5014 0.5270 0.4324 0.4642 0.4114 0.4763 0.4485 0.3853 0.4278 0.4520 0.4545 0.3953 0.3754 0.4019 0.5523 0.5269 0.4081 0.4660 0.3819 0.3176 0.4864 0.4954 0.4423 0.4084 0.5707 0.4685 0.4921 0.5440 0.4683 0.4259 0.4345 0.5073 0.4776 0.4355 0.3853 0.4868 0.3079 0.5377 0.4047 0.4058 0.4870 0.4200 0.4903 0.5175 0.4751 0.4231 0.4885 0.5168 0.4403 0.3291 0.4805 0.4879 0.4147 0.4641 0.3497 0.4120 0.3851 0.4288 0.4039 0.4195 0.4889 0.4527 0.4482 0.4931 0.4403 0.5540 0.4999 0.4924 0.5386 0.4249 0.5434 0.4796 0.5087 0.3987 0.4545 0.5838 0.4041 0.4825 0.4683 0.3481 0.3673 0.5173 0.4691 0.4806 0.5115 0.4524 0.4734 0.3377 0.5002 0.4057 0.5169 0.4572 0.4687 0.4007 0.5100 0.4877 0.4472 0.3909 0.4368 0.4318 0.4698 0.4999 0.4974 0.3934 0.4103 0.4431 0.5097 0.4293 0.5135 0.4767 0.5148 0.4378 0.3811 0.4017 0.4497 0.3721 0.4524 0.5404 0.5828 0.4790 0.4819 0.3824 0.4183 0.4098 0.5496 0.4899 0.5995 0.4950 0.4778 0.5188 0.3900 0.4881 0.4879 0.4424 0.3995 0.4437 0.4461 0.3736 0.4850 0.3649 0.5047 0.5116 0.4718 0.4739 0.4196 0.5142 0.5718 0.3647 0.3249 0.4371 0.5000 0.3609 0.4916 0.4426 0.5019 0.4931 0.4033 0.3502 0.5515 0.4445 0.3932 0.5665 0.5206 0.5599 0.4168 0.4689 0.3994 0.3969 0.4633 0.4638 0.3909 0.4744 0.4413 0.4939 0.4243 0.4192 0.4265 0.3920 0.5315 0.3884 0.5012 0.4219 0.4987 0.5162 0.4552 0.3249 0.4419 0.5204 0.4809 0.5552 0.3184 0.4428 0.4322 0.4829 0.4145 0.4730 0.4421 0.5262 0.4996 0.4008 0.5191 0.5356 0.4327 0.5499 0.5323 0.5414 0.5160 0.4973 0.3843 0.5139 0.4721 0.4548 0.4059 0.4312 0.4331 0.3990 0.4941 0.3825 0.4264 0.4294 0.4288 0.5104 0.4243 0.4718 0.3647 0.4290 0.5050 0.4456 0.5010 0.5207 0.4633 0.5064 0.5042 0.4299 0.5054 0.4781 0.4749 0.4087 0.4618 0.4948 0.5723 0.5240 0.5056 0.4522 0.6189 0.4740 0.4322 0.4816 0.4945 0.3901 0.4224 0.4710 0.2492 0.4268 0.3710 0.3950 0.3949 0.3871 0.4093 0.4125 0.4252 0.3885 0.5070 0.5160 0.4414 0.5135 0.4159 0.3786 0.5413 0.4627 0.4591 0.4986 0.4332 0.5413 0.4155 0.4382 0.5256 0.4947 0.4582 0.2907 0.5213 0.4266 0.4642 0.4532 0.4596 0.4084 0.3941 0.4955 0.3650 0.5323 0.5330 0.4791 0.5529 0.5007 0.4151 0.3775 0.3985 0.4797 0.4667 0.4622 0.4869 0.3745 0.4913 0.5215 0.4467 0.4277 0.5401" HIT_INDICES="12 1123 1523 1544 1587 1827 1952 2009 2165 2622 2685 2990 5100 5427 5636 5660 6047 6340 6437 6882 7067 7158 7311 7328 7455 7459 7596 7609 8019 8147 8442 8444 8447 9194 9222 9401 9472 9598 9615 9861 9891 9909 9980 10005 10045 10177 10454 10500 10701 10932 10977 11285 11398 11603 11955 12065 12086 12187 12651 12800 12926 12956 12985 13127 13300 13379 13383 13385 13415 13440 13478 13549 13709 13760 13829 13901 13906 13930 13963 13968 13980 13983 14055 14074 14214 14224 14385 14428 14430 14484 14517 14518 14557 14652 14707 14944 14951 14961 15062 15177 15225 15280 15311 15349 15456 15480 15555 15578 15599 15671 15700 15718 15742 15744" ES_PROFILE="0.1067 0.0640 0.0627 0.0857 0.1069 0.1133 0.1263 0.1430 0.1523 0.1398 0.1521 0.1472 0.0184 0.0026 -0.0062 -0.0033 -0.0246 -0.0407 -0.0448 -0.0721 -0.0832 -0.0884 -0.0979 -0.0987 -0.1065 -0.1065 -0.1152 -0.1160 -0.1421 -0.1503 -0.1691 -0.1691 -0.1692 -0.2170 -0.2187 -0.2301 -0.2345 -0.2425 -0.2436 -0.2592 -0.2611 -0.2622 -0.2667 -0.2682 -0.2707 -0.2788 -0.2963 -0.2990 -0.3115 -0.3258 -0.3282 -0.3472 -0.3537 -0.3659 -0.3871 -0.3926 -0.3924 -0.3971 -0.4244 -0.4314 -0.4364 -0.4353 -0.4341 -0.4398 -0.4470 -0.4480 -0.4441 -0.4402 -0.4380 -0.4356 -0.4337 -0.4337 -0.4391 -0.4372 -0.4363 -0.4353 -0.4301 -0.4259 -0.4222 -0.4168 -0.4118 -0.4062 -0.4046 -0.3996 -0.4020 -0.3958 -0.3987 -0.3935 -0.3858 -0.3812 -0.3750 -0.3667 -0.3609 -0.3581 -0.3525 -0.3570 -0.3468 -0.3367 -0.3314 -0.3261 -0.3158 -0.3053 -0.2929 -0.2802 -0.2701 -0.2541 -0.2388 -0.2197 -0.1995 -0.1772 -0.1467 -0.1121 -0.0585 0.0003" RANK_AT_ES="13378.0000" RANK_SCORE_AT_ES="-1.9000"/>
  <DTG RANKED_LIST="CT26_gene_expression.rnk" TEMPLATE="na_as_pre_ranked" GENESET="gene_sets.gmt#SENGUPTA_NASOPHARYNGEAL_CARCINOMA_DN" ES="-0.4620" NES="0.0000" NP="0.0000" FDR="1.0000" FWER="0.0000" RND_ES="0.4281 0.4709 0.4934 0.4570 0.4248 0.4408 0.4992 0.4141 0.4584 0.4310 0.4585 0.4536 0.3516 0.4282 0.5055 0.4296 0.4818 0.4624 0.3951 0.5000 0.4543 0.4937 0.4074 0.4468 0.4452 0.4132 0.4585 0.4122 0.4588 0.4415 0.4523 0.4574 0.4492 0.4965 0.4150 0.3544 0.4164 0.4402 0.3866 0.4564 0.4698 0.4379 0.4620 0.4269 0.4366 0.3773 0.4552 0.3962 0.4265 0.4861 0.5043 0.5139 0.4763 0.4570 0.4145 0.4463 0.4669 0.4461 0.3722 0.5076 0.4466 0.5115 0.4766 0.3992 0.4385 0.4090 0.4145 0.3794 0.4680 0.4895 0.4792 0.3990 0.4529 0.4652 0.4640 0.4990 0.4501 0.4389 0.3887 0.4319 0.4456 0.4091 0.3652 0.5105 0.4746 0.4765 0.3963 0.4877 0.4239 0.4600 0.3420 0.4420 0.4590 0.4420 0.4592 0.4155 0.4633 0.4689 0.4766 0.4632 0.4614 0.4542 0.4604 0.4854 0.4623 0.4906 0.5110 0.3388 0.4484 0.4908 0.4659 0.4240 0.4252 0.3598 0.4361 0.4516 0.4198 0.5075 0.4219 0.4221 0.5394 0.4283 0.4965 0.4630 0.4429 0.4380 0.4756 0.3888 0.4015 0.4619 0.4588 0.4796 0.4212 0.4270 0.4031 0.4759 0.4305 0.4587 0.4534 0.4639 0.4374 0.4966 0.4572 0.4270 0.4434 0.4360 0.3702 0.4576 0.4890 0.5163 0.3967 0.4813 0.3990 0.4267 0.4299 0.5113 0.5097 0.4615 0.4854 0.4659 0.4451 0.4440 0.4502 0.4594 0.4895 0.4415 0.4331 0.3946 0.3698 0.4485 0.5035 0.4985 0.4462 0.4175 0.4379 0.4645 0.4875 0.3807 0.4662 0.5069 0.4253 0.4339 0.4511 0.4316 0.4700 0.4433 0.4226 0.4068 0.4845 0.4051 0.4780 0.3815 0.4848 0.3934 0.4473 0.4354 0.4038 0.3909 0.4694 0.3926 0.3875 0.4396 0.4736 0.4200 0.3942 0.4390 0.4101 0.4439 0.4334 0.5052 0.4816 0.4133 0.4518 0.4095 0.4177 0.4696 0.5053 0.3869 0.4847 0.2972 0.4741 0.3977 0.4547 0.5252 0.5205 0.4016 0.4011 0.4786 0.4393 0.4749 0.4538 0.4602 0.3919 0.4276 0.4618 0.4361 0.5276 0.4385 0.4421 0.4268 0.4468 0.4375 0.4880 0.4043 0.4544 0.4561 0.5148 0.3674 0.4965 0.3760 0.4628 0.4619 0.4538 0.4968 0.4827 0.4158 0.4022 0.4583 0.4725 0.4616 0.4448 0.3256 0.4333 0.4925 0.3728 0.3882 0.4881 0.4485 0.4534 0.3742 0.4166 0.4713 0.4677 0.4810 0.4756 0.3476 0.4776 0.4876 0.4258 0.4578 0.4641 0.5915 0.5219 0.5328 0.4473 0.4581 0.4638 0.4945 0.4197 0.4740 0.4594 0.4979 0.4869 0.4625 0.3662 0.5003 0.4465 0.4282 0.4824 0.4903 0.4459 0.3648 0.4881 0.4704 0.4534 0.3860 0.4106 0.4011 0.4403 0.4286 0.4090 0.4319 0.4596 0.4658 0.4078 0.5047 0.4446 0.5169 0.4570 0.5076 0.4087 0.4840 0.4407 0.4502 0.5181 0.4671 0.5191 0.4552 0.4428 0.4394 0.4837 0.4470 0.3869 0.4192 0.4637 0.4253 0.3689 0.4896 0.4559 0.3593 0.4862 0.4372 0.4591 0.4583 0.4722 0.4627 0.4263 0.4737 0.4617 0.4999 0.4157 0.4847 0.4719 0.4560 0.4263 0.5429 0.4350 0.5140 0.4704 0.4394 0.5288 0.3828 0.4681 0.4254 0.3693 0.5021 0.4398 0.5147 0.3820 0.4529 0.4888 0.4178 0.4386 0.4739 0.4889 0.4056 0.4764 0.5156 0.4227 0.4571 0.4465 0.4431 0.4637 0.4673 0.5152 0.4410 0.3690 0.4155 0.5125 0.5103 0.4642 0.4116 0.4044 0.4591 0.4475 0.5313 0.4326 0.4720 0.3643 0.4165 0.3807 0.3954 0.4424 0.3802 0.5081 0.4419 0.4396 0.3478 0.5132 0.4787 0.4813 0.4250 0.4508 0.5392 0.5067 0.3981 0.3708 0.3501 0.4982 0.4771 0.4804 0.4738 0.5096 0.4456 0.4521 0.4473 0.4718 0.4645 0.3992 0.3853 0.5055 0.5253 0.4234 0.4187 0.4849 0.4602 0.3896 0.4107 0.4277 0.4367 0.4421 0.4566 0.4568 0.3448 0.4486 0.4750 0.3931 0.4658 0.4759 0.4354 0.4616 0.4110 0.4022 0.5004 0.4158 0.4230 0.4182 0.4839 0.4452 0.3716 0.4452 0.4800 0.4818 0.3868 0.4914 0.4883 0.4424 0.3911 0.4753 0.4761 0.4156 0.4938 0.4258 0.5183 0.4598 0.5073 0.4936 0.4101 0.4440 0.5368 0.3856 0.4931 0.4316 0.3864 0.4679 0.4560 0.4694 0.5121 0.3591 0.3894 0.3847 0.4424 0.4878 0.4281 0.4696 0.4465 0.4317 0.4195 0.4926 0.3620 0.3858 0.4294 0.4120 0.4254 0.4369 0.5099 0.4519 0.4211 0.4036 0.4547 0.4397 0.4476 0.4624 0.4227 0.4556 0.4608 0.4299 0.4626 0.4560 0.3584 0.4920 0.5000 0.4159 0.5189 0.4510 0.4443 0.4819 0.4626 0.4268 0.4647 0.4405 0.4549 0.5428 0.4839 0.5038 0.4510 0.5401 0.4992 0.4690 0.5021 0.4970 0.4730 0.4783 0.4255 0.4811 0.5081 0.5143 0.4182 0.3731 0.4878 0.4399 0.4470 0.4180 0.4550 0.5346 0.4374 0.5096 0.4446 0.3777 0.4791 0.4623 0.4597 0.4511 0.4520 0.4642 0.4090 0.4376 0.3908 0.4249 0.4880 0.4936 0.4175 0.4372 0.4437 0.4946 0.5073 0.4866 0.4871 0.5126 0.4268 0.3910 0.4358 0.4866 0.4238 0.4701 0.4130 0.4846 0.4243 0.4261 0.4944 0.4713 0.4560 0.4061 0.4577 0.3738 0.4148 0.4279 0.4507 0.4311 0.4332 0.4111 0.3329 0.3809 0.4079 0.4380 0.4307 0.4423 0.4518 0.4599 0.5320 0.4917 0.4681 0.4033 0.4858 0.4861 0.4175 0.5018 0.4894 0.4524 0.4688 0.4605 0.4529 0.4473 0.4936 0.4274 0.4178 0.4167 0.3671 0.4047 0.4343 0.4592 0.4462 0.4098 0.3937 0.4573 0.4207 0.3867 0.4921 0.4138 0.4276 0.4030 0.4015 0.3703 0.4704 0.4160 0.5134 0.4335 0.4570 0.3838 0.4280 0.3758 0.4297 0.4544 0.4462 0.4351 0.4517 0.4934 0.3294 0.4443 0.4755 0.5305 0.4369 0.4674 0.3570 0.3714 0.5056 0.3516 0.4327 0.3920 0.4680 0.5120 0.4290 0.4561 0.5113 0.4607 0.4371 0.4616 0.5108 0.4084 0.3879 0.4054 0.3841 0.4432 0.4128 0.4722 0.4400 0.4349 0.4491 0.5139 0.4141 0.4246 0.4860 0.4283 0.3665 0.4632 0.4908 0.4832 0.4667 0.3949 0.4568 0.4156 0.3747 0.4682 0.4692 0.3993 0.4449 0.4061 0.4966 0.3939 0.5069 0.4254 0.4490 0.3979 0.3802 0.4450 0.4207 0.4819 0.4188 0.4232 0.4158 0.3874 0.3891 0.4247 0.4121 0.4042 0.5316 0.4826 0.5120 0.4759 0.4762 0.4107 0.4431 0.4580 0.4625 0.4109 0.4510 0.4195 0.4592 0.4303 0.4283 0.4664 0.3907 0.3953 0.4620 0.3997 0.4739 0.4423 0.4864 0.4290 0.4804 0.4450 0.4281 0.3456 0.4804 0.4471 0.4001 0.4633 0.3759 0.4054 0.5202 0.4403 0.4418 0.4569 0.5130 0.3876 0.4560 0.4200 0.4795 0.4839 0.3893 0.4234 0.5114 0.5050 0.4371 0.4999 0.4220 0.4258 0.4281 0.4356 0.4739 0.4164 0.3974 0.4457 0.4711 0.4663 0.4618 0.4586 0.4255 0.4990 0.4076 0.4354 0.5448 0.5195 0.3833 0.4317 0.4289 0.4526 0.4348 0.5241 0.4674 0.4508 0.4029 0.4128 0.4665 0.4215 0.4162 0.4927 0.4073 0.4629 0.4472 0.4512 0.5092 0.4186 0.3574 0.5258 0.4391 0.5132 0.4468 0.4476 0.4682 0.4177 0.3782 0.4735 0.4412 0.4222 0.4257 0.4998 0.4582 0.4356 0.4526 0.4433 0.4773 0.4087 0.4314 0.3604 0.4698 0.4083 0.4367 0.5500 0.4397 0.4437 0.4044 0.4516 0.4902 0.4421 0.4884 0.4643 0.5513 0.4891 0.4747 0.4115 0.4057 0.4269 0.4886 0.4037 0.4167 0.4615 0.4297 0.3901 0.4002 0.4093 0.4968 0.4499 0.4365 0.4647 0.3873 0.4540 0.4606 0.4159 0.4292 0.4723 0.3903 0.4991 0.4367 0.4679 0.3671 0.4384 0.5100 0.4423 0.3985 0.5106 0.4080 0.3947 0.4696 0.4843 0.4004 0.3687 0.4071 0.4552 0.4393 0.4050 0.4815 0.4770 0.4648 0.4617 0.4730 0.3982 0.4968 0.4876 0.4622 0.4026 0.4078 0.4342 0.4399 0.4771 0.3783 0.4183 0.4449 0.4387 0.4977 0.4517 0.5202 0.4339 0.4192 0.4818 0.4548 0.3817 0.5142 0.4838 0.4561 0.4566 0.4722 0.4255 0.4801 0.4805 0.4015 0.3745 0.4363 0.4562 0.5035 0.4650 0.4680 0.4030 0.4410 0.3815 0.4670 0.4426 0.4345 0.4716 0.5046 0.4215 0.5044 0.3832 0.4740 0.4357 0.3732 0.4297 0.4622 0.4435 0.4051 0.4565 0.5141 0.4123 0.4064 0.5099 0.4046 0.4824 0.4594 0.3862 0.3784 0.4331 0.4674 0.4982 0.3937 0.4260 0.5030 0.4288 0.4909 0.4661 0.5154 0.4632 0.4398 0.4374 0.3943 0.4176 0.4495 0.4551 0.4418 0.4225 0.4325 0.4741 0.4942 0.3870 0.4615 0.4251 0.4125 0.4552 0.3920 0.4598 0.4324 0.4446 0.4234 0.4818 0.4584 0.3618 0.4706 0.3749 0.4104 0.4136 0.5141" HIT_INDICES="20 102 468 548 1019 1101 1684 1792 2269 2474 2516 3271 3465 3564 3900 4096 4337 4452 4539 4625 4913 5030 5105 5390 5552 5791 5889 5930 5960 5975 6012 6124 6145 6184 6379 6435 6451 6741 6784 6882 6883 6924 6960 7019 7067 7139 7151 7155 7190 7264 7298 7334 7394 7423 7489 7505 7543 7618 7649 7753 7882 7928 7934 8026 8160 8254 8454 8467 8825 8831 8850 8899 8901 8924 8987 9064 9083 9219 9225 9226 9230 9294 9336 9425 9441 9450 9465 9511 9567 9647 9673 9684 9719 9720 9737 9742 9850 10009 10131 10149 10175 10193 10199 10206 10244 10276 10278 10295 10379 10500 10515 10521 10606 10625 10785 10846 10972 11065 11105 11209 11260 11333 11343 11380 11439 11559 11566 11576 11612 11615 11649 11665 11696 11711 11804 11851 11968 12030 12064 12087 12277 12289 12291 12320 12375 12434 12450 12473 12479 12488 12504 12614 12658 12861 12970 13021 13069 13073 13085 13127 13193 13208 13261 13320 13365 13379 13391 13424 13439 13440 13458 13490 13502 13578 13605 13613 13622 13707 13964 13978 14021 14055 14134 14154 14181 14360 14428 14429 14477 14512 14563 14634 14642 14661 14742 14801 14824 14839 14851 14879 14899 14906 14915 14928 14959 14975 14978 15002 15026 15059 15093 15131 15137 15148 15222 15239 15264 15275 15280 15339 15369 15376 15410 15423 15458 15479 15493 15495 15587 15597 15635 15690 15700 15702 15703 15707 15708 15711 15737 15742" ES_PROFILE="0.0534 0.0866 0.0871 0.1050 0.0927 0.1049 0.0813 0.0878 0.0685 0.0659 0.0737 0.0331 0.0281 0.0289 0.0136 0.0069 -0.0032 -0.0055 -0.0061 -0.0069 -0.0213 -0.0249 -0.0260 -0.0413 -0.0488 -0.0617 -0.0657 -0.0661 -0.0658 -0.0646 -0.0649 -0.0702 -0.0697 -0.0703 -0.0814 -0.0837 -0.0834 -0.1011 -0.1031 -0.1087 -0.1080 -0.1100 -0.1117 -0.1149 -0.1176 -0.1218 -0.1221 -0.1219 -0.1239 -0.1283 -0.1303 -0.1324 -0.1361 -0.1378 -0.1419 -0.1427 -0.1451 -0.1499 -0.1518 -0.1584 -0.1667 -0.1696 -0.1699 -0.1758 -0.1843 -0.1903 -0.2032 -0.2039 -0.2270 -0.2273 -0.2284 -0.2315 -0.2316 -0.2330 -0.2370 -0.2419 -0.2431 -0.2518 -0.2521 -0.2521 -0.2523 -0.2564 -0.2590 -0.2647 -0.2657 -0.2662 -0.2671 -0.2700 -0.2735 -0.2786 -0.2802 -0.2809 -0.2831 -0.2831 -0.2841 -0.2843 -0.2912 -0.3014 -0.3091 -0.3101 -0.3116 -0.3125 -0.3127 -0.3130 -0.3152 -0.3171 -0.3170 -0.3180 -0.3232 -0.3308 -0.3316 -0.3318 -0.3370 -0.3381 -0.3482 -0.3518 -0.3596 -0.3653 -0.3675 -0.3738 -0.3766 -0.3809 -0.3811 -0.3830 -0.3864 -0.3936 -0.3934 -0.3935 -0.3952 -0.3949 -0.3965 -0.3968 -0.3981 -0.3984 -0.4037 -0.4059 -0.4126 -0.4156 -0.4168 -0.4174 -0.4285 -0.4282 -0.4273 -0.4279 -0.4302 -0.4328 -0.4325 -0.4327 -0.4317 -0.4309 -0.4306 -0.4362 -0.4376 -0.4490 -0.4542 -0.4555 -0.4566 -0.4548 -0.4536 -0.4542 -0.4563 -0.4550 -0.4562 -0.4576 -0.4581 -0.4565 -0.4548 -0.4545 -0.4529 -0.4505 -0.4490 -0.4485 -0.4466 -0.4488 -0.4477 -0.4453 -0.4430 -0.4455 -0.4585 -0.4559 -0.4550 -0.4535 -0.4546 -0.4520 -0.4498 -0.4568 -0.4563 -0.4516 -0.4498 -0.4470 -0.4451 -0.4442 -0.4393 -0.4351 -0.4347 -0.4325 -0.4279 -0.4228 -0.4175 -0.4131 -0.4081 -0.4022 -0.3965 -0.3908 -0.3862 -0.3807 -0.3743 -0.3691 -0.3638 -0.3589 -0.3538 -0.3487 -0.3415 -0.3346 -0.3312 -0.3241 -0.3173 -0.3095 -0.3013 -0.2961 -0.2888 -0.2798 -0.2723 -0.2632 -0.2550 -0.2457 -0.2358 -0.2250 -0.2182 -0.2059 -0.1937 -0.1790 -0.1600 -0.1404 -0.1206 -0.1005 -0.0800 -0.0596 -0.0327 0.0005" RANK_AT_ES="13963.0000" RANK_SCORE_AT_ES="-2.7000"/>
  <DTG RANKED_LIST="CT26_gene_expression.rnk" TEMPLATE="na_as_pre_ranked" GENESET="gene_sets.gmt#TURASHVILI_BREAST_DUCTAL_CARCINOMA_VS_DUCTAL_NORMAL_DN" ES="-0.4140" NES="0.0000" NP="0.0000" FDR="1.0000" FWER="0.0000" RND_ES="0.4684 0.4403 0.4495 0.4681 0.4537 0.4117 0.5703 0.3891 0.4040 0.4253 0.4060 0.4166 0.5179 0.4492 0.5062 0.3996 0.3980 0.4378 0.3704 0.4614 0.4700 0.4473 0.4580 0.4586 0.4336 0.4761 0.4326 0.4302 0.3937 0.4587 0.3264 0.4866 0.4781 0.4729 0.4627 0.4263 0.4717 0.4632 0.5293 0.4474 0.3983 0.5152 0.5572 0.3290 0.5018 0.3520 0.5037 0.4673 0.4615 0.4176 0.4872 0.4247 0.4920 0.4011 0.4844 0.4940 0.4325 0.4535 0.4870 0.4348 0.5152 0.4150 0.4464 0.3269 0.4722 0.3970 0.4754 0.5157 0.5504 0.4960 0.4779 0.5039 0.5078 0.5232 0.4057 0.4509 0.4153 0.4984 0.4648 0.3677 0.4374 0.4831 0.4392 0.3970 0.4343 0.4849 0.4313 0.3333 0.5287 0.4515 0.4310 0.5018 0.4579 0.4701 0.5058 0.5267 0.5099 0.5766 0.4338 0.4996 0.4306 0.4133 0.3881 0.5184 0.4090 0.4685 0.4344 0.5125 0.4808 0.4593 0.4975 0.4691 0.4615 0.4579 0.3836 0.5084 0.3790 0.4594 0.3935 0.4374 0.4357 0.4415 0.4317 0.4735 0.4883 0.4623 0.4038 0.3604 0.4616 0.4737 0.4480 0.5630 0.5723 0.4325 0.4538 0.2840 0.5266 0.3278 0.4583 0.4797 0.4548 0.5008 0.3962 0.4984 0.5415 0.4856 0.4542 0.4650 0.5012 0.5256 0.5147 0.4299 0.4408 0.4981 0.4075 0.4741 0.4661 0.4995 0.4943 0.4439 0.4086 0.5151 0.4259 0.4375 0.4095 0.5516 0.4608 0.4532 0.4743 0.4327 0.4893 0.4211 0.3975 0.3533 0.4538 0.4894 0.4256 0.4134 0.4738 0.4653 0.4072 0.4926 0.4402 0.4147 0.4086 0.4852 0.5537 0.4394 0.4884 0.4359 0.4859 0.4170 0.4248 0.4245 0.4728 0.4122 0.3776 0.4253 0.4705 0.4301 0.4861 0.5235 0.5217 0.5105 0.4103 0.3790 0.3658 0.4270 0.4602 0.5255 0.4233 0.4615 0.5137 0.4897 0.5127 0.3916 0.4171 0.4075 0.4731 0.4396 0.5027 0.4322 0.4535 0.4022 0.3127 0.3829 0.5121 0.4272 0.4037 0.5832 0.4806 0.4573 0.5581 0.2886 0.4406 0.4248 0.4998 0.5084 0.5365 0.4851 0.4476 0.4648 0.4384 0.3833 0.4568 0.5258 0.4218 0.4659 0.4368 0.3932 0.4687 0.4145 0.5153 0.5130 0.4428 0.4865 0.4570 0.4298 0.4649 0.4822 0.5285 0.4137 0.4432 0.4322 0.4419 0.3868 0.4797 0.4222 0.4903 0.4122 0.4381 0.4690 0.5286 0.4370 0.4542 0.5049 0.3629 0.4181 0.4369 0.4625 0.5001 0.4429 0.4397 0.4105 0.4067 0.4792 0.4865 0.4780 0.4736 0.4984 0.5134 0.4445 0.4948 0.4649 0.4130 0.4182 0.5584 0.4671 0.4899 0.4895 0.4539 0.3813 0.4015 0.5045 0.4378 0.5216 0.5525 0.4815 0.4773 0.4135 0.5222 0.4731 0.4593 0.5020 0.3947 0.4969 0.4662 0.4352 0.4561 0.4643 0.4657 0.4956 0.5313 0.4616 0.4149 0.4307 0.4618 0.4161 0.4309 0.4955 0.5228 0.5201 0.3396 0.5104 0.4681 0.4611 0.5206 0.4204 0.3639 0.4037 0.4989 0.4760 0.4227 0.3079 0.4530 0.5085 0.4671 0.4365 0.4618 0.4996 0.4187 0.4472 0.4613 0.3692 0.4700 0.4513 0.4986 0.4962 0.4479 0.4701 0.4897 0.4373 0.4080 0.4949 0.4569 0.4689 0.4445 0.4705 0.5449 0.4672 0.4445 0.4475 0.4452 0.4819 0.4777 0.4375 0.4405 0.5243 0.4378 0.4558 0.4453 0.4116 0.4500 0.4346 0.3937 0.4271 0.4558 0.4285 0.4754 0.5805 0.4777 0.4069 0.3287 0.4532 0.4479 0.4508 0.4275 0.2826 0.4569 0.3609 0.5118 0.4514 0.4178 0.4937 0.4237 0.4926 0.4859 0.3932 0.4691 0.4139 0.3144 0.3707 0.4017 0.4804 0.5455 0.4166 0.4922 0.3824 0.4732 0.4646 0.4246 0.4742 0.4824 0.3948 0.4141 0.4494 0.4750 0.3984 0.3751 0.5119 0.4735 0.4417 0.3876 0.3526 0.4067 0.3847 0.3767 0.3881 0.4579 0.5258 0.5691 0.4594 0.3429 0.4719 0.4304 0.4746 0.3867 0.4888 0.4755 0.5124 0.4688 0.4754 0.3976 0.4721 0.3723 0.4737 0.4042 0.3443 0.4490 0.5111 0.4413 0.3463 0.4627 0.4550 0.5502 0.5138 0.4222 0.5616 0.5133 0.4907 0.5123 0.4686 0.5477 0.4712 0.5108 0.5055 0.4192 0.3489 0.3954 0.5144 0.3959 0.3660 0.4402 0.5050 0.4919 0.4692 0.4886 0.3814 0.3832 0.4254 0.4341 0.3418 0.4854 0.4580 0.3978 0.5252 0.5005 0.3229 0.4633 0.4473 0.4465 0.4962 0.5038 0.4105 0.4413 0.4295 0.4185 0.4604 0.4363 0.3803 0.4978 0.4562 0.4327 0.4549 0.3778 0.3780 0.3788 0.4887 0.4733 0.4215 0.4641 0.4785 0.4670 0.4531 0.3442 0.5178 0.4626 0.4842 0.5397 0.3593 0.5450 0.3826 0.4395 0.4571 0.4510 0.4507 0.4575 0.5045 0.4337 0.4700 0.5437 0.4568 0.4841 0.4701 0.4731 0.4642 0.3445 0.3846 0.3467 0.4043 0.5316 0.4930 0.3754 0.3844 0.3683 0.4605 0.4409 0.3915 0.4536 0.3684 0.4335 0.4192 0.4947 0.4262 0.3817 0.4604 0.4200 0.3916 0.4893 0.4065 0.4606 0.4900 0.4270 0.4482 0.3735 0.4879 0.4564 0.4677 0.4644 0.4128 0.5308 0.5315 0.5529 0.4715 0.4082 0.4883 0.5134 0.4850 0.4255 0.4370 0.3068 0.4867 0.4766 0.4943 0.4400 0.3857 0.4786 0.3726 0.5080 0.4620 0.4728 0.4702 0.5032 0.4711 0.4067 0.4096 0.4291 0.4566 0.5083 0.3815 0.3246 0.4094 0.4475 0.3780 0.4743 0.5090 0.4998 0.3838 0.4089 0.4199 0.4850 0.4096 0.4825 0.5072 0.3865 0.4021 0.4759 0.3807 0.4788 0.5305 0.4283 0.4175 0.4060 0.4770 0.5632 0.4739 0.4919 0.4267 0.3964 0.5527 0.4573 0.3519 0.4965 0.4677 0.4799 0.4449 0.4665 0.3303 0.3931 0.3218 0.5380 0.4771 0.3922 0.4120 0.4637 0.3876 0.5218 0.5114 0.4913 0.4215 0.4361 0.4325 0.4641 0.4261 0.5105 0.4309 0.3870 0.4727 0.4453 0.4562 0.4469 0.4301 0.4148 0.4444 0.4865 0.4564 0.4614 0.4462 0.5407 0.5136 0.4026 0.4516 0.4999 0.4080 0.3442 0.4622 0.4671 0.4681 0.4913 0.4067 0.4007 0.4991 0.4616 0.4573 0.4122 0.4449 0.5259 0.4481 0.3786 0.3968 0.4518 0.5017 0.4364 0.4137 0.4847 0.4756 0.4645 0.4543 0.4576 0.4996 0.4564 0.5493 0.3374 0.4814 0.3363 0.3167 0.3834 0.4597 0.4732 0.3885 0.4599 0.4736 0.3425 0.4547 0.3876 0.4500 0.4380 0.5263 0.4438 0.4433 0.3667 0.4200 0.3912 0.4697 0.4451 0.5302 0.4822 0.5060 0.4470 0.4921 0.4880 0.4745 0.5297 0.5001 0.5068 0.4535 0.4500 0.5372 0.3930 0.4280 0.4748 0.5221 0.4380 0.4447 0.4957 0.4284 0.4575 0.5061 0.5750 0.4519 0.4430 0.5088 0.4691 0.4646 0.4723 0.4232 0.4317 0.5217 0.4134 0.5131 0.3692 0.4568 0.5139 0.4377 0.3845 0.4619 0.4213 0.4659 0.5074 0.4682 0.4700 0.4477 0.5043 0.4146 0.4528 0.5161 0.5152 0.4875 0.3858 0.4919 0.4547 0.4610 0.5480 0.4442 0.5147 0.4814 0.3954 0.4685 0.4202 0.4600 0.3680 0.4041 0.4573 0.4210 0.3577 0.4951 0.4285 0.4487 0.3974 0.4085 0.4051 0.5148 0.4244 0.4572 0.5598 0.4153 0.4016 0.4795 0.3555 0.5014 0.4162 0.4300 0.4232 0.5666 0.4750 0.4861 0.4764 0.4776 0.4699 0.4885 0.4652 0.3839 0.4012 0.4572 0.4719 0.4610 0.4379 0.3977 0.4327 0.4443 0.4616 0.4528 0.3055 0.5122 0.4370 0.4556 0.4780 0.4422 0.4613 0.4519 0.4923 0.3293 0.4176 0.3642 0.5264 0.5097 0.4328 0.5163 0.4803 0.4784 0.4229 0.3925 0.4396 0.5398 0.4196 0.4089 0.4188 0.4427 0.5189 0.4578 0.4804 0.4135 0.4895 0.4976 0.3974 0.4766 0.3971 0.5400 0.4265 0.4862 0.5250 0.4217 0.4909 0.4866 0.5246 0.4188 0.4954 0.4723 0.5413 0.3856 0.4015 0.4483 0.5000 0.4830 0.4761 0.5035 0.4973 0.4492 0.5069 0.4504 0.4933 0.4213 0.4501 0.4692 0.4295 0.4774 0.3798 0.5816 0.4150 0.4250 0.5278 0.4225 0.4301 0.3826 0.4166 0.4916 0.4610 0.5365 0.4534 0.5062 0.4626 0.4820 0.3977 0.5141 0.4678 0.4361 0.3846 0.4486 0.4584 0.3956 0.4470 0.4318 0.3850 0.4596 0.3744 0.4578 0.4498 0.4916 0.4596 0.4482 0.4201 0.5346 0.4501 0.4742 0.4767 0.4972 0.4848 0.5009 0.4817 0.4733 0.4361 0.3553 0.4656 0.4167 0.4743 0.5406 0.4504 0.5001 0.4919 0.4834 0.3376 0.4786 0.5235 0.4299 0.4704 0.4555 0.3704 0.5023 0.4451 0.4867 0.4777 0.3732 0.5135 0.4139 0.5239 0.5076 0.4309 0.4773 0.3754 0.4335 0.3896 0.5160 0.4377 0.4766 0.4804 0.3559 0.4561 0.4127 0.5149 0.3925 0.4647 0.5369 0.3866 0.4056 0.3661 0.4918 0.4858 0.4330 0.4580 0.4756" HIT_INDICES="267 697 776 871 954 960 1050 1123 1222 1353 1361 1466 1611 1680 2080 2183 2224 2509 2521 2690 2796 3184 3319 3497 3534 3586 4022 4976 5008 5100 5114 5223 5228 5312 5419 6064 6082 6158 6197 6216 6375 6649 7013 7190 7326 7349 7715 7723 7765 8022 8194 8789 9007 9039 9097 9135 9142 9517 9571 9619 9647 9679 9807 9886 9984 10019 10097 10218 10232 10251 10364 10414 10433 10524 10568 10589 10616 10726 10728 10761 10772 10832 10880 10891 10939 10988 11012 11141 11336 11398 11426 11465 11559 11966 11996 12211 12233 12360 12706 12710 12847 12947 13025 13058 13098 13221 13242 13389 13458 13506 13526 13622 13693 13829 13900 13930 13989 13990 13996 14034 14304 14361 14444 14468 14480 14517 14644 14677 14718 14767 14932 14956 14958 15016 15038 15195 15197 15218 15227 15260 15323 15385 15467 15470 15477 15535 15568 15648 15667 15671 15684 15703 15708 15718 15733 15737 15740 15742 15747" ES_PROFILE="0.0127 0.0068 0.0226 0.0365 0.0504 0.0692 0.0818 0.0948 0.1057 0.1136 0.1294 0.1382 0.1438 0.1538 0.1406 0.1461 0.1554 0.1480 0.1579 0.1573 0.1603 0.1441 0.1437 0.1400 0.1452 0.1493 0.1276 0.0705 0.0725 0.0705 0.0735 0.0701 0.0734 0.0715 0.0679 0.0286 0.0295 0.0265 0.0259 0.0265 0.0178 0.0013 -0.0214 -0.0325 -0.0410 -0.0423 -0.0657 -0.0661 -0.0687 -0.0852 -0.0961 -0.1342 -0.1482 -0.1501 -0.1538 -0.1562 -0.1566 -0.1805 -0.1839 -0.1870 -0.1887 -0.1907 -0.1988 -0.2038 -0.2100 -0.2122 -0.2172 -0.2247 -0.2254 -0.2265 -0.2335 -0.2365 -0.2375 -0.2432 -0.2458 -0.2470 -0.2485 -0.2554 -0.2553 -0.2572 -0.2577 -0.2612 -0.2640 -0.2644 -0.2671 -0.2699 -0.2711 -0.2791 -0.2911 -0.2947 -0.2960 -0.2979 -0.3033 -0.3286 -0.3297 -0.3423 -0.3426 -0.3495 -0.3702 -0.3688 -0.3758 -0.3803 -0.3833 -0.3833 -0.3837 -0.3893 -0.3884 -0.3952 -0.3969 -0.3973 -0.3958 -0.3990 -0.4004 -0.4058 -0.4068 -0.4051 -0.4052 -0.4015 -0.3981 -0.3968 -0.4097 -0.4087 -0.4090 -0.4055 -0.4012 -0.3984 -0.4009 -0.3973 -0.3941 -0.3912 -0.3951 -0.3899 -0.3832 -0.3799 -0.3741 -0.3761 -0.3680 -0.3609 -0.3531 -0.3466 -0.3415 -0.3356 -0.3300 -0.3193 -0.3088 -0.3004 -0.2898 -0.2793 -0.2640 -0.2475 -0.2302 -0.2109 -0.1900 -0.1683 -0.1420 -0.1128 -0.0792 -0.0448 0.0001" RANK_AT_ES="14303.0000" RANK_SCORE_AT_ES="-3.3000"/>
  <DTG RANKED_LIST="CT26_gene_expression.rnk" TEMPLATE="na_as_pre_ranked" GENESET="gene_sets.gmt#HUTTMANN_B_CLL_POOR_SURVIVAL_UP" ES="-0.2551" NES="0.0000" NP="0.0000" FDR="1.0000" FWER="0.0000" RND_ES="0.4306 0.4277 0.4867 0.3720 0.3912 0.4741 0.3227 0.4860 0.4863 0.4356 0.4879 0.4542 0.4222 0.3743 0.4468 0.4190 0.4742 0.4874 0.3842 0.4418 0.3901 0.4656 0.4513 0.4001 0.5278 0.4695 0.3661 0.4678 0.4816 0.4606 0.4486 0.4509 0.5473 0.4752 0.4308 0.5059 0.4289 0.4654 0.4187 0.4207 0.4528 0.4464 0.4951 0.3894 0.4776 0.4522 0.4623 0.4234 0.4319 0.5117 0.4388 0.4972 0.4635 0.3901 0.4306 0.4739 0.4798 0.4529 0.4271 0.4310 0.5291 0.4133 0.3946 0.5073 0.4707 0.3694 0.4044 0.4464 0.4455 0.4326 0.4449 0.3829 0.4316 0.4975 0.3920 0.4528 0.4614 0.4307 0.5004 0.4544 0.4965 0.4395 0.4502 0.5137 0.4679 0.4162 0.4710 0.4050 0.4043 0.4014 0.4992 0.4136 0.4629 0.3284 0.4036 0.4888 0.3833 0.4462 0.5092 0.4271 0.4315 0.4137 0.4894 0.3982 0.4897 0.4549 0.4162 0.4217 0.4146 0.4780 0.4642 0.4988 0.4319 0.4280 0.4521 0.3838 0.4412 0.4983 0.4504 0.4500 0.4372 0.4638 0.4856 0.5046 0.4355 0.5106 0.4909 0.3835 0.5300 0.4302 0.4936 0.4666 0.4522 0.4339 0.4308 0.4615 0.4643 0.4506 0.4804 0.4590 0.4038 0.4053 0.4422 0.4112 0.5032 0.4551 0.4032 0.4660 0.4483 0.4298 0.3970 0.4015 0.4827 0.4005 0.3622 0.4790 0.4357 0.4268 0.4716 0.4455 0.5021 0.4998 0.5062 0.4857 0.4240 0.4491 0.4359 0.4207 0.4156 0.4649 0.4354 0.4857 0.4667 0.4737 0.4835 0.4312 0.4972 0.3852 0.5067 0.4606 0.4670 0.3814 0.4471 0.4595 0.4469 0.4422 0.3915 0.4122 0.4464 0.4915 0.4863 0.4795 0.3575 0.4506 0.4661 0.4561 0.4046 0.4727 0.4756 0.4509 0.4527 0.4617 0.4744 0.4404 0.5128 0.5366 0.4713 0.4396 0.5104 0.5487 0.5312 0.4401 0.4491 0.4729 0.4444 0.4421 0.3389 0.5072 0.3780 0.5043 0.4293 0.4483 0.4960 0.4361 0.4322 0.4807 0.4502 0.4124 0.4573 0.5071 0.4099 0.4894 0.4739 0.5141 0.4419 0.4247 0.4906 0.4483 0.4512 0.3918 0.3949 0.4776 0.3082 0.5182 0.4878 0.5061 0.4753 0.4476 0.4666 0.4148 0.5071 0.3938 0.4340 0.4550 0.4418 0.5566 0.4404 0.4656 0.4720 0.4050 0.4940 0.4760 0.5166 0.4393 0.3920 0.3572 0.4620 0.4934 0.3753 0.3837 0.5032 0.4797 0.4765 0.4424 0.4359 0.3965 0.3887 0.4759 0.3905 0.3755 0.4918 0.4162 0.4210 0.4289 0.4476 0.4091 0.4596 0.4266 0.4125 0.4311 0.3629 0.4364 0.3696 0.4784 0.4609 0.4200 0.4261 0.4160 0.4993 0.4905 0.3967 0.4439 0.4200 0.4612 0.4632 0.3514 0.4371 0.4090 0.4723 0.4532 0.4619 0.4438 0.4301 0.3972 0.5059 0.4632 0.4517 0.4628 0.4782 0.4348 0.4816 0.4979 0.4593 0.3962 0.4669 0.5284 0.5264 0.3982 0.3916 0.4397 0.4307 0.4193 0.4559 0.4287 0.4505 0.3782 0.4850 0.3642 0.3649 0.5178 0.4074 0.4943 0.4079 0.4336 0.4464 0.4890 0.4625 0.4451 0.3925 0.4790 0.3610 0.5104 0.4547 0.4556 0.4818 0.4186 0.5088 0.4590 0.5281 0.4572 0.4644 0.3862 0.4174 0.4094 0.4731 0.3732 0.4826 0.4663 0.4406 0.4458 0.4359 0.4740 0.4303 0.3531 0.4449 0.4045 0.4524 0.4098 0.4954 0.4335 0.5304 0.4644 0.4334 0.4555 0.5017 0.4718 0.4914 0.4539 0.4737 0.4263 0.4650 0.4596 0.4559 0.3404 0.3958 0.4683 0.4710 0.4869 0.4715 0.4258 0.4960 0.4400 0.5159 0.4266 0.5173 0.3770 0.4497 0.4828 0.4251 0.5002 0.4319 0.4787 0.4626 0.4477 0.4331 0.4130 0.4755 0.4089 0.4626 0.5089 0.4197 0.4492 0.4498 0.4683 0.3898 0.4079 0.4323 0.4741 0.4981 0.3893 0.5037 0.4574 0.4427 0.4008 0.4813 0.4560 0.4432 0.4681 0.5128 0.4896 0.3832 0.5049 0.5285 0.4540 0.3791 0.4315 0.4729 0.4172 0.4509 0.4713 0.5193 0.4761 0.4217 0.3828 0.4907 0.4239 0.4594 0.4468 0.4538 0.4984 0.4731 0.4395 0.4612 0.4289 0.4572 0.4181 0.3726 0.5363 0.4971 0.4111 0.4625 0.4409 0.4559 0.4332 0.3743 0.4378 0.5331 0.4345 0.4379 0.4289 0.4510 0.3836 0.5270 0.4568 0.4293 0.4680 0.4982 0.4563 0.4121 0.3806 0.4822 0.4647 0.4058 0.3985 0.4470 0.5346 0.5125 0.4285 0.4617 0.5265 0.4764 0.4008 0.3734 0.4368 0.3260 0.4629 0.4243 0.4804 0.4709 0.4077 0.4278 0.5119 0.4191 0.4551 0.3759 0.4609 0.4536 0.4713 0.4273 0.4594 0.4339 0.4682 0.5176 0.4979 0.4874 0.4556 0.4340 0.4486 0.3734 0.4351 0.5254 0.4633 0.4331 0.4707 0.5779 0.4539 0.4589 0.4888 0.4954 0.4968 0.4856 0.4533 0.4410 0.4881 0.4963 0.4430 0.4579 0.4226 0.4080 0.4739 0.4372 0.3877 0.5119 0.4023 0.4485 0.4702 0.4425 0.3733 0.4968 0.4335 0.3795 0.4750 0.4841 0.4159 0.4978 0.4210 0.4959 0.5273 0.4714 0.5052 0.4397 0.4369 0.4565 0.4903 0.5074 0.5199 0.4833 0.4640 0.4089 0.4734 0.5120 0.4276 0.4451 0.4448 0.4215 0.5494 0.4468 0.4732 0.5289 0.4353 0.4311 0.4826 0.5351 0.4153 0.4011 0.4003 0.4212 0.4381 0.5073 0.3901 0.4156 0.4528 0.4189 0.3541 0.4465 0.4564 0.3583 0.4246 0.4829 0.4264 0.5224 0.4720 0.3520 0.4644 0.4584 0.4532 0.5084 0.4727 0.4132 0.4599 0.4467 0.4390 0.4065 0.4271 0.4666 0.4427 0.4218 0.4687 0.4444 0.4516 0.4393 0.4175 0.4037 0.4109 0.4508 0.4649 0.3592 0.4476 0.4350 0.4774 0.4011 0.4782 0.3901 0.4239 0.4663 0.4600 0.4644 0.5271 0.4351 0.4978 0.4482 0.4825 0.4805 0.4121 0.4396 0.4416 0.4240 0.4533 0.4148 0.3756 0.4353 0.4744 0.4874 0.3371 0.4835 0.4883 0.4781 0.3973 0.3974 0.4241 0.3910 0.4769 0.4408 0.5207 0.4625 0.4915 0.4363 0.4136 0.4937 0.4746 0.4803 0.4221 0.3943 0.3739 0.4850 0.4260 0.4909 0.5367 0.4511 0.4518 0.5215 0.4483 0.4503 0.3849 0.4853 0.4362 0.4458 0.4150 0.4033 0.4613 0.4261 0.4725 0.4426 0.4567 0.4111 0.4750 0.4485 0.4400 0.4437 0.4169 0.4622 0.4994 0.4820 0.3766 0.4038 0.3720 0.4784 0.4588 0.4291 0.4803 0.5132 0.4626 0.4858 0.4918 0.4598 0.4559 0.4538 0.4781 0.4492 0.4591 0.4034 0.3866 0.3719 0.4019 0.4283 0.4119 0.5102 0.4802 0.5234 0.3800 0.4632 0.4214 0.4503 0.4019 0.4613 0.4509 0.4711 0.4516 0.4886 0.4331 0.4499 0.4960 0.4410 0.4488 0.4391 0.4138 0.4263 0.3595 0.4629 0.4300 0.4541 0.4178 0.4842 0.4807 0.2921 0.4446 0.4210 0.3882 0.4998 0.4079 0.4758 0.4418 0.4196 0.3975 0.4756 0.4215 0.5269 0.4092 0.4261 0.4473 0.4456 0.5163 0.4636 0.4463 0.4146 0.4375 0.3950 0.4007 0.4528 0.4377 0.4270 0.4412 0.3608 0.4327 0.3494 0.4767 0.4646 0.4116 0.4718 0.4232 0.5142 0.4056 0.3984 0.4335 0.4719 0.4464 0.4047 0.4186 0.4008 0.4809 0.4809 0.3946 0.4373 0.5422 0.4212 0.4243 0.4047 0.4962 0.4514 0.5051 0.4490 0.4509 0.4131 0.4409 0.4555 0.4599 0.4603 0.4183 0.4933 0.3703 0.4145 0.4704 0.4225 0.3672 0.3901 0.5007 0.4297 0.5212 0.4365 0.4494 0.5259 0.4025 0.4482 0.4303 0.3787 0.4703 0.4511 0.4595 0.4317 0.3756 0.4749 0.3631 0.4763 0.4626 0.4669 0.4533 0.4690 0.5594 0.5166 0.4402 0.4414 0.4193 0.4707 0.4847 0.4698 0.4888 0.4313 0.4059 0.4173 0.4931 0.5069 0.3735 0.4894 0.4537 0.4616 0.4823 0.4004 0.4543 0.4880 0.4246 0.4399 0.3498 0.4650 0.4994 0.4260 0.4341 0.4691 0.4852 0.4650 0.4075 0.4539 0.4869 0.4528 0.4746 0.4094 0.5214 0.4728 0.4405 0.5233 0.4601 0.4590 0.4292 0.4153 0.4173 0.4335 0.4557 0.3597 0.4191 0.4673 0.5022 0.4836 0.4453 0.4133 0.4179 0.4595 0.4311 0.3887 0.4581 0.4317 0.4217 0.4200 0.4962 0.4240 0.4575 0.4757 0.4977 0.4985 0.4747 0.4231 0.5330 0.4592 0.3909 0.4045 0.5047 0.4450 0.4822 0.3880 0.4232 0.4094 0.4663 0.4936 0.4938 0.4166 0.4301 0.4309 0.4911 0.4799 0.3878 0.4696 0.4199 0.4491 0.4920 0.4950 0.4803 0.4436 0.3670 0.3999 0.4229 0.4407 0.4058 0.4666 0.4484 0.4782 0.4642 0.5096 0.4152 0.4610 0.3400 0.4311 0.4502 0.4101 0.4369 0.4649 0.4404 0.3971 0.4983 0.4194 0.4769 0.4491 0.4514 0.3947 0.4949 0.4888 0.4630 0.4343 0.4694 0.3765 0.4039 0.4968 0.4355 0.4502 0.4492 0.4864 0.4922 0.4079 0.4088 0.5097 0.4087 0.4074 0.4428" HIT_INDICES="109 113 114 292 363 430 446 517 697 1007 1218 1343 1367 1437 1492 1742 1784 1809 1851 1887 2165 2192 2395 2542 2787 2812 2855 2864 2871 2954 2977 2990 3167 3185 3273 3297 3345 3404 3484 3575 3776 3922 3956 4049 4086 4127 4154 4243 4313 4444 4681 4769 4909 5066 5186 5195 5259 5560 5693 5833 5854 5978 6076 6159 6426 6428 6436 6496 6510 6544 6592 6593 6616 6633 6698 6780 6803 6916 6963 7033 7090 7100 7152 7171 7236 7253 7409 7569 7743 7861 7970 7988 8246 8412 8425 8550 8677 8954 8972 9333 9527 9858 9873 9993 10045 10047 10131 10290 10318 10535 10597 10599 10614 10618 10658 10749 10865 10919 10960 11035 11042 11103 11128 11135 11142 11232 11304 11307 11313 11386 11468 11684 11805 11836 11888 11889 11925 11963 11985 12212 12214 12305 12352 12445 12465 12522 12555 12562 12696 12699 12732 12784 12850 13065 13129 13138 13191 13224 13325 13332 13362 13389 13403 13414 13418 13425 13495 13612 13642 13685 13763 13812 13923 13940 13970 13971 13974 13983 14005 14014 14041 14061 14130 14207 14372 14385 14426 14430 14498 14509 14533 14570 14592 14617 14618 14627 14659 14677 14690 14708 14743 14785 14808 14849 14867 14882 14992 15024 15069 15078 15096 15098 15102 15149 15155 15194 15223 15228 15276 15283 15307 15342 15355 15361 15375 15440 15444 15513 15526 15534 15639 15642 15725 15727 15735" ES_PROFILE="0.0228 0.0519 0.0812 0.0919 0.1081 0.1235 0.1419 0.1558 0.1609 0.1553 0.1549 0.1593 0.1701 0.1777 0.1860 0.1807 0.1887 0.1976 0.2054 0.2133 0.2046 0.2122 0.2077 0.2065 0.1982 0.2042 0.2088 0.2156 0.2225 0.2242 0.2299 0.2361 0.2313 0.2368 0.2375 0.2423 0.2454 0.2477 0.2485 0.2484 0.2407 0.2363 0.2391 0.2380 0.2403 0.2424 0.2452 0.2440 0.2438 0.2394 0.2279 0.2258 0.2201 0.2129 0.2080 0.2102 0.2088 0.1917 0.1852 0.1780 0.1786 0.1722 0.1675 0.1636 0.1475 0.1484 0.1490 0.1461 0.1462 0.1450 0.1427 0.1435 0.1429 0.1427 0.1393 0.1347 0.1339 0.1272 0.1246 0.1205 0.1172 0.1170 0.1140 0.1130 0.1091 0.1083 0.0984 0.0881 0.0770 0.0694 0.0625 0.0614 0.0448 0.0342 0.0334 0.0254 0.0173 -0.0005 -0.0016 -0.0248 -0.0372 -0.0585 -0.0594 -0.0671 -0.0704 -0.0704 -0.0757 -0.0858 -0.0874 -0.1012 -0.1050 -0.1050 -0.1058 -0.1059 -0.1083 -0.1140 -0.1212 -0.1244 -0.1268 -0.1314 -0.1316 -0.1352 -0.1366 -0.1368 -0.1369 -0.1424 -0.1467 -0.1465 -0.1465 -0.1508 -0.1557 -0.1690 -0.1762 -0.1776 -0.1802 -0.1796 -0.1813 -0.1831 -0.1838 -0.1976 -0.1968 -0.2017 -0.2038 -0.2087 -0.2089 -0.2115 -0.2126 -0.2119 -0.2194 -0.2184 -0.2193 -0.2214 -0.2242 -0.2365 -0.2390 -0.2379 -0.2395 -0.2398 -0.2445 -0.2430 -0.2431 -0.2428 -0.2418 -0.2405 -0.2388 -0.2372 -0.2397 -0.2449 -0.2446 -0.2449 -0.2475 -0.2481 -0.2524 -0.2507 -0.2499 -0.2471 -0.2445 -0.2423 -0.2409 -0.2385 -0.2373 -0.2356 -0.2369 -0.2387 -0.2458 -0.2430 -0.2418 -0.2383 -0.2388 -0.2356 -0.2331 -0.2314 -0.2286 -0.2260 -0.2219 -0.2183 -0.2160 -0.2128 -0.2092 -0.2059 -0.2036 -0.2017 -0.1985 -0.1963 -0.1926 -0.1886 -0.1904 -0.1870 -0.1843 -0.1793 -0.1747 -0.1690 -0.1635 -0.1605 -0.1547 -0.1510 -0.1465 -0.1404 -0.1367 -0.1305 -0.1251 -0.1202 -0.1138 -0.1069 -0.1003 -0.0965 -0.0887 -0.0843 -0.0761 -0.0674 -0.0624 -0.0508 -0.0382 -0.0197 0.0009" RANK_AT_ES="13922.0000" RANK_SCORE_AT_ES="-2.7000"/>
  <DTG RANKED_LIST="CT26_gene_expression.rnk" TEMPLATE="na_as_pre_ranked" GENESET="gene_sets.gmt#CHARAFE_BREAST_CANCER_LUMINAL_VS_BASAL_UP" ES="-0.2975" NES="0.0000" NP="0.0000" FDR="1.0000" FWER="0.0000" RND_ES="0.4177 0.4408 0.4287 0.4350 0.3925 0.4539 0.4823 0.3835 0.4548 0.4821 0.4790 0.4515 0.4462 0.4488 0.4500 0.4657 0.4785 0.4306 0.4438 0.5004 0.3435 0.4175 0.4161 0.4859 0.4529 0.4728 0.4421 0.4858 0.4096 0.4831 0.4334 0.4487 0.4503 0.4401 0.4993 0.4764 0.4037 0.4645 0.4581 0.4316 0.4462 0.4190 0.4470 0.4944 0.4764 0.4349 0.4649 0.4019 0.4723 0.4218 0.3798 0.4045 0.4106 0.4362 0.4124 0.4678 0.4325 0.4654 0.4425 0.4474 0.4823 0.4407 0.4616 0.4602 0.4845 0.4876 0.4763 0.4139 0.4891 0.4440 0.4774 0.3867 0.4193 0.4864 0.4732 0.4693 0.3538 0.4480 0.5616 0.5009 0.4676 0.4922 0.4625 0.4751 0.4724 0.4649 0.4555 0.4391 0.4092 0.4548 0.4669 0.5108 0.4228 0.4744 0.4544 0.4806 0.4311 0.4944 0.4618 0.4180 0.4066 0.4604 0.4650 0.3950 0.4024 0.3727 0.4246 0.3709 0.5035 0.5045 0.4015 0.4654 0.4987 0.4162 0.4423 0.4727 0.3763 0.4653 0.4634 0.4419 0.4630 0.4639 0.4518 0.4883 0.3999 0.4503 0.4525 0.4926 0.4322 0.4628 0.4378 0.4655 0.4031 0.4962 0.4214 0.4476 0.4281 0.5018 0.4011 0.4718 0.4347 0.4018 0.4698 0.3903 0.5382 0.4950 0.4579 0.4948 0.4204 0.4728 0.4696 0.4802 0.4781 0.3792 0.4484 0.4304 0.4428 0.3981 0.4618 0.4260 0.4114 0.4436 0.4046 0.4894 0.4936 0.4464 0.4345 0.4329 0.4678 0.4446 0.4128 0.4827 0.4409 0.4142 0.4214 0.4651 0.3687 0.4917 0.3896 0.4640 0.4370 0.4584 0.4337 0.3969 0.4623 0.4672 0.4565 0.4347 0.4163 0.4800 0.4224 0.3804 0.4179 0.4487 0.4596 0.3499 0.4616 0.3819 0.4441 0.4295 0.4999 0.4471 0.4559 0.4659 0.3613 0.4889 0.4043 0.4496 0.4444 0.4750 0.4468 0.4582 0.4540 0.4801 0.3921 0.4076 0.4267 0.4168 0.4252 0.4431 0.4767 0.4626 0.4316 0.4357 0.4077 0.3493 0.5060 0.3758 0.4050 0.4867 0.4312 0.5145 0.4383 0.4545 0.4258 0.4616 0.4242 0.3493 0.4123 0.4217 0.4868 0.4671 0.3714 0.4457 0.4656 0.4223 0.4976 0.4459 0.4310 0.4800 0.5203 0.4314 0.4162 0.4111 0.4486 0.4538 0.4722 0.4635 0.4211 0.4403 0.4773 0.4463 0.4176 0.3800 0.4536 0.3938 0.4366 0.4669 0.3722 0.4767 0.4868 0.4088 0.4995 0.4698 0.4136 0.4614 0.4759 0.3569 0.3982 0.4396 0.4468 0.4856 0.4782 0.4411 0.3973 0.4640 0.4465 0.4295 0.4449 0.4177 0.4003 0.4222 0.3792 0.4388 0.5018 0.4719 0.4356 0.4273 0.4563 0.4616 0.4136 0.3960 0.4019 0.3991 0.4075 0.4775 0.4963 0.4398 0.4285 0.4645 0.4453 0.4296 0.4048 0.4003 0.4608 0.4664 0.4602 0.5056 0.4335 0.4239 0.4569 0.4148 0.4145 0.3845 0.4233 0.4220 0.4723 0.4547 0.4660 0.3962 0.4491 0.4525 0.4616 0.5000 0.4293 0.3992 0.4431 0.4423 0.4088 0.4337 0.3920 0.5304 0.4453 0.4570 0.4774 0.4655 0.4140 0.4382 0.4797 0.4432 0.4801 0.4556 0.4600 0.4120 0.4223 0.4228 0.4410 0.3947 0.4296 0.4399 0.4552 0.4150 0.4037 0.3975 0.4574 0.4049 0.5075 0.4682 0.4430 0.4324 0.4733 0.4677 0.4637 0.5251 0.4685 0.4606 0.4231 0.4231 0.4632 0.4737 0.4305 0.4492 0.4638 0.4899 0.3850 0.4577 0.4628 0.4694 0.4781 0.5114 0.4198 0.4331 0.4444 0.4252 0.4109 0.4582 0.4324 0.4175 0.4803 0.4519 0.4369 0.4524 0.4326 0.3816 0.4762 0.4084 0.4310 0.4156 0.4973 0.4886 0.4497 0.5406 0.4960 0.4804 0.4944 0.4812 0.4137 0.4632 0.4424 0.4237 0.4913 0.4461 0.4585 0.4783 0.4463 0.5196 0.4456 0.4595 0.4390 0.3912 0.4942 0.4171 0.4219 0.4660 0.4717 0.4712 0.4386 0.4519 0.4726 0.4663 0.4051 0.4229 0.4714 0.4566 0.4386 0.4315 0.5060 0.5024 0.4603 0.4783 0.4145 0.4485 0.4302 0.4076 0.4077 0.3773 0.4527 0.4580 0.3791 0.4433 0.4831 0.4207 0.4755 0.4165 0.4519 0.4270 0.4265 0.4488 0.4569 0.4356 0.4454 0.4773 0.4692 0.4928 0.4667 0.4682 0.4322 0.4243 0.4860 0.4381 0.4360 0.4643 0.4482 0.4906 0.4423 0.3958 0.3795 0.3716 0.4881 0.4183 0.4860 0.3949 0.4285 0.4582 0.4071 0.4539 0.4149 0.4596 0.4571 0.3908 0.4104 0.4375 0.4665 0.4915 0.4586 0.4788 0.4262 0.4228 0.4620 0.4646 0.4386 0.4640 0.4125 0.4273 0.4855 0.4616 0.4810 0.4717 0.4520 0.4413 0.4067 0.4618 0.4355 0.4450 0.4719 0.4275 0.4195 0.4825 0.4822 0.4524 0.4161 0.4216 0.5042 0.3990 0.4094 0.4667 0.3681 0.4908 0.4699 0.4540 0.4673 0.4237 0.4194 0.4900 0.3893 0.4797 0.4464 0.4803 0.4510 0.4094 0.4264 0.4934 0.4056 0.4459 0.4607 0.4672 0.4407 0.4153 0.4402 0.4130 0.4427 0.4309 0.4270 0.4256 0.4473 0.4258 0.4067 0.4636 0.4310 0.4728 0.5031 0.4477 0.4000 0.4510 0.4476 0.4273 0.4674 0.4639 0.4558 0.4572 0.4509 0.4685 0.4007 0.4347 0.3868 0.4490 0.4923 0.4685 0.4385 0.5281 0.4377 0.4150 0.4577 0.4110 0.4819 0.4758 0.3719 0.4904 0.4392 0.3985 0.4454 0.3591 0.4279 0.3940 0.4178 0.4433 0.4106 0.4690 0.4576 0.4809 0.4315 0.4207 0.4280 0.4943 0.4752 0.4561 0.5084 0.3935 0.4323 0.4916 0.4249 0.4764 0.4932 0.4581 0.4352 0.4459 0.4155 0.4778 0.4194 0.5182 0.4510 0.4557 0.4921 0.4978 0.4277 0.3782 0.4443 0.5111 0.4854 0.4353 0.4734 0.4783 0.5394 0.4636 0.5000 0.4207 0.5196 0.4305 0.4468 0.4455 0.4657 0.4482 0.4071 0.3919 0.4509 0.4573 0.4753 0.4015 0.4819 0.4455 0.3615 0.4731 0.4267 0.4708 0.4563 0.4541 0.4644 0.5107 0.4418 0.4375 0.3728 0.3939 0.4284 0.4620 0.4776 0.4889 0.4707 0.5544 0.4755 0.4638 0.4319 0.4846 0.4770 0.4222 0.4544 0.4230 0.4202 0.4195 0.3794 0.4404 0.4981 0.4516 0.4486 0.4491 0.4159 0.4704 0.5396 0.4379 0.4899 0.4193 0.4463 0.3855 0.4075 0.4255 0.4789 0.4101 0.4767 0.5005 0.4024 0.4647 0.4471 0.5076 0.3758 0.4149 0.4265 0.4902 0.4288 0.3887 0.4573 0.4403 0.4809 0.4752 0.4468 0.4015 0.3944 0.4108 0.4127 0.4448 0.4238 0.4726 0.4805 0.4683 0.3968 0.4691 0.4797 0.5019 0.4539 0.4496 0.4039 0.4738 0.4280 0.4277 0.4932 0.4829 0.4472 0.4707 0.4503 0.4720 0.4319 0.5212 0.4483 0.4959 0.4825 0.4163 0.5251 0.4386 0.4475 0.4043 0.4757 0.5261 0.4707 0.4603 0.4604 0.4382 0.4571 0.4817 0.4515 0.4032 0.3940 0.4588 0.4379 0.4753 0.3544 0.4201 0.4310 0.4842 0.4949 0.3950 0.4623 0.4675 0.4306 0.4507 0.4905 0.3807 0.4708 0.4329 0.4726 0.4866 0.3841 0.4521 0.4894 0.3812 0.4442 0.4468 0.4020 0.5310 0.4753 0.5082 0.4496 0.4572 0.4094 0.4104 0.4454 0.4530 0.3848 0.4695 0.4357 0.4106 0.4797 0.4389 0.5178 0.4595 0.4459 0.4134 0.4332 0.4286 0.4292 0.5105 0.4537 0.4567 0.4363 0.4653 0.3593 0.4197 0.4264 0.4858 0.4564 0.4704 0.4456 0.4690 0.3858 0.4502 0.4288 0.4619 0.4454 0.4577 0.4462 0.4917 0.4675 0.4888 0.4060 0.4014 0.4761 0.4490 0.4568 0.4347 0.4823 0.5007 0.4192 0.4569 0.4416 0.4555 0.4312 0.4279 0.4235 0.4452 0.4708 0.4874 0.4813 0.4584 0.4687 0.4695 0.4846 0.4578 0.4626 0.4255 0.3898 0.4589 0.4297 0.5430 0.4441 0.3879 0.4574 0.3874 0.4505 0.4415 0.4486 0.3768 0.4862 0.4465 0.4080 0.4216 0.4223 0.4725 0.4153 0.4436 0.4784 0.4205 0.4790 0.4997 0.4651 0.4441 0.4448 0.4222 0.4824 0.4115 0.4358 0.4357 0.4999 0.4418 0.4383 0.4314 0.4445 0.4954 0.4524 0.4265 0.4828 0.4485 0.4247 0.3972 0.3598 0.4690 0.4312 0.3885 0.4363 0.5081 0.4553 0.4281 0.4606 0.4722 0.4393 0.4638 0.4325 0.4469 0.4582 0.4122 0.3940 0.4489 0.4662 0.4145 0.4359 0.4717 0.4120 0.4392 0.3871 0.4345 0.4957 0.4647 0.4421 0.4733 0.4171 0.4311 0.4655 0.4837 0.4902 0.4382 0.4097 0.4325 0.4488 0.4226 0.4288 0.4442 0.4882 0.3939 0.5063 0.4491 0.5135 0.4303 0.4734 0.4786 0.4316 0.4968 0.5048 0.4693 0.4914 0.4317 0.4422 0.3944 0.4477 0.4424 0.4919 0.4004 0.4493 0.4214 0.4391 0.4825 0.4302 0.4655 0.4648 0.5084 0.4307 0.4576 0.4140 0.4574 0.4454 0.4824 0.4273 0.4399 0.4747 0.4388 0.5006 0.4248 0.4497 0.4332 0.4215 0.4165 0.4160 0.4104 0.4847 0.4664" HIT_INDICES="180 274 466 472 563 616 632 703 745 899 970 999 1016 1038 1141 1142 1244 1275 1345 1411 1435 1663 1665 1797 1867 1893 2051 2231 2239 2258 2401 2403 2537 2539 2772 2773 2884 2907 2940 2961 3073 3083 3084 3168 3210 3300 3335 3390 3516 3618 3640 3716 3756 3829 3887 3912 3916 3976 4021 4092 4150 4154 4303 4349 4452 4500 4531 4550 4556 4570 4620 4656 4717 4725 4845 4866 4902 5012 5082 5107 5128 5214 5258 5297 5312 5341 5344 5422 5457 5463 5477 5500 5508 5515 5545 5605 5625 5663 5676 5710 5734 5785 5864 5941 5946 6005 6029 6076 6146 6365 6394 6408 6530 6721 6743 6807 6809 6908 6920 6948 6975 6987 7022 7067 7130 7254 7327 7545 7561 7631 7644 7829 7879 9163 9371 9404 9734 9795 10016 10202 10211 10318 10359 10502 10511 10535 10600 10636 10706 10792 10827 10883 10926 10929 10973 11038 11044 11315 11390 11394 11424 11553 11571 11584 11772 11818 11842 11857 11862 12035 12119 12136 12191 12265 12302 12333 12348 12460 12491 12584 12620 12702 12737 12751 12778 12864 12895 12923 12938 12968 12969 12970 12990 12998 13010 13026 13035 13043 13048 13065 13203 13307 13310 13383 13485 13572 13685 13722 13740 13767 13785 13912 13963 13985 13989 13994 14003 14023 14047 14115 14185 14195 14196 14205 14227 14240 14242 14305 14306 14311 14314 14315 14396 14408 14466 14514 14535 14540 14544 14549 14574 14593 14599 14605 14668 14671 14728 14757 14759 14800 14812 14830 14832 14869 14879 14899 14906 14934 14954 14999 15093 15106 15114 15121 15165 15179 15183 15194 15207 15219 15268 15270 15289 15290 15311 15321 15331 15354 15361 15362 15387 15408 15414 15423 15458 15460 15469 15482 15493 15521 15535 15540 15549 15552 15574 15592 15628 15644 15680 15695 15698 15709 15749" ES_PROFILE="0.0067 0.0168 0.0180 0.0312 0.0382 0.0473 0.0585 0.0658 0.0746 0.0754 0.0812 0.0896 0.0987 0.1074 0.1104 0.1199 0.1226 0.1298 0.1342 0.1386 0.1457 0.1389 0.1467 0.1457 0.1486 0.1542 0.1509 0.1458 0.1517 0.1570 0.1539 0.1599 0.1572 0.1629 0.1533 0.1587 0.1568 0.1604 0.1634 0.1671 0.1648 0.1690 0.1738 0.1731 0.1751 0.1738 0.1760 0.1768 0.1728 0.1702 0.1728 0.1718 0.1730 0.1721 0.1720 0.1739 0.1773 0.1769 0.1774 0.1762 0.1757 0.1788 0.1722 0.1723 0.1685 0.1683 0.1691 0.1707 0.1731 0.1750 0.1744 0.1748 0.1734 0.1755 0.1701 0.1712 0.1713 0.1664 0.1640 0.1645 0.1652 0.1617 0.1607 0.1602 0.1611 0.1611 0.1628 0.1595 0.1590 0.1603 0.1611 0.1613 0.1625 0.1638 0.1635 0.1613 0.1616 0.1607 0.1614 0.1607 0.1607 0.1588 0.1550 0.1513 0.1523 0.1497 0.1494 0.1475 0.1440 0.1307 0.1297 0.1295 0.1223 0.1105 0.1097 0.1060 0.1064 0.1004 0.1001 0.0986 0.0972 0.0968 0.0949 0.0922 0.0885 0.0806 0.0760 0.0620 0.0610 0.0566 0.0558 0.0439 0.0407 -0.0424 -0.0558 -0.0578 -0.0791 -0.0830 -0.0973 -0.1092 -0.1096 -0.1164 -0.1189 -0.1280 -0.1285 -0.1299 -0.1340 -0.1362 -0.1406 -0.1460 -0.1480 -0.1515 -0.1540 -0.1540 -0.1567 -0.1607 -0.1608 -0.1781 -0.1827 -0.1827 -0.1843 -0.1923 -0.1931 -0.1936 -0.2054 -0.2079 -0.2090 -0.2095 -0.2093 -0.2199 -0.2248 -0.2253 -0.2282 -0.2324 -0.2341 -0.2354 -0.2356 -0.2421 -0.2433 -0.2486 -0.2500 -0.2545 -0.2558 -0.2558 -0.2566 -0.2612 -0.2622 -0.2629 -0.2628 -0.2637 -0.2627 -0.2617 -0.2619 -0.2614 -0.2610 -0.2609 -0.2603 -0.2597 -0.2589 -0.2588 -0.2665 -0.2719 -0.2707 -0.2740 -0.2791 -0.2831 -0.2887 -0.2893 -0.2887 -0.2887 -0.2880 -0.2943 -0.2956 -0.2949 -0.2931 -0.2913 -0.2898 -0.2890 -0.2885 -0.2906 -0.2929 -0.2912 -0.2890 -0.2873 -0.2863 -0.2848 -0.2826 -0.2842 -0.2818 -0.2797 -0.2773 -0.2749 -0.2775 -0.2756 -0.2766 -0.2768 -0.2753 -0.2727 -0.2701 -0.2676 -0.2663 -0.2645 -0.2619 -0.2592 -0.2602 -0.2573 -0.2577 -0.2563 -0.2531 -0.2524 -0.2498 -0.2475 -0.2442 -0.2431 -0.2402 -0.2379 -0.2348 -0.2329 -0.2306 -0.2297 -0.2317 -0.2284 -0.2246 -0.2209 -0.2193 -0.2159 -0.2117 -0.2079 -0.2042 -0.2004 -0.1989 -0.1942 -0.1906 -0.1858 -0.1822 -0.1778 -0.1733 -0.1697 -0.1649 -0.1597 -0.1559 -0.1518 -0.1466 -0.1416 -0.1380 -0.1322 -0.1268 -0.1216 -0.1162 -0.1117 -0.1060 -0.0996 -0.0934 -0.0869 -0.0812 -0.0752 -0.0694 -0.0619 -0.0546 -0.0450 -0.0342 -0.0233 0.0000" RANK_AT_ES="13962.0000" RANK_SCORE_AT_ES="-2.7000"/>
  <DTG RANKED_LIST="CT26_gene_expression.rnk" TEMPLATE="na_as_pre_ranked" GENESET="gene_sets.gmt#CHARAFE_BREAST_CANCER_LUMINAL_VS_MESENCHYMAL_UP" ES="-0.5149" NES="0.0000" NP="0.0000" FDR="1.0000" FWER="0.0000" RND_ES="0.5258 0.5025 0.4515 0.4515 0.4680 0.4661 0.4690 0.4396 0.3979 0.3893 0.4768 0.4257 0.4459 0.3932 0.4262 0.4372 0.4227 0.4843 0.4168 0.4669 0.4243 0.3720 0.4103 0.4764 0.3869 0.3877 0.5281 0.4750 0.4364 0.3834 0.4540 0.4436 0.4791 0.4052 0.4286 0.4306 0.4025 0.4439 0.4045 0.4862 0.4558 0.4800 0.4840 0.4208 0.4045 0.4387 0.3997 0.4365 0.4728 0.4361 0.3986 0.4805 0.4151 0.4266 0.4477 0.4224 0.4303 0.4691 0.4616 0.4835 0.4539 0.3891 0.4531 0.5253 0.3746 0.3707 0.4236 0.5035 0.4500 0.4233 0.4591 0.4341 0.4747 0.3660 0.4297 0.4778 0.4645 0.4271 0.4486 0.4464 0.4427 0.4657 0.4542 0.3881 0.4403 0.4765 0.4825 0.4566 0.4868 0.4348 0.4788 0.4318 0.4545 0.4406 0.4477 0.4378 0.4706 0.4814 0.5082 0.4452 0.4265 0.4513 0.4522 0.4629 0.4433 0.4296 0.3838 0.4921 0.4351 0.4719 0.4588 0.4173 0.4182 0.4676 0.4186 0.4567 0.4743 0.4807 0.4823 0.4842 0.4368 0.4731 0.4839 0.4080 0.4563 0.4537 0.4297 0.5045 0.4678 0.4671 0.4326 0.4147 0.4568 0.4300 0.4706 0.4992 0.3731 0.4435 0.4097 0.4742 0.4234 0.4206 0.4462 0.4420 0.4758 0.5408 0.3882 0.4415 0.4513 0.4575 0.4900 0.4539 0.4768 0.5371 0.4999 0.4742 0.3729 0.4496 0.4429 0.4393 0.4697 0.4323 0.4712 0.4476 0.4618 0.3393 0.4612 0.4086 0.4831 0.4353 0.4392 0.4162 0.4327 0.4202 0.4453 0.4281 0.4566 0.4347 0.4334 0.4516 0.4425 0.3826 0.4329 0.4794 0.4403 0.4523 0.4178 0.4803 0.4011 0.4855 0.4255 0.4208 0.4811 0.4350 0.4405 0.4199 0.3395 0.4207 0.4748 0.4563 0.4876 0.4512 0.4317 0.4053 0.4569 0.4551 0.4513 0.4284 0.4395 0.4237 0.3520 0.4768 0.4502 0.4269 0.4548 0.4253 0.4098 0.4701 0.4930 0.4336 0.4503 0.4693 0.4607 0.4716 0.4696 0.4484 0.4653 0.4412 0.4410 0.4199 0.4335 0.4036 0.4473 0.4325 0.4522 0.4277 0.4612 0.4942 0.4598 0.4184 0.4839 0.4556 0.4473 0.3982 0.4765 0.3881 0.4090 0.4104 0.4947 0.4356 0.4634 0.5130 0.3943 0.4784 0.4343 0.4685 0.4756 0.4317 0.4752 0.4733 0.3979 0.4455 0.4897 0.4753 0.4528 0.4839 0.4903 0.4850 0.4384 0.4573 0.4478 0.4032 0.4477 0.4332 0.4818 0.4356 0.4168 0.4271 0.4020 0.4204 0.4774 0.4808 0.5094 0.4729 0.4351 0.4843 0.4406 0.4577 0.4779 0.4958 0.5200 0.4197 0.4202 0.4126 0.3761 0.4691 0.4231 0.4097 0.4415 0.4793 0.4867 0.4910 0.4541 0.4124 0.3992 0.4612 0.5007 0.4384 0.5255 0.4716 0.4915 0.4634 0.4822 0.3892 0.4499 0.4129 0.4199 0.4870 0.4365 0.4857 0.4137 0.4563 0.4815 0.4422 0.4613 0.4647 0.4591 0.3786 0.4104 0.3849 0.4102 0.4377 0.4700 0.4464 0.3789 0.4626 0.4509 0.4816 0.3713 0.4152 0.4248 0.4439 0.4307 0.4219 0.4390 0.5381 0.4721 0.4706 0.4699 0.4338 0.4330 0.4756 0.4403 0.4753 0.4653 0.4139 0.4412 0.3757 0.5015 0.4232 0.3791 0.4872 0.3462 0.4825 0.4185 0.4338 0.4548 0.4433 0.4821 0.4514 0.4466 0.4128 0.4397 0.3829 0.4015 0.4355 0.4675 0.5100 0.4802 0.5048 0.4389 0.4918 0.4160 0.4025 0.4278 0.4394 0.4059 0.4258 0.3939 0.4337 0.4963 0.4643 0.5001 0.4900 0.4519 0.4225 0.4419 0.4389 0.4461 0.4534 0.4678 0.4416 0.4372 0.3906 0.4031 0.3609 0.4288 0.3950 0.4424 0.4713 0.4314 0.4464 0.4462 0.4708 0.4848 0.4054 0.4489 0.4411 0.4345 0.4616 0.4570 0.3869 0.4546 0.4304 0.4346 0.4444 0.3887 0.4626 0.5104 0.4721 0.4632 0.4700 0.4727 0.4784 0.5121 0.4376 0.4407 0.3776 0.4375 0.4526 0.4670 0.4776 0.4406 0.4020 0.4071 0.4280 0.4954 0.4178 0.3890 0.4504 0.4447 0.3677 0.4282 0.3982 0.4456 0.4850 0.4685 0.4373 0.4472 0.4431 0.4364 0.3994 0.4298 0.4623 0.4876 0.4652 0.4421 0.3513 0.5164 0.4672 0.4260 0.5535 0.4662 0.4312 0.4291 0.4521 0.4551 0.4635 0.4713 0.4032 0.4639 0.4388 0.4688 0.4716 0.4290 0.4571 0.4457 0.4206 0.4074 0.4578 0.4618 0.4355 0.4802 0.4642 0.4229 0.4552 0.4279 0.4455 0.4849 0.4209 0.4377 0.4593 0.4226 0.4527 0.4605 0.5394 0.4058 0.4498 0.3837 0.4383 0.4518 0.4072 0.4670 0.4326 0.4324 0.4190 0.4009 0.4662 0.4229 0.5061 0.4084 0.4634 0.4185 0.4584 0.4183 0.4459 0.3948 0.4526 0.4776 0.4279 0.4220 0.4096 0.4873 0.4041 0.5240 0.4761 0.4271 0.3634 0.4724 0.4598 0.4307 0.4497 0.4313 0.3976 0.4365 0.4649 0.4024 0.4616 0.4656 0.4868 0.4699 0.4786 0.4186 0.4733 0.5289 0.4424 0.4325 0.4594 0.4060 0.4061 0.4565 0.4556 0.4849 0.4687 0.4353 0.4143 0.4327 0.4148 0.4228 0.4035 0.4809 0.4601 0.4700 0.4316 0.4571 0.3998 0.4125 0.4218 0.4610 0.4299 0.4841 0.4153 0.4443 0.4612 0.4266 0.4634 0.4608 0.4847 0.4482 0.4336 0.5117 0.4720 0.4396 0.4874 0.3707 0.4651 0.4771 0.4331 0.4138 0.3807 0.5153 0.4114 0.4367 0.4376 0.3980 0.5048 0.4033 0.4026 0.3973 0.4547 0.4248 0.4336 0.4393 0.4276 0.4790 0.4407 0.4089 0.4527 0.4228 0.4734 0.4735 0.4682 0.4876 0.4532 0.4806 0.4071 0.4410 0.4907 0.4914 0.4855 0.4088 0.4469 0.3827 0.4033 0.4217 0.4427 0.3667 0.4150 0.4410 0.4639 0.4557 0.3796 0.4302 0.4411 0.4431 0.4907 0.4489 0.4335 0.4101 0.4438 0.4140 0.4276 0.5252 0.4612 0.4934 0.4164 0.4202 0.4404 0.4826 0.4318 0.4176 0.4134 0.4594 0.3755 0.4645 0.4351 0.5114 0.5203 0.4350 0.3762 0.4251 0.4538 0.4428 0.4459 0.4357 0.3771 0.4602 0.5048 0.4676 0.4630 0.4552 0.4688 0.4009 0.4334 0.3995 0.4922 0.4301 0.4416 0.4466 0.4371 0.4655 0.4888 0.4743 0.4456 0.4102 0.4657 0.4394 0.4538 0.4617 0.4403 0.4382 0.4420 0.4477 0.4875 0.4327 0.4448 0.4131 0.4370 0.4006 0.4717 0.4873 0.4617 0.4625 0.4952 0.4563 0.5053 0.4384 0.4370 0.3956 0.5028 0.3627 0.4626 0.4016 0.4373 0.4637 0.4285 0.4332 0.5120 0.4295 0.4770 0.5238 0.4540 0.4161 0.4682 0.4378 0.4563 0.4151 0.4522 0.4834 0.4049 0.4125 0.4741 0.4347 0.4301 0.4190 0.4262 0.4426 0.4589 0.4904 0.4837 0.4697 0.4754 0.4317 0.4042 0.4206 0.4939 0.3945 0.3904 0.3965 0.4461 0.4860 0.4458 0.4449 0.4363 0.4081 0.4206 0.3718 0.4623 0.4425 0.4681 0.4693 0.4713 0.4052 0.4697 0.4271 0.4574 0.4435 0.5161 0.4138 0.4123 0.4530 0.4426 0.4897 0.4034 0.4137 0.4527 0.4726 0.4458 0.3635 0.4305 0.4471 0.4623 0.4696 0.4634 0.4624 0.4130 0.4309 0.4442 0.4746 0.4033 0.4693 0.4546 0.4568 0.4124 0.4392 0.4228 0.4064 0.4696 0.4050 0.4969 0.4717 0.3753 0.4824 0.4773 0.4406 0.4244 0.4851 0.3983 0.5315 0.4812 0.4393 0.4379 0.4105 0.4620 0.4924 0.4052 0.4217 0.4410 0.4638 0.3934 0.4201 0.4115 0.4910 0.4132 0.4806 0.4402 0.4976 0.4384 0.4218 0.4734 0.4694 0.3930 0.4468 0.4942 0.4508 0.4016 0.4648 0.4142 0.3944 0.3832 0.4351 0.4670 0.4202 0.4421 0.4235 0.4598 0.4015 0.3823 0.4346 0.4591 0.3839 0.4346 0.4367 0.4167 0.4878 0.5312 0.4016 0.4781 0.5012 0.4515 0.3367 0.4516 0.4860 0.4880 0.4796 0.4221 0.4785 0.4511 0.4435 0.4237 0.4288 0.4617 0.4975 0.4252 0.4710 0.3763 0.4455 0.3913 0.4533 0.4562 0.4862 0.4512 0.4578 0.3971 0.4738 0.3735 0.4328 0.4355 0.4628 0.4561 0.4265 0.4512 0.4326 0.4437 0.4564 0.4135 0.4262 0.4260 0.4730 0.3276 0.4729 0.4639 0.4535 0.4371 0.4168 0.4864 0.4292 0.4471 0.4565 0.4608 0.4535 0.4507 0.4799 0.4742 0.3497 0.4169 0.3969 0.4581 0.4918 0.4260 0.4720 0.4644 0.4662 0.4737 0.4597 0.4521 0.3861 0.4725 0.4779 0.4474 0.4553 0.4840 0.4308 0.4688 0.4631 0.4150 0.3665 0.4594 0.4520 0.4078 0.4200 0.4036 0.4594 0.4515 0.4209 0.4077 0.4011 0.4534 0.4864 0.4309 0.4416 0.4351 0.4488 0.3994 0.4539 0.4005 0.4184 0.4079 0.4662 0.4535 0.4333 0.4155 0.4591 0.4903 0.4067 0.4725 0.3900 0.4792 0.4488 0.4372 0.4408 0.4180 0.4967 0.4116 0.3852 0.4417 0.4830 0.3901 0.4379 0.4666 0.5074 0.4277 0.4681 0.4919 0.4478 0.4276 0.4704 0.4250 0.4574 0.4339" HIT_INDICES="2 90 687 703 759 836 970 1131 1142 1435 1665 1687 1841 1848 1853 2324 2373 2401 2407 2539 2574 3040 3041 3083 3114 3246 3415 3471 3499 3703 3716 3772 3902 3912 3914 3916 3976 4021 4092 4154 4160 4183 4303 4312 4404 4452 4500 4554 4590 4620 4626 4669 4717 4902 4905 4965 5035 5102 5129 5258 5291 5344 5391 5422 5457 5477 5508 5625 5663 5676 5677 5686 5714 5760 5813 5864 5915 5922 5941 5986 6074 6111 6134 6162 6189 6364 6387 6398 6408 6555 6576 6757 6771 6807 6840 6841 6843 6898 6908 6920 6956 7009 7130 7134 7135 7177 7249 7257 7458 7516 7545 7829 7879 7957 8468 8477 9206 9404 9538 9924 9972 10016 10054 10056 10093 10318 10535 10538 10636 10706 10949 10973 11011 11023 11038 11044 11048 11054 11091 11151 11182 11324 11332 11390 11398 11402 11403 11471 11504 11639 11818 11902 11920 11996 12013 12043 12070 12119 12136 12159 12192 12257 12260 12269 12302 12333 12342 12480 12495 12565 12578 12584 12737 12778 12800 12864 12970 12998 13002 13003 13026 13065 13074 13159 13180 13310 13320 13377 13381 13383 13408 13441 13507 13513 13534 13578 13591 13623 13662 13685 13722 13725 13767 13779 13863 13887 13901 13907 13912 13936 13964 13978 13983 13985 13998 14003 14023 14047 14055 14075 14139 14149 14163 14195 14205 14227 14235 14278 14306 14308 14311 14315 14322 14327 14353 14430 14473 14489 14512 14514 14530 14540 14543 14549 14564 14570 14574 14597 14599 14605 14626 14632 14665 14671 14713 14716 14725 14728 14778 14795 14797 14800 14801 14819 14823 14829 14830 14839 14906 14934 14954 14959 14961 14978 14999 15011 15090 15096 15100 15103 15106 15114 15118 15121 15130 15145 15164 15177 15179 15183 15189 15194 15204 15231 15249 15255 15257 15270 15280 15286 15290 15305 15311 15314 15318 15321 15325 15328 15331 15354 15356 15362 15387 15392 15411 15421 15423 15441 15450 15458 15459 15460 15467 15481 15482 15489 15519 15521 15534 15540 15541 15542 15545 15560 15564 15575 15590 15592 15597 15613 15618 15620 15624 15627 15628 15630 15634 15640 15644 15651 15666 15672 15673 15680 15698 15700 15707 15708 15709 15710 15723 15724 15748" ES_PROFILE="0.0387 0.0512 0.0221 0.0307 0.0364 0.0404 0.0401 0.0376 0.0447 0.0327 0.0242 0.0292 0.0253 0.0309 0.0366 0.0111 0.0130 0.0162 0.0209 0.0171 0.0196 -0.0067 -0.0027 -0.0015 0.0004 -0.0044 -0.0118 -0.0120 -0.0104 -0.0205 -0.0181 -0.0187 -0.0242 -0.0219 -0.0191 -0.0163 -0.0174 -0.0175 -0.0193 -0.0207 -0.0184 -0.0172 -0.0225 -0.0205 -0.0241 -0.0248 -0.0256 -0.0268 -0.0269 -0.0267 -0.0248 -0.0254 -0.0265 -0.0365 -0.0348 -0.0368 -0.0396 -0.0422 -0.0422 -0.0490 -0.0496 -0.0515 -0.0531 -0.0536 -0.0545 -0.0544 -0.0550 -0.0613 -0.0625 -0.0620 -0.0608 -0.0602 -0.0608 -0.0626 -0.0648 -0.0670 -0.0693 -0.0687 -0.0689 -0.0708 -0.0756 -0.0770 -0.0776 -0.0786 -0.0795 -0.0901 -0.0909 -0.0909 -0.0909 -0.0999 -0.1007 -0.1121 -0.1126 -0.1145 -0.1162 -0.1159 -0.1156 -0.1188 -0.1191 -0.1195 -0.1215 -0.1247 -0.1323 -0.1323 -0.1322 -0.1347 -0.1392 -0.1395 -0.1525 -0.1561 -0.1579 -0.1763 -0.1795 -0.1845 -0.2177 -0.2182 -0.2655 -0.2783 -0.2870 -0.3120 -0.3150 -0.3178 -0.3202 -0.3203 -0.3226 -0.3371 -0.3511 -0.3512 -0.3574 -0.3619 -0.3775 -0.3788 -0.3811 -0.3817 -0.3825 -0.3827 -0.3828 -0.3830 -0.3852 -0.3890 -0.3907 -0.3997 -0.4000 -0.4035 -0.4038 -0.4038 -0.4037 -0.4078 -0.4096 -0.4181 -0.4294 -0.4344 -0.4352 -0.4397 -0.4403 -0.4418 -0.4431 -0.4458 -0.4464 -0.4474 -0.4491 -0.4527 -0.4524 -0.4525 -0.4540 -0.4554 -0.4554 -0.4638 -0.4641 -0.4680 -0.4682 -0.4679 -0.4771 -0.4790 -0.4797 -0.4830 -0.4890 -0.4899 -0.4893 -0.4884 -0.4889 -0.4905 -0.4902 -0.4947 -0.4950 -0.5023 -0.5019 -0.5044 -0.5035 -0.5024 -0.5029 -0.5039 -0.5069 -0.5061 -0.5061 -0.5077 -0.5073 -0.5080 -0.5092 -0.5093 -0.5102 -0.5089 -0.5102 -0.5095 -0.5134 -0.5134 -0.5127 -0.5115 -0.5102 -0.5101 -0.5103 -0.5095 -0.5082 -0.5067 -0.5058 -0.5044 -0.5040 -0.5038 -0.5026 -0.5021 -0.5045 -0.5033 -0.5024 -0.5026 -0.5014 -0.5009 -0.4995 -0.5003 -0.5001 -0.4982 -0.4964 -0.4946 -0.4930 -0.4913 -0.4909 -0.4937 -0.4942 -0.4929 -0.4921 -0.4899 -0.4886 -0.4869 -0.4847 -0.4828 -0.4814 -0.4793 -0.4772 -0.4762 -0.4739 -0.4718 -0.4707 -0.4686 -0.4682 -0.4661 -0.4661 -0.4637 -0.4617 -0.4592 -0.4598 -0.4581 -0.4555 -0.4529 -0.4503 -0.4487 -0.4461 -0.4437 -0.4410 -0.4387 -0.4402 -0.4390 -0.4373 -0.4346 -0.4317 -0.4297 -0.4280 -0.4257 -0.4275 -0.4245 -0.4214 -0.4182 -0.4150 -0.4121 -0.4089 -0.4056 -0.4027 -0.4002 -0.3978 -0.3951 -0.3917 -0.3883 -0.3851 -0.3818 -0.3787 -0.3767 -0.3740 -0.3706 -0.3668 -0.3638 -0.3605 -0.3570 -0.3533 -0.3502 -0.3466 -0.3428 -0.3389 -0.3350 -0.3312 -0.3273 -0.3233 -0.3206 -0.3165 -0.3126 -0.3099 -0.3058 -0.3026 -0.2986 -0.2942 -0.2907 -0.2865 -0.2823 -0.2775 -0.2728 -0.2684 -0.2644 -0.2596 -0.2550 -0.2518 -0.2467 -0.2422 -0.2372 -0.2318 -0.2264 -0.2211 -0.2165 -0.2111 -0.2061 -0.2011 -0.1954 -0.1897 -0.1846 -0.1785 -0.1722 -0.1660 -0.1596 -0.1531 -0.1466 -0.1401 -0.1337 -0.1270 -0.1205 -0.1141 -0.1070 -0.0994 -0.0921 -0.0843 -0.0755 -0.0666 -0.0572 -0.0478 -0.0384 -0.0290 -0.0186 0.0001" RANK_AT_ES="13862.0000" RANK_SCORE_AT_ES="-2.6000"/>
  <DTG RANKED_LIST="CT26_gene_expression.rnk" TEMPLATE="na_as_pre_ranked" GENESET="gene_sets.gmt#RODRIGUES_NTN1_TARGETS_DN" ES="-0.2989" NES="0.0000" NP="0.0000" FDR="1.0000" FWER="0.0000" RND_ES="0.4076 0.4555 0.4320 0.4191 0.4692 0.5690 0.5407 0.5086 0.5109 0.4960 0.4140 0.4720 0.4102 0.4090 0.4941 0.4692 0.4221 0.4724 0.4149 0.4624 0.3531 0.3955 0.4515 0.2833 0.4400 0.4539 0.3781 0.3815 0.4438 0.4459 0.4407 0.4251 0.5158 0.5499 0.4806 0.3838 0.4012 0.4011 0.4670 0.4593 0.4408 0.4517 0.4284 0.4742 0.5142 0.4670 0.4565 0.4520 0.5286 0.3825 0.3534 0.4493 0.4618 0.4772 0.5227 0.4326 0.4525 0.4317 0.3921 0.4476 0.4224 0.5038 0.4875 0.4214 0.4573 0.4305 0.4995 0.4598 0.4385 0.4367 0.4631 0.4274 0.4783 0.4338 0.3795 0.4275 0.4966 0.4186 0.4541 0.4082 0.3841 0.4804 0.4881 0.4004 0.4382 0.4295 0.4035 0.4733 0.4049 0.4888 0.4678 0.4628 0.3935 0.4029 0.4157 0.4412 0.4261 0.4583 0.3789 0.4673 0.5562 0.4856 0.4124 0.5095 0.4851 0.4877 0.4940 0.4190 0.4645 0.4399 0.4802 0.4082 0.4751 0.4145 0.3961 0.4255 0.4248 0.4454 0.3875 0.4272 0.4868 0.4913 0.5156 0.4108 0.5224 0.4520 0.4222 0.4758 0.5104 0.5211 0.4341 0.4261 0.4355 0.4622 0.5132 0.3473 0.4733 0.3526 0.5354 0.4362 0.4539 0.3863 0.3809 0.3844 0.3970 0.4012 0.4469 0.4548 0.4960 0.4979 0.4205 0.4866 0.3581 0.4120 0.4477 0.5004 0.4803 0.4527 0.4093 0.4499 0.3795 0.4705 0.4079 0.4508 0.4259 0.5253 0.5391 0.5240 0.3819 0.5007 0.3998 0.4537 0.4770 0.4395 0.4379 0.5218 0.4854 0.5200 0.4630 0.4495 0.5224 0.5401 0.4100 0.4530 0.4422 0.4671 0.4273 0.4803 0.4823 0.4305 0.4286 0.5207 0.4128 0.4330 0.5804 0.4242 0.5077 0.4115 0.4056 0.4623 0.3233 0.4422 0.3883 0.4312 0.5673 0.3433 0.4843 0.4353 0.5357 0.4752 0.4244 0.4353 0.4792 0.4276 0.4504 0.4135 0.4353 0.4726 0.4786 0.5073 0.4575 0.4944 0.4235 0.5201 0.4754 0.4977 0.3635 0.4920 0.4755 0.4875 0.4901 0.3770 0.4779 0.4601 0.5209 0.4988 0.5833 0.4404 0.4671 0.3971 0.3833 0.5701 0.4808 0.4744 0.4533 0.4246 0.3859 0.4072 0.4780 0.3792 0.5349 0.4534 0.4370 0.4582 0.4554 0.4236 0.4500 0.3985 0.4224 0.6065 0.4921 0.4492 0.4899 0.4902 0.4316 0.4336 0.3801 0.4610 0.5326 0.5001 0.4610 0.5014 0.4323 0.4378 0.4932 0.4482 0.4389 0.4200 0.4561 0.4223 0.4763 0.3789 0.4642 0.4396 0.4786 0.5266 0.4016 0.4761 0.4062 0.5186 0.4662 0.4228 0.4732 0.4546 0.4358 0.4021 0.4146 0.5178 0.5153 0.4622 0.3111 0.5012 0.4783 0.3733 0.4536 0.4227 0.4250 0.4701 0.4445 0.3889 0.3905 0.4507 0.4364 0.4599 0.4632 0.4157 0.4322 0.4482 0.4453 0.4776 0.4398 0.5312 0.3644 0.3667 0.4496 0.4911 0.4178 0.4240 0.5008 0.5806 0.3476 0.4995 0.5471 0.5109 0.5317 0.4911 0.5017 0.4935 0.5048 0.4702 0.4632 0.4750 0.4393 0.4779 0.5007 0.4551 0.3855 0.5126 0.5387 0.4205 0.4890 0.4576 0.3765 0.4325 0.4842 0.3688 0.4229 0.4852 0.3787 0.4434 0.4085 0.3718 0.4422 0.4579 0.3595 0.2917 0.5456 0.4714 0.5183 0.4581 0.4829 0.4501 0.3708 0.3686 0.4011 0.4942 0.3991 0.4451 0.4532 0.5101 0.4825 0.4754 0.4377 0.4297 0.4468 0.5260 0.4522 0.4316 0.4747 0.4152 0.5194 0.4662 0.3717 0.5362 0.4845 0.5194 0.4239 0.4105 0.3645 0.4492 0.4954 0.4958 0.3653 0.4816 0.4861 0.3748 0.4325 0.3862 0.5190 0.4339 0.4303 0.4897 0.4600 0.5153 0.4465 0.4431 0.4666 0.4528 0.4279 0.4489 0.3609 0.4490 0.4668 0.3661 0.4249 0.4974 0.3360 0.4249 0.3994 0.4966 0.4387 0.4684 0.5347 0.4731 0.4172 0.4467 0.4050 0.4476 0.4528 0.4090 0.4792 0.4508 0.5147 0.4954 0.4604 0.4899 0.4815 0.4011 0.4250 0.4552 0.4669 0.3988 0.3978 0.4213 0.5263 0.4843 0.5081 0.3864 0.4554 0.4665 0.3894 0.4586 0.4818 0.3037 0.4606 0.4243 0.3922 0.4456 0.4008 0.4904 0.3444 0.4979 0.4214 0.4927 0.2874 0.4870 0.4452 0.4515 0.3532 0.4463 0.4741 0.4096 0.4294 0.4434 0.4056 0.3800 0.4554 0.5122 0.5079 0.4813 0.4503 0.4604 0.4191 0.5061 0.4895 0.3940 0.4243 0.3914 0.4265 0.5094 0.4698 0.5172 0.5442 0.4343 0.4564 0.4983 0.4510 0.4329 0.4957 0.3688 0.4460 0.4468 0.4030 0.4384 0.3336 0.4272 0.4699 0.5205 0.4946 0.4525 0.3924 0.4569 0.4969 0.4713 0.4476 0.3419 0.3625 0.5019 0.5203 0.5076 0.4694 0.5022 0.4750 0.3833 0.3700 0.4815 0.4375 0.5289 0.4359 0.3348 0.5286 0.4248 0.5286 0.3875 0.4266 0.4502 0.4385 0.5479 0.4115 0.3727 0.4419 0.4990 0.4323 0.4094 0.3988 0.4254 0.4807 0.3762 0.4085 0.4793 0.3630 0.4409 0.4419 0.4124 0.4519 0.4321 0.3831 0.4094 0.4311 0.5135 0.4786 0.4319 0.4442 0.4286 0.5103 0.5234 0.4453 0.4018 0.4740 0.3341 0.3945 0.5070 0.3939 0.4139 0.3878 0.3609 0.4445 0.3227 0.4285 0.3923 0.4395 0.4733 0.3763 0.5091 0.4794 0.4426 0.3778 0.5548 0.5283 0.4482 0.4265 0.4496 0.4671 0.5423 0.4291 0.4357 0.3839 0.4866 0.4564 0.4140 0.4930 0.5127 0.3770 0.4764 0.3995 0.4618 0.4582 0.4829 0.4429 0.3458 0.3860 0.3852 0.4641 0.4913 0.4607 0.3725 0.4862 0.3727 0.3715 0.4451 0.4857 0.4299 0.5179 0.5224 0.3607 0.5064 0.4085 0.4415 0.3729 0.4890 0.4629 0.3824 0.4095 0.3958 0.4065 0.3507 0.3621 0.5202 0.5134 0.3939 0.5162 0.4536 0.4286 0.3860 0.4840 0.4351 0.4553 0.4701 0.4827 0.4675 0.4057 0.3472 0.4883 0.4430 0.4942 0.4858 0.5034 0.4964 0.4664 0.4177 0.5239 0.4298 0.4120 0.5759 0.4547 0.5174 0.4908 0.3800 0.4138 0.4473 0.4829 0.4475 0.4435 0.5383 0.5344 0.5201 0.4445 0.5114 0.4714 0.5247 0.5505 0.3836 0.4541 0.4448 0.4664 0.4211 0.4232 0.4689 0.5125 0.5214 0.3846 0.4766 0.4008 0.4354 0.5596 0.4283 0.5508 0.4239 0.4286 0.5061 0.5030 0.4729 0.4479 0.4923 0.4451 0.5484 0.4212 0.4938 0.4323 0.4400 0.3490 0.4872 0.5016 0.4762 0.5017 0.4477 0.5222 0.5256 0.3910 0.4569 0.4493 0.4223 0.4817 0.4619 0.4349 0.4662 0.3851 0.4296 0.5193 0.4916 0.5016 0.3729 0.4286 0.4490 0.5337 0.4347 0.4803 0.3992 0.4890 0.5870 0.4297 0.4277 0.4820 0.4194 0.4953 0.4813 0.4921 0.4394 0.4824 0.4924 0.4674 0.4189 0.5414 0.4959 0.4285 0.5212 0.3823 0.4555 0.5187 0.4972 0.4026 0.4426 0.3557 0.4897 0.3617 0.3993 0.3840 0.4857 0.4272 0.4386 0.3596 0.3693 0.4932 0.3738 0.3829 0.4830 0.5104 0.5810 0.3689 0.4833 0.4519 0.5082 0.5276 0.5099 0.4520 0.3940 0.5306 0.4195 0.5049 0.3930 0.4073 0.4410 0.5812 0.4440 0.5352 0.4794 0.4194 0.4555 0.4114 0.3590 0.5139 0.4683 0.4631 0.5067 0.3712 0.4418 0.3314 0.5333 0.4472 0.4881 0.4746 0.4157 0.4118 0.5040 0.4890 0.5035 0.4735 0.4326 0.4500 0.5083 0.4778 0.4309 0.3992 0.4706 0.4356 0.3767 0.4613 0.4620 0.5352 0.4917 0.4697 0.4694 0.4510 0.4531 0.3851 0.5265 0.4922 0.4827 0.4233 0.4801 0.4860 0.4669 0.4270 0.4919 0.4230 0.4213 0.4788 0.4622 0.4502 0.5136 0.5267 0.4472 0.3608 0.4341 0.5009 0.4859 0.4188 0.5130 0.5120 0.3822 0.4748 0.4568 0.4253 0.5089 0.5141 0.4422 0.4099 0.4102 0.4588 0.4711 0.3559 0.4366 0.4587 0.4434 0.4868 0.3751 0.4247 0.4291 0.3793 0.5213 0.4401 0.5629 0.3878 0.5018 0.4646 0.4746 0.4252 0.4225 0.4516 0.4454 0.4472 0.4784 0.4314 0.4642 0.4439 0.5119 0.3732 0.4512 0.4865 0.3410 0.4737 0.4756 0.4951 0.4523 0.3870 0.5374 0.4041 0.5441 0.4057 0.4345 0.5328 0.4299 0.3951 0.5401 0.4464 0.4812 0.4780 0.4502 0.4103 0.4571 0.3925 0.4743 0.4268 0.3968 0.4500 0.4182 0.4889 0.4723 0.4574 0.4010 0.4517 0.4764 0.4360 0.3764 0.4103 0.5619 0.4733 0.4031 0.4373 0.4191 0.4793 0.4299 0.4170 0.4276 0.4334 0.5287 0.4663 0.4640 0.4381 0.4069 0.4398 0.4910 0.4604 0.4798 0.4311 0.3604 0.4745 0.4559 0.4551 0.4550 0.4824 0.4459 0.5139 0.3867 0.5207 0.4445 0.4165 0.4020 0.4886 0.5210 0.4809 0.5510 0.3820 0.4125 0.4772 0.4422 0.4344 0.4346 0.4578 0.3848 0.4903 0.4503 0.4470 0.4220 0.4165 0.4902 0.4930 0.4555 0.4712 0.4860" HIT_INDICES="30 161 604 610 681 715 756 946 954 1118 1188 1201 1230 1330 1409 1489 1533 1706 1784 1926 2192 2194 2323 2577 2601 2606 2685 3066 3116 3390 3519 3561 3574 3710 3804 3922 4056 4065 4073 4140 4243 4378 4535 4588 4590 4795 4803 4948 5066 5703 5786 5818 5874 6071 6209 6282 6507 6755 6840 6917 6956 7009 7311 7890 10318 10384 10497 10559 10651 10776 10947 11160 11455 11465 11497 12065 12120 12252 12352 12421 12492 12543 12763 12923 13090 13143 13162 13168 13171 13376 13644 14001 14005 14044 14061 14135 14269 14454 14468 14485 14509 14543 14640 14755 14808 14869 14905 14934 14951 14958 14999 15043 15082 15111 15164 15165 15178 15205 15207 15214 15227 15237 15281 15303 15314 15326 15328 15339 15367 15397 15441 15445 15506 15511 15678 15697 15713 15738 15748" ES_PROFILE="0.0441 0.0673 0.0594 0.0795 0.0946 0.1116 0.1278 0.1329 0.1496 0.1549 0.1660 0.1806 0.1940 0.2023 0.2114 0.2202 0.2310 0.2327 0.2402 0.2428 0.2366 0.2473 0.2493 0.2426 0.2504 0.2595 0.2636 0.2473 0.2519 0.2415 0.2400 0.2440 0.2499 0.2475 0.2475 0.2458 0.2428 0.2479 0.2530 0.2541 0.2527 0.2490 0.2435 0.2445 0.2488 0.2397 0.2433 0.2379 0.2338 0.1954 0.1924 0.1927 0.1913 0.1805 0.1732 0.1700 0.1567 0.1416 0.1370 0.1327 0.1307 0.1279 0.1087 0.0717 -0.0837 -0.0877 -0.0948 -0.0986 -0.1043 -0.1121 -0.1228 -0.1361 -0.1546 -0.1547 -0.1562 -0.1917 -0.1943 -0.2018 -0.2071 -0.2104 -0.2137 -0.2157 -0.2283 -0.2368 -0.2457 -0.2471 -0.2464 -0.2448 -0.2431 -0.2539 -0.2684 -0.2879 -0.2848 -0.2838 -0.2814 -0.2825 -0.2872 -0.2946 -0.2909 -0.2875 -0.2845 -0.2820 -0.2832 -0.2852 -0.2831 -0.2812 -0.2777 -0.2736 -0.2687 -0.2631 -0.2595 -0.2559 -0.2517 -0.2467 -0.2429 -0.2358 -0.2295 -0.2239 -0.2166 -0.2096 -0.2029 -0.1959 -0.1909 -0.1842 -0.1768 -0.1694 -0.1613 -0.1537 -0.1469 -0.1399 -0.1334 -0.1242 -0.1178 -0.1078 -0.1030 -0.0865 -0.0680 -0.0401 0.0001" RANK_AT_ES="14453.0000" RANK_SCORE_AT_ES="-3.7000"/>
  <DTG RANKED_LIST="CT26_gene_expression.rnk" TEMPLATE="na_as_pre_ranked" GENESET="gene_sets.gmt#VECCHI_GASTRIC_CANCER_ADVANCED_VS_EARLY_DN" ES="-0.5775" NES="0.0000" NP="0.0000" FDR="1.0000" FWER="0.0000" RND_ES="0.4735 0.4823 0.4482 0.4254 0.4670 0.4769 0.2791 0.5202 0.3953 0.4704 0.4659 0.4282 0.4327 0.4225 0.3607 0.4550 0.3927 0.5335 0.4673 0.5299 0.4560 0.4066 0.3129 0.2927 0.3948 0.4512 0.4308 0.5367 0.5142 0.4490 0.4542 0.4683 0.5004 0.4412 0.4642 0.5263 0.4225 0.3539 0.5027 0.4218 0.3235 0.4972 0.4378 0.4629 0.5205 0.4082 0.4878 0.4574 0.5653 0.5009 0.5144 0.4353 0.5202 0.4011 0.4282 0.4528 0.3757 0.3572 0.4695 0.4619 0.4903 0.4526 0.4594 0.4699 0.5390 0.3885 0.4106 0.4027 0.4202 0.4526 0.4341 0.4886 0.3967 0.4568 0.4852 0.5267 0.5640 0.4312 0.5407 0.4571 0.3820 0.4455 0.5472 0.5467 0.3344 0.4223 0.3424 0.5278 0.3965 0.4732 0.4767 0.4329 0.4836 0.4460 0.4679 0.4515 0.4575 0.5146 0.3468 0.4886 0.4268 0.4267 0.4974 0.5096 0.4079 0.5099 0.4790 0.4435 0.3908 0.3673 0.4983 0.5602 0.5375 0.4953 0.4976 0.4389 0.4850 0.4193 0.4798 0.4874 0.4992 0.3865 0.4807 0.4939 0.4229 0.4272 0.4366 0.5081 0.4222 0.5192 0.4201 0.4886 0.5027 0.5702 0.4260 0.4601 0.4349 0.3855 0.4264 0.4237 0.4522 0.3394 0.3514 0.3807 0.3535 0.4749 0.4238 0.5633 0.3828 0.4494 0.4506 0.5116 0.3901 0.4212 0.4311 0.5275 0.4980 0.4305 0.5158 0.4697 0.4025 0.4360 0.4422 0.4037 0.5385 0.3857 0.4298 0.5003 0.3666 0.4547 0.4974 0.4762 0.4418 0.3869 0.4106 0.3823 0.4780 0.3533 0.4735 0.4132 0.2843 0.5075 0.4629 0.4712 0.4656 0.3899 0.4305 0.3341 0.5004 0.4112 0.4162 0.4363 0.5510 0.3903 0.5253 0.5926 0.5256 0.4413 0.4175 0.4851 0.4642 0.5198 0.4591 0.4420 0.4896 0.5483 0.4359 0.4695 0.5388 0.4527 0.4659 0.5145 0.4718 0.5216 0.5005 0.2756 0.3435 0.4788 0.5113 0.5045 0.5705 0.5235 0.4493 0.4062 0.5218 0.4778 0.4485 0.5366 0.3865 0.4807 0.4501 0.4353 0.5637 0.4237 0.4718 0.4616 0.4426 0.5166 0.5268 0.3354 0.4703 0.4393 0.4671 0.4443 0.5430 0.5055 0.3323 0.3830 0.3607 0.4509 0.4408 0.2848 0.4875 0.5251 0.4219 0.4291 0.5231 0.4387 0.4503 0.4525 0.3396 0.5163 0.3201 0.4241 0.4103 0.4633 0.4349 0.4616 0.4568 0.4774 0.3045 0.5029 0.4847 0.5655 0.4328 0.3752 0.4207 0.4780 0.3648 0.5329 0.5252 0.4210 0.4670 0.4999 0.4088 0.4974 0.3699 0.3880 0.3305 0.4321 0.4769 0.4642 0.3875 0.4768 0.3882 0.5192 0.4154 0.4211 0.4357 0.4768 0.4694 0.5182 0.4258 0.4985 0.4439 0.4482 0.4238 0.4161 0.4426 0.4305 0.5066 0.4289 0.4505 0.5136 0.4701 0.4100 0.4787 0.5383 0.4600 0.4448 0.4624 0.4678 0.5282 0.4239 0.4373 0.4857 0.4538 0.4821 0.5293 0.4080 0.4925 0.5245 0.5765 0.4485 0.4751 0.3484 0.5291 0.5497 0.5282 0.5005 0.4789 0.5295 0.4295 0.5520 0.4683 0.4289 0.4088 0.5471 0.4968 0.4944 0.5341 0.3886 0.5130 0.4336 0.4232 0.4355 0.4493 0.4881 0.4935 0.5280 0.3939 0.3994 0.5402 0.2914 0.4926 0.4758 0.4329 0.3909 0.4856 0.5276 0.3966 0.4669 0.4135 0.5215 0.4204 0.5141 0.4374 0.4699 0.4380 0.4760 0.4558 0.4842 0.3994 0.3705 0.4382 0.3967 0.3923 0.4390 0.3065 0.4894 0.4467 0.3086 0.3849 0.4855 0.4343 0.3988 0.4293 0.4123 0.5145 0.3965 0.4298 0.3873 0.4749 0.4574 0.4184 0.5242 0.3579 0.5160 0.4105 0.4904 0.3726 0.4685 0.3691 0.3832 0.5011 0.4682 0.5246 0.4396 0.5435 0.4720 0.4044 0.4276 0.3432 0.4920 0.4423 0.4403 0.4214 0.3510 0.4794 0.4502 0.5029 0.4306 0.4328 0.4066 0.5430 0.4979 0.3750 0.5288 0.4472 0.5045 0.3445 0.4396 0.4497 0.5379 0.3931 0.4352 0.3111 0.3986 0.4695 0.3900 0.4049 0.4762 0.4894 0.4559 0.5552 0.3956 0.4884 0.4436 0.5669 0.6018 0.5930 0.4365 0.4956 0.4387 0.3894 0.4084 0.4267 0.4239 0.4762 0.5100 0.5134 0.5212 0.4186 0.5587 0.4994 0.5383 0.5036 0.4824 0.4532 0.4471 0.5065 0.4558 0.5321 0.5056 0.4940 0.5300 0.5116 0.4830 0.3695 0.3415 0.5027 0.4925 0.3884 0.4717 0.4546 0.4581 0.3661 0.4543 0.4454 0.3195 0.3669 0.4942 0.5141 0.4463 0.5425 0.4266 0.5043 0.4389 0.5156 0.3822 0.4225 0.3069 0.3514 0.3881 0.4815 0.3430 0.4227 0.4957 0.4056 0.4767 0.3493 0.4798 0.5287 0.4353 0.3885 0.4587 0.5058 0.4509 0.4564 0.5255 0.4461 0.4272 0.3936 0.3582 0.4708 0.4163 0.5038 0.3102 0.4427 0.5706 0.4828 0.4821 0.4451 0.4973 0.4298 0.4100 0.4720 0.4523 0.4512 0.4282 0.4632 0.4997 0.3231 0.4645 0.5080 0.4689 0.4146 0.4780 0.4280 0.5625 0.4365 0.4144 0.5303 0.4588 0.4272 0.4319 0.4188 0.4354 0.4253 0.4058 0.4817 0.4871 0.5401 0.5298 0.2839 0.4731 0.4653 0.4996 0.4199 0.4825 0.4187 0.4424 0.4609 0.4472 0.5355 0.3959 0.3604 0.4609 0.4622 0.3664 0.4465 0.4772 0.4915 0.5340 0.4085 0.4381 0.4549 0.5289 0.6163 0.3263 0.3706 0.4116 0.4111 0.4520 0.4208 0.4784 0.5507 0.5465 0.5322 0.4810 0.3817 0.4571 0.5097 0.4701 0.4449 0.5009 0.4410 0.4313 0.3707 0.5151 0.3922 0.5310 0.3106 0.4970 0.3779 0.4330 0.4045 0.4923 0.4075 0.4867 0.4768 0.4975 0.5463 0.4896 0.4099 0.5357 0.5953 0.4534 0.5051 0.5525 0.3704 0.5166 0.4449 0.5254 0.4373 0.5582 0.4411 0.4995 0.3942 0.3941 0.4977 0.3806 0.5262 0.5405 0.4307 0.4619 0.4219 0.4973 0.4309 0.4937 0.3293 0.4139 0.3540 0.3681 0.5549 0.4672 0.4992 0.4212 0.3932 0.4422 0.4298 0.4937 0.3690 0.4361 0.4734 0.5169 0.4051 0.4682 0.3602 0.4567 0.3755 0.4304 0.4739 0.5083 0.4295 0.4288 0.4099 0.5701 0.4159 0.4145 0.4582 0.5628 0.4912 0.5650 0.3550 0.5552 0.4250 0.2896 0.4717 0.4128 0.4305 0.4526 0.3146 0.4418 0.4594 0.5411 0.4127 0.3506 0.4342 0.5381 0.5494 0.4078 0.4605 0.4062 0.5281 0.5349 0.5923 0.5584 0.3682 0.4700 0.4697 0.4113 0.4437 0.4389 0.5174 0.5307 0.4642 0.5143 0.4517 0.4729 0.5159 0.5494 0.4387 0.5194 0.5078 0.3640 0.4902 0.4477 0.3462 0.5166 0.5007 0.5636 0.4463 0.5183 0.4180 0.4394 0.5290 0.4896 0.4710 0.4408 0.3560 0.5220 0.4401 0.4803 0.4405 0.3540 0.4832 0.5094 0.5067 0.4685 0.4757 0.3925 0.3209 0.4886 0.3854 0.4774 0.4807 0.4456 0.4418 0.5340 0.5178 0.3568 0.5325 0.4789 0.5772 0.5127 0.4699 0.4155 0.5343 0.5201 0.3919 0.4741 0.5259 0.5445 0.4448 0.4078 0.4525 0.5000 0.4346 0.5553 0.4412 0.4000 0.3612 0.5004 0.4004 0.4978 0.5112 0.4212 0.4929 0.4602 0.4953 0.4285 0.4185 0.3668 0.4645 0.4365 0.3416 0.4720 0.4617 0.4390 0.5670 0.4876 0.5023 0.3815 0.5295 0.4804 0.4527 0.4545 0.4720 0.5307 0.5322 0.4547 0.4508 0.5271 0.5754 0.4482 0.4894 0.3765 0.4245 0.5380 0.4703 0.4653 0.4042 0.4292 0.5466 0.4312 0.3921 0.4168 0.4717 0.4654 0.5037 0.4671 0.3935 0.4968 0.5176 0.4644 0.4547 0.2951 0.5575 0.3957 0.4725 0.4164 0.4782 0.4102 0.5051 0.4413 0.4485 0.4249 0.4044 0.4106 0.3933 0.4390 0.3479 0.5213 0.5269 0.4355 0.5107 0.4875 0.5490 0.4999 0.4232 0.4278 0.4708 0.4093 0.4192 0.4542 0.5068 0.4950 0.4103 0.4334 0.5342 0.5434 0.4350 0.4900 0.4628 0.3427 0.4633 0.5471 0.5119 0.4740 0.4818 0.5686 0.4353 0.4984 0.4495 0.5099 0.4817 0.3334 0.3974 0.4554 0.5099 0.4996 0.3930 0.4574 0.5297 0.4174 0.3187 0.5236 0.4776 0.4355 0.4449 0.4291 0.4199 0.4579 0.3824 0.5239 0.4033 0.4197 0.3715 0.4851 0.3893 0.4171 0.4879 0.4341 0.4031 0.4648 0.5612 0.4854 0.4976 0.4441 0.4508 0.4770 0.3961 0.4480 0.3263 0.4941 0.4612 0.4744 0.4260 0.5220 0.4498 0.4532 0.4978 0.5411 0.4596 0.4502 0.4582 0.4135 0.4270 0.5033 0.4572 0.4447 0.4640 0.4723 0.4259 0.2632 0.4980 0.4631 0.4091 0.5573 0.4965 0.5425 0.5112 0.4403 0.5517 0.3899 0.4712 0.5045 0.5482 0.4365 0.4724 0.4601 0.4240 0.4290 0.5065 0.2725 0.2938 0.4172 0.4738 0.5395 0.4684 0.4853 0.4648 0.3765 0.3847 0.5083 0.4137 0.4876 0.4983 0.4461 0.4153 0.5102 0.4805 0.4154 0.4447 0.3462 0.4133 0.5308 0.3889 0.3372" HIT_INDICES="246 810 813 1671 1698 1969 2140 2269 2638 2895 3271 3413 3640 4021 4289 4908 5199 5217 5384 5436 5674 6323 6486 6590 6749 7623 7680 7682 7722 9664 10293 10596 10961 11566 11639 11725 11755 12341 12352 12371 12386 12387 12412 12436 12916 12966 13073 13194 13273 13359 13365 13439 13489 13502 13592 13627 13650 13681 13722 13745 13963 14049 14055 14476 14558 14719 14747 14754 14770 14842 14865 14928 14975 14978 14983 14996 15043 15117 15130 15216 15239 15245 15246 15297 15321 15340 15354 15356 15372 15388 15402 15409 15410 15423 15493 15534 15595 15599 15603 15609 15627 15644 15655 15680 15690 15693 15697 15699 15701 15713 15731" ES_PROFILE="0.0221 0.0116 0.0367 -0.0003 0.0157 0.0144 0.0185 0.0249 0.0140 0.0094 -0.0043 -0.0035 -0.0090 -0.0256 -0.0357 -0.0700 -0.0841 -0.0808 -0.0875 -0.0868 -0.0986 -0.1380 -0.1469 -0.1522 -0.1612 -0.2170 -0.2206 -0.2206 -0.2231 -0.3472 -0.3872 -0.4064 -0.4293 -0.4673 -0.4713 -0.4759 -0.4769 -0.5129 -0.5120 -0.5117 -0.5111 -0.5097 -0.5097 -0.5096 -0.5379 -0.5388 -0.5431 -0.5480 -0.5502 -0.5527 -0.5501 -0.5517 -0.5515 -0.5490 -0.5513 -0.5499 -0.5477 -0.5459 -0.5445 -0.5420 -0.5515 -0.5522 -0.5478 -0.5684 -0.5672 -0.5703 -0.5647 -0.5577 -0.5513 -0.5482 -0.5418 -0.5376 -0.5322 -0.5240 -0.5158 -0.5081 -0.5022 -0.4974 -0.4886 -0.4837 -0.4747 -0.4646 -0.4541 -0.4464 -0.4366 -0.4263 -0.4156 -0.4041 -0.3931 -0.3820 -0.3706 -0.3586 -0.3462 -0.3344 -0.3251 -0.3130 -0.3003 -0.2839 -0.2673 -0.2506 -0.2336 -0.2156 -0.1966 -0.1765 -0.1539 -0.1305 -0.1064 -0.0817 -0.0568 -0.0306 0.0012" RANK_AT_ES="14718.0000" RANK_SCORE_AT_ES="-4.4000"/>
  <DTG RANKED_LIST="CT26_gene_expression.rnk" TEMPLATE="na_as_pre_ranked" GENESET="gene_sets.gmt#JAEGER_METASTASIS_DN" ES="-0.5805" NES="0.0000" NP="0.0000" FDR="1.0000" FWER="0.0000" RND_ES="0.3859 0.4626 0.4542 0.4553 0.3922 0.4808 0.4472 0.3938 0.4211 0.4314 0.4793 0.4329 0.4345 0.4566 0.4445 0.4195 0.4792 0.4344 0.4473 0.4855 0.4144 0.4028 0.4525 0.4892 0.4715 0.4421 0.4248 0.4611 0.5268 0.3774 0.5375 0.4698 0.4093 0.4984 0.3999 0.4273 0.3931 0.4743 0.4242 0.4621 0.4835 0.4450 0.4282 0.4843 0.4404 0.4608 0.3880 0.4520 0.4789 0.5363 0.3913 0.4917 0.4445 0.4734 0.4948 0.4532 0.4651 0.4809 0.4264 0.4333 0.4594 0.4895 0.4373 0.4693 0.3930 0.3704 0.3969 0.4344 0.4438 0.4291 0.4370 0.5316 0.4896 0.5220 0.4560 0.3937 0.5074 0.4718 0.4260 0.4522 0.5364 0.3789 0.3917 0.4657 0.5311 0.4725 0.4589 0.4361 0.4987 0.3982 0.3454 0.4455 0.4469 0.4662 0.4841 0.4414 0.5349 0.4830 0.4574 0.4285 0.4649 0.4395 0.5061 0.4358 0.4990 0.4612 0.4763 0.3504 0.4063 0.4209 0.4152 0.4156 0.4305 0.4146 0.5498 0.4921 0.3870 0.5264 0.4519 0.3942 0.4107 0.4489 0.4488 0.4531 0.3589 0.4875 0.4459 0.4313 0.4579 0.3958 0.4628 0.4098 0.4439 0.4367 0.4624 0.4373 0.4631 0.4336 0.4147 0.3523 0.5150 0.4019 0.4529 0.4721 0.4686 0.4975 0.3573 0.4300 0.4747 0.4783 0.4139 0.4307 0.4315 0.4320 0.4199 0.4537 0.4672 0.4568 0.4559 0.4790 0.4708 0.3945 0.3870 0.4205 0.4199 0.4625 0.4185 0.4140 0.4253 0.4064 0.4313 0.3803 0.4674 0.3864 0.4041 0.4879 0.4985 0.4018 0.4110 0.4739 0.3884 0.5405 0.4397 0.4886 0.4759 0.4074 0.4704 0.5063 0.4695 0.3894 0.4871 0.4901 0.5030 0.4147 0.4349 0.4140 0.3536 0.4867 0.4639 0.4014 0.5013 0.4249 0.4236 0.4417 0.4808 0.4407 0.4370 0.4498 0.4175 0.4517 0.3536 0.4484 0.3958 0.4659 0.4437 0.4501 0.5143 0.4316 0.5328 0.4738 0.4691 0.4563 0.3861 0.4652 0.4122 0.4608 0.4283 0.5295 0.4986 0.4485 0.3568 0.4398 0.4113 0.3808 0.4368 0.3942 0.4768 0.3985 0.5133 0.4392 0.3802 0.4331 0.4974 0.4512 0.3864 0.4336 0.4144 0.4268 0.4689 0.4478 0.4728 0.4399 0.4063 0.4228 0.4715 0.5573 0.4622 0.4354 0.4492 0.4555 0.4712 0.5240 0.4721 0.4650 0.4459 0.4214 0.4500 0.4420 0.4351 0.4781 0.4611 0.4075 0.4444 0.4454 0.4573 0.4114 0.4594 0.5304 0.4775 0.3713 0.4598 0.4390 0.4514 0.4795 0.4404 0.4143 0.4527 0.4677 0.5053 0.4902 0.4714 0.4355 0.4733 0.4490 0.3976 0.4587 0.4436 0.5368 0.4960 0.4971 0.4725 0.4850 0.4605 0.4258 0.4667 0.4700 0.5040 0.4452 0.4283 0.4159 0.4470 0.4697 0.4317 0.4323 0.4508 0.5447 0.4461 0.4850 0.4625 0.4332 0.4312 0.4647 0.4772 0.4585 0.4890 0.4527 0.4873 0.4225 0.4370 0.4501 0.4618 0.4624 0.4318 0.4353 0.4394 0.4944 0.3763 0.4647 0.4424 0.4759 0.3949 0.4330 0.4165 0.3926 0.4532 0.4340 0.4608 0.4689 0.4515 0.4708 0.4496 0.4548 0.5002 0.4088 0.5019 0.4801 0.4996 0.4315 0.4074 0.4244 0.4681 0.4675 0.4585 0.4671 0.5132 0.4253 0.4891 0.4596 0.4370 0.5424 0.4610 0.4386 0.4072 0.4173 0.5000 0.4785 0.4164 0.4746 0.4818 0.5178 0.3517 0.4338 0.4546 0.4666 0.5035 0.3081 0.4161 0.4833 0.4693 0.4456 0.4485 0.5159 0.4393 0.4821 0.4242 0.4185 0.4569 0.4756 0.4779 0.4084 0.4418 0.4764 0.4943 0.4570 0.4257 0.3213 0.3465 0.3984 0.4384 0.4928 0.4616 0.4492 0.4688 0.4597 0.3945 0.4307 0.3852 0.4174 0.4614 0.4445 0.3933 0.4645 0.4743 0.4664 0.4364 0.4445 0.4051 0.3684 0.4478 0.4704 0.4578 0.4218 0.4361 0.3821 0.3868 0.4223 0.4379 0.4389 0.4524 0.4323 0.5059 0.4424 0.5108 0.4555 0.4744 0.4704 0.3567 0.4101 0.5137 0.4427 0.4655 0.4504 0.4656 0.4372 0.4420 0.4547 0.4963 0.4851 0.3954 0.4487 0.5070 0.4392 0.4199 0.3778 0.4816 0.4013 0.4773 0.4508 0.3950 0.4382 0.4380 0.4637 0.4833 0.4783 0.4867 0.4147 0.4551 0.4915 0.4651 0.4985 0.5044 0.4791 0.4667 0.4675 0.4340 0.4916 0.4710 0.4407 0.4375 0.4626 0.4248 0.4805 0.5036 0.4614 0.4465 0.4588 0.5018 0.4857 0.4348 0.4303 0.4710 0.4827 0.3836 0.4528 0.4479 0.4813 0.4690 0.4579 0.3691 0.4580 0.4659 0.4649 0.4744 0.4475 0.4006 0.3872 0.4000 0.4870 0.4983 0.4040 0.3342 0.4328 0.4612 0.4706 0.5426 0.4384 0.4582 0.4309 0.4340 0.4648 0.4857 0.4673 0.4722 0.3903 0.4190 0.5014 0.5016 0.4600 0.4391 0.4408 0.4100 0.4779 0.3950 0.3884 0.4461 0.4904 0.4302 0.4897 0.4383 0.3745 0.4204 0.5483 0.4379 0.4803 0.4274 0.4352 0.3958 0.3879 0.3801 0.4621 0.5234 0.4224 0.4513 0.4893 0.3741 0.4568 0.4677 0.4288 0.4635 0.4686 0.4549 0.4865 0.5164 0.4352 0.3455 0.4687 0.4377 0.4644 0.4999 0.5003 0.4772 0.3838 0.4876 0.4734 0.5040 0.4671 0.4623 0.4253 0.4311 0.4606 0.4905 0.4646 0.4515 0.4428 0.4327 0.4351 0.4471 0.3986 0.4793 0.4072 0.4641 0.4471 0.4394 0.4550 0.4768 0.4568 0.4331 0.4517 0.3471 0.4444 0.4663 0.5013 0.4785 0.4910 0.4471 0.3935 0.4381 0.4161 0.4221 0.4577 0.4979 0.4658 0.4964 0.4023 0.4813 0.4064 0.4289 0.4351 0.3792 0.4515 0.4967 0.4286 0.4099 0.4432 0.3979 0.3986 0.4388 0.5197 0.3864 0.4884 0.4207 0.5013 0.4729 0.4315 0.4672 0.3697 0.4621 0.4562 0.5053 0.4760 0.3771 0.3605 0.4180 0.4256 0.4981 0.5227 0.4574 0.3738 0.4558 0.5071 0.4079 0.4004 0.4121 0.4028 0.4420 0.3929 0.4971 0.5066 0.4916 0.4536 0.3966 0.4432 0.4465 0.4060 0.4486 0.5038 0.4945 0.4275 0.5254 0.3986 0.4779 0.4614 0.4742 0.5117 0.4629 0.4347 0.4106 0.4083 0.4590 0.4471 0.4805 0.4405 0.4591 0.4715 0.4517 0.4479 0.4691 0.5343 0.3796 0.4133 0.4584 0.4980 0.5514 0.3525 0.4686 0.4576 0.3821 0.4612 0.4031 0.4345 0.4053 0.3430 0.3948 0.4461 0.4503 0.3813 0.4394 0.4224 0.4303 0.4961 0.3866 0.4240 0.3972 0.4031 0.4682 0.4842 0.4061 0.4975 0.4866 0.4070 0.4459 0.5521 0.4296 0.4075 0.4206 0.4438 0.4482 0.4770 0.4555 0.4138 0.4631 0.4114 0.4374 0.4294 0.4709 0.4390 0.4598 0.4476 0.4219 0.4649 0.4549 0.4936 0.3509 0.4974 0.3814 0.5223 0.4687 0.4072 0.3980 0.4844 0.4402 0.4151 0.3671 0.4759 0.4371 0.4566 0.4832 0.4613 0.4538 0.3339 0.5239 0.4711 0.5074 0.4916 0.5413 0.4984 0.4432 0.4543 0.5175 0.4289 0.4387 0.4978 0.4245 0.5044 0.4659 0.4212 0.4520 0.4523 0.4557 0.4656 0.4321 0.4574 0.4375 0.4860 0.3985 0.4176 0.4867 0.4811 0.3767 0.4278 0.4750 0.4720 0.4839 0.4631 0.4719 0.5252 0.3398 0.4910 0.4333 0.4626 0.5050 0.5070 0.4081 0.4980 0.4329 0.3609 0.4856 0.4640 0.4352 0.4186 0.4760 0.4134 0.5385 0.4685 0.4109 0.4115 0.4201 0.4156 0.5318 0.4402 0.4555 0.4334 0.4055 0.4105 0.4168 0.4846 0.4685 0.3802 0.4217 0.4922 0.4677 0.4542 0.4579 0.4952 0.5089 0.4897 0.4220 0.4264 0.4765 0.3719 0.4524 0.4203 0.5173 0.5124 0.4308 0.4244 0.4255 0.4596 0.4506 0.3902 0.4444 0.4003 0.4183 0.4381 0.4518 0.4609 0.3922 0.3992 0.4399 0.4176 0.4311 0.4405 0.4770 0.4796 0.4113 0.3850 0.4304 0.4153 0.4589 0.4010 0.4687 0.4471 0.4622 0.4849 0.4755 0.4893 0.3828 0.4579 0.4422 0.4979 0.4640 0.4613 0.4548 0.4937 0.5047 0.5428 0.4259 0.4063 0.4476 0.4509 0.3902 0.4245 0.4531 0.4507 0.4149 0.3982 0.4774 0.4131 0.4341 0.5146 0.3843 0.3962 0.4230 0.3995 0.4301 0.4632 0.4906 0.4799 0.5101 0.3940 0.4610 0.5306 0.4709 0.4004 0.4173 0.3810 0.3872 0.3820 0.4805 0.4616 0.4491 0.4883 0.4442 0.3789 0.3642 0.4593 0.4705 0.4681 0.4753 0.4009 0.4547 0.4992 0.3649 0.4244 0.4274 0.4505 0.5374 0.4762 0.3618 0.5366 0.4640 0.4508 0.4399 0.4383 0.4917 0.4839 0.4616 0.4501 0.5197 0.4455 0.5108 0.3990 0.4923 0.4683 0.4598 0.4769 0.4538 0.5126 0.3356 0.4619 0.3948 0.5230 0.5319 0.5031 0.4826 0.4091 0.5297 0.4456 0.4653 0.4788 0.3529 0.4347 0.4868 0.4138 0.3968 0.4671 0.4570 0.4341 0.4533 0.4593 0.4511 0.4663 0.4203 0.4159 0.4627 0.4296 0.4730 0.4452 0.4524 0.4391" HIT_INDICES="581 670 681 1353 1611 1732 1865 1867 2073 2217 2614 2826 3006 3025 3242 3497 3907 4444 4841 5100 5145 5216 5568 6009 6070 6133 6484 6939 7112 7127 7135 7177 7216 7264 7370 7406 7596 7658 7689 7878 7924 7962 7966 8001 8010 8104 8136 8210 8230 8255 8261 8311 8359 8375 8477 8824 8825 8855 8860 8896 9039 9040 9097 9135 9142 9157 9178 9386 9420 9457 9604 9634 9643 9647 9679 9705 9774 9831 9909 9980 10002 10005 10019 10054 10056 10082 10089 10187 10244 10251 10433 10500 10524 10535 10538 10579 10616 10658 10699 10761 10928 10934 10939 10995 11012 11035 11184 11214 11219 11260 11263 11306 11398 11470 11524 11528 11535 11553 11559 11594 11597 11664 11764 11850 11996 12065 12242 12260 12291 12352 12360 12393 12421 12432 12532 12584 12616 12715 12800 12884 12886 12946 12971 13024 13041 13073 13085 13332 13347 13379 13427 13439 13468 13580 13693 13828 13834 13875 13912 13923 14060 14075 14087 14134 14145 14195 14214 14224 14285 14322 14341 14437 14452 14484 14512 14517 14564 14611 14649 14651 14825 14887 14956 14983 14985 14994 15080 15100 15108 15126 15130 15177 15181 15227 15311 15333 15352 15389 15441 15456 15459 15463 15467 15474 15475 15483 15505 15519 15531 15544 15551 15564 15576 15580 15590 15597 15601 15620 15630 15640 15646 15656 15664 15671 15672 15673 15694 15714 15723 15737 15748" ES_PROFILE="-0.0159 -0.0011 0.0185 -0.0097 -0.0125 -0.0071 -0.0032 0.0092 0.0075 0.0093 -0.0065 -0.0112 -0.0143 -0.0071 -0.0132 -0.0225 -0.0428 -0.0725 -0.0939 -0.1070 -0.1064 -0.1076 -0.1276 -0.1540 -0.1560 -0.1583 -0.1797 -0.2084 -0.2191 -0.2196 -0.2197 -0.2221 -0.2243 -0.2271 -0.2337 -0.2359 -0.2480 -0.2520 -0.2539 -0.2660 -0.2689 -0.2713 -0.2715 -0.2737 -0.2742 -0.2802 -0.2822 -0.2869 -0.2881 -0.2897 -0.2900 -0.2931 -0.2962 -0.2971 -0.3036 -0.3259 -0.3259 -0.3278 -0.3281 -0.3303 -0.3395 -0.3395 -0.3431 -0.3455 -0.3459 -0.3468 -0.3480 -0.3614 -0.3635 -0.3658 -0.3752 -0.3771 -0.3776 -0.3778 -0.3798 -0.3814 -0.3858 -0.3894 -0.3944 -0.3989 -0.4002 -0.4004 -0.4012 -0.4034 -0.4035 -0.4051 -0.4055 -0.4116 -0.4151 -0.4153 -0.4269 -0.4310 -0.4324 -0.4329 -0.4329 -0.4353 -0.4375 -0.4401 -0.4425 -0.4463 -0.4568 -0.4569 -0.4569 -0.4602 -0.4610 -0.4621 -0.4713 -0.4728 -0.4727 -0.4749 -0.4747 -0.4770 -0.4825 -0.4866 -0.4895 -0.4892 -0.4891 -0.4897 -0.4896 -0.4913 -0.4909 -0.4945 -0.5003 -0.5050 -0.5137 -0.5172 -0.5275 -0.5277 -0.5286 -0.5314 -0.5307 -0.5317 -0.5323 -0.5319 -0.5370 -0.5391 -0.5397 -0.5446 -0.5485 -0.5523 -0.5508 -0.5528 -0.5527 -0.5542 -0.5534 -0.5536 -0.5524 -0.5661 -0.5648 -0.5644 -0.5652 -0.5635 -0.5629 -0.5675 -0.5719 -0.5775 -0.5747 -0.5741 -0.5731 -0.5705 -0.5757 -0.5730 -0.5702 -0.5695 -0.5665 -0.5658 -0.5632 -0.5599 -0.5597 -0.5578 -0.5548 -0.5564 -0.5528 -0.5502 -0.5471 -0.5426 -0.5407 -0.5386 -0.5359 -0.5308 -0.5362 -0.5342 -0.5324 -0.5277 -0.5214 -0.5156 -0.5142 -0.5084 -0.5019 -0.4959 -0.4889 -0.4845 -0.4772 -0.4724 -0.4694 -0.4622 -0.4547 -0.4480 -0.4416 -0.4327 -0.4229 -0.4132 -0.4034 -0.3936 -0.3834 -0.3737 -0.3646 -0.3546 -0.3443 -0.3338 -0.3228 -0.3119 -0.3007 -0.2889 -0.2773 -0.2653 -0.2530 -0.2408 -0.2276 -0.2139 -0.1998 -0.1857 -0.1710 -0.1559 -0.1403 -0.1245 -0.1078 -0.0889 -0.0680 -0.0415 0.0001" RANK_AT_ES="13827.0000" RANK_SCORE_AT_ES="-2.5000"/>
  <DTG RANKED_LIST="CT26_gene_expression.rnk" TEMPLATE="na_as_pre_ranked" GENESET="gene_sets.gmt#KINSEY_TARGETS_OF_EWSR1_FLII_FUSION_DN" ES="-0.2741" NES="0.0000" NP="0.0000" FDR="1.0000" FWER="0.0000" RND_ES="0.4603 0.4704 0.3671 0.3871 0.4401 0.4174 0.3825 0.4276 0.3913 0.4708 0.3956 0.4526 0.4629 0.4422 0.4626 0.3811 0.4319 0.4918 0.4374 0.4046 0.4075 0.4611 0.4297 0.4605 0.4935 0.4655 0.4306 0.4964 0.4213 0.4683 0.4628 0.4496 0.4113 0.4260 0.4734 0.4438 0.4803 0.4540 0.4457 0.4838 0.4479 0.5033 0.4471 0.4838 0.4274 0.4168 0.4676 0.4857 0.4510 0.4581 0.4887 0.4808 0.4749 0.4336 0.4444 0.4536 0.4313 0.4592 0.5208 0.4053 0.4424 0.4965 0.4826 0.4657 0.4179 0.4624 0.4983 0.4098 0.4310 0.4767 0.3612 0.4614 0.4611 0.4042 0.4372 0.4817 0.4728 0.4865 0.4860 0.4190 0.4080 0.4481 0.3752 0.3822 0.4397 0.4766 0.4203 0.4936 0.4476 0.3424 0.3690 0.5212 0.3734 0.4811 0.4054 0.4598 0.4477 0.4405 0.4741 0.4530 0.4287 0.4698 0.4076 0.4505 0.4441 0.4326 0.4018 0.4040 0.5183 0.4187 0.4437 0.4433 0.4443 0.4035 0.3685 0.4159 0.5001 0.4653 0.4288 0.4106 0.4809 0.4301 0.4339 0.4647 0.4353 0.4321 0.4613 0.4024 0.4543 0.4719 0.3838 0.4634 0.4549 0.4199 0.4183 0.4769 0.4575 0.4543 0.4430 0.4482 0.4422 0.4213 0.4039 0.4703 0.4706 0.4042 0.4288 0.4197 0.4833 0.4899 0.4495 0.4586 0.4892 0.4240 0.4279 0.4377 0.4480 0.4940 0.4398 0.4433 0.5029 0.4196 0.4437 0.4315 0.4431 0.5060 0.3995 0.4184 0.4110 0.4912 0.4931 0.4743 0.4183 0.4390 0.4135 0.4230 0.4604 0.4704 0.4651 0.3846 0.5373 0.4162 0.4739 0.4277 0.4573 0.4836 0.4754 0.4689 0.5003 0.4276 0.4504 0.3832 0.4970 0.4310 0.4851 0.4726 0.4614 0.4637 0.4313 0.4510 0.4208 0.4494 0.3871 0.4411 0.4818 0.4841 0.3815 0.4492 0.4870 0.4246 0.4408 0.3964 0.4935 0.4613 0.4123 0.4105 0.4722 0.4437 0.5249 0.4394 0.4968 0.4434 0.5349 0.5106 0.4744 0.4938 0.4728 0.3963 0.4407 0.4817 0.4459 0.4862 0.4802 0.4490 0.4849 0.4117 0.4725 0.4099 0.4737 0.4643 0.3928 0.4768 0.3668 0.4504 0.4326 0.4795 0.4002 0.4662 0.3940 0.4456 0.4236 0.4342 0.4385 0.4931 0.4427 0.4487 0.4144 0.3943 0.4716 0.4474 0.4496 0.4192 0.5097 0.4508 0.4058 0.4249 0.3426 0.4506 0.4839 0.3644 0.4840 0.4912 0.4102 0.4217 0.4966 0.4347 0.4721 0.4556 0.4144 0.5148 0.4622 0.4252 0.4309 0.4617 0.5126 0.3798 0.4499 0.4337 0.4196 0.4873 0.4101 0.5154 0.4391 0.4455 0.5070 0.4940 0.4468 0.5036 0.4503 0.4886 0.5013 0.5127 0.5393 0.4944 0.4085 0.5140 0.4731 0.4456 0.4745 0.5157 0.3658 0.4241 0.4069 0.4920 0.4620 0.4033 0.4117 0.4804 0.4370 0.3760 0.4071 0.4690 0.4871 0.4585 0.4617 0.4592 0.4505 0.4189 0.4618 0.5138 0.4068 0.4639 0.3986 0.4046 0.4443 0.4130 0.4582 0.3933 0.3973 0.4659 0.4489 0.4559 0.4879 0.5087 0.4420 0.4581 0.4283 0.4571 0.4027 0.4386 0.5326 0.4645 0.4365 0.4470 0.4341 0.4628 0.3993 0.4860 0.4010 0.4504 0.4341 0.4642 0.4414 0.3795 0.4206 0.5312 0.4426 0.4743 0.4785 0.3972 0.4926 0.4284 0.4617 0.4192 0.4585 0.4499 0.4175 0.4305 0.4723 0.5133 0.4060 0.4997 0.4352 0.4233 0.4557 0.4283 0.4550 0.4006 0.4647 0.4560 0.5003 0.4491 0.4723 0.3647 0.4253 0.4121 0.4588 0.4273 0.3950 0.4146 0.4681 0.5195 0.4949 0.4711 0.4850 0.4082 0.3908 0.3721 0.4510 0.4650 0.4682 0.4546 0.4987 0.4766 0.4532 0.4967 0.4706 0.4071 0.4766 0.4454 0.4873 0.4092 0.4682 0.4969 0.3657 0.4263 0.4763 0.4640 0.4434 0.4367 0.4474 0.4172 0.4406 0.4011 0.4315 0.4861 0.4153 0.4835 0.4932 0.4219 0.4699 0.5234 0.4759 0.4332 0.4337 0.3861 0.4212 0.4592 0.4769 0.4059 0.4067 0.4622 0.4501 0.4385 0.4460 0.4479 0.4313 0.4281 0.4752 0.4551 0.4681 0.4525 0.4595 0.4075 0.4607 0.4114 0.4815 0.4231 0.4013 0.3984 0.4688 0.4617 0.3687 0.4510 0.4240 0.4142 0.4632 0.4370 0.4384 0.4383 0.4661 0.3781 0.3782 0.4711 0.4323 0.4088 0.4499 0.4630 0.4139 0.4354 0.4757 0.4564 0.4633 0.3839 0.4824 0.4607 0.4082 0.4478 0.4407 0.5059 0.4596 0.4523 0.4389 0.4653 0.3841 0.4981 0.4378 0.4089 0.3358 0.3702 0.5105 0.4903 0.4261 0.5412 0.4233 0.4328 0.3879 0.3640 0.4171 0.4602 0.4859 0.4475 0.3973 0.4896 0.4590 0.5078 0.4107 0.4323 0.4239 0.4248 0.4403 0.4662 0.5188 0.5110 0.4507 0.3938 0.4743 0.5027 0.3767 0.4345 0.4854 0.4330 0.4628 0.4181 0.4110 0.4428 0.4832 0.3604 0.5011 0.4885 0.4642 0.5223 0.4274 0.5297 0.3851 0.3824 0.4058 0.4259 0.5004 0.4447 0.5137 0.4832 0.3898 0.4509 0.4768 0.3835 0.4480 0.4351 0.4699 0.3985 0.4749 0.4217 0.4684 0.4718 0.4196 0.4903 0.4382 0.5202 0.4306 0.4647 0.4256 0.4507 0.4265 0.3855 0.4940 0.3955 0.4294 0.4429 0.4470 0.4870 0.4153 0.4717 0.4760 0.4083 0.4083 0.4683 0.4550 0.4738 0.4195 0.4864 0.5474 0.4182 0.4597 0.4729 0.4438 0.4791 0.4821 0.4440 0.4919 0.4841 0.4255 0.4546 0.4311 0.4608 0.3903 0.4519 0.4458 0.4863 0.4669 0.4123 0.5070 0.4678 0.4799 0.4220 0.4223 0.4616 0.4286 0.3668 0.4757 0.4277 0.4614 0.4547 0.4409 0.4330 0.3936 0.4705 0.4478 0.4578 0.4531 0.4758 0.4646 0.4553 0.4475 0.4478 0.4605 0.4331 0.4704 0.4632 0.4035 0.4676 0.5139 0.4775 0.4481 0.4433 0.5197 0.4213 0.4679 0.3371 0.4787 0.3916 0.4366 0.4071 0.5368 0.4084 0.4537 0.3925 0.4485 0.4544 0.3708 0.3551 0.4294 0.3878 0.4099 0.4184 0.3533 0.4490 0.4809 0.4572 0.4645 0.3922 0.4965 0.4520 0.4852 0.4278 0.4717 0.4385 0.4331 0.4024 0.4952 0.4438 0.4855 0.5025 0.4473 0.4654 0.4127 0.4411 0.4210 0.4290 0.4270 0.5016 0.4293 0.4019 0.4232 0.4234 0.4438 0.4267 0.4303 0.4997 0.4084 0.4228 0.4532 0.5394 0.4504 0.4471 0.5024 0.4353 0.3638 0.4758 0.4257 0.4310 0.4349 0.4532 0.4728 0.4555 0.3718 0.3267 0.4239 0.4703 0.4422 0.4656 0.4308 0.4347 0.4418 0.3959 0.4538 0.4080 0.4613 0.4486 0.4289 0.4389 0.4574 0.4704 0.4681 0.3943 0.4620 0.4200 0.4435 0.4254 0.4508 0.4581 0.4760 0.3830 0.5222 0.4266 0.4367 0.4765 0.4230 0.4323 0.4584 0.4985 0.5740 0.4866 0.4791 0.4797 0.4613 0.4544 0.4775 0.4766 0.4668 0.4812 0.4646 0.4292 0.4950 0.4562 0.4179 0.4527 0.3831 0.4293 0.5065 0.4807 0.4860 0.4675 0.4585 0.4440 0.4637 0.4312 0.4223 0.4207 0.4220 0.4547 0.4696 0.5336 0.4726 0.4127 0.5210 0.4130 0.4274 0.4497 0.4384 0.4367 0.4263 0.3998 0.4313 0.4976 0.3907 0.4426 0.5288 0.4463 0.4500 0.4050 0.3995 0.3638 0.4444 0.4558 0.3949 0.4781 0.4182 0.3995 0.4377 0.4725 0.4555 0.4661 0.4692 0.4963 0.4028 0.4655 0.4090 0.4479 0.4475 0.5236 0.4233 0.4070 0.4631 0.4465 0.4354 0.4370 0.4465 0.4458 0.4752 0.3999 0.4346 0.4623 0.4605 0.4011 0.4735 0.4721 0.4234 0.3486 0.4916 0.4019 0.3905 0.4948 0.4008 0.4426 0.3862 0.4769 0.4189 0.4416 0.3991 0.4579 0.4123 0.4638 0.4546 0.4679 0.4210 0.3653 0.4219 0.4560 0.4542 0.5289 0.4710 0.4930 0.4179 0.4198 0.4657 0.4663 0.4554 0.3900 0.4398 0.3805 0.4846 0.5328 0.4749 0.4338 0.4381 0.3920 0.3737 0.4686 0.4747 0.3904 0.4477 0.4616 0.4747 0.4739 0.4528 0.4413 0.3939 0.4723 0.4409 0.4808 0.5226 0.4622 0.4577 0.4581 0.4935 0.4573 0.5256 0.4103 0.4719 0.4603 0.4175 0.4162 0.5062 0.4689 0.4709 0.3653 0.4706 0.4053 0.4154 0.3983 0.3746 0.4536 0.4101 0.4613 0.4118 0.4115 0.4353 0.4587 0.4256 0.4582 0.4372 0.4809 0.3996 0.4275 0.4348 0.4283 0.4424 0.4630 0.4596 0.4753 0.5021 0.4613 0.4973 0.4312 0.4387 0.4604 0.4625 0.4344 0.4469 0.4742 0.4989 0.4492 0.4771 0.4946 0.4402 0.4792 0.4338 0.4119 0.4686 0.4210 0.4743 0.4382 0.4825 0.4755 0.4494 0.4942 0.4124 0.4726 0.4537 0.4808 0.4853 0.4780 0.4965 0.4660 0.4676 0.4468 0.4150 0.4608 0.4660 0.4786 0.4755 0.4923 0.4321 0.3979 0.4556 0.4693 0.4748 0.4642 0.5256 0.4571 0.4590 0.4717 0.4481 0.4084 0.4597 0.4817 0.4659 0.4949 0.4750 0.4310" HIT_INDICES="309 351 503 530 601 663 676 757 818 830 963 979 1042 1362 1394 1487 1493 1523 1581 1611 1620 1630 1654 1741 1806 1899 1989 1993 2262 2267 2269 2373 2393 2452 2565 2577 2614 2684 2707 2911 2961 2979 3025 3209 3256 3297 3488 3519 3561 3620 3630 3659 3794 3945 4076 4364 4378 4595 4633 4669 4779 4854 4888 4951 5011 5198 5240 5291 5358 5419 5462 5478 5499 5567 5575 5595 5602 5605 5610 5623 5654 5666 5790 5827 5920 5938 5971 5973 6118 6130 6132 6233 6302 6552 6612 6698 6724 6730 6746 6939 6992 7003 7367 7417 7529 7569 7697 7698 7782 7805 8104 8222 8360 8425 9303 9442 9506 9517 9645 9663 9901 9902 9916 9944 9996 10033 10087 10098 10104 10112 10117 10125 10304 10311 10726 10786 10821 10832 10870 11022 11061 11143 11232 11397 11409 11419 11465 11524 11689 11784 11795 11816 11983 11991 12272 12288 12393 12430 12444 12447 12523 12530 12543 12551 12583 12607 12618 12648 12677 12732 12787 12803 12839 12875 12876 12923 12939 13079 13092 13158 13276 13336 13369 13384 13395 13435 13488 13490 13514 13533 13545 13553 13609 13615 13643 13653 13665 13755 13760 13779 13800 13809 13855 13894 13911 13919 13926 13931 13950 13962 13967 14001 14056 14162 14168 14182 14223 14391 14396 14402 14436 14446 14447 14451 14474 14479 14498 14535 14538 14550 14587 14592 14697 14759 14786 14789 14815 14861 14866 14938 14968 15020 15030 15083 15100 15104 15151 15194 15208 15213 15217 15240 15264 15275 15327 15329 15334 15338 15385 15392 15416 15421 15427 15444 15445 15465 15478 15496 15497 15550 15582 15591 15610 15642 15667 15674 15684 15689 15707 15722" ES_PROFILE="-0.0024 0.0118 0.0172 0.0304 0.0400 0.0498 0.0626 0.0705 0.0792 0.0911 0.0943 0.1050 0.1124 0.1018 0.1097 0.1133 0.1225 0.1301 0.1356 0.1429 0.1515 0.1601 0.1676 0.1708 0.1751 0.1774 0.1796 0.1873 0.1773 0.1843 0.1915 0.1919 0.1976 0.2006 0.1999 0.2057 0.2098 0.2117 0.2165 0.2091 0.2117 0.2162 0.2189 0.2123 0.2144 0.2169 0.2094 0.2121 0.2140 0.2148 0.2187 0.2213 0.2169 0.2112 0.2066 0.1914 0.1939 0.1830 0.1836 0.1843 0.1801 0.1780 0.1786 0.1771 0.1757 0.1659 0.1655 0.1644 0.1621 0.1602 0.1594 0.1603 0.1609 0.1583 0.1597 0.1603 0.1617 0.1633 0.1648 0.1657 0.1655 0.1665 0.1601 0.1593 0.1547 0.1550 0.1542 0.1555 0.1474 0.1479 0.1490 0.1436 0.1402 0.1248 0.1216 0.1167 0.1157 0.1159 0.1155 0.1035 0.1005 0.1002 0.0768 0.0737 0.0666 0.0641 0.0559 0.0559 0.0505 0.0491 0.0298 0.0223 0.0134 0.0093 -0.0474 -0.0563 -0.0604 -0.0611 -0.0693 -0.0704 -0.0857 -0.0857 -0.0865 -0.0883 -0.0916 -0.0939 -0.0973 -0.0980 -0.0983 -0.0987 -0.0988 -0.0992 -0.1106 -0.1109 -0.1376 -0.1414 -0.1434 -0.1439 -0.1461 -0.1557 -0.1580 -0.1631 -0.1685 -0.1789 -0.1793 -0.1797 -0.1823 -0.1857 -0.1959 -0.2015 -0.2018 -0.2027 -0.2129 -0.2129 -0.2303 -0.2306 -0.2366 -0.2382 -0.2382 -0.2375 -0.2416 -0.2411 -0.2411 -0.2407 -0.2419 -0.2425 -0.2423 -0.2432 -0.2441 -0.2467 -0.2492 -0.2492 -0.2504 -0.2516 -0.2505 -0.2523 -0.2522 -0.2599 -0.2594 -0.2623 -0.2684 -0.2708 -0.2713 -0.2707 -0.2698 -0.2707 -0.2725 -0.2709 -0.2707 -0.2702 -0.2692 -0.2679 -0.2697 -0.2682 -0.2682 -0.2669 -0.2658 -0.2696 -0.2679 -0.2671 -0.2664 -0.2649 -0.2657 -0.2660 -0.2648 -0.2631 -0.2612 -0.2593 -0.2583 -0.2568 -0.2548 -0.2547 -0.2558 -0.2601 -0.2579 -0.2562 -0.2563 -0.2641 -0.2614 -0.2588 -0.2579 -0.2555 -0.2525 -0.2496 -0.2480 -0.2451 -0.2432 -0.2423 -0.2393 -0.2368 -0.2358 -0.2327 -0.2359 -0.2362 -0.2342 -0.2305 -0.2284 -0.2275 -0.2238 -0.2243 -0.2220 -0.2210 -0.2172 -0.2160 -0.2124 -0.2079 -0.2061 -0.2038 -0.1996 -0.1948 -0.1898 -0.1860 -0.1822 -0.1775 -0.1751 -0.1695 -0.1641 -0.1586 -0.1555 -0.1498 -0.1451 -0.1391 -0.1330 -0.1276 -0.1212 -0.1157 -0.1097 -0.1038 -0.0969 -0.0927 -0.0867 -0.0790 -0.0717 -0.0642 -0.0556 -0.0453 -0.0347 -0.0235 -0.0116 0.0017" RANK_AT_ES="13487.0000" RANK_SCORE_AT_ES="-2.0000"/>
  <DTG RANKED_LIST="CT26_gene_expression.rnk" TEMPLATE="na_as_pre_ranked" GENESET="gene_sets.gmt#SABATES_COLORECTAL_ADENOMA_DN" ES="-0.5370" NES="0.0000" NP="0.0000" FDR="1.0000" FWER="0.0000" RND_ES="0.4831 0.4732 0.4623 0.4065 0.5050 0.4783 0.4171 0.4526 0.4628 0.4520 0.4350 0.4803 0.4718 0.4622 0.4636 0.4259 0.4794 0.4609 0.3977 0.4519 0.4811 0.4009 0.3514 0.5078 0.4411 0.4092 0.4967 0.5217 0.4997 0.4382 0.4974 0.4468 0.4298 0.4541 0.4694 0.4796 0.4119 0.4961 0.3547 0.4389 0.4522 0.4667 0.4334 0.4780 0.5140 0.4584 0.4033 0.4763 0.4208 0.4587 0.3861 0.4443 0.4418 0.4994 0.3780 0.4462 0.5080 0.4888 0.4365 0.5257 0.3957 0.4518 0.4691 0.4217 0.3540 0.4673 0.4793 0.4738 0.5009 0.4759 0.4341 0.4421 0.4980 0.4359 0.5052 0.4269 0.4534 0.4699 0.4780 0.4691 0.3707 0.4229 0.4875 0.4989 0.4323 0.4510 0.4276 0.4513 0.4458 0.4356 0.4827 0.5116 0.4969 0.3575 0.4257 0.4607 0.5283 0.5070 0.4691 0.4469 0.4885 0.3671 0.4943 0.3893 0.4219 0.4714 0.4624 0.3668 0.4170 0.4368 0.4544 0.4949 0.4488 0.4977 0.3550 0.4171 0.3699 0.4442 0.5095 0.3909 0.4655 0.4709 0.5113 0.4746 0.4165 0.4063 0.4435 0.4797 0.5190 0.4049 0.4723 0.4428 0.4940 0.4124 0.4947 0.4272 0.4977 0.4832 0.4678 0.3929 0.4035 0.3431 0.4352 0.4831 0.4017 0.4988 0.4585 0.3288 0.4070 0.4316 0.4283 0.4955 0.4390 0.4820 0.4349 0.4140 0.4818 0.4596 0.4398 0.4116 0.4644 0.4934 0.3345 0.4824 0.4034 0.4672 0.4789 0.4398 0.3876 0.4014 0.4529 0.3964 0.4112 0.4839 0.4640 0.4497 0.4834 0.4538 0.4057 0.4435 0.3956 0.3839 0.4092 0.4453 0.3886 0.3990 0.3899 0.4236 0.4522 0.4030 0.4682 0.4819 0.3183 0.3842 0.4879 0.4512 0.4013 0.4955 0.4735 0.4233 0.5171 0.4126 0.4822 0.4588 0.4431 0.3975 0.4743 0.4522 0.4717 0.3471 0.4449 0.5000 0.4180 0.3559 0.4394 0.4749 0.4416 0.4323 0.4064 0.4281 0.5270 0.4133 0.5071 0.4072 0.4368 0.3459 0.5074 0.4372 0.3955 0.4355 0.4459 0.5292 0.3769 0.4547 0.4136 0.4547 0.3775 0.4283 0.4706 0.5048 0.4699 0.3837 0.4338 0.4430 0.5209 0.4389 0.4091 0.4410 0.4537 0.4689 0.4789 0.4759 0.5031 0.4501 0.5081 0.4393 0.3905 0.4230 0.4464 0.5275 0.4275 0.4679 0.3938 0.4297 0.4692 0.4611 0.4701 0.5118 0.3978 0.4914 0.4387 0.4512 0.4853 0.3418 0.4395 0.4999 0.4484 0.4810 0.3832 0.4275 0.5021 0.4715 0.3854 0.4189 0.4788 0.3745 0.4367 0.4171 0.4207 0.4459 0.3994 0.4396 0.4192 0.4437 0.4349 0.4510 0.5047 0.4699 0.4983 0.3693 0.4027 0.4256 0.4374 0.4860 0.4274 0.4678 0.3764 0.4814 0.3887 0.3766 0.4290 0.4022 0.5079 0.4243 0.3765 0.4114 0.4378 0.4720 0.4089 0.5060 0.4192 0.5492 0.4058 0.4676 0.4360 0.4882 0.5080 0.5123 0.4933 0.3736 0.4373 0.3846 0.4129 0.3861 0.4460 0.5117 0.4599 0.5354 0.4430 0.4527 0.4676 0.4775 0.4461 0.4224 0.4888 0.4801 0.4660 0.4066 0.5050 0.5374 0.4410 0.4208 0.4903 0.4128 0.5141 0.4365 0.4536 0.4763 0.3911 0.4414 0.5258 0.4335 0.3469 0.4539 0.4388 0.4565 0.3817 0.4892 0.4322 0.4284 0.4050 0.4299 0.5024 0.4887 0.5127 0.4580 0.4791 0.4796 0.4018 0.4650 0.4739 0.4356 0.4820 0.4388 0.4065 0.4620 0.3862 0.4146 0.4350 0.4773 0.3835 0.4437 0.4671 0.4855 0.4609 0.4756 0.4036 0.4816 0.5048 0.4943 0.4445 0.4700 0.4343 0.3984 0.4888 0.3879 0.4659 0.4048 0.5146 0.5134 0.4061 0.3943 0.4172 0.4729 0.4457 0.3981 0.4611 0.4928 0.3968 0.4609 0.4777 0.4632 0.4758 0.4857 0.4871 0.3941 0.4459 0.4868 0.4777 0.5354 0.4650 0.4755 0.4526 0.4545 0.4105 0.5110 0.4021 0.4375 0.4739 0.4693 0.4418 0.3380 0.3901 0.4366 0.4225 0.4425 0.3960 0.4618 0.4115 0.4210 0.4162 0.4998 0.4920 0.3577 0.4174 0.4533 0.3799 0.3968 0.4460 0.3601 0.4619 0.4694 0.4331 0.4790 0.4405 0.4693 0.4679 0.5145 0.4694 0.4398 0.4569 0.4777 0.4699 0.5188 0.3819 0.4249 0.4929 0.4493 0.4277 0.4041 0.4961 0.4931 0.4857 0.4794 0.4702 0.4870 0.4938 0.3778 0.4310 0.4448 0.4558 0.5222 0.4451 0.4557 0.4427 0.4296 0.4602 0.4682 0.3816 0.4177 0.4748 0.4392 0.4065 0.3960 0.4706 0.4412 0.4622 0.4535 0.4467 0.4490 0.4490 0.4080 0.4385 0.5302 0.3656 0.4211 0.5259 0.4520 0.5113 0.4296 0.4347 0.4626 0.4228 0.5219 0.4443 0.4570 0.4646 0.4957 0.4821 0.4331 0.4034 0.4416 0.4777 0.4575 0.4307 0.4553 0.3938 0.4383 0.3785 0.4538 0.4327 0.4134 0.4518 0.4875 0.5176 0.3870 0.4577 0.5252 0.4746 0.4407 0.4533 0.4831 0.4078 0.4279 0.4806 0.5024 0.4286 0.4495 0.4022 0.4791 0.4745 0.4104 0.4022 0.5173 0.4055 0.4592 0.4453 0.4603 0.4722 0.4334 0.4877 0.4997 0.4296 0.4056 0.4151 0.4156 0.4465 0.4342 0.4965 0.4725 0.4750 0.4013 0.5233 0.4768 0.4454 0.4370 0.4630 0.4970 0.4545 0.5416 0.4334 0.4962 0.4456 0.4532 0.4657 0.4562 0.4296 0.4445 0.4325 0.4515 0.4486 0.4865 0.4813 0.4388 0.4629 0.4927 0.4228 0.4512 0.4824 0.4450 0.4121 0.4592 0.3922 0.4401 0.5311 0.4903 0.4495 0.4151 0.4529 0.4495 0.3967 0.4597 0.4150 0.4485 0.3548 0.4863 0.4325 0.3382 0.4451 0.3905 0.4623 0.4226 0.4633 0.4541 0.4200 0.4724 0.4300 0.4424 0.4260 0.4340 0.5072 0.4202 0.4035 0.4717 0.4522 0.4740 0.4206 0.4647 0.4419 0.4692 0.4211 0.5106 0.3702 0.4797 0.4768 0.4668 0.4922 0.4673 0.4599 0.4300 0.4756 0.3768 0.4514 0.4564 0.3897 0.4582 0.3859 0.4904 0.4319 0.4857 0.5139 0.3872 0.4364 0.4647 0.5083 0.4371 0.4135 0.4983 0.4455 0.5075 0.4234 0.4763 0.4941 0.4655 0.4852 0.5361 0.4679 0.4706 0.5035 0.4320 0.4769 0.4851 0.4348 0.4633 0.4827 0.4466 0.3660 0.3993 0.4781 0.4836 0.4981 0.4663 0.4465 0.4755 0.4346 0.4124 0.3942 0.4976 0.4664 0.3688 0.4408 0.4826 0.4989 0.4002 0.4576 0.4801 0.5434 0.4579 0.4441 0.5181 0.3674 0.4685 0.4498 0.4213 0.4167 0.4011 0.4497 0.4073 0.4085 0.4714 0.4472 0.4406 0.4518 0.4150 0.4367 0.4811 0.4827 0.3777 0.3722 0.3691 0.4702 0.4316 0.4878 0.4147 0.4694 0.4407 0.4187 0.4138 0.4522 0.4092 0.4687 0.4254 0.4753 0.4446 0.4295 0.4354 0.3771 0.4268 0.4576 0.5437 0.5052 0.4501 0.4367 0.4273 0.4818 0.5054 0.3956 0.4331 0.4588 0.4856 0.4173 0.4803 0.4129 0.5328 0.4855 0.5624 0.3646 0.4805 0.4352 0.4392 0.4497 0.4752 0.4205 0.3501 0.4638 0.3768 0.4496 0.5029 0.4371 0.5081 0.4116 0.4874 0.3929 0.4397 0.3790 0.4567 0.4954 0.4592 0.4720 0.4462 0.4792 0.4723 0.4441 0.4665 0.4355 0.5007 0.5449 0.4541 0.4868 0.4517 0.4144 0.4386 0.4566 0.3839 0.4462 0.4737 0.4234 0.4277 0.4603 0.4749 0.4217 0.4225 0.4783 0.4916 0.4100 0.5094 0.4340 0.3787 0.4345 0.4538 0.4584 0.4193 0.4407 0.4562 0.4415 0.4265 0.4768 0.4769 0.3678 0.4752 0.4427 0.4958 0.4166 0.4581 0.4045 0.3889 0.5455 0.4130 0.3881 0.4432 0.4455 0.3937 0.4649 0.4550 0.4363 0.4759 0.4616 0.4810 0.5095 0.4547 0.4472 0.4313 0.4156 0.4137 0.4386 0.4682 0.4720 0.4158 0.4529 0.4225 0.4985 0.4168 0.3484 0.4384 0.4876 0.4626 0.3354 0.5248 0.4459 0.3778 0.4574 0.4257 0.4985 0.4440 0.5069 0.4211 0.5224 0.4960 0.4654 0.3606 0.4435 0.4818 0.5023 0.4645 0.4532 0.5198 0.4232 0.4656 0.4830 0.4619 0.4471 0.4479 0.5043 0.4742 0.4412 0.4350 0.4661 0.4655 0.4292 0.5276 0.4698 0.4598 0.4163 0.4941 0.3663 0.4753 0.4255 0.4629 0.4354 0.4624 0.3935 0.4256 0.4540 0.4171 0.3927 0.4704 0.4736 0.4162 0.4478 0.5122 0.4438 0.3696 0.4314 0.4337 0.4548 0.5296 0.3904 0.4754 0.4287 0.3380 0.4189 0.4221 0.3957 0.4208 0.4971 0.4442 0.4679 0.4649 0.4757 0.5016 0.4488 0.4287 0.3841 0.4300 0.5137 0.4806 0.4504 0.4309 0.4370 0.4982 0.4997 0.4338 0.4738 0.4918 0.4398 0.3890 0.4388 0.5090 0.4470 0.4251 0.5145 0.4795 0.4581 0.4671 0.4873 0.3993 0.4231 0.4383 0.5198 0.4566 0.5038 0.5161 0.4581 0.5022 0.4270 0.4284 0.4999 0.4708 0.4478 0.4801 0.4239 0.4505 0.5071 0.4492 0.4687 0.4177 0.4391 0.3645 0.3920 0.4925" HIT_INDICES="527 581 613 979 1168 1223 1890 2054 2491 2577 3184 3991 4337 4765 4909 4999 5282 5358 6158 6189 6297 7193 7216 7270 7446 7456 7521 7556 7675 7788 7831 7866 8023 8855 8967 8986 9107 9160 9342 9377 9406 9411 9418 9420 9448 9619 9645 9687 9774 9791 9807 9951 9988 10117 10126 10131 10205 10206 10225 10227 10255 10271 10319 10478 10602 10680 10695 10734 10772 10781 10804 10906 10941 10966 10973 11018 11163 11208 11235 11250 11261 11271 11272 11290 11291 11353 11355 11407 11438 11443 11518 11529 11541 11597 11602 11615 11658 11718 11744 11773 11776 11780 11803 11845 11855 11860 11862 11877 11918 11939 11959 11967 12021 12033 12135 12173 12186 12211 12222 12248 12271 12286 12321 12358 12381 12391 12401 12422 12441 12445 12488 12497 12545 12608 12633 12686 12716 12718 12814 12817 12911 12966 13030 13063 13139 13179 13185 13208 13221 13264 13313 13321 13363 13386 13404 13474 13506 13508 13512 13547 13555 13580 13592 13599 13663 13706 13766 13769 13781 13911 13984 13996 14004 14027 14053 14133 14148 14153 14178 14180 14193 14194 14212 14224 14228 14255 14299 14313 14316 14399 14431 14507 14510 14587 14669 14681 14769 14805 14851 14932 14958 14972 14975 14983 15038 15088 15099 15132 15135 15138 15218 15225 15229 15239 15248 15253 15260 15263 15309 15316 15347 15351 15360 15388 15390 15402 15403 15468 15472 15528 15557 15568 15598 15599 15637 15692 15716 15718 15719 15746" ES_PROFILE="-0.0085 0.0128 0.0350 0.0315 0.0379 0.0526 0.0238 0.0266 0.0100 0.0157 -0.0143 -0.0595 -0.0759 -0.0985 -0.1032 -0.1048 -0.1193 -0.1207 -0.1702 -0.1702 -0.1754 -0.2328 -0.2340 -0.2371 -0.2482 -0.2487 -0.2527 -0.2549 -0.2625 -0.2697 -0.2724 -0.2746 -0.2847 -0.3382 -0.3454 -0.3465 -0.3543 -0.3576 -0.3693 -0.3715 -0.3733 -0.3736 -0.3739 -0.3740 -0.3758 -0.3867 -0.3883 -0.3910 -0.3965 -0.3975 -0.3985 -0.4077 -0.4101 -0.4182 -0.4185 -0.4187 -0.4232 -0.4231 -0.4241 -0.4240 -0.4256 -0.4265 -0.4294 -0.4394 -0.4472 -0.4520 -0.4528 -0.4551 -0.4573 -0.4577 -0.4588 -0.4651 -0.4670 -0.4683 -0.4684 -0.4709 -0.4799 -0.4823 -0.4836 -0.4841 -0.4843 -0.4845 -0.4840 -0.4847 -0.4843 -0.4878 -0.4875 -0.4903 -0.4918 -0.4917 -0.4959 -0.4960 -0.4961 -0.4991 -0.4988 -0.4990 -0.5012 -0.5043 -0.5052 -0.5063 -0.5057 -0.5052 -0.5059 -0.5077 -0.5075 -0.5069 -0.5061 -0.5062 -0.5079 -0.5084 -0.5087 -0.5084 -0.5108 -0.5105 -0.5160 -0.5173 -0.5170 -0.5174 -0.5169 -0.5174 -0.5177 -0.5175 -0.5184 -0.5195 -0.5196 -0.5190 -0.5183 -0.5183 -0.5181 -0.5169 -0.5182 -0.5173 -0.5189 -0.5214 -0.5214 -0.5232 -0.5234 -0.5218 -0.5261 -0.5244 -0.5284 -0.5299 -0.5319 -0.5318 -0.5344 -0.5347 -0.5327 -0.5317 -0.5301 -0.5304 -0.5310 -0.5289 -0.5290 -0.5278 -0.5262 -0.5279 -0.5271 -0.5243 -0.5217 -0.5210 -0.5185 -0.5171 -0.5149 -0.5122 -0.5131 -0.5126 -0.5131 -0.5098 -0.5072 -0.5117 -0.5124 -0.5092 -0.5058 -0.5033 -0.5008 -0.5017 -0.4984 -0.4945 -0.4917 -0.4874 -0.4838 -0.4795 -0.4762 -0.4725 -0.4682 -0.4654 -0.4635 -0.4596 -0.4549 -0.4552 -0.4520 -0.4515 -0.4463 -0.4455 -0.4447 -0.4394 -0.4387 -0.4345 -0.4308 -0.4290 -0.4234 -0.4171 -0.4101 -0.4033 -0.3992 -0.3945 -0.3872 -0.3810 -0.3728 -0.3647 -0.3610 -0.3525 -0.3439 -0.3355 -0.3271 -0.3182 -0.3095 -0.3005 -0.2939 -0.2846 -0.2766 -0.2669 -0.2573 -0.2487 -0.2384 -0.2286 -0.2181 -0.2107 -0.1994 -0.1905 -0.1790 -0.1662 -0.1538 -0.1395 -0.1258 -0.1091 -0.0872 -0.0635 -0.0397 0.0002" RANK_AT_ES="13178.0000" RANK_SCORE_AT_ES="-1.6000"/>
  <DTG RANKED_LIST="CT26_gene_expression.rnk" TEMPLATE="na_as_pre_ranked" GENESET="gene_sets.gmt#JAATINEN_HEMATOPOIETIC_STEM_CELL_DN" ES="-0.2775" NES="0.0000" NP="0.0000" FDR="1.0000" FWER="0.0000" RND_ES="0.3752 0.5130 0.5157 0.4608 0.4548 0.5266 0.4728 0.4400 0.4232 0.5429 0.4300 0.4626 0.5075 0.4300 0.3873 0.4478 0.3743 0.4583 0.4368 0.4798 0.4301 0.4059 0.4353 0.4134 0.4344 0.3988 0.4491 0.4535 0.4674 0.3774 0.4300 0.4620 0.4444 0.4160 0.4440 0.3870 0.4561 0.4965 0.4875 0.4462 0.4088 0.4563 0.4243 0.5139 0.4519 0.4139 0.4024 0.4350 0.4626 0.4651 0.4695 0.4351 0.5197 0.5098 0.3822 0.4773 0.4778 0.4488 0.4659 0.4725 0.4089 0.3551 0.3997 0.5192 0.4498 0.4949 0.5197 0.4400 0.4220 0.4292 0.4212 0.4064 0.4489 0.4240 0.4488 0.4821 0.5025 0.4952 0.3780 0.4608 0.4866 0.5288 0.5001 0.4933 0.4482 0.4504 0.4825 0.4720 0.4209 0.4059 0.4826 0.4726 0.4295 0.3540 0.4757 0.5180 0.4799 0.4670 0.4199 0.4350 0.3497 0.4438 0.5164 0.3698 0.4261 0.5330 0.4665 0.4295 0.3711 0.3900 0.4177 0.4578 0.4694 0.4864 0.4730 0.4583 0.4410 0.4579 0.3875 0.4389 0.4194 0.4666 0.4319 0.3948 0.4745 0.5294 0.4923 0.4144 0.4625 0.3999 0.3581 0.3374 0.4574 0.5294 0.4789 0.4979 0.4383 0.4545 0.5465 0.4042 0.4337 0.4006 0.4957 0.4535 0.4419 0.4531 0.4583 0.3655 0.4737 0.4526 0.3302 0.4307 0.5399 0.4093 0.5105 0.4336 0.4048 0.4689 0.4763 0.4810 0.4021 0.4030 0.4516 0.3719 0.4352 0.3797 0.5571 0.4278 0.3716 0.4981 0.3991 0.4324 0.4508 0.5179 0.3997 0.4689 0.5063 0.4184 0.4583 0.3899 0.4321 0.4647 0.4600 0.4693 0.3735 0.5065 0.4957 0.3873 0.4591 0.4537 0.4757 0.3877 0.5062 0.4968 0.3404 0.4068 0.4815 0.4046 0.4234 0.5239 0.4817 0.5426 0.5365 0.4602 0.4391 0.4082 0.3923 0.4228 0.3971 0.4789 0.5313 0.4100 0.4571 0.4706 0.4440 0.4551 0.4011 0.4004 0.3744 0.4400 0.4280 0.3713 0.3848 0.4261 0.3545 0.4501 0.4854 0.4178 0.4661 0.3908 0.4929 0.4667 0.5185 0.4370 0.5022 0.4649 0.4261 0.5163 0.5457 0.4708 0.5197 0.4110 0.5056 0.5434 0.4681 0.4863 0.4858 0.3697 0.4223 0.4474 0.3968 0.4301 0.4102 0.4358 0.4884 0.4650 0.3528 0.4231 0.4413 0.5063 0.4332 0.4113 0.4063 0.4648 0.4019 0.4375 0.4785 0.5107 0.3697 0.5219 0.4335 0.5081 0.4730 0.4948 0.4547 0.4623 0.4125 0.4443 0.4282 0.4199 0.4011 0.4048 0.4375 0.3998 0.4721 0.4218 0.4734 0.4924 0.4319 0.4028 0.4530 0.4248 0.4765 0.4404 0.4460 0.4297 0.4358 0.4118 0.5061 0.4267 0.4471 0.5440 0.3338 0.5307 0.4929 0.4367 0.4478 0.3727 0.4269 0.3156 0.4584 0.3696 0.4597 0.4392 0.5244 0.5090 0.4831 0.4341 0.5279 0.5002 0.4228 0.4260 0.4181 0.4521 0.4412 0.3884 0.4414 0.3865 0.5110 0.5295 0.4685 0.5020 0.4195 0.4058 0.4432 0.3908 0.4890 0.4115 0.3710 0.4279 0.4634 0.4455 0.4429 0.4364 0.4334 0.4958 0.4548 0.5341 0.4564 0.4370 0.4425 0.4866 0.4746 0.5160 0.3362 0.4827 0.3792 0.4266 0.5117 0.4222 0.4508 0.4385 0.4108 0.4939 0.3662 0.4438 0.4920 0.4810 0.5345 0.4910 0.5358 0.4010 0.4935 0.4540 0.4217 0.4295 0.4341 0.4946 0.4104 0.4914 0.4206 0.4669 0.4268 0.4900 0.3934 0.4021 0.3921 0.4755 0.3854 0.4332 0.4045 0.5193 0.4870 0.4544 0.4792 0.4254 0.4244 0.5378 0.4986 0.4370 0.3855 0.4318 0.4710 0.4437 0.4912 0.4671 0.4930 0.4311 0.3431 0.3948 0.3843 0.4784 0.4567 0.4810 0.5112 0.5100 0.4304 0.4115 0.4150 0.4810 0.4241 0.4729 0.4823 0.4609 0.4575 0.3496 0.4606 0.4707 0.3955 0.4096 0.4539 0.5081 0.3729 0.4796 0.4962 0.4797 0.4342 0.4614 0.4533 0.4625 0.4010 0.4746 0.4294 0.4462 0.4430 0.4216 0.4996 0.4369 0.4628 0.4751 0.4701 0.4553 0.4709 0.5018 0.4774 0.4741 0.4589 0.4919 0.4925 0.4259 0.3900 0.5172 0.5173 0.5385 0.4390 0.4493 0.4651 0.5033 0.4967 0.5090 0.4412 0.5263 0.3837 0.4868 0.4932 0.4876 0.4087 0.3302 0.5110 0.4632 0.4366 0.3884 0.4536 0.3705 0.3843 0.4223 0.4400 0.5187 0.5264 0.4676 0.4793 0.4818 0.4497 0.4820 0.4133 0.4216 0.4921 0.3821 0.5116 0.4792 0.5006 0.4924 0.4420 0.4381 0.4935 0.3922 0.4624 0.3822 0.4717 0.3876 0.4546 0.4794 0.4373 0.5477 0.4095 0.4620 0.3991 0.4186 0.4812 0.4348 0.4762 0.4628 0.4390 0.4471 0.4659 0.4274 0.4207 0.4462 0.5206 0.4568 0.4240 0.4259 0.4550 0.4828 0.4933 0.4871 0.3907 0.3804 0.4603 0.5378 0.4462 0.4667 0.4289 0.5072 0.4420 0.4751 0.4510 0.5289 0.3689 0.4848 0.4161 0.4767 0.3677 0.4683 0.4481 0.4610 0.3666 0.4216 0.4715 0.3934 0.4409 0.4442 0.4529 0.4359 0.4908 0.4514 0.4529 0.3806 0.4185 0.4477 0.4680 0.5155 0.4076 0.4565 0.4444 0.3913 0.4419 0.4431 0.4164 0.5047 0.4281 0.4480 0.4839 0.4677 0.4417 0.3860 0.4056 0.4663 0.3893 0.4472 0.4315 0.4313 0.4994 0.4096 0.4178 0.3738 0.4531 0.4096 0.4508 0.4025 0.4119 0.3807 0.4899 0.3986 0.4939 0.4441 0.4394 0.4845 0.4197 0.4434 0.4326 0.4672 0.4568 0.3881 0.4079 0.5312 0.5078 0.4291 0.4558 0.4307 0.5003 0.4748 0.4629 0.5093 0.4775 0.4774 0.4207 0.5524 0.4284 0.3794 0.4790 0.4716 0.4131 0.4354 0.4338 0.4482 0.5126 0.4778 0.4545 0.4628 0.4350 0.3860 0.3358 0.4066 0.4042 0.3724 0.3733 0.4245 0.4890 0.3952 0.4347 0.4111 0.3780 0.4694 0.4669 0.4621 0.4337 0.4340 0.4897 0.3904 0.4276 0.4813 0.4447 0.4787 0.3996 0.4720 0.4250 0.4013 0.5563 0.5182 0.4079 0.4501 0.4124 0.4847 0.4375 0.4892 0.3911 0.4718 0.3575 0.4402 0.4509 0.4298 0.5005 0.4728 0.5059 0.4315 0.5140 0.5207 0.4468 0.3732 0.2881 0.3438 0.3703 0.4740 0.5414 0.4064 0.4048 0.4368 0.4735 0.5138 0.4937 0.4163 0.4633 0.4056 0.3825 0.4682 0.4497 0.4460 0.4069 0.4603 0.4413 0.4848 0.5001 0.4623 0.4895 0.4844 0.4654 0.4502 0.5338 0.4389 0.4667 0.3503 0.3429 0.3862 0.4864 0.4590 0.4861 0.4432 0.4687 0.4700 0.3716 0.4559 0.4094 0.4732 0.4517 0.4416 0.4420 0.3854 0.3978 0.4153 0.4355 0.4988 0.4407 0.4798 0.4194 0.4357 0.4535 0.3892 0.4536 0.4017 0.4517 0.4350 0.4874 0.4771 0.5163 0.4776 0.4518 0.4323 0.4932 0.4482 0.4054 0.4846 0.4496 0.3802 0.5576 0.4080 0.4154 0.5073 0.4113 0.4699 0.4923 0.4687 0.4110 0.3586 0.3974 0.5255 0.5195 0.4510 0.4420 0.4111 0.4622 0.5358 0.4684 0.4450 0.4701 0.4250 0.4503 0.4635 0.4680 0.4586 0.5065 0.4206 0.4305 0.4993 0.4575 0.4738 0.4553 0.4406 0.4606 0.4031 0.5196 0.4118 0.4792 0.4043 0.4422 0.4861 0.4575 0.5173 0.5325 0.5432 0.4739 0.4730 0.4628 0.4055 0.4346 0.4123 0.4414 0.4882 0.4508 0.4742 0.4092 0.5019 0.3913 0.4383 0.4631 0.4135 0.5366 0.4366 0.4082 0.4667 0.3262 0.4632 0.4757 0.4544 0.4269 0.4719 0.4677 0.5052 0.5140 0.3807 0.4020 0.4334 0.4179 0.4443 0.3651 0.4025 0.4566 0.5052 0.5034 0.5780 0.4579 0.4343 0.4230 0.4583 0.4248 0.3980 0.4200 0.5380 0.5322 0.4336 0.3277 0.4892 0.5133 0.4532 0.5307 0.3450 0.4620 0.3982 0.4295 0.3837 0.4934 0.4851 0.5058 0.3181 0.4783 0.4078 0.4383 0.4273 0.4663 0.4931 0.4835 0.3929 0.5131 0.4589 0.4063 0.4645 0.4557 0.4889 0.4841 0.4698 0.4595 0.4731 0.4682 0.4970 0.3858 0.4019 0.5245 0.4608 0.4434 0.4539 0.4780 0.5116 0.4288 0.4765 0.5126 0.4622 0.4622 0.4511 0.3981 0.4518 0.4677 0.4731 0.4059 0.4909 0.4894 0.4603 0.5139 0.4934 0.4679 0.3964 0.5235 0.3930 0.5159 0.4354 0.4637 0.4197 0.4367 0.4723 0.5175 0.4404 0.5218 0.4094 0.4771 0.4721 0.4050 0.5051 0.3512 0.4632 0.4937 0.4922 0.3782 0.3941 0.4582 0.5370 0.5142 0.4045 0.4412 0.4723 0.4138 0.4762 0.4103 0.3865 0.4694 0.4429 0.3393 0.3711 0.4588 0.5100 0.3763 0.3949 0.3450 0.4713 0.4726 0.4564 0.3983 0.4798 0.4066 0.4245 0.4182 0.4382 0.3703 0.5103 0.4843 0.4214 0.4244 0.4148 0.4901 0.4145 0.4596 0.4235 0.4664 0.4244 0.4666 0.4760 0.4305 0.4590 0.4531 0.4622 0.5008 0.4456 0.4113 0.4503 0.4679 0.4548 0.4635 0.4395 0.4623 0.4646 0.3780 0.5702" HIT_INDICES="0 199 812 1201 1314 1911 2238 2663 2792 2808 2977 3297 3371 3412 3469 3476 3484 3860 4345 5176 5721 5978 6002 6008 6247 6334 6372 6487 6492 6612 6624 6776 6807 6843 6917 7177 7180 7192 7278 7319 7538 7719 7807 7881 8317 8319 8460 8495 8912 8961 9247 9297 9360 9457 9498 9505 9536 9590 9627 9647 9653 9681 9794 9900 9903 10074 10089 10135 10156 10164 10213 10232 10244 10274 10281 10332 10340 10361 10431 10464 10493 10500 10568 10614 10657 10679 10718 10774 10837 10877 10923 10927 10995 11055 11081 11096 11132 11136 11159 11194 11226 11270 11271 11278 11334 11345 11386 11395 11522 11547 11573 11607 11639 11684 11732 11797 11847 11848 11855 11870 11893 11959 11960 11961 12088 12111 12307 12347 12538 12660 12746 12772 12792 12837 12856 12872 12884 12898 12923 12946 13068 13133 13139 13181 13191 13241 13275 13297 13321 13374 13383 13468 13496 13517 13586 13706 13737 13884 13963 14004 14041 14047 14100 14142 14156 14285 14404 14426 14433 14451 14460 14496 14522 14652 14692 14824 14912 14924 14928 15011 15104 15175 15176 15208 15228 15284 15338 15346 15601 15688 15692 15707 15736" ES_PROFILE="0.1722 0.2042 0.1930 0.1916 0.2071 0.1869 0.1821 0.1688 0.1740 0.1864 0.1883 0.1790 0.1854 0.1937 0.2006 0.2107 0.2208 0.2058 0.1821 0.1338 0.1025 0.0889 0.0903 0.0929 0.0800 0.0766 0.0762 0.0705 0.0719 0.0657 0.0664 0.0578 0.0570 0.0558 0.0520 0.0357 0.0360 0.0356 0.0305 0.0281 0.0141 0.0026 -0.0030 -0.0077 -0.0357 -0.0357 -0.0447 -0.0469 -0.0737 -0.0768 -0.0951 -0.0982 -0.1022 -0.1084 -0.1110 -0.1113 -0.1133 -0.1167 -0.1190 -0.1202 -0.1205 -0.1223 -0.1295 -0.1362 -0.1363 -0.1473 -0.1482 -0.1509 -0.1520 -0.1523 -0.1552 -0.1561 -0.1567 -0.1583 -0.1586 -0.1616 -0.1619 -0.1630 -0.1672 -0.1691 -0.1707 -0.1709 -0.1750 -0.1777 -0.1803 -0.1814 -0.1837 -0.1870 -0.1907 -0.1928 -0.1953 -0.1952 -0.1991 -0.2026 -0.2038 -0.2043 -0.2062 -0.2060 -0.2071 -0.2087 -0.2102 -0.2124 -0.2119 -0.2117 -0.2147 -0.2148 -0.2168 -0.2168 -0.2242 -0.2250 -0.2259 -0.2273 -0.2285 -0.2305 -0.2326 -0.2358 -0.2378 -0.2368 -0.2361 -0.2359 -0.2362 -0.2393 -0.2382 -0.2371 -0.2439 -0.2441 -0.2550 -0.2559 -0.2663 -0.2720 -0.2753 -0.2748 -0.2738 -0.2743 -0.2731 -0.2717 -0.2700 -0.2685 -0.2675 -0.2664 -0.2715 -0.2727 -0.2701 -0.2697 -0.2672 -0.2672 -0.2663 -0.2643 -0.2626 -0.2625 -0.2595 -0.2613 -0.2594 -0.2571 -0.2576 -0.2611 -0.2587 -0.2634 -0.2635 -0.2610 -0.2580 -0.2531 -0.2512 -0.2484 -0.2438 -0.2460 -0.2471 -0.2417 -0.2354 -0.2298 -0.2236 -0.2190 -0.2135 -0.2142 -0.2089 -0.2088 -0.2055 -0.1973 -0.1885 -0.1843 -0.1799 -0.1735 -0.1627 -0.1534 -0.1432 -0.1348 -0.1255 -0.1133 -0.1111 -0.0911 -0.0652 -0.0372 0.0008" RANK_AT_ES="12745.0000" RANK_SCORE_AT_ES="-1.2000"/>
  <DTG RANKED_LIST="CT26_gene_expression.rnk" TEMPLATE="na_as_pre_ranked" GENESET="gene_sets.gmt#WAMUNYOKOLI_OVARIAN_CANCER_LMP_UP" ES="-0.3401" NES="0.0000" NP="0.0000" FDR="1.0000" FWER="0.0000" RND_ES="0.3950 0.4388 0.4742 0.5115 0.5149 0.5236 0.4114 0.5050 0.4090 0.4376 0.4759 0.4799 0.4472 0.5084 0.4107 0.4801 0.4887 0.3931 0.4323 0.4802 0.4652 0.4096 0.5109 0.4769 0.4284 0.3970 0.4537 0.4436 0.4223 0.4625 0.4854 0.5287 0.4325 0.4703 0.4759 0.4931 0.4690 0.4575 0.3879 0.5267 0.4862 0.4987 0.4513 0.4199 0.4833 0.3808 0.4048 0.5062 0.4344 0.4893 0.4861 0.3967 0.4352 0.3449 0.4183 0.5096 0.5419 0.5495 0.4372 0.4713 0.5265 0.4431 0.5389 0.4743 0.4770 0.5030 0.5391 0.4419 0.4553 0.4479 0.3872 0.4336 0.4832 0.5092 0.4738 0.4778 0.5315 0.4302 0.4750 0.4399 0.5500 0.4025 0.5067 0.4175 0.4013 0.4155 0.4746 0.5153 0.4001 0.4588 0.4502 0.3465 0.4662 0.4112 0.3371 0.4421 0.4688 0.4118 0.4544 0.4749 0.4262 0.3986 0.3871 0.3786 0.4185 0.4155 0.4860 0.4407 0.4722 0.5057 0.3999 0.4876 0.4212 0.4847 0.4132 0.3966 0.4688 0.3968 0.5052 0.4582 0.3896 0.4361 0.4982 0.4272 0.4430 0.4647 0.4868 0.4769 0.4411 0.4564 0.5166 0.4584 0.5466 0.5320 0.4218 0.4775 0.4713 0.4766 0.4601 0.5094 0.4162 0.4662 0.4613 0.4397 0.4258 0.3959 0.4793 0.4246 0.4137 0.5013 0.4532 0.4695 0.4781 0.4268 0.4389 0.5310 0.5012 0.4404 0.5069 0.5067 0.4535 0.4709 0.4534 0.4258 0.5166 0.4992 0.4509 0.4431 0.4767 0.3589 0.4030 0.4625 0.4699 0.4775 0.5117 0.4239 0.4603 0.4226 0.4787 0.3000 0.4612 0.4677 0.3735 0.4338 0.4325 0.4056 0.4967 0.3940 0.5253 0.4435 0.4277 0.4995 0.4278 0.4532 0.4947 0.4602 0.4437 0.3717 0.4425 0.4548 0.3949 0.4238 0.4796 0.5470 0.4424 0.5045 0.4127 0.4826 0.5065 0.4654 0.4770 0.4254 0.4912 0.4251 0.4861 0.4679 0.4368 0.4260 0.4516 0.3411 0.4638 0.4489 0.4357 0.3382 0.5489 0.4526 0.3981 0.4590 0.4272 0.3962 0.4330 0.4933 0.4816 0.4531 0.4199 0.3964 0.4809 0.4633 0.3917 0.4201 0.3867 0.4467 0.4508 0.3638 0.4412 0.4940 0.4774 0.3995 0.4858 0.4911 0.4493 0.4264 0.3962 0.4191 0.3768 0.4040 0.4117 0.4040 0.3895 0.5201 0.4018 0.4803 0.4927 0.4709 0.5111 0.4691 0.4006 0.4162 0.4857 0.3982 0.4583 0.4185 0.4718 0.4896 0.4863 0.4280 0.4361 0.4569 0.4885 0.5515 0.3343 0.4449 0.4750 0.4022 0.4861 0.4163 0.4619 0.4715 0.4934 0.3467 0.3754 0.4484 0.5260 0.4925 0.4105 0.4339 0.5120 0.4442 0.4375 0.4829 0.4982 0.5209 0.3274 0.4269 0.4489 0.4410 0.4542 0.4047 0.4183 0.4263 0.4009 0.3355 0.4394 0.4378 0.4478 0.4440 0.4358 0.4994 0.3651 0.4203 0.4393 0.5251 0.4825 0.4605 0.4874 0.4551 0.4797 0.4990 0.4719 0.4255 0.4603 0.4180 0.4460 0.4133 0.3812 0.4593 0.5204 0.4597 0.3984 0.3949 0.4384 0.4702 0.4537 0.4277 0.4696 0.5326 0.4665 0.4279 0.4781 0.4088 0.3728 0.4441 0.4329 0.5050 0.4147 0.4279 0.3848 0.4638 0.3835 0.4302 0.4129 0.4119 0.4731 0.4111 0.4908 0.4319 0.3593 0.4573 0.4016 0.4443 0.3841 0.5005 0.4517 0.5148 0.4793 0.4831 0.4794 0.4915 0.4640 0.5125 0.4575 0.4224 0.4047 0.5184 0.4980 0.4750 0.3577 0.4727 0.4798 0.4731 0.4936 0.4766 0.4279 0.5554 0.5207 0.4573 0.4102 0.4488 0.4535 0.4098 0.4976 0.4642 0.3773 0.4780 0.3498 0.4984 0.4630 0.4679 0.4277 0.4538 0.4545 0.3959 0.4463 0.4823 0.4215 0.3911 0.4490 0.5178 0.4449 0.4588 0.4900 0.5179 0.3553 0.4571 0.4600 0.4435 0.2749 0.4880 0.3693 0.4215 0.4485 0.4560 0.4504 0.3852 0.4405 0.4688 0.4325 0.4178 0.4795 0.4647 0.4556 0.3996 0.4507 0.4534 0.4700 0.4321 0.5288 0.4591 0.3569 0.4564 0.4495 0.4921 0.4784 0.4811 0.4769 0.3773 0.3653 0.5458 0.4603 0.3669 0.3968 0.5048 0.3952 0.4420 0.4765 0.4799 0.4093 0.3535 0.4447 0.5057 0.4448 0.4478 0.4513 0.4288 0.4888 0.4472 0.4081 0.4745 0.4928 0.4405 0.5184 0.3954 0.5221 0.4431 0.4402 0.4601 0.4513 0.3936 0.4205 0.4885 0.4196 0.4668 0.4846 0.4301 0.4131 0.4878 0.4054 0.5039 0.3828 0.4914 0.4643 0.4293 0.4518 0.4874 0.4687 0.3668 0.4194 0.4170 0.5300 0.5236 0.4887 0.4666 0.4549 0.4542 0.4269 0.4610 0.3773 0.4600 0.4444 0.4129 0.4069 0.4383 0.4820 0.3721 0.4819 0.4795 0.4689 0.4398 0.4878 0.4139 0.4654 0.4757 0.4193 0.4619 0.4572 0.4391 0.4456 0.4608 0.5181 0.4187 0.4633 0.4536 0.4418 0.4618 0.4717 0.4285 0.4975 0.4573 0.5284 0.4362 0.5054 0.4197 0.5083 0.4807 0.3980 0.4572 0.3574 0.4293 0.4938 0.4532 0.4376 0.4675 0.4786 0.4558 0.4112 0.5040 0.4951 0.4567 0.3812 0.4415 0.3874 0.4163 0.4092 0.4051 0.4349 0.4836 0.4069 0.4460 0.3881 0.4031 0.3596 0.4438 0.4530 0.4691 0.5169 0.4256 0.4753 0.4521 0.4100 0.4668 0.4263 0.4285 0.4786 0.3742 0.3808 0.5549 0.5254 0.4312 0.4502 0.4536 0.4373 0.4381 0.4841 0.4175 0.4828 0.4731 0.4241 0.4513 0.4798 0.4316 0.4884 0.4800 0.4229 0.4059 0.4780 0.4190 0.4056 0.4166 0.5341 0.4215 0.4327 0.4765 0.4181 0.4401 0.4305 0.3913 0.4683 0.4555 0.4185 0.3890 0.4601 0.4470 0.4032 0.4585 0.4326 0.4306 0.3984 0.4288 0.4132 0.3517 0.4848 0.3913 0.4478 0.3842 0.4879 0.4562 0.3903 0.4601 0.4846 0.3739 0.4004 0.4097 0.5257 0.4167 0.4399 0.4406 0.4018 0.4392 0.4338 0.4376 0.4263 0.5053 0.4714 0.4279 0.4967 0.4122 0.4243 0.4627 0.4796 0.4256 0.4688 0.4652 0.3995 0.5152 0.4039 0.4578 0.4736 0.4462 0.4439 0.4651 0.3289 0.3736 0.4324 0.4127 0.4216 0.5027 0.4396 0.4854 0.3950 0.4841 0.4452 0.4370 0.4447 0.4720 0.4999 0.4647 0.4326 0.4610 0.3863 0.4800 0.4592 0.5015 0.4570 0.5082 0.4216 0.4547 0.4963 0.4319 0.4151 0.5005 0.4366 0.4179 0.4098 0.4661 0.4886 0.4745 0.4789 0.4501 0.4791 0.5032 0.4287 0.4123 0.4813 0.5164 0.4696 0.3858 0.4039 0.5038 0.4940 0.4261 0.4288 0.4065 0.4982 0.4619 0.4685 0.3772 0.4521 0.5245 0.4917 0.4838 0.4327 0.4076 0.4558 0.4572 0.3455 0.4206 0.5189 0.4368 0.4399 0.4800 0.4394 0.4845 0.4129 0.4957 0.4549 0.4544 0.4023 0.4829 0.4835 0.5558 0.4829 0.4589 0.4327 0.4607 0.3962 0.4326 0.4986 0.4645 0.4469 0.4585 0.3639 0.4909 0.5256 0.4662 0.4547 0.4290 0.4536 0.4534 0.3751 0.5209 0.4348 0.4277 0.3236 0.4979 0.4486 0.4243 0.4039 0.4784 0.4503 0.4033 0.3608 0.4481 0.5066 0.4691 0.4565 0.4232 0.4311 0.4397 0.4199 0.4044 0.4472 0.4579 0.4821 0.4024 0.4738 0.4289 0.5004 0.4121 0.4565 0.4436 0.4443 0.4595 0.4518 0.4305 0.4832 0.4298 0.4750 0.4054 0.4970 0.4441 0.4596 0.4766 0.4552 0.4115 0.4422 0.4066 0.5071 0.3876 0.4192 0.4829 0.4164 0.4233 0.5107 0.4401 0.4765 0.4820 0.4445 0.4018 0.4362 0.4860 0.3446 0.3711 0.4396 0.3707 0.3909 0.3755 0.3997 0.4492 0.4510 0.4612 0.4302 0.5104 0.4103 0.5162 0.4215 0.3985 0.4536 0.4983 0.5378 0.4726 0.5526 0.4325 0.4061 0.4139 0.4744 0.4802 0.5029 0.4423 0.4302 0.4688 0.4508 0.4367 0.4027 0.3890 0.3836 0.4064 0.4095 0.4709 0.4650 0.4859 0.4450 0.4161 0.3685 0.4821 0.4466 0.4646 0.4683 0.4144 0.4759 0.4583 0.5085 0.4608 0.4689 0.4280 0.3827 0.5500 0.4147 0.4021 0.4566 0.3666 0.5287 0.4573 0.5079 0.5182 0.4572 0.4271 0.3853 0.4150 0.4107 0.4473 0.4558 0.4050 0.4712 0.4567 0.5125 0.4977 0.5079 0.4860 0.4471 0.4056 0.4667 0.3906 0.3431 0.4324 0.3471 0.4587 0.4021 0.5352 0.4723 0.4608 0.4792 0.3755 0.4018 0.4572 0.4524 0.4392 0.4546 0.4401 0.4291 0.5072 0.4616 0.4989 0.4226 0.4676 0.4687 0.5131 0.4264 0.4255 0.4481 0.4156 0.4442 0.4960 0.4495 0.4140 0.4400 0.5208 0.4690 0.4520 0.4582 0.4737 0.4768 0.5017 0.4314 0.5033 0.4111 0.4009 0.5313 0.4254 0.4523 0.4644 0.4464 0.4747 0.4476 0.3952 0.4439 0.4688 0.4326 0.4003 0.4156 0.4381 0.4646 0.4108 0.4642 0.4482 0.4314 0.4281 0.4444 0.4092 0.4963 0.4384 0.4575 0.4605 0.4594 0.4525 0.4201 0.4308 0.5046 0.4444 0.3702 0.4133" HIT_INDICES="115 141 179 274 323 331 470 478 516 762 790 791 849 889 943 1019 1044 1098 1129 1144 1158 1409 1459 1661 1662 1728 1754 1780 1826 2051 2070 2269 2517 2539 2579 2619 2622 2638 2647 2652 2662 2869 3031 3285 3519 3561 3620 3730 3892 3910 3925 3990 4141 4144 4243 4260 4410 4428 4688 4779 4899 4986 5004 5081 5095 5102 5326 5376 5419 5434 5478 5482 5697 5709 5779 6133 6159 6538 6563 6638 6845 6890 6917 7080 7257 7264 9465 9909 10316 10828 11402 11516 11657 11754 11829 12042 12225 12231 12262 12284 12434 12558 12693 12712 12875 12885 12887 12970 13229 13266 13295 13331 13381 13395 13490 13613 13695 13724 13754 13757 13799 13880 13961 13964 13965 14003 14021 14055 14144 14149 14195 14205 14250 14309 14356 14365 14398 14454 14473 14482 14484 14489 14530 14547 14563 14570 14605 14607 14611 14626 14632 14646 14648 14651 14665 14687 14698 14700 14716 14719 14722 14728 14742 14793 14879 14890 14899 14906 14912 14928 14943 14971 15004 15019 15046 15087 15112 15130 15134 15145 15165 15219 15243 15245 15246 15257 15262 15283 15294 15321 15358 15370 15387 15392 15394 15412 15446 15447 15450 15458 15467 15482 15495 15523 15547 15552 15569 15580 15610 15630 15633 15635 15644 15655 15708 15722 15730 15748" ES_PROFILE="0.0139 0.0325 0.0489 0.0594 0.0719 0.0870 0.0919 0.1052 0.1163 0.1122 0.1220 0.1335 0.1410 0.1495 0.1568 0.1623 0.1710 0.1776 0.1855 0.1944 0.2033 0.1960 0.2015 0.1967 0.2048 0.2084 0.2146 0.2207 0.2255 0.2181 0.2238 0.2176 0.2077 0.2123 0.2156 0.2189 0.2246 0.2294 0.2346 0.2401 0.2452 0.2372 0.2318 0.2202 0.2094 0.2109 0.2112 0.2080 0.2014 0.2039 0.2066 0.2060 0.1996 0.2028 0.1997 0.2019 0.1952 0.1971 0.1830 0.1798 0.1745 0.1713 0.1724 0.1696 0.1709 0.1726 0.1601 0.1588 0.1579 0.1587 0.1577 0.1592 0.1469 0.1476 0.1446 0.1229 0.1223 0.0986 0.0977 0.0935 0.0807 0.0782 0.0769 0.0667 0.0555 0.0553 -0.0864 -0.1149 -0.1410 -0.1737 -0.2104 -0.2174 -0.2261 -0.2319 -0.2362 -0.2494 -0.2605 -0.2602 -0.2616 -0.2623 -0.2713 -0.2785 -0.2863 -0.2865 -0.2960 -0.2956 -0.2948 -0.2990 -0.3144 -0.3154 -0.3159 -0.3168 -0.3186 -0.3180 -0.3226 -0.3289 -0.3324 -0.3324 -0.3325 -0.3309 -0.3317 -0.3349 -0.3381 -0.3362 -0.3342 -0.3346 -0.3336 -0.3336 -0.3371 -0.3351 -0.3357 -0.3340 -0.3345 -0.3358 -0.3362 -0.3341 -0.3335 -0.3344 -0.3327 -0.3305 -0.3277 -0.3252 -0.3249 -0.3231 -0.3211 -0.3185 -0.3177 -0.3147 -0.3119 -0.3098 -0.3070 -0.3048 -0.3018 -0.2988 -0.2966 -0.2947 -0.2922 -0.2891 -0.2869 -0.2837 -0.2806 -0.2777 -0.2753 -0.2752 -0.2771 -0.2742 -0.2711 -0.2679 -0.2646 -0.2619 -0.2591 -0.2571 -0.2554 -0.2524 -0.2501 -0.2485 -0.2458 -0.2426 -0.2384 -0.2347 -0.2315 -0.2303 -0.2271 -0.2224 -0.2177 -0.2136 -0.2091 -0.2055 -0.2012 -0.1978 -0.1949 -0.1903 -0.1858 -0.1807 -0.1753 -0.1708 -0.1671 -0.1613 -0.1555 -0.1500 -0.1445 -0.1393 -0.1338 -0.1290 -0.1237 -0.1171 -0.1111 -0.1045 -0.0987 -0.0916 -0.0834 -0.0751 -0.0670 -0.0588 -0.0504 -0.0384 -0.0242 0.0001" RANK_AT_ES="13960.0000" RANK_SCORE_AT_ES="-2.7000"/>
  <DTG RANKED_LIST="CT26_gene_expression.rnk" TEMPLATE="na_as_pre_ranked" GENESET="gene_sets.gmt#COLDREN_GEFITINIB_RESISTANCE_DN" ES="-0.5333" NES="0.0000" NP="0.0000" FDR="1.0000" FWER="0.0000" RND_ES="0.5156 0.4093 0.4684 0.4334 0.4566 0.3473 0.4546 0.4200 0.4906 0.4945 0.4652 0.4687 0.5232 0.5645 0.4453 0.4636 0.4517 0.4900 0.3946 0.3371 0.4556 0.4519 0.4930 0.4760 0.4641 0.4845 0.4821 0.4073 0.4928 0.4987 0.4514 0.4535 0.4601 0.4905 0.3905 0.3699 0.4607 0.3948 0.4354 0.4653 0.4290 0.3992 0.4868 0.4290 0.4317 0.4334 0.4758 0.4507 0.4485 0.4192 0.4429 0.4554 0.4951 0.4378 0.3687 0.4353 0.4581 0.4522 0.4255 0.4817 0.4289 0.5273 0.4638 0.4476 0.4186 0.4732 0.3552 0.4639 0.4315 0.3957 0.5243 0.3825 0.4897 0.4998 0.4827 0.4634 0.4745 0.3467 0.4305 0.4598 0.5157 0.5034 0.4479 0.4501 0.5215 0.4965 0.4306 0.4594 0.4579 0.5230 0.4264 0.4404 0.4836 0.4996 0.5647 0.4047 0.4882 0.4035 0.4945 0.4694 0.3959 0.4651 0.3806 0.4481 0.4429 0.4939 0.4164 0.4764 0.3596 0.4254 0.4536 0.3979 0.4688 0.3632 0.4405 0.4310 0.4587 0.4269 0.4081 0.5252 0.4966 0.4522 0.4422 0.4408 0.4652 0.4121 0.4087 0.4554 0.4452 0.4878 0.4711 0.4432 0.4292 0.3468 0.5444 0.3962 0.4425 0.5086 0.4222 0.4105 0.4533 0.4845 0.3594 0.3861 0.4335 0.4596 0.4295 0.5412 0.4361 0.4337 0.4405 0.4435 0.3824 0.5284 0.3845 0.4681 0.4265 0.4659 0.4558 0.4235 0.3883 0.3844 0.4343 0.4451 0.4414 0.4571 0.3975 0.4501 0.4196 0.5225 0.5672 0.4626 0.4394 0.4587 0.5194 0.4751 0.4150 0.4847 0.5448 0.4736 0.4161 0.4905 0.4625 0.4867 0.5559 0.4913 0.3573 0.4976 0.4016 0.4406 0.3930 0.3925 0.4158 0.4942 0.4721 0.4678 0.4447 0.4483 0.4324 0.4773 0.4114 0.4598 0.4874 0.4044 0.4256 0.4577 0.4386 0.4426 0.4361 0.5015 0.4417 0.3964 0.4524 0.4944 0.4105 0.4640 0.5286 0.3610 0.4192 0.4099 0.5056 0.4385 0.5214 0.3920 0.3395 0.5078 0.5039 0.5723 0.3834 0.5430 0.4964 0.3923 0.4727 0.5032 0.3744 0.3826 0.4428 0.4593 0.4758 0.4728 0.4556 0.4632 0.4769 0.4352 0.4712 0.4161 0.3892 0.4249 0.4535 0.4236 0.4109 0.4479 0.4175 0.3655 0.4886 0.4447 0.4179 0.5058 0.4792 0.3431 0.4732 0.4982 0.3867 0.3485 0.4545 0.4790 0.4732 0.4231 0.5092 0.4026 0.4332 0.4469 0.4223 0.4397 0.4774 0.4728 0.4259 0.4238 0.5348 0.4839 0.4906 0.3870 0.4959 0.4034 0.4228 0.4290 0.4404 0.4500 0.4585 0.4226 0.3195 0.3551 0.4938 0.4231 0.4986 0.5412 0.4616 0.3748 0.4984 0.5754 0.4962 0.4056 0.4751 0.5143 0.4311 0.4759 0.4417 0.4521 0.5304 0.4344 0.4239 0.4079 0.4480 0.5066 0.4983 0.4952 0.4539 0.4438 0.4511 0.4340 0.4128 0.5110 0.4447 0.4666 0.4770 0.4536 0.4975 0.3838 0.4347 0.5152 0.5150 0.4247 0.4861 0.4068 0.4910 0.4846 0.4376 0.4348 0.3694 0.5163 0.5212 0.4556 0.4097 0.4843 0.4770 0.4188 0.4531 0.5689 0.4587 0.4589 0.4448 0.4747 0.4511 0.4339 0.4806 0.4539 0.4285 0.4724 0.3842 0.4110 0.5144 0.4311 0.5014 0.4910 0.4488 0.4423 0.5368 0.4974 0.4239 0.4590 0.5335 0.4307 0.4385 0.4234 0.3908 0.3676 0.4892 0.4798 0.3665 0.4316 0.4403 0.4662 0.3818 0.4843 0.4816 0.4111 0.4847 0.5196 0.4552 0.4302 0.4223 0.4206 0.4235 0.4842 0.4711 0.3802 0.4796 0.4651 0.4605 0.4880 0.3960 0.4514 0.4761 0.4673 0.5466 0.4277 0.4070 0.4367 0.4500 0.4387 0.3736 0.4357 0.4814 0.4869 0.4296 0.4669 0.5337 0.3985 0.4726 0.4868 0.4313 0.5285 0.4272 0.4081 0.5048 0.4703 0.4991 0.4386 0.4876 0.4694 0.4432 0.3921 0.4211 0.4740 0.4377 0.4863 0.4630 0.4584 0.4465 0.4674 0.4556 0.4320 0.4331 0.4259 0.3615 0.4784 0.5273 0.4565 0.4468 0.4180 0.4273 0.4615 0.4571 0.4490 0.4177 0.4434 0.4335 0.5041 0.4421 0.5144 0.4564 0.5373 0.5241 0.5306 0.4126 0.4901 0.5386 0.5112 0.4809 0.5416 0.4862 0.4372 0.4792 0.4336 0.4285 0.4300 0.3879 0.4613 0.4806 0.4991 0.4509 0.4627 0.4397 0.5198 0.4959 0.5086 0.4679 0.4617 0.5082 0.4193 0.3688 0.5081 0.5239 0.4632 0.4255 0.4051 0.5172 0.4621 0.5096 0.5096 0.3929 0.4761 0.4188 0.4668 0.3604 0.4971 0.4676 0.4600 0.4984 0.4211 0.3885 0.4522 0.4712 0.3177 0.4624 0.5427 0.3746 0.4380 0.5025 0.5054 0.4130 0.4339 0.3636 0.4195 0.4301 0.4269 0.4022 0.4442 0.4489 0.3701 0.4179 0.4165 0.4526 0.4199 0.4925 0.4521 0.4346 0.4702 0.4455 0.4043 0.4826 0.4730 0.4847 0.4793 0.4501 0.4608 0.3962 0.4576 0.4604 0.5221 0.4876 0.4920 0.3910 0.4391 0.4686 0.3979 0.4883 0.3974 0.4171 0.4779 0.4503 0.4396 0.4301 0.3773 0.4306 0.3721 0.4455 0.4855 0.4475 0.4760 0.4483 0.5373 0.4857 0.4067 0.4139 0.4342 0.4740 0.4177 0.4815 0.4591 0.3145 0.4335 0.4337 0.3973 0.4756 0.4531 0.4537 0.4683 0.4249 0.5034 0.3798 0.4036 0.4757 0.4100 0.4792 0.4095 0.4523 0.4276 0.5071 0.4688 0.4664 0.4647 0.4059 0.3735 0.4979 0.4499 0.4459 0.4659 0.3817 0.4113 0.4429 0.3833 0.4255 0.4314 0.4990 0.5107 0.3955 0.4276 0.3498 0.4157 0.4085 0.4680 0.4629 0.4417 0.4807 0.5045 0.5248 0.4625 0.4843 0.4447 0.5265 0.4263 0.4401 0.4965 0.4446 0.4344 0.4418 0.5044 0.4946 0.3851 0.4946 0.5120 0.4653 0.4555 0.5076 0.4726 0.4230 0.4747 0.5749 0.4359 0.4438 0.4513 0.5015 0.5005 0.3955 0.4493 0.4234 0.4667 0.4625 0.5411 0.4804 0.3849 0.4591 0.4327 0.5096 0.4340 0.4264 0.4878 0.3672 0.4085 0.5336 0.4529 0.4296 0.3653 0.4089 0.4090 0.4674 0.4096 0.4030 0.4508 0.3919 0.4437 0.3851 0.4743 0.4920 0.4506 0.5031 0.3615 0.4958 0.5221 0.4723 0.4998 0.5165 0.4349 0.4388 0.3975 0.3574 0.4945 0.4111 0.4925 0.4561 0.4303 0.4436 0.4593 0.4020 0.4831 0.4291 0.4505 0.4784 0.4822 0.3764 0.3782 0.5257 0.5097 0.4766 0.4620 0.5403 0.4677 0.4928 0.4680 0.5204 0.4214 0.5109 0.3994 0.5328 0.4760 0.5053 0.5205 0.4381 0.4107 0.4672 0.5258 0.4744 0.4592 0.4404 0.4043 0.4589 0.4308 0.4401 0.3981 0.3769 0.4186 0.5011 0.4009 0.4611 0.3961 0.4881 0.4566 0.4929 0.4024 0.5005 0.3990 0.3996 0.4382 0.4414 0.4457 0.5026 0.4565 0.4218 0.4288 0.4656 0.4532 0.4813 0.4550 0.4890 0.5079 0.4799 0.4712 0.3200 0.5512 0.4406 0.3925 0.4236 0.3538 0.3710 0.4172 0.4438 0.3662 0.4626 0.4319 0.5219 0.4282 0.4278 0.4081 0.4572 0.4215 0.4935 0.4773 0.4100 0.4424 0.4944 0.4193 0.4278 0.4305 0.3672 0.4362 0.4413 0.4222 0.4217 0.4940 0.5578 0.4493 0.4544 0.5169 0.4926 0.4511 0.4589 0.3694 0.5251 0.4810 0.4876 0.4603 0.4635 0.4700 0.4993 0.4847 0.4716 0.4800 0.4354 0.3865 0.4864 0.4977 0.3740 0.4262 0.5110 0.5171 0.4598 0.5181 0.3984 0.4179 0.4281 0.4016 0.3898 0.4063 0.4072 0.4201 0.3779 0.4539 0.4478 0.4169 0.3201 0.4437 0.3635 0.4410 0.3902 0.5046 0.4574 0.4925 0.4222 0.4600 0.4078 0.3932 0.5269 0.4271 0.4238 0.4923 0.4426 0.4504 0.4970 0.4481 0.4695 0.4022 0.4541 0.4835 0.4000 0.4448 0.4426 0.4374 0.5063 0.4660 0.4985 0.4731 0.5151 0.4065 0.4449 0.4826 0.4370 0.4762 0.4678 0.4540 0.4436 0.3979 0.4890 0.4650 0.4468 0.4658 0.3946 0.3762 0.4281 0.5164 0.4292 0.4694 0.4109 0.3581 0.4526 0.4417 0.4745 0.4982 0.4570 0.4842 0.4682 0.4824 0.4769 0.4936 0.3945 0.4905 0.5193 0.4209 0.4588 0.5279 0.4163 0.4561 0.3968 0.3956 0.4514 0.4798 0.4709 0.3779 0.3278 0.4161 0.4638 0.5221 0.4051 0.4463 0.5058 0.3583 0.4495 0.5006 0.4208 0.4621 0.4618 0.4713 0.4414 0.4908 0.4687 0.5275 0.4916 0.5247 0.4340 0.4607 0.4190 0.5010 0.4575 0.5328 0.4744 0.4425 0.4668 0.4742 0.4309 0.5062 0.4325 0.3874 0.4509 0.3602 0.4797 0.2907 0.5051 0.5648 0.4487 0.4721 0.4773 0.5075 0.5033 0.4522 0.4794 0.4312 0.4448 0.5310 0.3208 0.3848 0.4181 0.4533 0.3839 0.4645 0.3960 0.4162 0.4447 0.4972 0.4516 0.4938 0.3416 0.5181 0.4960 0.5023 0.4383 0.5422 0.4510 0.4687 0.4603 0.5150 0.4410 0.4085 0.5162 0.5047 0.3081 0.4210 0.4292 0.4173 0.4471 0.5039" HIT_INDICES="151 1034 1381 1570 1611 1662 1675 1881 1971 1989 2974 3097 3242 3307 3680 3741 3946 3952 4017 4021 4172 4203 4273 4357 4795 5100 5282 5411 5426 5445 5477 5595 5602 5650 5669 5690 5724 5883 5986 6134 6293 6535 6594 6766 6938 7134 7428 7456 7511 7747 7812 7890 8006 8098 8311 8866 9381 9824 9909 10005 10093 10304 10436 10579 10616 10625 10673 10820 10890 11103 11182 11196 11403 11410 11471 11516 11601 11685 11696 11901 11996 12038 12065 12118 12233 12257 12260 12300 12302 12342 12508 12512 12559 12715 12778 12796 12854 12931 12936 12956 12975 13099 13331 13377 13381 13397 13436 13513 13591 13597 13721 13722 13750 13780 13887 13901 13936 14075 14124 14195 14205 14235 14322 14337 14406 14414 14473 14477 14499 14530 14564 14632 14638 14665 14698 14743 14778 14800 14801 14819 14839 14868 14906 14928 14959 14970 14971 14978 15001 15014 15069 15073 15130 15164 15189 15222 15255 15280 15283 15286 15311 15314 15337 15354 15389 15424 15441 15442 15450 15458 15467 15482 15519 15544 15576 15590 15597 15618 15620 15630 15644 15673 15694 15698 15700 15708 15723 15724 15748" ES_PROFILE="0.0226 -0.0172 -0.0247 -0.0231 -0.0122 -0.0021 0.0102 0.0092 0.0153 0.0259 -0.0289 -0.0288 -0.0303 -0.0269 -0.0443 -0.0418 -0.0490 -0.0434 -0.0418 -0.0363 -0.0405 -0.0371 -0.0364 -0.0368 -0.0608 -0.0768 -0.0853 -0.0906 -0.0886 -0.0869 -0.0861 -0.0910 -0.0887 -0.0892 -0.0878 -0.0867 -0.0864 -0.0944 -0.0990 -0.1068 -0.1155 -0.1299 -0.1327 -0.1429 -0.1533 -0.1655 -0.1842 -0.1858 -0.1892 -0.2043 -0.2084 -0.2133 -0.2207 -0.2266 -0.2402 -0.2758 -0.3088 -0.3372 -0.3426 -0.3487 -0.3543 -0.3677 -0.3760 -0.3850 -0.3872 -0.3876 -0.3905 -0.3996 -0.4038 -0.4172 -0.4219 -0.4223 -0.4352 -0.4352 -0.4386 -0.4409 -0.4459 -0.4506 -0.4506 -0.4630 -0.4683 -0.4701 -0.4710 -0.4735 -0.4798 -0.4803 -0.4795 -0.4809 -0.4799 -0.4813 -0.4907 -0.4897 -0.4915 -0.5000 -0.5025 -0.5022 -0.5043 -0.5074 -0.5060 -0.5056 -0.5050 -0.5110 -0.5237 -0.5243 -0.5222 -0.5209 -0.5210 -0.5235 -0.5259 -0.5237 -0.5287 -0.5258 -0.5247 -0.5236 -0.5273 -0.5250 -0.5239 -0.5293 -0.5288 -0.5295 -0.5264 -0.5244 -0.5258 -0.5226 -0.5227 -0.5188 -0.5179 -0.5135 -0.5103 -0.5075 -0.5048 -0.5041 -0.4993 -0.4959 -0.4928 -0.4903 -0.4871 -0.4829 -0.4774 -0.4729 -0.4685 -0.4645 -0.4610 -0.4563 -0.4521 -0.4466 -0.4404 -0.4346 -0.4298 -0.4242 -0.4210 -0.4146 -0.4111 -0.4060 -0.4002 -0.3946 -0.3888 -0.3824 -0.3746 -0.3668 -0.3601 -0.3521 -0.3450 -0.3375 -0.3308 -0.3237 -0.3152 -0.3057 -0.2965 -0.2872 -0.2778 -0.2687 -0.2604 -0.2509 -0.2412 -0.2300 -0.2182 -0.2064 -0.1934 -0.1803 -0.1671 -0.1533 -0.1369 -0.1189 -0.1005 -0.0817 -0.0615 -0.0400 0.0001" RANK_AT_ES="14194.0000" RANK_SCORE_AT_ES="-3.1000"/>
  <DTG RANKED_LIST="CT26_gene_expression.rnk" TEMPLATE="na_as_pre_ranked" GENESET="gene_sets.gmt#DELYS_THYROID_CANCER_DN" ES="-0.2938" NES="0.0000" NP="0.0000" FDR="1.0000" FWER="0.0000" RND_ES="0.3935 0.3678 0.4355 0.4552 0.4062 0.4363 0.4770 0.4320 0.4395 0.4859 0.4692 0.5089 0.3818 0.4364 0.5138 0.5126 0.4834 0.4832 0.4620 0.4218 0.3934 0.5077 0.4692 0.4500 0.4940 0.4406 0.4575 0.4937 0.4961 0.4102 0.4187 0.5031 0.4399 0.4275 0.4695 0.4808 0.4259 0.4541 0.4392 0.4168 0.4953 0.4094 0.4097 0.4723 0.4087 0.4821 0.4067 0.4667 0.5159 0.5021 0.4024 0.4411 0.4881 0.4497 0.5025 0.4811 0.5209 0.4729 0.5130 0.4013 0.4132 0.4878 0.5176 0.4617 0.4126 0.3937 0.4176 0.3940 0.5139 0.4576 0.4989 0.4168 0.3677 0.3148 0.4892 0.4233 0.4899 0.4678 0.5025 0.3841 0.4914 0.4303 0.4813 0.5632 0.4631 0.4604 0.4406 0.4608 0.4396 0.4472 0.3542 0.3878 0.4868 0.4686 0.4960 0.4423 0.4267 0.4663 0.4644 0.4795 0.4743 0.4505 0.4143 0.5148 0.4144 0.4182 0.5084 0.4349 0.4860 0.4138 0.3952 0.4557 0.4182 0.5021 0.4973 0.4511 0.4858 0.5023 0.4301 0.4874 0.4778 0.4126 0.5055 0.4288 0.4182 0.4109 0.4168 0.4679 0.4757 0.4717 0.5197 0.4354 0.4557 0.4636 0.4262 0.4732 0.5058 0.4808 0.5039 0.4281 0.4638 0.4030 0.3791 0.4517 0.4183 0.4347 0.4989 0.4685 0.4934 0.4189 0.4064 0.4734 0.4826 0.4206 0.4067 0.4338 0.4623 0.5147 0.5462 0.4588 0.5052 0.4192 0.3235 0.4473 0.4570 0.3940 0.4451 0.4321 0.4980 0.4437 0.4772 0.4251 0.4946 0.4134 0.5008 0.4265 0.4418 0.5103 0.4075 0.4592 0.4178 0.4611 0.4509 0.4661 0.5114 0.4842 0.4574 0.4031 0.4713 0.4117 0.3887 0.5296 0.4509 0.4441 0.4551 0.4838 0.4423 0.4257 0.4664 0.4703 0.4818 0.4666 0.3900 0.4086 0.3909 0.4811 0.4500 0.4917 0.4335 0.5135 0.5478 0.4454 0.4290 0.4807 0.4716 0.5143 0.5186 0.3641 0.5247 0.4700 0.4790 0.4175 0.4995 0.3593 0.4321 0.4723 0.5610 0.4065 0.5095 0.4655 0.5230 0.4290 0.4502 0.4277 0.4483 0.4244 0.4299 0.4874 0.4584 0.5104 0.4832 0.4653 0.4911 0.3953 0.3655 0.4298 0.5195 0.5018 0.4902 0.4744 0.4488 0.5169 0.2886 0.4521 0.4506 0.4073 0.4436 0.4267 0.4617 0.4355 0.5377 0.3609 0.4892 0.4167 0.4739 0.4521 0.4201 0.4143 0.5034 0.5355 0.4771 0.4536 0.4069 0.4516 0.4629 0.4778 0.4309 0.4551 0.4754 0.4224 0.4013 0.4778 0.4575 0.4734 0.3801 0.4298 0.5037 0.3369 0.4538 0.4109 0.4941 0.5092 0.4427 0.4504 0.4953 0.3854 0.3653 0.4767 0.4406 0.4398 0.4455 0.3963 0.3964 0.4628 0.4642 0.4171 0.4349 0.4732 0.5011 0.4770 0.4979 0.4172 0.4537 0.3500 0.4706 0.4186 0.5234 0.4513 0.4358 0.3901 0.4944 0.4644 0.4485 0.4294 0.4008 0.4517 0.4018 0.5328 0.5009 0.4497 0.3792 0.4002 0.3775 0.3868 0.3618 0.4666 0.4858 0.5226 0.4728 0.4870 0.4040 0.4631 0.4949 0.4749 0.4761 0.3718 0.4559 0.4602 0.3751 0.4319 0.4056 0.4625 0.5290 0.4751 0.4824 0.3831 0.4876 0.4773 0.4199 0.4021 0.4522 0.4365 0.4758 0.3634 0.4981 0.4190 0.4860 0.4563 0.4129 0.3890 0.3941 0.5082 0.4198 0.4104 0.4329 0.4583 0.3469 0.4780 0.4440 0.4786 0.4179 0.4343 0.3978 0.5133 0.4759 0.4761 0.4431 0.4680 0.5317 0.4442 0.4134 0.4858 0.4208 0.4386 0.4547 0.3315 0.5117 0.4334 0.4059 0.3866 0.4788 0.4937 0.4056 0.4835 0.4808 0.3928 0.4354 0.4484 0.4696 0.4145 0.4763 0.4857 0.4698 0.4583 0.3508 0.5439 0.4418 0.3974 0.4138 0.4278 0.4326 0.4261 0.4022 0.4492 0.4071 0.3690 0.3656 0.5130 0.4750 0.4759 0.3765 0.4914 0.3883 0.4204 0.4418 0.4853 0.4157 0.3895 0.4563 0.4713 0.3822 0.4589 0.5161 0.3667 0.3912 0.4026 0.3995 0.4122 0.4646 0.4938 0.4618 0.5069 0.4333 0.5291 0.4063 0.5316 0.4521 0.4513 0.4859 0.4514 0.4821 0.4359 0.4091 0.3620 0.3787 0.4185 0.3834 0.4447 0.4024 0.4934 0.4068 0.4597 0.4946 0.4400 0.4781 0.5003 0.4664 0.4763 0.4374 0.4078 0.3540 0.4493 0.4132 0.4349 0.4739 0.5080 0.4350 0.4758 0.4769 0.4680 0.5056 0.4303 0.4607 0.5134 0.4834 0.4825 0.4114 0.3800 0.4834 0.4554 0.4613 0.3998 0.5220 0.4208 0.4473 0.4878 0.3933 0.5081 0.4617 0.4151 0.4539 0.3934 0.4996 0.3778 0.4556 0.4248 0.4207 0.4255 0.4682 0.4663 0.4556 0.4256 0.4944 0.4484 0.4457 0.4061 0.3674 0.5017 0.4398 0.4826 0.4590 0.3711 0.4358 0.4543 0.4258 0.4624 0.4922 0.5017 0.4123 0.3837 0.2836 0.5428 0.3917 0.3539 0.5602 0.4758 0.4600 0.4069 0.4022 0.4573 0.4785 0.4409 0.4692 0.4899 0.4399 0.3620 0.5344 0.4363 0.3974 0.4557 0.4437 0.5646 0.4668 0.4238 0.5205 0.4706 0.4958 0.4244 0.3320 0.4364 0.3918 0.4820 0.4934 0.4663 0.5104 0.3941 0.4168 0.5093 0.5031 0.5083 0.4184 0.4183 0.4592 0.4235 0.3839 0.4609 0.4349 0.4488 0.4517 0.4890 0.4304 0.4543 0.4999 0.4003 0.4701 0.4462 0.5210 0.4566 0.4695 0.4667 0.3723 0.4833 0.4637 0.4930 0.4710 0.4007 0.3459 0.3033 0.4333 0.4343 0.4465 0.4113 0.4258 0.4159 0.4111 0.5128 0.4387 0.4078 0.4944 0.5133 0.4203 0.4083 0.4273 0.4785 0.4568 0.4804 0.4244 0.4644 0.3804 0.4395 0.4728 0.3922 0.4521 0.4337 0.4272 0.4918 0.4681 0.4998 0.4946 0.4264 0.4819 0.4193 0.3848 0.3595 0.5188 0.3945 0.5202 0.5059 0.4915 0.3732 0.5126 0.4729 0.4396 0.5238 0.3854 0.3657 0.4570 0.4987 0.4495 0.4720 0.4614 0.5396 0.4790 0.4540 0.4824 0.4659 0.3809 0.4898 0.5307 0.4536 0.4571 0.4497 0.3956 0.4157 0.4165 0.4637 0.4380 0.4144 0.4499 0.4461 0.4225 0.4611 0.4290 0.4218 0.4253 0.4865 0.3905 0.4532 0.4066 0.5328 0.4337 0.4851 0.4446 0.4358 0.5116 0.4309 0.5148 0.4524 0.4574 0.3984 0.4544 0.4566 0.4949 0.4384 0.4099 0.4517 0.4659 0.4612 0.3898 0.4596 0.4294 0.5485 0.4563 0.4596 0.4326 0.4259 0.4096 0.4339 0.5086 0.4004 0.5007 0.4026 0.5166 0.4611 0.4040 0.4667 0.4107 0.4376 0.4642 0.5552 0.5327 0.4662 0.4394 0.4232 0.4498 0.3709 0.4521 0.4093 0.4531 0.5433 0.4154 0.5227 0.4223 0.4871 0.4397 0.5142 0.3949 0.4288 0.5049 0.4305 0.4721 0.4124 0.4131 0.4588 0.5050 0.3632 0.4580 0.4502 0.3378 0.5229 0.3975 0.4571 0.4771 0.4809 0.4663 0.4169 0.4779 0.3561 0.4747 0.5090 0.4431 0.4686 0.4454 0.3649 0.5107 0.4463 0.4210 0.4278 0.3793 0.3999 0.3993 0.5249 0.4740 0.5010 0.4984 0.4515 0.4205 0.4432 0.4646 0.4644 0.4649 0.4427 0.4001 0.4870 0.5366 0.4917 0.5054 0.5219 0.4592 0.5328 0.4791 0.4898 0.4189 0.4130 0.3637 0.3898 0.4215 0.5296 0.4444 0.4548 0.4248 0.4529 0.3348 0.5112 0.4251 0.4844 0.4938 0.4349 0.4965 0.4951 0.5235 0.3558 0.4297 0.4186 0.4700 0.4269 0.5230 0.5012 0.5363 0.3943 0.5044 0.4161 0.4853 0.4209 0.4164 0.4575 0.4721 0.4606 0.4435 0.5111 0.4906 0.4525 0.4299 0.4660 0.3943 0.4757 0.5027 0.3988 0.4695 0.4823 0.3989 0.3736 0.3974 0.5121 0.3934 0.4252 0.4411 0.4094 0.4837 0.5084 0.4131 0.4417 0.4007 0.4834 0.4897 0.4959 0.4849 0.4470 0.3328 0.4895 0.4401 0.4634 0.4861 0.5340 0.3899 0.4637 0.4442 0.5149 0.4033 0.4146 0.3972 0.4717 0.4673 0.4448 0.4234 0.3854 0.4828 0.4596 0.3224 0.4649 0.3911 0.4884 0.4437 0.5007 0.4669 0.4758 0.3627 0.4439 0.4709 0.3439 0.5385 0.4650 0.4659 0.4476 0.5300 0.3354 0.4109 0.4529 0.5301 0.3548 0.4289 0.4102 0.4399 0.4608 0.4345 0.4047 0.4784 0.4909 0.4149 0.5502 0.4550 0.4130 0.4214 0.4255 0.4306 0.4478 0.4216 0.5225 0.5042 0.3991 0.4946 0.5153 0.4415 0.4047 0.4794 0.4774 0.5260 0.4946 0.3986 0.4313 0.4595 0.4508 0.4274 0.4187 0.3913 0.4312 0.4767 0.4502 0.5152 0.4287 0.4515 0.4775 0.4449 0.4578 0.4621 0.4400 0.4089 0.4897 0.4192 0.4173 0.4770 0.4358 0.4618 0.4691 0.5175 0.4440 0.5017 0.5130 0.5065 0.3685 0.3847 0.4236 0.5048 0.3853 0.4635 0.3858 0.4169 0.5269 0.4822 0.4458 0.4174 0.4466 0.5431 0.4146 0.5050 0.4800 0.4756 0.3786 0.4100 0.4967 0.4733 0.3887 0.4463 0.4590 0.4312 0.3708 0.4231 0.4545 0.5221 0.5149" HIT_INDICES="57 309 701 1050 1140 1223 1306 1402 1427 1623 1911 1915 2054 2174 2469 2582 2681 2698 2877 2979 3107 3297 3300 3469 3627 4089 4183 4197 4224 4291 4393 4396 4429 4469 4584 4645 4729 4765 4769 4771 4940 5227 5391 5594 5701 5782 6115 6151 6197 6375 6431 6514 6951 7013 7098 7219 7245 7301 7370 7418 7525 7663 7682 7689 7704 8330 9206 9221 9333 9432 9533 9535 9550 9603 9617 9619 9634 9640 9647 10073 10117 10235 10257 10305 10456 10544 10608 10631 10866 10922 10929 10934 10947 10979 10994 11001 11024 11027 11038 11062 11065 11190 11290 11353 11411 11419 11536 11600 11628 11699 11708 11729 11767 11809 11810 11860 11884 11922 11959 11972 12001 12042 12063 12066 12192 12211 12222 12241 12271 12365 12381 12430 12432 12445 12459 12718 12779 12781 12832 12841 12846 12893 12897 12938 13035 13041 13092 13129 13193 13262 13318 13383 13526 13592 13615 13622 13631 13750 13828 13861 14019 14050 14143 14145 14228 14254 14309 14361 14377 14453 14552 14576 14692 14767 14822 14900 14932 14938 14956 14961 14969 15023 15107 15123 15128 15131 15132 15180 15230 15249 15253 15325 15403 15463 15468 15473 15533 15541 15561 15579 15594 15598 15667 15716 15719" ES_PROFILE="0.0446 0.0587 0.0566 0.0537 0.0667 0.0797 0.0919 0.1028 0.1180 0.1212 0.1168 0.1306 0.1351 0.1402 0.1329 0.1370 0.1415 0.1513 0.1499 0.1531 0.1542 0.1508 0.1594 0.1567 0.1543 0.1311 0.1315 0.1368 0.1413 0.1431 0.1424 0.1480 0.1516 0.1545 0.1524 0.1536 0.1532 0.1558 0.1605 0.1654 0.1591 0.1445 0.1374 0.1275 0.1234 0.1210 0.1017 0.1014 0.1005 0.0907 0.0885 0.0845 0.0570 0.0537 0.0487 0.0413 0.0399 0.0365 0.0323 0.0294 0.0227 0.0139 0.0128 0.0124 0.0115 -0.0287 -0.0850 -0.0859 -0.0931 -0.0994 -0.1058 -0.1059 -0.1068 -0.1101 -0.1109 -0.1110 -0.1119 -0.1122 -0.1126 -0.1400 -0.1426 -0.1500 -0.1512 -0.1541 -0.1636 -0.1690 -0.1729 -0.1742 -0.1890 -0.1922 -0.1924 -0.1923 -0.1928 -0.1945 -0.1952 -0.1953 -0.1964 -0.1962 -0.1966 -0.1978 -0.1976 -0.2052 -0.2111 -0.2147 -0.2180 -0.2180 -0.2249 -0.2284 -0.2296 -0.2334 -0.2332 -0.2338 -0.2354 -0.2374 -0.2367 -0.2390 -0.2396 -0.2411 -0.2426 -0.2426 -0.2435 -0.2451 -0.2454 -0.2445 -0.2515 -0.2515 -0.2510 -0.2511 -0.2518 -0.2565 -0.2562 -0.2580 -0.2568 -0.2562 -0.2556 -0.2706 -0.2727 -0.2711 -0.2725 -0.2712 -0.2696 -0.2707 -0.2691 -0.2697 -0.2738 -0.2720 -0.2730 -0.2730 -0.2747 -0.2767 -0.2777 -0.2792 -0.2853 -0.2866 -0.2849 -0.2822 -0.2796 -0.2838 -0.2853 -0.2837 -0.2899 -0.2877 -0.2894 -0.2853 -0.2860 -0.2832 -0.2820 -0.2804 -0.2764 -0.2760 -0.2769 -0.2727 -0.2741 -0.2725 -0.2695 -0.2676 -0.2626 -0.2559 -0.2498 -0.2429 -0.2362 -0.2322 -0.2295 -0.2223 -0.2143 -0.2061 -0.1978 -0.1923 -0.1865 -0.1786 -0.1697 -0.1646 -0.1590 -0.1514 -0.1402 -0.1288 -0.1199 -0.1074 -0.0953 -0.0828 -0.0695 -0.0554 -0.0422 -0.0218 0.0019" RANK_AT_ES="14018.0000" RANK_SCORE_AT_ES="-2.8000"/>
  <DTG RANKED_LIST="CT26_gene_expression.rnk" TEMPLATE="na_as_pre_ranked" GENESET="gene_sets.gmt#CHIARADONNA_NEOPLASTIC_TRANSFORMATION_KRAS_DN" ES="-0.3337" NES="0.0000" NP="0.0000" FDR="1.0000" FWER="0.0000" RND_ES="0.4463 0.4152 0.4227 0.4834 0.4063 0.5084 0.5663 0.4501 0.4712 0.4076 0.4678 0.4195 0.4356 0.4655 0.5062 0.5984 0.6123 0.4553 0.4666 0.5043 0.4172 0.4824 0.5096 0.4499 0.4824 0.5171 0.5476 0.4396 0.5044 0.4201 0.4079 0.4526 0.5041 0.4218 0.4197 0.4232 0.3939 0.4537 0.5479 0.5154 0.4513 0.4798 0.4034 0.4111 0.5065 0.3875 0.4150 0.5208 0.3975 0.4677 0.4077 0.3636 0.4967 0.4883 0.4302 0.5042 0.2951 0.4387 0.3570 0.5139 0.5434 0.4289 0.4972 0.4974 0.4337 0.3598 0.4526 0.5044 0.4417 0.4882 0.4144 0.4996 0.5708 0.4529 0.3671 0.4364 0.4162 0.4720 0.4414 0.4298 0.3516 0.5129 0.3744 0.4116 0.4858 0.4652 0.5149 0.3822 0.4190 0.4155 0.5294 0.4518 0.4359 0.4535 0.4785 0.4466 0.4825 0.4776 0.4612 0.4666 0.4752 0.4395 0.4655 0.5108 0.4644 0.4485 0.4972 0.3663 0.4441 0.4710 0.4842 0.4720 0.4040 0.4728 0.4936 0.4760 0.4351 0.4737 0.4553 0.4368 0.4913 0.4293 0.4184 0.4310 0.4912 0.4208 0.3261 0.3767 0.4796 0.4381 0.4746 0.4269 0.3125 0.4776 0.3790 0.3963 0.4163 0.4713 0.4282 0.4574 0.3600 0.5042 0.4969 0.4969 0.5953 0.4418 0.3882 0.4824 0.5060 0.3840 0.4258 0.3504 0.4379 0.4166 0.4689 0.5076 0.4033 0.4581 0.5306 0.4149 0.4945 0.5043 0.5275 0.4276 0.5157 0.4699 0.5402 0.5427 0.3920 0.4482 0.4367 0.3502 0.4311 0.4365 0.3756 0.4492 0.4783 0.4685 0.4627 0.4984 0.4144 0.5405 0.4887 0.4502 0.4163 0.4580 0.5391 0.4257 0.4632 0.4480 0.4957 0.4351 0.4144 0.4182 0.3725 0.5193 0.5336 0.4815 0.5169 0.3953 0.4791 0.4311 0.4859 0.4563 0.4287 0.4405 0.4483 0.4266 0.5240 0.4673 0.4297 0.4895 0.4663 0.4768 0.5113 0.4527 0.4403 0.5027 0.5444 0.4270 0.4973 0.4530 0.4537 0.4398 0.4603 0.4209 0.4396 0.4592 0.4795 0.4849 0.5465 0.4559 0.4302 0.3894 0.3712 0.4313 0.5002 0.4299 0.5349 0.4385 0.4350 0.4989 0.4149 0.3709 0.4278 0.4458 0.4604 0.4620 0.5046 0.4758 0.4285 0.4583 0.3520 0.4593 0.4392 0.4352 0.5222 0.4406 0.4215 0.5175 0.4953 0.4681 0.4633 0.4358 0.4140 0.3810 0.4247 0.4910 0.3332 0.4409 0.4845 0.4164 0.3951 0.4615 0.3685 0.4447 0.3489 0.4630 0.3731 0.5267 0.4290 0.4642 0.4666 0.4645 0.5085 0.4727 0.3964 0.4699 0.4876 0.4765 0.3954 0.4520 0.3622 0.4665 0.4793 0.4466 0.4211 0.4635 0.4865 0.4500 0.4732 0.4781 0.5123 0.3731 0.4300 0.4723 0.4046 0.3580 0.4605 0.4479 0.4669 0.5046 0.4775 0.5315 0.4359 0.4892 0.5208 0.4418 0.4769 0.5542 0.4907 0.4069 0.4421 0.4167 0.4760 0.4402 0.4061 0.4542 0.4276 0.3844 0.4253 0.5033 0.3808 0.4399 0.4051 0.3537 0.4280 0.4720 0.4356 0.4077 0.4964 0.4595 0.4451 0.3812 0.4967 0.4416 0.3562 0.4231 0.4733 0.5235 0.5035 0.5294 0.5269 0.4182 0.3914 0.4010 0.5205 0.4576 0.4504 0.4515 0.4798 0.4327 0.4701 0.4074 0.3387 0.4054 0.4191 0.4477 0.4343 0.4982 0.3265 0.4340 0.4226 0.4345 0.5563 0.5087 0.4679 0.5115 0.4755 0.4059 0.5418 0.4440 0.3948 0.4868 0.4575 0.3693 0.5210 0.4870 0.4312 0.4141 0.4153 0.4835 0.3893 0.3709 0.4393 0.4715 0.5055 0.4511 0.4875 0.5018 0.5118 0.4449 0.4033 0.5337 0.5090 0.4779 0.3867 0.3948 0.5195 0.4660 0.4317 0.3745 0.4200 0.4744 0.5246 0.4801 0.4431 0.5547 0.5059 0.4365 0.4998 0.5143 0.4535 0.4206 0.4919 0.4429 0.4550 0.5034 0.4894 0.4705 0.5309 0.4203 0.3969 0.4781 0.5271 0.5354 0.4247 0.5093 0.4787 0.4974 0.3527 0.4660 0.4057 0.4550 0.5178 0.4488 0.3997 0.4654 0.3790 0.5512 0.5104 0.5096 0.4734 0.3703 0.4555 0.4768 0.4107 0.4680 0.4854 0.4522 0.4414 0.3493 0.5103 0.4705 0.4937 0.5276 0.2697 0.4815 0.4274 0.3825 0.4379 0.5239 0.5037 0.5352 0.4105 0.4234 0.3868 0.4561 0.4286 0.4815 0.5091 0.4863 0.4255 0.4592 0.4901 0.4490 0.5206 0.4763 0.3498 0.4048 0.4273 0.4202 0.4519 0.4493 0.4066 0.3943 0.4664 0.5649 0.5043 0.5129 0.4267 0.4118 0.4730 0.5275 0.4108 0.2881 0.3901 0.4814 0.4471 0.4122 0.4439 0.4576 0.3577 0.4015 0.4105 0.5410 0.4422 0.3904 0.4921 0.4607 0.4024 0.5155 0.4874 0.4819 0.5314 0.4454 0.4836 0.4782 0.4419 0.5222 0.3957 0.4497 0.5094 0.5269 0.5017 0.4588 0.4457 0.4880 0.4502 0.3635 0.4177 0.3989 0.4284 0.4467 0.4689 0.4995 0.4252 0.4093 0.4595 0.5180 0.4603 0.4913 0.4662 0.4859 0.4025 0.4255 0.4940 0.3487 0.4515 0.3917 0.4862 0.5310 0.5089 0.4687 0.4398 0.4811 0.4391 0.5283 0.4704 0.4951 0.3488 0.4692 0.3507 0.4606 0.4688 0.4869 0.4540 0.4969 0.4784 0.4091 0.4738 0.5034 0.5395 0.4783 0.5117 0.4944 0.5029 0.5258 0.4974 0.4319 0.4866 0.4441 0.4656 0.4988 0.4755 0.3912 0.3987 0.3782 0.3804 0.4486 0.4688 0.5088 0.5038 0.5283 0.4668 0.3356 0.4703 0.5075 0.4954 0.4942 0.3831 0.5430 0.4312 0.4893 0.5061 0.4535 0.3308 0.4274 0.5071 0.4877 0.4451 0.4930 0.4081 0.4637 0.2539 0.5113 0.4410 0.3712 0.4298 0.3064 0.5671 0.3988 0.4678 0.5219 0.4519 0.4491 0.5014 0.4359 0.4570 0.5707 0.4298 0.5239 0.4342 0.4607 0.3450 0.4610 0.4478 0.4629 0.4258 0.5040 0.4305 0.4258 0.4886 0.4975 0.4282 0.4305 0.4669 0.5911 0.4476 0.3452 0.4418 0.4346 0.4673 0.4933 0.5182 0.4096 0.5254 0.5008 0.4777 0.5628 0.5209 0.4637 0.3995 0.4695 0.4918 0.4937 0.4080 0.4667 0.4711 0.4533 0.5207 0.4449 0.4433 0.5270 0.5210 0.4560 0.4018 0.3989 0.4465 0.4181 0.4854 0.5074 0.5230 0.3657 0.4748 0.4628 0.4679 0.4918 0.4049 0.5212 0.5223 0.4410 0.5568 0.4820 0.4629 0.4996 0.5070 0.5198 0.3650 0.3618 0.4624 0.3821 0.5084 0.4606 0.4052 0.4999 0.4636 0.4264 0.4744 0.4751 0.4924 0.5583 0.5474 0.4370 0.3500 0.4227 0.5116 0.3510 0.5592 0.5259 0.5211 0.4618 0.5170 0.4028 0.4544 0.5769 0.3914 0.4932 0.4963 0.5401 0.3783 0.3769 0.4160 0.4226 0.4616 0.4810 0.3447 0.4691 0.4268 0.4375 0.4693 0.3761 0.5146 0.3804 0.4356 0.4956 0.4202 0.5170 0.4987 0.5718 0.5026 0.5013 0.4980 0.4517 0.4180 0.4537 0.3622 0.3810 0.4951 0.5056 0.4855 0.4175 0.3492 0.4300 0.4720 0.4414 0.3435 0.5351 0.5160 0.4472 0.4104 0.5662 0.4717 0.4330 0.3862 0.3654 0.4220 0.5525 0.4646 0.4409 0.4712 0.3384 0.4489 0.4128 0.3420 0.4740 0.4700 0.4936 0.4304 0.4835 0.4354 0.4709 0.4605 0.3592 0.5219 0.3855 0.4626 0.4679 0.3827 0.4667 0.5234 0.4485 0.4814 0.4564 0.4365 0.5475 0.4351 0.4967 0.3724 0.3775 0.4414 0.4846 0.2846 0.4432 0.4093 0.4321 0.4897 0.4168 0.5181 0.4565 0.4250 0.4749 0.3795 0.5035 0.5302 0.4242 0.4303 0.3694 0.4755 0.4865 0.4143 0.4174 0.4553 0.4335 0.3904 0.5714 0.4465 0.4380 0.4177 0.4280 0.4085 0.4292 0.4992 0.5433 0.4833 0.4964 0.4896 0.4213 0.4634 0.4622 0.3469 0.4681 0.4509 0.4630 0.4637 0.4727 0.4053 0.4825 0.4883 0.3360 0.4406 0.4321 0.4794 0.4179 0.5168 0.4499 0.5407 0.3953 0.5145 0.4531 0.3577 0.3863 0.3646 0.4624 0.4596 0.4719 0.3250 0.5045 0.4473 0.4764 0.5607 0.3983 0.4304 0.5101 0.5125 0.4858 0.5183 0.5238 0.4422 0.4593 0.3992 0.5176 0.4849 0.4454 0.3456 0.5286 0.4298 0.5420 0.5221 0.4595 0.3880 0.4468 0.4988 0.5176 0.4384 0.4601 0.4530 0.4966 0.4721 0.4581 0.3687 0.5232 0.5009 0.5210 0.5022 0.3905 0.3434 0.4919 0.4360 0.4804 0.4309 0.3762 0.4226 0.3056 0.4204 0.4644 0.4433 0.3418 0.4363 0.3642 0.3791 0.4992 0.3111 0.4573 0.4650 0.4514 0.5424 0.4905 0.4954 0.4803 0.4315 0.5175 0.4410 0.4310 0.5637 0.4014 0.4958 0.4554 0.5086 0.4601 0.5037 0.4215 0.4698 0.4142 0.4607 0.4152 0.3838 0.4181 0.5018 0.4208 0.3952 0.4474 0.3901 0.4829 0.4993 0.5450 0.4239 0.4635 0.3785 0.5204 0.4613 0.4293 0.5100 0.4648 0.4374 0.4262 0.4822 0.5169 0.3668 0.4956 0.4681 0.3905 0.4019 0.5313 0.4581 0.5090 0.4974 0.4057 0.4028 0.5661" HIT_INDICES="167 311 490 830 916 1042 1150 1188 1306 1314 1357 1712 1801 1920 2253 2401 2452 2586 2645 2694 2730 2857 2894 3273 3319 3432 3469 3927 3956 3984 4086 4213 4660 5182 5200 5240 5649 5718 5746 5786 6071 6120 6503 6703 6870 6878 6898 7062 8006 9837 10064 11035 11409 11673 11708 11806 11944 11988 12028 12044 12435 12445 12485 12486 12523 12671 12710 12731 12806 12923 12924 12985 13046 13174 13300 13369 13378 13383 13425 13439 13515 13533 13829 13933 13962 14049 14068 14070 14134 14143 14162 14264 14300 14337 14453 14507 14552 14571 14587 14595 14652 14687 14727 14763 14767 14778 14787 14789 14808 14822 14824 14826 14897 14922 14935 14938 14945 15119 15151 15233 15236 15260 15261 15264 15387 15397 15422 15435 15440 15445 15451 15496 15533 15561 15639 15670 15672 15720" ES_PROFILE="0.0269 0.0482 0.0632 0.0634 0.0788 0.0905 0.1025 0.1187 0.1289 0.1462 0.1610 0.1536 0.1628 0.1694 0.1607 0.1634 0.1720 0.1746 0.1820 0.1898 0.1984 0.2007 0.2086 0.1933 0.1992 0.2004 0.2063 0.1840 0.1892 0.1943 0.1943 0.1925 0.1690 0.1396 0.1424 0.1437 0.1205 0.1190 0.1200 0.1202 0.1041 0.1032 0.0800 0.0682 0.0583 0.0586 0.0581 0.0480 -0.0124 -0.1296 -0.1441 -0.2059 -0.2294 -0.2455 -0.2470 -0.2525 -0.2604 -0.2623 -0.2638 -0.2638 -0.2875 -0.2866 -0.2877 -0.2863 -0.2872 -0.2950 -0.2958 -0.2954 -0.2982 -0.3037 -0.3017 -0.3036 -0.3053 -0.3111 -0.3166 -0.3183 -0.3161 -0.3136 -0.3136 -0.3117 -0.3137 -0.3118 -0.3271 -0.3299 -0.3279 -0.3293 -0.3263 -0.3222 -0.3220 -0.3183 -0.3152 -0.3170 -0.3145 -0.3120 -0.3141 -0.3121 -0.3094 -0.3049 -0.3000 -0.2947 -0.2923 -0.2884 -0.2846 -0.2805 -0.2743 -0.2686 -0.2627 -0.2562 -0.2508 -0.2452 -0.2386 -0.2319 -0.2296 -0.2242 -0.2179 -0.2109 -0.2042 -0.2071 -0.2007 -0.1968 -0.1878 -0.1801 -0.1709 -0.1618 -0.1591 -0.1490 -0.1396 -0.1292 -0.1183 -0.1073 -0.0963 -0.0870 -0.0766 -0.0648 -0.0533 -0.0373 -0.0194 0.0019" RANK_AT_ES="13932.0000" RANK_SCORE_AT_ES="-2.7000"/>
  <DTG RANKED_LIST="CT26_gene_expression.rnk" TEMPLATE="na_as_pre_ranked" GENESET="gene_sets.gmt#GAUSSMANN_MLL_AF4_FUSION_TARGETS_F_UP" ES="-0.3978" NES="0.0000" NP="0.0000" FDR="1.0000" FWER="0.0000" RND_ES="0.4607 0.4674 0.4482 0.4380 0.3516 0.3920 0.5496 0.4393 0.3861 0.4647 0.3513 0.4252 0.4666 0.4742 0.4721 0.4503 0.4623 0.3882 0.3533 0.4647 0.4372 0.4273 0.4253 0.4493 0.4771 0.4770 0.3809 0.4161 0.3771 0.4733 0.4461 0.4620 0.4819 0.4223 0.4892 0.4787 0.4333 0.5018 0.5013 0.3896 0.5266 0.4067 0.3728 0.5114 0.4244 0.4729 0.4544 0.4532 0.5223 0.3054 0.3946 0.4290 0.4580 0.4373 0.5082 0.3660 0.3961 0.5039 0.4185 0.3158 0.4757 0.5033 0.4391 0.5113 0.3964 0.4778 0.4704 0.4559 0.3966 0.5048 0.4364 0.4172 0.4009 0.4152 0.4036 0.3957 0.3660 0.5299 0.4693 0.3863 0.5693 0.4036 0.4363 0.4172 0.5216 0.4747 0.3705 0.4094 0.4078 0.3899 0.4328 0.5322 0.3865 0.3832 0.4333 0.4157 0.4893 0.4679 0.4225 0.4428 0.4510 0.5111 0.3954 0.4000 0.3952 0.4858 0.4709 0.4463 0.4626 0.4547 0.5162 0.3967 0.5140 0.3954 0.4330 0.4842 0.4348 0.4776 0.4400 0.4501 0.4707 0.4632 0.4690 0.4531 0.4984 0.3436 0.5027 0.4430 0.5083 0.4755 0.4816 0.4338 0.4889 0.3999 0.4591 0.4300 0.3519 0.3820 0.4661 0.4281 0.5288 0.4352 0.4397 0.4541 0.4952 0.4186 0.4681 0.4726 0.4402 0.4778 0.5040 0.4466 0.5022 0.4110 0.4714 0.3165 0.3923 0.4144 0.5030 0.5228 0.4961 0.5761 0.5424 0.4293 0.4498 0.5054 0.4262 0.5457 0.4309 0.3905 0.4705 0.4234 0.4549 0.5103 0.3552 0.4596 0.4430 0.4413 0.4718 0.4107 0.4538 0.4295 0.3580 0.4199 0.5156 0.4680 0.3927 0.4338 0.4604 0.5406 0.4637 0.4689 0.4889 0.4188 0.5173 0.4516 0.3926 0.5111 0.4247 0.4106 0.5479 0.4464 0.3423 0.4609 0.4597 0.4134 0.4572 0.4524 0.4340 0.4386 0.4149 0.4803 0.4351 0.4314 0.4220 0.4795 0.4569 0.4799 0.5419 0.4982 0.5126 0.4421 0.3908 0.5638 0.4563 0.4627 0.4699 0.4393 0.5006 0.5046 0.4443 0.4971 0.3438 0.4317 0.5249 0.4451 0.4094 0.4593 0.4836 0.4564 0.4094 0.4233 0.3980 0.4649 0.4708 0.5070 0.4417 0.5617 0.5292 0.3671 0.3952 0.4910 0.4502 0.4899 0.4835 0.3825 0.4379 0.4620 0.4410 0.4839 0.4474 0.3682 0.4784 0.4351 0.4067 0.4247 0.4903 0.5044 0.5189 0.4621 0.3660 0.3771 0.4209 0.4056 0.4749 0.5115 0.4575 0.4915 0.4475 0.5023 0.4358 0.4628 0.4072 0.4459 0.4416 0.4735 0.5636 0.3381 0.3295 0.3827 0.4736 0.3411 0.4686 0.5314 0.3467 0.4178 0.5513 0.4062 0.4246 0.4681 0.3447 0.3934 0.5349 0.5262 0.4249 0.4212 0.4532 0.4004 0.4452 0.4918 0.4378 0.4406 0.4499 0.3085 0.4357 0.4859 0.5287 0.4877 0.5411 0.4684 0.4565 0.4850 0.3663 0.4656 0.5054 0.4904 0.5481 0.3506 0.4719 0.4620 0.3980 0.4845 0.4001 0.5074 0.4397 0.4416 0.5065 0.4493 0.4600 0.5200 0.4463 0.4227 0.4077 0.4810 0.4990 0.4396 0.4830 0.3943 0.4413 0.4579 0.4446 0.4467 0.4138 0.3518 0.4491 0.3317 0.4853 0.4303 0.4222 0.5271 0.4700 0.5215 0.4737 0.4857 0.4821 0.4480 0.4928 0.4392 0.4428 0.4989 0.5399 0.4199 0.4834 0.4879 0.4851 0.4926 0.4823 0.4202 0.3903 0.4210 0.4409 0.5169 0.4297 0.4418 0.4813 0.3939 0.4261 0.4615 0.5156 0.4193 0.4175 0.4853 0.3607 0.4544 0.3020 0.4114 0.3712 0.4180 0.3829 0.5087 0.4536 0.4856 0.4790 0.4992 0.4705 0.5482 0.4457 0.5285 0.3256 0.5413 0.4487 0.4166 0.3938 0.4304 0.4832 0.4038 0.6031 0.4535 0.5103 0.4336 0.4362 0.3615 0.3465 0.4368 0.4782 0.4258 0.5056 0.4279 0.5054 0.3775 0.4314 0.5177 0.3956 0.4979 0.5333 0.4253 0.4307 0.5008 0.3961 0.4965 0.4785 0.4655 0.4775 0.5403 0.4511 0.4485 0.4488 0.3814 0.4598 0.3723 0.5168 0.4511 0.4189 0.4462 0.4453 0.5170 0.4155 0.4550 0.4538 0.4060 0.4893 0.3805 0.4533 0.4806 0.4331 0.4776 0.5359 0.4239 0.4115 0.4297 0.4981 0.4959 0.4957 0.4708 0.4059 0.4394 0.3856 0.4013 0.3991 0.4368 0.4621 0.5088 0.4398 0.4684 0.5047 0.4600 0.4600 0.5408 0.4504 0.4195 0.4762 0.5001 0.5112 0.4548 0.3131 0.4671 0.3683 0.5048 0.3847 0.4314 0.4542 0.4671 0.4038 0.5077 0.4682 0.3898 0.4424 0.4081 0.4373 0.5508 0.4418 0.4378 0.4802 0.4432 0.3866 0.4574 0.5002 0.4651 0.4076 0.4363 0.3892 0.3825 0.4717 0.4330 0.4547 0.4983 0.3794 0.4395 0.3747 0.4505 0.4943 0.4768 0.4586 0.4525 0.4690 0.4678 0.4900 0.4559 0.4971 0.5011 0.4662 0.3798 0.3739 0.4424 0.4428 0.4811 0.4344 0.4499 0.4725 0.4059 0.4688 0.4426 0.4404 0.4549 0.3615 0.4876 0.4294 0.4905 0.5474 0.4574 0.4438 0.3862 0.4472 0.4275 0.4626 0.4289 0.3937 0.4447 0.5173 0.4587 0.3993 0.4696 0.4407 0.4472 0.4931 0.4755 0.4746 0.4723 0.4309 0.5404 0.4038 0.4953 0.4246 0.4599 0.4808 0.4720 0.4847 0.4305 0.5132 0.3973 0.4688 0.4177 0.4870 0.4240 0.3842 0.4346 0.4184 0.4507 0.4358 0.4182 0.4680 0.5342 0.4731 0.4380 0.5173 0.5122 0.4249 0.4655 0.4406 0.4154 0.5173 0.4540 0.4577 0.4825 0.3769 0.3949 0.4284 0.3694 0.4098 0.5468 0.4557 0.4782 0.4346 0.4664 0.4696 0.4225 0.4394 0.3435 0.5038 0.4252 0.4570 0.4655 0.4091 0.3683 0.4453 0.4331 0.4562 0.5476 0.3839 0.4432 0.3953 0.4435 0.3507 0.4247 0.4553 0.4354 0.4750 0.4048 0.3847 0.4175 0.4624 0.4723 0.4598 0.3867 0.4239 0.4679 0.4734 0.4516 0.4251 0.4528 0.4633 0.4072 0.4222 0.4464 0.5160 0.4412 0.3839 0.4631 0.4955 0.4885 0.4388 0.5157 0.5143 0.4796 0.4207 0.4507 0.4675 0.3140 0.4471 0.4086 0.3284 0.3728 0.4567 0.4706 0.5040 0.4778 0.4487 0.5246 0.3506 0.4534 0.4282 0.3996 0.5225 0.5250 0.4586 0.5221 0.4442 0.4503 0.3548 0.4428 0.3615 0.4149 0.4426 0.4079 0.5180 0.5098 0.4332 0.4348 0.4550 0.5161 0.4143 0.3942 0.4505 0.5120 0.4956 0.4047 0.4643 0.4677 0.4705 0.3875 0.4279 0.4405 0.4489 0.4980 0.4140 0.3969 0.3382 0.4432 0.4234 0.4838 0.5166 0.3810 0.4637 0.4914 0.4232 0.3997 0.4954 0.5262 0.4726 0.4870 0.4172 0.4590 0.4020 0.4778 0.4793 0.5067 0.4586 0.4118 0.4715 0.4704 0.4356 0.4038 0.4701 0.4275 0.5213 0.4577 0.4032 0.4293 0.4444 0.3957 0.3882 0.4306 0.3984 0.4426 0.4787 0.4905 0.4706 0.4381 0.3961 0.2930 0.3767 0.4364 0.4340 0.4124 0.4028 0.4396 0.4469 0.3977 0.3587 0.5005 0.4688 0.3660 0.3772 0.3875 0.4463 0.3327 0.5067 0.3655 0.4403 0.4451 0.4436 0.4630 0.4876 0.3871 0.4120 0.4366 0.4272 0.4315 0.4172 0.4953 0.5186 0.4224 0.4324 0.4799 0.4694 0.4236 0.4691 0.4311 0.4292 0.5032 0.4885 0.4165 0.4312 0.5052 0.4332 0.5068 0.4487 0.4556 0.4189 0.3970 0.4264 0.3941 0.3477 0.3876 0.4732 0.4314 0.4450 0.5198 0.4549 0.4814 0.4488 0.4228 0.5157 0.4323 0.4420 0.4010 0.4380 0.4287 0.4488 0.4759 0.4843 0.3789 0.4573 0.4403 0.4946 0.4676 0.5007 0.3970 0.4648 0.4265 0.5013 0.4317 0.4270 0.3970 0.5269 0.4318 0.4651 0.4011 0.4953 0.4701 0.5013 0.4930 0.4840 0.4471 0.4968 0.5036 0.4914 0.3807 0.4709 0.4813 0.4794 0.3296 0.5166 0.4310 0.4629 0.5120 0.4561 0.4221 0.4182 0.4003 0.4134 0.5257 0.4334 0.4495 0.4791 0.4095 0.4234 0.4232 0.4387 0.5207 0.4478 0.3825 0.4734 0.5102 0.5005 0.3621 0.4055 0.5342 0.5179 0.4310 0.3872 0.4383 0.4498 0.4470 0.4497 0.4336 0.4402 0.3296 0.4024 0.5208 0.4439 0.5057 0.3978 0.4518 0.4167 0.5069 0.4065 0.4430 0.4777 0.5156 0.4590 0.4014 0.4836 0.5149 0.5172 0.4936 0.4188 0.4653 0.4099 0.4613 0.3723 0.5112 0.4832 0.4640 0.4301 0.5387 0.4610 0.3981 0.4702 0.3890 0.4216 0.4410 0.4342 0.4635 0.4554 0.5278 0.4546 0.4336 0.4740 0.4696 0.4842 0.4143 0.4708 0.4482 0.4611 0.5359 0.5038 0.4139 0.4635 0.4935 0.4727 0.4613 0.4613 0.4373 0.4374 0.4151 0.4618 0.4283 0.4478 0.4852 0.4514 0.4354 0.4240 0.4682 0.4117 0.4551 0.4202 0.4196 0.4664 0.4321 0.4223 0.4725 0.5275 0.3511 0.3445 0.4437 0.4520 0.4842 0.4833 0.5500 0.4530 0.4422 0.4691 0.4087 0.4996 0.4411 0.4411 0.4576 0.4897 0.4645" HIT_INDICES="202 325 527 537 656 757 1150 1734 1989 2054 2073 2421 2452 2556 2589 2712 2871 3135 3513 3527 3813 3956 3975 4040 4108 4224 4233 4308 4352 4426 4953 4992 5029 5450 5666 6143 6285 6394 6406 6614 6626 6679 6719 6992 7043 7129 7169 7186 7342 7367 7388 7515 7578 7657 7805 7829 8006 8329 8679 9154 9257 9390 9545 9699 9943 9962 10019 10202 10247 10258 10463 10769 10866 10917 10928 10934 10972 11023 11087 11115 11145 11190 11251 11290 11645 11667 11703 11767 11794 11802 11847 11871 11922 11997 12301 12357 12531 12551 12722 12769 12777 12869 12925 13069 13086 13236 13297 13336 13392 13458 13460 13498 13620 13693 13696 13721 13760 13800 13822 14041 14119 14134 14143 14155 14168 14191 14224 14279 14354 14393 14507 14769 14775 14822 14854 14885 14911 14939 14976 14992 14993 15014 15042 15094 15128 15157 15159 15175 15181 15197 15213 15245 15277 15342 15349 15354 15363 15421 15456 15483 15500 15559 15589 15616 15622 15666 15714 15716 15718 15747" ES_PROFILE="0.0217 0.0437 0.0564 0.0813 0.0974 0.1134 0.1069 0.0846 0.0819 0.0912 0.1033 0.0929 0.1026 0.1073 0.1163 0.1192 0.1192 0.1116 0.0954 0.1026 0.0915 0.0893 0.0949 0.0974 0.0996 0.0984 0.1041 0.1053 0.1083 0.1092 0.0798 0.0817 0.0837 0.0601 0.0492 0.0207 0.0133 0.0079 0.0086 -0.0035 -0.0031 -0.0055 -0.0070 -0.0239 -0.0265 -0.0316 -0.0338 -0.0345 -0.0443 -0.0457 -0.0469 -0.0548 -0.0588 -0.0638 -0.0733 -0.0747 -0.0860 -0.1067 -0.1291 -0.1595 -0.1661 -0.1745 -0.1844 -0.1942 -0.2098 -0.2110 -0.2146 -0.2261 -0.2288 -0.2293 -0.2423 -0.2617 -0.2676 -0.2705 -0.2709 -0.2709 -0.2730 -0.2759 -0.2797 -0.2811 -0.2827 -0.2851 -0.2886 -0.2906 -0.3127 -0.3134 -0.3149 -0.3183 -0.3192 -0.3190 -0.3209 -0.3216 -0.3239 -0.3278 -0.3460 -0.3483 -0.3580 -0.3578 -0.3670 -0.3683 -0.3670 -0.3710 -0.3726 -0.3797 -0.3786 -0.3858 -0.3871 -0.3870 -0.3878 -0.3892 -0.3864 -0.3860 -0.3907 -0.3920 -0.3889 -0.3871 -0.3862 -0.3851 -0.3830 -0.3929 -0.3936 -0.3903 -0.3866 -0.3830 -0.3794 -0.3765 -0.3740 -0.3729 -0.3727 -0.3701 -0.3720 -0.3824 -0.3764 -0.3728 -0.3682 -0.3634 -0.3581 -0.3528 -0.3479 -0.3415 -0.3342 -0.3280 -0.3222 -0.3176 -0.3114 -0.3047 -0.2963 -0.2888 -0.2806 -0.2728 -0.2650 -0.2580 -0.2507 -0.2450 -0.2354 -0.2256 -0.2160 -0.2088 -0.1997 -0.1897 -0.1786 -0.1690 -0.1568 -0.1436 -0.1286 -0.1138 -0.0936 -0.0701 -0.0464 0.0001" RANK_AT_ES="14118.0000" RANK_SCORE_AT_ES="-3.0000"/>
  <DTG RANKED_LIST="CT26_gene_expression.rnk" TEMPLATE="na_as_pre_ranked" GENESET="gene_sets.gmt#GAUSSMANN_MLL_AF4_FUSION_TARGETS_G_UP" ES="-0.3008" NES="0.0000" NP="0.0000" FDR="1.0000" FWER="0.0000" RND_ES="0.4648 0.5135 0.4223 0.4442 0.5459 0.4325 0.5119 0.3824 0.3693 0.4402 0.4748 0.4991 0.4396 0.4191 0.4877 0.4398 0.5017 0.4483 0.4613 0.4045 0.4636 0.4635 0.4507 0.4773 0.5020 0.4256 0.5095 0.4425 0.4409 0.3615 0.4838 0.5112 0.4065 0.4655 0.4327 0.3469 0.4986 0.4262 0.4009 0.4053 0.4787 0.4524 0.4612 0.3520 0.4690 0.4643 0.4199 0.4854 0.5185 0.2934 0.3935 0.4627 0.5485 0.4689 0.3771 0.3724 0.5043 0.4481 0.4188 0.4857 0.5035 0.4886 0.4531 0.4418 0.3860 0.4087 0.3826 0.4261 0.3957 0.4405 0.4350 0.4576 0.4256 0.4358 0.4733 0.4581 0.5085 0.4075 0.4306 0.5177 0.4659 0.4367 0.4692 0.4344 0.4844 0.5035 0.4550 0.4226 0.4554 0.4476 0.4726 0.4226 0.4075 0.4447 0.4527 0.4867 0.3948 0.3969 0.4777 0.4860 0.4174 0.4100 0.4896 0.4125 0.3752 0.5048 0.4827 0.4062 0.3842 0.4380 0.4380 0.4511 0.3795 0.4313 0.4218 0.3955 0.4850 0.4044 0.4643 0.4301 0.5066 0.4227 0.3185 0.4173 0.4420 0.3921 0.4514 0.3749 0.4606 0.3483 0.3710 0.4845 0.4942 0.5610 0.4521 0.5269 0.5047 0.4466 0.4544 0.4517 0.4612 0.3978 0.5176 0.3986 0.5184 0.5229 0.4610 0.4157 0.4993 0.4983 0.4260 0.4047 0.4369 0.4620 0.4277 0.4790 0.4318 0.4957 0.4422 0.4839 0.4454 0.4632 0.4497 0.4795 0.4479 0.4598 0.4902 0.3925 0.5060 0.4623 0.4775 0.4852 0.4368 0.4618 0.4123 0.3564 0.5286 0.4290 0.4927 0.4604 0.4992 0.4116 0.4509 0.5228 0.4674 0.4413 0.4180 0.4571 0.4191 0.4320 0.3751 0.4858 0.4483 0.4312 0.4422 0.4219 0.4119 0.4125 0.4351 0.4318 0.3776 0.5476 0.3439 0.4786 0.4746 0.4723 0.5218 0.4847 0.4377 0.5041 0.4061 0.4600 0.4712 0.4561 0.4052 0.4077 0.4288 0.4752 0.4137 0.4268 0.4721 0.5054 0.4085 0.5018 0.4066 0.4126 0.4324 0.5236 0.3690 0.4666 0.4126 0.4332 0.5090 0.3786 0.5035 0.4560 0.3592 0.4997 0.4614 0.3703 0.4480 0.4367 0.3794 0.4943 0.4620 0.4836 0.3266 0.4667 0.4107 0.4327 0.4798 0.4668 0.4924 0.3680 0.4117 0.4042 0.5600 0.5006 0.4495 0.5068 0.3647 0.4514 0.4550 0.4494 0.4450 0.4542 0.4829 0.4860 0.4384 0.4565 0.4863 0.4335 0.4912 0.4896 0.5223 0.4092 0.3518 0.4547 0.4050 0.4617 0.3765 0.4631 0.4730 0.4924 0.4638 0.4206 0.4326 0.5306 0.4400 0.4170 0.4684 0.3963 0.4660 0.4643 0.5002 0.3828 0.4454 0.4782 0.4388 0.4815 0.5447 0.4554 0.4108 0.4366 0.4203 0.4249 0.3718 0.4938 0.5049 0.4578 0.4268 0.4285 0.4414 0.4205 0.3471 0.3830 0.4416 0.4451 0.4187 0.5183 0.4025 0.4868 0.4049 0.4847 0.4600 0.5263 0.4437 0.4183 0.4207 0.4379 0.4609 0.4521 0.4988 0.4466 0.4420 0.3914 0.4368 0.3833 0.5050 0.4392 0.4397 0.4109 0.3576 0.4473 0.4240 0.4427 0.4711 0.4835 0.4589 0.4638 0.5179 0.4327 0.4334 0.4498 0.4862 0.3942 0.4526 0.4125 0.4217 0.4642 0.4614 0.5016 0.4501 0.4847 0.5109 0.4732 0.4934 0.4671 0.4165 0.4864 0.5108 0.4802 0.4386 0.4942 0.4844 0.4598 0.4821 0.4819 0.3731 0.4814 0.3859 0.4656 0.4218 0.4428 0.4032 0.4455 0.4544 0.4449 0.4555 0.4207 0.3998 0.4798 0.4945 0.3991 0.4430 0.4400 0.4583 0.4028 0.4899 0.4841 0.4624 0.4179 0.4493 0.3572 0.4740 0.4180 0.4361 0.4761 0.3781 0.5105 0.4426 0.3705 0.4353 0.4892 0.3933 0.2733 0.4557 0.4899 0.4516 0.5561 0.5334 0.4302 0.4643 0.5116 0.4679 0.4976 0.4077 0.3915 0.5037 0.4093 0.4107 0.4759 0.3601 0.4612 0.5142 0.4105 0.5111 0.4607 0.4365 0.4743 0.4769 0.4726 0.4054 0.3961 0.4643 0.5193 0.4534 0.4258 0.4305 0.3795 0.5401 0.4594 0.4232 0.4574 0.4933 0.4338 0.5018 0.4214 0.4173 0.4211 0.4884 0.4985 0.3832 0.4020 0.4549 0.4310 0.5105 0.4760 0.4949 0.3976 0.4347 0.3917 0.4530 0.4236 0.4973 0.4284 0.4096 0.3369 0.3731 0.3221 0.4609 0.4815 0.5242 0.3982 0.4464 0.3968 0.4557 0.4380 0.5257 0.4217 0.5028 0.4191 0.4759 0.4132 0.4236 0.4688 0.5211 0.4404 0.4166 0.4630 0.4032 0.4850 0.4124 0.4430 0.4761 0.4624 0.5111 0.4553 0.3934 0.5198 0.5527 0.3881 0.4778 0.4101 0.4840 0.5193 0.4074 0.4130 0.5471 0.4477 0.5314 0.4836 0.4807 0.4716 0.4968 0.4282 0.5145 0.4575 0.4917 0.4915 0.4681 0.4645 0.5099 0.4328 0.4312 0.4304 0.4791 0.5293 0.4043 0.4768 0.4805 0.4338 0.4148 0.4639 0.4717 0.3712 0.4207 0.5275 0.3624 0.5072 0.4878 0.4896 0.5244 0.4591 0.4865 0.4661 0.4708 0.4190 0.3879 0.4490 0.4390 0.4109 0.4487 0.4824 0.4424 0.4119 0.4944 0.4612 0.3649 0.4141 0.3238 0.4156 0.4994 0.4606 0.3795 0.3516 0.4675 0.4781 0.4348 0.5236 0.4166 0.5323 0.4267 0.4583 0.4852 0.4530 0.4086 0.4935 0.4343 0.4112 0.4034 0.4076 0.4671 0.5029 0.4953 0.4082 0.5003 0.4647 0.4499 0.5019 0.3962 0.4174 0.5058 0.4409 0.4538 0.4463 0.4801 0.4566 0.4835 0.4471 0.3857 0.4384 0.4353 0.4784 0.4397 0.4611 0.4381 0.4667 0.4129 0.4140 0.4014 0.4889 0.4091 0.4483 0.4225 0.4603 0.4350 0.3980 0.4970 0.4316 0.4483 0.4349 0.5004 0.4965 0.4556 0.5074 0.4141 0.4055 0.4702 0.4946 0.3462 0.5061 0.4198 0.4771 0.4445 0.4188 0.4398 0.3964 0.4357 0.4837 0.4296 0.4910 0.4957 0.3667 0.4326 0.4504 0.4447 0.5298 0.4767 0.4647 0.4683 0.4533 0.4349 0.4809 0.5113 0.4891 0.4561 0.4357 0.4523 0.4128 0.4408 0.5125 0.4929 0.4172 0.4995 0.4114 0.4710 0.4885 0.4347 0.3495 0.5060 0.4560 0.4468 0.4435 0.5200 0.4622 0.4844 0.4815 0.4815 0.4980 0.4633 0.4280 0.4333 0.4449 0.4927 0.4632 0.5167 0.4738 0.4476 0.4127 0.4346 0.4590 0.4678 0.4447 0.4392 0.4673 0.4488 0.5009 0.4699 0.3781 0.3826 0.4390 0.4185 0.4515 0.3595 0.4392 0.5308 0.5176 0.5015 0.5477 0.4620 0.4205 0.3895 0.4409 0.4580 0.4577 0.4693 0.4589 0.4332 0.4353 0.2968 0.4915 0.4113 0.5029 0.3932 0.4408 0.3642 0.3360 0.4657 0.4898 0.4338 0.4187 0.4386 0.3803 0.3749 0.4186 0.4816 0.4654 0.4542 0.4518 0.4008 0.5188 0.4039 0.4107 0.4863 0.3958 0.4133 0.4327 0.4625 0.4397 0.4116 0.4317 0.4151 0.4633 0.5210 0.4370 0.5013 0.5004 0.3898 0.4039 0.3918 0.5166 0.4755 0.3545 0.5048 0.5181 0.4366 0.4828 0.4221 0.5047 0.4562 0.4836 0.4550 0.4251 0.4752 0.4606 0.4347 0.4666 0.4722 0.4051 0.3959 0.4592 0.4654 0.4778 0.4563 0.4420 0.4712 0.4341 0.3928 0.4992 0.4024 0.4821 0.4377 0.3979 0.4253 0.4597 0.4243 0.4622 0.4878 0.4014 0.3675 0.4838 0.5117 0.4481 0.4338 0.5366 0.4568 0.4771 0.4817 0.4697 0.5084 0.4156 0.4421 0.5009 0.5003 0.5168 0.3953 0.4106 0.4192 0.4849 0.4817 0.4030 0.4764 0.4147 0.4917 0.4442 0.4014 0.3903 0.4514 0.4842 0.4249 0.4255 0.4618 0.3171 0.4662 0.5049 0.4225 0.4726 0.3808 0.4982 0.4293 0.3624 0.3469 0.4625 0.4641 0.4269 0.4626 0.3844 0.4865 0.4448 0.3906 0.5062 0.4952 0.4129 0.4921 0.4378 0.4289 0.4730 0.5820 0.4427 0.4982 0.4570 0.4344 0.4387 0.4507 0.3495 0.4582 0.4895 0.3655 0.4303 0.4119 0.4259 0.4612 0.4052 0.4048 0.3635 0.4226 0.4731 0.4954 0.4448 0.4849 0.3860 0.3926 0.4004 0.5262 0.4563 0.3222 0.4471 0.5030 0.4511 0.5386 0.4534 0.4985 0.4920 0.3828 0.4785 0.4174 0.4978 0.3078 0.4646 0.4145 0.4999 0.4012 0.4578 0.4469 0.4167 0.4456 0.4990 0.4756 0.3953 0.4899 0.3891 0.4122 0.4583 0.3905 0.4942 0.4316 0.4351 0.5271 0.3878 0.4012 0.4678 0.4160 0.3797 0.4681 0.4613 0.4176 0.4286 0.4719 0.4909 0.4701 0.3988 0.4591 0.4793 0.4288 0.5182 0.4232 0.4628 0.4502 0.4300 0.4635 0.4614 0.5422 0.4999 0.3915 0.4567 0.4445 0.5052 0.4677 0.4162 0.4403 0.4770 0.5207 0.3914 0.4948 0.3931 0.4488 0.4647 0.3878 0.4755 0.3978 0.4976 0.4473 0.4238 0.4030 0.4124 0.5416 0.4697 0.4245 0.5312 0.4987 0.5015 0.4593 0.5360 0.4050 0.4638 0.4431 0.4586 0.4287 0.3947 0.3758 0.5031 0.4227 0.4138 0.3900 0.4596 0.4629 0.4332 0.5101 0.4485" HIT_INDICES="175 374 448 481 758 795 1026 1175 1261 1337 1604 1663 2064 2193 2217 2260 2390 2432 2548 2711 2806 2914 2977 3106 3322 3447 3456 3497 3646 3660 3735 3855 3894 4129 4323 4378 4514 4732 4775 5256 5337 5377 5476 5494 5521 5561 5762 5825 5827 5833 5882 6026 6053 6479 6503 6712 6885 6893 6951 6984 7068 7101 7172 7187 7209 7218 7321 7430 7437 7471 7600 7740 7904 7944 7947 8217 8778 8905 8927 9116 9206 9319 9490 9506 9605 9624 9740 9827 9967 10008 10103 10199 10205 10210 10220 10225 10436 10456 10464 10631 10706 10761 10781 10985 10992 11020 11065 11163 11178 11235 11339 11394 11553 11615 11616 11623 11654 11704 11741 11773 11803 11820 11901 11993 12038 12172 12262 12293 12332 12353 12362 12388 12419 12479 12610 12698 12714 12720 12749 12914 12937 12944 13046 13143 13158 13175 13217 13266 13335 13361 13558 13695 13710 13781 13997 14083 14180 14404 14423 14459 14500 14543 14596 14742 14759 14772 14787 14866 14884 14903 14906 14927 14979 14990 15068 15081 15090 15123 15174 15186 15273 15353 15390 15397 15410 15443 15477 15501 15522 15605 15674 15675 15733 15737 15739" ES_PROFILE="0.0237 0.0385 0.0598 0.0829 0.0867 0.1055 0.1096 0.1178 0.1297 0.1417 0.1397 0.1509 0.1379 0.1420 0.1527 0.1620 0.1652 0.1739 0.1774 0.1772 0.1812 0.1839 0.1894 0.1901 0.1847 0.1847 0.1922 0.1974 0.1952 0.2017 0.2041 0.2034 0.2077 0.1987 0.1920 0.1941 0.1907 0.1815 0.1835 0.1562 0.1544 0.1553 0.1521 0.1541 0.1555 0.1560 0.1457 0.1442 0.1465 0.1487 0.1480 0.1410 0.1415 0.1154 0.1151 0.1027 0.0923 0.0925 0.0894 0.0879 0.0830 0.0813 0.0771 0.0764 0.0754 0.0751 0.0687 0.0619 0.0616 0.0597 0.0514 0.0425 0.0320 0.0295 0.0294 0.0121 -0.0239 -0.0320 -0.0334 -0.0455 -0.0512 -0.0584 -0.0693 -0.0703 -0.0766 -0.0777 -0.0851 -0.0906 -0.0996 -0.1022 -0.1082 -0.1142 -0.1144 -0.1145 -0.1149 -0.1150 -0.1284 -0.1295 -0.1298 -0.1403 -0.1450 -0.1483 -0.1494 -0.1622 -0.1623 -0.1638 -0.1663 -0.1723 -0.1729 -0.1761 -0.1823 -0.1854 -0.1950 -0.1984 -0.1978 -0.1977 -0.1991 -0.2015 -0.2032 -0.2045 -0.2057 -0.2060 -0.2104 -0.2154 -0.2173 -0.2248 -0.2294 -0.2302 -0.2315 -0.2315 -0.2308 -0.2312 -0.2319 -0.2344 -0.2412 -0.2453 -0.2447 -0.2434 -0.2436 -0.2522 -0.2517 -0.2502 -0.2547 -0.2587 -0.2574 -0.2563 -0.2566 -0.2574 -0.2593 -0.2585 -0.2683 -0.2739 -0.2717 -0.2730 -0.2830 -0.2845 -0.2865 -0.2960 -0.2921 -0.2894 -0.2868 -0.2842 -0.2820 -0.2854 -0.2803 -0.2750 -0.2698 -0.2683 -0.2629 -0.2575 -0.2510 -0.2455 -0.2419 -0.2355 -0.2330 -0.2262 -0.2191 -0.2133 -0.2084 -0.2009 -0.1975 -0.1929 -0.1852 -0.1755 -0.1660 -0.1573 -0.1482 -0.1381 -0.1275 -0.1188 -0.1056 -0.0880 -0.0638 -0.0338 0.0006" RANK_AT_ES="14403.0000" RANK_SCORE_AT_ES="-3.6000"/>
  <DTG RANKED_LIST="CT26_gene_expression.rnk" TEMPLATE="na_as_pre_ranked" GENESET="gene_sets.gmt#MCBRYAN_PUBERTAL_BREAST_3_4WK_UP" ES="-0.3688" NES="0.0000" NP="0.0000" FDR="1.0000" FWER="0.0000" RND_ES="0.3589 0.4887 0.4138 0.4664 0.4457 0.3478 0.4696 0.4438 0.4536 0.4380 0.4041 0.4479 0.4970 0.4167 0.4912 0.4721 0.4956 0.4295 0.3900 0.4582 0.5171 0.4245 0.3706 0.4184 0.4871 0.3573 0.4054 0.4622 0.3505 0.4416 0.4883 0.3644 0.4384 0.4490 0.4445 0.4815 0.4461 0.5063 0.5070 0.4442 0.4422 0.5466 0.4624 0.4874 0.5142 0.5519 0.4634 0.3830 0.4752 0.4426 0.4209 0.3693 0.4567 0.5143 0.4553 0.4393 0.4812 0.4991 0.4585 0.4869 0.4362 0.4442 0.4337 0.5270 0.4907 0.4330 0.5188 0.4554 0.4770 0.3864 0.4918 0.4723 0.4299 0.5392 0.3918 0.4791 0.4214 0.3614 0.4766 0.4923 0.3902 0.4464 0.4376 0.3730 0.5011 0.4409 0.4435 0.4576 0.4462 0.4705 0.4627 0.3914 0.4385 0.4698 0.4673 0.3186 0.4338 0.4585 0.4449 0.4459 0.4399 0.4632 0.4438 0.4746 0.4150 0.4381 0.4857 0.4801 0.4104 0.4346 0.3809 0.4758 0.3941 0.4859 0.4313 0.4086 0.4687 0.4461 0.4914 0.4098 0.5335 0.5258 0.4312 0.4480 0.4094 0.3718 0.4184 0.4685 0.4172 0.4303 0.5042 0.4395 0.5470 0.5328 0.5010 0.4857 0.3641 0.4921 0.5131 0.4793 0.5047 0.4518 0.4851 0.4319 0.4399 0.3507 0.4504 0.3793 0.4344 0.4364 0.4091 0.4559 0.4726 0.4837 0.3913 0.3546 0.5064 0.4513 0.4666 0.3803 0.3497 0.5006 0.4986 0.5560 0.4851 0.5299 0.4541 0.5404 0.4246 0.4839 0.4508 0.5062 0.4875 0.4506 0.4252 0.5053 0.4992 0.4944 0.4268 0.4831 0.4496 0.4425 0.4353 0.4647 0.4708 0.5163 0.4519 0.4133 0.4277 0.4971 0.3535 0.5315 0.4289 0.4433 0.3462 0.4867 0.4723 0.4490 0.4784 0.3953 0.3522 0.3579 0.4010 0.4201 0.5101 0.4106 0.4365 0.3990 0.4854 0.4735 0.4524 0.4991 0.4606 0.4110 0.4305 0.4186 0.4476 0.4844 0.4677 0.4098 0.4734 0.4863 0.4463 0.4617 0.4516 0.4672 0.4527 0.5088 0.4938 0.4341 0.4613 0.4715 0.4500 0.4667 0.3755 0.4820 0.4441 0.4327 0.4151 0.4863 0.4684 0.4649 0.5165 0.3492 0.5013 0.4809 0.4945 0.3754 0.4126 0.3034 0.4642 0.4458 0.4934 0.4212 0.3913 0.5091 0.4689 0.4195 0.4297 0.4282 0.5037 0.4534 0.4143 0.3687 0.4921 0.4217 0.4413 0.5134 0.4349 0.3908 0.5100 0.3980 0.4329 0.4082 0.4371 0.4057 0.4507 0.4353 0.3639 0.4352 0.4624 0.4234 0.4070 0.4372 0.4361 0.4179 0.4300 0.4518 0.3852 0.4208 0.4095 0.4699 0.4101 0.4619 0.3974 0.4461 0.4919 0.4390 0.4515 0.4619 0.4762 0.5292 0.4858 0.4267 0.4476 0.5139 0.5033 0.4673 0.4558 0.5335 0.4046 0.4533 0.4164 0.4025 0.4014 0.4382 0.3447 0.4853 0.4103 0.4246 0.4714 0.4693 0.4873 0.4308 0.4318 0.3655 0.5108 0.4991 0.4909 0.4236 0.5264 0.5027 0.4454 0.4594 0.3715 0.4539 0.4182 0.3843 0.4417 0.4839 0.4823 0.4136 0.3956 0.5287 0.4285 0.4488 0.4887 0.5088 0.4528 0.3839 0.4752 0.4669 0.4090 0.4396 0.4776 0.4239 0.4316 0.4716 0.3872 0.4232 0.4666 0.4269 0.4238 0.4601 0.4068 0.4828 0.4927 0.3848 0.4129 0.5012 0.4867 0.5070 0.3533 0.4595 0.4437 0.4264 0.4404 0.4126 0.4718 0.4614 0.4508 0.3634 0.4496 0.5130 0.4687 0.4052 0.4109 0.5444 0.4703 0.4196 0.4202 0.4285 0.4229 0.4316 0.4488 0.4543 0.4779 0.4393 0.4533 0.3692 0.4771 0.4892 0.4697 0.5023 0.4859 0.5114 0.4927 0.5017 0.4025 0.4507 0.4306 0.4137 0.4691 0.4287 0.4506 0.5007 0.4841 0.4012 0.4776 0.4468 0.5161 0.4170 0.4522 0.5122 0.4963 0.4561 0.5149 0.4387 0.3977 0.4705 0.4635 0.4263 0.4126 0.4683 0.5200 0.4514 0.4501 0.4792 0.4704 0.4091 0.4215 0.4691 0.4996 0.3397 0.5122 0.3482 0.4405 0.4988 0.3843 0.4530 0.4499 0.4162 0.4591 0.4356 0.4845 0.4449 0.5234 0.4050 0.4140 0.5349 0.5067 0.4477 0.4500 0.5075 0.4187 0.4550 0.3812 0.5003 0.4296 0.4707 0.3456 0.4283 0.4136 0.5235 0.4331 0.4756 0.4870 0.4603 0.3999 0.4140 0.4026 0.3828 0.4209 0.4812 0.4930 0.4438 0.4455 0.4425 0.3839 0.5271 0.4658 0.4497 0.4601 0.4482 0.5277 0.5211 0.4202 0.4159 0.3885 0.4377 0.4543 0.5355 0.4457 0.4362 0.4326 0.4756 0.4670 0.5039 0.4615 0.4480 0.5063 0.4122 0.5061 0.4253 0.4835 0.4642 0.4912 0.5089 0.4565 0.4600 0.3531 0.3842 0.4892 0.4706 0.4847 0.4510 0.4643 0.4477 0.4307 0.4728 0.4459 0.4438 0.4193 0.4747 0.4660 0.4516 0.4115 0.5005 0.4432 0.4347 0.3725 0.3828 0.3968 0.4676 0.4320 0.4856 0.5247 0.3846 0.4416 0.4095 0.4285 0.4156 0.4072 0.3672 0.4594 0.3855 0.4345 0.4840 0.4113 0.4995 0.4329 0.4544 0.4871 0.3896 0.4158 0.4806 0.4393 0.5002 0.3983 0.4811 0.4495 0.3648 0.4882 0.4608 0.4817 0.3933 0.4376 0.4559 0.4860 0.4804 0.4497 0.3092 0.4114 0.4805 0.4736 0.4116 0.4778 0.4070 0.5158 0.3289 0.4730 0.3854 0.4473 0.4619 0.4852 0.3862 0.4074 0.4564 0.4493 0.4682 0.4346 0.4501 0.4921 0.5476 0.3668 0.4199 0.5120 0.4846 0.5080 0.4602 0.4188 0.4373 0.4494 0.3700 0.4105 0.4527 0.4073 0.4611 0.4492 0.4828 0.3955 0.4894 0.4046 0.3414 0.5022 0.4682 0.4540 0.4794 0.4229 0.4924 0.4677 0.4769 0.4057 0.5452 0.4661 0.4118 0.4590 0.4860 0.4777 0.4449 0.4732 0.4656 0.4840 0.4655 0.4793 0.3184 0.4432 0.4125 0.4505 0.4394 0.4198 0.4743 0.4461 0.5033 0.4448 0.4129 0.5457 0.4111 0.5025 0.5192 0.4906 0.4342 0.3776 0.4240 0.3788 0.3677 0.4505 0.3898 0.4616 0.4151 0.4867 0.4932 0.4852 0.4342 0.4725 0.4728 0.4771 0.4527 0.4986 0.5120 0.3831 0.4963 0.4473 0.4724 0.4319 0.3479 0.3671 0.3550 0.4019 0.4475 0.4593 0.4084 0.5015 0.4000 0.5172 0.3985 0.4902 0.4181 0.4630 0.4646 0.4709 0.4269 0.4172 0.4851 0.4956 0.4776 0.4809 0.4721 0.3908 0.4092 0.4715 0.5320 0.4564 0.4129 0.4477 0.3766 0.4590 0.5025 0.3943 0.3582 0.4776 0.4658 0.4283 0.3688 0.4040 0.4411 0.5195 0.4556 0.4376 0.4335 0.3965 0.4361 0.4300 0.4971 0.4851 0.4292 0.4542 0.4788 0.4587 0.5206 0.4443 0.4972 0.4500 0.4590 0.4295 0.4741 0.3883 0.5206 0.4831 0.4318 0.4297 0.5311 0.4234 0.5031 0.4939 0.4719 0.4502 0.4615 0.4240 0.4553 0.4918 0.4303 0.4480 0.4581 0.3803 0.3972 0.3684 0.4582 0.4699 0.4140 0.4332 0.3679 0.4860 0.3897 0.4226 0.4371 0.5153 0.4440 0.4756 0.3689 0.5587 0.5218 0.4057 0.4919 0.4467 0.4434 0.4080 0.4273 0.4806 0.3615 0.4415 0.3511 0.4169 0.5036 0.4387 0.5082 0.4607 0.4535 0.4126 0.3869 0.4244 0.4549 0.4417 0.4719 0.4621 0.4266 0.4336 0.4295 0.4427 0.4572 0.5108 0.4763 0.4681 0.4738 0.4841 0.4521 0.5198 0.5373 0.4261 0.5459 0.5142 0.4873 0.4965 0.3688 0.4519 0.4572 0.4385 0.4497 0.4683 0.4601 0.4481 0.4646 0.5225 0.3930 0.4186 0.4427 0.4181 0.3728 0.4750 0.5208 0.4133 0.4052 0.3800 0.4503 0.4517 0.4253 0.4999 0.4885 0.5035 0.3836 0.3814 0.4951 0.4848 0.4364 0.4277 0.4612 0.4638 0.4961 0.4251 0.4765 0.5134 0.3725 0.4483 0.3967 0.4784 0.4710 0.3547 0.4767 0.4352 0.2690 0.4721 0.4206 0.4310 0.5038 0.3951 0.4118 0.4395 0.5434 0.4909 0.4350 0.4482 0.4743 0.4627 0.4748 0.4520 0.5185 0.4496 0.4390 0.3908 0.4509 0.4500 0.4021 0.4178 0.5223 0.4442 0.4671 0.4929 0.4791 0.4753 0.4159 0.4556 0.4056 0.4240 0.4748 0.3859 0.4446 0.4905 0.4009 0.4626 0.4910 0.4084 0.3843 0.5296 0.4791 0.4583 0.4601 0.3915 0.4618 0.4368 0.4160 0.3264 0.4577 0.4382 0.4457 0.4314 0.3325 0.4152 0.3577 0.3679 0.4347 0.4447 0.4135 0.4267 0.4673 0.4432 0.5146 0.4379 0.4620 0.4571 0.4839 0.4962 0.4668 0.4059 0.5083 0.4913 0.4210 0.3436 0.4780 0.4864 0.4709 0.4854 0.4043 0.4439 0.4882 0.4754 0.4987 0.3927 0.4527 0.4170 0.4498 0.4245 0.4903 0.4850 0.4126 0.4072 0.4106 0.4573 0.4562 0.4104 0.4856 0.4004 0.5301 0.5231 0.5096 0.4541 0.4805 0.3661 0.4499 0.4247 0.4781 0.4092 0.5272 0.5430 0.3889 0.3600 0.4884 0.4001 0.4399 0.4810 0.3991 0.4389 0.4103 0.5323 0.3672 0.4054 0.4385 0.4674 0.3622 0.4254 0.4935" HIT_INDICES="14 33 46 309 412 526 670 734 785 933 1134 1304 1330 1351 1367 1408 1501 1696 1722 1805 2001 2187 2577 2582 2634 2670 2792 2839 2975 3130 3209 3303 3306 3349 3725 3771 3891 4077 4223 4824 4862 4902 4935 4965 5141 5475 5485 5602 5608 5856 5883 5888 5917 6125 6279 6350 6394 6442 6461 6587 6804 6885 6951 7009 7050 7134 7172 7406 7584 7984 8470 8896 9304 9343 9563 9571 9619 9647 9668 9719 9909 9924 10102 10218 10220 10453 10486 10530 10535 10544 10568 10708 11091 11390 11466 11542 11559 11649 11667 11753 11774 11936 12030 12114 12208 12320 12385 12851 12917 12975 13065 13093 13135 13140 13370 13382 13424 13529 13568 13628 13656 13660 13780 13927 13995 14087 14102 14110 14143 14162 14328 14361 14384 14454 14468 14564 14583 14627 14707 14724 14741 14749 14800 14819 14825 14904 14932 14934 14956 14969 14970 14978 14981 14997 15007 15035 15080 15088 15103 15108 15126 15130 15151 15218 15225 15266 15296 15311 15321 15328 15342 15355 15385 15422 15438 15467 15472 15474 15477 15505 15529 15542 15580 15627 15630 15648 15678 15702 15718 15723 15728 15736 15738 15742" ES_PROFILE="0.0433 0.0772 0.1093 0.1121 0.1235 0.1328 0.1389 0.1495 0.1606 0.1646 0.1639 0.1646 0.1743 0.1842 0.1944 0.2027 0.2074 0.2048 0.2129 0.2172 0.2134 0.2098 0.1921 0.1991 0.2030 0.2077 0.2067 0.2104 0.2081 0.2042 0.2051 0.2047 0.2103 0.2131 0.1939 0.1957 0.1926 0.1850 0.1797 0.1441 0.1448 0.1452 0.1461 0.1470 0.1383 0.1190 0.1205 0.1151 0.1167 0.1024 0.1024 0.1038 0.1035 0.0916 0.0830 0.0795 0.0777 0.0756 0.0753 0.0680 0.0547 0.0500 0.0462 0.0429 0.0407 0.0356 0.0334 0.0186 0.0072 -0.0185 -0.0497 -0.0770 -0.1031 -0.1056 -0.1197 -0.1201 -0.1231 -0.1249 -0.1262 -0.1294 -0.1415 -0.1424 -0.1538 -0.1611 -0.1611 -0.1759 -0.1779 -0.1805 -0.1807 -0.1811 -0.1825 -0.1914 -0.2157 -0.2346 -0.2391 -0.2435 -0.2442 -0.2495 -0.2502 -0.2552 -0.2560 -0.2658 -0.2712 -0.2759 -0.2811 -0.2874 -0.2907 -0.3194 -0.3223 -0.3247 -0.3291 -0.3293 -0.3305 -0.3293 -0.3423 -0.3413 -0.3422 -0.3469 -0.3475 -0.3493 -0.3490 -0.3472 -0.3526 -0.3596 -0.3613 -0.3645 -0.3628 -0.3605 -0.3598 -0.3582 -0.3657 -0.3646 -0.3628 -0.3639 -0.3612 -0.3637 -0.3612 -0.3602 -0.3614 -0.3584 -0.3554 -0.3518 -0.3508 -0.3477 -0.3438 -0.3443 -0.3415 -0.3370 -0.3337 -0.3298 -0.3252 -0.3210 -0.3163 -0.3126 -0.3084 -0.3053 -0.3030 -0.2984 -0.2941 -0.2891 -0.2849 -0.2797 -0.2756 -0.2741 -0.2688 -0.2654 -0.2612 -0.2559 -0.2501 -0.2442 -0.2387 -0.2330 -0.2281 -0.2234 -0.2171 -0.2115 -0.2042 -0.1967 -0.1893 -0.1832 -0.1764 -0.1688 -0.1623 -0.1551 -0.1449 -0.1352 -0.1252 -0.1126 -0.0981 -0.0824 -0.0655 -0.0459 -0.0232 0.0004" RANK_AT_ES="14327.0000" RANK_SCORE_AT_ES="-3.4000"/>
  <DTG RANKED_LIST="CT26_gene_expression.rnk" TEMPLATE="na_as_pre_ranked" GENESET="gene_sets.gmt#MCBRYAN_PUBERTAL_BREAST_4_5WK_UP" ES="-0.3486" NES="0.0000" NP="0.0000" FDR="1.0000" FWER="0.0000" RND_ES="0.5279 0.4532 0.4381 0.4272 0.4557 0.4431 0.5245 0.4222 0.4151 0.4565 0.3717 0.4049 0.4160 0.4571 0.4253 0.4218 0.4864 0.4591 0.4279 0.4122 0.4683 0.4953 0.4332 0.4272 0.4218 0.4159 0.4849 0.5314 0.4513 0.4269 0.4492 0.4589 0.4546 0.4405 0.4825 0.4022 0.4220 0.4926 0.4913 0.3895 0.4440 0.3753 0.4148 0.3432 0.4368 0.4693 0.4609 0.4718 0.3858 0.4109 0.4118 0.4353 0.4492 0.4375 0.4114 0.3347 0.4631 0.4999 0.3634 0.4024 0.4577 0.4617 0.4986 0.3921 0.4774 0.4377 0.4011 0.4730 0.4573 0.4366 0.4538 0.4338 0.4179 0.4733 0.4291 0.4719 0.4506 0.4630 0.4276 0.5044 0.3753 0.4943 0.4778 0.4175 0.4511 0.4509 0.4466 0.4815 0.4577 0.4601 0.4562 0.4747 0.4926 0.3812 0.4033 0.4607 0.5212 0.4452 0.4559 0.4955 0.4750 0.5086 0.4921 0.4842 0.3985 0.4223 0.4582 0.4172 0.4405 0.4662 0.4834 0.4691 0.4580 0.5366 0.3842 0.3764 0.3824 0.3922 0.4572 0.4230 0.4269 0.4304 0.4576 0.4540 0.4517 0.5205 0.4738 0.4153 0.3412 0.4215 0.3815 0.5069 0.4438 0.4047 0.3783 0.3971 0.4415 0.5047 0.4130 0.4543 0.4689 0.4491 0.4710 0.4518 0.4604 0.3898 0.4488 0.4690 0.4816 0.4676 0.4929 0.4003 0.4519 0.3405 0.4516 0.4664 0.4056 0.4576 0.3856 0.3634 0.4611 0.4855 0.3933 0.4806 0.4865 0.3496 0.4137 0.4334 0.4879 0.4372 0.4626 0.4975 0.4163 0.4331 0.4845 0.4128 0.5187 0.4782 0.4799 0.4586 0.5119 0.4860 0.4781 0.4297 0.4595 0.4689 0.4119 0.4066 0.4054 0.3726 0.4002 0.4957 0.4354 0.4499 0.5269 0.4824 0.4541 0.5199 0.4918 0.4067 0.4566 0.4370 0.4307 0.4793 0.4653 0.4881 0.4245 0.4210 0.4436 0.4520 0.4783 0.4244 0.4323 0.4717 0.4863 0.3941 0.4921 0.4733 0.4930 0.4439 0.4282 0.4435 0.4109 0.3789 0.4965 0.4751 0.4678 0.5405 0.4579 0.4317 0.4508 0.4583 0.4873 0.4138 0.4400 0.4856 0.4278 0.4629 0.3291 0.4589 0.4171 0.4420 0.5144 0.4390 0.4738 0.5129 0.5299 0.5194 0.5458 0.5450 0.5172 0.4184 0.4134 0.4655 0.4426 0.4434 0.4053 0.4420 0.4742 0.4855 0.4206 0.4755 0.4207 0.4184 0.4745 0.4109 0.4484 0.4262 0.4224 0.4582 0.4467 0.4720 0.4390 0.4293 0.3800 0.4214 0.4842 0.4005 0.4428 0.4266 0.4716 0.4333 0.4511 0.3826 0.5212 0.3476 0.4692 0.3613 0.4232 0.4378 0.4734 0.4559 0.3621 0.3764 0.4374 0.4255 0.4943 0.4252 0.4229 0.4308 0.4709 0.4930 0.4087 0.4412 0.4440 0.3920 0.4174 0.3543 0.4517 0.4916 0.3723 0.4650 0.3784 0.4599 0.4746 0.4600 0.4947 0.4158 0.3640 0.4528 0.4892 0.4072 0.4810 0.4347 0.4876 0.4863 0.4542 0.4124 0.4428 0.4260 0.5055 0.4355 0.4357 0.5204 0.4534 0.4320 0.3920 0.4390 0.4398 0.4412 0.4803 0.3882 0.3824 0.4521 0.5257 0.4330 0.5190 0.4350 0.4803 0.4637 0.4899 0.3679 0.4462 0.4441 0.4069 0.3926 0.4590 0.4591 0.5013 0.3712 0.4463 0.4494 0.3880 0.5103 0.4049 0.3568 0.4238 0.4903 0.4387 0.4769 0.4323 0.4987 0.5250 0.4689 0.4093 0.4613 0.4071 0.4870 0.4396 0.3958 0.3983 0.4796 0.4408 0.4211 0.5332 0.4260 0.3986 0.4490 0.4618 0.4949 0.4466 0.4088 0.4815 0.4569 0.4818 0.3519 0.4324 0.4080 0.4399 0.4335 0.4509 0.4051 0.4606 0.4157 0.4784 0.4804 0.4099 0.4988 0.4921 0.4704 0.4319 0.3925 0.4293 0.4542 0.5028 0.4629 0.4401 0.4284 0.3634 0.4287 0.4337 0.4388 0.3603 0.5008 0.4062 0.4961 0.4348 0.4683 0.5016 0.4418 0.4721 0.4560 0.4662 0.4477 0.4790 0.4085 0.3791 0.3525 0.4307 0.5566 0.4207 0.4676 0.4152 0.4291 0.4356 0.4746 0.4036 0.4178 0.4023 0.4713 0.4852 0.4943 0.4861 0.4720 0.4678 0.5049 0.4441 0.4141 0.4930 0.4090 0.4552 0.4480 0.4744 0.4298 0.4730 0.4462 0.4345 0.4390 0.3798 0.4349 0.5063 0.4745 0.4507 0.4723 0.5006 0.4005 0.4619 0.4348 0.4260 0.4633 0.4369 0.4654 0.4625 0.4176 0.4366 0.4159 0.4860 0.4577 0.4228 0.4759 0.4286 0.4202 0.4338 0.4335 0.5187 0.4855 0.4638 0.4273 0.5022 0.4001 0.3849 0.4301 0.4702 0.4932 0.4721 0.4957 0.4354 0.4972 0.4784 0.4651 0.4413 0.4017 0.4047 0.5031 0.5012 0.4497 0.4456 0.4456 0.5010 0.3402 0.4446 0.4246 0.4698 0.4503 0.4459 0.3556 0.4386 0.4569 0.4615 0.4620 0.3677 0.4072 0.4497 0.4887 0.3245 0.4618 0.4236 0.5217 0.4837 0.4575 0.4064 0.3153 0.4496 0.5168 0.4047 0.4344 0.4773 0.4196 0.4751 0.4641 0.3946 0.4903 0.4430 0.3618 0.4645 0.4711 0.5072 0.4131 0.4418 0.4629 0.4148 0.4964 0.4750 0.4390 0.3996 0.4238 0.4644 0.5093 0.4238 0.4659 0.4180 0.3915 0.5042 0.4287 0.4657 0.4501 0.4760 0.5031 0.4430 0.4260 0.4733 0.5197 0.4293 0.4237 0.4565 0.4241 0.4079 0.4578 0.4604 0.5088 0.4228 0.4484 0.4358 0.4647 0.3827 0.3877 0.4454 0.4610 0.4068 0.3960 0.3720 0.5230 0.5064 0.4919 0.4592 0.4444 0.4531 0.5447 0.3660 0.4152 0.4605 0.5422 0.4294 0.4116 0.5097 0.4853 0.4655 0.4043 0.4648 0.3746 0.4770 0.4408 0.4806 0.4740 0.4834 0.5154 0.4452 0.3706 0.4238 0.4707 0.4324 0.4465 0.4528 0.4466 0.4204 0.4952 0.4261 0.4737 0.4401 0.4360 0.5851 0.4595 0.4800 0.3851 0.3979 0.4691 0.3984 0.4432 0.3848 0.3826 0.4190 0.4258 0.4863 0.4479 0.4959 0.4978 0.4567 0.4652 0.4399 0.4270 0.4509 0.5051 0.4854 0.4771 0.4773 0.4047 0.4485 0.4418 0.4057 0.4585 0.4385 0.4619 0.5416 0.4564 0.4952 0.4268 0.4419 0.4463 0.4341 0.4196 0.4526 0.4237 0.3570 0.5202 0.5039 0.4537 0.3903 0.4578 0.4857 0.4179 0.5011 0.4156 0.4330 0.4448 0.4468 0.4006 0.4495 0.4061 0.4432 0.4389 0.4751 0.4360 0.5061 0.4528 0.3912 0.4668 0.4378 0.5071 0.4988 0.4160 0.4693 0.5057 0.3813 0.4263 0.4317 0.4477 0.3880 0.4367 0.5063 0.4982 0.3845 0.4480 0.4104 0.4762 0.4075 0.4076 0.4485 0.4463 0.4383 0.3839 0.4441 0.4255 0.3466 0.4521 0.5162 0.4770 0.4692 0.4300 0.4774 0.4414 0.4633 0.4560 0.4776 0.5171 0.4419 0.3750 0.4794 0.3581 0.4558 0.4908 0.4869 0.4970 0.4175 0.4159 0.4168 0.4438 0.4554 0.4580 0.4877 0.3810 0.4861 0.4812 0.3885 0.3965 0.4660 0.4633 0.4626 0.4217 0.3989 0.5032 0.4683 0.4590 0.4481 0.3858 0.4651 0.4570 0.4598 0.4072 0.4617 0.4680 0.4611 0.4249 0.3747 0.5039 0.4313 0.4573 0.4687 0.4601 0.4124 0.4534 0.4590 0.4559 0.4192 0.4327 0.4913 0.5387 0.4305 0.3746 0.4720 0.5202 0.4441 0.3857 0.4321 0.4318 0.4121 0.4586 0.5009 0.4646 0.4890 0.4910 0.4439 0.4416 0.4963 0.4414 0.4595 0.4633 0.4768 0.4545 0.4718 0.5197 0.4844 0.5320 0.4420 0.3997 0.4878 0.4458 0.4315 0.4766 0.4935 0.4213 0.4089 0.4767 0.5353 0.4687 0.4706 0.4830 0.4292 0.4203 0.4374 0.5095 0.4602 0.4445 0.4567 0.5073 0.4631 0.4618 0.4340 0.4011 0.4228 0.3672 0.4265 0.4844 0.4636 0.5221 0.4694 0.4749 0.4788 0.4810 0.4890 0.4087 0.3365 0.4931 0.3671 0.4671 0.4554 0.4536 0.4533 0.5620 0.5120 0.4630 0.4416 0.5289 0.4307 0.5204 0.4127 0.4365 0.4634 0.4457 0.3681 0.3870 0.4735 0.3672 0.3850 0.5028 0.4184 0.4761 0.4906 0.4002 0.3972 0.4654 0.4768 0.5090 0.4494 0.4851 0.4319 0.3430 0.4850 0.4691 0.4286 0.4140 0.4827 0.4319 0.4442 0.4920 0.3565 0.4571 0.5128 0.4938 0.3898 0.4625 0.4816 0.3534 0.5453 0.4521 0.4154 0.4732 0.4205 0.4235 0.4877 0.4612 0.4389 0.4491 0.4230 0.4476 0.4392 0.4887 0.4193 0.3805 0.4869 0.4692 0.4078 0.4907 0.4649 0.5051 0.5032 0.4066 0.4352 0.5036 0.4770 0.4445 0.4600 0.4600 0.3670 0.4571 0.4016 0.4128 0.3744 0.4995 0.4807 0.4575 0.4033 0.4217 0.4481 0.4483 0.4036 0.5298 0.4479 0.4775 0.4581 0.4823 0.5062 0.4992 0.4623 0.5092 0.4558 0.4688 0.4718 0.4836 0.5074 0.4059 0.4725 0.3575 0.4419 0.5058 0.4968 0.4871 0.4862 0.4118 0.4179 0.4371 0.3145 0.4301 0.4542 0.4972 0.4721 0.3952 0.4633 0.4195 0.3697 0.4002 0.4241 0.4924 0.3948 0.4979 0.4192 0.3861 0.5170 0.3581 0.4911 0.4570" HIT_INDICES="0 14 15 33 57 62 113 134 412 430 461 526 594 626 826 845 933 984 1006 1052 1153 1444 1523 1696 1725 1751 1781 1921 2001 2042 2097 2407 2440 2577 2606 2625 2631 2746 2796 2839 2898 2975 2977 3076 3491 3605 3680 3922 4046 4086 4142 4160 4223 4226 4365 4515 4728 4902 4965 5485 5524 5552 5756 6025 6279 6311 6350 6394 6481 6508 6885 6917 6939 6951 7013 7068 7125 7230 7584 7984 8171 8186 8470 8822 8896 9304 9343 9571 9619 9647 9719 9795 9909 9924 9940 9962 9963 10102 10262 10318 10340 10453 10467 10535 10568 10726 10745 10947 11109 11145 11154 11324 11334 11390 11465 11504 11559 11570 11622 11667 11696 11710 11726 11774 11870 11901 11924 12030 12172 12177 12320 12330 12373 12421 12448 12539 12564 12683 12715 12720 12722 12796 12836 12869 13065 13093 13160 13310 13331 13373 13439 13529 13559 13623 13647 13672 13754 13828 13861 13931 13980 13995 14075 14087 14143 14174 14251 14361 14365 14404 14452 14454 14456 14468 14474 14499 14564 14573 14574 14583 14599 14611 14627 14665 14687 14690 14707 14767 14778 14800 14870 14904 14932 14938 14997 15062 15080 15126 15130 15131 15136 15159 15160 15220 15277 15279 15284 15293 15311 15314 15328 15385 15419 15422 15424 15447 15450 15467 15474 15477 15482 15505 15542 15556 15568 15580 15618 15627 15630 15640 15644 15673 15678 15680 15700 15702 15718 15723 15728 15733 15737 15738 15742 15744 15747 15748" ES_PROFILE="0.0577 0.0862 0.1140 0.1363 0.1557 0.1759 0.1904 0.2059 0.2000 0.2106 0.2202 0.2271 0.2333 0.2417 0.2382 0.2464 0.2497 0.2551 0.2624 0.2679 0.2695 0.2580 0.2599 0.2554 0.2601 0.2649 0.2694 0.2665 0.2673 0.2704 0.2727 0.2579 0.2609 0.2570 0.2600 0.2636 0.2680 0.2652 0.2666 0.2683 0.2689 0.2683 0.2725 0.2702 0.2470 0.2431 0.2416 0.2291 0.2240 0.2243 0.2234 0.2251 0.2238 0.2263 0.2199 0.2126 0.2011 0.1919 0.1898 0.1577 0.1566 0.1562 0.1443 0.1280 0.1124 0.1112 0.1094 0.1073 0.1023 0.1011 0.0772 0.0755 0.0744 0.0740 0.0703 0.0670 0.0636 0.0570 0.0342 0.0085 -0.0035 -0.0044 -0.0227 -0.0453 -0.0500 -0.0763 -0.0787 -0.0934 -0.0964 -0.0982 -0.1027 -0.1076 -0.1149 -0.1158 -0.1167 -0.1181 -0.1181 -0.1270 -0.1372 -0.1407 -0.1420 -0.1491 -0.1499 -0.1542 -0.1562 -0.1662 -0.1673 -0.1802 -0.1904 -0.1926 -0.1930 -0.2037 -0.2041 -0.2075 -0.2120 -0.2142 -0.2174 -0.2178 -0.2209 -0.2234 -0.2249 -0.2255 -0.2261 -0.2288 -0.2346 -0.2362 -0.2372 -0.2436 -0.2522 -0.2520 -0.2606 -0.2606 -0.2628 -0.2653 -0.2663 -0.2715 -0.2725 -0.2794 -0.2807 -0.2802 -0.2795 -0.2835 -0.2853 -0.2865 -0.2982 -0.2990 -0.3023 -0.3108 -0.3110 -0.3125 -0.3155 -0.3200 -0.3206 -0.3233 -0.3234 -0.3236 -0.3274 -0.3305 -0.3310 -0.3338 -0.3353 -0.3345 -0.3378 -0.3368 -0.3385 -0.3386 -0.3415 -0.3464 -0.3445 -0.3448 -0.3456 -0.3434 -0.3412 -0.3396 -0.3376 -0.3369 -0.3386 -0.3366 -0.3342 -0.3323 -0.3308 -0.3290 -0.3275 -0.3273 -0.3261 -0.3236 -0.3220 -0.3231 -0.3210 -0.3196 -0.3211 -0.3202 -0.3190 -0.3162 -0.3168 -0.3176 -0.3153 -0.3147 -0.3113 -0.3077 -0.3044 -0.3022 -0.2985 -0.2985 -0.2981 -0.2942 -0.2904 -0.2869 -0.2839 -0.2799 -0.2765 -0.2756 -0.2731 -0.2685 -0.2639 -0.2606 -0.2558 -0.2519 -0.2472 -0.2423 -0.2375 -0.2337 -0.2305 -0.2256 -0.2204 -0.2152 -0.2110 -0.2048 -0.1981 -0.1916 -0.1847 -0.1787 -0.1710 -0.1630 -0.1549 -0.1456 -0.1364 -0.1260 -0.1148 -0.1026 -0.0893 -0.0741 -0.0584 -0.0416 -0.0209 0.0001" RANK_AT_ES="14360.0000" RANK_SCORE_AT_ES="-3.5000"/>
  <DTG RANKED_LIST="CT26_gene_expression.rnk" TEMPLATE="na_as_pre_ranked" GENESET="gene_sets.gmt#HAMAI_APOPTOSIS_VIA_TRAIL_DN" ES="-0.4203" NES="0.0000" NP="0.0000" FDR="1.0000" FWER="0.0000" RND_ES="0.4218 0.3947 0.3633 0.4510 0.5344 0.4136 0.4795 0.3873 0.4662 0.5629 0.3322 0.5074 0.3217 0.4759 0.4849 0.3876 0.3733 0.3762 0.4782 0.5059 0.4992 0.4894 0.4588 0.4229 0.4915 0.4859 0.5275 0.4536 0.5083 0.4318 0.4195 0.4631 0.4379 0.4584 0.4449 0.5038 0.5237 0.3848 0.4064 0.4415 0.4550 0.4733 0.4779 0.5125 0.4954 0.4348 0.5058 0.4526 0.4968 0.4219 0.3967 0.4742 0.4272 0.4303 0.3952 0.4245 0.4320 0.4746 0.4676 0.4718 0.4659 0.5216 0.4572 0.3810 0.4797 0.4251 0.4849 0.4505 0.4864 0.4741 0.4858 0.5658 0.4696 0.3867 0.3744 0.5086 0.4580 0.4871 0.4211 0.4130 0.4563 0.4978 0.4617 0.4999 0.4839 0.4243 0.4533 0.5183 0.5414 0.4214 0.4297 0.5003 0.4343 0.3945 0.4417 0.4466 0.4421 0.4274 0.4465 0.4837 0.4520 0.4786 0.2566 0.4456 0.4114 0.5133 0.4839 0.4743 0.4400 0.5433 0.4412 0.4425 0.3640 0.4437 0.5023 0.3856 0.4199 0.3872 0.4621 0.4196 0.4484 0.4849 0.4418 0.4060 0.3791 0.4838 0.4010 0.3893 0.5301 0.5310 0.4441 0.4285 0.4483 0.4127 0.4089 0.4830 0.4646 0.4270 0.4580 0.4763 0.4046 0.4389 0.4625 0.4499 0.4274 0.5041 0.5172 0.3632 0.4854 0.4735 0.4801 0.4732 0.5533 0.4582 0.4498 0.4280 0.4988 0.4878 0.4927 0.4059 0.4902 0.4205 0.4856 0.4966 0.4156 0.5074 0.5134 0.4540 0.4507 0.4963 0.5033 0.4005 0.3861 0.4460 0.4322 0.3556 0.4683 0.4416 0.4267 0.4499 0.5370 0.4524 0.5067 0.4611 0.4558 0.4311 0.4082 0.3981 0.4643 0.4222 0.4821 0.4679 0.3575 0.5082 0.4598 0.4161 0.3867 0.4337 0.3660 0.4726 0.4714 0.4532 0.4771 0.4025 0.3900 0.5074 0.4597 0.4418 0.4598 0.4103 0.5754 0.4318 0.4229 0.4751 0.5309 0.4987 0.3775 0.4532 0.4380 0.5057 0.3864 0.4162 0.4185 0.5090 0.5102 0.3556 0.4341 0.3691 0.4220 0.5509 0.4780 0.3985 0.4965 0.3979 0.4320 0.5176 0.4918 0.4603 0.4411 0.4293 0.4669 0.4529 0.4445 0.4793 0.4182 0.5260 0.4342 0.5145 0.5048 0.4692 0.4601 0.4489 0.5088 0.4336 0.5049 0.5193 0.4930 0.5478 0.5024 0.4576 0.4203 0.4454 0.5089 0.3976 0.3605 0.3662 0.5031 0.4887 0.3613 0.4260 0.4998 0.4292 0.4474 0.4870 0.4608 0.4706 0.5642 0.4460 0.5036 0.4641 0.2985 0.4659 0.5150 0.5230 0.5265 0.4414 0.4337 0.4727 0.4693 0.3971 0.3870 0.3683 0.4681 0.3632 0.5255 0.4340 0.5180 0.4963 0.5048 0.5117 0.4215 0.4415 0.5286 0.4770 0.4182 0.3901 0.4758 0.4597 0.5584 0.4866 0.4169 0.4200 0.4735 0.4536 0.5161 0.3548 0.5006 0.5090 0.4623 0.5026 0.5045 0.4324 0.4702 0.4117 0.4850 0.4960 0.4532 0.3954 0.5157 0.3871 0.4968 0.5291 0.4294 0.4278 0.4855 0.4045 0.4842 0.3517 0.5536 0.3683 0.4034 0.4517 0.4538 0.4012 0.5027 0.4441 0.4549 0.4587 0.3731 0.4034 0.5244 0.3840 0.4860 0.3436 0.4046 0.4064 0.4358 0.4744 0.4525 0.4744 0.4318 0.5253 0.4930 0.5286 0.4558 0.4219 0.4490 0.4652 0.4577 0.4536 0.4647 0.4986 0.5075 0.3785 0.5031 0.4389 0.4840 0.3810 0.4513 0.4788 0.5324 0.4284 0.4529 0.4665 0.5063 0.5407 0.4443 0.5346 0.4400 0.4773 0.4613 0.4519 0.4962 0.4341 0.4771 0.4068 0.4815 0.4895 0.5411 0.5062 0.4997 0.3539 0.3990 0.3635 0.4300 0.5189 0.4218 0.3852 0.4506 0.3683 0.4631 0.3930 0.4936 0.4523 0.4500 0.4673 0.3210 0.4425 0.3404 0.5213 0.4763 0.4407 0.4498 0.4102 0.4697 0.4925 0.4176 0.4021 0.4723 0.4951 0.4763 0.4683 0.4429 0.3912 0.4516 0.4487 0.4646 0.3853 0.4815 0.4482 0.3508 0.4257 0.5425 0.3535 0.4924 0.5143 0.5704 0.4598 0.4728 0.4777 0.3676 0.4503 0.5246 0.3468 0.4481 0.4603 0.4618 0.5083 0.4961 0.4083 0.4722 0.3975 0.4734 0.4709 0.4211 0.4280 0.4222 0.4392 0.4748 0.4220 0.4300 0.4994 0.5114 0.4791 0.4149 0.4263 0.4705 0.4707 0.3912 0.4540 0.5136 0.5057 0.4964 0.5461 0.4295 0.4645 0.4347 0.4677 0.4527 0.4093 0.4130 0.5094 0.4630 0.3804 0.4338 0.5563 0.4958 0.4873 0.5097 0.4695 0.4601 0.4398 0.4215 0.5311 0.5219 0.4945 0.4626 0.6000 0.5101 0.4568 0.4621 0.4083 0.4505 0.5054 0.4801 0.4582 0.4752 0.4139 0.4292 0.4540 0.4897 0.4952 0.4812 0.4674 0.4538 0.4153 0.4089 0.3745 0.4648 0.4845 0.4566 0.4568 0.5511 0.5284 0.4764 0.3741 0.5432 0.5035 0.4331 0.5012 0.3829 0.4449 0.4832 0.4918 0.4147 0.4997 0.4204 0.3040 0.4511 0.4713 0.5087 0.3950 0.4889 0.4785 0.4206 0.4834 0.5153 0.4574 0.4941 0.4484 0.3768 0.4874 0.5165 0.5106 0.4675 0.5444 0.3565 0.4684 0.4122 0.4799 0.4138 0.3375 0.4112 0.5360 0.3455 0.4712 0.4657 0.4412 0.4532 0.5463 0.5201 0.4076 0.4890 0.3901 0.5195 0.4684 0.5412 0.5124 0.5005 0.4403 0.4226 0.4718 0.4440 0.3875 0.4082 0.3784 0.5578 0.4363 0.3795 0.4176 0.4098 0.4747 0.3475 0.4650 0.5314 0.3698 0.4424 0.5173 0.5153 0.4783 0.4620 0.4774 0.4456 0.4604 0.4897 0.4519 0.4282 0.4700 0.5060 0.3294 0.4050 0.3827 0.4429 0.4808 0.4681 0.3909 0.3629 0.5043 0.4850 0.4816 0.4425 0.4380 0.5121 0.3873 0.3995 0.4508 0.4545 0.4604 0.4426 0.4673 0.3802 0.4907 0.4115 0.4023 0.3748 0.5180 0.4596 0.4182 0.5103 0.4328 0.4947 0.5277 0.4941 0.4643 0.4292 0.4055 0.4419 0.4544 0.4092 0.4884 0.4570 0.3606 0.4711 0.4304 0.4690 0.4405 0.4313 0.4885 0.5048 0.4972 0.5123 0.4854 0.4138 0.3923 0.4229 0.4737 0.4304 0.3713 0.3722 0.4648 0.4478 0.4034 0.5003 0.4706 0.4125 0.5346 0.4652 0.4777 0.4255 0.3847 0.4599 0.4848 0.4709 0.5038 0.4718 0.4258 0.3416 0.3995 0.3741 0.4840 0.4860 0.4355 0.4280 0.3065 0.5414 0.3516 0.4182 0.4088 0.4310 0.4765 0.4753 0.4868 0.4250 0.4535 0.3953 0.4875 0.3585 0.4424 0.4296 0.4576 0.4538 0.4512 0.4908 0.4601 0.4780 0.3612 0.4391 0.4813 0.4830 0.4611 0.4093 0.4797 0.4946 0.3793 0.4286 0.4825 0.4682 0.5184 0.4251 0.3694 0.4352 0.4112 0.4970 0.4492 0.4882 0.4900 0.4372 0.3899 0.4849 0.4408 0.4400 0.4667 0.4718 0.5201 0.4981 0.4369 0.3818 0.4666 0.5446 0.5670 0.5015 0.3455 0.5215 0.4922 0.3812 0.3726 0.4864 0.4918 0.4717 0.3278 0.5094 0.3957 0.4978 0.5138 0.4400 0.5301 0.5038 0.4209 0.4822 0.4061 0.4175 0.4858 0.4216 0.3650 0.4633 0.4314 0.4305 0.4564 0.4832 0.4399 0.4061 0.5341 0.4565 0.4802 0.4825 0.4737 0.5065 0.4592 0.4188 0.5313 0.3507 0.4321 0.5029 0.4438 0.4748 0.4860 0.5285 0.4888 0.5105 0.5107 0.5242 0.4832 0.4836 0.4796 0.4249 0.4323 0.4291 0.4744 0.4775 0.4605 0.4567 0.4690 0.4265 0.3987 0.4654 0.5263 0.3804 0.3381 0.5092 0.4630 0.4283 0.4472 0.5496 0.5301 0.4377 0.3901 0.4474 0.4072 0.4570 0.4084 0.5154 0.4947 0.4539 0.4208 0.5216 0.4181 0.5134 0.4832 0.4466 0.5167 0.4335 0.4406 0.5246 0.4638 0.4361 0.4269 0.4820 0.3408 0.5123 0.4960 0.4101 0.4465 0.4905 0.5213 0.4591 0.4173 0.4325 0.4649 0.4334 0.5593 0.4674 0.4133 0.5375 0.4316 0.4140 0.4095 0.4128 0.4532 0.3512 0.4776 0.4752 0.4795 0.4653 0.5108 0.4728 0.5164 0.5038 0.4950 0.4684 0.4205 0.3992 0.4261 0.5338 0.4177 0.4696 0.4473 0.4943 0.3773 0.5382 0.4781 0.5018 0.4796 0.4887 0.4751 0.4478 0.4661 0.4559 0.4530 0.3897 0.4940 0.5653 0.5058 0.4146 0.4290 0.4266 0.4093 0.4787 0.4377 0.3803 0.4552 0.4461 0.4318 0.4276 0.4853 0.3669 0.5013 0.3910 0.4999 0.5104 0.3786 0.4817 0.4276 0.5178 0.4305 0.5388 0.4936 0.4499 0.4385 0.5146 0.4645 0.3731 0.3549 0.3607 0.3806 0.4603 0.3982 0.4459 0.3994 0.4601 0.4332 0.3859 0.5091 0.4477 0.3668 0.3975 0.4711 0.4908 0.3689 0.4584 0.4752 0.6129 0.4655 0.4164 0.5222 0.4918 0.5058 0.4425 0.5653 0.4500 0.3493 0.4646 0.3437 0.3966 0.5083 0.4363 0.5265 0.4641 0.4261 0.3723 0.4164 0.4074 0.4184 0.4352 0.4079 0.4723 0.3872 0.4493 0.3106 0.4638 0.4569 0.4679 0.4905 0.4285 0.4438 0.4662 0.3744 0.4785 0.5041 0.4556 0.4472" HIT_INDICES="317 435 619 990 1068 1110 1138 1665 2082 2315 2422 2452 2586 2708 2847 3927 4003 4025 4093 4490 4565 4638 4727 4893 4971 5045 5158 5195 5250 5285 5293 5607 5611 5831 5888 5993 5995 6047 6357 6364 7124 7146 7226 7459 7557 7822 7869 7890 8263 8333 8762 8787 9069 9265 9349 9367 9399 10014 10045 10084 10124 10204 10279 10434 10548 10819 11035 11106 11287 11325 11337 11443 11471 11551 11606 11726 11751 11772 11784 12059 12068 12086 12250 12306 12506 12543 12601 12670 12696 12727 12778 12861 12902 12907 12923 12942 12979 13033 13112 13165 13212 13268 13514 13550 13560 13572 13633 13797 13836 13861 13931 13957 13989 14074 14095 14108 14354 14404 14420 14489 14505 14583 14590 14641 14661 14676 14736 14791 14808 14821 14869 14910 14914 14932 14990 15053 15076 15104 15118 15155 15245 15281 15287 15323 15394 15404 15408 15412 15469 15591 15601 15622 15634 15663 15716 15720 15744 15749" ES_PROFILE="0.0124 0.0346 0.0494 0.0476 0.0639 0.0821 0.1008 0.0840 0.0718 0.0703 0.0764 0.0873 0.0910 0.0949 0.0973 0.0356 0.0382 0.0441 0.0468 0.0275 0.0286 0.0296 0.0294 0.0239 0.0237 0.0236 0.0208 0.0226 0.0231 0.0250 0.0285 0.0118 0.0149 0.0036 0.0028 -0.0014 0.0010 0.0001 -0.0180 -0.0167 -0.0649 -0.0658 -0.0705 -0.0853 -0.0915 -0.1084 -0.1114 -0.1126 -0.1365 -0.1409 -0.1684 -0.1699 -0.1879 -0.2004 -0.2058 -0.2069 -0.2088 -0.2482 -0.2502 -0.2526 -0.2549 -0.2599 -0.2644 -0.2742 -0.2813 -0.2983 -0.3117 -0.3159 -0.3270 -0.3289 -0.3292 -0.3354 -0.3366 -0.3410 -0.3439 -0.3507 -0.3515 -0.3520 -0.3519 -0.3684 -0.3679 -0.3679 -0.3771 -0.3792 -0.3905 -0.3912 -0.3932 -0.3959 -0.3958 -0.3959 -0.3972 -0.4005 -0.4010 -0.3992 -0.3980 -0.3970 -0.3971 -0.3982 -0.4007 -0.4016 -0.4020 -0.4029 -0.4155 -0.4145 -0.4119 -0.4093 -0.4098 -0.4164 -0.4150 -0.4125 -0.4128 -0.4103 -0.4079 -0.4089 -0.4057 -0.4018 -0.4122 -0.4098 -0.4050 -0.4035 -0.3987 -0.3974 -0.3915 -0.3883 -0.3830 -0.3773 -0.3743 -0.3707 -0.3647 -0.3583 -0.3540 -0.3490 -0.3416 -0.3350 -0.3307 -0.3264 -0.3193 -0.3123 -0.3042 -0.2973 -0.2931 -0.2852 -0.2754 -0.2670 -0.2601 -0.2491 -0.2376 -0.2261 -0.2171 -0.2095 -0.1944 -0.1789 -0.1620 -0.1449 -0.1226 -0.0964 -0.0550 0.0000" RANK_AT_ES="13796.0000" RANK_SCORE_AT_ES="-2.5000"/>
  <DTG RANKED_LIST="CT26_gene_expression.rnk" TEMPLATE="na_as_pre_ranked" GENESET="gene_sets.gmt#PEREZ_TP63_TARGETS" ES="-0.3246" NES="0.0000" NP="0.0000" FDR="1.0000" FWER="0.0000" RND_ES="0.4385 0.4586 0.4841 0.4754 0.4872 0.4172 0.4583 0.4582 0.4202 0.4464 0.4052 0.4379 0.4137 0.4057 0.4322 0.4525 0.4706 0.4219 0.4635 0.4429 0.4455 0.4503 0.4551 0.4715 0.4229 0.4442 0.4211 0.4491 0.4535 0.3835 0.4240 0.4512 0.4624 0.4197 0.4281 0.4087 0.4945 0.4015 0.4213 0.4585 0.4812 0.4789 0.4599 0.4087 0.4421 0.4525 0.4376 0.4520 0.4420 0.4229 0.4650 0.4112 0.4385 0.5045 0.5403 0.4993 0.3608 0.4396 0.4741 0.4438 0.3928 0.4411 0.4487 0.3885 0.4460 0.4194 0.4199 0.4539 0.4770 0.4402 0.3712 0.4316 0.4366 0.3636 0.4374 0.4781 0.4897 0.4808 0.4460 0.4544 0.4087 0.4763 0.4538 0.4236 0.4127 0.4515 0.4423 0.4041 0.4949 0.4470 0.4848 0.4507 0.4465 0.4518 0.4835 0.4514 0.4453 0.4849 0.4616 0.4138 0.4763 0.4423 0.4694 0.4411 0.4027 0.4186 0.4231 0.4460 0.5205 0.4649 0.4415 0.4450 0.4817 0.3877 0.4214 0.5004 0.4789 0.4328 0.4587 0.4112 0.4464 0.4053 0.4354 0.3995 0.4455 0.4660 0.4672 0.4551 0.4287 0.4706 0.5065 0.4996 0.4947 0.4707 0.4186 0.4098 0.4680 0.4267 0.4764 0.4538 0.4666 0.4691 0.4914 0.4957 0.3979 0.4760 0.5142 0.5081 0.5041 0.4641 0.3893 0.4999 0.4498 0.4646 0.3930 0.4328 0.4861 0.5003 0.4651 0.4333 0.4001 0.4603 0.3897 0.5693 0.4523 0.4685 0.4616 0.4666 0.4682 0.4749 0.4292 0.4631 0.4946 0.4052 0.4539 0.4845 0.4417 0.4353 0.4764 0.4114 0.4920 0.4783 0.3969 0.4437 0.4267 0.4769 0.4599 0.4598 0.4341 0.4455 0.4320 0.4122 0.4204 0.4742 0.3929 0.4156 0.4328 0.4341 0.4415 0.4901 0.4615 0.3247 0.4729 0.4645 0.4271 0.4843 0.4220 0.4419 0.4890 0.4240 0.4186 0.4246 0.4631 0.4857 0.4583 0.4286 0.5172 0.3743 0.4405 0.4874 0.4221 0.4745 0.4555 0.4970 0.4527 0.3921 0.4483 0.4243 0.4712 0.4792 0.4630 0.4706 0.4328 0.4540 0.4691 0.3777 0.4702 0.4527 0.4406 0.3913 0.4803 0.5018 0.4514 0.4916 0.4167 0.4280 0.4364 0.4880 0.4451 0.4593 0.5104 0.4729 0.4039 0.4288 0.4744 0.5049 0.4419 0.4388 0.4903 0.4390 0.4031 0.4638 0.4232 0.5123 0.4007 0.4647 0.4731 0.4618 0.4342 0.4508 0.4157 0.4346 0.4430 0.3955 0.5240 0.4512 0.5165 0.5002 0.4026 0.4307 0.4453 0.4808 0.4429 0.4311 0.5072 0.4930 0.4176 0.5086 0.4176 0.4700 0.4388 0.3999 0.3985 0.4190 0.4331 0.4610 0.4722 0.4608 0.4133 0.4535 0.4607 0.4391 0.4133 0.5089 0.5398 0.4638 0.4660 0.4380 0.4868 0.4398 0.5089 0.4604 0.3803 0.5026 0.5161 0.4304 0.4708 0.4990 0.4489 0.4131 0.3688 0.4708 0.3531 0.4536 0.4261 0.4379 0.4922 0.4853 0.4476 0.4125 0.4385 0.3990 0.4866 0.4053 0.4345 0.3371 0.4125 0.3307 0.4667 0.4360 0.4776 0.4634 0.4633 0.4665 0.4877 0.4758 0.4900 0.4878 0.4525 0.4183 0.4118 0.4263 0.4437 0.4396 0.4280 0.4510 0.4107 0.4656 0.4355 0.4698 0.4920 0.4125 0.4414 0.4654 0.4711 0.4305 0.4008 0.4665 0.4876 0.4580 0.3767 0.4333 0.4928 0.4243 0.4843 0.4961 0.4521 0.4213 0.4718 0.4297 0.4004 0.4530 0.4470 0.4958 0.4439 0.4710 0.4185 0.4600 0.4734 0.4644 0.4196 0.3748 0.5123 0.4398 0.4252 0.4592 0.4236 0.4719 0.5081 0.4410 0.3741 0.4471 0.4670 0.4445 0.4648 0.4074 0.4543 0.4642 0.5040 0.4519 0.4685 0.4157 0.4794 0.4554 0.4855 0.4174 0.4298 0.4246 0.4494 0.4303 0.4296 0.4617 0.4781 0.4516 0.3341 0.4468 0.4671 0.4333 0.4029 0.4432 0.4296 0.4395 0.3766 0.4470 0.4490 0.4910 0.5017 0.3951 0.4575 0.4203 0.4769 0.4514 0.3917 0.4211 0.4572 0.4925 0.4253 0.4552 0.4251 0.4554 0.4389 0.4106 0.4759 0.4127 0.4935 0.5040 0.4665 0.4554 0.3443 0.4873 0.3928 0.4922 0.5041 0.4074 0.4615 0.3657 0.4364 0.5049 0.4538 0.4410 0.4664 0.4414 0.5048 0.4175 0.4427 0.3812 0.3634 0.4568 0.4635 0.3919 0.4445 0.4520 0.3761 0.4386 0.4635 0.4587 0.3542 0.4605 0.4376 0.4588 0.4577 0.4536 0.4773 0.4282 0.4590 0.4834 0.4585 0.4821 0.3751 0.4712 0.4624 0.3826 0.5289 0.4305 0.4696 0.4013 0.4239 0.3890 0.4780 0.3875 0.4597 0.4287 0.4275 0.4421 0.3677 0.4109 0.4289 0.4865 0.4626 0.4614 0.4316 0.4842 0.4700 0.4600 0.3701 0.4070 0.5151 0.4182 0.4678 0.4547 0.4904 0.4516 0.4101 0.4932 0.4304 0.4858 0.4494 0.4600 0.4569 0.4382 0.4548 0.4544 0.4641 0.4475 0.4091 0.3965 0.4035 0.4964 0.4601 0.4541 0.4575 0.5127 0.4412 0.4524 0.4186 0.4205 0.4406 0.4249 0.4295 0.4295 0.4248 0.4302 0.4758 0.5091 0.4653 0.4638 0.4534 0.4217 0.4002 0.4835 0.5195 0.3955 0.4476 0.4440 0.4885 0.3940 0.4680 0.4468 0.4660 0.4465 0.3764 0.4472 0.4258 0.3709 0.4287 0.4734 0.4776 0.4757 0.4820 0.4556 0.4074 0.4316 0.4443 0.4139 0.4354 0.4478 0.4455 0.4473 0.4106 0.4195 0.4643 0.4046 0.4182 0.4037 0.4274 0.4232 0.3897 0.4214 0.4641 0.4341 0.3760 0.5147 0.4717 0.4712 0.4427 0.4889 0.4272 0.4631 0.3809 0.3855 0.4832 0.4384 0.4250 0.5020 0.4320 0.4227 0.4098 0.4568 0.4816 0.4998 0.5208 0.4845 0.4496 0.4889 0.4339 0.4459 0.3988 0.3503 0.4620 0.4227 0.4094 0.4959 0.4679 0.3948 0.4718 0.4491 0.4396 0.4877 0.4520 0.4027 0.4318 0.4130 0.4932 0.3765 0.4151 0.4426 0.3989 0.3699 0.4110 0.4540 0.4314 0.4715 0.4570 0.4511 0.4139 0.4789 0.4927 0.4436 0.4676 0.4613 0.4599 0.4692 0.4807 0.4421 0.4515 0.3940 0.3843 0.3994 0.4421 0.4718 0.5098 0.4773 0.4353 0.4316 0.4797 0.4296 0.4122 0.3772 0.4369 0.4258 0.4259 0.4630 0.4301 0.4279 0.4318 0.4882 0.4498 0.4300 0.4852 0.4170 0.3951 0.4255 0.3918 0.3879 0.4855 0.4627 0.4118 0.4682 0.4626 0.3942 0.3928 0.4612 0.4361 0.4646 0.4435 0.4630 0.4700 0.4492 0.4447 0.4180 0.4626 0.4880 0.3899 0.4249 0.4661 0.4359 0.4347 0.4284 0.4732 0.4035 0.4589 0.4819 0.4335 0.4367 0.4258 0.4384 0.4543 0.4997 0.3889 0.4499 0.4488 0.4870 0.3997 0.4330 0.3999 0.4120 0.4064 0.4089 0.3500 0.4559 0.4647 0.4523 0.5003 0.4585 0.4509 0.4089 0.3852 0.4357 0.4126 0.4069 0.4504 0.4403 0.4622 0.4503 0.4443 0.4676 0.4434 0.3944 0.3965 0.4958 0.4374 0.4395 0.4393 0.4593 0.3763 0.4770 0.3950 0.4200 0.4263 0.4563 0.4862 0.4294 0.4782 0.4713 0.4497 0.3589 0.5234 0.5071 0.4394 0.4414 0.4139 0.4240 0.5284 0.4049 0.4334 0.4574 0.4104 0.4243 0.4475 0.4667 0.4690 0.4945 0.4704 0.4772 0.4755 0.4991 0.4641 0.3972 0.4004 0.4293 0.4655 0.4428 0.5158 0.4044 0.4826 0.4803 0.4605 0.4315 0.4586 0.4503 0.4335 0.3542 0.4384 0.4606 0.4235 0.4426 0.4379 0.4213 0.4985 0.4450 0.3920 0.4799 0.4403 0.4501 0.4842 0.4420 0.4426 0.4357 0.4214 0.4389 0.4625 0.3897 0.4039 0.4429 0.4789 0.4243 0.4030 0.5391 0.4352 0.4570 0.3770 0.4177 0.5004 0.4685 0.4540 0.4437 0.4299 0.4389 0.4474 0.4616 0.4394 0.4708 0.3968 0.4505 0.4525 0.4883 0.4822 0.4602 0.4575 0.4720 0.4579 0.4860 0.3975 0.4376 0.4552 0.4713 0.4618 0.3851 0.4520 0.4545 0.4565 0.4623 0.4127 0.4432 0.4124 0.4021 0.4519 0.4439 0.4467 0.4337 0.4786 0.4304 0.4277 0.4747 0.4537 0.4099 0.4226 0.4310 0.3963 0.3979 0.4587 0.4941 0.4044 0.4814 0.4403 0.4903 0.4044 0.4592 0.4746 0.4402 0.4712 0.5116 0.4594 0.4574 0.4965 0.4915 0.4564 0.4715 0.4288 0.4226 0.4353 0.4887 0.3926 0.3975 0.4535 0.4486 0.4854 0.4133 0.4217 0.4066 0.4041 0.5146 0.4641 0.3332 0.4437 0.4951 0.4789 0.4587 0.4125 0.4293 0.5009 0.3991 0.5059 0.3916 0.5126 0.4813 0.4182 0.4034 0.4114 0.4128 0.4551 0.4152 0.4583 0.4548 0.4527 0.4755 0.4297 0.4599 0.4725 0.4565 0.4277 0.4261 0.4736 0.5133 0.4176 0.4109 0.4600 0.4088 0.4089 0.4689 0.4390 0.4681 0.4060 0.5144 0.4207 0.4537 0.3999 0.4530 0.4366 0.4345 0.4231 0.3978 0.4518 0.4369 0.4581 0.4163 0.3875 0.4264 0.4350 0.4394 0.4199 0.4634 0.4761 0.3740 0.4086 0.4554 0.4254 0.4218 0.3777 0.4117" HIT_INDICES="75 144 501 814 840 1043 1050 1090 1265 1340 1544 1597 1907 1947 2071 2157 2179 2407 2581 2711 2982 3136 3273 3488 3658 3776 3880 3930 3933 4087 4104 4183 4213 4315 4416 4463 4483 4549 4631 4669 4712 4747 4769 4827 5096 5112 5152 5312 5375 5429 5500 5524 5630 5756 5794 5820 6002 6041 6047 6070 6197 6199 6209 6257 6271 6295 6387 6423 6515 6521 6567 6598 6641 6663 6780 6872 6908 6918 6928 6951 7025 7046 7083 7279 7297 7303 7307 7367 7418 7510 7642 7678 7829 7909 8197 8985 9081 9250 9284 9311 9538 9588 9591 9607 9783 9876 9921 9943 9948 9989 10064 10087 10102 10213 10500 10544 10571 10576 10591 10610 10626 10726 10761 10838 10858 10867 10880 10890 10910 10961 10995 11012 11099 11156 11160 11194 11250 11304 11359 11363 11390 11409 11505 11507 11570 11596 11706 11785 11823 11834 11847 11855 11919 11963 11975 12035 12065 12086 12098 12117 12165 12173 12222 12230 12234 12244 12249 12311 12425 12480 12493 12505 12543 12551 12568 12583 12637 12681 12696 12745 12775 12792 12820 12834 12836 12886 12945 12947 12970 12984 13006 13011 13024 13040 13079 13085 13090 13092 13212 13226 13227 13241 13248 13318 13359 13379 13381 13393 13441 13473 13504 13536 13537 13572 13580 13591 13620 13648 13655 13667 13722 13747 13817 13869 13877 13894 13901 13977 13995 14047 14066 14123 14156 14215 14223 14232 14237 14248 14280 14283 14284 14291 14312 14328 14361 14362 14430 14496 14538 14550 14587 14590 14631 14641 14646 14649 14679 14704 14711 14737 14760 14783 14787 14789 14803 14811 14823 14837 14867 14931 14956 14960 14974 15004 15030 15046 15080 15086 15100 15137 15144 15148 15173 15176 15189 15194 15197 15225 15242 15355 15397 15413 15416 15421 15505 15523 15543 15597 15610 15632 15651 15691" ES_PROFILE="0.0289 0.0530 0.0495 0.0456 0.0601 0.0616 0.0758 0.0877 0.0898 0.0980 0.0970 0.1055 0.0960 0.1039 0.1058 0.1100 0.1182 0.1125 0.1097 0.1093 0.0991 0.0962 0.0940 0.0862 0.0810 0.0789 0.0775 0.0795 0.0845 0.0794 0.0832 0.0829 0.0857 0.0835 0.0813 0.0825 0.0854 0.0852 0.0838 0.0852 0.0862 0.0877 0.0900 0.0898 0.0755 0.0776 0.0780 0.0704 0.0690 0.0681 0.0660 0.0670 0.0624 0.0563 0.0559 0.0563 0.0462 0.0454 0.0468 0.0470 0.0403 0.0417 0.0425 0.0408 0.0413 0.0411 0.0364 0.0352 0.0302 0.0308 0.0288 0.0277 0.0258 0.0252 0.0183 0.0129 0.0112 0.0111 0.0111 0.0101 0.0058 0.0049 0.0029 -0.0095 -0.0104 -0.0107 -0.0107 -0.0145 -0.0176 -0.0234 -0.0319 -0.0341 -0.0438 -0.0489 -0.0675 -0.1185 -0.1246 -0.1355 -0.1376 -0.1393 -0.1539 -0.1571 -0.1572 -0.1582 -0.1695 -0.1755 -0.1783 -0.1797 -0.1800 -0.1826 -0.1873 -0.1888 -0.1897 -0.1967 -0.2151 -0.2178 -0.2194 -0.2195 -0.2203 -0.2214 -0.2222 -0.2285 -0.2306 -0.2353 -0.2364 -0.2367 -0.2372 -0.2376 -0.2386 -0.2417 -0.2436 -0.2444 -0.2498 -0.2532 -0.2532 -0.2550 -0.2582 -0.2613 -0.2645 -0.2644 -0.2658 -0.2666 -0.2723 -0.2720 -0.2756 -0.2768 -0.2833 -0.2878 -0.2897 -0.2897 -0.2899 -0.2897 -0.2931 -0.2953 -0.2954 -0.2984 -0.2996 -0.3001 -0.3001 -0.3005 -0.3029 -0.3025 -0.3047 -0.3043 -0.3037 -0.3034 -0.3029 -0.3059 -0.3122 -0.3147 -0.3144 -0.3140 -0.3154 -0.3148 -0.3148 -0.3146 -0.3169 -0.3185 -0.3183 -0.3201 -0.3207 -0.3205 -0.3209 -0.3204 -0.3191 -0.3209 -0.3231 -0.3217 -0.3217 -0.3211 -0.3208 -0.3195 -0.3187 -0.3181 -0.3190 -0.3177 -0.3164 -0.3148 -0.3207 -0.3198 -0.3180 -0.3170 -0.3156 -0.3182 -0.3189 -0.3181 -0.3162 -0.3149 -0.3159 -0.3158 -0.3157 -0.3155 -0.3133 -0.3133 -0.3115 -0.3099 -0.3094 -0.3089 -0.3069 -0.3053 -0.3063 -0.3053 -0.3072 -0.3077 -0.3055 -0.3038 -0.3014 -0.3034 -0.3016 -0.3018 -0.2999 -0.3004 -0.2993 -0.2998 -0.2970 -0.2942 -0.2911 -0.2883 -0.2869 -0.2835 -0.2800 -0.2770 -0.2747 -0.2721 -0.2705 -0.2668 -0.2672 -0.2674 -0.2660 -0.2626 -0.2606 -0.2564 -0.2546 -0.2508 -0.2466 -0.2423 -0.2397 -0.2367 -0.2324 -0.2294 -0.2261 -0.2228 -0.2183 -0.2135 -0.2095 -0.2051 -0.2009 -0.1968 -0.1936 -0.1924 -0.1886 -0.1834 -0.1789 -0.1753 -0.1713 -0.1666 -0.1629 -0.1573 -0.1522 -0.1483 -0.1425 -0.1364 -0.1317 -0.1255 -0.1199 -0.1137 -0.1073 -0.1024 -0.0967 -0.0965 -0.0913 -0.0842 -0.0764 -0.0685 -0.0648 -0.0566 -0.0481 -0.0409 -0.0308 -0.0201 -0.0088 0.0038" RANK_AT_ES="12944.0000" RANK_SCORE_AT_ES="-1.4000"/>
  <DTG RANKED_LIST="CT26_gene_expression.rnk" TEMPLATE="na_as_pre_ranked" GENESET="gene_sets.gmt#PEREZ_TP53_AND_TP63_TARGETS" ES="-0.3952" NES="0.0000" NP="0.0000" FDR="1.0000" FWER="0.0000" RND_ES="0.4318 0.3619 0.4629 0.4100 0.5049 0.4770 0.4722 0.4730 0.5296 0.5433 0.3540 0.5049 0.4711 0.3721 0.4566 0.4144 0.4596 0.4383 0.3955 0.4208 0.3998 0.4869 0.4949 0.4706 0.4401 0.4481 0.4872 0.5105 0.4581 0.4654 0.3885 0.5327 0.3579 0.4717 0.4380 0.5194 0.4339 0.4433 0.3641 0.3546 0.4782 0.4778 0.4418 0.4872 0.4053 0.4379 0.4845 0.3587 0.4640 0.4203 0.3443 0.4563 0.5000 0.4584 0.3659 0.4026 0.4825 0.4656 0.4594 0.3326 0.4520 0.3875 0.3854 0.4152 0.4783 0.4678 0.4563 0.4357 0.4510 0.4809 0.4680 0.4603 0.5326 0.4574 0.4449 0.4742 0.4717 0.4556 0.4877 0.4023 0.4679 0.4857 0.4108 0.4883 0.3924 0.4671 0.4536 0.4939 0.4144 0.3430 0.5388 0.4380 0.4443 0.4079 0.3280 0.4597 0.4139 0.5144 0.4389 0.5037 0.4134 0.4258 0.4690 0.4636 0.4496 0.4586 0.4454 0.4682 0.5027 0.4226 0.4538 0.4686 0.4489 0.4745 0.4647 0.4537 0.5186 0.4464 0.4888 0.5202 0.3915 0.4542 0.4469 0.5245 0.4507 0.4573 0.4192 0.4594 0.4370 0.4363 0.3644 0.4017 0.4253 0.4884 0.4327 0.4146 0.5269 0.4584 0.4219 0.4411 0.4095 0.4341 0.4119 0.4240 0.4643 0.4192 0.4037 0.3685 0.4316 0.4382 0.5352 0.3263 0.4016 0.4572 0.4406 0.4200 0.4282 0.4595 0.4199 0.4725 0.3772 0.4047 0.4292 0.4686 0.4977 0.5110 0.3859 0.3809 0.3246 0.4226 0.4546 0.4306 0.5206 0.4527 0.3952 0.4746 0.4270 0.4600 0.4117 0.5489 0.4142 0.4271 0.4525 0.4923 0.4639 0.3901 0.4454 0.4690 0.5096 0.4143 0.3727 0.4352 0.3815 0.5194 0.4920 0.4513 0.4614 0.4664 0.5050 0.3558 0.4843 0.4151 0.5045 0.4600 0.5131 0.5055 0.3912 0.4558 0.4095 0.4453 0.3872 0.5006 0.5053 0.5205 0.5193 0.4284 0.4175 0.3510 0.4548 0.4325 0.4362 0.4317 0.4256 0.5116 0.4152 0.4299 0.4791 0.4153 0.4207 0.3761 0.4513 0.4207 0.3826 0.4821 0.4616 0.4893 0.4998 0.4999 0.3948 0.5246 0.4178 0.4620 0.5405 0.4535 0.5026 0.4424 0.4411 0.4285 0.4484 0.4939 0.4685 0.4800 0.4410 0.4463 0.4656 0.4546 0.5062 0.5415 0.4225 0.3991 0.3370 0.4578 0.5336 0.4132 0.4559 0.3773 0.3997 0.4753 0.4627 0.4629 0.4263 0.4325 0.4508 0.4498 0.5909 0.4710 0.4277 0.3978 0.5004 0.4799 0.4264 0.4537 0.4503 0.4193 0.4581 0.4437 0.4494 0.4436 0.5016 0.5211 0.4506 0.4212 0.5700 0.4526 0.4507 0.5049 0.4052 0.4900 0.4829 0.4101 0.4463 0.4947 0.4263 0.4637 0.4319 0.4189 0.4312 0.5508 0.4967 0.4606 0.4514 0.4974 0.5034 0.5032 0.4585 0.4423 0.4622 0.4321 0.4277 0.3981 0.4538 0.4841 0.4634 0.4737 0.4168 0.4456 0.5221 0.4480 0.4270 0.4271 0.4541 0.4358 0.4531 0.4380 0.4983 0.4482 0.3631 0.3811 0.4549 0.5087 0.5095 0.3678 0.4797 0.4233 0.3862 0.4451 0.4442 0.3888 0.4811 0.5050 0.4235 0.3661 0.4481 0.4935 0.4389 0.5021 0.4549 0.5254 0.4759 0.4039 0.5140 0.5200 0.4871 0.4555 0.4977 0.4851 0.4649 0.4421 0.4198 0.4448 0.4018 0.4414 0.4346 0.3391 0.4068 0.5296 0.4877 0.4884 0.4136 0.4512 0.4939 0.4181 0.4508 0.4698 0.5006 0.5277 0.5393 0.4515 0.4971 0.4082 0.4646 0.4693 0.4289 0.3537 0.4314 0.3893 0.4371 0.4548 0.5400 0.4277 0.5347 0.4333 0.4723 0.4769 0.4550 0.4490 0.4582 0.5334 0.3880 0.4201 0.4000 0.4625 0.5141 0.5199 0.4957 0.4816 0.4531 0.4477 0.5311 0.4802 0.4642 0.4070 0.4929 0.4403 0.4146 0.4544 0.4386 0.4359 0.4897 0.5004 0.4960 0.4461 0.3906 0.4133 0.5101 0.4431 0.5346 0.4801 0.4086 0.4951 0.4214 0.4339 0.3843 0.3244 0.3895 0.3402 0.4414 0.4548 0.4607 0.4947 0.3835 0.4477 0.4583 0.4715 0.3650 0.4762 0.4537 0.4380 0.4354 0.4679 0.4963 0.4944 0.4854 0.4860 0.5350 0.4141 0.5121 0.3598 0.4663 0.4236 0.5119 0.3963 0.4852 0.4828 0.4186 0.5298 0.3873 0.4869 0.3404 0.4725 0.4777 0.4844 0.4560 0.4682 0.3879 0.4087 0.4748 0.4767 0.4508 0.4871 0.4638 0.4991 0.3963 0.4193 0.4302 0.4609 0.3585 0.4043 0.4988 0.4825 0.3785 0.4050 0.3960 0.3499 0.4409 0.4790 0.3528 0.5165 0.4773 0.4906 0.4647 0.3490 0.4773 0.3926 0.4563 0.5000 0.4076 0.4103 0.3952 0.4624 0.4102 0.3749 0.4578 0.4146 0.4546 0.4590 0.4142 0.4425 0.4905 0.4784 0.3809 0.4363 0.4842 0.4152 0.4900 0.4459 0.4167 0.4817 0.5137 0.4350 0.4835 0.4520 0.5212 0.3589 0.5195 0.5596 0.4482 0.3082 0.3968 0.5021 0.4243 0.4975 0.4785 0.4686 0.4835 0.4470 0.4500 0.4291 0.4852 0.4080 0.5068 0.5054 0.5285 0.3834 0.4333 0.4333 0.5251 0.5140 0.4538 0.4382 0.4044 0.5089 0.4893 0.4554 0.4167 0.4933 0.4504 0.4449 0.5085 0.4444 0.3978 0.4796 0.4701 0.3796 0.4391 0.3813 0.5246 0.3904 0.5119 0.4346 0.4156 0.5421 0.4053 0.4034 0.5246 0.4627 0.4725 0.5318 0.5130 0.3161 0.3560 0.5226 0.4879 0.4133 0.4408 0.3965 0.4055 0.5158 0.5007 0.5369 0.4577 0.5143 0.4599 0.4362 0.3957 0.4633 0.4866 0.4523 0.3654 0.4228 0.4556 0.4433 0.4742 0.3961 0.4815 0.4505 0.3644 0.4858 0.4468 0.4958 0.3982 0.4572 0.4202 0.4602 0.5325 0.4353 0.4662 0.5272 0.4406 0.4449 0.4595 0.4471 0.3964 0.3969 0.5432 0.4314 0.4053 0.3641 0.4857 0.4115 0.5319 0.4499 0.4054 0.4615 0.5695 0.4663 0.4394 0.4560 0.4158 0.4177 0.4551 0.4847 0.4023 0.4478 0.3994 0.4264 0.5176 0.4309 0.5103 0.2912 0.4808 0.3821 0.3863 0.3978 0.3895 0.3631 0.4083 0.4953 0.4675 0.4010 0.4891 0.4317 0.3512 0.3535 0.4383 0.4414 0.4638 0.5052 0.4803 0.4290 0.4580 0.5036 0.5514 0.3940 0.4529 0.4799 0.4701 0.5125 0.4744 0.4594 0.4173 0.4711 0.4209 0.4414 0.4509 0.4515 0.4912 0.4604 0.5114 0.3925 0.5238 0.4276 0.4475 0.3444 0.4233 0.4709 0.4432 0.5118 0.4124 0.4750 0.3523 0.4396 0.5086 0.4585 0.4688 0.5059 0.3463 0.4433 0.4983 0.5031 0.4122 0.4185 0.5019 0.4421 0.4462 0.3537 0.4677 0.5418 0.3629 0.3843 0.5271 0.4133 0.4708 0.4171 0.4396 0.4463 0.4488 0.4991 0.4098 0.4282 0.4739 0.3786 0.4729 0.4660 0.4884 0.5182 0.4456 0.3607 0.3643 0.4902 0.4844 0.4989 0.4844 0.5161 0.4758 0.4003 0.4780 0.4735 0.4369 0.4616 0.4289 0.4945 0.3672 0.3824 0.5191 0.4931 0.4065 0.4870 0.3730 0.4433 0.4884 0.3491 0.4057 0.4745 0.4686 0.4702 0.4788 0.4817 0.4802 0.4167 0.4888 0.4072 0.5200 0.4036 0.5277 0.4143 0.4520 0.5108 0.4463 0.4701 0.3937 0.4589 0.3091 0.5257 0.4427 0.3901 0.4636 0.4624 0.4248 0.4387 0.4181 0.4274 0.3729 0.4325 0.4783 0.3947 0.3974 0.4423 0.4561 0.4733 0.4759 0.4901 0.3892 0.5266 0.4469 0.5005 0.5512 0.3698 0.3796 0.4421 0.4846 0.3463 0.4588 0.4445 0.3772 0.4493 0.3205 0.4391 0.3469 0.3370 0.4524 0.4398 0.4228 0.3931 0.5095 0.4962 0.5155 0.4673 0.4740 0.4824 0.4770 0.4797 0.3877 0.4682 0.4432 0.4643 0.4629 0.3872 0.4773 0.4443 0.4334 0.5519 0.4503 0.4633 0.5226 0.4027 0.4744 0.4803 0.4885 0.5138 0.4728 0.5375 0.3623 0.4872 0.5100 0.4470 0.4381 0.5030 0.4164 0.4704 0.4782 0.4490 0.4128 0.4522 0.4425 0.4198 0.3752 0.5059 0.4710 0.4399 0.5407 0.4267 0.4184 0.4931 0.4302 0.4452 0.3945 0.4744 0.4312 0.4112 0.5394 0.4183 0.4451 0.4602 0.4439 0.4802 0.4525 0.4706 0.4752 0.3968 0.4118 0.3948 0.5011 0.5078 0.4637 0.4470 0.4250 0.4621 0.4516 0.3256 0.4056 0.3811 0.5363 0.4056 0.4779 0.4889 0.4705 0.4798 0.4147 0.4279 0.4863 0.4351 0.5119 0.4820 0.4332 0.4075 0.4592 0.4677 0.5054 0.3983 0.4951 0.4268 0.4039 0.5248 0.4363 0.4261 0.5523 0.4484 0.4581 0.4228 0.4805 0.4525 0.4312 0.3798 0.4201 0.4604 0.4411 0.4153 0.4647 0.4871 0.4305 0.4780 0.4361 0.5129 0.4789 0.4727 0.4938 0.5175 0.4040 0.4653 0.4454 0.5196 0.5023 0.4139 0.4524 0.3915 0.5091 0.4544 0.4837 0.5450 0.4344 0.5073 0.5230 0.4110 0.4422 0.4455 0.4784 0.4215 0.4349 0.4513 0.4311 0.4506 0.3443 0.4821 0.4216 0.4908 0.4388 0.4420 0.5011 0.4778" HIT_INDICES="75 501 814 1050 1340 1544 2071 2179 2407 2711 3136 3776 3930 3933 4087 4183 4213 4416 4631 4669 4827 5096 5112 5312 5500 5524 5630 5756 5794 6002 6070 6197 6271 6423 6515 6521 6598 6641 6663 6780 6872 6908 6951 7025 7046 7303 7307 7367 7418 7510 7642 9081 9538 9588 9607 9876 9943 9948 9989 10102 10213 10500 10544 10571 10576 10591 10626 10726 10761 10858 10890 10910 10961 10995 11012 11099 11156 11160 11194 11304 11359 11507 11570 11596 11706 11785 11823 11834 11919 11975 12035 12117 12165 12222 12551 12568 12583 12681 12745 12775 12792 12820 12834 12947 12984 13011 13024 13212 13227 13241 13248 13318 13381 13393 13441 13537 13572 13580 13591 13620 13667 13747 13877 13901 13977 13995 14047 14066 14156 14215 14223 14232 14237 14280 14283 14284 14291 14312 14361 14362 14430 14538 14550 14590 14631 14646 14649 14679 14704 14783 14787 14789 14803 14823 14837 14867 14931 14960 14974 15004 15046 15080 15100 15137 15173 15176 15194 15197 15242 15355 15397 15413 15421 15505 15523 15597 15610 15651" ES_PROFILE="0.0529 0.0589 0.0667 0.0766 0.0802 0.0878 0.0709 0.0804 0.0811 0.0753 0.0600 0.0283 0.0273 0.0359 0.0344 0.0364 0.0424 0.0366 0.0295 0.0336 0.0295 0.0175 0.0217 0.0136 0.0058 0.0084 0.0055 0.0008 0.0019 -0.0085 -0.0101 -0.0157 -0.0181 -0.0260 -0.0302 -0.0289 -0.0323 -0.0336 -0.0337 -0.0400 -0.0450 -0.0463 -0.0483 -0.0523 -0.0529 -0.0691 -0.0691 -0.0727 -0.0758 -0.0814 -0.0898 -0.1822 -0.2115 -0.2146 -0.2158 -0.2330 -0.2372 -0.2375 -0.2400 -0.2472 -0.2541 -0.2723 -0.2749 -0.2764 -0.2765 -0.2772 -0.2792 -0.2854 -0.2874 -0.2932 -0.2948 -0.2957 -0.2985 -0.3003 -0.3009 -0.3061 -0.3093 -0.3092 -0.3108 -0.3172 -0.3201 -0.3289 -0.3321 -0.3330 -0.3391 -0.3432 -0.3447 -0.3443 -0.3486 -0.3510 -0.3536 -0.3575 -0.3593 -0.3614 -0.3807 -0.3799 -0.3790 -0.3833 -0.3852 -0.3849 -0.3837 -0.3831 -0.3816 -0.3863 -0.3861 -0.3851 -0.3831 -0.3921 -0.3899 -0.3877 -0.3850 -0.3862 -0.3868 -0.3841 -0.3837 -0.3860 -0.3844 -0.3811 -0.3780 -0.3758 -0.3748 -0.3756 -0.3792 -0.3760 -0.3759 -0.3720 -0.3701 -0.3660 -0.3663 -0.3645 -0.3594 -0.3541 -0.3486 -0.3454 -0.3396 -0.3336 -0.3281 -0.3233 -0.3201 -0.3138 -0.3114 -0.3113 -0.3050 -0.3001 -0.2951 -0.2885 -0.2810 -0.2752 -0.2690 -0.2659 -0.2580 -0.2498 -0.2424 -0.2351 -0.2275 -0.2208 -0.2158 -0.2084 -0.2001 -0.1926 -0.1855 -0.1776 -0.1686 -0.1603 -0.1517 -0.1411 -0.1312 -0.1202 -0.1115 -0.1059 -0.0951 -0.0824 -0.0690 -0.0588 -0.0439 -0.0305 -0.0125 0.0063" RANK_AT_ES="13211.0000" RANK_SCORE_AT_ES="-1.7000"/>
  <DTG RANKED_LIST="CT26_gene_expression.rnk" TEMPLATE="na_as_pre_ranked" GENESET="gene_sets.gmt#SHETH_LIVER_CANCER_VS_TXNIP_LOSS_PAM4" ES="-0.2826" NES="0.0000" NP="0.0000" FDR="1.0000" FWER="0.0000" RND_ES="0.4956 0.4174 0.4450 0.4378 0.4072 0.4516 0.4777 0.4634 0.4953 0.4112 0.4543 0.4740 0.3961 0.5271 0.4688 0.4595 0.4945 0.4947 0.4964 0.4001 0.5048 0.4862 0.4735 0.3809 0.4728 0.4171 0.3593 0.4126 0.4984 0.4425 0.4791 0.5026 0.4486 0.3620 0.4775 0.5326 0.4521 0.3312 0.4738 0.4551 0.3954 0.3127 0.3847 0.3854 0.4571 0.4047 0.3848 0.4497 0.4671 0.4929 0.4937 0.4465 0.4921 0.3847 0.4992 0.4486 0.4632 0.4282 0.3834 0.4555 0.3848 0.4936 0.4287 0.3940 0.4792 0.4030 0.4910 0.4623 0.5090 0.4193 0.4283 0.4781 0.4269 0.5508 0.4244 0.4035 0.4574 0.4443 0.2923 0.4542 0.5106 0.4765 0.4420 0.3859 0.4471 0.3962 0.4578 0.4514 0.4629 0.4347 0.4884 0.4086 0.3725 0.3880 0.3462 0.4400 0.4242 0.4202 0.4568 0.3954 0.4103 0.4720 0.4032 0.4612 0.4960 0.4899 0.4521 0.4251 0.3868 0.4491 0.4617 0.3516 0.4241 0.4993 0.4357 0.5415 0.4813 0.4316 0.4404 0.4900 0.4570 0.5030 0.4903 0.4242 0.4709 0.4717 0.4349 0.4226 0.4367 0.4664 0.4672 0.4735 0.4292 0.4882 0.5564 0.4147 0.4065 0.4156 0.4312 0.4474 0.4961 0.4511 0.4999 0.4660 0.3856 0.3989 0.4069 0.4971 0.3946 0.4095 0.4844 0.4220 0.4965 0.4763 0.4143 0.4378 0.4518 0.4423 0.4898 0.4227 0.4318 0.4726 0.3960 0.4918 0.4482 0.4513 0.4381 0.4216 0.5037 0.4261 0.3825 0.4846 0.4829 0.5012 0.4439 0.3234 0.4814 0.5271 0.3768 0.4777 0.4784 0.4617 0.3966 0.4169 0.4951 0.3944 0.4340 0.4887 0.4537 0.4697 0.5094 0.3995 0.3889 0.3792 0.4245 0.4306 0.4311 0.3870 0.4648 0.4267 0.4609 0.4864 0.4484 0.4196 0.4159 0.4920 0.3944 0.4038 0.4185 0.4458 0.4762 0.4734 0.5166 0.3723 0.4265 0.4453 0.4663 0.5072 0.4562 0.4557 0.4767 0.5121 0.5099 0.4646 0.5189 0.4342 0.4618 0.4951 0.5404 0.4531 0.4311 0.5622 0.4857 0.3548 0.4495 0.4719 0.4763 0.4263 0.4542 0.4523 0.4924 0.5085 0.4177 0.3152 0.4884 0.3993 0.4008 0.4551 0.4699 0.4021 0.3769 0.4841 0.4465 0.3994 0.4400 0.5082 0.4292 0.5017 0.5056 0.3908 0.5026 0.4488 0.4103 0.4818 0.3875 0.4711 0.4820 0.5086 0.4447 0.4425 0.4378 0.3937 0.4911 0.4264 0.4661 0.3942 0.4798 0.4538 0.4809 0.3920 0.5023 0.3598 0.4147 0.4989 0.4685 0.3997 0.3817 0.4592 0.4328 0.3745 0.4723 0.4234 0.4036 0.4581 0.4280 0.4958 0.4435 0.4871 0.4185 0.5159 0.4443 0.4939 0.4457 0.4349 0.4390 0.4707 0.4130 0.5093 0.4685 0.4583 0.4681 0.4512 0.4832 0.4533 0.5024 0.4630 0.4987 0.4590 0.4544 0.4630 0.4464 0.4485 0.4746 0.5046 0.4743 0.4133 0.4232 0.5241 0.4338 0.4951 0.4240 0.3867 0.4017 0.4490 0.4174 0.4060 0.4515 0.4518 0.4033 0.4649 0.4376 0.4935 0.4617 0.4485 0.4493 0.4475 0.5648 0.4766 0.4439 0.4408 0.4167 0.4258 0.4796 0.4339 0.4712 0.4426 0.4633 0.4533 0.3501 0.4642 0.4934 0.3815 0.4352 0.4373 0.4861 0.4380 0.5013 0.4531 0.4266 0.3854 0.4957 0.4564 0.4539 0.4140 0.4318 0.4485 0.3446 0.4594 0.4184 0.5037 0.4529 0.4515 0.3394 0.4654 0.4547 0.3970 0.4195 0.4386 0.4343 0.4791 0.4340 0.3617 0.5120 0.4185 0.4363 0.3997 0.3947 0.3850 0.3833 0.4775 0.4059 0.4464 0.3536 0.4380 0.4499 0.4607 0.4847 0.4375 0.4734 0.4393 0.3241 0.4848 0.4796 0.4173 0.4038 0.4651 0.4877 0.4690 0.4022 0.5279 0.4733 0.4682 0.5031 0.4720 0.5033 0.4290 0.4540 0.4641 0.3796 0.4456 0.4218 0.3549 0.4071 0.5005 0.4434 0.4992 0.4938 0.5281 0.4581 0.5013 0.4061 0.4679 0.4854 0.3603 0.4955 0.4191 0.4484 0.4526 0.4463 0.4218 0.4619 0.3939 0.4813 0.4853 0.4868 0.5189 0.5053 0.4609 0.4478 0.4457 0.4099 0.4755 0.4396 0.4622 0.3757 0.4878 0.4961 0.4006 0.4156 0.3945 0.4470 0.4194 0.4571 0.4692 0.4409 0.4755 0.4477 0.3848 0.4582 0.4494 0.4841 0.4957 0.4053 0.5235 0.4960 0.4668 0.4633 0.4318 0.4322 0.4883 0.4474 0.5091 0.4327 0.4744 0.4772 0.4020 0.5040 0.4652 0.3832 0.4600 0.3896 0.4423 0.4577 0.4439 0.4801 0.4679 0.4632 0.4929 0.3900 0.5139 0.4770 0.4125 0.4275 0.4880 0.4907 0.3945 0.4830 0.4810 0.4606 0.4352 0.4108 0.4363 0.3568 0.4920 0.4417 0.4983 0.4076 0.4328 0.4181 0.4474 0.4340 0.5528 0.5210 0.4554 0.4146 0.5510 0.4593 0.4977 0.3047 0.4397 0.4297 0.4261 0.3847 0.4697 0.4381 0.4584 0.4700 0.4318 0.4769 0.4281 0.4473 0.5446 0.4190 0.4389 0.4711 0.5335 0.4504 0.4205 0.4170 0.4512 0.4589 0.4850 0.4729 0.4864 0.3625 0.3919 0.4458 0.4267 0.4484 0.4184 0.4434 0.4220 0.4885 0.4738 0.3979 0.5002 0.4178 0.4660 0.4160 0.5247 0.4735 0.5048 0.4771 0.4152 0.4661 0.4187 0.4177 0.3815 0.4339 0.4334 0.4604 0.4794 0.3991 0.4449 0.4045 0.5099 0.4403 0.4160 0.4263 0.4540 0.5146 0.4379 0.4705 0.4572 0.4670 0.4651 0.4654 0.4423 0.4384 0.5405 0.4925 0.4244 0.4321 0.5075 0.4389 0.5022 0.3705 0.4664 0.5095 0.4942 0.4494 0.4212 0.4816 0.4809 0.3998 0.3699 0.4133 0.4279 0.4926 0.4524 0.4839 0.3718 0.3990 0.4189 0.4117 0.5718 0.5053 0.4347 0.4476 0.4532 0.4392 0.4514 0.4753 0.4982 0.5368 0.5130 0.4938 0.4422 0.4559 0.4246 0.4054 0.4731 0.3644 0.4212 0.4467 0.3884 0.4540 0.4667 0.4150 0.4246 0.4761 0.4345 0.4107 0.4004 0.4444 0.4628 0.5006 0.4727 0.4793 0.4128 0.4338 0.4711 0.4597 0.3851 0.4148 0.5192 0.4660 0.4809 0.4634 0.4923 0.3574 0.4653 0.3414 0.4377 0.5158 0.4767 0.4485 0.4697 0.4319 0.5137 0.4748 0.4394 0.5561 0.4198 0.3660 0.4023 0.2994 0.4553 0.4756 0.4389 0.4357 0.4958 0.4676 0.4048 0.4564 0.4486 0.3955 0.4712 0.4538 0.4482 0.3856 0.3729 0.4313 0.3839 0.4219 0.5165 0.4021 0.4925 0.5408 0.3865 0.4436 0.4944 0.3466 0.4677 0.4348 0.4142 0.4199 0.4195 0.4845 0.4848 0.5106 0.3768 0.4477 0.5088 0.4779 0.4195 0.4405 0.3894 0.4103 0.3884 0.3953 0.3794 0.4659 0.4465 0.5084 0.4857 0.4784 0.4599 0.4863 0.4704 0.4331 0.4684 0.4491 0.4380 0.4787 0.4233 0.4599 0.4275 0.4648 0.4719 0.3448 0.4281 0.5514 0.4566 0.5007 0.4336 0.4498 0.4896 0.4688 0.4350 0.4137 0.4418 0.4465 0.4717 0.4346 0.5189 0.4494 0.4084 0.4828 0.4776 0.4158 0.3720 0.4698 0.3987 0.5282 0.4513 0.4988 0.4726 0.4094 0.4512 0.4565 0.4392 0.4272 0.4694 0.4542 0.4936 0.4906 0.4949 0.4480 0.4847 0.4804 0.5116 0.4640 0.3935 0.4449 0.4098 0.4310 0.4482 0.4166 0.4394 0.4564 0.4912 0.4359 0.4667 0.4667 0.4138 0.4809 0.3856 0.4564 0.4599 0.4517 0.4728 0.4338 0.5158 0.3987 0.4324 0.4497 0.3581 0.4499 0.4340 0.4395 0.4398 0.3779 0.4308 0.4769 0.5145 0.3870 0.3745 0.4039 0.4050 0.4462 0.4133 0.3889 0.4523 0.4600 0.4128 0.3757 0.3981 0.5111 0.4837 0.3728 0.4671 0.4232 0.4572 0.4274 0.4560 0.5138 0.4215 0.4461 0.4532 0.4616 0.4703 0.4602 0.4765 0.4674 0.3915 0.4264 0.4502 0.4023 0.3235 0.3599 0.4685 0.4572 0.4504 0.5328 0.3983 0.4751 0.5077 0.3798 0.5139 0.4268 0.4769 0.4642 0.4453 0.4503 0.4304 0.4985 0.4977 0.4063 0.4986 0.4942 0.5178 0.5304 0.4369 0.5041 0.3799 0.4248 0.4119 0.5298 0.4347 0.4383 0.4266 0.4380 0.3890 0.4737 0.4168 0.4925 0.4714 0.4481 0.4387 0.3802 0.3959 0.5002 0.4226 0.4870 0.4588 0.4244 0.3687 0.4325 0.4224 0.4737 0.4824 0.5284 0.5382 0.4754 0.4773 0.5009 0.4013 0.5327 0.3680 0.4121 0.4393 0.3955 0.4201 0.4549 0.4862 0.4765 0.4815 0.4782 0.4434 0.4830 0.4378 0.4059 0.4435 0.4568 0.4116 0.4631 0.4596 0.4275 0.5032 0.5210 0.4708 0.4658 0.3878 0.4850 0.4641 0.4136 0.5051 0.4754 0.3794 0.4622 0.4590 0.4071 0.5318 0.4301 0.4743 0.4303 0.4241 0.5404 0.4224 0.3427 0.3864 0.4735 0.4589 0.4340 0.4098 0.3493 0.3709 0.4648 0.4446 0.4762 0.4420 0.4636 0.4221 0.4862 0.5422 0.4674 0.4364 0.4819 0.4367 0.4136 0.4250 0.4943 0.4202 0.5658 0.3903 0.5069 0.4254 0.5199 0.4888" HIT_INDICES="94 215 282 513 546 687 810 1108 1185 1223 1264 1533 1552 1717 1854 1896 1960 1978 1995 2067 2179 2287 2339 2547 2564 2762 2792 2924 2970 3092 3109 3118 3121 3273 3277 3348 3445 3520 3545 3570 3697 3758 3768 3892 3969 4326 4745 4935 5009 5078 5099 5153 5221 5355 5520 5660 5704 5727 5749 5820 6140 6197 6329 6335 6381 6394 6401 6579 6583 6728 6835 6853 6906 6918 6987 7031 7060 7170 7292 7339 7464 7632 7721 7722 7898 8092 8157 8165 8169 8287 8298 8452 8832 8930 8954 8970 9055 9164 9195 9206 9207 9224 9419 9452 9453 9475 9496 9536 9544 9583 9624 9648 9681 9697 9729 9753 9816 9982 10014 10085 10168 10183 10185 10195 10239 10299 10318 10421 10440 10487 10508 10549 10658 10757 10761 10790 10833 10861 11085 11154 11226 11235 11257 11259 11282 11287 11345 11371 11405 11450 11472 11725 11744 11879 11936 12079 12113 12212 12213 12224 12232 12365 12406 12466 12606 12661 12763 12803 12899 12924 13027 13041 13050 13094 13135 13147 13154 13167 13355 13432 13447 13503 13505 13529 13660 13664 13779 13836 13977 14138 14143 14180 14184 14228 14251 14368 14391 14402 14772 14890 14900 14972 14991 14999 15046 15061 15087 15092 15107 15209 15245 15248 15278 15316 15350 15352 15353 15413 15438 15466 15472 15484 15535 15594 15602 15608 15628 15688 15692 15706 15717 15731 15740" ES_PROFILE="0.0280 0.0468 0.0670 0.0723 0.0900 0.0992 0.1085 0.1042 0.1138 0.1257 0.1371 0.1325 0.1439 0.1452 0.1477 0.1561 0.1629 0.1725 0.1821 0.1879 0.1907 0.1935 0.1998 0.1953 0.2031 0.1986 0.2049 0.2043 0.2091 0.2087 0.2149 0.2217 0.2288 0.2260 0.2328 0.2350 0.2353 0.2368 0.2415 0.2461 0.2440 0.2459 0.2511 0.2486 0.2490 0.2307 0.2076 0.1990 0.1976 0.1964 0.1983 0.1980 0.1966 0.1908 0.1828 0.1761 0.1755 0.1763 0.1771 0.1746 0.1556 0.1536 0.1464 0.1474 0.1458 0.1462 0.1470 0.1365 0.1372 0.1287 0.1225 0.1219 0.1191 0.1190 0.1150 0.1127 0.1112 0.1044 0.0969 0.0940 0.0861 0.0754 0.0697 0.0697 0.0584 0.0460 0.0419 0.0414 0.0412 0.0337 0.0330 0.0232 -0.0013 -0.0075 -0.0090 -0.0100 -0.0154 -0.0223 -0.0243 -0.0249 -0.0249 -0.0259 -0.0384 -0.0405 -0.0405 -0.0419 -0.0432 -0.0457 -0.0461 -0.0486 -0.0511 -0.0526 -0.0547 -0.0557 -0.0577 -0.0591 -0.0631 -0.0738 -0.0758 -0.0803 -0.0854 -0.0862 -0.0862 -0.0867 -0.0893 -0.0930 -0.0941 -0.1005 -0.1016 -0.1044 -0.1056 -0.1081 -0.1149 -0.1211 -0.1212 -0.1229 -0.1254 -0.1269 -0.1411 -0.1452 -0.1495 -0.1497 -0.1507 -0.1504 -0.1515 -0.1514 -0.1548 -0.1561 -0.1579 -0.1604 -0.1613 -0.1770 -0.1776 -0.1855 -0.1885 -0.1969 -0.1982 -0.2037 -0.2028 -0.2026 -0.2021 -0.2096 -0.2112 -0.2139 -0.2217 -0.2239 -0.2291 -0.2303 -0.2350 -0.2350 -0.2399 -0.2391 -0.2380 -0.2390 -0.2398 -0.2388 -0.2374 -0.2364 -0.2465 -0.2493 -0.2480 -0.2493 -0.2472 -0.2463 -0.2523 -0.2501 -0.2548 -0.2556 -0.2617 -0.2687 -0.2656 -0.2646 -0.2613 -0.2606 -0.2585 -0.2621 -0.2596 -0.2562 -0.2751 -0.2773 -0.2725 -0.2715 -0.2669 -0.2616 -0.2586 -0.2535 -0.2489 -0.2430 -0.2376 -0.2373 -0.2325 -0.2256 -0.2202 -0.2150 -0.2093 -0.2016 -0.1937 -0.1892 -0.1820 -0.1747 -0.1660 -0.1575 -0.1507 -0.1433 -0.1324 -0.1214 -0.1103 -0.0986 -0.0829 -0.0662 -0.0484 -0.0271 0.0006" RANK_AT_ES="14889.0000" RANK_SCORE_AT_ES="-4.8000"/>
  <DTG RANKED_LIST="CT26_gene_expression.rnk" TEMPLATE="na_as_pre_ranked" GENESET="gene_sets.gmt#RICKMAN_METASTASIS_DN" ES="-0.2711" NES="0.0000" NP="0.0000" FDR="1.0000" FWER="0.0000" RND_ES="0.5105 0.5476 0.4845 0.4773 0.4409 0.4484 0.4729 0.4304 0.4170 0.4123 0.4706 0.4778 0.4594 0.4853 0.3955 0.4540 0.4374 0.4360 0.4334 0.4569 0.4206 0.4075 0.3950 0.4704 0.4145 0.5026 0.5158 0.4846 0.4190 0.4088 0.4934 0.3838 0.4207 0.4209 0.4545 0.4688 0.4022 0.3993 0.4807 0.4647 0.3920 0.5273 0.5099 0.4786 0.3909 0.4439 0.5079 0.4869 0.4081 0.4693 0.4912 0.5103 0.4303 0.4030 0.4439 0.5027 0.3846 0.4760 0.3776 0.4519 0.4203 0.4864 0.4873 0.4037 0.4237 0.4764 0.4589 0.4145 0.4289 0.3823 0.4736 0.4557 0.4434 0.4310 0.5227 0.3802 0.3965 0.4356 0.4348 0.4671 0.5138 0.4545 0.4627 0.4929 0.5424 0.3841 0.4667 0.4313 0.4371 0.3857 0.4489 0.4729 0.3585 0.4490 0.4452 0.4726 0.4672 0.4134 0.5469 0.5425 0.4222 0.4314 0.4601 0.3978 0.4372 0.4044 0.5134 0.4365 0.3249 0.2865 0.4645 0.5404 0.4956 0.5068 0.4913 0.4791 0.4431 0.3038 0.4875 0.4369 0.4929 0.4290 0.4775 0.4306 0.4602 0.4739 0.4316 0.3503 0.4601 0.4762 0.4585 0.4527 0.3886 0.4192 0.4750 0.4506 0.3336 0.4784 0.4703 0.4566 0.4203 0.4721 0.4530 0.4435 0.3824 0.4460 0.4032 0.4317 0.4227 0.4476 0.4713 0.3913 0.5216 0.4764 0.4807 0.4922 0.4366 0.4761 0.4266 0.4452 0.4916 0.4724 0.4512 0.4601 0.4751 0.4358 0.3788 0.3779 0.4375 0.4933 0.4423 0.4524 0.4183 0.4129 0.4823 0.4851 0.4067 0.4795 0.4435 0.4941 0.3720 0.4472 0.4341 0.4102 0.4054 0.4122 0.4735 0.4779 0.4686 0.4390 0.4279 0.4265 0.4677 0.4623 0.3767 0.4547 0.4738 0.4945 0.4490 0.3904 0.4588 0.4411 0.3957 0.4122 0.3517 0.4947 0.4544 0.4644 0.4589 0.4414 0.4614 0.4291 0.4510 0.4538 0.4390 0.5098 0.4077 0.3737 0.4533 0.4695 0.4840 0.4641 0.4373 0.4562 0.4108 0.4442 0.4467 0.4054 0.4412 0.4336 0.3965 0.4308 0.4294 0.4984 0.4516 0.4401 0.4594 0.4521 0.4493 0.4869 0.4912 0.4232 0.4852 0.4681 0.4359 0.4976 0.4888 0.3558 0.5202 0.3934 0.5436 0.4647 0.4722 0.4611 0.5010 0.4065 0.4381 0.4402 0.4063 0.4609 0.3912 0.4187 0.4100 0.4509 0.3597 0.4776 0.4950 0.4261 0.4453 0.4168 0.4282 0.4109 0.4693 0.4324 0.3500 0.4086 0.4023 0.3931 0.3976 0.4899 0.4526 0.3967 0.4388 0.4472 0.4108 0.4959 0.4967 0.5051 0.4745 0.4425 0.4430 0.4044 0.4464 0.4349 0.4247 0.4235 0.3869 0.4833 0.3855 0.4877 0.4023 0.4438 0.4687 0.4392 0.4696 0.4982 0.4405 0.4251 0.4991 0.4990 0.4478 0.4262 0.4463 0.3535 0.4712 0.4603 0.5050 0.4865 0.4198 0.4492 0.4370 0.4052 0.4614 0.3995 0.4761 0.4234 0.5081 0.3527 0.4915 0.4397 0.4934 0.4777 0.3347 0.4522 0.3852 0.4452 0.4482 0.5062 0.4294 0.4804 0.4042 0.4710 0.4507 0.4438 0.4254 0.3911 0.4386 0.4524 0.4200 0.4879 0.5172 0.3589 0.4291 0.4714 0.5046 0.4730 0.4474 0.3794 0.4954 0.4787 0.4177 0.4636 0.3845 0.4746 0.4813 0.4012 0.5020 0.3579 0.4419 0.4670 0.4750 0.5251 0.3556 0.4158 0.4148 0.4905 0.3375 0.4445 0.4935 0.4091 0.4113 0.3875 0.4541 0.5104 0.3978 0.4862 0.4729 0.4140 0.4517 0.4681 0.3632 0.4303 0.4515 0.4691 0.4440 0.4596 0.5237 0.3999 0.3785 0.4858 0.4503 0.4299 0.5499 0.4166 0.4835 0.5111 0.4795 0.4816 0.4166 0.4526 0.4831 0.4260 0.4143 0.4377 0.4280 0.3979 0.4570 0.4721 0.3671 0.4359 0.4805 0.4843 0.4476 0.5105 0.4743 0.5094 0.3757 0.4225 0.4368 0.4740 0.4149 0.3693 0.4665 0.4234 0.4464 0.3757 0.4450 0.4364 0.4214 0.4762 0.3682 0.4426 0.4233 0.4200 0.4483 0.4416 0.4918 0.4414 0.4989 0.4504 0.4096 0.5287 0.3985 0.4615 0.4311 0.4371 0.3917 0.4558 0.4321 0.4604 0.4117 0.4693 0.4992 0.4528 0.4501 0.4754 0.3506 0.4649 0.4304 0.3873 0.4831 0.4286 0.5077 0.4561 0.5031 0.4120 0.4223 0.4054 0.4732 0.4638 0.4288 0.4889 0.4315 0.4624 0.4978 0.5285 0.4399 0.4109 0.4098 0.4261 0.4700 0.4935 0.4011 0.4078 0.4221 0.4459 0.4385 0.4626 0.4129 0.4727 0.4922 0.3897 0.4017 0.3484 0.4042 0.4919 0.4258 0.4954 0.4269 0.4796 0.3322 0.4383 0.4392 0.4959 0.5170 0.4659 0.4556 0.4641 0.4303 0.5058 0.4264 0.4242 0.4009 0.4395 0.4646 0.4731 0.3837 0.3943 0.4940 0.4522 0.3979 0.4253 0.4581 0.4210 0.3768 0.4091 0.4457 0.4421 0.3952 0.4023 0.4312 0.4753 0.4190 0.3095 0.3839 0.5115 0.4659 0.4548 0.4373 0.4012 0.4347 0.4396 0.5025 0.4518 0.4919 0.4640 0.4780 0.4807 0.3716 0.4792 0.4371 0.4192 0.5181 0.5094 0.4446 0.4536 0.3983 0.4254 0.4064 0.4448 0.4935 0.4232 0.4641 0.4085 0.3548 0.3688 0.4573 0.4355 0.5000 0.4672 0.4157 0.4580 0.4505 0.4812 0.4474 0.4103 0.4554 0.4401 0.4455 0.3674 0.4551 0.4934 0.5136 0.4681 0.3996 0.4766 0.4045 0.4763 0.3791 0.4483 0.4967 0.4062 0.4725 0.4802 0.4801 0.4987 0.4551 0.4269 0.4781 0.3908 0.4488 0.4918 0.4915 0.4589 0.5059 0.4557 0.3798 0.4772 0.4269 0.4659 0.3991 0.5051 0.3889 0.3978 0.4254 0.4868 0.4843 0.4317 0.5091 0.4660 0.4340 0.4481 0.5088 0.4412 0.4695 0.4653 0.4944 0.4547 0.3914 0.4783 0.4137 0.4248 0.4896 0.4851 0.4513 0.3537 0.4105 0.4782 0.4251 0.4119 0.4786 0.4993 0.3862 0.4083 0.4634 0.4558 0.4461 0.4572 0.3902 0.4529 0.4527 0.4748 0.4653 0.3877 0.4206 0.4153 0.3272 0.4450 0.3301 0.4128 0.4713 0.4771 0.4571 0.5027 0.4125 0.4610 0.4107 0.4250 0.5193 0.4353 0.4200 0.4831 0.4225 0.4580 0.3858 0.4408 0.4594 0.4896 0.3961 0.5039 0.4849 0.4526 0.4225 0.3946 0.4292 0.3734 0.3267 0.4753 0.3691 0.4694 0.4526 0.4164 0.3634 0.5256 0.4403 0.4743 0.4157 0.4646 0.3542 0.4176 0.5211 0.4672 0.4624 0.4905 0.5033 0.4184 0.4114 0.4868 0.4918 0.5127 0.4771 0.4930 0.3933 0.4855 0.4703 0.4549 0.4917 0.4138 0.4399 0.4872 0.3940 0.4776 0.4327 0.4174 0.4602 0.4379 0.4523 0.4016 0.4410 0.4349 0.4830 0.3826 0.4464 0.3988 0.4894 0.4541 0.4253 0.4845 0.4326 0.4459 0.4321 0.4626 0.4802 0.4573 0.4731 0.4783 0.4705 0.4288 0.4256 0.4532 0.4702 0.4159 0.4252 0.4226 0.3932 0.5225 0.4695 0.4446 0.4014 0.4761 0.4516 0.3220 0.4917 0.4322 0.4739 0.4864 0.3974 0.4530 0.4664 0.4236 0.4108 0.4612 0.3921 0.4223 0.4469 0.4814 0.4239 0.4569 0.4696 0.4934 0.4606 0.4132 0.4117 0.4409 0.3825 0.4223 0.4303 0.4318 0.4734 0.4345 0.4384 0.4417 0.3827 0.3977 0.4050 0.4139 0.4946 0.4239 0.4164 0.4813 0.4237 0.4658 0.5199 0.4652 0.4411 0.5024 0.4096 0.5235 0.4628 0.3776 0.4787 0.4353 0.4542 0.4750 0.4693 0.4730 0.4191 0.4864 0.4507 0.3945 0.4773 0.4396 0.3921 0.4578 0.4795 0.4854 0.4716 0.4587 0.5138 0.4462 0.4427 0.5145 0.3876 0.3894 0.4230 0.4242 0.5153 0.4858 0.4700 0.5434 0.4816 0.3878 0.4111 0.4402 0.4253 0.3898 0.3741 0.5157 0.4250 0.4381 0.4169 0.3915 0.4075 0.4776 0.4539 0.4768 0.4468 0.4990 0.4209 0.3974 0.3850 0.4552 0.5207 0.5113 0.5311 0.4415 0.4113 0.4182 0.4141 0.4371 0.5285 0.4942 0.4827 0.5321 0.4327 0.5279 0.4008 0.4142 0.4669 0.4767 0.4586 0.4394 0.5246 0.4576 0.4714 0.4121 0.3990 0.4352 0.3540 0.4792 0.4189 0.4318 0.4784 0.5145 0.4526 0.4358 0.4651 0.4313 0.3821 0.3915 0.3850 0.4263 0.4379 0.4855 0.4272 0.4424 0.4340 0.5015 0.3978 0.4923 0.4306 0.4294 0.4664 0.4820 0.5153 0.5019 0.4489 0.4677 0.4535 0.4739 0.4368 0.4276 0.4157 0.3761 0.5107 0.4769 0.4895 0.4231 0.3927 0.4711 0.4880 0.4828 0.4098 0.4691 0.4961 0.4879 0.4503 0.4722 0.5041 0.4861 0.4705 0.4153 0.4473 0.4112 0.4942 0.4234 0.4905 0.4522 0.4335 0.4318 0.4455 0.5364 0.4472 0.4154 0.3772 0.4578 0.4304 0.4715 0.3817 0.4726 0.4606 0.3762 0.4683 0.4466 0.4565 0.4393 0.3500 0.4576 0.5302 0.4593 0.4930 0.4303 0.3618 0.4882 0.3782 0.3973 0.3998 0.4322 0.4113 0.4480 0.4658 0.4286 0.3981 0.4318 0.4111 0.4888 0.4496 0.4060 0.3677 0.3799" HIT_INDICES="58 113 149 271 289 421 553 558 638 943 956 1044 1066 1067 1307 1319 1370 1611 1725 1786 1815 2048 2064 2165 2232 2315 2361 2415 2499 2581 2620 2626 2826 2889 2906 2963 2989 3006 3046 3146 3256 3305 3345 3404 3417 3502 3557 3630 3643 3701 3900 3945 4075 4205 4397 4466 4513 4566 4581 4588 4645 4681 4720 4747 4953 5081 5405 5559 5626 5715 5834 5917 6051 6084 6124 6204 6227 6230 6428 6631 6638 6757 6854 6987 7002 7226 7510 7596 8001 8860 9097 9142 9863 9924 10093 10251 10454 10547 10571 10614 10915 10939 11012 11322 11446 11492 11511 11684 11714 11749 11888 11911 11925 12001 12050 12087 12242 12257 12396 12616 12648 12657 12824 12931 13024 13068 13122 13278 13321 13357 13399 13403 13469 13486 13495 13507 13671 13676 13696 13700 13741 13751 13818 13840 13842 13849 13858 13875 13906 13935 13965 13970 13971 13973 13980 14015 14053 14055 14087 14091 14172 14186 14266 14307 14322 14337 14363 14378 14389 14449 14452 14473 14484 14498 14513 14517 14533 14551 14564 14575 14618 14707 14788 14796 14814 14819 14853 14887 14888 14926 14951 14955 14967 15014 15068 15072 15074 15098 15100 15130 15155 15187 15190 15227 15228 15271 15281 15283 15305 15312 15349 15356 15361 15368 15377 15392 15459 15474 15483 15505 15514 15556 15597 15644 15672 15673 15727" ES_PROFILE="0.0259 0.0477 0.0689 0.0806 0.0986 0.1072 0.1143 0.1296 0.1392 0.1323 0.1441 0.1506 0.1612 0.1732 0.1686 0.1788 0.1861 0.1804 0.1824 0.1876 0.1948 0.1881 0.1953 0.1968 0.2003 0.2026 0.2072 0.2111 0.2129 0.2146 0.2190 0.2255 0.2190 0.2213 0.2264 0.2289 0.2332 0.2382 0.2416 0.2409 0.2394 0.2417 0.2444 0.2459 0.2503 0.2500 0.2514 0.2516 0.2556 0.2565 0.2480 0.2494 0.2452 0.2407 0.2319 0.2309 0.2314 0.2313 0.2336 0.2364 0.2360 0.2368 0.2374 0.2388 0.2283 0.2226 0.2039 0.1959 0.1935 0.1896 0.1835 0.1797 0.1725 0.1718 0.1706 0.1666 0.1663 0.1673 0.1555 0.1432 0.1435 0.1364 0.1306 0.1225 0.1219 0.1077 0.0896 0.0841 0.0581 0.0028 -0.0124 -0.0152 -0.0616 -0.0655 -0.0763 -0.0863 -0.0992 -0.1051 -0.1065 -0.1091 -0.1282 -0.1296 -0.1340 -0.1537 -0.1613 -0.1639 -0.1647 -0.1753 -0.1768 -0.1785 -0.1869 -0.1878 -0.1881 -0.1924 -0.1949 -0.1966 -0.2058 -0.2060 -0.2142 -0.2273 -0.2284 -0.2279 -0.2375 -0.2431 -0.2477 -0.2492 -0.2512 -0.2597 -0.2609 -0.2616 -0.2626 -0.2611 -0.2635 -0.2628 -0.2616 -0.2606 -0.2691 -0.2674 -0.2666 -0.2648 -0.2653 -0.2638 -0.2659 -0.2650 -0.2629 -0.2610 -0.2592 -0.2580 -0.2577 -0.2572 -0.2567 -0.2546 -0.2523 -0.2500 -0.2480 -0.2478 -0.2476 -0.2452 -0.2447 -0.2424 -0.2448 -0.2430 -0.2452 -0.2449 -0.2429 -0.2408 -0.2394 -0.2372 -0.2348 -0.2354 -0.2323 -0.2303 -0.2276 -0.2251 -0.2227 -0.2195 -0.2171 -0.2148 -0.2121 -0.2092 -0.2084 -0.2103 -0.2116 -0.2080 -0.2051 -0.2014 -0.1995 -0.1974 -0.1933 -0.1913 -0.1885 -0.1844 -0.1806 -0.1790 -0.1776 -0.1731 -0.1684 -0.1649 -0.1600 -0.1568 -0.1531 -0.1498 -0.1446 -0.1415 -0.1360 -0.1331 -0.1279 -0.1223 -0.1177 -0.1122 -0.1084 -0.1026 -0.0966 -0.0907 -0.0849 -0.0794 -0.0766 -0.0703 -0.0636 -0.0575 -0.0505 -0.0449 -0.0387 -0.0315 -0.0222 -0.0110 0.0014" RANK_AT_ES="13670.0000" RANK_SCORE_AT_ES="-2.3000"/>
  <DTG RANKED_LIST="CT26_gene_expression.rnk" TEMPLATE="na_as_pre_ranked" GENESET="gene_sets.gmt#SCHAEFFER_PROSTATE_DEVELOPMENT_48HR_UP" ES="-0.3519" NES="0.0000" NP="0.0000" FDR="1.0000" FWER="0.0000" RND_ES="0.4658 0.3976 0.4233 0.4549 0.4865 0.3990 0.4909 0.4853 0.4646 0.4375 0.4131 0.4287 0.3920 0.4555 0.4695 0.5178 0.3711 0.3761 0.4075 0.4386 0.4301 0.4623 0.4559 0.4697 0.4722 0.4924 0.4284 0.4152 0.4428 0.4337 0.4377 0.4300 0.4395 0.4585 0.4136 0.4576 0.4413 0.4700 0.4322 0.4823 0.4800 0.4596 0.4697 0.5032 0.3829 0.4812 0.4067 0.4654 0.4298 0.4614 0.4673 0.4732 0.4343 0.4786 0.4517 0.4812 0.4318 0.4898 0.4655 0.4403 0.4483 0.4510 0.4417 0.4783 0.4775 0.4937 0.4028 0.4778 0.4289 0.3896 0.4664 0.4646 0.4915 0.3885 0.3965 0.4629 0.4531 0.4423 0.5106 0.4067 0.4548 0.4274 0.4592 0.4420 0.4664 0.4751 0.4410 0.4133 0.4920 0.4687 0.4406 0.3923 0.4820 0.4069 0.4659 0.4431 0.4172 0.4177 0.4226 0.4544 0.4822 0.4232 0.4836 0.4692 0.4931 0.4261 0.4294 0.4111 0.4385 0.4677 0.4756 0.4152 0.5141 0.4334 0.4567 0.3945 0.4452 0.4622 0.4212 0.4161 0.4466 0.4620 0.4798 0.4518 0.4515 0.4899 0.4022 0.3882 0.4573 0.4257 0.4403 0.4390 0.4842 0.4948 0.4504 0.4902 0.4539 0.4829 0.4738 0.4138 0.4013 0.4068 0.4153 0.4740 0.4684 0.4623 0.4623 0.4452 0.4616 0.4196 0.4203 0.4171 0.3695 0.3736 0.4855 0.4490 0.4581 0.4234 0.4679 0.4059 0.4502 0.4654 0.3987 0.5118 0.4807 0.4693 0.4574 0.4890 0.4774 0.4384 0.4258 0.4696 0.4146 0.4901 0.4594 0.4329 0.4240 0.4706 0.4584 0.4682 0.4152 0.5134 0.4758 0.4940 0.4276 0.4373 0.4275 0.4420 0.4311 0.4909 0.4436 0.4077 0.4770 0.4853 0.4772 0.4685 0.4353 0.4256 0.4119 0.4156 0.4790 0.4357 0.4335 0.3806 0.4589 0.4185 0.3593 0.4149 0.4635 0.4883 0.4702 0.4404 0.4273 0.4840 0.4129 0.4608 0.3779 0.4820 0.4439 0.4680 0.4402 0.4537 0.4528 0.4714 0.4967 0.4424 0.4545 0.4682 0.4254 0.3954 0.4821 0.4156 0.4478 0.4727 0.5043 0.3833 0.4642 0.4338 0.4340 0.4763 0.4473 0.4676 0.4160 0.4812 0.4084 0.4094 0.3999 0.4550 0.4411 0.4163 0.4718 0.4901 0.4238 0.4799 0.4566 0.4226 0.4539 0.4700 0.4182 0.4626 0.4069 0.4206 0.4393 0.3736 0.4537 0.4326 0.4342 0.4539 0.4605 0.4481 0.4246 0.4651 0.3899 0.4493 0.4475 0.4142 0.4593 0.4183 0.4504 0.4222 0.3515 0.4368 0.4046 0.4287 0.4501 0.4513 0.4282 0.4273 0.4381 0.4346 0.4638 0.4532 0.4774 0.4481 0.4515 0.3818 0.5181 0.4914 0.4635 0.4896 0.4078 0.4608 0.3740 0.4963 0.3981 0.4181 0.4747 0.4596 0.4396 0.4539 0.4409 0.4795 0.4643 0.4630 0.3872 0.4809 0.4157 0.4504 0.4872 0.4578 0.4739 0.4622 0.4438 0.4552 0.4620 0.4650 0.4210 0.3973 0.4644 0.4638 0.4434 0.4999 0.3947 0.4787 0.4536 0.4112 0.4288 0.4211 0.3847 0.4644 0.4602 0.4042 0.4438 0.3499 0.3890 0.4393 0.4431 0.4081 0.3960 0.4726 0.5394 0.4534 0.4455 0.4229 0.5028 0.3957 0.4185 0.4684 0.4269 0.4092 0.4699 0.4657 0.4730 0.3965 0.4926 0.4394 0.3904 0.4717 0.4617 0.4049 0.4323 0.4199 0.4654 0.4215 0.4752 0.4347 0.4089 0.4333 0.4447 0.4060 0.4560 0.4367 0.4555 0.3837 0.4305 0.3969 0.4123 0.4625 0.4241 0.4634 0.4593 0.4590 0.4121 0.4846 0.4714 0.4234 0.4105 0.4106 0.4945 0.4226 0.4892 0.4561 0.4745 0.4787 0.4461 0.4355 0.4567 0.4343 0.4401 0.4805 0.4374 0.4513 0.4576 0.4673 0.4522 0.4042 0.4160 0.4688 0.4110 0.4796 0.4485 0.4470 0.4313 0.4285 0.3923 0.4870 0.4265 0.4396 0.4563 0.4365 0.4029 0.4118 0.4593 0.5064 0.4852 0.4617 0.4120 0.4452 0.4794 0.4632 0.4324 0.4328 0.4127 0.4674 0.4617 0.3781 0.3797 0.4819 0.4116 0.4370 0.4053 0.4278 0.4604 0.4250 0.3493 0.3719 0.4415 0.3866 0.4782 0.4899 0.4495 0.4688 0.4718 0.4527 0.4498 0.3919 0.4343 0.4326 0.4588 0.4741 0.4169 0.4405 0.4485 0.4390 0.4825 0.4275 0.4255 0.4152 0.4228 0.4381 0.4827 0.4151 0.4355 0.4861 0.4155 0.4501 0.4254 0.4344 0.4153 0.4709 0.4064 0.4928 0.4930 0.4830 0.4604 0.4581 0.4297 0.4345 0.4363 0.4576 0.4400 0.4393 0.5291 0.4641 0.4449 0.4092 0.4861 0.4567 0.4965 0.4473 0.4920 0.4338 0.4307 0.4152 0.4779 0.4542 0.3895 0.5020 0.4199 0.4115 0.4432 0.4718 0.4696 0.4451 0.4765 0.4950 0.4594 0.4448 0.5289 0.4536 0.4789 0.4439 0.4749 0.4350 0.4375 0.4290 0.4382 0.3995 0.4332 0.4208 0.3395 0.4433 0.4607 0.4629 0.4195 0.5214 0.4852 0.4853 0.4265 0.5144 0.4827 0.4284 0.3698 0.4086 0.4051 0.3608 0.4416 0.4444 0.3898 0.4695 0.4246 0.4798 0.4844 0.4023 0.4525 0.3806 0.4822 0.4486 0.4750 0.4796 0.4302 0.4237 0.4797 0.4761 0.4714 0.4719 0.4347 0.4932 0.4335 0.3784 0.4027 0.4407 0.4522 0.4234 0.4610 0.4691 0.4465 0.4467 0.4976 0.4558 0.4321 0.4593 0.4755 0.4467 0.4449 0.4426 0.4084 0.4506 0.4850 0.4225 0.4168 0.4382 0.4324 0.4820 0.4156 0.4691 0.4322 0.4848 0.4044 0.4587 0.4461 0.3978 0.4407 0.4374 0.5199 0.4778 0.4660 0.4492 0.5081 0.4438 0.4543 0.4602 0.4741 0.4010 0.4041 0.4321 0.4286 0.4731 0.4033 0.4315 0.4304 0.4479 0.4541 0.4050 0.4321 0.4497 0.4384 0.3982 0.4358 0.4502 0.4350 0.4290 0.4530 0.3941 0.4309 0.4649 0.4488 0.4448 0.4385 0.3868 0.4151 0.4235 0.4624 0.4694 0.4154 0.4369 0.4359 0.4230 0.5024 0.4429 0.4155 0.4683 0.4442 0.4605 0.4394 0.4899 0.4157 0.4410 0.4350 0.4123 0.4797 0.4076 0.4728 0.4591 0.4668 0.4487 0.4773 0.3635 0.4748 0.4797 0.4839 0.4359 0.4536 0.4685 0.4359 0.4553 0.4398 0.4864 0.4725 0.4280 0.4544 0.4828 0.4396 0.4600 0.4878 0.4307 0.4652 0.4471 0.4788 0.4479 0.4362 0.4743 0.3887 0.4198 0.4676 0.4039 0.4405 0.4398 0.3938 0.4378 0.4078 0.4757 0.4396 0.4189 0.4850 0.4859 0.4453 0.4284 0.4095 0.4358 0.4708 0.4342 0.4360 0.3978 0.4981 0.4505 0.4866 0.4074 0.4459 0.3999 0.4560 0.3731 0.4631 0.4674 0.4692 0.4603 0.4267 0.4771 0.4758 0.4180 0.4635 0.4800 0.4813 0.3825 0.4935 0.4300 0.4626 0.4599 0.4444 0.4244 0.4119 0.4592 0.4861 0.4692 0.4550 0.4116 0.4052 0.4120 0.4320 0.4305 0.3867 0.4347 0.4260 0.4275 0.4897 0.4469 0.4408 0.4427 0.3979 0.4978 0.4166 0.4120 0.4294 0.4621 0.4118 0.4546 0.4743 0.4421 0.4591 0.4714 0.4300 0.4368 0.4936 0.4750 0.4797 0.4451 0.4252 0.5090 0.4340 0.4613 0.4393 0.4799 0.4881 0.4027 0.4487 0.4576 0.4272 0.4222 0.4389 0.4524 0.3886 0.4679 0.4846 0.4652 0.4606 0.3770 0.4841 0.4569 0.4093 0.4818 0.4664 0.4942 0.4382 0.4699 0.4349 0.4521 0.4341 0.4316 0.4557 0.4179 0.4228 0.4213 0.3750 0.4288 0.4399 0.4642 0.4490 0.4676 0.4712 0.4416 0.4520 0.4572 0.4610 0.4233 0.5111 0.3883 0.3957 0.4380 0.4458 0.5063 0.4376 0.4384 0.5087 0.4188 0.4320 0.4652 0.4179 0.4467 0.4335 0.4685 0.4356 0.4487 0.4642 0.4350 0.4886 0.4814 0.4561 0.4397 0.4647 0.4130 0.4023 0.4042 0.3996 0.4959 0.5014 0.4788 0.3827 0.4637 0.3953 0.4579 0.4246 0.4337 0.4578 0.4139 0.3837 0.4581 0.4308 0.3960 0.4536 0.4478 0.4520 0.4731 0.4414 0.4495 0.4606 0.4519 0.4239 0.4459 0.4145 0.4444 0.4306 0.4339 0.4372 0.4328 0.4818 0.4549 0.4688 0.4194 0.4452 0.4719 0.3978 0.4046 0.4382 0.4495 0.5137 0.4222 0.4748 0.4603 0.3918 0.4208 0.4850 0.4237 0.4442 0.4162 0.3744 0.5151 0.4262 0.4572 0.4396 0.4468 0.4152 0.4849 0.4762 0.3970 0.4509 0.4725 0.4673 0.3787 0.4549 0.4750 0.4629 0.4141 0.4910 0.4366 0.4692 0.4170 0.4251 0.5050 0.4624 0.4668 0.3035 0.4191 0.4196 0.4292 0.4623 0.4407 0.4483 0.4756 0.4113 0.3931 0.4784 0.4816 0.4463 0.4573 0.3910 0.4340 0.4738 0.4634 0.3875 0.4479 0.4678 0.4626 0.4614 0.4511 0.4133 0.4299 0.4415 0.4640 0.5187 0.4612 0.3981 0.4251 0.4366 0.4278 0.4135 0.4492 0.4542 0.3845 0.4365 0.4334 0.4471 0.4738 0.4929 0.4065 0.4322 0.3553 0.4484 0.4292 0.4486 0.4976 0.4239 0.3893 0.4748 0.4551 0.4572 0.4030 0.4899 0.4262 0.4524 0.4577" HIT_INDICES="103 110 168 185 221 255 479 566 594 611 623 656 687 697 761 788 1070 1145 1256 1370 1491 1531 1537 1549 1552 1569 1602 1655 1881 1995 2002 2144 2200 2241 2295 2377 2401 2473 2586 2589 2625 2645 2779 2865 2876 2924 2942 2953 2954 2963 3044 3141 3165 3193 3242 3307 3469 3525 3560 3640 3771 3816 3843 3922 4051 4092 4183 4224 4271 4429 4463 4549 4633 4693 4769 4828 4846 5013 5129 5138 5351 5356 5477 5488 5508 5557 5566 5569 5597 5654 5655 5689 5713 5756 5767 5907 5916 6085 6106 6203 6263 6337 6442 6543 6573 6668 6678 6713 6718 6735 6809 6832 6843 6853 6893 7004 7008 7041 7065 7174 7257 7385 7418 7466 7577 7637 7678 7698 7736 7758 7774 7807 7865 7926 8011 8015 8098 8150 8495 8855 8869 8896 8975 9034 9045 9076 9089 9163 9177 9206 9336 9337 9432 9487 9619 9760 9776 9781 9819 9909 9924 9972 9975 10041 10044 10081 10117 10126 10138 10304 10325 10368 10384 10385 10396 10464 10495 10500 10534 10535 10616 10699 10701 10764 10799 10810 10829 10857 10891 10941 10964 10965 10992 11066 11069 11134 11163 11182 11228 11282 11288 11306 11320 11323 11341 11349 11351 11363 11388 11398 11410 11463 11494 11496 11568 11617 11696 11710 11730 11776 11777 11809 11812 11875 11884 11901 11924 11953 11954 11996 12030 12065 12154 12156 12159 12182 12187 12189 12190 12191 12233 12234 12286 12342 12419 12454 12475 12476 12563 12564 12580 12796 12800 12820 12860 12867 12956 12972 12978 13009 13021 13093 13095 13100 13128 13141 13156 13205 13214 13247 13251 13255 13296 13310 13323 13338 13345 13355 13367 13373 13374 13375 13459 13461 13471 13492 13497 13523 13542 13548 13580 13604 13611 13613 13652 13673 13688 13807 13828 13920 13936 13950 13978 13995 14002 14010 14021 14034 14040 14041 14056 14154 14155 14190 14212 14213 14254 14322 14324 14328 14335 14365 14374 14418 14468 14483 14518 14552 14602 14627 14634 14638 14662 14677 14687 14699 14727 14739 14765 14772 14787 14800 14820 14825 14837 14890 14893 14906 14910 14938 14956 14959 15003 15007 15032 15047 15048 15078 15087 15100 15130 15145 15151 15156 15160 15167 15176 15213 15220 15225 15227 15231 15239 15247 15248 15266 15277 15280 15301 15303 15311 15314 15315 15352 15369 15374 15386 15387 15399 15406 15407 15410 15450 15459 15465 15472 15489 15542 15551 15556 15568 15593 15602 15616 15618 15627 15639 15644 15646 15668 15679 15694 15697 15698 15704 15708 15709 15721 15723 15742 15748" ES_PROFILE="0.0099 0.0257 0.0367 0.0496 0.0606 0.0712 0.0670 0.0712 0.0791 0.0876 0.0964 0.1036 0.1108 0.1193 0.1240 0.1310 0.1203 0.1228 0.1227 0.1221 0.1208 0.1246 0.1307 0.1363 0.1424 0.1477 0.1518 0.1545 0.1454 0.1434 0.1484 0.1443 0.1457 0.1480 0.1494 0.1489 0.1521 0.1521 0.1491 0.1534 0.1555 0.1585 0.1540 0.1524 0.1557 0.1566 0.1594 0.1626 0.1665 0.1698 0.1684 0.1658 0.1679 0.1697 0.1701 0.1694 0.1621 0.1617 0.1626 0.1605 0.1549 0.1549 0.1560 0.1536 0.1479 0.1478 0.1444 0.1443 0.1436 0.1356 0.1357 0.1322 0.1289 0.1270 0.1241 0.1221 0.1228 0.1137 0.1077 0.1087 0.0963 0.0974 0.0909 0.0915 0.0915 0.0896 0.0903 0.0914 0.0908 0.0884 0.0895 0.0885 0.0881 0.0864 0.0868 0.0787 0.0791 0.0690 0.0685 0.0629 0.0598 0.0557 0.0495 0.0435 0.0420 0.0363 0.0361 0.0342 0.0344 0.0337 0.0293 0.0282 0.0279 0.0275 0.0253 0.0183 0.0184 0.0165 0.0151 0.0082 0.0030 -0.0053 -0.0073 -0.0103 -0.0175 -0.0213 -0.0239 -0.0252 -0.0276 -0.0290 -0.0299 -0.0320 -0.0357 -0.0397 -0.0451 -0.0453 -0.0507 -0.0540 -0.0764 -0.0999 -0.1007 -0.1024 -0.1075 -0.1113 -0.1119 -0.1139 -0.1147 -0.1194 -0.1203 -0.1221 -0.1305 -0.1305 -0.1367 -0.1402 -0.1487 -0.1579 -0.1588 -0.1591 -0.1615 -0.1673 -0.1682 -0.1713 -0.1714 -0.1757 -0.1758 -0.1781 -0.1804 -0.1808 -0.1815 -0.1922 -0.1935 -0.1961 -0.1971 -0.1970 -0.1976 -0.2019 -0.2038 -0.2040 -0.2061 -0.2061 -0.2112 -0.2165 -0.2165 -0.2205 -0.2227 -0.2232 -0.2243 -0.2260 -0.2280 -0.2311 -0.2324 -0.2323 -0.2339 -0.2385 -0.2385 -0.2426 -0.2443 -0.2453 -0.2481 -0.2514 -0.2516 -0.2525 -0.2532 -0.2531 -0.2541 -0.2544 -0.2543 -0.2548 -0.2562 -0.2567 -0.2572 -0.2604 -0.2621 -0.2620 -0.2664 -0.2693 -0.2741 -0.2747 -0.2756 -0.2783 -0.2780 -0.2797 -0.2796 -0.2833 -0.2835 -0.2842 -0.2853 -0.2868 -0.2865 -0.2888 -0.2906 -0.2924 -0.2978 -0.2974 -0.2972 -0.2982 -0.2980 -0.2976 -0.2972 -0.2967 -0.2990 -0.2985 -0.3014 -0.3045 -0.3090 -0.3106 -0.3114 -0.3108 -0.3159 -0.3153 -0.3157 -0.3291 -0.3286 -0.3292 -0.3310 -0.3306 -0.3356 -0.3358 -0.3354 -0.3365 -0.3364 -0.3401 -0.3393 -0.3387 -0.3396 -0.3395 -0.3395 -0.3417 -0.3412 -0.3424 -0.3416 -0.3409 -0.3425 -0.3424 -0.3422 -0.3421 -0.3415 -0.3411 -0.3408 -0.3400 -0.3390 -0.3379 -0.3422 -0.3412 -0.3407 -0.3409 -0.3400 -0.3405 -0.3405 -0.3397 -0.3405 -0.3408 -0.3400 -0.3388 -0.3401 -0.3401 -0.3398 -0.3461 -0.3460 -0.3504 -0.3499 -0.3493 -0.3495 -0.3490 -0.3479 -0.3468 -0.3459 -0.3451 -0.3438 -0.3422 -0.3415 -0.3462 -0.3445 -0.3450 -0.3447 -0.3430 -0.3438 -0.3463 -0.3445 -0.3428 -0.3413 -0.3413 -0.3398 -0.3406 -0.3417 -0.3405 -0.3406 -0.3405 -0.3415 -0.3408 -0.3388 -0.3367 -0.3359 -0.3344 -0.3326 -0.3309 -0.3303 -0.3285 -0.3277 -0.3256 -0.3240 -0.3222 -0.3209 -0.3186 -0.3167 -0.3174 -0.3149 -0.3130 -0.3105 -0.3095 -0.3077 -0.3050 -0.3050 -0.3023 -0.3009 -0.2988 -0.2958 -0.2947 -0.2921 -0.2897 -0.2884 -0.2860 -0.2831 -0.2800 -0.2769 -0.2739 -0.2711 -0.2700 -0.2669 -0.2637 -0.2603 -0.2569 -0.2539 -0.2508 -0.2472 -0.2447 -0.2417 -0.2382 -0.2358 -0.2321 -0.2288 -0.2252 -0.2214 -0.2198 -0.2169 -0.2131 -0.2097 -0.2056 -0.2022 -0.1984 -0.1942 -0.1901 -0.1882 -0.1843 -0.1800 -0.1759 -0.1723 -0.1706 -0.1659 -0.1609 -0.1563 -0.1524 -0.1472 -0.1422 -0.1363 -0.1307 -0.1250 -0.1187 -0.1123 -0.1067 -0.1001 -0.0928 -0.0847 -0.0763 -0.0681 -0.0594 -0.0505 -0.0416 -0.0320 -0.0187 0.0001" RANK_AT_ES="13919.0000" RANK_SCORE_AT_ES="-2.7000"/>
  <DTG RANKED_LIST="CT26_gene_expression.rnk" TEMPLATE="na_as_pre_ranked" GENESET="gene_sets.gmt#WU_CELL_MIGRATION" ES="-0.3143" NES="0.0000" NP="0.0000" FDR="1.0000" FWER="0.0000" RND_ES="0.4488 0.5073 0.4840 0.4848 0.4414 0.4729 0.4365 0.4599 0.5098 0.4976 0.3939 0.4198 0.4442 0.4791 0.4370 0.4646 0.4351 0.4138 0.5074 0.4634 0.4970 0.5210 0.5132 0.5139 0.4213 0.4890 0.4807 0.4177 0.4150 0.4545 0.4530 0.4184 0.4418 0.4062 0.4361 0.4564 0.4089 0.4971 0.4951 0.4447 0.4767 0.4745 0.4690 0.5052 0.5115 0.4603 0.4591 0.4039 0.5049 0.4337 0.5083 0.3845 0.4875 0.4821 0.4151 0.4473 0.4831 0.3081 0.4657 0.5389 0.4189 0.4832 0.4880 0.5345 0.4834 0.4558 0.3543 0.4519 0.4573 0.5385 0.3663 0.5162 0.5574 0.4585 0.4639 0.4104 0.4905 0.4158 0.4053 0.4309 0.4813 0.4750 0.4439 0.3439 0.4252 0.5091 0.4853 0.4776 0.3986 0.4116 0.4248 0.5008 0.4680 0.4309 0.4210 0.4779 0.4617 0.3574 0.4201 0.5104 0.4156 0.3482 0.4753 0.5432 0.4947 0.4529 0.5304 0.4871 0.4522 0.4350 0.4989 0.4409 0.4689 0.4776 0.4462 0.4534 0.5232 0.4711 0.3898 0.4421 0.4337 0.4855 0.3879 0.4757 0.4521 0.5015 0.3998 0.4604 0.4879 0.3584 0.3301 0.4497 0.4608 0.5189 0.4466 0.3692 0.4505 0.4167 0.4724 0.4485 0.4623 0.4717 0.4299 0.4108 0.4285 0.4427 0.4985 0.5206 0.4999 0.4995 0.3113 0.3538 0.4246 0.4238 0.4872 0.5036 0.4996 0.4482 0.3697 0.4445 0.3378 0.4347 0.4625 0.4322 0.4084 0.4200 0.4612 0.4659 0.4943 0.4477 0.4019 0.3998 0.5061 0.5009 0.4560 0.4875 0.5145 0.4342 0.4469 0.5337 0.4393 0.4480 0.4156 0.5070 0.4028 0.4380 0.4070 0.4268 0.4282 0.4289 0.4808 0.4826 0.4376 0.5117 0.5157 0.5026 0.4681 0.4559 0.5423 0.4255 0.4357 0.3902 0.4041 0.4003 0.4709 0.3691 0.4488 0.4244 0.4469 0.4309 0.3303 0.4486 0.4174 0.4100 0.3471 0.4102 0.4976 0.4461 0.4872 0.3646 0.4895 0.4605 0.5041 0.4478 0.4453 0.4502 0.4265 0.4767 0.4971 0.3839 0.3925 0.4365 0.5072 0.4374 0.5652 0.4377 0.5348 0.4408 0.4375 0.5104 0.4402 0.4544 0.5138 0.4950 0.4553 0.4996 0.4034 0.4057 0.4801 0.4226 0.4585 0.4671 0.4678 0.5047 0.4558 0.3975 0.4386 0.4389 0.4745 0.5294 0.5494 0.3687 0.4107 0.5085 0.4165 0.5265 0.4526 0.4408 0.4638 0.4388 0.4320 0.3566 0.4779 0.4066 0.4637 0.4861 0.4601 0.4873 0.5086 0.4733 0.4437 0.3788 0.4356 0.4944 0.4274 0.3861 0.3184 0.4685 0.4692 0.4073 0.4481 0.5109 0.4260 0.4683 0.4298 0.3821 0.4453 0.4674 0.4309 0.4744 0.4405 0.3154 0.5315 0.4987 0.4274 0.5435 0.3708 0.4849 0.4452 0.4292 0.4622 0.4220 0.4792 0.3805 0.4384 0.4158 0.3495 0.4795 0.4246 0.4659 0.3845 0.4743 0.4697 0.4685 0.3693 0.4074 0.4197 0.3702 0.3974 0.5059 0.4498 0.5286 0.4925 0.5016 0.4701 0.4415 0.4024 0.4374 0.4267 0.4273 0.4344 0.5479 0.4358 0.5249 0.4412 0.4138 0.4083 0.5085 0.3846 0.4339 0.5122 0.4178 0.4289 0.5560 0.4153 0.4132 0.4454 0.4955 0.3903 0.4491 0.3832 0.3720 0.4641 0.5238 0.4438 0.4682 0.5123 0.4378 0.4372 0.4526 0.4330 0.4383 0.4558 0.4143 0.5172 0.4697 0.4375 0.3696 0.4158 0.5325 0.4633 0.4963 0.4222 0.4316 0.5310 0.4986 0.3735 0.4065 0.3381 0.4620 0.5283 0.4837 0.4162 0.4118 0.4516 0.4359 0.4999 0.4632 0.4857 0.4704 0.4585 0.4372 0.3989 0.5419 0.4838 0.4140 0.4841 0.5324 0.4296 0.4919 0.5212 0.4198 0.3977 0.5067 0.5117 0.4833 0.4855 0.4257 0.5795 0.4415 0.5455 0.4282 0.4885 0.4145 0.4994 0.4896 0.4836 0.5218 0.4061 0.4413 0.4101 0.2831 0.5096 0.4382 0.4886 0.4069 0.3969 0.3967 0.4577 0.4274 0.4623 0.3296 0.5078 0.4775 0.3926 0.4386 0.4959 0.5281 0.5413 0.4736 0.4537 0.4599 0.5401 0.4507 0.4530 0.4171 0.4216 0.4898 0.4503 0.4827 0.4494 0.5044 0.4225 0.4644 0.3810 0.5097 0.4768 0.4032 0.4000 0.3457 0.4561 0.3925 0.4453 0.4160 0.4598 0.4616 0.5340 0.4804 0.5383 0.4754 0.4190 0.3699 0.4252 0.4948 0.4937 0.4954 0.4186 0.4228 0.4745 0.3349 0.5188 0.4332 0.4053 0.4755 0.5304 0.4479 0.4950 0.5332 0.5310 0.3509 0.5025 0.4291 0.4364 0.4276 0.4247 0.4678 0.4473 0.4132 0.4515 0.4540 0.3634 0.4227 0.5300 0.5155 0.4572 0.4192 0.4017 0.5215 0.4586 0.4448 0.3940 0.5002 0.4855 0.3858 0.4858 0.4739 0.5209 0.3733 0.4227 0.4929 0.3958 0.4024 0.4970 0.4014 0.3944 0.4877 0.4390 0.4890 0.4032 0.4790 0.4548 0.4773 0.3640 0.5058 0.3831 0.5302 0.4063 0.5333 0.4662 0.4577 0.4875 0.5228 0.4304 0.4407 0.4483 0.4378 0.4282 0.4923 0.3879 0.4802 0.4801 0.4464 0.4396 0.4751 0.4249 0.3546 0.4837 0.4142 0.4449 0.4401 0.4683 0.4159 0.4388 0.5051 0.4561 0.3340 0.4390 0.4973 0.4887 0.5021 0.4318 0.4044 0.4493 0.3698 0.3992 0.4392 0.4105 0.5055 0.4435 0.4814 0.4317 0.5448 0.5170 0.4701 0.4844 0.3850 0.4711 0.4924 0.4181 0.4350 0.4837 0.3710 0.3499 0.4843 0.4726 0.2867 0.3453 0.3877 0.4116 0.4014 0.3787 0.3492 0.4252 0.4757 0.4816 0.4107 0.4981 0.4586 0.4259 0.5283 0.4373 0.4766 0.4274 0.4321 0.4522 0.4873 0.4596 0.3719 0.3840 0.3985 0.3803 0.3636 0.3858 0.4069 0.4340 0.5051 0.4258 0.5613 0.4509 0.4362 0.4229 0.4632 0.3662 0.3894 0.4006 0.3644 0.4427 0.5777 0.4440 0.4585 0.3314 0.4504 0.4520 0.4956 0.3795 0.4386 0.4430 0.4822 0.4230 0.4991 0.4267 0.4535 0.4717 0.4342 0.5148 0.4880 0.4144 0.5051 0.4029 0.4781 0.5130 0.4934 0.4506 0.4480 0.3980 0.4623 0.3908 0.3757 0.5175 0.4287 0.4147 0.4524 0.3839 0.5195 0.4305 0.4574 0.5040 0.4453 0.4806 0.4134 0.3885 0.5195 0.3854 0.4237 0.4515 0.3956 0.5128 0.4775 0.3996 0.3652 0.4403 0.4928 0.3772 0.4648 0.4468 0.4743 0.4071 0.5486 0.5056 0.4873 0.4005 0.5222 0.4710 0.4495 0.4591 0.4827 0.3935 0.4859 0.4713 0.4113 0.4847 0.4627 0.5213 0.4648 0.3923 0.4257 0.4711 0.4807 0.4166 0.4865 0.4237 0.3823 0.4236 0.5110 0.3999 0.4281 0.4664 0.4506 0.4349 0.4509 0.3988 0.5420 0.5279 0.4034 0.4490 0.4529 0.4677 0.4437 0.4817 0.5292 0.3454 0.3390 0.5029 0.5215 0.4146 0.4137 0.4539 0.4506 0.3999 0.4378 0.3993 0.4898 0.4960 0.4651 0.4028 0.5807 0.4600 0.3397 0.4587 0.4253 0.4232 0.4654 0.4230 0.3912 0.4483 0.4527 0.4219 0.4196 0.5037 0.4579 0.4015 0.4090 0.4756 0.4221 0.4282 0.4554 0.4368 0.5265 0.4177 0.4756 0.5011 0.4572 0.4593 0.4139 0.5077 0.4962 0.4490 0.4970 0.5230 0.3929 0.4545 0.5148 0.4286 0.4500 0.5713 0.5018 0.4563 0.4415 0.3275 0.5295 0.3600 0.3936 0.4926 0.4679 0.4340 0.5065 0.4229 0.4745 0.4602 0.3707 0.4430 0.4419 0.4309 0.3880 0.4703 0.4994 0.3953 0.3624 0.4203 0.4752 0.4310 0.4981 0.4333 0.4355 0.3811 0.5262 0.4426 0.4831 0.4993 0.4417 0.5749 0.5087 0.4080 0.4228 0.4751 0.4894 0.4413 0.4071 0.4404 0.4659 0.3982 0.3933 0.4583 0.5253 0.4656 0.3964 0.4018 0.4333 0.5718 0.3815 0.4522 0.3862 0.4252 0.4629 0.4874 0.4032 0.4940 0.4944 0.4548 0.4636 0.4328 0.4247 0.5594 0.4272 0.4394 0.4551 0.5101 0.4595 0.4933 0.4271 0.5138 0.4897 0.4734 0.4751 0.5038 0.4587 0.4186 0.4881 0.3743 0.5009 0.4386 0.4118 0.4327 0.3911 0.4452 0.3802 0.4579 0.2925 0.3792 0.4321 0.3585 0.5205 0.5129 0.5039 0.5026 0.4001 0.3942 0.4387 0.3250 0.5283 0.5241 0.4994 0.4163 0.5456 0.4777 0.5220 0.4023 0.4717 0.5064 0.4784 0.4921 0.4030 0.3332 0.3952 0.4414 0.3761 0.4905 0.4685 0.4975 0.5251 0.3590 0.4583 0.4431 0.4178 0.4691 0.4770 0.3776 0.4741 0.4498 0.5215 0.4759 0.5019 0.4160 0.4988 0.5256 0.4451 0.5090 0.4423 0.4912 0.4405 0.4898 0.4327 0.4980 0.4375 0.4486 0.4737 0.5404 0.3804 0.4558 0.5099 0.4720 0.4672 0.4361 0.4418 0.4302 0.4624 0.4522 0.4334 0.4337 0.5091 0.4883 0.4622 0.4599 0.4449 0.4067 0.4904 0.4604 0.5387 0.5018 0.5018 0.4050 0.5097 0.4796 0.4252 0.4355 0.4782 0.4158 0.5190 0.4950 0.3914 0.4537 0.4958 0.4962 0.4980 0.3764 0.3550 0.5220 0.4018 0.3766 0.4031" HIT_INDICES="62 80 113 151 228 309 334 373 421 455 490 503 517 642 670 715 816 854 1044 1088 1201 1353 1454 1602 1684 1717 1993 2017 2125 2269 2421 2436 2577 2625 2694 2882 2953 2971 2977 3005 3216 3242 3449 3466 3596 3900 4378 4387 4553 4951 4971 5270 5588 5602 5641 5655 6260 6397 7093 7253 7326 7413 7596 8104 8311 9091 9315 9399 9909 10005 10035 10500 10535 10572 10939 11334 11426 11501 11511 11649 11984 11988 11996 12065 12342 12360 12445 12715 12795 12826 12886 13073 13124 13127 13193 13220 13331 13439 13701 13773 13877 13900 13923 13967 14019 14087 14146 14214 14224 14317 14322 14365 14377 14468 14484 14517 14532 14611 14651 14665 14679 14687 14807 14808 14906 14909 15062 15078 15130 15159 15175 15225 15227 15311 15314 15330 15339 15352 15428 15456 15459 15467 15472 15483 15556 15559 15566 15601 15618 15630 15660 15672 15673 15678 15688 15694 15700 15709 15716 15723 15736 15742 15748" ES_PROFILE="0.0242 0.0497 0.0719 0.0919 0.1068 0.1196 0.1356 0.1502 0.1635 0.1773 0.1907 0.2054 0.2198 0.2260 0.2382 0.2489 0.2554 0.2658 0.2652 0.2739 0.2776 0.2781 0.2816 0.2815 0.2854 0.2923 0.2828 0.2893 0.2902 0.2885 0.2858 0.2919 0.2896 0.2932 0.2953 0.2893 0.2906 0.2954 0.3009 0.3049 0.2968 0.3005 0.2922 0.2960 0.2924 0.2771 0.2499 0.2528 0.2454 0.2225 0.2239 0.2069 0.1884 0.1894 0.1888 0.1897 0.1520 0.1442 0.0999 0.0898 0.0853 0.0799 0.0682 0.0357 0.0224 -0.0275 -0.0418 -0.0472 -0.0798 -0.0859 -0.0878 -0.1175 -0.1196 -0.1218 -0.1451 -0.1701 -0.1757 -0.1801 -0.1804 -0.1888 -0.2098 -0.2095 -0.2094 -0.2132 -0.2301 -0.2305 -0.2350 -0.2513 -0.2554 -0.2562 -0.2589 -0.2696 -0.2714 -0.2702 -0.2730 -0.2732 -0.2788 -0.2841 -0.2989 -0.3015 -0.3059 -0.3051 -0.3043 -0.3048 -0.3057 -0.3076 -0.3088 -0.3105 -0.3084 -0.3115 -0.3089 -0.3087 -0.3065 -0.3091 -0.3069 -0.3057 -0.3033 -0.3049 -0.3039 -0.3012 -0.2985 -0.2953 -0.2991 -0.2953 -0.2974 -0.2935 -0.2986 -0.2950 -0.2934 -0.2901 -0.2861 -0.2840 -0.2788 -0.2784 -0.2729 -0.2681 -0.2628 -0.2576 -0.2559 -0.2510 -0.2443 -0.2379 -0.2314 -0.2251 -0.2218 -0.2140 -0.2063 -0.2000 -0.1920 -0.1833 -0.1751 -0.1652 -0.1544 -0.1437 -0.1325 -0.1206 -0.1081 -0.0952 -0.0817 -0.0675 -0.0499 -0.0284 0.0001" RANK_AT_ES="14316.0000" RANK_SCORE_AT_ES="-3.4000"/>
  <DTG RANKED_LIST="CT26_gene_expression.rnk" TEMPLATE="na_as_pre_ranked" GENESET="gene_sets.gmt#SHEN_SMARCA2_TARGETS_DN" ES="-0.2466" NES="0.0000" NP="0.0000" FDR="1.0000" FWER="0.0000" RND_ES="0.4090 0.5157 0.5307 0.4063 0.4429 0.4375 0.4698 0.4178 0.4040 0.4893 0.4762 0.3935 0.4529 0.4801 0.4167 0.3606 0.4522 0.4519 0.4727 0.4201 0.4607 0.4978 0.4617 0.4557 0.4633 0.4505 0.3889 0.4773 0.4304 0.4476 0.4741 0.4992 0.4451 0.4545 0.4203 0.4745 0.4576 0.4656 0.4723 0.5237 0.4916 0.4523 0.4070 0.4463 0.4264 0.4623 0.4590 0.4892 0.4139 0.4098 0.4345 0.4755 0.4800 0.4386 0.4853 0.4903 0.3293 0.4138 0.3365 0.4356 0.5098 0.3886 0.4718 0.5135 0.4276 0.4877 0.3567 0.4051 0.4219 0.4638 0.3920 0.4554 0.4673 0.4433 0.5194 0.3405 0.4951 0.4279 0.4350 0.4675 0.4458 0.4426 0.4817 0.4407 0.4685 0.4697 0.4963 0.4265 0.4428 0.4019 0.4942 0.4753 0.4506 0.4058 0.4562 0.5006 0.4469 0.4138 0.4290 0.4343 0.4790 0.4082 0.4890 0.4200 0.3712 0.5048 0.4383 0.4164 0.4523 0.4855 0.4477 0.4627 0.4413 0.4244 0.4124 0.4424 0.4710 0.3796 0.4585 0.4942 0.4640 0.3895 0.4403 0.4102 0.4726 0.5259 0.4617 0.4254 0.3891 0.4654 0.4981 0.4733 0.3732 0.4483 0.4795 0.4153 0.5278 0.4555 0.4210 0.3892 0.3773 0.4481 0.4403 0.3942 0.4816 0.4042 0.4410 0.4195 0.4352 0.4663 0.4550 0.4478 0.5040 0.4080 0.4031 0.4894 0.4775 0.4886 0.3963 0.4046 0.4400 0.4294 0.4475 0.5064 0.4993 0.3983 0.4310 0.4219 0.4801 0.4601 0.4065 0.5087 0.4618 0.4560 0.4781 0.4375 0.4409 0.4221 0.4300 0.4509 0.4593 0.3872 0.5067 0.4257 0.4512 0.4351 0.4142 0.4382 0.3581 0.4268 0.4344 0.4367 0.3792 0.4728 0.4682 0.4203 0.4443 0.3814 0.4331 0.4996 0.4492 0.4276 0.4459 0.4192 0.4032 0.4276 0.4813 0.3815 0.4199 0.4109 0.3941 0.4585 0.4623 0.4879 0.4763 0.4788 0.4827 0.4221 0.4565 0.4820 0.4751 0.4376 0.4847 0.4419 0.5041 0.4907 0.4189 0.4278 0.4770 0.4054 0.3645 0.4775 0.4533 0.4972 0.4733 0.4520 0.4670 0.5020 0.4197 0.4011 0.4348 0.4357 0.4420 0.4658 0.4577 0.3870 0.4160 0.3960 0.4123 0.4542 0.5078 0.4589 0.4643 0.4395 0.3543 0.4953 0.5018 0.4720 0.4054 0.4142 0.3760 0.4591 0.4607 0.4023 0.4438 0.3385 0.4243 0.4573 0.4654 0.5043 0.4709 0.4805 0.3840 0.4127 0.4248 0.4724 0.4667 0.5010 0.4322 0.4140 0.4668 0.4277 0.3387 0.4318 0.5141 0.4338 0.4740 0.4283 0.4451 0.3971 0.4674 0.4768 0.4413 0.4468 0.4521 0.4575 0.4491 0.4942 0.3315 0.3979 0.4099 0.5277 0.4303 0.4723 0.4634 0.4393 0.4395 0.4576 0.3798 0.4761 0.4172 0.4580 0.4931 0.4953 0.3847 0.4652 0.4580 0.4983 0.4262 0.4456 0.4397 0.4315 0.3839 0.4517 0.4848 0.4288 0.4222 0.4821 0.4864 0.4500 0.4212 0.4031 0.4361 0.4782 0.4014 0.4768 0.4094 0.4071 0.4752 0.4637 0.4533 0.4734 0.5165 0.4549 0.4801 0.4286 0.4410 0.4371 0.4581 0.3698 0.4777 0.4839 0.4762 0.4111 0.5097 0.3631 0.4235 0.4618 0.4016 0.4509 0.4100 0.4450 0.4245 0.4220 0.4524 0.4823 0.4811 0.4572 0.4283 0.4964 0.4657 0.4322 0.4305 0.5052 0.4832 0.5076 0.4720 0.4107 0.4651 0.4626 0.3684 0.4260 0.4326 0.4529 0.4551 0.4164 0.4949 0.5016 0.4163 0.4804 0.3743 0.4923 0.3903 0.4798 0.4696 0.4787 0.5022 0.4200 0.4011 0.4777 0.4696 0.4609 0.4218 0.4395 0.4325 0.4333 0.4188 0.4344 0.4576 0.4179 0.4103 0.4566 0.3578 0.4097 0.4608 0.4276 0.4001 0.4460 0.3766 0.4276 0.4564 0.3956 0.4916 0.4263 0.4493 0.4087 0.4858 0.4475 0.4496 0.4213 0.3843 0.4425 0.4233 0.4237 0.4874 0.4606 0.4710 0.4657 0.4436 0.4032 0.4228 0.4539 0.4746 0.4240 0.4649 0.4380 0.4151 0.5034 0.4495 0.4101 0.4693 0.4526 0.4713 0.4599 0.4917 0.3972 0.4368 0.4856 0.4794 0.4455 0.4595 0.3996 0.4555 0.4856 0.4766 0.4102 0.5065 0.4420 0.4874 0.4204 0.4509 0.4608 0.5075 0.4317 0.4867 0.5063 0.4283 0.4396 0.4636 0.4243 0.3763 0.4101 0.3790 0.4435 0.4249 0.4587 0.4431 0.4261 0.4394 0.5121 0.4926 0.4775 0.4714 0.4811 0.4616 0.4101 0.4381 0.4816 0.4000 0.4383 0.5023 0.4572 0.4555 0.4832 0.4166 0.4589 0.4569 0.4542 0.4107 0.4351 0.4279 0.4532 0.4790 0.4313 0.4711 0.4184 0.4436 0.4155 0.4874 0.4682 0.4419 0.5013 0.4352 0.3516 0.3899 0.4817 0.4983 0.4461 0.4448 0.4478 0.4418 0.4195 0.3771 0.5068 0.4777 0.4096 0.3919 0.4092 0.4747 0.4001 0.3975 0.4372 0.5035 0.4468 0.4400 0.5075 0.4448 0.4817 0.4766 0.5196 0.4008 0.4115 0.4478 0.4090 0.4537 0.4527 0.4144 0.3751 0.4174 0.4699 0.4654 0.4686 0.3749 0.5197 0.4728 0.4300 0.4946 0.4496 0.4896 0.5308 0.3985 0.4235 0.4465 0.4397 0.4359 0.4378 0.5151 0.4201 0.4910 0.4726 0.4318 0.4351 0.4550 0.4540 0.4517 0.4542 0.4240 0.4324 0.5190 0.4179 0.4538 0.4061 0.4923 0.4963 0.4706 0.4182 0.4496 0.4738 0.4977 0.4434 0.4785 0.4359 0.5336 0.4383 0.4170 0.4245 0.4333 0.5180 0.4853 0.4336 0.5028 0.4527 0.4301 0.4601 0.4102 0.4597 0.4067 0.4790 0.5027 0.4299 0.4884 0.4651 0.4280 0.4081 0.4096 0.5042 0.4357 0.4544 0.3836 0.4431 0.4520 0.4463 0.5071 0.4413 0.4229 0.5058 0.4394 0.3734 0.4672 0.4806 0.4314 0.4308 0.4307 0.4322 0.4403 0.4566 0.4558 0.4798 0.4171 0.4992 0.4303 0.3983 0.4338 0.4566 0.4575 0.4871 0.4570 0.4413 0.5026 0.4643 0.4665 0.4529 0.4587 0.4691 0.3680 0.4691 0.5129 0.4275 0.4128 0.4285 0.3820 0.4422 0.4082 0.4182 0.4509 0.4853 0.4990 0.5430 0.4778 0.4190 0.4464 0.4225 0.3963 0.4448 0.4786 0.4652 0.4150 0.5024 0.4448 0.5361 0.4841 0.4230 0.5064 0.4688 0.4457 0.4323 0.4089 0.4194 0.3681 0.3411 0.4416 0.4405 0.5048 0.4344 0.3892 0.4770 0.4191 0.4805 0.5281 0.4004 0.5169 0.3908 0.4316 0.4336 0.4621 0.5279 0.3802 0.4652 0.4409 0.4700 0.4060 0.4788 0.4320 0.4098 0.4568 0.3677 0.4435 0.3867 0.4129 0.4605 0.4707 0.4308 0.5315 0.4035 0.3635 0.4363 0.4707 0.5095 0.4353 0.4505 0.4642 0.4297 0.4932 0.4818 0.3709 0.4699 0.5172 0.3894 0.4593 0.3960 0.4714 0.4070 0.4669 0.4726 0.4272 0.4746 0.4306 0.4369 0.4659 0.4434 0.4727 0.4593 0.4462 0.4169 0.4504 0.4139 0.4164 0.4372 0.4664 0.4775 0.4271 0.4716 0.4907 0.3749 0.4589 0.4308 0.4228 0.4430 0.4219 0.4762 0.4863 0.4817 0.4940 0.4253 0.4501 0.5065 0.4378 0.4642 0.4957 0.4438 0.4834 0.4843 0.4203 0.4391 0.4838 0.4234 0.4048 0.4649 0.4381 0.4713 0.5472 0.4273 0.4392 0.4320 0.4769 0.4595 0.4756 0.4750 0.4924 0.4529 0.4791 0.3820 0.4751 0.4869 0.4460 0.4257 0.4603 0.4337 0.4847 0.4793 0.4723 0.4691 0.4211 0.4646 0.4156 0.4551 0.4732 0.4300 0.4402 0.4397 0.4608 0.4656 0.4692 0.4250 0.3464 0.4023 0.4055 0.4307 0.3773 0.4951 0.4043 0.4094 0.3970 0.3745 0.4549 0.3822 0.3598 0.5077 0.4091 0.4703 0.5128 0.4431 0.4328 0.4347 0.4831 0.4683 0.4443 0.4758 0.3974 0.4263 0.5007 0.3828 0.4656 0.3954 0.4714 0.4555 0.3890 0.4782 0.4625 0.4768 0.4634 0.4310 0.4364 0.4718 0.4685 0.4266 0.5030 0.4795 0.4047 0.4956 0.4609 0.3670 0.5088 0.4114 0.5083 0.4613 0.4654 0.4257 0.4767 0.4291 0.4803 0.4038 0.3723 0.4490 0.4016 0.4570 0.4895 0.4751 0.4695 0.4553 0.4935 0.4375 0.3909 0.4176 0.4175 0.4384 0.4635 0.4293 0.4938 0.3777 0.4666 0.4484 0.4352 0.4065 0.4534 0.4533 0.4776 0.4158 0.4249 0.3903 0.4351 0.4297 0.5299 0.4701 0.4731 0.4662 0.3889 0.4638 0.4312 0.4532 0.4255 0.3816 0.3853 0.3678 0.4851 0.4654 0.4532 0.5186 0.5166 0.4412 0.4401 0.4835 0.4392 0.4566 0.4362 0.4545 0.4115 0.5045 0.4475 0.4625 0.3607 0.5077 0.4573 0.4261 0.3626 0.4447 0.4795 0.4883 0.4235 0.4595 0.4478 0.4620 0.4736 0.4315 0.4551 0.4462 0.4417 0.4746 0.4092 0.4514 0.4186 0.3706 0.4509 0.4826 0.4059 0.4198 0.5042 0.4813 0.4214 0.4522 0.4608 0.4226 0.4972 0.4387 0.4676 0.4352 0.4265 0.3724 0.4712 0.4073 0.4788 0.4943 0.4409 0.4048 0.5261 0.4498 0.3616 0.4166 0.4682 0.4523" HIT_INDICES="62 507 1004 1028 1108 1172 1262 1411 1496 1501 1742 1745 1762 2007 2528 2816 2938 3171 3294 3406 3450 3602 3673 3732 3880 3993 3999 4154 4155 4196 4223 4243 4425 4439 4550 4656 4681 4699 4780 4868 4980 5172 5254 5301 5355 5470 5648 5658 5703 5759 5768 5942 6024 6521 6522 6625 6766 6868 6885 6887 6907 6928 6979 7000 7044 7055 7083 7108 7115 7145 7163 7189 7192 7248 7255 7346 7504 7540 7555 7622 7657 7753 7756 7835 7922 7959 8023 8034 8038 8079 8105 8108 8126 8148 8159 8170 8181 8197 8272 8295 8335 8340 8359 8455 8548 8635 8818 8829 8833 8881 8882 8962 8968 8985 9048 9055 9077 9106 9108 9121 9148 9158 9168 9219 9232 9247 9250 9255 9267 9284 9332 9339 9347 9356 9396 9410 9416 9462 9470 9547 9573 9584 9605 9611 9619 9664 9669 9747 9799 9819 9841 9867 9878 9880 9888 9892 9907 9922 9987 10023 10026 10049 10120 10173 10176 10178 10239 10248 10255 10261 10290 10352 10367 10388 10415 10465 10490 10515 10537 10568 10670 10689 10690 10725 10729 10738 10747 10766 10854 10902 10947 11002 11018 11111 11123 11142 11168 11172 11272 11302 11303 11322 11328 11438 11507 11529 11566 11574 11588 11666 11753 11826 11844 11848 11865 11878 12037 12091 12131 12245 12273 12277 12329 12376 12411 12524 12545 12672 12753 12780 12781 12831 12857 12899 12903 12963 12975 12993 13162 13199 13325 13368 13388 13444 13576 13680 13682 13769 13858 13912 14059 14232 14304 14444 14449 14496 14533 14563 14686 14708 14726 14799 14806 14854 14877 14957 14994 15008 15012 15021 15058 15117 15300 15367 15395 15397 15438 15455 15622 15628 15652 15716 15746" ES_PROFILE="0.0481 0.0478 0.0376 0.0577 0.0734 0.0896 0.1034 0.1123 0.1250 0.1426 0.1434 0.1596 0.1749 0.1740 0.1529 0.1457 0.1487 0.1437 0.1454 0.1475 0.1538 0.1527 0.1565 0.1609 0.1591 0.1592 0.1663 0.1633 0.1702 0.1744 0.1796 0.1851 0.1796 0.1849 0.1837 0.1824 0.1864 0.1909 0.1909 0.1904 0.1880 0.1800 0.1788 0.1798 0.1802 0.1764 0.1682 0.1708 0.1711 0.1705 0.1729 0.1643 0.1615 0.1309 0.1323 0.1269 0.1188 0.1130 0.1127 0.1134 0.1130 0.1125 0.1099 0.1092 0.1070 0.1070 0.1057 0.1046 0.1047 0.1033 0.1026 0.1013 0.1015 0.0983 0.0982 0.0925 0.0825 0.0803 0.0794 0.0751 0.0729 0.0667 0.0666 0.0616 0.0560 0.0537 0.0496 0.0490 0.0488 0.0462 0.0446 0.0444 0.0433 0.0420 0.0413 0.0407 0.0400 0.0391 0.0343 0.0329 0.0303 0.0301 0.0289 0.0228 0.0168 0.0113 -0.0005 -0.0011 -0.0013 -0.0044 -0.0044 -0.0095 -0.0098 -0.0108 -0.0148 -0.0152 -0.0166 -0.0184 -0.0185 -0.0192 -0.0209 -0.0215 -0.0221 -0.0253 -0.0261 -0.0270 -0.0271 -0.0274 -0.0281 -0.0291 -0.0322 -0.0326 -0.0330 -0.0335 -0.0361 -0.0369 -0.0372 -0.0401 -0.0406 -0.0455 -0.0471 -0.0478 -0.0490 -0.0494 -0.0498 -0.0527 -0.0529 -0.0579 -0.0612 -0.0624 -0.0638 -0.0654 -0.0661 -0.0661 -0.0666 -0.0668 -0.0677 -0.0686 -0.0727 -0.0750 -0.0751 -0.0765 -0.0809 -0.0841 -0.0841 -0.0840 -0.0877 -0.0881 -0.0883 -0.0885 -0.0901 -0.0939 -0.0947 -0.0958 -0.0973 -0.1004 -0.1018 -0.1032 -0.1044 -0.1061 -0.1125 -0.1135 -0.1134 -0.1154 -0.1155 -0.1158 -0.1162 -0.1172 -0.1225 -0.1252 -0.1278 -0.1310 -0.1316 -0.1373 -0.1377 -0.1385 -0.1398 -0.1397 -0.1456 -0.1471 -0.1466 -0.1473 -0.1472 -0.1537 -0.1575 -0.1583 -0.1600 -0.1598 -0.1600 -0.1642 -0.1690 -0.1729 -0.1731 -0.1724 -0.1725 -0.1723 -0.1815 -0.1838 -0.1852 -0.1913 -0.1918 -0.1908 -0.1927 -0.1943 -0.1951 -0.2008 -0.2005 -0.2070 -0.2103 -0.2101 -0.2083 -0.2095 -0.2091 -0.2097 -0.2079 -0.2096 -0.2081 -0.2070 -0.2154 -0.2151 -0.2205 -0.2204 -0.2187 -0.2193 -0.2245 -0.2277 -0.2242 -0.2260 -0.2277 -0.2270 -0.2319 -0.2381 -0.2376 -0.2409 -0.2355 -0.2326 -0.2289 -0.2246 -0.2259 -0.2204 -0.2147 -0.2123 -0.2056 -0.2014 -0.1954 -0.1926 -0.1870 -0.1798 -0.1718 -0.1641 -0.1580 -0.1528 -0.1542 -0.1474 -0.1377 -0.1262 -0.1166 -0.1053 -0.0992 -0.0823 -0.0654 -0.0437 0.0002" RANK_AT_ES="14443.0000" RANK_SCORE_AT_ES="-3.7000"/>
[truncated: 30,071,276 more chars]
