# Supplementary material for: Immunomic, genomic and transcriptomic characterization of CT26 colorectal carcinoma
Source: BMC Genomics. 2014 Mar 13;15(1):190. doi: 10.1186/1471-2164-15-190 (PMC4007559; doi:10.1186/1471-2164-15-190)
Supplement: Supplementary file 8 — Additional file 8: Contains the Gene Pattern gene set membership and enrichment values in an html format. The file index.html is the entry point. (ZIP 13 MB) [file 12864_2013_7028_MOESM8_ESM.zip › gene_set_sizes.xls]

NAME	ORIGINAL SIZE	AFTER RESTRICTING TO DATASET	STATUS
KEGG_GLYCOLYSIS_GLUCONEOGENESIS	62	56
KEGG_CITRATE_CYCLE_TCA_CYCLE	32	30
KEGG_PENTOSE_PHOSPHATE_PATHWAY	27	26
KEGG_PENTOSE_AND_GLUCURONATE_INTERCONVERSIONS	28	20
KEGG_FRUCTOSE_AND_MANNOSE_METABOLISM	34	34
KEGG_GALACTOSE_METABOLISM	26	26
KEGG_ASCORBATE_AND_ALDARATE_METABOLISM	25	18
KEGG_FATTY_ACID_METABOLISM	42	37
KEGG_STEROID_BIOSYNTHESIS	17	16
KEGG_PRIMARY_BILE_ACID_BIOSYNTHESIS	16	16
KEGG_STEROID_HORMONE_BIOSYNTHESIS	55	45
KEGG_OXIDATIVE_PHOSPHORYLATION	135	113
KEGG_PURINE_METABOLISM	159	151
KEGG_PYRIMIDINE_METABOLISM	98	89
KEGG_ALANINE_ASPARTATE_AND_GLUTAMATE_METABOLISM	32	31
KEGG_GLYCINE_SERINE_AND_THREONINE_METABOLISM	31	31
KEGG_CYSTEINE_AND_METHIONINE_METABOLISM	34	32
KEGG_VALINE_LEUCINE_AND_ISOLEUCINE_DEGRADATION	44	43
KEGG_VALINE_LEUCINE_AND_ISOLEUCINE_BIOSYNTHESIS	11		Rejected!
KEGG_LYSINE_DEGRADATION	44	44
KEGG_ARGININE_AND_PROLINE_METABOLISM	54	51
KEGG_HISTIDINE_METABOLISM	29	28
KEGG_TYROSINE_METABOLISM	42	38
KEGG_PHENYLALANINE_METABOLISM	18	18
KEGG_TRYPTOPHAN_METABOLISM	40	37
KEGG_BETA_ALANINE_METABOLISM	22	22
KEGG_TAURINE_AND_HYPOTAURINE_METABOLISM	10		Rejected!
KEGG_SELENOAMINO_ACID_METABOLISM	26	22
KEGG_GLUTATHIONE_METABOLISM	50	44
KEGG_STARCH_AND_SUCROSE_METABOLISM	52	40
KEGG_N_GLYCAN_BIOSYNTHESIS	46	44
KEGG_OTHER_GLYCAN_DEGRADATION	16	15
KEGG_O_GLYCAN_BIOSYNTHESIS	30	28
KEGG_AMINO_SUGAR_AND_NUCLEOTIDE_SUGAR_METABOLISM	44	44
KEGG_GLYCOSAMINOGLYCAN_DEGRADATION	21	21
KEGG_GLYCOSAMINOGLYCAN_BIOSYNTHESIS_CHONDROITIN_SULFATE	22	17
KEGG_GLYCOSAMINOGLYCAN_BIOSYNTHESIS_KERATAN_SULFATE	15	15
KEGG_GLYCOSAMINOGLYCAN_BIOSYNTHESIS_HEPARAN_SULFATE	26	25
KEGG_GLYCEROLIPID_METABOLISM	49	44
KEGG_INOSITOL_PHOSPHATE_METABOLISM	54	46
KEGG_GLYCOSYLPHOSPHATIDYLINOSITOL_GPI_ANCHOR_BIOSYNTHESIS	25	25
KEGG_GLYCEROPHOSPHOLIPID_METABOLISM	77	65
KEGG_ETHER_LIPID_METABOLISM	33	28
KEGG_ARACHIDONIC_ACID_METABOLISM	58	53
KEGG_LINOLEIC_ACID_METABOLISM	29	27
KEGG_ALPHA_LINOLENIC_ACID_METABOLISM	19	17
KEGG_SPHINGOLIPID_METABOLISM	40	35
KEGG_GLYCOSPHINGOLIPID_BIOSYNTHESIS_LACTO_AND_NEOLACTO_SERIES	26	23
KEGG_GLYCOSPHINGOLIPID_BIOSYNTHESIS_GLOBO_SERIES	14		Rejected!
KEGG_GLYCOSPHINGOLIPID_BIOSYNTHESIS_GANGLIO_SERIES	15	15
KEGG_PYRUVATE_METABOLISM	40	39
KEGG_GLYOXYLATE_AND_DICARBOXYLATE_METABOLISM	16	16
KEGG_PROPANOATE_METABOLISM	33	30
KEGG_BUTANOATE_METABOLISM	34	30
KEGG_ONE_CARBON_POOL_BY_FOLATE	17	17
KEGG_RIBOFLAVIN_METABOLISM	16	16
KEGG_NICOTINATE_AND_NICOTINAMIDE_METABOLISM	24	21
KEGG_PANTOTHENATE_AND_COA_BIOSYNTHESIS	16	16
KEGG_FOLATE_BIOSYNTHESIS	11		Rejected!
KEGG_RETINOL_METABOLISM	64	48
KEGG_PORPHYRIN_AND_CHLOROPHYLL_METABOLISM	41	34
KEGG_TERPENOID_BACKBONE_BIOSYNTHESIS	15	15
KEGG_LIMONENE_AND_PINENE_DEGRADATION	10		Rejected!
KEGG_NITROGEN_METABOLISM	23	22
KEGG_SULFUR_METABOLISM	13		Rejected!
KEGG_AMINOACYL_TRNA_BIOSYNTHESIS	41	41
KEGG_METABOLISM_OF_XENOBIOTICS_BY_CYTOCHROME_P450	70	56
KEGG_DRUG_METABOLISM_CYTOCHROME_P450	72	57
KEGG_DRUG_METABOLISM_OTHER_ENZYMES	51	39
KEGG_BIOSYNTHESIS_OF_UNSATURATED_FATTY_ACIDS	22	20
KEGG_ABC_TRANSPORTERS	44	42
KEGG_RIBOSOME	88	76
KEGG_RNA_DEGRADATION	59	52
KEGG_RNA_POLYMERASE	29	27
KEGG_BASAL_TRANSCRIPTION_FACTORS	36	31
KEGG_DNA_REPLICATION	36	33
KEGG_SPLICEOSOME	128	96
KEGG_PROTEASOME	48	43
KEGG_PROTEIN_EXPORT	24	19
KEGG_PPAR_SIGNALING_PATHWAY	69	66
KEGG_BASE_EXCISION_REPAIR	35	33
KEGG_NUCLEOTIDE_EXCISION_REPAIR	44	42
KEGG_MISMATCH_REPAIR	23	22
KEGG_HOMOLOGOUS_RECOMBINATION	28	25
KEGG_NON_HOMOLOGOUS_END_JOINING	14		Rejected!
KEGG_MAPK_SIGNALING_PATHWAY	267	253
KEGG_ERBB_SIGNALING_PATHWAY	87	84
KEGG_CALCIUM_SIGNALING_PATHWAY	178	168
KEGG_CYTOKINE_CYTOKINE_RECEPTOR_INTERACTION	267	224
KEGG_CHEMOKINE_SIGNALING_PATHWAY	190	167
KEGG_PHOSPHATIDYLINOSITOL_SIGNALING_SYSTEM	76	65
KEGG_NEUROACTIVE_LIGAND_RECEPTOR_INTERACTION	272	247
KEGG_CELL_CYCLE	128	113
KEGG_OOCYTE_MEIOSIS	114	104
KEGG_P53_SIGNALING_PATHWAY	69	62
KEGG_UBIQUITIN_MEDIATED_PROTEOLYSIS	138	121
KEGG_SNARE_INTERACTIONS_IN_VESICULAR_TRANSPORT	38	32
KEGG_REGULATION_OF_AUTOPHAGY	35	25
KEGG_LYSOSOME	121	117
KEGG_ENDOCYTOSIS	183	155
KEGG_PEROXISOME	78	73
KEGG_MTOR_SIGNALING_PATHWAY	52	48
KEGG_APOPTOSIS	88	78
KEGG_CARDIAC_MUSCLE_CONTRACTION	80	72
KEGG_VASCULAR_SMOOTH_MUSCLE_CONTRACTION	115	108
KEGG_WNT_SIGNALING_PATHWAY	151	143
KEGG_DORSO_VENTRAL_AXIS_FORMATION	25	22
KEGG_NOTCH_SIGNALING_PATHWAY	47	44
KEGG_HEDGEHOG_SIGNALING_PATHWAY	56	54
KEGG_TGF_BETA_SIGNALING_PATHWAY	86	84
KEGG_AXON_GUIDANCE	129	127
KEGG_VEGF_SIGNALING_PATHWAY	76	71
KEGG_FOCAL_ADHESION	201	188
KEGG_ECM_RECEPTOR_INTERACTION	84	82
KEGG_CELL_ADHESION_MOLECULES_CAMS	134	119
KEGG_ADHERENS_JUNCTION	75	73
KEGG_TIGHT_JUNCTION	134	125
KEGG_GAP_JUNCTION	90	79
KEGG_COMPLEMENT_AND_COAGULATION_CASCADES	69	64
KEGG_ANTIGEN_PROCESSING_AND_PRESENTATION	89	54
KEGG_RENIN_ANGIOTENSIN_SYSTEM	17	17
KEGG_TOLL_LIKE_RECEPTOR_SIGNALING_PATHWAY	102	89
KEGG_NOD_LIKE_RECEPTOR_SIGNALING_PATHWAY	62	52
KEGG_RIG_I_LIKE_RECEPTOR_SIGNALING_PATHWAY	71	55
KEGG_CYTOSOLIC_DNA_SENSING_PATHWAY	56	44
KEGG_JAK_STAT_SIGNALING_PATHWAY	155	137
KEGG_HEMATOPOIETIC_CELL_LINEAGE	88	78
KEGG_NATURAL_KILLER_CELL_MEDIATED_CYTOTOXICITY	137	103
KEGG_T_CELL_RECEPTOR_SIGNALING_PATHWAY	108	107
KEGG_B_CELL_RECEPTOR_SIGNALING_PATHWAY	75	73
KEGG_FC_EPSILON_RI_SIGNALING_PATHWAY	79	76
KEGG_FC_GAMMA_R_MEDIATED_PHAGOCYTOSIS	97	88
KEGG_LEUKOCYTE_TRANSENDOTHELIAL_MIGRATION	118	107
KEGG_INTESTINAL_IMMUNE_NETWORK_FOR_IGA_PRODUCTION	48	40
KEGG_CIRCADIAN_RHYTHM_MAMMAL	13		Rejected!
KEGG_LONG_TERM_POTENTIATION	70	65
KEGG_NEUROTROPHIN_SIGNALING_PATHWAY	126	123
KEGG_LONG_TERM_DEPRESSION	70	65
KEGG_OLFACTORY_TRANSDUCTION	389	293
KEGG_TASTE_TRANSDUCTION	52	42
KEGG_REGULATION_OF_ACTIN_CYTOSKELETON	216	199
KEGG_INSULIN_SIGNALING_PATHWAY	137	132
KEGG_GNRH_SIGNALING_PATHWAY	101	95
KEGG_PROGESTERONE_MEDIATED_OOCYTE_MATURATION	86	81
KEGG_MELANOGENESIS	102	97
KEGG_ADIPOCYTOKINE_SIGNALING_PATHWAY	67	66
KEGG_TYPE_II_DIABETES_MELLITUS	47	46
KEGG_TYPE_I_DIABETES_MELLITUS	44	33
KEGG_MATURITY_ONSET_DIABETES_OF_THE_YOUNG	25	21
KEGG_ALDOSTERONE_REGULATED_SODIUM_REABSORPTION	42	39
KEGG_VASOPRESSIN_REGULATED_WATER_REABSORPTION	44	43
KEGG_PROXIMAL_TUBULE_BICARBONATE_RECLAMATION	23	22
KEGG_ALZHEIMERS_DISEASE	169	151
KEGG_PARKINSONS_DISEASE	133	106
KEGG_AMYOTROPHIC_LATERAL_SCLEROSIS_ALS	53	52
KEGG_HUNTINGTONS_DISEASE	185	164
KEGG_PRION_DISEASES	35	33
KEGG_VIBRIO_CHOLERAE_INFECTION	56	51
KEGG_EPITHELIAL_CELL_SIGNALING_IN_HELICOBACTER_PYLORI_INFECTION	68	64
KEGG_PATHOGENIC_ESCHERICHIA_COLI_INFECTION	59	50
KEGG_LEISHMANIA_INFECTION	72	57
KEGG_PATHWAYS_IN_CANCER	328	317
KEGG_COLORECTAL_CANCER	62	62
KEGG_RENAL_CELL_CARCINOMA	70	70
KEGG_PANCREATIC_CANCER	70	70
KEGG_ENDOMETRIAL_CANCER	52	52
KEGG_GLIOMA	65	61
KEGG_PROSTATE_CANCER	89	88
KEGG_THYROID_CANCER	29	29
KEGG_BASAL_CELL_CARCINOMA	55	55
KEGG_MELANOMA	71	71
KEGG_BLADDER_CANCER	42	40
KEGG_CHRONIC_MYELOID_LEUKEMIA	73	72
KEGG_ACUTE_MYELOID_LEUKEMIA	60	56
KEGG_SMALL_CELL_LUNG_CANCER	84	81
KEGG_NON_SMALL_CELL_LUNG_CANCER	54	52
KEGG_ASTHMA	30	22
KEGG_AUTOIMMUNE_THYROID_DISEASE	53	33
KEGG_SYSTEMIC_LUPUS_ERYTHEMATOSUS	140	86
KEGG_ALLOGRAFT_REJECTION	38	27
KEGG_GRAFT_VERSUS_HOST_DISEASE	42	26
KEGG_PRIMARY_IMMUNODEFICIENCY	35	35
KEGG_HYPERTROPHIC_CARDIOMYOPATHY_HCM	85	83
KEGG_ARRHYTHMOGENIC_RIGHT_VENTRICULAR_CARDIOMYOPATHY_ARVC	76	74
KEGG_DILATED_CARDIOMYOPATHY	92	89
KEGG_VIRAL_MYOCARDITIS	73	60
BIOCARTA_RELA_PATHWAY	16	16
BIOCARTA_NO1_PATHWAY	33	29
BIOCARTA_CSK_PATHWAY	24	20
BIOCARTA_SRCRPTP_PATHWAY	11		Rejected!
BIOCARTA_AMI_PATHWAY	20	19
BIOCARTA_GRANULOCYTES_PATHWAY	14		Rejected!
BIOCARTA_LYM_PATHWAY	11		Rejected!
BIOCARTA_ARAP_PATHWAY	18		Rejected!
BIOCARTA_AGR_PATHWAY	36	36
BIOCARTA_AKAP95_PATHWAY	12		Rejected!
BIOCARTA_AKT_PATHWAY	22	21
BIOCARTA_ALK_PATHWAY	37	36
BIOCARTA_AT1R_PATHWAY	36	31
BIOCARTA_ACE2_PATHWAY	13		Rejected!
BIOCARTA_ASBCELL_PATHWAY	12		Rejected!
BIOCARTA_DNAFRAGMENT_PATHWAY	10		Rejected!
BIOCARTA_CHEMICAL_PATHWAY	22	21
BIOCARTA_SPPA_PATHWAY	22	21
BIOCARTA_ATM_PATHWAY	20	20
BIOCARTA_AGPCR_PATHWAY	13		Rejected!
BIOCARTA_BCELLSURVIVAL_PATHWAY	16		Rejected!
BIOCARTA_BLYMPHOCYTE_PATHWAY	11		Rejected!
BIOCARTA_BCR_PATHWAY	37	33
BIOCARTA_BIOPEPTIDES_PATHWAY	45	41
BIOCARTA_NEUROTRANSMITTERS_PATHWAY	6		Rejected!
BIOCARTA_RANKL_PATHWAY	14		Rejected!
BIOCARTA_CACAM_PATHWAY	16		Rejected!
BIOCARTA_CDMAC_PATHWAY	16	15
BIOCARTA_CARM_ER_PATHWAY	35	33
BIOCARTA_CASPASE_PATHWAY	23	21
BIOCARTA_CBL_PATHWAY	13		Rejected!
BIOCARTA_CCR3_PATHWAY	23	22
BIOCARTA_CD40_PATHWAY	15	15
BIOCARTA_MCM_PATHWAY	18		Rejected!
BIOCARTA_G1_PATHWAY	28	27
BIOCARTA_G2_PATHWAY	24	23
BIOCARTA_CELL2CELL_PATHWAY	14		Rejected!
BIOCARTA_LAIR_PATHWAY	17	15
BIOCARTA_CERAMIDE_PATHWAY	22	22
BIOCARTA_TID_PATHWAY	19	19
BIOCARTA_CLASSIC_PATHWAY	14		Rejected!
BIOCARTA_COMP_PATHWAY	19	17
BIOCARTA_VDR_PATHWAY	12		Rejected!
BIOCARTA_HDAC_PATHWAY	32	28
BIOCARTA_GCR_PATHWAY	22	19
BIOCARTA_CTCF_PATHWAY	23	22
BIOCARTA_CTL_PATHWAY	15		Rejected!
BIOCARTA_CXCR4_PATHWAY	24	23
BIOCARTA_CELLCYCLE_PATHWAY	23	22
BIOCARTA_CFTR_PATHWAY	12		Rejected!
BIOCARTA_CYTOKINE_PATHWAY	22	19
BIOCARTA_INFLAM_PATHWAY	29	26
BIOCARTA_D4GDI_PATHWAY	13		Rejected!
BIOCARTA_DC_PATHWAY	22	21
BIOCARTA_P35ALZHEIMERS_PATHWAY	11		Rejected!
BIOCARTA_RNA_PATHWAY	10		Rejected!
BIOCARTA_MTA3_PATHWAY	19	17
BIOCARTA_SKP2E2F_PATHWAY	10		Rejected!
BIOCARTA_CALCINEURIN_PATHWAY	21	17
BIOCARTA_EGF_PATHWAY	31	30
BIOCARTA_ETC_PATHWAY	12		Rejected!
BIOCARTA_NDKDYNAMIN_PATHWAY	21	18
BIOCARTA_EPHA4_PATHWAY	10		Rejected!
BIOCARTA_EPO_PATHWAY	19	19
BIOCARTA_ECM_PATHWAY	24	24
BIOCARTA_ERK_PATHWAY	28	27
BIOCARTA_ERYTH_PATHWAY	15		Rejected!
BIOCARTA_EPONFKB_PATHWAY	11		Rejected!
BIOCARTA_EIF_PATHWAY	16		Rejected!
BIOCARTA_EXTRINSIC_PATHWAY	13		Rejected!
BIOCARTA_FAS_PATHWAY	30	29
BIOCARTA_FCER1_PATHWAY	41	37
BIOCARTA_FEEDER_PATHWAY	9		Rejected!
BIOCARTA_FIBRINOLYSIS_PATHWAY	12		Rejected!
BIOCARTA_FMLP_PATHWAY	39	35
BIOCARTA_FREE_PATHWAY	10		Rejected!
BIOCARTA_GABA_PATHWAY	10		Rejected!
BIOCARTA_GATA3_PATHWAY	16	15
BIOCARTA_GLYCOLYSIS_PATHWAY	10		Rejected!
BIOCARTA_SET_PATHWAY	11		Rejected!
BIOCARTA_GH_PATHWAY	28	25
BIOCARTA_AHSP_PATHWAY	13		Rejected!
BIOCARTA_TCAPOPTOSIS_PATHWAY	11		Rejected!
BIOCARTA_HIVNEF_PATHWAY	58	55
BIOCARTA_SALMONELLA_PATHWAY	13		Rejected!
BIOCARTA_MPR_PATHWAY	34	32
BIOCARTA_HCMV_PATHWAY	17	17
BIOCARTA_P53HYPOXIA_PATHWAY	23	22
BIOCARTA_HIF_PATHWAY	15	15
BIOCARTA_IGF1_PATHWAY	21	21
BIOCARTA_IL17_PATHWAY	17		Rejected!
BIOCARTA_IL2_PATHWAY	22	22
BIOCARTA_IL3_PATHWAY	15	15
BIOCARTA_IL4_PATHWAY	11		Rejected!
BIOCARTA_IL5_PATHWAY	10		Rejected!
BIOCARTA_IL6_PATHWAY	22	22
BIOCARTA_IL10_PATHWAY	17	17
BIOCARTA_IL12_PATHWAY	23	20
BIOCARTA_IL2RB_PATHWAY	38	37
BIOCARTA_IL22BP_PATHWAY	16	16
BIOCARTA_IL7_PATHWAY	17	17
BIOCARTA_GSK3_PATHWAY	27	27
BIOCARTA_DEATH_PATHWAY	33	30
BIOCARTA_RACCYCD_PATHWAY	26	26
BIOCARTA_GLEEVEC_PATHWAY	23	23
BIOCARTA_INSULIN_PATHWAY	22	22
BIOCARTA_INTEGRIN_PATHWAY	38	38
BIOCARTA_INTRINSIC_PATHWAY	23	23
BIOCARTA_KERATINOCYTE_PATHWAY	46	44
BIOCARTA_TCRA_PATHWAY	13		Rejected!
BIOCARTA_LECTIN_PATHWAY	12		Rejected!
BIOCARTA_PYK2_PATHWAY	31	27
BIOCARTA_EGFR_SMRTE_PATHWAY	11		Rejected!
BIOCARTA_MAPK_PATHWAY	87	86
BIOCARTA_MCALPAIN_PATHWAY	25	23
BIOCARTA_PPARA_PATHWAY	58	52
BIOCARTA_ETS_PATHWAY	18	18
BIOCARTA_MONOCYTE_PATHWAY	11		Rejected!
BIOCARTA_MTOR_PATHWAY	23	21
BIOCARTA_IGF1R_PATHWAY	23	22
BIOCARTA_PITX2_PATHWAY	15		Rejected!
BIOCARTA_NGF_PATHWAY	18	17
BIOCARTA_VIP_PATHWAY	29	25
BIOCARTA_NFAT_PATHWAY	56	51
BIOCARTA_NTHI_PATHWAY	24	23
BIOCARTA_NFKB_PATHWAY	23	22
BIOCARTA_NOS1_PATHWAY	24	19
BIOCARTA_NO2IL12_PATHWAY	17	15
BIOCARTA_RARRXR_PATHWAY	15		Rejected!
BIOCARTA_NUCLEARRS_PATHWAY	15		Rejected!
BIOCARTA_ARENRF2_PATHWAY	13		Rejected!
BIOCARTA_P38MAPK_PATHWAY	40	39
BIOCARTA_P53_PATHWAY	16	16
BIOCARTA_PDGF_PATHWAY	32	31
BIOCARTA_CCR5_PATHWAY	20	15
BIOCARTA_PTDINS_PATHWAY	23	23
BIOCARTA_PLCE_PATHWAY	12		Rejected!
BIOCARTA_EDG1_PATHWAY	27	24
BIOCARTA_CDK5_PATHWAY	11		Rejected!
BIOCARTA_MYOSIN_PATHWAY	31	30
BIOCARTA_PLATELETAPP_PATHWAY	14		Rejected!
BIOCARTA_PS1_PATHWAY	14		Rejected!
BIOCARTA_PROTEASOME_PATHWAY	28	27
BIOCARTA_AKAPCENTROSOME_PATHWAY	15		Rejected!
BIOCARTA_PTEN_PATHWAY	18	18
BIOCARTA_RAB_PATHWAY	12		Rejected!
BIOCARTA_RAC1_PATHWAY	23	23
BIOCARTA_RAS_PATHWAY	23	23
BIOCARTA_NKCELLS_PATHWAY	20	19
BIOCARTA_RB_PATHWAY	13		Rejected!
BIOCARTA_CHREBP2_PATHWAY	42	40
BIOCARTA_BAD_PATHWAY	26	25
BIOCARTA_CK1_PATHWAY	17	16
BIOCARTA_EIF2_PATHWAY	11		Rejected!
BIOCARTA_EIF4_PATHWAY	24	22
BIOCARTA_STEM_PATHWAY	15		Rejected!
BIOCARTA_P27_PATHWAY	13		Rejected!
BIOCARTA_PGC1A_PATHWAY	26	22
BIOCARTA_PML_PATHWAY	17	17
BIOCARTA_DREAM_PATHWAY	14		Rejected!
BIOCARTA_LEPTIN_PATHWAY	11		Rejected!
BIOCARTA_RHO_PATHWAY	32	32
BIOCARTA_AKAP13_PATHWAY	12		Rejected!
BIOCARTA_ATRBRCA_PATHWAY	21	21
BIOCARTA_CARDIACEGF_PATHWAY	18	17
BIOCARTA_HER2_PATHWAY	22	22
BIOCARTA_ERK5_PATHWAY	18	17
BIOCARTA_MAL_PATHWAY	19	18
BIOCARTA_MEF2D_PATHWAY	23	17
BIOCARTA_MITOCHONDRIA_PATHWAY	21	20
BIOCARTA_ACH_PATHWAY	16	16
BIOCARTA_PARKIN_PATHWAY	13		Rejected!
BIOCARTA_CDC42RAC_PATHWAY	16	16
BIOCARTA_RANMS_PATHWAY	10		Rejected!
BIOCARTA_BARR_MAPK_PATHWAY	12		Rejected!
BIOCARTA_TOB1_PATHWAY	21	19
BIOCARTA_BARRESTIN_SRC_PATHWAY	15	15
BIOCARTA_NKT_PATHWAY	29	27
BIOCARTA_IL1R_PATHWAY	33	31
BIOCARTA_MET_PATHWAY	37	37
BIOCARTA_GPCR_PATHWAY	37	32
BIOCARTA_IGF1MTOR_PATHWAY	20	19
BIOCARTA_SODD_PATHWAY	10		Rejected!
BIOCARTA_SHH_PATHWAY	16	15
BIOCARTA_PTC1_PATHWAY	11		Rejected!
BIOCARTA_SPRY_PATHWAY	18	18
BIOCARTA_BARRESTIN_PATHWAY	10		Rejected!
BIOCARTA_STATHMIN_PATHWAY	19	17
BIOCARTA_HSP27_PATHWAY	15	15
BIOCARTA_TCR_PATHWAY	49	43
BIOCARTA_TCYTOTOXIC_PATHWAY	14		Rejected!
BIOCARTA_THELPER_PATHWAY	14		Rejected!
BIOCARTA_TALL1_PATHWAY	15	15
BIOCARTA_TEL_PATHWAY	18	18
BIOCARTA_TGFB_PATHWAY	19	18
BIOCARTA_TH1TH2_PATHWAY	19	18
BIOCARTA_41BB_PATHWAY	17	17
BIOCARTA_KREB_PATHWAY	8		Rejected!
BIOCARTA_CTLA4_PATHWAY	21	18
BIOCARTA_LONGEVITY_PATHWAY	15		Rejected!
BIOCARTA_SARS_PATHWAY	10		Rejected!
BIOCARTA_PAR1_PATHWAY	37	36
BIOCARTA_STRESS_PATHWAY	25	25
BIOCARTA_TNFR1_PATHWAY	29	29
BIOCARTA_TNFR2_PATHWAY	18	18
BIOCARTA_TOLL_PATHWAY	37	34
BIOCARTA_TPO_PATHWAY	24	23
BIOCARTA_CREB_PATHWAY	27	25
BIOCARTA_CARM1_PATHWAY	13		Rejected!
BIOCARTA_TFF_PATHWAY	21	20
BIOCARTA_TRKA_PATHWAY	12		Rejected!
BIOCARTA_ARF_PATHWAY	17	17
BIOCARTA_UCALPAIN_PATHWAY	18	17
BIOCARTA_VEGF_PATHWAY	29	28
BIOCARTA_VITCB_PATHWAY	11		Rejected!
BIOCARTA_WNT_PATHWAY	26	25
BIOCARTA_ACTINY_PATHWAY	20	20
ST_INTERFERON_GAMMA_PATHWAY	10		Rejected!
ST_WNT_CA2_CYCLIC_GMP_PATHWAY	20	20
ST_INTERLEUKIN_13_PATHWAY	7		Rejected!
ST_DIFFERENTIATION_PATHWAY_IN_PC12_CELLS	45	45
ST_TUMOR_NECROSIS_FACTOR_PATHWAY	29	27
SA_B_CELL_RECEPTOR_COMPLEXES	24	24
ST_ERK1_ERK2_MAPK_PATHWAY	32	31
SIG_CD40PATHWAYMAP	34	33
SIG_PIP3_SIGNALING_IN_CARDIAC_MYOCTES	67	65
SA_CASPASE_CASCADE	19	17
ST_GA12_PATHWAY	23	23
ST_G_ALPHA_S_PATHWAY	16	16
ST_G_ALPHA_I_PATHWAY	35	34
SIG_CHEMOTAXIS	45	45
ST_IL_13_PATHWAY	7		Rejected!
ST_P38_MAPK_PATHWAY	37	35
SIG_IL4RECEPTOR_IN_B_LYPHOCYTES	27	27
WNT_SIGNALING	89	89
ST_JAK_STAT_PATHWAY	9		Rejected!
SIG_REGULATION_OF_THE_ACTIN_CYTOSKELETON_BY_RHO_GTPASES	35	35
ST_GRANULE_CELL_SURVIVAL_PATHWAY	27	26
ST_ADRENERGIC	36	34
ST_INTEGRIN_SIGNALING_PATHWAY	82	80
ST_GAQ_PATHWAY	28	26
ST_GA13_PATHWAY	37	33
ST_STAT3_PATHWAY	11		Rejected!
SA_FAS_SIGNALING	9		Rejected!
SA_G1_AND_S_PHASES	15		Rejected!
SIG_INSULIN_RECEPTOR_PATHWAY_IN_CARDIAC_MYOCYTES	51	50
ST_T_CELL_SIGNAL_TRANSDUCTION	45	43
ST_TYPE_I_INTERFERON_PATHWAY	9		Rejected!
ST_PAC1_RECEPTOR_PATHWAY	7		Rejected!
SIG_PIP3_SIGNALING_IN_B_LYMPHOCYTES	36	35
SIG_BCR_SIGNALING_PATHWAY	46	46
SA_G2_AND_M_PHASES	8		Rejected!
ST_B_CELL_ANTIGEN_RECEPTOR	40	37
ST_INTERLEUKIN_4_PATHWAY	26	24
ST_WNT_BETA_CATENIN_PATHWAY	34	34
SA_MMP_CYTOKINE_CONNECTION	15	15
ST_JNK_MAPK_PATHWAY	40	38
SA_PROGRAMMED_CELL_DEATH	12		Rejected!
ST_FAS_SIGNALING_PATHWAY	65	57
ST_MYOCYTE_AD_PATHWAY	27	26
SA_PTEN_PATHWAY	17	16
SA_REG_CASCADE_OF_CYCLIN_EXPR	13		Rejected!
SA_TRKA_RECEPTOR	17	16
ST_PHOSPHOINOSITIDE_3_KINASE_PATHWAY	37	36
PID_FANCONI_PATHWAY	47	43
PID_SMAD2_3NUCLEARPATHWAY	82	75
PID_FCER1PATHWAY	62	59
PID_ENDOTHELINPATHWAY	63	61
PID_BCR_5PATHWAY	65	65
PID_PRLSIGNALINGEVENTSPATHWAY	23	23
PID_RHOA_PATHWAY	45	43
PID_ERBB4_PATHWAY	38	37
PID_AURORA_B_PATHWAY	39	38
PID_LYSOPHOSPHOLIPID_PATHWAY	66	61
PID_INSULIN_PATHWAY	45	44
PID_NOTCH_PATHWAY	59	56
PID_INTEGRIN1_PATHWAY	66	66
PID_P73PATHWAY	79	71
PID_P38_MKK3_6PATHWAY	26	24
PID_GMCSF_PATHWAY	37	36
PID_WNT_NONCANONICAL_PATHWAY	32	30
PID_NFKAPPABATYPICALPATHWAY	17	17
PID_IL4_2PATHWAY	65	62
PID_HDAC_CLASSII_PATHWAY	34	33
PID_BETACATENIN_DEG_PATHWAY	18	17
PID_HDAC_CLASSIII_PATHWAY	25	24
PID_GLYPICAN_1PATHWAY	27	27
PID_TCR_PATHWAY	66	63
PID_IL27PATHWAY	26	26
PID_NFKAPPABCANONICALPATHWAY	23	23
PID_E2F_PATHWAY	74	65
PID_ER_NONGENOMIC_PATHWAY	41	41
PID_DNAPK_PATHWAY	16	15
PID_HIF2PATHWAY	34	32
PID_CD40_PATHWAY	31	29
PID_ATR_PATHWAY	39	38
PID_INTEGRIN_CS_PATHWAY	26	26
PID_MET_PATHWAY	80	76
PID_PTP1BPATHWAY	52	52
PID_INTEGRIN3_PATHWAY	43	43
PID_IL12_2PATHWAY	63	57
PID_S1P_S1P3_PATHWAY	29	26
PID_LPA4_PATHWAY	15		Rejected!
PID_AR_PATHWAY	61	54
PID_NFAT_TFPATHWAY	47	44
PID_EPHBFWDPATHWAY	40	40
PID_AVB3_OPN_PATHWAY	31	31
PID_S1P_S1P4_PATHWAY	14		Rejected!
PID_FRA_PATHWAY	37	35
PID_MYC_ACTIVPATHWAY	79	76
PID_ARF6_TRAFFICKINGPATHWAY	49	47
PID_RHOA_REG_PATHWAY	46	40
PID_REELINPATHWAY	29	29
PID_PS1PATHWAY	46	44
PID_ILK_PATHWAY	45	45
PID_NECTIN_PATHWAY	30	30
PID_P38ALPHABETAPATHWAY	31	30
PID_WNT_SIGNALING_PATHWAY	28	28
PID_TRAIL_PATHWAY	28	24
PID_CDC42_PATHWAY	70	68
PID_RET_PATHWAY	39	39
PID_CDC42_REG_PATHWAY	30	29
PID_ATM_PATHWAY	34	32
PID_ARF6_PATHWAY	35	27
PID_LKB1_PATHWAY	47	38
PID_CD8TCRPATHWAY	53	51
PID_WNT_CANONICAL_PATHWAY	20	19
PID_TCPTP_PATHWAY	43	43
PID_ANGIOPOIETINRECEPTOR_PATHWAY	50	50
PID_FASPATHWAY	38	36
PID_CIRCADIANPATHWAY	16		Rejected!
PID_TXA2PATHWAY	57	54
PID_SHP2_PATHWAY	58	55
PID_HDAC_CLASSI_PATHWAY	66	62
PID_S1P_S1P1_PATHWAY	21	20
PID_TELOMERASEPATHWAY	68	65
PID_HNF3BPATHWAY	45	42
PID_NETRIN_PATHWAY	32	31
PID_IL1PATHWAY	34	32
PID_NFAT_3PATHWAY	54	50
PID_REG_GR_PATHWAY	82	79
PID_CONE_PATHWAY	23	21
PID_INTEGRIN_A9B1_PATHWAY	25	24
PID_ERB_GENOMIC_PATHWAY	15		Rejected!
PID_ARF6DOWNSTREAMPATHWAY	15	15
PID_MTOR_4PATHWAY	69	63
PID_IL2_1PATHWAY	55	54
PID_CXCR4_PATHWAY	102	98
PID_IGF1_PATHWAY	30	30
PID_ERBB1_RECEPTOR_PROXIMAL_PATHWAY	35	35
PID_TNFPATHWAY	46	44
PID_PLK1_PATHWAY	46	41
PID_TCRRASPATHWAY	14		Rejected!
PID_IL5_PATHWAY	14		Rejected!
PID_FOXOPATHWAY	49	47
PID_VEGF_VEGFR_PATHWAY	10		Rejected!
PID_THROMBIN_PAR4_PATHWAY	15	15
PID_MYC_PATHWAY	25	23
PID_RANBP2PATHWAY	11		Rejected!
PID_PI3KCIPATHWAY	49	42
PID_AJDISS_2PATHWAY	48	48
PID_IL2_PI3KPATHWAY	34	32
PID_CERAMIDE_PATHWAY	48	48
PID_P53DOWNSTREAMPATHWAY	137	122
PID_AR_TF_PATHWAY	53	49
PID_P75NTRPATHWAY	69	66
PID_S1P_META_PATHWAY	21	16
PID_ECADHERIN_NASCENTAJ_PATHWAY	39	39
PID_INTEGRIN4_PATHWAY	11		Rejected!
PID_AMB2_NEUTROPHILS_PATHWAY	41	40
PID_AVB3_INTEGRIN_PATHWAY	75	73
PID_IFNGPATHWAY	40	38
PID_RXR_VDR_PATHWAY	26	25
PID_LIS1PATHWAY	28	27
PID_ERBB1_DOWNSTREAM_PATHWAY	105	102
PID_SYNDECAN_4_PATHWAY	32	32
PID_ATF2_PATHWAY	59	55
PID_AP1_PATHWAY	70	68
PID_INTEGRIN2_PATHWAY	29	28
PID_UPA_UPAR_PATHWAY	42	39
PID_ERBB2ERBB3PATHWAY	44	43
PID_FOXM1PATHWAY	40	39
PID_EPHA_FWDPATHWAY	34	33
PID_HIF1APATHWAY	19	18
PID_BMPPATHWAY	42	39
PID_IL3_PATHWAY	27	25
PID_IL6_7PATHWAY	47	47
PID_ECADHERIN_KERATINOCYTE_PATHWAY	21	21
PID_ALK1PATHWAY	26	26
PID_PDGFRBPATHWAY	129	124
PID_TRKRPATHWAY	62	58
PID_TCRJNKPATHWAY	14		Rejected!
PID_NEPHRIN_NEPH1_PATHWAY	31	31
PID_CMYB_PATHWAY	84	79
PID_IL23PATHWAY	37	35
PID_HIVNEFPATHWAY	35	35
PID_SYNDECAN_1_PATHWAY	46	46
PID_P38_MK2PATHWAY	21	20
PID_ERA_GENOMIC_PATHWAY	65	62
PID_ERBB_NETWORK_PATHWAY	15	15
PID_ALK2PATHWAY	11		Rejected!
PID_RHODOPSIN_PATHWAY	24	23
PID_PDGFRAPATHWAY	22	22
PID_RETINOIC_ACID_PATHWAY	30	27
PID_P38GAMMADELTAPATHWAY	11		Rejected!
PID_IL8CXCR2_PATHWAY	34	29
PID_HEDGEHOG_2PATHWAY	22	22
PID_INTEGRIN5_PATHWAY	17	17
PID_AR_NONGENOMIC_PATHWAY	31	31
PID_ERBB1_INTERNALIZATION_PATHWAY	41	40
PID_HEDGEHOG_GLIPATHWAY	48	47
PID_CASPASE_PATHWAY	52	49
PID_CXCR3PATHWAY	43	41
PID_BETACATENIN_NUC_PATHWAY	80	78
PID_VEGFR1_PATHWAY	26	25
PID_SMAD2_3PATHWAY	17	17
PID_P38ALPHABETADOWNSTREAMPATHWAY	38	37
PID_KITPATHWAY	52	51
PID_ECADHERIN_STABILIZATION_PATHWAY	42	41
PID_EPOPATHWAY	34	34
PID_IL2_STAT5PATHWAY	30	30
PID_TCRCALCIUMPATHWAY	29	26
PID_DELTANP63PATHWAY	47	46
PID_VEGFR1_2_PATHWAY	69	67
PID_THROMBIN_PAR1_PATHWAY	43	41
PID_A6B1_A6B4_INTEGRIN_PATHWAY	46	46
PID_SYNDECAN_2_PATHWAY	33	31
PID_RAC1_REG_PATHWAY	38	36
PID_AURORA_A_PATHWAY	31	30
PID_ARF_3PATHWAY	19	16
PID_INSULIN_GLUCOSE_PATHWAY	26	26
PID_PI3KCIAKTPATHWAY	35	33
PID_SYNDECAN_3_PATHWAY	17	16
PID_IL8CXCR1_PATHWAY	28	23
PID_MYC_REPRESSPATHWAY	63	61
PID_HIF1_TFPATHWAY	66	61
PID_TAP63PATHWAY	54	50
PID_EPHRINBREVPATHWAY	30	30
PID_BARD1PATHWAY	29	29
PID_P53REGULATIONPATHWAY	59	55
PID_TOLL_ENDOGENOUS_PATHWAY	25	24
PID_NCADHERINPATHWAY	33	33
PID_ANTHRAXPATHWAY	17	17
PID_S1P_S1P2_PATHWAY	24	23
PID_RAS_PATHWAY	30	28
PID_MAPKTRKPATHWAY	34	34
PID_PI3KPLCTRKPATHWAY	36	33
PID_CD8TCRDOWNSTREAMPATHWAY	65	56
PID_EPHA2_FWDPATHWAY	19	18
PID_LYMPHANGIOGENESIS_PATHWAY	25	25
PID_ALPHASYNUCLEIN_PATHWAY	33	33
PID_FGF_PATHWAY	55	55
PID_INTEGRIN_A4B1_PATHWAY	33	33
PID_RAC1_PATHWAY	54	53
PID_RB_1PATHWAY	65	64
PID_FAK_PATHWAY	59	57
PID_HNF3APATHWAY	44	41
PID_TGFBRPATHWAY	55	52
PID_HES_HEYPATHWAY	48	45
PID_IL12_STAT4PATHWAY	33	32
REACTOME_GLYCOGEN_BREAKDOWN_GLYCOGENOLYSIS	18	15
REACTOME_TRANSLATION	222	121
REACTOME_PYRIMIDINE_CATABOLISM	12		Rejected!
REACTOME_RNA_POL_III_TRANSCRIPTION_INITIATION_FROM_TYPE_2_PROMOTER	23	23
REACTOME_INHIBITION_OF_THE_PROTEOLYTIC_ACTIVITY_OF_APC_C_REQUIRED_FOR_THE_ONSET_OF_ANAPHASE_BY_MITOTIC_SPINDLE_CHECKPOINT_COMPONENTS	24	17
REACTOME_PYRUVATE_METABOLISM_AND_CITRIC_ACID_TCA_CYCLE	48	39
REACTOME_EXTRINSIC_PATHWAY_FOR_APOPTOSIS	13		Rejected!
REACTOME_PTM_GAMMA_CARBOXYLATION_HYPUSINE_FORMATION_AND_ARYLSULFATASE_ACTIVATION	27	22
REACTOME_APOPTOTIC_CLEAVAGE_OF_CELLULAR_PROTEINS	40	36
REACTOME_RNA_POL_I_TRANSCRIPTION_TERMINATION	22	19
REACTOME_FORMATION_OF_THE_TERNARY_COMPLEX_AND_SUBSEQUENTLY_THE_43S_COMPLEX	74	33
REACTOME_ACTIVATION_OF_THE_PRE_REPLICATIVE_COMPLEX	31	21
REACTOME_PROCESSING_OF_INTRONLESS_PRE_MRNAS	14		Rejected!
REACTOME_GAP_JUNCTION_DEGRADATION	10		Rejected!
REACTOME_BASE_EXCISION_REPAIR	19	18
REACTOME_BILE_ACID_AND_BILE_SALT_METABOLISM	27	26
REACTOME_SYNTHESIS_OF_BILE_ACIDS_AND_BILE_SALTS_VIA_7ALPHA_HYDROXYCHOLESTEROL	15	15
REACTOME_RECYCLING_OF_BILE_ACIDS_AND_SALTS	11		Rejected!
REACTOME_SIGNALING_BY_RHO_GTPASES	113	98
REACTOME_SIGNALING_BY_WNT	65	62
REACTOME_METABOLISM_OF_NON_CODING_RNA	49	45
REACTOME_SYNTHESIS_OF_BILE_ACIDS_AND_BILE_SALTS_VIA_24_HYDROXYCHOLESTEROL	10		Rejected!
REACTOME_SYNTHESIS_OF_BILE_ACIDS_AND_BILE_SALTS	19	19
REACTOME_METABOLISM_OF_STEROID_HORMONES_AND_VITAMINS_A_AND_D	35	34
REACTOME_ANDROGEN_BIOSYNTHESIS	10		Rejected!
REACTOME_SIGNALLING_BY_NGF	217	204
REACTOME_CTNNB1_PHOSPHORYLATION_CASCADE	16	16
REACTOME_INSULIN_RECEPTOR_RECYCLING	23	23
REACTOME_COPI_MEDIATED_TRANSPORT	10		Rejected!
REACTOME_NEF_MEDIATED_DOWNREGULATION_OF_MHC_CLASS_I_COMPLEX_CELL_SURFACE_EXPRESSION	10		Rejected!
REACTOME_SIGNALING_BY_SCF_KIT	78	71
REACTOME_DEVELOPMENTAL_BIOLOGY	396	356
REACTOME_CROSS_PRESENTATION_OF_SOLUBLE_EXOGENOUS_ANTIGENS_ENDOSOMES	48	46
REACTOME_SIGNALING_BY_NODAL	18	18
REACTOME_DAG_AND_IP3_SIGNALING	32	29
REACTOME_SPRY_REGULATION_OF_FGF_SIGNALING	14		Rejected!
REACTOME_TCA_CYCLE_AND_RESPIRATORY_ELECTRON_TRANSPORT	141	113
REACTOME_BMAL1_CLOCK_NPAS2_ACTIVATES_CIRCADIAN_EXPRESSION	36	32
REACTOME_ANTIGEN_PROCESSING_CROSS_PRESENTATION	76	69
REACTOME_GROWTH_HORMONE_RECEPTOR_SIGNALING	24	21
REACTOME_TRIF_MEDIATED_TLR3_SIGNALING	74	67
REACTOME_CELL_CELL_COMMUNICATION	120	113
REACTOME_ABCA_TRANSPORTERS_IN_LIPID_HOMEOSTASIS	18	16
REACTOME_ENDOSOMAL_VACUOLAR_PATHWAY	9		Rejected!
REACTOME_TETRAHYDROBIOPTERIN_BH4_SYNTHESIS_RECYCLING_SALVAGE_AND_REGULATION	13		Rejected!
REACTOME_ER_PHAGOSOME_PATHWAY	61	56
REACTOME_MEIOSIS	116	83
REACTOME_NEGATIVE_REGULATION_OF_FGFR_SIGNALING	37	36
REACTOME_G0_AND_EARLY_G1	25	22
REACTOME_REGULATION_OF_KIT_SIGNALING	17	16
REACTOME_MEMBRANE_TRAFFICKING	129	115
REACTOME_NEF_MEDIATES_DOWN_MODULATION_OF_CELL_SURFACE_RECEPTORS_BY_RECRUITING_THEM_TO_CLATHRIN_ADAPTERS	21	19
REACTOME_IMMUNOREGULATORY_INTERACTIONS_BETWEEN_A_LYMPHOID_AND_A_NON_LYMPHOID_CELL	70	48
REACTOME_ACTIVATED_AMPK_STIMULATES_FATTY_ACID_OXIDATION_IN_MUSCLE	19	16
REACTOME_VITAMIN_B5_PANTOTHENATE_METABOLISM	11		Rejected!
REACTOME_BOTULINUM_NEUROTOXICITY	19	16
REACTOME_METABOLISM_OF_VITAMINS_AND_COFACTORS	51	49
REACTOME_TRANS_GOLGI_NETWORK_VESICLE_BUDDING	60	56
REACTOME_PROTEOLYTIC_CLEAVAGE_OF_SNARE_COMPLEX_PROTEINS	17		Rejected!
REACTOME_RESOLUTION_OF_AP_SITES_VIA_THE_MULTIPLE_NUCLEOTIDE_PATCH_REPLACEMENT_PATHWAY	17	16
REACTOME_GAMMA_CARBOXYLATION_TRANSPORT_AND_AMINO_TERMINAL_CLEAVAGE_OF_PROTEINS	11		Rejected!
REACTOME_IL_7_SIGNALING	11		Rejected!
REACTOME_CELL_CYCLE	421	351
REACTOME_SIGNALING_BY_ERBB4	90	78
REACTOME_ORC1_REMOVAL_FROM_CHROMATIN	67	59
REACTOME_O_LINKED_GLYCOSYLATION_OF_MUCINS	59	48
REACTOME_SULFUR_AMINO_ACID_METABOLISM	24	23
REACTOME_DOWNREGULATION_OF_ERBB2_ERBB3_SIGNALING	12		Rejected!
REACTOME_ANTIVIRAL_MECHANISM_BY_IFN_STIMULATED_GENES	66	61
REACTOME_PROLACTIN_RECEPTOR_SIGNALING	14		Rejected!
REACTOME_SIGNALING_BY_ERBB2	101	91
REACTOME_SPHINGOLIPID_DE_NOVO_BIOSYNTHESIS	31	21
REACTOME_TERMINATION_OF_O_GLYCAN_BIOSYNTHESIS	24	17
REACTOME_DEFENSINS	51	21
REACTOME_SIGNALING_BY_CONSTITUTIVELY_ACTIVE_EGFR	18	17
REACTOME_GRB2_EVENTS_IN_ERBB2_SIGNALING	22	21
REACTOME_SIGNALING_BY_EGFR_IN_CANCER	109	99
REACTOME_MEMBRANE_BINDING_AND_TARGETTING_OF_GAG_PROTEINS	10		Rejected!
REACTOME_BETA_DEFENSINS	42	15
REACTOME_SRP_DEPENDENT_COTRANSLATIONAL_PROTEIN_TARGETING_TO_MEMBRANE	179	95
REACTOME_PI3K_EVENTS_IN_ERBB4_SIGNALING	38	33
REACTOME_SHC1_EVENTS_IN_ERBB4_SIGNALING	20	19
REACTOME_PI3K_EVENTS_IN_ERBB2_SIGNALING	44	39
REACTOME_NUCLEAR_SIGNALING_BY_ERBB4	38	33
REACTOME_GLYCOSPHINGOLIPID_METABOLISM	38	32
REACTOME_PPARA_ACTIVATES_GENE_EXPRESSION	104	85
REACTOME_ASSOCIATION_OF_LICENSING_FACTORS_WITH_THE_PRE_REPLICATIVE_COMPLEX	14		Rejected!
REACTOME_RIP_MEDIATED_NFKB_ACTIVATION_VIA_DAI	18	17
REACTOME_PRE_NOTCH_TRANSCRIPTION_AND_TRANSLATION	29	24
REACTOME_DEGRADATION_OF_THE_EXTRACELLULAR_MATRIX	29	27
REACTOME_MITOCHONDRIAL_PROTEIN_IMPORT	58	46
REACTOME_SIGNALING_BY_HIPPO	22	18
REACTOME_ACTIVATED_NOTCH1_TRANSMITS_SIGNAL_TO_THE_NUCLEUS	27	25
REACTOME_TRAFFICKING_AND_PROCESSING_OF_ENDOSOMAL_TLR	14		Rejected!
REACTOME_SIGNALING_BY_NOTCH4	12		Rejected!
REACTOME_DOWNSTREAM_SIGNALING_EVENTS_OF_B_CELL_RECEPTOR_BCR	97	87
REACTOME_ACTIVATION_OF_NF_KAPPAB_IN_B_CELLS	64	59
REACTOME_RORA_ACTIVATES_CIRCADIAN_EXPRESSION	24	23
REACTOME_ANTIGEN_ACTIVATES_B_CELL_RECEPTOR_LEADING_TO_GENERATION_OF_SECOND_MESSENGERS	29	28
REACTOME_REGULATION_OF_COMPLEMENT_CASCADE	14		Rejected!
REACTOME_YAP1_AND_WWTR1_TAZ_STIMULATED_GENE_EXPRESSION	24	22
REACTOME_SIGNALING_BY_NOTCH2	12		Rejected!
REACTOME_PRE_NOTCH_EXPRESSION_AND_PROCESSING	44	38
REACTOME_SIGNALING_BY_THE_B_CELL_RECEPTOR_BCR	126	115
REACTOME_EXTRACELLULAR_MATRIX_ORGANIZATION	87	84
REACTOME_NOTCH1_INTRACELLULAR_DOMAIN_REGULATES_TRANSCRIPTION	46	39
REACTOME_CIRCADIAN_REPRESSION_OF_EXPRESSION_BY_REV_ERBA	23	22
REACTOME_PRE_NOTCH_PROCESSING_IN_GOLGI	16	16
REACTOME_SIGNALING_BY_NOTCH1	70	62
REACTOME_SIGNALING_BY_NOTCH3	12		Rejected!
REACTOME_TRIGLYCERIDE_BIOSYNTHESIS	38	31
REACTOME_INSULIN_RECEPTOR_SIGNALLING_CASCADE	87	78
REACTOME_ARMS_MEDIATED_ACTIVATION	17	15
REACTOME_PROLONGED_ERK_ACTIVATION_EVENTS	19	17
REACTOME_SIGNALLING_TO_RAS	27	25
REACTOME_SIGNALING_BY_BMP	23	22
REACTOME_CELL_SURFACE_INTERACTIONS_AT_THE_VASCULAR_WALL	91	80
REACTOME_NGF_SIGNALLING_VIA_TRKA_FROM_THE_PLASMA_MEMBRANE	137	127
REACTOME_SIGNALLING_TO_ERKS	36	34
REACTOME_P38MAPK_EVENTS	13		Rejected!
REACTOME_ACYL_CHAIN_REMODELLING_OF_PI	15		Rejected!
REACTOME_TGF_BETA_RECEPTOR_SIGNALING_IN_EMT_EPITHELIAL_TO_MESENCHYMAL_TRANSITION	16		Rejected!
REACTOME_DOWNREGULATION_OF_TGF_BETA_RECEPTOR_SIGNALING	23	20
REACTOME_COLLAGEN_FORMATION	58	57
REACTOME_SMAD2_SMAD3_SMAD4_HETEROTRIMER_REGULATES_TRANSCRIPTION	27	25
REACTOME_SIGNALING_BY_FGFR_IN_DISEASE	127	114
REACTOME_HS_GAG_DEGRADATION	20	20
REACTOME_SYNTHESIS_OF_PIPS_AT_THE_EARLY_ENDOSOME_MEMBRANE	12		Rejected!
REACTOME_SIGNALLING_TO_P38_VIA_RIT_AND_RIN	15		Rejected!
REACTOME_P53_INDEPENDENT_G1_S_DNA_DAMAGE_CHECKPOINT	51	48
REACTOME_REGULATION_OF_HYPOXIA_INDUCIBLE_FACTOR_HIF_BY_OXYGEN	25	23
REACTOME_ACYL_CHAIN_REMODELLING_OF_PC	22	16
REACTOME_SYNTHESIS_OF_PIPS_AT_THE_GOLGI_MEMBRANE	17		Rejected!
REACTOME_TGF_BETA_RECEPTOR_SIGNALING_ACTIVATES_SMADS	26	23
REACTOME_ACTIVATED_POINT_MUTANTS_OF_FGFR2	16	16
REACTOME_PHOSPHOLIPID_METABOLISM	198	157
REACTOME_CS_DS_DEGRADATION	12		Rejected!
REACTOME_SYNTHESIS_OF_PA	27	22
REACTOME_OXYGEN_DEPENDENT_PROLINE_HYDROXYLATION_OF_HYPOXIA_INDUCIBLE_FACTOR_ALPHA	18	16
REACTOME_SYNTHESIS_OF_PIPS_AT_THE_LATE_ENDOSOME_MEMBRANE	10		Rejected!
REACTOME_SYNTHESIS_OF_PE	11		Rejected!
REACTOME_GASTRIN_CREB_SIGNALLING_PATHWAY_VIA_PKC_AND_MAPK	205	184
REACTOME_CHONDROITIN_SULFATE_BIOSYNTHESIS	21		Rejected!
REACTOME_HYALURONAN_UPTAKE_AND_DEGRADATION	10		Rejected!
REACTOME_SIGNALING_BY_FGFR1_MUTANTS	30	27
REACTOME_SYNTHESIS_OF_PIPS_AT_THE_PLASMA_MEMBRANE	31	24
REACTOME_THE_ACTIVATION_OF_ARYLSULFATASES	12		Rejected!
REACTOME_TRANSCRIPTIONAL_ACTIVITY_OF_SMAD2_SMAD3_SMAD4_HETEROTRIMER	38	36
REACTOME_HYALURONAN_METABOLISM	14		Rejected!
REACTOME_DOWNREGULATION_OF_SMAD2_3_SMAD4_TRANSCRIPTIONAL_ACTIVITY	20	19
REACTOME_KERATAN_SULFATE_BIOSYNTHESIS	26	25
REACTOME_REVERSIBLE_HYDRATION_OF_CARBON_DIOXIDE	12		Rejected!
REACTOME_SIGNALING_BY_FGFR1_FUSION_MUTANTS	19	16
REACTOME_ALPHA_LINOLENIC_ACID_ALA_METABOLISM	12		Rejected!
REACTOME_SIGNALING_BY_ACTIVATED_POINT_MUTANTS_OF_FGFR1	11		Rejected!
REACTOME_PI_METABOLISM	48	37
REACTOME_ABACAVIR_TRANSPORT_AND_METABOLISM	10		Rejected!
REACTOME_CHONDROITIN_SULFATE_DERMATAN_SULFATE_METABOLISM	49	40
REACTOME_LATENT_INFECTION_OF_HOMO_SAPIENS_WITH_MYCOBACTERIUM_TUBERCULOSIS	33	30
REACTOME_SYNTHESIS_OF_PC	18	18
REACTOME_HS_GAG_BIOSYNTHESIS	31	28
REACTOME_SIGNALING_BY_FGFR3_MUTANTS	11		Rejected!
REACTOME_KERATAN_SULFATE_KERATIN_METABOLISM	30	29
REACTOME_APOPTOSIS_INDUCED_DNA_FRAGMENTATION	13		Rejected!
REACTOME_KERATAN_SULFATE_DEGRADATION	11		Rejected!
REACTOME_HEPARAN_SULFATE_HEPARIN_HS_GAG_METABOLISM	52	47
REACTOME_GLYCOSAMINOGLYCAN_METABOLISM	111	97
REACTOME_ACYL_CHAIN_REMODELLING_OF_PG	16		Rejected!
REACTOME_ACYL_CHAIN_REMODELLING_OF_PE	21	17
REACTOME_ACYL_CHAIN_REMODELLING_OF_PS	15		Rejected!
REACTOME_SIGNALING_BY_FGFR_MUTANTS	44	41
REACTOME_MHC_CLASS_II_ANTIGEN_PRESENTATION	91	84
REACTOME_GLYCEROPHOSPHOLIPID_BIOSYNTHESIS	82	68
REACTOME_A_TETRASACCHARIDE_LINKER_SEQUENCE_IS_REQUIRED_FOR_GAG_SYNTHESIS	25	23
REACTOME_CDK_MEDIATED_PHOSPHORYLATION_AND_REMOVAL_OF_CDC6	48	46
REACTOME_PLATELET_ADHESION_TO_EXPOSED_COLLAGEN	12		Rejected!
REACTOME_VEGF_LIGAND_RECEPTOR_INTERACTIONS	10		Rejected!
REACTOME_ENOS_ACTIVATION_AND_REGULATION	20	19
REACTOME_MICRORNA_MIRNA_BIOGENESIS	23	21
REACTOME_NUCLEAR_EVENTS_KINASE_AND_TRANSCRIPTION_FACTOR_ACTIVATION	24	24
REACTOME_RETROGRADE_NEUROTROPHIN_SIGNALLING	13		Rejected!
REACTOME_ERKS_ARE_INACTIVATED	12		Rejected!
REACTOME_NEGATIVE_REGULATION_OF_THE_PI3K_AKT_NETWORK	9		Rejected!
REACTOME_PI3K_AKT_ACTIVATION	38	32
REACTOME_REGULATORY_RNA_PATHWAYS	26	24
REACTOME_EGFR_DOWNREGULATION	25	24
REACTOME_PROCESSING_OF_CAPPED_INTRON_CONTAINING_PRE_MRNA	140	107
REACTOME_PECAM1_INTERACTIONS	10		Rejected!
REACTOME_TCR_SIGNALING	54	45
REACTOME_REGULATION_OF_PYRUVATE_DEHYDROGENASE_PDH_COMPLEX	13		Rejected!
REACTOME_DOWNSTREAM_TCR_SIGNALING	37	28
REACTOME_BASIGIN_INTERACTIONS	30	23
REACTOME_AKT_PHOSPHORYLATES_TARGETS_IN_THE_CYTOSOL	12		Rejected!
REACTOME_GAB1_SIGNALOSOME	38	33
REACTOME_SHC1_EVENTS_IN_EGFR_SIGNALING	15		Rejected!
REACTOME_ACTIVATION_OF_THE_MRNA_UPON_BINDING_OF_THE_CAP_BINDING_COMPLEX_AND_EIFS_AND_SUBSEQUENT_BINDING_TO_43S	84	41
REACTOME_PHOSPHORYLATION_OF_CD3_AND_TCR_ZETA_CHAINS	16		Rejected!
REACTOME_GLUTAMATE_NEUROTRANSMITTER_RELEASE_CYCLE	15	15
REACTOME_TRANSLOCATION_OF_ZAP_70_TO_IMMUNOLOGICAL_SYNAPSE	14		Rejected!
REACTOME_ERK_MAPK_TARGETS	21	21
REACTOME_TIE2_SIGNALING	17	17
REACTOME_GENERATION_OF_SECOND_MESSENGER_MOLECULES	27	22
REACTOME_GENERIC_TRANSCRIPTION_PATHWAY	352	194
REACTOME_RESPONSE_TO_ELEVATED_PLATELET_CYTOSOLIC_CA2_	89	77
REACTOME_TRANSPORT_OF_MATURE_TRANSCRIPT_TO_CYTOPLASM	54	44
REACTOME_METABOLISM_OF_AMINO_ACIDS_AND_DERIVATIVES	200	189
REACTOME_RNA_POL_I_TRANSCRIPTION	89	56
REACTOME_FATTY_ACYL_COA_BIOSYNTHESIS	18	17
REACTOME_E2F_ENABLED_INHIBITION_OF_PRE_REPLICATION_COMPLEX_FORMATION	10		Rejected!
REACTOME_P75NTR_RECRUITS_SIGNALLING_COMPLEXES	12		Rejected!
REACTOME_BIOLOGICAL_OXIDATIONS	139	117
REACTOME_REGULATED_PROTEOLYSIS_OF_P75NTR	10		Rejected!
REACTOME_TRANSMISSION_ACROSS_CHEMICAL_SYNAPSES	186	180
REACTOME_P75NTR_SIGNALS_VIA_NFKB	14		Rejected!
REACTOME_CASPASE_MEDIATED_CLEAVAGE_OF_CYTOSKELETAL_PROTEINS	13		Rejected!
REACTOME_XENOBIOTICS	16		Rejected!
REACTOME_INTEGRIN_CELL_SURFACE_INTERACTIONS	79	78
REACTOME_REGULATION_OF_ORNITHINE_DECARBOXYLASE_ODC	49	48
REACTOME_CYTOCHROME_P450_ARRANGED_BY_SUBSTRATE_TYPE	51	48
REACTOME_BASE_FREE_SUGAR_PHOSPHATE_REMOVAL_VIA_THE_SINGLE_NUCLEOTIDE_REPLACEMENT_PATHWAY	10		Rejected!
REACTOME_APOPTOTIC_CLEAVAGE_OF_CELL_ADHESION_PROTEINS	12		Rejected!
REACTOME_HDL_MEDIATED_LIPID_TRANSPORT	15		Rejected!
REACTOME_NRAGE_SIGNALS_DEATH_THROUGH_JNK	43	41
REACTOME_SLBP_DEPENDENT_PROCESSING_OF_REPLICATION_DEPENDENT_HISTONE_PRE_MRNAS	11		Rejected!
REACTOME_NRIF_SIGNALS_CELL_DEATH_FROM_THE_NUCLEUS	15		Rejected!
REACTOME_REGULATION_OF_APOPTOSIS	58	56
REACTOME_RNA_POL_II_TRANSCRIPTION	105	90
REACTOME_NEURONAL_SYSTEM	279	267
REACTOME_NFKB_IS_ACTIVATED_AND_SIGNALS_SURVIVAL	11		Rejected!
REACTOME_REGULATION_OF_BETA_CELL_DEVELOPMENT	30	28
REACTOME_PHASE1_FUNCTIONALIZATION_OF_COMPOUNDS	70	64
REACTOME_RNA_POL_III_TRANSCRIPTION	33	33
REACTOME_CELL_DEATH_SIGNALLING_VIA_NRAGE_NRIF_AND_NADE	60	56
REACTOME_NEUROTRANSMITTER_RELEASE_CYCLE	34	34
REACTOME_P75_NTR_RECEPTOR_MEDIATED_SIGNALLING	81	77
REACTOME_AMINO_ACID_TRANSPORT_ACROSS_THE_PLASMA_MEMBRANE	31	30
REACTOME_ENDOGENOUS_STEROLS	15	15
REACTOME_REGULATION_OF_GENE_EXPRESSION_IN_BETA_CELLS	20	19
REACTOME_GLYCOLYSIS	29	27
REACTOME_PROCESSIVE_SYNTHESIS_ON_THE_LAGGING_STRAND	15		Rejected!
REACTOME_PEPTIDE_CHAIN_ELONGATION	153	74
REACTOME_COMMON_PATHWAY	14		Rejected!
REACTOME_MRNA_CAPPING	30	27
REACTOME_MITOCHONDRIAL_FATTY_ACID_BETA_OXIDATION	14		Rejected!
REACTOME_SIGNALING_BY_GPCR	920		Rejected!
REACTOME_PEPTIDE_LIGAND_BINDING_RECEPTORS	188	162
REACTOME_METABOLISM_OF_POLYAMINES	15		Rejected!
REACTOME_CLASS_A1_RHODOPSIN_LIKE_RECEPTORS	305	257
REACTOME_NOTCH_HLH_TRANSCRIPTION_PATHWAY	13		Rejected!
REACTOME_INTEGRATION_OF_ENERGY_METABOLISM	120	114
REACTOME_CELL_CYCLE_MITOTIC	325	284
REACTOME_GLUCONEOGENESIS	34	30
REACTOME_DOPAMINE_NEUROTRANSMITTER_RELEASE_CYCLE	11		Rejected!
REACTOME_OPIOID_SIGNALLING	78	75
REACTOME_RECRUITMENT_OF_MITOTIC_CENTROSOME_PROTEINS_AND_COMPLEXES	66	56
REACTOME_MITOCHONDRIAL_TRNA_AMINOACYLATION	21	21
REACTOME_CYTOSOLIC_TRNA_AMINOACYLATION	24	22
REACTOME_CA_DEPENDENT_EVENTS	30	27
REACTOME_ACETYLCHOLINE_NEUROTRANSMITTER_RELEASE_CYCLE	10		Rejected!
REACTOME_ADENYLATE_CYCLASE_ACTIVATING_PATHWAY	10		Rejected!
REACTOME_ADENYLATE_CYCLASE_INHIBITORY_PATHWAY	13		Rejected!
REACTOME_DARPP_32_EVENTS	25	23
REACTOME_CHEMOKINE_RECEPTORS_BIND_CHEMOKINES	57	44
REACTOME_LOSS_OF_NLP_FROM_MITOTIC_CENTROSOMES	59	49
REACTOME_NEUROTRANSMITTER_RECEPTOR_BINDING_AND_DOWNSTREAM_TRANSMISSION_IN_THE_POSTSYNAPTIC_CELL	137	131
REACTOME_CELL_CYCLE_CHECKPOINTS	124	101
REACTOME_DIABETES_PATHWAYS	133	123
REACTOME_P130CAS_LINKAGE_TO_MAPK_SIGNALING_FOR_INTEGRINS	15	15
REACTOME_GLYCOPROTEIN_HORMONES	12		Rejected!
REACTOME_NOREPINEPHRINE_NEUROTRANSMITTER_RELEASE_CYCLE	10		Rejected!
REACTOME_PLC_BETA_MEDIATED_EVENTS	43	40
REACTOME_REGULATION_OF_INSULIN_LIKE_GROWTH_FACTOR_IGF_ACTIVITY_BY_INSULIN_LIKE_GROWTH_FACTOR_BINDING_PROTEINS_IGFBPS	16	16
REACTOME_GRB2_SOS_PROVIDES_LINKAGE_TO_MAPK_SIGNALING_FOR_INTERGRINS_	15	15
REACTOME_PEPTIDE_HORMONE_BIOSYNTHESIS	14		Rejected!
REACTOME_G_PROTEIN_ACTIVATION	27	27
REACTOME_ACETYLCHOLINE_BINDING_AND_DOWNSTREAM_EVENTS	16		Rejected!
REACTOME_ABC_FAMILY_PROTEINS_MEDIATED_TRANSPORT	34	31
REACTOME_TRNA_AMINOACYLATION	42	40
REACTOME_OLFACTORY_SIGNALING_PATHWAY	328	235
REACTOME_STEROID_HORMONES	29	28
REACTOME_PKA_MEDIATED_PHOSPHORYLATION_OF_CREB	18	16
REACTOME_RECRUITMENT_OF_NUMA_TO_MITOTIC_CENTROSOMES	10		Rejected!
REACTOME_AMINE_DERIVED_HORMONES	15	15
REACTOME_TRANSMEMBRANE_TRANSPORT_OF_SMALL_MOLECULES	413	399
REACTOME_INTEGRIN_ALPHAIIB_BETA3_SIGNALING	27	27
REACTOME_NUCLEAR_RECEPTOR_TRANSCRIPTION_PATHWAY	49	45
REACTOME_INSULIN_SYNTHESIS_AND_PROCESSING	21	20
REACTOME_CYCLIN_E_ASSOCIATED_EVENTS_DURING_G1_S_TRANSITION_	65	61
REACTOME_HOMOLOGOUS_RECOMBINATION_REPAIR_OF_REPLICATION_INDEPENDENT_DOUBLE_STRAND_BREAKS	17	16
REACTOME_G1_PHASE	38	33
REACTOME_ELEVATION_OF_CYTOSOLIC_CA2_LEVELS	10		Rejected!
REACTOME_P53_DEPENDENT_G1_DNA_DAMAGE_RESPONSE	57	53
REACTOME_TRANSCRIPTION_COUPLED_NER_TC_NER	45	42
REACTOME_RNA_POL_II_TRANSCRIPTION_PRE_INITIATION_AND_PROMOTER_OPENING	41	38
REACTOME_GLUCAGON_SIGNALING_IN_METABOLIC_REGULATION	34	32
REACTOME_MRNA_PROCESSING	161	124
REACTOME_SIGNALING_BY_PDGF	122	112
REACTOME_ASSOCIATION_OF_TRIC_CCT_WITH_TARGET_PROTEINS_DURING_BIOSYNTHESIS	27	25
REACTOME_PREFOLDIN_MEDIATED_TRANSFER_OF_SUBSTRATE_TO_CCT_TRIC	28	24
REACTOME_HORMONE_LIGAND_BINDING_RECEPTORS	10		Rejected!
REACTOME_GPVI_MEDIATED_ACTIVATION_CASCADE	31	30
REACTOME_PROTEIN_FOLDING	53	47
REACTOME_FORMATION_OF_TUBULIN_FOLDING_INTERMEDIATES_BY_CCT_TRIC	22	18
REACTOME_PEROXISOMAL_LIPID_METABOLISM	21	18
REACTOME_POST_CHAPERONIN_TUBULIN_FOLDING_PATHWAY	19	15
REACTOME_STRIATED_MUSCLE_CONTRACTION	27	27
REACTOME_METABOLISM_OF_NUCLEOTIDES	72	67
REACTOME_AMINE_LIGAND_BINDING_RECEPTORS	38	36
REACTOME_METABOLISM_OF_PROTEINS	518	377
REACTOME_DOWNSTREAM_SIGNAL_TRANSDUCTION	95	85
REACTOME_MUSCLE_CONTRACTION	48	45
REACTOME_SEROTONIN_RECEPTORS	12		Rejected!
REACTOME_CDC6_ASSOCIATION_WITH_THE_ORC_ORIGIN_COMPLEX	11		Rejected!
REACTOME_M_G1_TRANSITION	81	69
REACTOME_MRNA_SPLICING	111	78
REACTOME_MRNA_SPLICING_MINOR_PATHWAY	45	36
REACTOME_3_UTR_MEDIATED_TRANSLATIONAL_REGULATION	176	83
REACTOME_PROCESSING_OF_CAPPED_INTRONLESS_PRE_MRNA	23	22
REACTOME_PURINE_RIBONUCLEOSIDE_MONOPHOSPHATE_BIOSYNTHESIS	11		Rejected!
REACTOME_G1_S_TRANSITION	112	94
REACTOME_CITRIC_ACID_CYCLE_TCA_CYCLE	26	19
REACTOME_TRANSCRIPTION	210	165
REACTOME_POL_SWITCHING	13		Rejected!
REACTOME_NUCLEOTIDE_EXCISION_REPAIR	51	47
REACTOME_REGULATION_OF_THE_FANCONI_ANEMIA_PATHWAY	11		Rejected!
REACTOME_AXON_GUIDANCE	251	235
REACTOME_ACTIVATION_OF_CHAPERONE_GENES_BY_XBP1S	46	42
REACTOME_REGULATION_OF_INSULIN_SECRETION_BY_GLUCAGON_LIKE_PEPTIDE1	43	41
REACTOME_PERK_REGULATED_GENE_EXPRESSION	29	26
REACTOME_G_ALPHA_Q_SIGNALLING_EVENTS	184	164
REACTOME_P2Y_RECEPTORS	12		Rejected!
REACTOME_TRAFFICKING_OF_AMPA_RECEPTORS	28	24
REACTOME_NCAM1_INTERACTIONS	39	39
REACTOME_CLASS_C_3_METABOTROPIC_GLUTAMATE_PHEROMONE_RECEPTORS	15		Rejected!
REACTOME_REGULATION_OF_INSULIN_SECRETION	93	87
REACTOME_NCAM_SIGNALING_FOR_NEURITE_OUT_GROWTH	64	62
REACTOME_INHIBITION_OF_INSULIN_SECRETION_BY_ADRENALINE_NORADRENALINE	25	25
REACTOME_NUCLEOTIDE_LIKE_PURINERGIC_RECEPTORS	16		Rejected!
REACTOME_ACTIVATION_OF_CHAPERONES_BY_ATF6_ALPHA	13		Rejected!
REACTOME_TRANSPORT_OF_MATURE_MRNA_DERIVED_FROM_AN_INTRONLESS_TRANSCRIPT	33	33
REACTOME_EICOSANOID_LIGAND_BINDING_RECEPTORS	16		Rejected!
REACTOME_ACTIVATION_OF_GENES_BY_ATF4	26	23
REACTOME_UNFOLDED_PROTEIN_RESPONSE	80	73
REACTOME_CLASS_B_2_SECRETIN_FAMILY_RECEPTORS	88	82
REACTOME_GLUCAGON_TYPE_LIGAND_RECEPTORS	33	33
REACTOME_REGULATION_OF_INSULIN_SECRETION_BY_ACETYLCHOLINE	11		Rejected!
REACTOME_G_ALPHA1213_SIGNALLING_EVENTS	74	72
REACTOME_FANCONI_ANEMIA_PATHWAY	25	19
REACTOME_TRAFFICKING_OF_GLUR2_CONTAINING_AMPA_RECEPTORS	16		Rejected!
REACTOME_ACTIVATION_OF_CHAPERONE_GENES_BY_ATF6_ALPHA	11		Rejected!
REACTOME_PROSTANOID_LIGAND_RECEPTORS	10		Rejected!
REACTOME_OPSINS	10		Rejected!
REACTOME_FORMATION_OF_RNA_POL_II_ELONGATION_COMPLEX_	45	41
REACTOME_MRNA_3_END_PROCESSING	35	24
REACTOME_POST_TRANSLATIONAL_MODIFICATION_SYNTHESIS_OF_GPI_ANCHORED_PROTEINS	26	26
REACTOME_CYCLIN_A_B1_ASSOCIATED_EVENTS_DURING_G2_M_TRANSITION	15		Rejected!
REACTOME_ELONGATION_ARREST_AND_RECOVERY	32	31
REACTOME_SLC_MEDIATED_TRANSMEMBRANE_TRANSPORT	241	236
REACTOME_ADP_SIGNALLING_THROUGH_P2RY1	25	25
REACTOME_G_BETA_GAMMA_SIGNALLING_THROUGH_PLC_BETA	20	20
REACTOME_CD28_CO_STIMULATION	32	29
REACTOME_GPCR_DOWNSTREAM_SIGNALING	805		Rejected!
REACTOME_SYNTHESIS_SECRETION_AND_DEACYLATION_OF_GHRELIN	16		Rejected!
REACTOME_ADHERENS_JUNCTIONS_INTERACTIONS	27	27
REACTOME_CRMPS_IN_SEMA3A_SIGNALING	14		Rejected!
REACTOME_OTHER_SEMAPHORIN_INTERACTIONS	15	15
REACTOME_ACTIVATION_OF_RAC	14		Rejected!
REACTOME_PURINE_SALVAGE	13		Rejected!
REACTOME_G_ALPHA_I_SIGNALLING_EVENTS	195	163
REACTOME_SEMA3A_PAK_DEPENDENT_AXON_REPULSION	15		Rejected!
REACTOME_CD28_DEPENDENT_VAV1_PATHWAY	11		Rejected!
REACTOME_SEMA4D_IN_SEMAPHORIN_SIGNALING	32	27
REACTOME_SEMAPHORIN_INTERACTIONS	68	62
REACTOME_SEMA4D_INDUCED_CELL_MIGRATION_AND_GROWTH_CONE_COLLAPSE	27	23
REACTOME_SEMA3A_PLEXIN_REPULSION_SIGNALING_BY_INHIBITING_INTEGRIN_ADHESION	13		Rejected!
REACTOME_LYSOSOME_VESICLE_BIOGENESIS	23	21
REACTOME_G_BETA_GAMMA_SIGNALLING_THROUGH_PI3KGAMMA	25	24
REACTOME_TRANSPORT_OF_GLUCOSE_AND_OTHER_SUGARS_BILE_SALTS_AND_ORGANIC_ACIDS_METAL_IONS_AND_AMINE_COMPOUNDS	89	86
REACTOME_SPHINGOLIPID_METABOLISM	69	53
REACTOME_PD1_SIGNALING	18		Rejected!
REACTOME_G_ALPHA_S_SIGNALLING_EVENTS	121	116
REACTOME_CELL_CELL_JUNCTION_ORGANIZATION	56	56
REACTOME_G_ALPHA_Z_SIGNALLING_EVENTS	44	42
REACTOME_FACILITATIVE_NA_INDEPENDENT_GLUCOSE_TRANSPORTERS	12		Rejected!
REACTOME_COSTIMULATION_BY_THE_CD28_FAMILY	63	55
REACTOME_SIGNALING_BY_ROBO_RECEPTOR	30	29
REACTOME_CD28_DEPENDENT_PI3K_AKT_SIGNALING	22	19
REACTOME_TIGHT_JUNCTION_INTERACTIONS	29	29
REACTOME_G_PROTEIN_BETA_GAMMA_SIGNALLING	28	27
REACTOME_TRANSPORT_OF_INORGANIC_CATIONS_ANIONS_AND_AMINO_ACIDS_OLIGOPEPTIDES	94	92
REACTOME_GOLGI_ASSOCIATED_VESICLE_BIOGENESIS	53	49
REACTOME_CTLA4_INHIBITORY_SIGNALING	21	21
REACTOME_FORMATION_OF_TRANSCRIPTION_COUPLED_NER_TC_NER_REPAIR_COMPLEX	30	27
REACTOME_AMINO_ACID_AND_OLIGOPEPTIDE_SLC_TRANSPORTERS	49	48
REACTOME_CDT1_ASSOCIATION_WITH_THE_CDC6_ORC_ORIGIN_COMPLEX	56	48
REACTOME_BRANCHED_CHAIN_AMINO_ACID_CATABOLISM	17	17
REACTOME_REPAIR_SYNTHESIS_FOR_GAP_FILLING_BY_DNA_POL_IN_TC_NER	14		Rejected!
REACTOME_RECEPTOR_LIGAND_BINDING_INITIATES_THE_SECOND_PROTEOLYTIC_CLEAVAGE_OF_NOTCH_RECEPTOR	12		Rejected!
REACTOME_SYNTHESIS_OF_DNA	92	81
REACTOME_NA_CL_DEPENDENT_NEUROTRANSMITTER_TRANSPORTERS	17	16
REACTOME_FORMATION_OF_FIBRIN_CLOT_CLOTTING_CASCADE	32	31
REACTOME_DEADENYLATION_OF_MRNA	22	18
REACTOME_MRNA_DECAY_BY_5_TO_3_EXORIBONUCLEASE	15		Rejected!
REACTOME_SIGNAL_AMPLIFICATION	31	31
REACTOME_ZINC_TRANSPORTERS	15	15
REACTOME_DOUBLE_STRAND_BREAK_REPAIR	24	22
REACTOME_RAS_ACTIVATION_UOPN_CA2_INFUX_THROUGH_NMDA_RECEPTOR	17	17
REACTOME_METAL_ION_SLC_TRANSPORTERS	22	22
REACTOME_AUTODEGRADATION_OF_THE_E3_UBIQUITIN_LIGASE_COP1	51	47
REACTOME_SMOOTH_MUSCLE_CONTRACTION	25	22
REACTOME_ACTIVATION_OF_NMDA_RECEPTOR_UPON_GLUTAMATE_BINDING_AND_POSTSYNAPTIC_EVENTS	37	37
REACTOME_CREB_PHOSPHORYLATION_THROUGH_THE_ACTIVATION_OF_RAS	27	27
REACTOME_POST_NMDA_RECEPTOR_ACTIVATION_EVENTS	33	33
REACTOME_UNBLOCKING_OF_NMDA_RECEPTOR_GLUTAMATE_BINDING_AND_ACTIVATION	15	15
REACTOME_METABOLISM_OF_MRNA	284	193
REACTOME_MRNA_DECAY_BY_3_TO_5_EXORIBONUCLEASE	11		Rejected!
REACTOME_BILE_SALT_AND_ORGANIC_ANION_SLC_TRANSPORTERS	11		Rejected!
REACTOME_DEADENYLATION_DEPENDENT_MRNA_DECAY	48	42
REACTOME_CREB_PHOSPHORYLATION_THROUGH_THE_ACTIVATION_OF_CAMKII	15	15
REACTOME_THROMBOXANE_SIGNALLING_THROUGH_TP_RECEPTOR	23	23
REACTOME_CELL_EXTRACELLULAR_MATRIX_INTERACTIONS	14		Rejected!
REACTOME_ADP_SIGNALLING_THROUGH_P2RY12	21	21
REACTOME_CELL_JUNCTION_ORGANIZATION	78	74
REACTOME_AMINE_COMPOUND_SLC_TRANSPORTERS	27	26
REACTOME_PYRUVATE_METABOLISM	19	17
REACTOME_PURINE_CATABOLISM	10		Rejected!
REACTOME_GLUCOSE_TRANSPORT	38	38
REACTOME_FRS2_MEDIATED_CASCADE	36	35
REACTOME_METABOLISM_OF_RNA	330	235
REACTOME_MITOTIC_G1_G1_S_PHASES	137	118
REACTOME_PI_3K_CASCADE	56	51
REACTOME_DOWNSTREAM_SIGNALING_OF_ACTIVATED_FGFR	100	91
REACTOME_REGULATION_OF_MITOTIC_CELL_CYCLE	85	74
REACTOME_TAK1_ACTIVATES_NFKB_BY_PHOSPHORYLATION_AND_ACTIVATION_OF_IKKS_COMPLEX	23	19
REACTOME_REGULATION_OF_AMPK_ACTIVITY_VIA_LKB1	15		Rejected!
REACTOME_MITOTIC_M_M_G1_PHASES	172	155
REACTOME_MYOGENESIS	28	24
REACTOME_MAP_KINASE_ACTIVATION_IN_TLR_CASCADE	50	45
REACTOME_PHOSPHOLIPASE_C_MEDIATED_CASCADE	54	51
REACTOME_ACTIVATION_OF_KAINATE_RECEPTORS_UPON_GLUTAMATE_BINDING	31	31
REACTOME_IONOTROPIC_ACTIVITY_OF_KAINATE_RECEPTORS	11		Rejected!
REACTOME_ACTIVATION_OF_THE_AP1_FAMILY_OF_TRANSCRIPTION_FACTORS	10		Rejected!
REACTOME_MAPK_TARGETS_NUCLEAR_EVENTS_MEDIATED_BY_MAP_KINASES	30	30
REACTOME_SYNTHESIS_AND_INTERCONVERSION_OF_NUCLEOTIDE_DI_AND_TRIPHOSPHATES	19	16
REACTOME_GPCR_LIGAND_BINDING	408	353
REACTOME_RNA_POL_I_RNA_POL_III_AND_MITOCHONDRIAL_TRANSCRIPTION	122	89
REACTOME_JNK_C_JUN_KINASES_PHOSPHORYLATION_AND_ACTIVATION_MEDIATED_BY_ACTIVATED_HUMAN_TAK1	16		Rejected!
REACTOME_SHC_MEDIATED_CASCADE	28	28
REACTOME_THROMBIN_SIGNALLING_THROUGH_PROTEINASE_ACTIVATED_RECEPTORS_PARS	32	32
REACTOME_ENERGY_DEPENDENT_REGULATION_OF_MTOR_BY_LKB1_AMPK	18		Rejected!
REACTOME_MITOTIC_G2_G2_M_PHASES	81	71
REACTOME_REGULATION_OF_RHEB_GTPASE_ACTIVITY_BY_AMPK	10		Rejected!
REACTOME_ACTIVATED_TAK1_MEDIATES_P38_MAPK_ACTIVATION	18		Rejected!
REACTOME_DNA_REPAIR	112	100
REACTOME_EFFECTS_OF_PIP2_HYDROLYSIS	25	23
REACTOME_RNA_POL_II_PRE_TRANSCRIPTION_EVENTS	61	57
REACTOME_ROLE_OF_DCC_IN_REGULATING_APOPTOSIS	10		Rejected!
REACTOME_POST_TRANSLATIONAL_PROTEIN_MODIFICATION	188	166
REACTOME_CHROMOSOME_MAINTENANCE	122	93
REACTOME_DEPOSITION_OF_NEW_CENPA_CONTAINING_NUCLEOSOMES_AT_THE_CENTROMERE	64	43
REACTOME_L1CAM_INTERACTIONS	86	81
REACTOME_ROLE_OF_SECOND_MESSENGERS_IN_NETRIN1_SIGNALING	11		Rejected!
REACTOME_SIGNALING_BY_ILS	107	100
REACTOME_NETRIN1_SIGNALING	41	37
REACTOME_METABOLISM_OF_LIPIDS_AND_LIPOPROTEINS	478	403
REACTOME_INTERACTION_BETWEEN_L1_AND_ANKYRINS	23	20
REACTOME_SIGNAL_TRANSDUCTION_BY_L1	34	34
REACTOME_FATTY_ACID_TRIACYLGLYCEROL_AND_KETONE_BODY_METABOLISM	168	141
REACTOME_TRANSPORT_OF_VITAMINS_NUCLEOSIDES_AND_RELATED_MOLECULES	31	30
REACTOME_HIGHLY_CALCIUM_PERMEABLE_POSTSYNAPTIC_NICOTINIC_ACETYLCHOLINE_RECEPTORS	13		Rejected!
REACTOME_RNA_POL_I_PROMOTER_OPENING	62	34
REACTOME_PRESYNAPTIC_NICOTINIC_ACETYLCHOLINE_RECEPTORS	12		Rejected!
REACTOME_ORGANIC_CATION_ANION_ZWITTERION_TRANSPORT	13		Rejected!
REACTOME_DCC_MEDIATED_ATTRACTIVE_SIGNALING	13		Rejected!
REACTOME_RECYCLING_PATHWAY_OF_L1	27	26
REACTOME_SYNTHESIS_OF_SUBSTRATES_IN_N_GLYCAN_BIOSYTHESIS	14		Rejected!
REACTOME_RESPIRATORY_ELECTRON_TRANSPORT	79	62
REACTOME_ASPARAGINE_N_LINKED_GLYCOSYLATION	81	75
REACTOME_ASSEMBLY_OF_THE_PRE_REPLICATIVE_COMPLEX	65	57
REACTOME_BIOSYNTHESIS_OF_THE_N_GLYCAN_PRECURSOR_DOLICHOL_LIPID_LINKED_OLIGOSACCHARIDE_LLO_AND_TRANSFER_TO_A_NASCENT_PROTEIN	29	27
REACTOME_IL1_SIGNALING	39	34
REACTOME_GLOBAL_GENOMIC_NER_GG_NER	35	31
REACTOME_CGMP_EFFECTS	19	19
REACTOME_REGULATION_OF_SIGNALING_BY_CBL	18	18
REACTOME_AMINO_ACID_SYNTHESIS_AND_INTERCONVERSION_TRANSAMINATION	17	16
REACTOME_CALNEXIN_CALRETICULIN_CYCLE	11		Rejected!
REACTOME_SYNTHESIS_SECRETION_AND_INACTIVATION_OF_GIP	14		Rejected!
REACTOME_PASSIVE_TRANSPORT_BY_AQUAPORINS	11		Rejected!
REACTOME_NEPHRIN_INTERACTIONS	20	19
REACTOME_IL_3_5_AND_GM_CSF_SIGNALING	43	43
REACTOME_NITRIC_OXIDE_STIMULATES_GUANYLATE_CYCLASE	25	24
REACTOME_PLATELET_HOMEOSTASIS	78	74
REACTOME_N_GLYCAN_TRIMMING_IN_THE_ER_AND_CALNEXIN_CALRETICULIN_CYCLE	13		Rejected!
REACTOME_PLATELET_SENSITIZATION_BY_LDL	16	16
REACTOME_AQUAPORIN_MEDIATED_TRANSPORT	51	48
REACTOME_IL_RECEPTOR_SHC_SIGNALING	27	27
REACTOME_RAP1_SIGNALLING	17		Rejected!
REACTOME_PLATELET_CALCIUM_HOMEOSTASIS	18	15
REACTOME_SIGNAL_REGULATORY_PROTEIN_SIRP_FAMILY_INTERACTIONS	12		Rejected!
REACTOME_PROSTACYCLIN_SIGNALLING_THROUGH_PROSTACYCLIN_RECEPTOR	19	19
REACTOME_GABA_SYNTHESIS_RELEASE_REUPTAKE_AND_DEGRADATION	17	17
REACTOME_INCRETIN_SYNTHESIS_SECRETION_AND_INACTIVATION	22	20
REACTOME_TRANSPORT_OF_ORGANIC_ANIONS	11		Rejected!
REACTOME_SYNTHESIS_SECRETION_AND_INACTIVATION_OF_GLP1	19	17
REACTOME_REGULATION_OF_WATER_BALANCE_BY_RENAL_AQUAPORINS	44	42
REACTOME_DESTABILIZATION_OF_MRNA_BY_BRF1	17	17
REACTOME_IRAK1_RECRUITS_IKK_COMPLEX	10		Rejected!
REACTOME_TRAF6_MEDIATED_IRF7_ACTIVATION	30	20
REACTOME_CIRCADIAN_CLOCK	53	47
REACTOME_TRAF6_MEDIATED_NFKB_ACTIVATION	21	19
REACTOME_FACTORS_INVOLVED_IN_MEGAKARYOCYTE_DEVELOPMENT_AND_PLATELET_PRODUCTION	132	105
REACTOME_REGULATION_OF_IFNG_SIGNALING	14		Rejected!
REACTOME_GABA_A_RECEPTOR_ACTIVATION	12		Rejected!
REACTOME_REGULATION_OF_MRNA_STABILITY_BY_PROTEINS_THAT_BIND_AU_RICH_ELEMENTS	84	79
REACTOME_INHIBITION_OF_VOLTAGE_GATED_CA2_CHANNELS_VIA_GBETA_GAMMA_SUBUNITS	25	25
REACTOME_IRAK2_MEDIATED_ACTIVATION_OF_TAK1_COMPLEX_UPON_TLR7_8_OR_9_STIMULATION	9		Rejected!
REACTOME_TRAF6_MEDIATED_INDUCTION_OF_NFKB_AND_MAP_KINASES_UPON_TLR7_8_OR_9_ACTIVATION	77	69
REACTOME_TRAF3_DEPENDENT_IRF_ACTIVATION_PATHWAY	14		Rejected!
REACTOME_GABA_B_RECEPTOR_ACTIVATION	38	38
REACTOME_NFKB_ACTIVATION_THROUGH_FADD_RIP1_PATHWAY_MEDIATED_BY_CASPASE_8_AND10	12		Rejected!
REACTOME_DESTABILIZATION_OF_MRNA_BY_KSRP	17	17
REACTOME_TRANSPORT_TO_THE_GOLGI_AND_SUBSEQUENT_MODIFICATION	33	33
REACTOME_IRON_UPTAKE_AND_TRANSPORT	36	35
REACTOME_DESTABILIZATION_OF_MRNA_BY_TRISTETRAPROLIN_TTP	17	17
REACTOME_INTERFERON_GAMMA_SIGNALING	63	48
REACTOME_N_GLYCAN_ANTENNAE_ELONGATION	14		Rejected!
REACTOME_TRAF6_MEDIATED_IRF7_ACTIVATION_IN_TLR7_8_OR_9_SIGNALING	10		Rejected!
REACTOME_ACTIVATION_OF_IRF3_IRF7_MEDIATED_BY_TBK1_IKK_EPSILON	14		Rejected!
REACTOME_ION_TRANSPORT_BY_P_TYPE_ATPASES	34	33
REACTOME_INTERFERON_ALPHA_BETA_SIGNALING	64	47
REACTOME_ADVANCED_GLYCOSYLATION_ENDPRODUCT_RECEPTOR_SIGNALING	13		Rejected!
REACTOME_GABA_RECEPTOR_ACTIVATION	52	52
REACTOME_KINESINS	24	24
REACTOME_N_GLYCAN_ANTENNAE_ELONGATION_IN_THE_MEDIAL_TRANS_GOLGI	18	18
REACTOME_REGULATION_OF_IFNA_SIGNALING	24	16
REACTOME_INTERFERON_SIGNALING	159	128
REACTOME_NEGATIVE_REGULATORS_OF_RIG_I_MDA5_SIGNALING	31	26
REACTOME_NFKB_AND_MAP_KINASES_ACTIVATION_MEDIATED_BY_TLR4_SIGNALING_REPERTOIRE	72	65
REACTOME_TRANSFERRIN_ENDOCYTOSIS_AND_RECYCLING	25	25
REACTOME_DSCAM_INTERACTIONS	11		Rejected!
REACTOME_ION_CHANNEL_TRANSPORT	55	53
REACTOME_DESTABILIZATION_OF_MRNA_BY_AUF1_HNRNP_D0	53	48
REACTOME_TRAF6_MEDIATED_INDUCTION_OF_TAK1_COMPLEX	14		Rejected!
REACTOME_RIG_I_MDA5_MEDIATED_INDUCTION_OF_IFN_ALPHA_BETA_PATHWAYS	73	56
REACTOME_IKK_COMPLEX_RECRUITMENT_MEDIATED_BY_RIP1	10		Rejected!
REACTOME_LIGAND_GATED_ION_CHANNEL_TRANSPORT	21	20
REACTOME_FORMATION_OF_INCISION_COMPLEX_IN_GG_NER	23	19
REACTOME_TRANSCRIPTIONAL_REGULATION_OF_WHITE_ADIPOCYTE_DIFFERENTIATION	72	54
REACTOME_ENDOSOMAL_SORTING_COMPLEX_REQUIRED_FOR_TRANSPORT_ESCRT	27	24
REACTOME_MEIOTIC_RECOMBINATION	86	56
REACTOME_IL_2_SIGNALING	41	40
REACTOME_IL_6_SIGNALING	11		Rejected!
REACTOME_PLATELET_AGGREGATION_PLUG_FORMATION	36	36
REACTOME_SIGNALING_BY_NOTCH	103	93
REACTOME_LAGGING_STRAND_SYNTHESIS	19	17
REACTOME_INTRINSIC_PATHWAY	17	17
REACTOME_INHIBITION_OF_REPLICATION_INITIATION_OF_DAMAGED_DNA_BY_RB1_E2F1	13		Rejected!
REACTOME_ETHANOL_OXIDATION	10		Rejected!
REACTOME_SYNTHESIS_OF_VERY_LONG_CHAIN_FATTY_ACYL_COAS	14		Rejected!
REACTOME_DNA_REPLICATION	192	174
REACTOME_CLEAVAGE_OF_GROWING_TRANSCRIPT_IN_THE_TERMINATION_REGION_	44	33
REACTOME_PKB_MEDIATED_EVENTS	29	23
REACTOME_E2F_MEDIATED_REGULATION_OF_DNA_REPLICATION	35	23
REACTOME_METABOLISM_OF_CARBOHYDRATES	247	218
REACTOME_HORMONE_SENSITIVE_LIPASE_HSL_MEDIATED_TRIACYLGLYCEROL_HYDROLYSIS	13		Rejected!
REACTOME_SIGNALING_BY_INSULIN_RECEPTOR	108	99
REACTOME_SIGNAL_ATTENUATION	14		Rejected!
REACTOME_PURINE_METABOLISM	33	32
REACTOME_SOS_MEDIATED_SIGNALLING	14		Rejected!
REACTOME_RNA_POL_III_TRANSCRIPTION_INITIATION_FROM_TYPE_3_PROMOTER	26	26
REACTOME_APOPTOSIS	148	138
REACTOME_LIPID_DIGESTION_MOBILIZATION_AND_TRANSPORT	46	41
REACTOME_HEMOSTASIS	466	419
REACTOME_INFLUENZA_LIFE_CYCLE	203	122
REACTOME_INFLUENZA_VIRAL_RNA_TRANSCRIPTION_AND_REPLICATION	169	89
REACTOME_NEP_NS2_INTERACTS_WITH_THE_CELLULAR_EXPORT_MACHINERY	27	27
REACTOME_HIV_INFECTION	207	185
REACTOME_TRANSPORT_OF_RIBONUCLEOPROTEINS_INTO_THE_HOST_NUCLEUS	27	27
REACTOME_HIV_LIFE_CYCLE	125	110
REACTOME_ABORTIVE_ELONGATION_OF_HIV1_TRANSCRIPT_IN_THE_ABSENCE_OF_TAT	23	23
REACTOME_EARLY_PHASE_OF_HIV_LIFE_CYCLE	21		Rejected!
REACTOME_HOST_INTERACTIONS_OF_HIV_FACTORS	132	115
REACTOME_RNA_POL_III_TRANSCRIPTION_TERMINATION	19	19
REACTOME_RESPIRATORY_ELECTRON_TRANSPORT_ATP_SYNTHESIS_BY_CHEMIOSMOTIC_COUPLING_AND_HEAT_PRODUCTION_BY_UNCOUPLING_PROTEINS_	98	78
REACTOME_FORMATION_OF_THE_HIV1_EARLY_ELONGATION_COMPLEX	34	31
REACTOME_RAF_MAP_KINASE_CASCADE	10		Rejected!
REACTOME_VIRAL_MESSENGER_RNA_SYNTHESIS	14		Rejected!
REACTOME_LATE_PHASE_OF_HIV_LIFE_CYCLE	104	99
REACTOME_SHC_MEDIATED_SIGNALLING	15		Rejected!
REACTOME_INTERACTIONS_OF_VPR_WITH_HOST_CELLULAR_PROTEINS	33	31
REACTOME_FORMATION_OF_ATP_BY_CHEMIOSMOTIC_COUPLING	16		Rejected!
REACTOME_APC_C_CDH1_MEDIATED_DEGRADATION_OF_CDC20_AND_OTHER_APC_C_CDH1_TARGETED_PROTEINS_IN_LATE_MITOSIS_EARLY_G1	72	63
REACTOME_ACTIVATION_OF_ATR_IN_RESPONSE_TO_REPLICATION_STRESS	38	27
REACTOME_UNWINDING_OF_DNA	11		Rejected!
REACTOME_APC_C_CDC20_MEDIATED_DEGRADATION_OF_MITOTIC_PROTEINS	73	63
REACTOME_GLUCURONIDATION	18		Rejected!
REACTOME_AUTODEGRADATION_OF_CDH1_BY_CDH1_APC_C	64	55
REACTOME_MYD88_MAL_CASCADE_INITIATED_ON_PLASMA_MEMBRANE	83	75
REACTOME_INNATE_IMMUNE_SYSTEM	279	212
REACTOME_REGULATION_OF_GLUCOKINASE_BY_GLUCOKINASE_REGULATORY_PROTEIN	27	27
REACTOME_MITOTIC_PROMETAPHASE	87	82
REACTOME_APC_C_CDC20_MEDIATED_DEGRADATION_OF_CYCLIN_B	26	17
REACTOME_SCF_BETA_TRCP_MEDIATED_DEGRADATION_OF_EMI1	51	48
REACTOME_LIPOPROTEIN_METABOLISM	28	26
REACTOME_G1_S_SPECIFIC_TRANSCRIPTION	19		Rejected!
REACTOME_THE_ROLE_OF_NEF_IN_HIV1_REPLICATION_AND_DISEASE_PATHOGENESIS	28	26
REACTOME_CHYLOMICRON_MEDIATED_LIPID_TRANSPORT	16	16
REACTOME_SIGNALING_BY_TGF_BETA_RECEPTOR_COMPLEX	63	59
REACTOME_CONVERSION_FROM_APC_C_CDC20_TO_APC_C_CDH1_IN_LATE_ANAPHASE	22	15
REACTOME_ACTIVATED_TLR4_SIGNALLING	93	85
REACTOME_IMMUNE_SYSTEM	933		Rejected!
REACTOME_BINDING_AND_ENTRY_OF_HIV_VIRION	10		Rejected!
REACTOME_PHOSPHORYLATION_OF_THE_APC_C	23	15
REACTOME_CYTOSOLIC_SULFONATION_OF_SMALL_MOLECULES	14		Rejected!
REACTOME_INTEGRATION_OF_PROVIRUS	16		Rejected!
REACTOME_GLUTATHIONE_CONJUGATION	23	18
REACTOME_COMPLEMENT_CASCADE	32	24
REACTOME_PHASE_II_CONJUGATION	70	54
REACTOME_MTORC1_MEDIATED_SIGNALLING	11		Rejected!
REACTOME_TOLL_RECEPTOR_CASCADES	118	105
REACTOME_ACTIVATION_OF_BH3_ONLY_PROTEINS	17	16
REACTOME_GLUCOSE_METABOLISM	69	62
REACTOME_RNA_POL_III_CHAIN_ELONGATION	17	17
REACTOME_VOLTAGE_GATED_POTASSIUM_CHANNELS	43	43
REACTOME_ADAPTIVE_IMMUNE_SYSTEM	539	467
REACTOME_NOD1_2_SIGNALING_PATHWAY	30	26
REACTOME_CYTOKINE_SIGNALING_IN_IMMUNE_SYSTEM	270	229
REACTOME_MEIOTIC_SYNAPSIS	73	53
REACTOME_ANTIGEN_PRESENTATION_FOLDING_ASSEMBLY_AND_PEPTIDE_LOADING_OF_CLASS_I_MHC	21	17
REACTOME_THE_NLRP3_INFLAMMASOME	12		Rejected!
REACTOME_CLASS_I_MHC_MEDIATED_ANTIGEN_PROCESSING_PRESENTATION	251	217
REACTOME_NONSENSE_MEDIATED_DECAY_ENHANCED_BY_THE_EXON_JUNCTION_COMPLEX	176	93
REACTOME_PIP3_ACTIVATES_AKT_SIGNALING	29	24
REACTOME_ANTIGEN_PROCESSING_UBIQUITINATION_PROTEASOME_DEGRADATION	212	184
REACTOME_TANDEM_PORE_DOMAIN_POTASSIUM_CHANNELS	12		Rejected!
REACTOME_INFLAMMASOMES	17	16
REACTOME_POTASSIUM_CHANNELS	98	97
REACTOME_NUCLEOTIDE_BINDING_DOMAIN_LEUCINE_RICH_REPEAT_CONTAINING_RECEPTOR_NLR_SIGNALING_PATHWAYS	46	41
REACTOME_INWARDLY_RECTIFYING_K_CHANNELS	31	31
REACTOME_AMYLOIDS	83	52
REACTOME_PACKAGING_OF_TELOMERE_ENDS	48	31
REACTOME_TELOMERE_MAINTENANCE	75	54
REACTOME_PLATELET_ACTIVATION_SIGNALING_AND_AGGREGATION	208	193
REACTOME_REMOVAL_OF_THE_FLAP_INTERMEDIATE_FROM_THE_C_STRAND	10		Rejected!
REACTOME_CREATION_OF_C4_AND_C2_ACTIVATORS	10		Rejected!
REACTOME_APC_CDC20_MEDIATED_DEGRADATION_OF_NEK2A	28	20
REACTOME_INITIAL_TRIGGERING_OF_COMPLEMENT	16		Rejected!
REACTOME_EXTENSION_OF_TELOMERES	27	23
REACTOME_G2_M_CHECKPOINTS	45	32
REACTOME_G2_M_DNA_DAMAGE_CHECKPOINT	12		Rejected!
REACTOME_S_PHASE	109	96
REACTOME_SCFSKP2_MEDIATED_DEGRADATION_OF_P27_P21	56	52
REACTOME_TRYPTOPHAN_CATABOLISM	11		Rejected!
REACTOME_DNA_STRAND_ELONGATION	30	27
REACTOME_RESOLUTION_OF_AP_SITES_VIA_THE_SINGLE_NUCLEOTIDE_REPLACEMENT_PATHWAY	12		Rejected!
REACTOME_FGFR_LIGAND_BINDING_AND_ACTIVATION	22	22
REACTOME_CHOLESTEROL_BIOSYNTHESIS	24	21
REACTOME_APOBEC3G_MEDIATED_RESISTANCE_TO_HIV1_INFECTION	12		Rejected!
REACTOME_GAP_JUNCTION_TRAFFICKING	27	20
REACTOME_FGFR2C_LIGAND_BINDING_AND_ACTIVATION	12		Rejected!
REACTOME_METABOLISM_OF_PORPHYRINS	14		Rejected!
REACTOME_FGFR4_LIGAND_BINDING_AND_ACTIVATION	12		Rejected!
REACTOME_VIF_MEDIATED_DEGRADATION_OF_APOBEC3G	52	48
REACTOME_SIGNALING_BY_FGFR	112	102
REACTOME_DIGESTION_OF_DIETARY_CARBOHYDRATE	12		Rejected!
REACTOME_FGFR1_LIGAND_BINDING_AND_ACTIVATION	14		Rejected!
REACTOME_GAP_JUNCTION_ASSEMBLY	18		Rejected!
REACTOME_SYNTHESIS_OF_GLYCOSYLPHOSPHATIDYLINOSITOL_GPI	17	17
REACTOME_RNA_POL_I_TRANSCRIPTION_INITIATION	25	21
REACTOME_PYRIMIDINE_METABOLISM	24	23
REACTOME_INTRINSIC_PATHWAY_FOR_APOPTOSIS	30	28
REACTOME_PI3K_CASCADE	71	63
REACTOME_APOPTOTIC_EXECUTION_PHASE	54	50
REACTOME_SHC_RELATED_EVENTS	17	16
NAKAMURA_CANCER_MICROENVIRONMENT_UP	26	18
NAKAMURA_CANCER_MICROENVIRONMENT_DN	46	43
WEST_ADRENOCORTICAL_TUMOR_MARKERS_UP	21	19
WEST_ADRENOCORTICAL_TUMOR_MARKERS_DN	20	19
WINTER_HYPOXIA_UP	92	78
WINTER_HYPOXIA_DN	52	43
PARENT_MTOR_SIGNALING_UP	567	480
PARENT_MTOR_SIGNALING_DN	46	41
PYEON_HPV_POSITIVE_TUMORS_UP	98	71
PYEON_HPV_POSITIVE_TUMORS_DN	10		Rejected!
NAKAMURA_TUMOR_ZONE_PERIPHERAL_VS_CENTRAL_UP	285	239
NAKAMURA_TUMOR_ZONE_PERIPHERAL_VS_CENTRAL_DN	634		Rejected!
PICCALUGA_ANGIOIMMUNOBLASTIC_LYMPHOMA_UP	205	187
PICCALUGA_ANGIOIMMUNOBLASTIC_LYMPHOMA_DN	136	111
LU_TUMOR_VASCULATURE_UP	29	24
LU_TUMOR_VASCULATURE_DN	13		Rejected!
KORKOLA_EMBRYONAL_CARCINOMA_UP	41	35
KORKOLA_EMBRYONAL_CARCINOMA_DN	13		Rejected!
KORKOLA_TERATOMA_UP	16		Rejected!
KORKOLA_YOLK_SAC_TUMOR_UP	20	18
KORKOLA_CHORIOCARCINOMA_UP	6		Rejected!
KORKOLA_CHORIOCARCINOMA_DN	11		Rejected!
KORKOLA_SEMINOMA_UP	44	36
KORKOLA_SEMINOMA_DN	13		Rejected!
WATANABE_RECTAL_CANCER_RADIOTHERAPY_RESPONSIVE_UP	108	95
WATANABE_RECTAL_CANCER_RADIOTHERAPY_RESPONSIVE_DN	92	85
HOLLMANN_APOPTOSIS_VIA_CD40_UP	201	177
HOLLMANN_APOPTOSIS_VIA_CD40_DN	267	222
LIU_PROSTATE_CANCER_UP	96	76
LIU_PROSTATE_CANCER_DN	481	413
LIU_SOX4_TARGETS_UP	137	118
LIU_SOX4_TARGETS_DN	309	265
ONKEN_UVEAL_MELANOMA_UP	783		Rejected!
ONKEN_UVEAL_MELANOMA_DN	526	469
BERTUCCI_MEDULLARY_VS_DUCTAL_BREAST_CANCER_UP	206	168
BERTUCCI_MEDULLARY_VS_DUCTAL_BREAST_CANCER_DN	169	138
SCHUETZ_BREAST_CANCER_DUCTAL_INVASIVE_UP	351	317
SCHUETZ_BREAST_CANCER_DUCTAL_INVASIVE_DN	84	79
DAVICIONI_PAX_FOXO1_SIGNATURE_IN_ARMS_UP	59	54
DAVICIONI_PAX_FOXO1_SIGNATURE_IN_ARMS_DN	20	18
FOURNIER_ACINAR_DEVELOPMENT_EARLY_UP	21	17
FOURNIER_ACINAR_DEVELOPMENT_EARLY_DN	6		Rejected!
FOURNIER_ACINAR_DEVELOPMENT_LATE_UP	11		Rejected!
FOURNIER_ACINAR_DEVELOPMENT_LATE_DN	21	21
NAM_FXYD5_TARGETS_DN	18	17
FRASOR_TAMOXIFEN_RESPONSE_UP	51	44
FRASOR_TAMOXIFEN_RESPONSE_DN	11		Rejected!
KIM_RESPONSE_TO_TSA_AND_DECITABINE_UP	129	114
KIM_RESPONSE_TO_TSA_AND_DECITABINE_DN	13		Rejected!
SENGUPTA_NASOPHARYNGEAL_CARCINOMA_UP	294	245
SENGUPTA_NASOPHARYNGEAL_CARCINOMA_DN	349	240
WATANABE_COLON_CANCER_MSI_VS_MSS_UP	29	24
WATANABE_COLON_CANCER_MSI_VS_MSS_DN	81	66
KOBAYASHI_EGFR_SIGNALING_6HR_UP	7		Rejected!
KOBAYASHI_EGFR_SIGNALING_6HR_DN	18	18
SOTIRIOU_BREAST_CANCER_GRADE_1_VS_3_UP	151	136
SOTIRIOU_BREAST_CANCER_GRADE_1_VS_3_DN	52	39
GAZDA_DIAMOND_BLACKFAN_ANEMIA_ERYTHROID_UP	25	19
GAZDA_DIAMOND_BLACKFAN_ANEMIA_ERYTHROID_DN	493	387
GAZDA_DIAMOND_BLACKFAN_ANEMIA_MYELOID_UP	30	26
GAZDA_DIAMOND_BLACKFAN_ANEMIA_MYELOID_DN	38	32
GAZDA_DIAMOND_BLACKFAN_ANEMIA_PROGENITOR_UP	39	35
GAZDA_DIAMOND_BLACKFAN_ANEMIA_PROGENITOR_DN	66	52
CHEMNITZ_RESPONSE_TO_PROSTAGLANDIN_E2_UP	146	125
CHEMNITZ_RESPONSE_TO_PROSTAGLANDIN_E2_DN	391	293
ZERBINI_RESPONSE_TO_SULINDAC_UP	9		Rejected!
ZERBINI_RESPONSE_TO_SULINDAC_DN	6		Rejected!
IGARASHI_ATF4_TARGETS_UP	6		Rejected!
IGARASHI_ATF4_TARGETS_DN	90	79
ZHONG_RESPONSE_TO_AZACITIDINE_AND_TSA_UP	183	155
ZHONG_RESPONSE_TO_AZACITIDINE_AND_TSA_DN	70	54
DAVICIONI_MOLECULAR_ARMS_VS_ERMS_UP	332	287
DAVICIONI_MOLECULAR_ARMS_VS_ERMS_DN	182	158
DAVICIONI_TARGETS_OF_PAX_FOXO1_FUSIONS_UP	255	233
DAVICIONI_TARGETS_OF_PAX_FOXO1_FUSIONS_DN	68	61
DAVICIONI_RHABDOMYOSARCOMA_PAX_FOXO1_FUSION_UP	64	56
DAVICIONI_RHABDOMYOSARCOMA_PAX_FOXO1_FUSION_DN	15		Rejected!
SENGUPTA_NASOPHARYNGEAL_CARCINOMA_WITH_LMP1_UP	408	325
SENGUPTA_NASOPHARYNGEAL_CARCINOMA_WITH_LMP1_DN	175	128
TURASHVILI_BREAST_NORMAL_DUCTAL_VS_LOBULAR_UP	68	51
TURASHVILI_BREAST_NORMAL_DUCTAL_VS_LOBULAR_DN	7		Rejected!
TURASHVILI_BREAST_DUCTAL_CARCINOMA_VS_DUCTAL_NORMAL_UP	44	38
TURASHVILI_BREAST_DUCTAL_CARCINOMA_VS_DUCTAL_NORMAL_DN	198	159
TURASHVILI_BREAST_DUCTAL_CARCINOMA_VS_LOBULAR_NORMAL_UP	73	63
TURASHVILI_BREAST_DUCTAL_CARCINOMA_VS_LOBULAR_NORMAL_DN	69	52
TURASHVILI_BREAST_CARCINOMA_DUCTAL_VS_LOBULAR_UP	21	16
TURASHVILI_BREAST_CARCINOMA_DUCTAL_VS_LOBULAR_DN	7		Rejected!
TURASHVILI_BREAST_LOBULAR_CARCINOMA_VS_DUCTAL_NORMAL_UP	69	60
TURASHVILI_BREAST_LOBULAR_CARCINOMA_VS_DUCTAL_NORMAL_DN	91	79
TURASHVILI_BREAST_LOBULAR_CARCINOMA_VS_LOBULAR_NORMAL_UP	94	83
TURASHVILI_BREAST_LOBULAR_CARCINOMA_VS_LOBULAR_NORMAL_DN	74	67
CHANDRAN_METASTASIS_TOP50_UP	38	31
CHANDRAN_METASTASIS_TOP50_DN	45	44
WILCOX_PRESPONSE_TO_ROGESTERONE_UP	152	127
WILCOX_PRESPONSE_TO_ROGESTERONE_DN	66	57
FULCHER_INFLAMMATORY_RESPONSE_LECTIN_VS_LPS_UP	579	485
FULCHER_INFLAMMATORY_RESPONSE_LECTIN_VS_LPS_DN	463	359
GARY_CD5_TARGETS_UP	473	421
GARY_CD5_TARGETS_DN	431	373
ZHOU_INFLAMMATORY_RESPONSE_LIVE_UP	485	382
ZHOU_INFLAMMATORY_RESPONSE_LIVE_DN	384	292
SAMOLS_TARGETS_OF_KHSV_MIRNAS_UP	8		Rejected!
SAMOLS_TARGETS_OF_KHSV_MIRNAS_DN	62	50
HOOI_ST7_TARGETS_UP	94	69
HOOI_ST7_TARGETS_DN	123	94
PRAMOONJAGO_SOX4_TARGETS_UP	52	47
PRAMOONJAGO_SOX4_TARGETS_DN	51	45
PUIFFE_INVASION_INHIBITED_BY_ASCITES_UP	82	74
PUIFFE_INVASION_INHIBITED_BY_ASCITES_DN	145	118
PIEPOLI_LGI1_TARGETS_UP	15		Rejected!
PIEPOLI_LGI1_TARGETS_DN	14		Rejected!
THUM_SYSTOLIC_HEART_FAILURE_UP	423	360
THUM_SYSTOLIC_HEART_FAILURE_DN	244	191
CASORELLI_ACUTE_PROMYELOCYTIC_LEUKEMIA_UP	177	144
CASORELLI_ACUTE_PROMYELOCYTIC_LEUKEMIA_DN	663		Rejected!
CORRE_MULTIPLE_MYELOMA_UP	74	59
CORRE_MULTIPLE_MYELOMA_DN	62	55
HUTTMANN_B_CLL_POOR_SURVIVAL_UP	276	235
HUTTMANN_B_CLL_POOR_SURVIVAL_DN	60	53
DIAZ_CHRONIC_MEYLOGENOUS_LEUKEMIA_UP	1382		Rejected!
DIAZ_CHRONIC_MEYLOGENOUS_LEUKEMIA_DN	116	104
CASORELLI_APL_SECONDARY_VS_DE_NOVO_UP	39	33
CASORELLI_APL_SECONDARY_VS_DE_NOVO_DN	9		Rejected!
DEURIG_T_CELL_PROLYMPHOCYTIC_LEUKEMIA_UP	368	314
DEURIG_T_CELL_PROLYMPHOCYTIC_LEUKEMIA_DN	320	256
LIU_CMYB_TARGETS_UP	165	145
LIU_CMYB_TARGETS_DN	7		Rejected!
LIU_VMYB_TARGETS_UP	127	112
LIU_TARGETS_OF_VMYB_VS_CMYB_UP	20		Rejected!
LIU_TARGETS_OF_VMYB_VS_CMYB_DN	43	39
CHARAFE_BREAST_CANCER_LUMINAL_VS_BASAL_UP	380	303
CHARAFE_BREAST_CANCER_LUMINAL_VS_BASAL_DN	455	392
CHARAFE_BREAST_CANCER_LUMINAL_VS_MESENCHYMAL_UP	450	363
CHARAFE_BREAST_CANCER_LUMINAL_VS_MESENCHYMAL_DN	460	410
CHARAFE_BREAST_CANCER_BASAL_VS_MESENCHYMAL_UP	121	99
CHARAFE_BREAST_CANCER_BASAL_VS_MESENCHYMAL_DN	50	43
DOANE_BREAST_CANCER_CLASSES_UP	72	63
DOANE_BREAST_CANCER_CLASSES_DN	34	33
DOANE_RESPONSE_TO_ANDROGEN_UP	184	155
DOANE_RESPONSE_TO_ANDROGEN_DN	241	215
DOANE_BREAST_CANCER_ESR1_UP	112	99
DOANE_BREAST_CANCER_ESR1_DN	48	45
WANG_RESPONSE_TO_ANDROGEN_UP	29	28
WANG_RESPONSE_TO_FORSKOLIN_UP	23	22
WANG_RESPONSE_TO_FORSKOLIN_DN	9		Rejected!
TIMOFEEVA_GROWTH_STRESS_VIA_STAT1_DN	16		Rejected!
LAIHO_COLORECTAL_CANCER_SERRATED_UP	112	100
LAIHO_COLORECTAL_CANCER_SERRATED_DN	86	65
BORCZUK_MALIGNANT_MESOTHELIOMA_UP	305	275
BORCZUK_MALIGNANT_MESOTHELIOMA_DN	104	82
ROY_WOUND_BLOOD_VESSEL_UP	50	45
ROY_WOUND_BLOOD_VESSEL_DN	22	16
GRABARCZYK_BCL11B_TARGETS_UP	81	63
GRABARCZYK_BCL11B_TARGETS_DN	57	49
NEWMAN_ERCC6_TARGETS_UP	26	18
NEWMAN_ERCC6_TARGETS_DN	39	31
HORIUCHI_WTAP_TARGETS_UP	306	253
HORIUCHI_WTAP_TARGETS_DN	310	271
GAL_LEUKEMIC_STEM_CELL_UP	133	111
GAL_LEUKEMIC_STEM_CELL_DN	244	199
CHOI_ATL_CHRONIC_VS_ACUTE_DN	18	17
BASAKI_YBX1_TARGETS_UP	290	252
BASAKI_YBX1_TARGETS_DN	384	314
NOJIMA_SFRP2_TARGETS_UP	31	28
NOJIMA_SFRP2_TARGETS_DN	25	23
WIKMAN_ASBESTOS_LUNG_CANCER_UP	17	16
WIKMAN_ASBESTOS_LUNG_CANCER_DN	28	26
RODRIGUES_DCC_TARGETS_UP	5		Rejected!
RODRIGUES_DCC_TARGETS_DN	121	112
RODRIGUES_NTN1_TARGETS_UP	17	15
RODRIGUES_NTN1_TARGETS_DN	158	139
WANG_LMO4_TARGETS_UP	372	287
WANG_LMO4_TARGETS_DN	352	294
WANG_CLIM2_TARGETS_UP	269	200
WANG_CLIM2_TARGETS_DN	186	150
VECCHI_GASTRIC_CANCER_ADVANCED_VS_EARLY_UP	175	154
VECCHI_GASTRIC_CANCER_ADVANCED_VS_EARLY_DN	138	111
VECCHI_GASTRIC_CANCER_EARLY_UP	430	369
VECCHI_GASTRIC_CANCER_EARLY_DN	367	300
BARRIER_COLON_CANCER_RECURRENCE_UP	42	39
BARRIER_COLON_CANCER_RECURRENCE_DN	20	17
SMIRNOV_CIRCULATING_ENDOTHELIOCYTES_IN_CANCER_UP	158	144
SMIRNOV_CIRCULATING_ENDOTHELIOCYTES_IN_CANCER_DN	5		Rejected!
SLEBOS_HEAD_AND_NECK_CANCER_WITH_HPV_UP	84	69
JAEGER_METASTASIS_UP	44	39
JAEGER_METASTASIS_DN	258	231
OSMAN_BLADDER_CANCER_UP	404	349
OSMAN_BLADDER_CANCER_DN	406	314
GINESTIER_BREAST_CANCER_ZNF217_AMPLIFIED_UP	78	66
GINESTIER_BREAST_CANCER_ZNF217_AMPLIFIED_DN	335	260
GINESTIER_BREAST_CANCER_20Q13_AMPLIFICATION_UP	119	95
GINESTIER_BREAST_CANCER_20Q13_AMPLIFICATION_DN	180	132
OSWALD_HEMATOPOIETIC_STEM_CELL_IN_COLLAGEN_GEL_UP	233	207
OSWALD_HEMATOPOIETIC_STEM_CELL_IN_COLLAGEN_GEL_DN	275	219
GARGALOVIC_RESPONSE_TO_OXIDIZED_PHOSPHOLIPIDS_YELLOW_UP	32	24
GARGALOVIC_RESPONSE_TO_OXIDIZED_PHOSPHOLIPIDS_YELLOW_DN	23	15
GARGALOVIC_RESPONSE_TO_OXIDIZED_PHOSPHOLIPIDS_TURQUOISE_UP	79	66
GARGALOVIC_RESPONSE_TO_OXIDIZED_PHOSPHOLIPIDS_TURQUOISE_DN	53	47
GARGALOVIC_RESPONSE_TO_OXIDIZED_PHOSPHOLIPIDS_RED_UP	17	16
GARGALOVIC_RESPONSE_TO_OXIDIZED_PHOSPHOLIPIDS_RED_DN	25	22
GARGALOVIC_RESPONSE_TO_OXIDIZED_PHOSPHOLIPIDS_MAGENTA_UP	28	22
GARGALOVIC_RESPONSE_TO_OXIDIZED_PHOSPHOLIPIDS_MAGENTA_DN	12		Rejected!
GARGALOVIC_RESPONSE_TO_OXIDIZED_PHOSPHOLIPIDS_LIGHTYELLOW_UP	11		Rejected!
GARGALOVIC_RESPONSE_TO_OXIDIZED_PHOSPHOLIPIDS_LIGHTYELLOW_DN	11		Rejected!
GARGALOVIC_RESPONSE_TO_OXIDIZED_PHOSPHOLIPIDS_GREEN_UP	23	20
GARGALOVIC_RESPONSE_TO_OXIDIZED_PHOSPHOLIPIDS_GREEN_DN	25	24
GARGALOVIC_RESPONSE_TO_OXIDIZED_PHOSPHOLIPIDS_BLUE_UP	136	108
GARGALOVIC_RESPONSE_TO_OXIDIZED_PHOSPHOLIPIDS_BLUE_DN	61	47
GARGALOVIC_RESPONSE_TO_OXIDIZED_PHOSPHOLIPIDS_BLACK_UP	35	32
GARGALOVIC_RESPONSE_TO_OXIDIZED_PHOSPHOLIPIDS_BLACK_DN	11		Rejected!
GARGALOVIC_RESPONSE_TO_OXIDIZED_PHOSPHOLIPIDS_GREY_UP	18	16
GARGALOVIC_RESPONSE_TO_OXIDIZED_PHOSPHOLIPIDS_GREY_DN	74	49
RUNNE_GENDER_EFFECT_UP	9		Rejected!
TAKEDA_TARGETS_OF_NUP98_HOXA9_FUSION_6HR_UP	85	71
TAKEDA_TARGETS_OF_NUP98_HOXA9_FUSION_6HR_DN	41	37
TAKEDA_TARGETS_OF_NUP98_HOXA9_FUSION_3D_UP	182	143
TAKEDA_TARGETS_OF_NUP98_HOXA9_FUSION_3D_DN	31	27
TAKEDA_TARGETS_OF_NUP98_HOXA9_FUSION_8D_UP	157	134
TAKEDA_TARGETS_OF_NUP98_HOXA9_FUSION_8D_DN	205	170
TAKEDA_TARGETS_OF_NUP98_HOXA9_FUSION_10D_UP	194	157
TAKEDA_TARGETS_OF_NUP98_HOXA9_FUSION_10D_DN	142	116
TAKEDA_TARGETS_OF_NUP98_HOXA9_FUSION_16D_UP	175	141
TAKEDA_TARGETS_OF_NUP98_HOXA9_FUSION_16D_DN	143	105
LOPEZ_MESOTELIOMA_SURVIVAL_TIME_UP	14		Rejected!
LOPEZ_MESOTELIOMA_SURVIVAL_TIME_DN	7		Rejected!
BOGNI_TREATMENT_RELATED_MYELOID_LEUKEMIA_UP	30	24
BOGNI_TREATMENT_RELATED_MYELOID_LEUKEMIA_DN	33	26
BILBAN_B_CLL_LPL_UP	63	58
BILBAN_B_CLL_LPL_DN	42	32
HOEBEKE_LYMPHOID_STEM_CELL_UP	95	78
HOEBEKE_LYMPHOID_STEM_CELL_DN	86	80
PEPPER_CHRONIC_LYMPHOCYTIC_LEUKEMIA_UP	33	31
PEPPER_CHRONIC_LYMPHOCYTIC_LEUKEMIA_DN	21	18
AKL_HTLV1_INFECTION_UP	27	24
AKL_HTLV1_INFECTION_DN	68	60
RHEIN_ALL_GLUCOCORTICOID_THERAPY_UP	78	61
RHEIN_ALL_GLUCOCORTICOID_THERAPY_DN	362	330
MULLIGHAN_NPM1_MUTATED_SIGNATURE_1_UP	276	234
MULLIGHAN_NPM1_MUTATED_SIGNATURE_1_DN	126	111
MULLIGHAN_NPM1_MUTATED_SIGNATURE_2_UP	139	117
MULLIGHAN_NPM1_MUTATED_SIGNATURE_2_DN	77	67
MULLIGHAN_MLL_SIGNATURE_1_UP	380	326
MULLIGHAN_MLL_SIGNATURE_1_DN	242	207
MULLIGHAN_MLL_SIGNATURE_2_UP	418	356
MULLIGHAN_MLL_SIGNATURE_2_DN	281	238
MULLIGHAN_NPM1_SIGNATURE_3_UP	341	288
MULLIGHAN_NPM1_SIGNATURE_3_DN	162	145
TONKS_TARGETS_OF_RUNX1_RUNX1T1_FUSION_SUSTAINED_IN_GRANULOCYTE_UP	15	15
TONKS_TARGETS_OF_RUNX1_RUNX1T1_FUSION_SUSTAINED_IN_GRANULOCYTE_DN	7		Rejected!
TONKS_TARGETS_OF_RUNX1_RUNX1T1_FUSION_HSC_UP	185	164
TONKS_TARGETS_OF_RUNX1_RUNX1T1_FUSION_HSC_DN	187	168
TONKS_TARGETS_OF_RUNX1_RUNX1T1_FUSION_GRANULOCYTE_UP	55	47
TONKS_TARGETS_OF_RUNX1_RUNX1T1_FUSION_GRANULOCYTE_DN	17	16
TONKS_TARGETS_OF_RUNX1_RUNX1T1_FUSION_MONOCYTE_UP	204	176
TONKS_TARGETS_OF_RUNX1_RUNX1T1_FUSION_MONOCYTE_DN	54	42
TONKS_TARGETS_OF_RUNX1_RUNX1T1_FUSION_ERYTHROCYTE_UP	157	140
TONKS_TARGETS_OF_RUNX1_RUNX1T1_FUSION_ERYTHROCYTE_DN	16		Rejected!
TONKS_TARGETS_OF_RUNX1_RUNX1T1_FUSION_SUSTAINED_IN_MONOCYTE_UP	21	20
TONKS_TARGETS_OF_RUNX1_RUNX1T1_FUSION_SUSTAINED_IN_MONOCYTE_DN	8		Rejected!
TONKS_TARGETS_OF_RUNX1_RUNX1T1_FUSION_SUSTAINDED_IN_ERYTHROCYTE_UP	44	43
LOPEZ_MESOTHELIOMA_SURVIVAL_WORST_VS_BEST_UP	14		Rejected!
LOPEZ_MESOTHELIOMA_SURVIVAL_WORST_VS_BEST_DN	7		Rejected!
PAPASPYRIDONOS_UNSTABLE_ATEROSCLEROTIC_PLAQUE_UP	52	45
PAPASPYRIDONOS_UNSTABLE_ATEROSCLEROTIC_PLAQUE_DN	43	40
DITTMER_PTHLH_TARGETS_UP	112	102
DITTMER_PTHLH_TARGETS_DN	73	66
UDAYAKUMAR_MED1_TARGETS_UP	135	119
UDAYAKUMAR_MED1_TARGETS_DN	240	208
ODONNELL_TFRC_TARGETS_UP	456	329
ODONNELL_TFRC_TARGETS_DN	139	118
ODONNELL_TARGETS_OF_MYC_AND_TFRC_UP	83	68
ODONNELL_TARGETS_OF_MYC_AND_TFRC_DN	45	40
SENESE_HDAC1_TARGETS_UP	457	386
SENESE_HDAC1_TARGETS_DN	260	204
SENESE_HDAC1_AND_HDAC2_TARGETS_UP	238	195
SENESE_HDAC1_AND_HDAC2_TARGETS_DN	232	198
SENESE_HDAC2_TARGETS_UP	114	99
SENESE_HDAC2_TARGETS_DN	133	109
SENESE_HDAC3_TARGETS_UP	501	428
SENESE_HDAC3_TARGETS_DN	536	427
LEE_NEURAL_CREST_STEM_CELL_UP	146	134
LEE_NEURAL_CREST_STEM_CELL_DN	118	105
HUMMEL_BURKITTS_LYMPHOMA_UP	43	34
HUMMEL_BURKITTS_LYMPHOMA_DN	15		Rejected!
TIEN_INTESTINE_PROBIOTICS_2HR_UP	27	26
TIEN_INTESTINE_PROBIOTICS_2HR_DN	88	78
TIEN_INTESTINE_PROBIOTICS_6HR_UP	55	49
TIEN_INTESTINE_PROBIOTICS_6HR_DN	167	147
TIEN_INTESTINE_PROBIOTICS_24HR_UP	557	491
TIEN_INTESTINE_PROBIOTICS_24HR_DN	214	192
ZHOU_INFLAMMATORY_RESPONSE_FIMA_UP	544	403
ZHOU_INFLAMMATORY_RESPONSE_FIMA_DN	284	215
ZHOU_INFLAMMATORY_RESPONSE_LPS_UP	431	321
KINSEY_TARGETS_OF_EWSR1_FLII_FUSION_UP	1278		Rejected!
KINSEY_TARGETS_OF_EWSR1_FLII_FUSION_DN	329	280
SABATES_COLORECTAL_ADENOMA_SIZE_UP	23	17
SABATES_COLORECTAL_ADENOMA_SIZE_DN	14		Rejected!
SABATES_COLORECTAL_ADENOMA_UP	141	118
SABATES_COLORECTAL_ADENOMA_DN	291	240
SCIBETTA_KDM5B_TARGETS_UP	19	17
SCIBETTA_KDM5B_TARGETS_DN	81	67
NAGASHIMA_NRG1_SIGNALING_UP	176	159
NAGASHIMA_NRG1_SIGNALING_DN	58	48
NAGASHIMA_EGF_SIGNALING_UP	58	52
KIM_WT1_TARGETS_UP	214	192
KIM_WT1_TARGETS_DN	459	398
KIM_WT1_TARGETS_8HR_UP	164	155
KIM_WT1_TARGETS_8HR_DN	129	109
KIM_WT1_TARGETS_12HR_UP	162	139
KIM_WT1_TARGETS_12HR_DN	209	179
ELVIDGE_HYPOXIA_UP	171	153
ELVIDGE_HYPOXIA_DN	146	129
ELVIDGE_HYPOXIA_BY_DMOG_UP	130	118
ELVIDGE_HYPOXIA_BY_DMOG_DN	59	53
ELVIDGE_HIF1A_TARGETS_UP	67	61
ELVIDGE_HIF1A_TARGETS_DN	91	83
ELVIDGE_HIF2A_TARGETS_UP	6		Rejected!
ELVIDGE_HIF1A_AND_HIF2A_TARGETS_UP	41	37
ELVIDGE_HIF1A_AND_HIF2A_TARGETS_DN	104	93
JAATINEN_HEMATOPOIETIC_STEM_CELL_UP	316	257
JAATINEN_HEMATOPOIETIC_STEM_CELL_DN	226	193
MOROSETTI_FACIOSCAPULOHUMERAL_MUSCULAR_DISTROPHY_UP	20	20
MOROSETTI_FACIOSCAPULOHUMERAL_MUSCULAR_DISTROPHY_DN	12		Rejected!
GRAHAM_CML_QUIESCENT_VS_CML_DIVIDING_UP	23	19
GRAHAM_CML_QUIESCENT_VS_CML_DIVIDING_DN	11		Rejected!
GRAHAM_CML_QUIESCENT_VS_NORMAL_QUIESCENT_UP	87	79
GRAHAM_CML_QUIESCENT_VS_NORMAL_QUIESCENT_DN	47	38
GRAHAM_CML_QUIESCENT_VS_NORMAL_DIVIDING_UP	57	48
GRAHAM_CML_QUIESCENT_VS_NORMAL_DIVIDING_DN	12		Rejected!
GRAHAM_CML_DIVIDING_VS_NORMAL_DIVIDING_UP	13		Rejected!
GRAHAM_CML_DIVIDING_VS_NORMAL_DIVIDING_DN	10		Rejected!
GRAHAM_CML_DIVIDING_VS_NORMAL_QUIESCENT_UP	181	167
GRAHAM_CML_DIVIDING_VS_NORMAL_QUIESCENT_DN	95	77
GRAHAM_NORMAL_QUIESCENT_VS_NORMAL_DIVIDING_UP	66	58
GRAHAM_NORMAL_QUIESCENT_VS_NORMAL_DIVIDING_DN	87	78
BIDUS_METASTASIS_UP	214	177
BIDUS_METASTASIS_DN	161	124
WAMUNYOKOLI_OVARIAN_CANCER_LMP_UP	265	218
WAMUNYOKOLI_OVARIAN_CANCER_LMP_DN	199	166
WAMUNYOKOLI_OVARIAN_CANCER_GRADES_1_2_UP	137	121
WAMUNYOKOLI_OVARIAN_CANCER_GRADES_1_2_DN	67	56
MAYBURD_RESPONSE_TO_L663536_UP	29	25
MAYBURD_RESPONSE_TO_L663536_DN	56	45
WATANABE_ULCERATIVE_COLITIS_WITH_CANCER_UP	18	17
WATANABE_ULCERATIVE_COLITIS_WITH_CANCER_DN	14		Rejected!
DODD_NASOPHARYNGEAL_CARCINOMA_UP	1821		Rejected!
DODD_NASOPHARYNGEAL_CARCINOMA_DN	1375		Rejected!
RODRIGUES_THYROID_CARCINOMA_POORLY_DIFFERENTIATED_UP	633		Rejected!
RODRIGUES_THYROID_CARCINOMA_POORLY_DIFFERENTIATED_DN	805		Rejected!
RODRIGUES_THYROID_CARCINOMA_ANAPLASTIC_UP	722		Rejected!
RODRIGUES_THYROID_CARCINOMA_ANAPLASTIC_DN	537	430
RODRIGUES_THYROID_CARCINOMA_UP	16		Rejected!
RODRIGUES_THYROID_CARCINOMA_DN	77	65
GOZGIT_ESR1_TARGETS_UP	149	119
GOZGIT_ESR1_TARGETS_DN	781		Rejected!
HAHTOLA_SEZARY_SYNDROM_UP	98	83
HAHTOLA_SEZARY_SYNDROM_DN	42	34
HAHTOLA_MYCOSIS_FUNGOIDES_SKIN_UP	177	155
HAHTOLA_MYCOSIS_FUNGOIDES_SKIN_DN	27	26
HAHTOLA_MYCOSIS_FUNGOIDES_CD4_UP	64	58
HAHTOLA_MYCOSIS_FUNGOIDES_CD4_DN	116	101
HAHTOLA_MYCOSIS_FUNGOIDES_UP	19	15
HAHTOLA_MYCOSIS_FUNGOIDES_DN	16		Rejected!
PROVENZANI_METASTASIS_UP	194	168
PROVENZANI_METASTASIS_DN	136	125
PACHER_TARGETS_OF_IGF1_AND_IGF2_UP	35	33
LIU_CDX2_TARGETS_UP	36	34
LIU_CDX2_TARGETS_DN	8		Rejected!
COLDREN_GEFITINIB_RESISTANCE_UP	85	70
COLDREN_GEFITINIB_RESISTANCE_DN	230	189
KOKKINAKIS_METHIONINE_DEPRIVATION_48HR_UP	128	121
KOKKINAKIS_METHIONINE_DEPRIVATION_48HR_DN	64	63
KOKKINAKIS_METHIONINE_DEPRIVATION_96HR_UP	117	113
KOKKINAKIS_METHIONINE_DEPRIVATION_96HR_DN	75	71
PASTURAL_RIZ1_TARGETS_UP	11		Rejected!
PASTURAL_RIZ1_TARGETS_DN	5		Rejected!
CHOW_RASSF1_TARGETS_UP	27	26
CHOW_RASSF1_TARGETS_DN	29	25
ENK_UV_RESPONSE_EPIDERMIS_UP	293	259
ENK_UV_RESPONSE_EPIDERMIS_DN	508	474
ENK_UV_RESPONSE_KERATINOCYTE_UP	530	487
ENK_UV_RESPONSE_KERATINOCYTE_DN	485	437
LANDIS_BREAST_CANCER_PROGRESSION_UP	44	43
LANDIS_BREAST_CANCER_PROGRESSION_DN	70	69
GESERICK_TERT_TARGETS_DN	21	20
YEMELYANOV_GR_TARGETS_DN	10		Rejected!
LAU_APOPTOSIS_CDKN2A_UP	55	53
LAU_APOPTOSIS_CDKN2A_DN	5		Rejected!
DELYS_THYROID_CANCER_UP	443	411
DELYS_THYROID_CANCER_DN	232	205
CHIARADONNA_NEOPLASTIC_TRANSFORMATION_KRAS_CDC25_UP	58	53
CHIARADONNA_NEOPLASTIC_TRANSFORMATION_KRAS_CDC25_DN	51	50
CHIARADONNA_NEOPLASTIC_TRANSFORMATION_KRAS_UP	126	116
CHIARADONNA_NEOPLASTIC_TRANSFORMATION_KRAS_DN	142	138
CHIARADONNA_NEOPLASTIC_TRANSFORMATION_CDC25_UP	120	112
CHIARADONNA_NEOPLASTIC_TRANSFORMATION_CDC25_DN	153	146
CASTELLANO_HRAS_TARGETS_UP	5		Rejected!
CASTELLANO_HRAS_TARGETS_DN	6		Rejected!
CASTELLANO_HRAS_AND_NRAS_TARGETS_UP	6		Rejected!
CASTELLANO_HRAS_AND_NRAS_TARGETS_DN	8		Rejected!
CASTELLANO_NRAS_TARGETS_UP	68	62
CASTELLANO_NRAS_TARGETS_DN	14		Rejected!
CHEBOTAEV_GR_TARGETS_UP	77	70
CHEBOTAEV_GR_TARGETS_DN	120	107
BERENJENO_ROCK_SIGNALING_NOT_VIA_RHOA_UP	29	27
BERENJENO_ROCK_SIGNALING_NOT_VIA_RHOA_DN	48	43
BERENJENO_TRANSFORMED_BY_RHOA_REVERSIBLY_UP	8		Rejected!
BERENJENO_TRANSFORMED_BY_RHOA_REVERSIBLY_DN	29	28
LINDGREN_BLADDER_CANCER_CLUSTER_1_UP	121	96
LINDGREN_BLADDER_CANCER_CLUSTER_1_DN	378	339
LINDGREN_BLADDER_CANCER_CLUSTER_2A_UP	8		Rejected!
LINDGREN_BLADDER_CANCER_CLUSTER_2A_DN	141	112
LINDGREN_BLADDER_CANCER_CLUSTER_3_UP	329	277
LINDGREN_BLADDER_CANCER_CLUSTER_3_DN	229	184
KOINUMA_COLON_CANCER_MSI_UP	8		Rejected!
KOINUMA_COLON_CANCER_MSI_DN	16	15
CREIGHTON_AKT1_SIGNALING_VIA_MTOR_UP	34	32
CREIGHTON_AKT1_SIGNALING_VIA_MTOR_DN	23	22
NADERI_BREAST_CANCER_PROGNOSIS_UP	50	45
NADERI_BREAST_CANCER_PROGNOSIS_DN	18	18
MARKEY_RB1_CHRONIC_LOF_UP	115	110
MARKEY_RB1_CHRONIC_LOF_DN	118	105
MARKEY_RB1_ACUTE_LOF_UP	215	193
MARKEY_RB1_ACUTE_LOF_DN	228	204
CHIN_BREAST_CANCER_COPY_NUMBER_UP	27	25
CHIN_BREAST_CANCER_COPY_NUMBER_DN	16		Rejected!
GRAESSMANN_APOPTOSIS_BY_SERUM_DEPRIVATION_UP	552	476
GRAESSMANN_APOPTOSIS_BY_SERUM_DEPRIVATION_DN	234	208
VANHARANTA_UTERINE_FIBROID_UP	45	42
VANHARANTA_UTERINE_FIBROID_DN	67	57
VANHARANTA_UTERINE_FIBROID_WITH_7Q_DELETION_UP	67	60
VANHARANTA_UTERINE_FIBROID_WITH_7Q_DELETION_DN	36	35
LANDIS_ERBB2_BREAST_TUMORS_65_UP	22	20
LANDIS_ERBB2_BREAST_TUMORS_65_DN	37	36
LANDIS_ERBB2_BREAST_PRENEOPLASTIC_UP	20	17
LANDIS_ERBB2_BREAST_PRENEOPLASTIC_DN	55	51
CONCANNON_APOPTOSIS_BY_EPOXOMICIN_UP	239	212
CONCANNON_APOPTOSIS_BY_EPOXOMICIN_DN	172	148
ODONNELL_METASTASIS_UP	82	70
ODONNELL_METASTASIS_DN	24	24
GRAESSMANN_RESPONSE_TO_MC_AND_SERUM_DEPRIVATION_UP	211	181
GRAESSMANN_RESPONSE_TO_MC_AND_SERUM_DEPRIVATION_DN	84	77
GRAESSMANN_APOPTOSIS_BY_DOXORUBICIN_UP	1142		Rejected!
GRAESSMANN_APOPTOSIS_BY_DOXORUBICIN_DN	1781		Rejected!
GRAESSMANN_RESPONSE_TO_MC_AND_DOXORUBICIN_UP	612		Rejected!
GRAESSMANN_RESPONSE_TO_MC_AND_DOXORUBICIN_DN	770		Rejected!
GAUSSMANN_MLL_AF4_FUSION_TARGETS_A_UP	191	167
GAUSSMANN_MLL_AF4_FUSION_TARGETS_A_DN	90	76
GAUSSMANN_MLL_AF4_FUSION_TARGETS_B_UP	26	23
GAUSSMANN_MLL_AF4_FUSION_TARGETS_B_DN	8		Rejected!
GAUSSMANN_MLL_AF4_FUSION_TARGETS_C_UP	170	151
GAUSSMANN_MLL_AF4_FUSION_TARGETS_C_DN	19	18
GAUSSMANN_MLL_AF4_FUSION_TARGETS_D_UP	38	34
GAUSSMANN_MLL_AF4_FUSION_TARGETS_D_DN	9		Rejected!
GAUSSMANN_MLL_AF4_FUSION_TARGETS_E_UP	97	81
GAUSSMANN_MLL_AF4_FUSION_TARGETS_E_DN	22	21
GAUSSMANN_MLL_AF4_FUSION_TARGETS_F_UP	185	170
GAUSSMANN_MLL_AF4_FUSION_TARGETS_F_DN	33	31
GAUSSMANN_MLL_AF4_FUSION_TARGETS_G_UP	238	195
GAUSSMANN_MLL_AF4_FUSION_TARGETS_G_DN	35	32
BERENJENO_TRANSFORMED_BY_RHOA_FOREVER_UP	19	18
BERENJENO_TRANSFORMED_BY_RHOA_FOREVER_DN	31	29
CAIRO_PML_TARGETS_BOUND_BY_MYC_UP	23	23
CAIRO_PML_TARGETS_BOUND_BY_MYC_DN	14		Rejected!
OUELLET_OVARIAN_CANCER_INVASIVE_VS_LMP_UP	117	108
OUELLET_OVARIAN_CANCER_INVASIVE_VS_LMP_DN	11		Rejected!
LANDIS_ERBB2_BREAST_TUMORS_324_UP	150	134
LANDIS_ERBB2_BREAST_TUMORS_324_DN	149	143
BARRIER_CANCER_RELAPSE_NORMAL_SAMPLE_UP	32	29
BARRIER_CANCER_RELAPSE_NORMAL_SAMPLE_DN	31	27
BARRIER_CANCER_RELAPSE_TUMOR_SAMPLE_UP	16		Rejected!
BARRIER_CANCER_RELAPSE_TUMOR_SAMPLE_DN	13		Rejected!
BARIS_THYROID_CANCER_UP	23	22
BARIS_THYROID_CANCER_DN	59	56
BERENJENO_TRANSFORMED_BY_RHOA_UP	536	476
BERENJENO_TRANSFORMED_BY_RHOA_DN	394	360
TAKADA_GASTRIC_CANCER_COPY_NUMBER_UP	7		Rejected!
TAKADA_GASTRIC_CANCER_COPY_NUMBER_DN	29	26
WANG_BARRETTS_ESOPHAGUS_AND_ESOPHAGUS_CANCER_UP	26	24
WANG_BARRETTS_ESOPHAGUS_AND_ESOPHAGUS_CANCER_DN	37	35
KERLEY_RESPONSE_TO_CISPLATIN_UP	44	37
KERLEY_RESPONSE_TO_CISPLATIN_DN	5		Rejected!
MISSIAGLIA_REGULATED_BY_METHYLATION_UP	126	107
MISSIAGLIA_REGULATED_BY_METHYLATION_DN	122	105
TANG_SENESCENCE_TP53_TARGETS_UP	33	31
TANG_SENESCENCE_TP53_TARGETS_DN	57	50
WANG_BARRETTS_ESOPHAGUS_UP	51	46
WANG_BARRETTS_ESOPHAGUS_DN	25	25
WANG_ESOPHAGUS_CANCER_VS_NORMAL_UP	121	111
WANG_ESOPHAGUS_CANCER_VS_NORMAL_DN	101	93
WANG_ESOPHAGUS_CANCER_PROGRESSION_UP	9		Rejected!
SILIGAN_TARGETS_OF_EWS_FLI1_FUSION_UP	15		Rejected!
SILIGAN_TARGETS_OF_EWS_FLI1_FUSION_DN	18	16
ROYLANCE_BREAST_CANCER_16Q_COPY_NUMBER_UP	63	45
ROYLANCE_BREAST_CANCER_16Q_COPY_NUMBER_DN	26	18
JOHANSSON_GLIOMAGENESIS_BY_PDGFB_UP	58	50
JOHANSSON_GLIOMAGENESIS_BY_PDGFB_DN	21	18
MCBRYAN_PUBERTAL_BREAST_3_4WK_UP	214	194
MCBRYAN_PUBERTAL_BREAST_3_4WK_DN	39	28
MCBRYAN_PUBERTAL_BREAST_4_5WK_UP	271	246
MCBRYAN_PUBERTAL_BREAST_4_5WK_DN	196	171
MCBRYAN_PUBERTAL_BREAST_5_6WK_UP	116	105
MCBRYAN_PUBERTAL_BREAST_5_6WK_DN	137	119
MCBRYAN_PUBERTAL_BREAST_6_7WK_UP	197	178
MCBRYAN_PUBERTAL_BREAST_6_7WK_DN	79	72
VETTER_TARGETS_OF_PRKCA_AND_ETS1_UP	16	15
VETTER_TARGETS_OF_PRKCA_AND_ETS1_DN	16		Rejected!
DUNNE_TARGETS_OF_AML1_MTG8_FUSION_UP	52	40
DUNNE_TARGETS_OF_AML1_MTG8_FUSION_DN	19	18
LUI_THYROID_CANCER_PAX8_PPARG_UP	44	36
LUI_THYROID_CANCER_PAX8_PPARG_DN	45	38
HAMAI_APOPTOSIS_VIA_TRAIL_UP	584		Rejected!
HAMAI_APOPTOSIS_VIA_TRAIL_DN	186	158
OUELLET_CULTURED_OVARIAN_CANCER_INVASIVE_VS_LMP_UP	69	63
OUELLET_CULTURED_OVARIAN_CANCER_INVASIVE_VS_LMP_DN	35	27
HUMMERICH_BENIGN_SKIN_TUMOR_UP	18	15
HUMMERICH_BENIGN_SKIN_TUMOR_DN	18	18
MCBRYAN_PUBERTAL_TGFB1_TARGETS_UP	169	164
MCBRYAN_PUBERTAL_TGFB1_TARGETS_DN	62	61
HUMMERICH_MALIGNANT_SKIN_TUMOR_UP	16	15
HUMMERICH_MALIGNANT_SKIN_TUMOR_DN	18	17
LUCAS_HNF4A_TARGETS_UP	58	51
LUCAS_HNF4A_TARGETS_DN	8		Rejected!
ZIRN_TRETINOIN_RESPONSE_WT1_UP	23	20
ZIRN_TRETINOIN_RESPONSE_WT1_DN	6		Rejected!
ZIRN_TRETINOIN_RESPONSE_UP	21	17
ZIRN_TRETINOIN_RESPONSE_DN	6		Rejected!
STREICHER_LSM1_TARGETS_UP	44	42
STREICHER_LSM1_TARGETS_DN	19	17
BUSA_SAM68_TARGETS_UP	7		Rejected!
BUSA_SAM68_TARGETS_DN	6		Rejected!
KAN_RESPONSE_TO_ARSENIC_TRIOXIDE	123	105
LANG_MYB_FAMILY_TARGETS	29	28
MCBRYAN_TERMINAL_END_BUD_UP	12		Rejected!
MCBRYAN_TERMINAL_END_BUD_DN	7		Rejected!
NUNODA_RESPONSE_TO_DASATINIB_IMATINIB_UP	29	28
NUNODA_RESPONSE_TO_DASATINIB_IMATINIB_DN	13		Rejected!
DARWICHE_SKIN_TUMOR_PROMOTER_UP	142	120
DARWICHE_SKIN_TUMOR_PROMOTER_DN	185	148
DARWICHE_PAPILLOMA_RISK_LOW_UP	162	137
DARWICHE_PAPILLOMA_RISK_LOW_DN	165	131
DARWICHE_PAPILLOMA_RISK_HIGH_UP	147	123
DARWICHE_PAPILLOMA_RISK_HIGH_DN	180	145
DARWICHE_SQUAMOUS_CELL_CARCINOMA_UP	146	120
DARWICHE_SQUAMOUS_CELL_CARCINOMA_DN	181	148
MAHADEVAN_IMATINIB_RESISTANCE_UP	23	17
MAHADEVAN_IMATINIB_RESISTANCE_DN	20	17
TOMIDA_METASTASIS_UP	26	21
TOMIDA_METASTASIS_DN	18	16
SAENZ_DETOX_PATHWAY_AND_CARCINOGENESIS_DN	13		Rejected!
OZANNE_AP1_TARGETS_UP	18	15
OZANNE_AP1_TARGETS_DN	5		Rejected!
HWANG_PROSTATE_CANCER_MARKERS	28	26
CORRADETTI_MTOR_PATHWAY_REGULATORS_DN	6		Rejected!
HU_ANGIOGENESIS_UP	21	20
HU_ANGIOGENESIS_DN	37	32
BEGUM_TARGETS_OF_PAX3_FOXO1_FUSION_UP	60	55
BEGUM_TARGETS_OF_PAX3_FOXO1_FUSION_DN	45	44
DARWICHE_PAPILLOMA_PROGRESSION_RISK	74	63
SHIRAISHI_PLZF_TARGETS_UP	10		Rejected!
SHIRAISHI_PLZF_TARGETS_DN	9		Rejected!
MOTAMED_RESPONSE_TO_ANDROGEN_UP	6		Rejected!
MOTAMED_RESPONSE_TO_ANDROGEN_DN	6		Rejected!
RAMJAUN_APOPTOSIS_BY_TGFB1_VIA_SMAD4_UP	7		Rejected!
RAMJAUN_APOPTOSIS_BY_TGFB1_VIA_SMAD4_DN	8		Rejected!
RAMJAUN_APOPTOSIS_BY_TGFB1_VIA_MAPK1_UP	6		Rejected!
RAMJAUN_APOPTOSIS_BY_TGFB1_VIA_MAPK1_DN	8		Rejected!
OLSSON_E2F3_TARGETS_UP	28	26
OLSSON_E2F3_TARGETS_DN	49	37
MARKS_HDAC_TARGETS_UP	23	20
MARKS_HDAC_TARGETS_DN	15		Rejected!
CHOI_ATL_ACUTE_STAGE	6		Rejected!
CHOI_ATL_STAGE_PREDICTOR	44	37
WONG_ENDMETRIUM_CANCER_UP	25	20
WONG_ENDMETRIUM_CANCER_DN	82	76
WONG_ENDOMETRIAL_CANCER_LATE	10		Rejected!
ABDULRAHMAN_KIDNEY_CANCER_VHL_UP	5		Rejected!
ABDULRAHMAN_KIDNEY_CANCER_VHL_DN	14		Rejected!
KONG_E2F1_TARGETS	10		Rejected!
KONG_E2F3_TARGETS	97	86
TANAKA_METHYLATED_IN_ESOPHAGEAL_CARCINOMA	103	94
EGUCHI_CELL_CYCLE_RB1_TARGETS	23	23
CROSBY_E2F4_TARGETS	6		Rejected!
MARKS_ACETYLATED_NON_HISTONE_PROTEINS	15	15
IVANOV_MUTATED_IN_COLON_CANCER	13		Rejected!
TAKAYAMA_BOUND_BY_AR	10		Rejected!
RIZ_ERYTHROID_DIFFERENTIATION	77	75
RIZ_ERYTHROID_DIFFERENTIATION_CCNE1	40	38
RIZ_ERYTHROID_DIFFERENTIATION_HBZ	41	38
CHASSOT_SKIN_WOUND	10		Rejected!
LASTOWSKA_NEUROBLASTOMA_COPY_NUMBER_UP	181	151
LASTOWSKA_NEUROBLASTOMA_COPY_NUMBER_DN	800		Rejected!
MUELLER_METHYLATED_IN_GLIOBLASTOMA	40	34
RIZ_ERYTHROID_DIFFERENTIATION_HEMGN	31	30
RIZ_ERYTHROID_DIFFERENTIATION_APOBEC2	27	27
RIZ_ERYTHROID_DIFFERENTIATION_6HR	40	37
RIZ_ERYTHROID_DIFFERENTIATION_12HR	43	43
EBAUER_TARGETS_OF_PAX3_FOXO1_FUSION_UP	207	184
PEREZ_TP53_TARGETS	1174		Rejected!
PEREZ_TP63_TARGETS	355	302
PEREZ_TP53_AND_TP63_TARGETS	205	178
WAKASUGI_HAVE_ZNF143_BINDING_SITES	58	57
RODRIGUES_NTN1_AND_DCC_TARGETS	35	32
DACOSTA_UV_RESPONSE_VIA_ERCC3_XPCS_UP	28	22
DACOSTA_UV_RESPONSE_VIA_ERCC3_XPCS_DN	88	75
DACOSTA_UV_RESPONSE_VIA_ERCC3_TTD_UP	64	58
DACOSTA_UV_RESPONSE_VIA_ERCC3_TTD_DN	84	69
TURJANSKI_MAPK1_AND_MAPK2_TARGETS	12		Rejected!
TURJANSKI_MAPK8_AND_MAPK9_TARGETS	8		Rejected!
TURJANSKI_MAPK7_TARGETS	8		Rejected!
TURJANSKI_MAPK11_TARGETS	5		Rejected!
TURJANSKI_MAPK14_TARGETS	10		Rejected!
MAHADEVAN_GIST_MORPHOLOGICAL_SWITCH	15	15
MAHADEVAN_RESPONSE_TO_MP470_DN	19	17
MAHADEVAN_RESPONSE_TO_MP470_UP	20		Rejected!
APPIERTO_RESPONSE_TO_FENRETINIDE_UP	38	36
APPIERTO_RESPONSE_TO_FENRETINIDE_DN	51	43
NAGY_TFTC_COMPONENTS_HUMAN	19	16
NAGY_STAGA_COMPONENTS_HUMAN	15		Rejected!
NAGY_PCAF_COMPONENTS_HUMAN	9		Rejected!
BAKER_HEMATOPOESIS_STAT1_TARGETS	10		Rejected!
BAKER_HEMATOPOIESIS_STAT3_TARGETS	16	16
BAKER_HEMATOPOESIS_STAT5_TARGETS	7		Rejected!
SEIDEN_MET_SIGNALING	19	18
AUNG_GASTRIC_CANCER	54	48
SANCHEZ_MDM2_TARGETS	15		Rejected!
BREUHAHN_GROWTH_FACTOR_SIGNALING_IN_LIVER_CANCER	22	22
NAKAMURA_LUNG_CANCER	8		Rejected!
GALLUZZI_PERMEABILIZE_MITOCHONDRIA	43	42
HAEGERSTRAND_RESPONSE_TO_IMATINIB	9		Rejected!
MATHEW_FANCONI_ANEMIA_GENES	11		Rejected!
MIDORIKAWA_AMPLIFIED_IN_LIVER_CANCER	55	40
GILMORE_CORE_NFKB_PATHWAY	14		Rejected!
SCHEIDEREIT_IKK_TARGETS	18	16
DUTTA_APOPTOSIS_VIA_NFKB	33	29
DEBOSSCHER_NFKB_TARGETS_REPRESSED_BY_GLUCOCORTICOIDS	24	21
ROVERSI_GLIOMA_COPY_NUMBER_DN	54	48
SEIDEN_ONCOGENESIS_BY_MET	88	71
HUMMERICH_SKIN_CANCER_PROGRESSION_UP	88	81
HUMMERICH_SKIN_CANCER_PROGRESSION_DN	100	97
CAVARD_LIVER_CANCER_MALIGNANT_VS_BENIGN	32	24
KLEIN_TARGETS_OF_BCR_ABL1_FUSION	45	41
ROVERSI_GLIOMA_LOH_REGIONS	44	40
ROVERSI_GLIOMA_COPY_NUMBER_UP	100	90
RASHI_RESPONSE_TO_IONIZING_RADIATION_1	45	41
RASHI_RESPONSE_TO_IONIZING_RADIATION_2	127	115
RASHI_RESPONSE_TO_IONIZING_RADIATION_3	48	46
RASHI_RESPONSE_TO_IONIZING_RADIATION_4	61	52
RASHI_RESPONSE_TO_IONIZING_RADIATION_5	147	134
RASHI_RESPONSE_TO_IONIZING_RADIATION_6	84	77
RASHI_NFKB1_TARGETS	19	17
IWANAGA_E2F1_TARGETS_INDUCED_BY_SERUM	31	25
AIGNER_ZEB1_TARGETS	35	31
SUZUKI_AMPLIFIED_IN_ORAL_CANCER	16	16
HESSON_TUMOR_SUPPRESSOR_CLUSTER_3P21_3	7		Rejected!
MARTIN_INTERACT_WITH_HDAC	44	43
LASTOWSKA_COAMPLIFIED_WITH_MYCN	43	36
IWANAGA_E2F1_TARGETS_NOT_INDUCED_BY_SERUM	6		Rejected!
LI_LUNG_CANCER	41	39
LI_AMPLIFIED_IN_LUNG_CANCER	178	170
LINDGREN_BLADDER_CANCER_CLUSTER_2B	392	343
LINDGREN_BLADDER_CANCER_HIGH_RECURRENCE	49	44
LINDGREN_BLADDER_CANCER_WITH_LOH_IN_CHR9Q	116	94
NAKAMURA_ALVEOLAR_EPITHELIUM	5		Rejected!
NAKAMURA_BRONCHIAL_AND_BRONCHIOLAR_EPITHELIA	7		Rejected!
NAKAMURA_LUNG_CANCER_DIFFERENTIATION_MARKERS	14		Rejected!
GALLUZZI_PREVENT_MITOCHONDIAL_PERMEABILIZATION	22	22
MYLLYKANGAS_AMPLIFICATION_HOT_SPOT_17	25	17
MYLLYKANGAS_AMPLIFICATION_HOT_SPOT_24	14		Rejected!
MYLLYKANGAS_AMPLIFICATION_HOT_SPOT_25	15		Rejected!
MYLLYKANGAS_AMPLIFICATION_HOT_SPOT_7	8		Rejected!
MYLLYKANGAS_AMPLIFICATION_HOT_SPOT_27	15		Rejected!
MYLLYKANGAS_AMPLIFICATION_HOT_SPOT_15	13		Rejected!
MYLLYKANGAS_AMPLIFICATION_HOT_SPOT_29	11		Rejected!
MYLLYKANGAS_AMPLIFICATION_HOT_SPOT_9	8		Rejected!
MYLLYKANGAS_AMPLIFICATION_HOT_SPOT_16	14		Rejected!
MYLLYKANGAS_AMPLIFICATION_HOT_SPOT_14	6		Rejected!
EBAUER_TARGETS_OF_PAX3_FOXO1_FUSION_DN	48	40
EBAUER_MYOGENIC_TARGETS_OF_PAX3_FOXO1_FUSION	50	49
[truncated: 2,723 more rows]
