# Supplementary material for: Immunomic, genomic and transcriptomic characterization of CT26 colorectal carcinoma
Source: BMC Genomics. 2014 Mar 13;15(1):190. doi: 10.1186/1471-2164-15-190 (PMC4007559; doi:10.1186/1471-2164-15-190)
Supplement: Supplementary file 8 — Additional file 8: Contains the Gene Pattern gene set membership and enrichment values in an html format. The file index.html is the entry point. (ZIP 13 MB) [file 12864_2013_7028_MOESM8_ESM.zip › gsea_preranked_param_file.txt]

gmx	c2.all.v4.0.symbols.gmt
collapse	false
mode	Max_probe
norm	meandiv
nperm	1000
rnk	/xchip/gpprod-upload/servers/genepattern/users/castlej/uploads/tmp/run6123409005151871528.tmp/ranked.list/1/CT26_gene_expression.rnk
scoring_scheme	weighted
rpt_label	my_analysis
include_only_symbols	true
make_sets	true
plot_top_x	20
rnd_seed	timestamp
set_max	500
set_min	15
zip_report	false
out	.
gui	false
