# Supplementary material for: Immunomic, genomic and transcriptomic characterization of CT26 colorectal carcinoma
Source: BMC Genomics. 2014 Mar 13;15(1):190. doi: 10.1186/1471-2164-15-190 (PMC4007559; doi:10.1186/1471-2164-15-190)
Supplement: Supplementary file 8 — Additional file 8: Contains the Gene Pattern gene set membership and enrichment values in an html format. The file index.html is the entry point. (ZIP 13 MB) [file 12864_2013_7028_MOESM8_ESM.zip › gsea_report_for_na_neg_1374178656685.xls]

NAME	GS<br> follow link to MSigDB	GS DETAILS	SIZE	ES	NES	NOM p-val	FDR q-val	FWER p-val	RANK AT MAX	LEADING EDGE
KEGG_CYTOKINE_CYTOKINE_RECEPTOR_INTERACTION	KEGG_CYTOKINE_CYTOKINE_RECEPTOR_INTERACTION	Details ...	224	-0.27474365			1.0	0.0	2231	tags=18%, list=14%, signal=21%
KEGG_NEUROACTIVE_LIGAND_RECEPTOR_INTERACTION	KEGG_NEUROACTIVE_LIGAND_RECEPTOR_INTERACTION	Details ...	247	-0.39335534			1.0	0.0	4358	tags=31%, list=28%, signal=42%
KEGG_LYSOSOME	KEGG_LYSOSOME	Details ...	117	-0.23221499			1.0	0.0	1746	tags=25%, list=11%, signal=28%
REACTOME_PHOSPHOLIPID_METABOLISM	REACTOME_PHOSPHOLIPID_METABOLISM	Details ...	157	-0.23851122			1.0	0.0	1503	tags=23%, list=10%, signal=25%
REACTOME_BIOLOGICAL_OXIDATIONS	REACTOME_BIOLOGICAL_OXIDATIONS	Details ...	117	-0.28208348			1.0	0.0	1745	tags=23%, list=11%, signal=26%
REACTOME_PEPTIDE_LIGAND_BINDING_RECEPTORS	REACTOME_PEPTIDE_LIGAND_BINDING_RECEPTORS	Details ...	162	-0.5125848			1.0	0.0	3697	tags=36%, list=23%, signal=47%
REACTOME_CLASS_A1_RHODOPSIN_LIKE_RECEPTORS	REACTOME_CLASS_A1_RHODOPSIN_LIKE_RECEPTORS	Details ...	257	-0.54768115			1.0	0.0	3697	tags=35%, list=23%, signal=45%
REACTOME_G_ALPHA_Q_SIGNALLING_EVENTS	REACTOME_G_ALPHA_Q_SIGNALLING_EVENTS	Details ...	164	-0.31744346			1.0	0.0	3596	tags=34%, list=23%, signal=44%
REACTOME_G_ALPHA_I_SIGNALLING_EVENTS	REACTOME_G_ALPHA_I_SIGNALLING_EVENTS	Details ...	163	-0.33706623			1.0	0.0	3055	tags=28%, list=19%, signal=34%
REACTOME_G_ALPHA_S_SIGNALLING_EVENTS	REACTOME_G_ALPHA_S_SIGNALLING_EVENTS	Details ...	116	-0.4090771			1.0	0.0	3053	tags=26%, list=19%, signal=32%
REACTOME_GPCR_LIGAND_BINDING	REACTOME_GPCR_LIGAND_BINDING	Details ...	353	-0.46124336			1.0	0.0	3613	tags=33%, list=23%, signal=41%
KIM_RESPONSE_TO_TSA_AND_DECITABINE_UP	KIM_RESPONSE_TO_TSA_AND_DECITABINE_UP	Details ...	114	-0.4519609			1.0	0.0	2372	tags=43%, list=15%, signal=50%
SENGUPTA_NASOPHARYNGEAL_CARCINOMA_DN	SENGUPTA_NASOPHARYNGEAL_CARCINOMA_DN	Details ...	240	-0.46197295			1.0	0.0	1787	tags=26%, list=11%, signal=29%
TURASHVILI_BREAST_DUCTAL_CARCINOMA_VS_DUCTAL_NORMAL_DN	TURASHVILI_BREAST_DUCTAL_CARCINOMA_VS_DUCTAL_NORMAL_DN	Details ...	159	-0.4140414			1.0	0.0	1447	tags=25%, list=9%, signal=27%
HUTTMANN_B_CLL_POOR_SURVIVAL_UP	HUTTMANN_B_CLL_POOR_SURVIVAL_UP	Details ...	235	-0.2551446			1.0	0.0	1828	tags=27%, list=12%, signal=30%
CHARAFE_BREAST_CANCER_LUMINAL_VS_BASAL_UP	CHARAFE_BREAST_CANCER_LUMINAL_VS_BASAL_UP	Details ...	303	-0.29749802			1.0	0.0	1788	tags=30%, list=11%, signal=33%
CHARAFE_BREAST_CANCER_LUMINAL_VS_MESENCHYMAL_UP	CHARAFE_BREAST_CANCER_LUMINAL_VS_MESENCHYMAL_UP	Details ...	363	-0.51490206			1.0	0.0	1888	tags=44%, list=12%, signal=49%
RODRIGUES_NTN1_TARGETS_DN	RODRIGUES_NTN1_TARGETS_DN	Details ...	139	-0.2989498			1.0	0.0	1297	tags=30%, list=8%, signal=33%
VECCHI_GASTRIC_CANCER_ADVANCED_VS_EARLY_DN	VECCHI_GASTRIC_CANCER_ADVANCED_VS_EARLY_DN	Details ...	111	-0.5774733			1.0	0.0	1032	tags=41%, list=7%, signal=44%
JAEGER_METASTASIS_DN	JAEGER_METASTASIS_DN	Details ...	231	-0.58051056			1.0	0.0	1923	tags=33%, list=12%, signal=37%
KINSEY_TARGETS_OF_EWSR1_FLII_FUSION_DN	KINSEY_TARGETS_OF_EWSR1_FLII_FUSION_DN		280	-0.27408746			1.0	0.0	2263	tags=34%, list=14%, signal=39%
SABATES_COLORECTAL_ADENOMA_DN	SABATES_COLORECTAL_ADENOMA_DN		240	-0.5369572			1.0	0.0	2572	tags=40%, list=16%, signal=47%
JAATINEN_HEMATOPOIETIC_STEM_CELL_DN	JAATINEN_HEMATOPOIETIC_STEM_CELL_DN		193	-0.27751142			1.0	0.0	3005	tags=33%, list=19%, signal=40%
WAMUNYOKOLI_OVARIAN_CANCER_LMP_UP	WAMUNYOKOLI_OVARIAN_CANCER_LMP_UP		218	-0.3400692			1.0	0.0	1790	tags=44%, list=11%, signal=49%
COLDREN_GEFITINIB_RESISTANCE_DN	COLDREN_GEFITINIB_RESISTANCE_DN		189	-0.5332749			1.0	0.0	1556	tags=37%, list=10%, signal=41%
DELYS_THYROID_CANCER_DN	DELYS_THYROID_CANCER_DN		205	-0.29378802			1.0	0.0	1732	tags=22%, list=11%, signal=24%
CHIARADONNA_NEOPLASTIC_TRANSFORMATION_KRAS_DN	CHIARADONNA_NEOPLASTIC_TRANSFORMATION_KRAS_DN		138	-0.3337262			1.0	0.0	1818	tags=40%, list=12%, signal=45%
GAUSSMANN_MLL_AF4_FUSION_TARGETS_F_UP	GAUSSMANN_MLL_AF4_FUSION_TARGETS_F_UP		170	-0.39781973			1.0	0.0	1632	tags=29%, list=10%, signal=32%
GAUSSMANN_MLL_AF4_FUSION_TARGETS_G_UP	GAUSSMANN_MLL_AF4_FUSION_TARGETS_G_UP		195	-0.30083883			1.0	0.0	1347	tags=19%, list=9%, signal=21%
MCBRYAN_PUBERTAL_BREAST_3_4WK_UP	MCBRYAN_PUBERTAL_BREAST_3_4WK_UP		194	-0.36882368			1.0	0.0	1423	tags=33%, list=9%, signal=36%
MCBRYAN_PUBERTAL_BREAST_4_5WK_UP	MCBRYAN_PUBERTAL_BREAST_4_5WK_UP		246	-0.34855986			1.0	0.0	1390	tags=32%, list=9%, signal=35%
HAMAI_APOPTOSIS_VIA_TRAIL_DN	HAMAI_APOPTOSIS_VIA_TRAIL_DN		158	-0.4202516			1.0	0.0	1954	tags=32%, list=12%, signal=36%
PEREZ_TP63_TARGETS	PEREZ_TP63_TARGETS		302	-0.3246168			1.0	0.0	2806	tags=38%, list=18%, signal=46%
PEREZ_TP53_AND_TP63_TARGETS	PEREZ_TP53_AND_TP63_TARGETS		178	-0.39515263			1.0	0.0	2539	tags=40%, list=16%, signal=47%
SHETH_LIVER_CANCER_VS_TXNIP_LOSS_PAM4	SHETH_LIVER_CANCER_VS_TXNIP_LOSS_PAM4		233	-0.28259698			1.0	0.0	861	tags=15%, list=5%, signal=15%
RICKMAN_METASTASIS_DN	RICKMAN_METASTASIS_DN		227	-0.27109873			1.0	0.0	2080	tags=40%, list=13%, signal=46%
SCHAEFFER_PROSTATE_DEVELOPMENT_48HR_UP	SCHAEFFER_PROSTATE_DEVELOPMENT_48HR_UP		421	-0.35193524			1.0	0.0	1831	tags=29%, list=12%, signal=32%
WU_CELL_MIGRATION	WU_CELL_MIGRATION		163	-0.31434956			1.0	0.0	1434	tags=33%, list=9%, signal=36%
SHEN_SMARCA2_TARGETS_DN	SHEN_SMARCA2_TARGETS_DN		283	-0.24661979			1.0	0.0	1307	tags=11%, list=8%, signal=11%
NIKOLSKY_BREAST_CANCER_11Q12_Q14_AMPLICON	NIKOLSKY_BREAST_CANCER_11Q12_Q14_AMPLICON		134	-0.2566727			1.0	0.0	2193	tags=31%, list=14%, signal=36%
ONDER_CDH1_TARGETS_2_DN	ONDER_CDH1_TARGETS_2_DN		413	-0.42705032			1.0	0.0	1923	tags=34%, list=12%, signal=38%
SANSOM_APC_TARGETS_DN	SANSOM_APC_TARGETS_DN		347	-0.4329252			1.0	0.0	2399	tags=41%, list=15%, signal=47%
HSIAO_LIVER_SPECIFIC_GENES	HSIAO_LIVER_SPECIFIC_GENES		222	-0.33275554			1.0	0.0	1158	tags=19%, list=7%, signal=21%
AFFAR_YY1_TARGETS_UP	AFFAR_YY1_TARGETS_UP		200	-0.3187695			1.0	0.0	1835	tags=28%, list=12%, signal=31%
MOREAUX_MULTIPLE_MYELOMA_BY_TACI_UP	MOREAUX_MULTIPLE_MYELOMA_BY_TACI_UP		345	-0.22377965			1.0	0.0	1901	tags=22%, list=12%, signal=25%
SATO_SILENCED_BY_METHYLATION_IN_PANCREATIC_CANCER_1	SATO_SILENCED_BY_METHYLATION_IN_PANCREATIC_CANCER_1		360	-0.2695864			1.0	0.0	1870	tags=22%, list=12%, signal=24%
LEIN_CHOROID_PLEXUS_MARKERS	LEIN_CHOROID_PLEXUS_MARKERS		92	-0.43169537			1.0	0.0	1760	tags=29%, list=11%, signal=33%
RIGGI_EWING_SARCOMA_PROGENITOR_UP	RIGGI_EWING_SARCOMA_PROGENITOR_UP		372	-0.2507896			1.0	0.0	2042	tags=22%, list=13%, signal=24%
SMID_BREAST_CANCER_LUMINAL_B_UP	SMID_BREAST_CANCER_LUMINAL_B_UP		150	-0.3222451			1.0	0.0	2118	tags=23%, list=13%, signal=27%
SMID_BREAST_CANCER_LUMINAL_A_UP	SMID_BREAST_CANCER_LUMINAL_A_UP		76	-0.55514175			1.0	0.0	2698	tags=50%, list=17%, signal=60%
SMID_BREAST_CANCER_NORMAL_LIKE_UP	SMID_BREAST_CANCER_NORMAL_LIKE_UP		409	-0.346206			1.0	0.0	1955	tags=24%, list=12%, signal=27%
BOQUEST_STEM_CELL_DN	BOQUEST_STEM_CELL_DN		186	-0.32648358			1.0	0.0	1194	tags=19%, list=8%, signal=21%
LEE_LIVER_CANCER_SURVIVAL_UP	LEE_LIVER_CANCER_SURVIVAL_UP		150	-0.50078285			1.0	0.0	1842	tags=26%, list=12%, signal=29%
ZHANG_TLX_TARGETS_60HR_UP	ZHANG_TLX_TARGETS_60HR_UP		273	-0.2648036			1.0	0.0	1811	tags=30%, list=11%, signal=33%
MEISSNER_NPC_HCP_WITH_H3_UNMETHYLATED	MEISSNER_NPC_HCP_WITH_H3_UNMETHYLATED		450	-0.53117204			1.0	0.0	1831	tags=26%, list=12%, signal=28%
MEISSNER_BRAIN_HCP_WITH_H3K27ME3	MEISSNER_BRAIN_HCP_WITH_H3K27ME3		243	-0.5289634			1.0	0.0	2239	tags=23%, list=14%, signal=26%
POOLA_INVASIVE_BREAST_CANCER_DN	POOLA_INVASIVE_BREAST_CANCER_DN		125	-0.37663963			1.0	0.0	944	tags=21%, list=6%, signal=22%
CHIANG_LIVER_CANCER_SUBCLASS_CTNNB1_DN	CHIANG_LIVER_CANCER_SUBCLASS_CTNNB1_DN		147	-0.3424005			1.0	0.0	1570	tags=24%, list=10%, signal=27%
CHIANG_LIVER_CANCER_SUBCLASS_PROLIFERATION_DN	CHIANG_LIVER_CANCER_SUBCLASS_PROLIFERATION_DN		158	-0.44532126			1.0	0.0	2406	tags=30%, list=15%, signal=35%
COULOUARN_TEMPORAL_TGFB1_SIGNATURE_DN	COULOUARN_TEMPORAL_TGFB1_SIGNATURE_DN		127	-0.33925632			1.0	0.0	1559	tags=31%, list=10%, signal=35%
MEISSNER_NPC_HCP_WITH_H3K4ME2_AND_H3K27ME3	MEISSNER_NPC_HCP_WITH_H3K4ME2_AND_H3K27ME3		311	-0.47532427			1.0	0.0	3188	tags=28%, list=20%, signal=34%
MEISSNER_NPC_HCP_WITH_H3K4ME2	MEISSNER_NPC_HCP_WITH_H3K4ME2		427	-0.36349502			1.0	0.0	2943	tags=37%, list=19%, signal=44%
MIKKELSEN_MCV6_HCP_WITH_H3K27ME3	MIKKELSEN_MCV6_HCP_WITH_H3K27ME3		387	-0.41027138			1.0	0.0	3889	tags=35%, list=25%, signal=46%
MIKKELSEN_MCV6_LCP_WITH_H3K4ME3	MIKKELSEN_MCV6_LCP_WITH_H3K4ME3		139	-0.3036331			1.0	0.0	1172	tags=22%, list=7%, signal=23%
MIKKELSEN_MEF_ICP_WITH_H3K27ME3	MIKKELSEN_MEF_ICP_WITH_H3K27ME3		172	-0.47873858			1.0	0.0	2617	tags=18%, list=17%, signal=21%
MIKKELSEN_IPS_ICP_WITH_H3K4ME3_AND_H327ME3	MIKKELSEN_IPS_ICP_WITH_H3K4ME3_AND_H327ME3		109	-0.34773347			1.0	0.0	2530	tags=25%, list=16%, signal=29%
MIKKELSEN_IPS_LCP_WITH_H3K4ME3	MIKKELSEN_IPS_LCP_WITH_H3K4ME3		140	-0.33622918			1.0	0.0	2363	tags=33%, list=15%, signal=38%
HOSHIDA_LIVER_CANCER_SUBCLASS_S3	HOSHIDA_LIVER_CANCER_SUBCLASS_S3		249	-0.32042244			1.0	0.0	908	tags=18%, list=6%, signal=19%
CAIRO_HEPATOBLASTOMA_DN	CAIRO_HEPATOBLASTOMA_DN		244	-0.28064823			1.0	0.0	1072	tags=16%, list=7%, signal=17%
CAIRO_LIVER_DEVELOPMENT_DN	CAIRO_LIVER_DEVELOPMENT_DN		216	-0.432599			1.0	0.0	1342	tags=26%, list=9%, signal=28%
MIKKELSEN_ES_ICP_WITH_H3K4ME3_AND_H3K27ME3	MIKKELSEN_ES_ICP_WITH_H3K4ME3_AND_H3K27ME3		118	-0.3037144			1.0	0.0	1102	tags=13%, list=7%, signal=14%
MIKKELSEN_ES_LCP_WITH_H3K4ME3	MIKKELSEN_ES_LCP_WITH_H3K4ME3		108	-0.4488962			1.0	0.0	2363	tags=37%, list=15%, signal=43%
MIKKELSEN_NPC_HCP_WITH_H3K27ME3	MIKKELSEN_NPC_HCP_WITH_H3K27ME3		301	-0.5261309			1.0	0.0	2259	tags=22%, list=14%, signal=25%
MIKKELSEN_NPC_HCP_WITH_H3K4ME3_AND_H3K27ME3	MIKKELSEN_NPC_HCP_WITH_H3K4ME3_AND_H3K27ME3		189	-0.2827176			1.0	0.0	2310	tags=23%, list=15%, signal=27%
MIKKELSEN_MEF_HCP_WITH_H3_UNMETHYLATED	MIKKELSEN_MEF_HCP_WITH_H3_UNMETHYLATED		187	-0.35842925			1.0	0.0	3357	tags=20%, list=21%, signal=25%
SENGUPTA_EBNA1_ANTICORRELATED	SENGUPTA_EBNA1_ANTICORRELATED		128	-0.32741252			1.0	0.0	2235	tags=33%, list=14%, signal=38%
CHYLA_CBFA2T3_TARGETS_DN	CHYLA_CBFA2T3_TARGETS_DN		193	-0.33383515			1.0	0.0	2175	tags=28%, list=14%, signal=32%
ACOSTA_PROLIFERATION_INDEPENDENT_MYC_TARGETS_DN	ACOSTA_PROLIFERATION_INDEPENDENT_MYC_TARGETS_DN		102	-0.31131706			1.0	0.0	2161	tags=32%, list=14%, signal=37%
KATSANOU_ELAVL1_TARGETS_UP	KATSANOU_ELAVL1_TARGETS_UP		149	-0.3716931			1.0	0.0	1835	tags=33%, list=12%, signal=37%
SERVITJA_ISLET_HNF1A_TARGETS_DN	SERVITJA_ISLET_HNF1A_TARGETS_DN		100	-0.5633952			1.0	0.0	1837	tags=37%, list=12%, signal=42%
SERVITJA_LIVER_HNF1A_TARGETS_DN	SERVITJA_LIVER_HNF1A_TARGETS_DN		148	-0.28705457			1.0	0.0	1428	tags=14%, list=9%, signal=15%
WANG_MLL_TARGETS	WANG_MLL_TARGETS		261	-0.26735336			1.0	0.0	1783	tags=23%, list=11%, signal=25%
FOSTER_KDM1A_TARGETS_UP	FOSTER_KDM1A_TARGETS_UP		225	-0.27554733			1.0	0.0	1686	tags=16%, list=11%, signal=18%
ACEVEDO_FGFR1_TARGETS_IN_PROSTATE_CANCER_MODEL_DN	ACEVEDO_FGFR1_TARGETS_IN_PROSTATE_CANCER_MODEL_DN		274	-0.35324278			1.0	0.0	1075	tags=21%, list=7%, signal=22%
LIM_MAMMARY_STEM_CELL_DN	LIM_MAMMARY_STEM_CELL_DN		383	-0.45894167			1.0	0.0	1703	tags=37%, list=11%, signal=40%
DURAND_STROMA_MAX_UP	DURAND_STROMA_MAX_UP		274	-0.36474553			1.0	0.0	2231	tags=31%, list=14%, signal=36%
ZWANG_EGF_INTERVAL_DN	ZWANG_EGF_INTERVAL_DN		179	-0.3450235			1.0	0.0	2312	tags=33%, list=15%, signal=38%
AIGNER_ZEB1_TARGETS	AIGNER_ZEB1_TARGETS		31	-0.8505839	-2.7207673	0.0	0.0	0.0	1696	tags=65%, list=11%, signal=72%
WEBER_METHYLATED_LCP_IN_SPERM_UP	WEBER_METHYLATED_LCP_IN_SPERM_UP		15	-0.95629364	-2.4686096	0.0	0.0	0.0	198	tags=7%, list=1%, signal=7%
CHARAFE_BREAST_CANCER_BASAL_VS_MESENCHYMAL_UP	CHARAFE_BREAST_CANCER_BASAL_VS_MESENCHYMAL_UP		99	-0.6251192	-2.410316	0.0	0.0	0.0	1696	tags=45%, list=11%, signal=51%
WANG_CLASSIC_ADIPOGENIC_TARGETS_OF_PPARG	WANG_CLASSIC_ADIPOGENIC_TARGETS_OF_PPARG		23	-0.7881769	-2.3664403	0.0	0.0	0.0	2900	tags=74%, list=18%, signal=90%
MIKKELSEN_MEF_LCP_WITH_H3K27ME3	MIKKELSEN_MEF_LCP_WITH_H3K27ME3		58	-0.64956295	-2.3531811	0.0	0.0	0.0	1755	tags=17%, list=11%, signal=19%
RICKMAN_HEAD_AND_NECK_CANCER_D	RICKMAN_HEAD_AND_NECK_CANCER_D		25	-0.7721925	-2.3521452	0.0	0.0	0.0	1307	tags=44%, list=8%, signal=48%
KEGG_AUTOIMMUNE_THYROID_DISEASE	KEGG_AUTOIMMUNE_THYROID_DISEASE		33	-0.7352339	-2.344125	0.0	0.0	0.0	2307	tags=27%, list=15%, signal=32%
LIU_CDX2_TARGETS_UP	LIU_CDX2_TARGETS_UP		34	-0.7030887	-2.2931461	0.0	0.0	0.0	2245	tags=59%, list=14%, signal=68%
MCGARVEY_SILENCED_BY_METHYLATION_IN_COLON_CANCER	MCGARVEY_SILENCED_BY_METHYLATION_IN_COLON_CANCER		41	-0.67947024	-2.2789133	0.0	5.867438E-5	0.0020	2540	tags=34%, list=16%, signal=41%
LIEN_BREAST_CARCINOMA_METAPLASTIC_VS_DUCTAL_DN	LIEN_BREAST_CARCINOMA_METAPLASTIC_VS_DUCTAL_DN		84	-0.61455697	-2.2765834	0.0	5.8069487E-5	0.0020	2066	tags=43%, list=13%, signal=49%
BIOCARTA_TH1TH2_PATHWAY	BIOCARTA_TH1TH2_PATHWAY		18	-0.84932464	-2.2508667	0.0	1.5763222E-4	0.0050	1397	tags=28%, list=9%, signal=30%
KEGG_ASTHMA	KEGG_ASTHMA		22	-0.81184286	-2.2485478	0.0	1.5603998E-4	0.0050	2307	tags=32%, list=15%, signal=37%
KEGG_GRAFT_VERSUS_HOST_DISEASE	KEGG_GRAFT_VERSUS_HOST_DISEASE		26	-0.741966	-2.2386792	0.0	1.5447958E-4	0.0050	2307	tags=35%, list=15%, signal=40%
REACTOME_VOLTAGE_GATED_POTASSIUM_CHANNELS	REACTOME_VOLTAGE_GATED_POTASSIUM_CHANNELS		43	-0.66660684	-2.2243583	0.0	2.465711E-4	0.0080	4440	tags=49%, list=28%, signal=68%
ROY_WOUND_BLOOD_VESSEL_DN	ROY_WOUND_BLOOD_VESSEL_DN		16	-0.87106824	-2.202776	0.0	3.0466478E-4	0.01	1289	tags=63%, list=8%, signal=68%
KEGG_ALLOGRAFT_REJECTION	KEGG_ALLOGRAFT_REJECTION		27	-0.7313373	-2.2019925	0.0	3.0170687E-4	0.01	2307	tags=33%, list=15%, signal=39%
REACTOME_AMINE_LIGAND_BINDING_RECEPTORS	REACTOME_AMINE_LIGAND_BINDING_RECEPTORS		36	-0.67334324	-2.1713934	0.0	3.909852E-4	0.013	3908	tags=22%, list=25%, signal=29%
LOPEZ_EPITHELIOID_MESOTHELIOMA	LOPEZ_EPITHELIOID_MESOTHELIOMA		16	-0.81737727	-2.1547823	0.0	5.120636E-4	0.016	1921	tags=44%, list=12%, signal=50%
BOSCO_EPITHELIAL_DIFFERENTIATION_MODULE	BOSCO_EPITHELIAL_DIFFERENTIATION_MODULE		53	-0.6199803	-2.147872	0.0	5.420037E-4	0.017	1289	tags=25%, list=8%, signal=27%
BIOCARTA_CYTOKINE_PATHWAY	BIOCARTA_CYTOKINE_PATHWAY		19	-0.7547923	-2.1418521	0.0	5.6838884E-4	0.017	402	tags=5%, list=3%, signal=5%
WANG_BARRETTS_ESOPHAGUS_UP	WANG_BARRETTS_ESOPHAGUS_UP		46	-0.6248415	-2.1292315	0.0	6.8048027E-4	0.021	1333	tags=43%, list=8%, signal=47%
WU_SILENCED_BY_METHYLATION_IN_BLADDER_CANCER	WU_SILENCED_BY_METHYLATION_IN_BLADDER_CANCER		49	-0.5801259	-2.1241755	0.0	7.0219376E-4	0.022	2511	tags=53%, list=16%, signal=63%
NIELSEN_LEIOMYOSARCOMA_CNN1_UP	NIELSEN_LEIOMYOSARCOMA_CNN1_UP		18	-0.81677383	-2.1202962	0.0	6.9581013E-4	0.022	793	tags=44%, list=5%, signal=47%
WANG_BARRETTS_ESOPHAGUS_AND_ESOPHAGUS_CANCER_UP	WANG_BARRETTS_ESOPHAGUS_AND_ESOPHAGUS_CANCER_UP		24	-0.7234722	-2.1112547	0.0	7.5197936E-4	0.024	1677	tags=46%, list=11%, signal=51%
VILIMAS_NOTCH1_TARGETS_DN	VILIMAS_NOTCH1_TARGETS_DN		20	-0.7150188	-2.065097	0.0	0.0015694243	0.052	2560	tags=40%, list=16%, signal=48%
MEISSNER_NPC_HCP_WITH_H3K27ME3	MEISSNER_NPC_HCP_WITH_H3K27ME3		69	-0.53811485	-2.0645025	0.0	0.0015555356	0.052	2596	tags=28%, list=16%, signal=33%
VANDESLUIS_COMMD1_TARGETS_GROUP_4_UP	VANDESLUIS_COMMD1_TARGETS_GROUP_4_UP		19	-0.74782705	-2.0638366	0.0	0.001564828	0.053	488	tags=37%, list=3%, signal=38%
MISHRA_CARCINOMA_ASSOCIATED_FIBROBLAST_DN	MISHRA_CARCINOMA_ASSOCIATED_FIBROBLAST_DN		23	-0.693233	-2.053054	0.0	0.0016637547	0.057	440	tags=48%, list=3%, signal=49%
NAKAYAMA_SOFT_TISSUE_TUMORS_PCA2_DN	NAKAYAMA_SOFT_TISSUE_TUMORS_PCA2_DN		69	-0.5306003	-2.0344193	0.0	0.001949104	0.067	2698	tags=54%, list=17%, signal=64%
MCMURRAY_TP53_HRAS_COOPERATION_RESPONSE_DN	MCMURRAY_TP53_HRAS_COOPERATION_RESPONSE_DN		64	-0.55504656	-2.0339267	0.0	0.0019597814	0.068	1983	tags=31%, list=13%, signal=36%
WEST_ADRENOCORTICAL_TUMOR_MARKERS_DN	WEST_ADRENOCORTICAL_TUMOR_MARKERS_DN		19	-0.7280103	-2.016303	0.0	0.0024977399	0.088	2231	tags=63%, list=14%, signal=73%
TUOMISTO_TUMOR_SUPPRESSION_BY_COL13A1_DN	TUOMISTO_TUMOR_SUPPRESSION_BY_COL13A1_DN		15	-0.7969328	-2.0116677	0.0	0.0025345667	0.09	488	tags=20%, list=3%, signal=21%
DOANE_BREAST_CANCER_CLASSES_UP	DOANE_BREAST_CANCER_CLASSES_UP		63	-0.5377682	-2.0017622	0.0	0.002708059	0.096	2597	tags=44%, list=16%, signal=53%
LEE_LIVER_CANCER	LEE_LIVER_CANCER		42	-0.57300484	-1.9935648	0.0	0.0031060693	0.11	884	tags=19%, list=6%, signal=20%
REACTOME_CHEMOKINE_RECEPTORS_BIND_CHEMOKINES	REACTOME_CHEMOKINE_RECEPTORS_BIND_CHEMOKINES		44	-0.6357257	-1.9845117	0.0	0.003377426	0.119	3682	tags=45%, list=23%, signal=59%
SMID_BREAST_CANCER_RELAPSE_IN_LUNG_DN	SMID_BREAST_CANCER_RELAPSE_IN_LUNG_DN		33	-0.6312259	-1.9726206	0.0	0.0037756935	0.133	2279	tags=45%, list=14%, signal=53%
NIELSEN_SCHWANNOMA_UP	NIELSEN_SCHWANNOMA_UP		15	-0.77952045	-1.9700251	0.008547009	0.003772621	0.134	1500	tags=33%, list=10%, signal=37%
REACTOME_DEFENSINS	REACTOME_DEFENSINS		21	-0.68629813	-1.9687697	0.0	0.003789528	0.135	4089	tags=19%, list=26%, signal=26%
NAKAYAMA_SOFT_TISSUE_TUMORS_PCA1_DN	NAKAYAMA_SOFT_TISSUE_TUMORS_PCA1_DN		72	-0.58737504	-1.9578176	0.0	0.0040826434	0.144	2891	tags=47%, list=18%, signal=58%
LIM_MAMMARY_LUMINAL_MATURE_UP	LIM_MAMMARY_LUMINAL_MATURE_UP		106	-0.49837646	-1.9437042	0.0	0.0047516604	0.165	2409	tags=46%, list=15%, signal=54%
SEKI_INFLAMMATORY_RESPONSE_LPS_DN	SEKI_INFLAMMATORY_RESPONSE_LPS_DN		22	-0.6778391	-1.9425477	0.0	0.0047406023	0.166	1825	tags=45%, list=12%, signal=51%
REACTOME_BETA_DEFENSINS	REACTOME_BETA_DEFENSINS		15	-0.7444338	-1.9382181	0.016666668	0.00479856	0.169	2276	tags=13%, list=14%, signal=16%
MEISSNER_BRAIN_HCP_WITH_H3_UNMETHYLATED	MEISSNER_BRAIN_HCP_WITH_H3_UNMETHYLATED		30	-0.62221867	-1.9377984	0.0	0.0047847247	0.17	1687	tags=13%, list=11%, signal=15%
REACTOME_AMINE_DERIVED_HORMONES	REACTOME_AMINE_DERIVED_HORMONES		15	-0.7010812	-1.9039748	0.008130081	0.0060586496	0.214	3874	tags=33%, list=25%, signal=44%
BARRIER_COLON_CANCER_RECURRENCE_DN	BARRIER_COLON_CANCER_RECURRENCE_DN		17	-0.6921725	-1.8635747	0.01010101	0.008506911	0.289	1362	tags=59%, list=9%, signal=64%
ABBUD_LIF_SIGNALING_1_UP	ABBUD_LIF_SIGNALING_1_UP		44	-0.53304255	-1.8563918	0.0	0.008915853	0.303	1416	tags=34%, list=9%, signal=37%
KANG_AR_TARGETS_UP	KANG_AR_TARGETS_UP		17	-0.7078096	-1.8522389	0.01923077	0.009036695	0.309	1978	tags=41%, list=13%, signal=47%
REACTOME_TERMINATION_OF_O_GLYCAN_BIOSYNTHESIS	REACTOME_TERMINATION_OF_O_GLYCAN_BIOSYNTHESIS		17	-0.70555234	-1.8475	0.0	0.009307475	0.318	1781	tags=47%, list=11%, signal=53%
KEGG_MATURITY_ONSET_DIABETES_OF_THE_YOUNG	KEGG_MATURITY_ONSET_DIABETES_OF_THE_YOUNG		21	-0.6804856	-1.833991	0.0	0.010667685	0.358	1896	tags=29%, list=12%, signal=32%
KEGG_INTESTINAL_IMMUNE_NETWORK_FOR_IGA_PRODUCTION	KEGG_INTESTINAL_IMMUNE_NETWORK_FOR_IGA_PRODUCTION		40	-0.5432102	-1.8318348	0.0	0.010734451	0.36	2404	tags=35%, list=15%, signal=41%
OSADA_ASCL1_TARGETS_UP	OSADA_ASCL1_TARGETS_UP		45	-0.54363793	-1.8305491	0.0	0.010777432	0.365	2118	tags=42%, list=13%, signal=49%
WINNEPENNINCKX_MELANOMA_METASTASIS_DN	WINNEPENNINCKX_MELANOMA_METASTASIS_DN		39	-0.56919414	-1.8261105	0.0	0.0109520145	0.371	2372	tags=36%, list=15%, signal=42%
CROMER_TUMORIGENESIS_DN	CROMER_TUMORIGENESIS_DN		45	-0.55297595	-1.8234057	0.0	0.011216112	0.381	1255	tags=33%, list=8%, signal=36%
VERNOCHET_ADIPOGENESIS	VERNOCHET_ADIPOGENESIS		17	-0.675463	-1.8214538	0.0	0.01123335	0.383	1208	tags=59%, list=8%, signal=64%
REACTOME_CYTOCHROME_P450_ARRANGED_BY_SUBSTRATE_TYPE	REACTOME_CYTOCHROME_P450_ARRANGED_BY_SUBSTRATE_TYPE		48	-0.5446599	-1.820128	0.0	0.011256825	0.386	2354	tags=29%, list=15%, signal=34%
BOQUEST_STEM_CELL_CULTURED_VS_FRESH_DN	BOQUEST_STEM_CELL_CULTURED_VS_FRESH_DN		28	-0.6143758	-1.8189375	0.0	0.011221434	0.387	1219	tags=25%, list=8%, signal=27%
SATO_SILENCED_EPIGENETICALLY_IN_PANCREATIC_CANCER	SATO_SILENCED_EPIGENETICALLY_IN_PANCREATIC_CANCER		38	-0.5750626	-1.8082758	0.0	0.011996969	0.407	1850	tags=32%, list=12%, signal=36%
BIOCARTA_NKT_PATHWAY	BIOCARTA_NKT_PATHWAY		27	-0.60897624	-1.7945085	0.0	0.012917459	0.44	1397	tags=15%, list=9%, signal=16%
PID_HNF3BPATHWAY	PID_HNF3BPATHWAY		42	-0.51521516	-1.7857112	0.0	0.013493801	0.455	1710	tags=38%, list=11%, signal=43%
ROLEF_GLIS3_TARGETS	ROLEF_GLIS3_TARGETS		35	-0.5457486	-1.7720038	0.0	0.014802742	0.491	1790	tags=29%, list=11%, signal=32%
LUCAS_HNF4A_TARGETS_UP	LUCAS_HNF4A_TARGETS_UP		51	-0.49453098	-1.7470536	0.0	0.017607003	0.555	1702	tags=39%, list=11%, signal=44%
MADAN_DPPA4_TARGETS	MADAN_DPPA4_TARGETS		38	-0.50891846	-1.7392509	0.0	0.018227836	0.57	1793	tags=16%, list=11%, signal=18%
MEISSNER_BRAIN_HCP_WITH_H3K4ME2	MEISSNER_BRAIN_HCP_WITH_H3K4ME2		15	-0.66980976	-1.7341033	0.0	0.018800162	0.584	3165	tags=47%, list=20%, signal=58%
SMID_BREAST_CANCER_RELAPSE_IN_BRAIN_DN	SMID_BREAST_CANCER_RELAPSE_IN_BRAIN_DN		70	-0.44667912	-1.7248455	0.0	0.020007618	0.614	951	tags=24%, list=6%, signal=26%
GAURNIER_PSMD4_TARGETS	GAURNIER_PSMD4_TARGETS		57	-0.50558597	-1.7103691	0.0	0.021742674	0.65	2307	tags=33%, list=15%, signal=39%
OHGUCHI_LIVER_HNF4A_TARGETS_DN	OHGUCHI_LIVER_HNF4A_TARGETS_DN		133	-0.42365757	-1.6940908	0.0	0.023775302	0.684	1237	tags=18%, list=8%, signal=19%
REACTOME_LIGAND_GATED_ION_CHANNEL_TRANSPORT	REACTOME_LIGAND_GATED_ION_CHANNEL_TRANSPORT		20	-0.59139955	-1.6776237	0.0	0.02636997	0.724	1935	tags=5%, list=12%, signal=6%
REACTOME_ION_CHANNEL_TRANSPORT	REACTOME_ION_CHANNEL_TRANSPORT		53	-0.46589068	-1.6741148	0.0	0.02680339	0.733	958	tags=13%, list=6%, signal=14%
REACTOME_TIGHT_JUNCTION_INTERACTIONS	REACTOME_TIGHT_JUNCTION_INTERACTIONS		29	-0.53283095	-1.6702331	0.0	0.027562818	0.751	846	tags=31%, list=5%, signal=33%
DOANE_BREAST_CANCER_ESR1_UP	DOANE_BREAST_CANCER_ESR1_UP		99	-0.41454965	-1.6694523	0.0	0.027530272	0.753	2767	tags=39%, list=18%, signal=47%
KIM_GLIS2_TARGETS_UP	KIM_GLIS2_TARGETS_UP		82	-0.4951639	-1.6684209	0.0	0.027526112	0.755	2045	tags=49%, list=13%, signal=56%
KEGG_GLYCOSPHINGOLIPID_BIOSYNTHESIS_LACTO_AND_NEOLACTO_SERIES	KEGG_GLYCOSPHINGOLIPID_BIOSYNTHESIS_LACTO_AND_NEOLACTO_SERIES		23	-0.5855204	-1.6645353	0.025	0.028243668	0.768	2428	tags=39%, list=15%, signal=46%
KOBAYASHI_EGFR_SIGNALING_24HR_UP	KOBAYASHI_EGFR_SIGNALING_24HR_UP		81	-0.4412986	-1.6630809	0.0	0.028427618	0.772	2068	tags=40%, list=13%, signal=45%
KEGG_STEROID_HORMONE_BIOSYNTHESIS	KEGG_STEROID_HORMONE_BIOSYNTHESIS		45	-0.4959153	-1.6616949	0.0	0.028551945	0.778	2900	tags=33%, list=18%, signal=41%
WONG_ENDMETRIUM_CANCER_UP	WONG_ENDMETRIUM_CANCER_UP		20	-0.5845845	-1.6511247	0.012820513	0.030534778	0.796	1495	tags=35%, list=9%, signal=39%
GOLUB_ALL_VS_AML_DN	GOLUB_ALL_VS_AML_DN		21	-0.60838187	-1.6429111	0.0125	0.03184851	0.815	1762	tags=48%, list=11%, signal=54%
ONDER_CDH1_SIGNALING_VIA_CTNNB1	ONDER_CDH1_SIGNALING_VIA_CTNNB1		72	-0.43071258	-1.6397895	0.0	0.032375015	0.825	1983	tags=42%, list=13%, signal=47%
LI_ADIPOGENESIS_BY_ACTIVATED_PPARG	LI_ADIPOGENESIS_BY_ACTIVATED_PPARG		16	-0.60549617	-1.6322752	0.020408163	0.033556122	0.839	1797	tags=63%, list=11%, signal=70%
GU_PDEF_TARGETS_DN	GU_PDEF_TARGETS_DN		31	-0.533785	-1.6302557	0.0	0.03374988	0.841	1060	tags=29%, list=7%, signal=31%
REACTOME_REGULATION_OF_INSULIN_LIKE_GROWTH_FACTOR_IGF_ACTIVITY_BY_INSULIN_LIKE_GROWTH_FACTOR_BINDING_PROTEINS_IGFBPS	REACTOME_REGULATION_OF_INSULIN_LIKE_GROWTH_FACTOR_IGF_ACTIVITY_BY_INSULIN_LIKE_GROWTH_FACTOR_BINDING_PROTEINS_IGFBPS		16	-0.6199575	-1.6284868	0.03883495	0.03390502	0.845	1349	tags=31%, list=9%, signal=34%
MEISSNER_NPC_ICP_WITH_H3_UNMETHYLATED	MEISSNER_NPC_ICP_WITH_H3_UNMETHYLATED		17	-0.5821727	-1.6216825	0.04	0.034928646	0.857	1102	tags=24%, list=7%, signal=25%
TORCHIA_TARGETS_OF_EWSR1_FLI1_FUSION_TOP20_UP	TORCHIA_TARGETS_OF_EWSR1_FLI1_FUSION_TOP20_UP		17	-0.60899097	-1.6117604	0.009615385	0.036781922	0.871	347	tags=18%, list=2%, signal=18%
HESS_TARGETS_OF_HOXA9_AND_MEIS1_DN	HESS_TARGETS_OF_HOXA9_AND_MEIS1_DN		72	-0.45452234	-1.6094445	0.0	0.03708588	0.875	1609	tags=33%, list=10%, signal=37%
MIKKELSEN_ES_ICP_WITH_H3K27ME3	MIKKELSEN_ES_ICP_WITH_H3K27ME3		37	-0.47817904	-1.6052605	0.02631579	0.037819024	0.881	921	tags=8%, list=6%, signal=9%
KEGG_OTHER_GLYCAN_DEGRADATION	KEGG_OTHER_GLYCAN_DEGRADATION		15	-0.61117166	-1.6031339	0.031578947	0.03794269	0.884	1832	tags=47%, list=12%, signal=53%
BIOCARTA_INFLAM_PATHWAY	BIOCARTA_INFLAM_PATHWAY		26	-0.53285736	-1.5984447	0.0	0.038500786	0.888	345	tags=8%, list=2%, signal=8%
ZEMBUTSU_SENSITIVITY_TO_CISPLATIN	ZEMBUTSU_SENSITIVITY_TO_CISPLATIN		19	-0.5745931	-1.5869874	0.02739726	0.04122065	0.901	1142	tags=42%, list=7%, signal=45%
REACTOME_COMPLEMENT_CASCADE	REACTOME_COMPLEMENT_CASCADE		24	-0.56616837	-1.5840484	0.02173913	0.04188408	0.906	688	tags=21%, list=4%, signal=22%
SCHUETZ_BREAST_CANCER_DUCTAL_INVASIVE_DN	SCHUETZ_BREAST_CANCER_DUCTAL_INVASIVE_DN		79	-0.407763	-1.5722742	0.0	0.044943802	0.925	620	tags=18%, list=4%, signal=18%
SCHLESINGER_H3K27ME3_IN_NORMAL_AND_METHYLATED_IN_CANCER	SCHLESINGER_H3K27ME3_IN_NORMAL_AND_METHYLATED_IN_CANCER		26	-0.5209706	-1.5559479	0.0	0.049453195	0.94	851	tags=12%, list=5%, signal=12%
POTTI_ETOPOSIDE_SENSITIVITY	POTTI_ETOPOSIDE_SENSITIVITY		37	-0.45625415	-1.5511516	0.0	0.050651114	0.945	1457	tags=51%, list=9%, signal=56%
SCHLESINGER_METHYLATED_DE_NOVO_IN_CANCER	SCHLESINGER_METHYLATED_DE_NOVO_IN_CANCER		80	-0.39916718	-1.5489305	0.0	0.05089823	0.945	2733	tags=38%, list=17%, signal=45%
TONKS_TARGETS_OF_RUNX1_RUNX1T1_FUSION_GRANULOCYTE_DN	TONKS_TARGETS_OF_RUNX1_RUNX1T1_FUSION_GRANULOCYTE_DN		16	-0.58727527	-1.5486102	0.021276595	0.050721638	0.945	3328	tags=44%, list=21%, signal=55%
VALK_AML_CLUSTER_5	VALK_AML_CLUSTER_5		26	-0.5198468	-1.5452509	0.014492754	0.05149415	0.951	2075	tags=38%, list=13%, signal=44%
REACTOME_AMYLOIDS	REACTOME_AMYLOIDS		52	-0.41736075	-1.5402192	0.0	0.052634872	0.953	3021	tags=58%, list=19%, signal=71%
MEISSNER_BRAIN_HCP_WITH_H3K4ME2_AND_H3K27ME3	MEISSNER_BRAIN_HCP_WITH_H3K4ME2_AND_H3K27ME3		54	-0.4629526	-1.536407	0.0	0.053719655	0.956	2299	tags=39%, list=15%, signal=45%
NIELSEN_GIST_AND_SYNOVIAL_SARCOMA_UP	NIELSEN_GIST_AND_SYNOVIAL_SARCOMA_UP		20	-0.5584522	-1.532018	0.032258064	0.055151183	0.96	3571	tags=60%, list=23%, signal=77%
HALMOS_CEBPA_TARGETS_DN	HALMOS_CEBPA_TARGETS_DN		42	-0.459597	-1.5254425	0.0	0.05730302	0.967	1208	tags=26%, list=8%, signal=28%
KEGG_CELL_ADHESION_MOLECULES_CAMS	KEGG_CELL_ADHESION_MOLECULES_CAMS		119	-0.36562777	-1.5223737	0.0	0.05789696	0.969	1433	tags=23%, list=9%, signal=25%
ZEMBUTSU_SENSITIVITY_TO_CYCLOPHOSPHAMIDE	ZEMBUTSU_SENSITIVITY_TO_CYCLOPHOSPHAMIDE		16	-0.5892255	-1.5131563	0.049586777	0.061221562	0.977	1538	tags=31%, list=10%, signal=35%
PID_WNT_SIGNALING_PATHWAY	PID_WNT_SIGNALING_PATHWAY		28	-0.4870217	-1.5034258	0.020833334	0.06450907	0.98	1915	tags=36%, list=12%, signal=41%
NIELSEN_GIST_VS_SYNOVIAL_SARCOMA_DN	NIELSEN_GIST_VS_SYNOVIAL_SARCOMA_DN		17	-0.5501947	-1.4966788	0.01923077	0.0665425	0.984	1583	tags=29%, list=10%, signal=33%
BOYAULT_LIVER_CANCER_SUBCLASS_G3_DN	BOYAULT_LIVER_CANCER_SUBCLASS_G3_DN		47	-0.4172235	-1.4945202	0.0	0.06693162	0.985	2169	tags=38%, list=14%, signal=44%
REACTOME_CLASS_B_2_SECRETIN_FAMILY_RECEPTORS	REACTOME_CLASS_B_2_SECRETIN_FAMILY_RECEPTORS		82	-0.3679157	-1.4923959	0.0	0.06746741	0.986	1915	tags=22%, list=12%, signal=25%
REACTOME_EFFECTS_OF_PIP2_HYDROLYSIS	REACTOME_EFFECTS_OF_PIP2_HYDROLYSIS		23	-0.50678957	-1.4915525	0.05970149	0.06743494	0.986	3243	tags=39%, list=21%, signal=49%
BERTUCCI_INVASIVE_CARCINOMA_DUCTAL_VS_LOBULAR_DN	BERTUCCI_INVASIVE_CARCINOMA_DUCTAL_VS_LOBULAR_DN		44	-0.40369922	-1.4876766	0.0	0.069004774	0.987	1889	tags=43%, list=12%, signal=49%
MURATA_VIRULENCE_OF_H_PILORI	MURATA_VIRULENCE_OF_H_PILORI		22	-0.4971975	-1.487046	0.015384615	0.06895828	0.988	529	tags=27%, list=3%, signal=28%
MAHADEVAN_IMATINIB_RESISTANCE_DN	MAHADEVAN_IMATINIB_RESISTANCE_DN		17	-0.5628722	-1.4796612	0.07	0.071482636	0.99	2093	tags=59%, list=13%, signal=68%
VANDESLUIS_COMMD1_TARGETS_GROUP_3_UP	VANDESLUIS_COMMD1_TARGETS_GROUP_3_UP		81	-0.36409667	-1.4796423	0.0	0.07113255	0.99	1309	tags=28%, list=8%, signal=31%
REACTOME_ION_TRANSPORT_BY_P_TYPE_ATPASES	REACTOME_ION_TRANSPORT_BY_P_TYPE_ATPASES		33	-0.47739714	-1.4778932	0.08108108	0.07145561	0.99	958	tags=21%, list=6%, signal=23%
MISHRA_CARCINOMA_ASSOCIATED_FIBROBLAST_UP	MISHRA_CARCINOMA_ASSOCIATED_FIBROBLAST_UP		20	-0.5154574	-1.4713055	0.06896552	0.073301	0.992	2086	tags=55%, list=13%, signal=63%
TURASHVILI_BREAST_LOBULAR_CARCINOMA_VS_DUCTAL_NORMAL_DN	TURASHVILI_BREAST_LOBULAR_CARCINOMA_VS_DUCTAL_NORMAL_DN		79	-0.38679376	-1.4709454	0.0	0.073111564	0.992	819	tags=16%, list=5%, signal=17%
BIOCARTA_COMP_PATHWAY	BIOCARTA_COMP_PATHWAY		17	-0.5553858	-1.4663523	0.046296295	0.0747368	0.995	688	tags=29%, list=4%, signal=31%
KEGG_GLYCEROLIPID_METABOLISM	KEGG_GLYCEROLIPID_METABOLISM		44	-0.4285944	-1.4638504	0.05882353	0.075419664	0.995	1606	tags=27%, list=10%, signal=30%
ENGELMANN_CANCER_PROGENITORS_DN	ENGELMANN_CANCER_PROGENITORS_DN		58	-0.41616493	-1.4635063	0.0	0.07517333	0.995	1756	tags=34%, list=11%, signal=39%
REACTOME_TRANSPORT_OF_GLUCOSE_AND_OTHER_SUGARS_BILE_SALTS_AND_ORGANIC_ACIDS_METAL_IONS_AND_AMINE_COMPOUNDS	REACTOME_TRANSPORT_OF_GLUCOSE_AND_OTHER_SUGARS_BILE_SALTS_AND_ORGANIC_ACIDS_METAL_IONS_AND_AMINE_COMPOUNDS		86	-0.36350915	-1.463504	0.0	0.07480302	0.995	1695	tags=22%, list=11%, signal=25%
LEE_LIVER_CANCER_MYC_TGFA_DN	LEE_LIVER_CANCER_MYC_TGFA_DN		62	-0.39344433	-1.4616492	0.0	0.07523369	0.995	2127	tags=31%, list=14%, signal=35%
TURASHVILI_BREAST_DUCTAL_CARCINOMA_VS_LOBULAR_NORMAL_DN	TURASHVILI_BREAST_DUCTAL_CARCINOMA_VS_LOBULAR_NORMAL_DN		52	-0.43634418	-1.4594613	0.0	0.07571484	0.996	984	tags=27%, list=6%, signal=29%
ZHENG_IL22_SIGNALING_UP	ZHENG_IL22_SIGNALING_UP		50	-0.41965792	-1.458543	0.0	0.07566379	0.996	2437	tags=38%, list=15%, signal=45%
WESTON_VEGFA_TARGETS	WESTON_VEGFA_TARGETS		103	-0.31791753	-1.4576615	0.0	0.07560497	0.997	1377	tags=30%, list=9%, signal=33%
LEIN_ASTROCYTE_MARKERS	LEIN_ASTROCYTE_MARKERS		38	-0.4442375	-1.4564718	0.0	0.07584673	0.997	1755	tags=42%, list=11%, signal=47%
MUELLER_METHYLATED_IN_GLIOBLASTOMA	MUELLER_METHYLATED_IN_GLIOBLASTOMA		34	-0.46202502	-1.4542372	0.027027028	0.07652263	0.997	1527	tags=29%, list=10%, signal=32%
MIKKELSEN_MCV6_ICP_WITH_H3K4ME3_AND_H3K27ME3	MIKKELSEN_MCV6_ICP_WITH_H3K4ME3_AND_H3K27ME3		28	-0.45343402	-1.4329871	0.028571429	0.08610591	1.0	2486	tags=21%, list=16%, signal=25%
WONG_ENDMETRIUM_CANCER_DN	WONG_ENDMETRIUM_CANCER_DN		76	-0.37228855	-1.432868	0.0	0.08573993	1.0	2668	tags=39%, list=17%, signal=47%
VILIMAS_NOTCH1_TARGETS_UP	VILIMAS_NOTCH1_TARGETS_UP		50	-0.42326552	-1.4319769	0.0	0.08570665	1.0	3200	tags=46%, list=20%, signal=58%
HAN_JNK_SINGALING_DN	HAN_JNK_SINGALING_DN		37	-0.4210236	-1.4314066	0.03448276	0.08565435	1.0	979	tags=24%, list=6%, signal=26%
ISSAEVA_MLL2_TARGETS	ISSAEVA_MLL2_TARGETS		58	-0.41940033	-1.4271445	0.0	0.0868441	1.0	1234	tags=29%, list=8%, signal=32%
ZEMBUTSU_SENSITIVITY_TO_VINCRISTINE	ZEMBUTSU_SENSITIVITY_TO_VINCRISTINE		18	-0.5308993	-1.4269656	0.07	0.08656223	1.0	1682	tags=44%, list=11%, signal=50%
LIM_MAMMARY_LUMINAL_PROGENITOR_UP	LIM_MAMMARY_LUMINAL_PROGENITOR_UP		55	-0.42598104	-1.4244199	0.0	0.08718108	1.0	1377	tags=22%, list=9%, signal=24%
KANNAN_TP53_TARGETS_UP	KANNAN_TP53_TARGETS_UP		54	-0.42043853	-1.4134678	0.0	0.092703424	1.0	2217	tags=46%, list=14%, signal=54%
YAO_HOXA10_TARGETS_VIA_PROGESTERONE_UP	YAO_HOXA10_TARGETS_VIA_PROGESTERONE_UP		74	-0.38114265	-1.4049784	0.0	0.096535124	1.0	1762	tags=35%, list=11%, signal=39%
HATADA_METHYLATED_IN_LUNG_CANCER_DN	HATADA_METHYLATED_IN_LUNG_CANCER_DN		23	-0.46286705	-1.4011903	0.04	0.098148994	1.0	98	tags=9%, list=1%, signal=9%
GOUYER_TATI_TARGETS_DN	GOUYER_TATI_TARGETS_DN		15	-0.5553705	-1.4010384	0.1092437	0.097752534	1.0	938	tags=53%, list=6%, signal=57%
HUMMERICH_BENIGN_SKIN_TUMOR_DN	HUMMERICH_BENIGN_SKIN_TUMOR_DN		18	-0.5006516	-1.3999002	0.072164945	0.09793349	1.0	1762	tags=22%, list=11%, signal=25%
VALK_AML_CLUSTER_7	VALK_AML_CLUSTER_7		24	-0.46603233	-1.3989398	0.056338027	0.098053575	1.0	44	tags=13%, list=0%, signal=13%
FERRANDO_TAL1_NEIGHBORS	FERRANDO_TAL1_NEIGHBORS		16	-0.5320294	-1.3947794	0.06185567	0.099513695	1.0	1527	tags=25%, list=10%, signal=28%
OUELLET_CULTURED_OVARIAN_CANCER_INVASIVE_VS_LMP_DN	OUELLET_CULTURED_OVARIAN_CANCER_INVASIVE_VS_LMP_DN		27	-0.44237658	-1.3933213	0.12765957	0.09972474	1.0	1462	tags=22%, list=9%, signal=24%
REACTOME_NCAM1_INTERACTIONS	REACTOME_NCAM1_INTERACTIONS		39	-0.43952587	-1.3910918	0.0	0.100355834	1.0	2926	tags=38%, list=19%, signal=47%
BAELDE_DIABETIC_NEPHROPATHY_UP	BAELDE_DIABETIC_NEPHROPATHY_UP		77	-0.38414723	-1.3900666	0.0	0.10045996	1.0	1665	tags=38%, list=11%, signal=42%
LINDGREN_BLADDER_CANCER_HIGH_RECURRENCE	LINDGREN_BLADDER_CANCER_HIGH_RECURRENCE		44	-0.3958542	-1.3758	0.0	0.10841827	1.0	1316	tags=30%, list=8%, signal=32%
LIANG_SILENCED_BY_METHYLATION_UP	LIANG_SILENCED_BY_METHYLATION_UP		30	-0.4546252	-1.3737739	0.054054055	0.10918329	1.0	1244	tags=33%, list=8%, signal=36%
ZHENG_GLIOBLASTOMA_PLASTICITY_DN	ZHENG_GLIOBLASTOMA_PLASTICITY_DN		55	-0.3932674	-1.3725452	0.0	0.10948494	1.0	595	tags=22%, list=4%, signal=23%
SATO_SILENCED_BY_DEACETYLATION_IN_PANCREATIC_CANCER	SATO_SILENCED_BY_DEACETYLATION_IN_PANCREATIC_CANCER		37	-0.39987922	-1.3630599	0.05882353	0.1147445	1.0	1922	tags=41%, list=12%, signal=46%
REACTOME_PLATELET_CALCIUM_HOMEOSTASIS	REACTOME_PLATELET_CALCIUM_HOMEOSTASIS		15	-0.5363312	-1.3629237	0.10869565	0.11434815	1.0	1050	tags=13%, list=7%, signal=14%
WANG_THOC1_TARGETS_DN	WANG_THOC1_TARGETS_DN		19	-0.49932176	-1.3614702	0.06666667	0.11472285	1.0	1283	tags=21%, list=8%, signal=23%
STAMBOLSKY_RESPONSE_TO_VITAMIN_D3_DN	STAMBOLSKY_RESPONSE_TO_VITAMIN_D3_DN		17	-0.5011527	-1.3614662	0.10377359	0.11423047	1.0	446	tags=24%, list=3%, signal=24%
KEGG_METABOLISM_OF_XENOBIOTICS_BY_CYTOCHROME_P450	KEGG_METABOLISM_OF_XENOBIOTICS_BY_CYTOCHROME_P450		56	-0.37511817	-1.3602898	0.0	0.11448431	1.0	1745	tags=36%, list=11%, signal=40%
RIGGINS_TAMOXIFEN_RESISTANCE_UP	RIGGINS_TAMOXIFEN_RESISTANCE_UP		66	-0.38188496	-1.351843	0.0	0.119270355	1.0	2378	tags=33%, list=15%, signal=39%
YU_MYC_TARGETS_DN	YU_MYC_TARGETS_DN		48	-0.39181212	-1.3447158	0.0	0.12308265	1.0	1804	tags=40%, list=11%, signal=45%
REACTOME_REGULATION_OF_GENE_EXPRESSION_IN_BETA_CELLS	REACTOME_REGULATION_OF_GENE_EXPRESSION_IN_BETA_CELLS		19	-0.4730862	-1.3423635	0.083333336	0.124053136	1.0	743	tags=21%, list=5%, signal=22%
REACTOME_GLYCOSPHINGOLIPID_METABOLISM	REACTOME_GLYCOSPHINGOLIPID_METABOLISM		32	-0.44649556	-1.3404014	0.025641026	0.12448945	1.0	2040	tags=38%, list=13%, signal=43%
NIELSEN_SCHWANNOMA_DN	NIELSEN_SCHWANNOMA_DN		15	-0.52104247	-1.3372515	0.125	0.12614031	1.0	2058	tags=40%, list=13%, signal=46%
KEGG_DRUG_METABOLISM_CYTOCHROME_P450	KEGG_DRUG_METABOLISM_CYTOCHROME_P450		57	-0.37039292	-1.3368592	0.0	0.1259872	1.0	1745	tags=32%, list=11%, signal=35%
LIU_VAV3_PROSTATE_CARCINOGENESIS_UP	LIU_VAV3_PROSTATE_CARCINOGENESIS_UP		85	-0.34904724	-1.3365685	0.0	0.12570104	1.0	1821	tags=32%, list=12%, signal=36%
LEE_LIVER_CANCER_DENA_DN	LEE_LIVER_CANCER_DENA_DN		71	-0.39064607	-1.3365473	0.0	0.1251954	1.0	1493	tags=21%, list=9%, signal=23%
MIKKELSEN_MCV6_ICP_WITH_H3K27ME3	MIKKELSEN_MCV6_ICP_WITH_H3K27ME3		65	-0.3862598	-1.3347191	0.0	0.12570214	1.0	3914	tags=31%, list=25%, signal=41%
REACTOME_O_LINKED_GLYCOSYLATION_OF_MUCINS	REACTOME_O_LINKED_GLYCOSYLATION_OF_MUCINS		48	-0.43133262	-1.3330754	0.0	0.12613297	1.0	1323	tags=29%, list=8%, signal=32%
WESTON_VEGFA_TARGETS_6HR	WESTON_VEGFA_TARGETS_6HR		59	-0.40916458	-1.3311152	0.0	0.12699519	1.0	1497	tags=37%, list=10%, signal=41%
POTTI_ADRIAMYCIN_SENSITIVITY	POTTI_ADRIAMYCIN_SENSITIVITY		67	-0.37623197	-1.3303636	0.0	0.12696488	1.0	1608	tags=37%, list=10%, signal=41%
YAMASHITA_LIVER_CANCER_STEM_CELL_UP	YAMASHITA_LIVER_CANCER_STEM_CELL_UP		46	-0.40961424	-1.3297503	0.10526316	0.12697425	1.0	973	tags=28%, list=6%, signal=30%
CLASPER_LYMPHATIC_VESSELS_DURING_METASTASIS_UP	CLASPER_LYMPHATIC_VESSELS_DURING_METASTASIS_UP		20	-0.48460653	-1.3296335	0.084337346	0.12649982	1.0	1589	tags=40%, list=10%, signal=44%
NADLER_OBESITY_UP	NADLER_OBESITY_UP		58	-0.36088663	-1.3267545	0.0	0.12794499	1.0	1099	tags=29%, list=7%, signal=31%
BOYAULT_LIVER_CANCER_SUBCLASS_G6_DN	BOYAULT_LIVER_CANCER_SUBCLASS_G6_DN		19	-0.49347392	-1.3203528	0.10227273	0.13157606	1.0	2297	tags=53%, list=15%, signal=62%
REACTOME_GENERATION_OF_SECOND_MESSENGER_MOLECULES	REACTOME_GENERATION_OF_SECOND_MESSENGER_MOLECULES		22	-0.48710495	-1.3185434	0.125	0.13215023	1.0	470	tags=14%, list=3%, signal=14%
REACTOME_PHASE1_FUNCTIONALIZATION_OF_COMPOUNDS	REACTOME_PHASE1_FUNCTIONALIZATION_OF_COMPOUNDS		64	-0.35174507	-1.3121134	0.0	0.13634588	1.0	2354	tags=28%, list=15%, signal=33%
CHEBOTAEV_GR_TARGETS_UP	CHEBOTAEV_GR_TARGETS_UP		70	-0.34546852	-1.3110518	0.0	0.13654304	1.0	685	tags=17%, list=4%, signal=18%
FINETTI_BREAST_CANCERS_KINOME_BLUE	FINETTI_BREAST_CANCERS_KINOME_BLUE		20	-0.46092117	-1.3092914	0.09195402	0.13721836	1.0	981	tags=20%, list=6%, signal=21%
LIAN_NEUTROPHIL_GRANULE_CONSTITUENTS	LIAN_NEUTROPHIL_GRANULE_CONSTITUENTS		22	-0.46699327	-1.3083595	0.07692308	0.13754168	1.0	3005	tags=27%, list=19%, signal=34%
SMID_BREAST_CANCER_RELAPSE_IN_BONE_UP	SMID_BREAST_CANCER_RELAPSE_IN_BONE_UP		81	-0.33500722	-1.3016129	0.0	0.14173271	1.0	845	tags=19%, list=5%, signal=19%
CHIARADONNA_NEOPLASTIC_TRANSFORMATION_KRAS_CDC25_DN	CHIARADONNA_NEOPLASTIC_TRANSFORMATION_KRAS_CDC25_DN		50	-0.3782365	-1.2998673	0.0	0.14258134	1.0	2312	tags=42%, list=15%, signal=49%
PID_CONE_PATHWAY	PID_CONE_PATHWAY		21	-0.44979534	-1.2977611	0.15277778	0.14359224	1.0	4452	tags=29%, list=28%, signal=40%
SENGUPTA_NASOPHARYNGEAL_CARCINOMA_WITH_LMP1_DN	SENGUPTA_NASOPHARYNGEAL_CARCINOMA_WITH_LMP1_DN		128	-0.348571	-1.2939144	0.0	0.1457366	1.0	2733	tags=24%, list=17%, signal=29%
KEGG_COMPLEMENT_AND_COAGULATION_CASCADES	KEGG_COMPLEMENT_AND_COAGULATION_CASCADES		64	-0.4064133	-1.2920893	0.0	0.14673646	1.0	688	tags=11%, list=4%, signal=11%
CHEN_ETV5_TARGETS_SERTOLI	CHEN_ETV5_TARGETS_SERTOLI		20	-0.4564202	-1.2888049	0.05882353	0.14851685	1.0	400	tags=15%, list=3%, signal=15%
PLASARI_NFIC_TARGETS_BASAL_UP	PLASARI_NFIC_TARGETS_BASAL_UP		26	-0.45110634	-1.2862206	0.13043478	0.1501986	1.0	1701	tags=27%, list=11%, signal=30%
REACTOME_LIPOPROTEIN_METABOLISM	REACTOME_LIPOPROTEIN_METABOLISM		26	-0.42138135	-1.2788867	0.09259259	0.15574777	1.0	455	tags=15%, list=3%, signal=16%
REACTOME_BILE_ACID_AND_BILE_SALT_METABOLISM	REACTOME_BILE_ACID_AND_BILE_SALT_METABOLISM		26	-0.40612048	-1.2753811	0.041666668	0.15762453	1.0	2928	tags=31%, list=19%, signal=38%
KOHOUTEK_CCNT1_TARGETS	KOHOUTEK_CCNT1_TARGETS		44	-0.38577914	-1.2750065	0.1	0.15732527	1.0	2305	tags=43%, list=15%, signal=50%
NIELSEN_LIPOSARCOMA_UP	NIELSEN_LIPOSARCOMA_UP		17	-0.47196162	-1.2688522	0.10752688	0.16203374	1.0	968	tags=29%, list=6%, signal=31%
REACTOME_NITRIC_OXIDE_STIMULATES_GUANYLATE_CYCLASE	REACTOME_NITRIC_OXIDE_STIMULATES_GUANYLATE_CYCLASE		24	-0.42886874	-1.2663053	0.07042254	0.16365698	1.0	3162	tags=46%, list=20%, signal=57%
HECKER_IFNB1_TARGETS	HECKER_IFNB1_TARGETS		72	-0.3187886	-1.2629308	0.0	0.16586514	1.0	1583	tags=22%, list=10%, signal=25%
CORRE_MULTIPLE_MYELOMA_DN	CORRE_MULTIPLE_MYELOMA_DN		55	-0.34329098	-1.2621213	0.11111111	0.16586389	1.0	1840	tags=33%, list=12%, signal=37%
REN_ALVEOLAR_RHABDOMYOSARCOMA_UP	REN_ALVEOLAR_RHABDOMYOSARCOMA_UP		94	-0.32589608	-1.2594398	0.0	0.16775268	1.0	2084	tags=21%, list=13%, signal=24%
REACTOME_FORMATION_OF_FIBRIN_CLOT_CLOTTING_CASCADE	REACTOME_FORMATION_OF_FIBRIN_CLOT_CLOTTING_CASCADE		31	-0.42182344	-1.2547296	0.09259259	0.17153808	1.0	2869	tags=19%, list=18%, signal=24%
BEGUM_TARGETS_OF_PAX3_FOXO1_FUSION_DN	BEGUM_TARGETS_OF_PAX3_FOXO1_FUSION_DN		44	-0.36776468	-1.2534163	0.0	0.17219238	1.0	1983	tags=45%, list=13%, signal=52%
WEBER_METHYLATED_ICP_IN_FIBROBLAST	WEBER_METHYLATED_ICP_IN_FIBROBLAST		19	-0.44612548	-1.2534028	0.17333333	0.17156164	1.0	8733	tags=100%, list=55%, signal=224%
ICHIBA_GRAFT_VERSUS_HOST_DISEASE_D7_DN	ICHIBA_GRAFT_VERSUS_HOST_DISEASE_D7_DN		38	-0.3762348	-1.252905	0.09090909	0.17137387	1.0	822	tags=24%, list=5%, signal=25%
HASLINGER_B_CLL_WITH_MUTATED_VH_GENES	HASLINGER_B_CLL_WITH_MUTATED_VH_GENES		16	-0.4645936	-1.2528743	0.11	0.17076463	1.0	2914	tags=44%, list=19%, signal=54%
REACTOME_CELL_CELL_JUNCTION_ORGANIZATION	REACTOME_CELL_CELL_JUNCTION_ORGANIZATION		56	-0.37696093	-1.2510622	0.0	0.17175229	1.0	1010	tags=23%, list=6%, signal=25%
BAUS_TFF2_TARGETS_UP	BAUS_TFF2_TARGETS_UP		29	-0.40758964	-1.2491263	0.11764706	0.17286466	1.0	1485	tags=34%, list=9%, signal=38%
CHIBA_RESPONSE_TO_TSA_UP	CHIBA_RESPONSE_TO_TSA_UP		51	-0.37680107	-1.2431571	0.0	0.17786978	1.0	1774	tags=39%, list=11%, signal=44%
WOO_LIVER_CANCER_RECURRENCE_DN	WOO_LIVER_CANCER_RECURRENCE_DN		73	-0.33539796	-1.2422825	0.0	0.17799222	1.0	1028	tags=23%, list=7%, signal=25%
REACTOME_CGMP_EFFECTS	REACTOME_CGMP_EFFECTS		19	-0.4545916	-1.2399836	0.14141414	0.17946112	1.0	1210	tags=26%, list=8%, signal=28%
HUANG_FOXA2_TARGETS_DN	HUANG_FOXA2_TARGETS_DN		35	-0.3814182	-1.2397898	0.057142857	0.17896682	1.0	1305	tags=40%, list=8%, signal=44%
GARCIA_TARGETS_OF_FLI1_AND_DAX1_UP	GARCIA_TARGETS_OF_FLI1_AND_DAX1_UP		45	-0.34899712	-1.2394836	0.0625	0.17871536	1.0	2568	tags=47%, list=16%, signal=56%
KEGG_ARACHIDONIC_ACID_METABOLISM	KEGG_ARACHIDONIC_ACID_METABOLISM		53	-0.3511339	-1.2348374	0.05	0.18223217	1.0	1235	tags=23%, list=8%, signal=24%
COWLING_MYCN_TARGETS	COWLING_MYCN_TARGETS		37	-0.37521312	-1.2321815	0.071428575	0.18412721	1.0	1595	tags=27%, list=10%, signal=30%
DELPUECH_FOXO3_TARGETS_UP	DELPUECH_FOXO3_TARGETS_UP		63	-0.32877243	-1.2310789	0.0	0.1844401	1.0	664	tags=22%, list=4%, signal=23%
TSENG_ADIPOGENIC_POTENTIAL_UP	TSENG_ADIPOGENIC_POTENTIAL_UP		29	-0.38372868	-1.2305015	0.115384616	0.18444541	1.0	730	tags=28%, list=5%, signal=29%
ZHAN_V1_LATE_DIFFERENTIATION_GENES_UP	ZHAN_V1_LATE_DIFFERENTIATION_GENES_UP		31	-0.40238354	-1.229501	0.114285715	0.18463677	1.0	1870	tags=48%, list=12%, signal=55%
MCDOWELL_ACUTE_LUNG_INJURY_DN	MCDOWELL_ACUTE_LUNG_INJURY_DN		46	-0.37304613	-1.2277658	0.071428575	0.18568279	1.0	1108	tags=26%, list=7%, signal=28%
REACTOME_A_TETRASACCHARIDE_LINKER_SEQUENCE_IS_REQUIRED_FOR_GAG_SYNTHESIS	REACTOME_A_TETRASACCHARIDE_LINKER_SEQUENCE_IS_REQUIRED_FOR_GAG_SYNTHESIS		23	-0.4176013	-1.2263153	0.114285715	0.18627025	1.0	769	tags=26%, list=5%, signal=27%
BERNARD_PPAPDC1B_TARGETS_DN	BERNARD_PPAPDC1B_TARGETS_DN		47	-0.36631498	-1.2246093	0.09090909	0.18726274	1.0	1368	tags=26%, list=9%, signal=28%
LUI_THYROID_CANCER_CLUSTER_2	LUI_THYROID_CANCER_CLUSTER_2		36	-0.3803768	-1.2236669	0.060606062	0.18754	1.0	944	tags=28%, list=6%, signal=29%
VALK_AML_CLUSTER_8	VALK_AML_CLUSTER_8		22	-0.39621165	-1.2235818	0.09836066	0.18695197	1.0	245	tags=14%, list=2%, signal=14%
ZHAN_MULTIPLE_MYELOMA_CD1_DN	ZHAN_MULTIPLE_MYELOMA_CD1_DN		36	-0.38239995	-1.2192997	0.1875	0.19064602	1.0	1928	tags=39%, list=12%, signal=44%
KAAB_FAILED_HEART_ATRIUM_UP	KAAB_FAILED_HEART_ATRIUM_UP		32	-0.38191834	-1.2183186	0.0882353	0.19091809	1.0	2544	tags=31%, list=16%, signal=37%
KIM_BIPOLAR_DISORDER_OLIGODENDROCYTE_DENSITY_CORR_DN	KIM_BIPOLAR_DISORDER_OLIGODENDROCYTE_DENSITY_CORR_DN		78	-0.3106892	-1.2181569	0.25	0.1904829	1.0	1674	tags=22%, list=11%, signal=24%
VART_KSHV_INFECTION_ANGIOGENIC_MARKERS_DN	VART_KSHV_INFECTION_ANGIOGENIC_MARKERS_DN		129	-0.30476016	-1.2167434	0.0	0.1911242	1.0	2334	tags=32%, list=15%, signal=37%
HUMMERICH_MALIGNANT_SKIN_TUMOR_DN	HUMMERICH_MALIGNANT_SKIN_TUMOR_DN		17	-0.46071014	-1.2162222	0.13592233	0.19100289	1.0	2584	tags=35%, list=16%, signal=42%
CUI_TCF21_TARGETS_UP	CUI_TCF21_TARGETS_UP		35	-0.3615849	-1.209576	0.06666667	0.19679196	1.0	1137	tags=29%, list=7%, signal=31%
REACTOME_POTASSIUM_CHANNELS	REACTOME_POTASSIUM_CHANNELS		97	-0.2953588	-1.2057844	0.0	0.20017956	1.0	4452	tags=41%, list=28%, signal=57%
HUMMERICH_BENIGN_SKIN_TUMOR_UP	HUMMERICH_BENIGN_SKIN_TUMOR_UP		15	-0.46608406	-1.2051514	0.21052632	0.20019583	1.0	6	tags=7%, list=0%, signal=7%
LIU_IL13_MEMORY_MODEL_UP	LIU_IL13_MEMORY_MODEL_UP		17	-0.45402217	-1.2031835	0.12149533	0.20134991	1.0	2404	tags=47%, list=15%, signal=55%
YAO_TEMPORAL_RESPONSE_TO_PROGESTERONE_CLUSTER_1	YAO_TEMPORAL_RESPONSE_TO_PROGESTERONE_CLUSTER_1		65	-0.36374873	-1.1990708	0.16666667	0.20472516	1.0	1233	tags=29%, list=8%, signal=32%
RICKMAN_HEAD_AND_NECK_CANCER_F	RICKMAN_HEAD_AND_NECK_CANCER_F		52	-0.36107183	-1.1989784	0.11111111	0.20415343	1.0	1195	tags=17%, list=8%, signal=19%
PEDERSEN_METASTASIS_BY_ERBB2_ISOFORM_6	PEDERSEN_METASTASIS_BY_ERBB2_ISOFORM_6		27	-0.41036734	-1.1964102	0.14814815	0.20617817	1.0	1602	tags=22%, list=10%, signal=25%
TOMLINS_PROSTATE_CANCER_DN	TOMLINS_PROSTATE_CANCER_DN		37	-0.37756616	-1.1936749	0.09677419	0.20869489	1.0	944	tags=30%, list=6%, signal=32%
RUAN_RESPONSE_TO_TNF_TROGLITAZONE_UP	RUAN_RESPONSE_TO_TNF_TROGLITAZONE_UP		15	-0.44427207	-1.1838737	0.2037037	0.21874702	1.0	1797	tags=60%, list=11%, signal=68%
BARRIER_CANCER_RELAPSE_NORMAL_SAMPLE_DN	BARRIER_CANCER_RELAPSE_NORMAL_SAMPLE_DN		27	-0.41986716	-1.1838077	0.1875	0.21814308	1.0	1890	tags=44%, list=12%, signal=50%
LEI_HOXC8_TARGETS_DN	LEI_HOXC8_TARGETS_DN		17	-0.43580627	-1.1831933	0.20618556	0.21792634	1.0	613	tags=29%, list=4%, signal=31%
TSENG_ADIPOGENIC_POTENTIAL_DN	TSENG_ADIPOGENIC_POTENTIAL_DN		44	-0.36665207	-1.1807014	0.115384616	0.21988894	1.0	889	tags=23%, list=6%, signal=24%
GHANDHI_DIRECT_IRRADIATION_DN	GHANDHI_DIRECT_IRRADIATION_DN		24	-0.4031416	-1.1781509	0.18965517	0.22190884	1.0	3200	tags=46%, list=20%, signal=57%
MIKKELSEN_MCV6_LCP_WITH_H3K27ME3	MIKKELSEN_MCV6_LCP_WITH_H3K27ME3		20	-0.43653318	-1.1778636	0.21176471	0.22152416	1.0	3913	tags=30%, list=25%, signal=40%
EBAUER_MYOGENIC_TARGETS_OF_PAX3_FOXO1_FUSION	EBAUER_MYOGENIC_TARGETS_OF_PAX3_FOXO1_FUSION		49	-0.3287867	-1.1763059	0.14285715	0.22247198	1.0	889	tags=14%, list=6%, signal=15%
URS_ADIPOCYTE_DIFFERENTIATION_DN	URS_ADIPOCYTE_DIFFERENTIATION_DN		27	-0.35849407	-1.1753465	0.17307693	0.22284514	1.0	1991	tags=52%, list=13%, signal=59%
LEE_INTRATHYMIC_T_PROGENITOR	LEE_INTRATHYMIC_T_PROGENITOR		18	-0.44589362	-1.1745684	0.19101124	0.223001	1.0	643	tags=22%, list=4%, signal=23%
MASRI_RESISTANCE_TO_TAMOXIFEN_AND_AROMATASE_INHIBITORS_UP	MASRI_RESISTANCE_TO_TAMOXIFEN_AND_AROMATASE_INHIBITORS_UP		19	-0.41764203	-1.1699876	0.22826087	0.2274279	1.0	845	tags=16%, list=5%, signal=17%
GAUSSMANN_MLL_AF4_FUSION_TARGETS_E_UP	GAUSSMANN_MLL_AF4_FUSION_TARGETS_E_UP		81	-0.33605722	-1.169271	0.0	0.22735666	1.0	2959	tags=42%, list=19%, signal=51%
AMBROSINI_FLAVOPIRIDOL_TREATMENT_TP53	AMBROSINI_FLAVOPIRIDOL_TREATMENT_TP53		94	-0.2988442	-1.1680186	0.0	0.22798494	1.0	1286	tags=22%, list=8%, signal=24%
FERREIRA_EWINGS_SARCOMA_UNSTABLE_VS_STABLE_DN	FERREIRA_EWINGS_SARCOMA_UNSTABLE_VS_STABLE_DN		85	-0.32012144	-1.1570294	0.0	0.24007377	1.0	1753	tags=29%, list=11%, signal=33%
IZADPANAH_STEM_CELL_ADIPOSE_VS_BONE_DN	IZADPANAH_STEM_CELL_ADIPOSE_VS_BONE_DN		95	-0.3155402	-1.1556007	0.0	0.24109955	1.0	2382	tags=34%, list=15%, signal=39%
SHEDDEN_LUNG_CANCER_GOOD_SURVIVAL_A5	SHEDDEN_LUNG_CANCER_GOOD_SURVIVAL_A5		55	-0.33501112	-1.1540301	0.14285715	0.24256226	1.0	1076	tags=22%, list=7%, signal=23%
SCHRAETS_MLL_TARGETS_DN	SCHRAETS_MLL_TARGETS_DN		31	-0.3794242	-1.1529858	0.18604651	0.24304582	1.0	1255	tags=39%, list=8%, signal=42%
KEGG_RETINOL_METABOLISM	KEGG_RETINOL_METABOLISM		48	-0.32410625	-1.1526792	0.2	0.24271971	1.0	2336	tags=31%, list=15%, signal=37%
LIN_SILENCED_BY_TUMOR_MICROENVIRONMENT	LIN_SILENCED_BY_TUMOR_MICROENVIRONMENT		87	-0.3251363	-1.1499611	0.0	0.24536572	1.0	1602	tags=28%, list=10%, signal=31%
KEGG_NITROGEN_METABOLISM	KEGG_NITROGEN_METABOLISM		22	-0.39765808	-1.1476964	0.19178082	0.24778256	1.0	768	tags=27%, list=5%, signal=29%
NIKOLSKY_BREAST_CANCER_16P13_AMPLICON	NIKOLSKY_BREAST_CANCER_16P13_AMPLICON		93	-0.30423924	-1.1476768	0.0	0.24702992	1.0	2087	tags=28%, list=13%, signal=32%
MARKEY_RB1_CHRONIC_LOF_DN	MARKEY_RB1_CHRONIC_LOF_DN		105	-0.34375277	-1.1458778	0.0	0.24843846	1.0	1407	tags=27%, list=9%, signal=29%
MEISSNER_NPC_HCP_WITH_H3K4ME3_AND_H3K27ME3	MEISSNER_NPC_HCP_WITH_H3K4ME3_AND_H3K27ME3		124	-0.28035817	-1.1446316	0.0	0.24940872	1.0	1596	tags=15%, list=10%, signal=17%
LANDIS_BREAST_CANCER_PROGRESSION_UP	LANDIS_BREAST_CANCER_PROGRESSION_UP		43	-0.34199345	-1.1443648	0.1904762	0.24897635	1.0	1187	tags=35%, list=8%, signal=38%
NAKAMURA_CANCER_MICROENVIRONMENT_UP	NAKAMURA_CANCER_MICROENVIRONMENT_UP		18	-0.4106267	-1.1390226	0.2457627	0.25506097	1.0	3436	tags=61%, list=22%, signal=78%
CHIANG_LIVER_CANCER_SUBCLASS_POLYSOMY7_UP	CHIANG_LIVER_CANCER_SUBCLASS_POLYSOMY7_UP		66	-0.3352468	-1.1378107	0.22222222	0.25587648	1.0	674	tags=15%, list=4%, signal=16%
CHIARETTI_ACUTE_LYMPHOBLASTIC_LEUKEMIA_ZAP70	CHIARETTI_ACUTE_LYMPHOBLASTIC_LEUKEMIA_ZAP70		61	-0.30033973	-1.1376133	0.11111111	0.25529107	1.0	1299	tags=23%, list=8%, signal=25%
HELLEBREKERS_SILENCED_DURING_TUMOR_ANGIOGENESIS	HELLEBREKERS_SILENCED_DURING_TUMOR_ANGIOGENESIS		72	-0.31634396	-1.1371813	0.11111111	0.25515822	1.0	1794	tags=32%, list=11%, signal=36%
NIKOLSKY_BREAST_CANCER_1Q21_AMPLICON	NIKOLSKY_BREAST_CANCER_1Q21_AMPLICON		33	-0.3564694	-1.1344835	0.14285715	0.2575141	1.0	1888	tags=39%, list=12%, signal=45%
APPEL_IMATINIB_RESPONSE	APPEL_IMATINIB_RESPONSE		32	-0.36101407	-1.1316239	0.225	0.26016313	1.0	1561	tags=34%, list=10%, signal=38%
SU_LIVER	SU_LIVER		49	-0.31691536	-1.1310158	0.16666667	0.26018965	1.0	2319	tags=22%, list=15%, signal=26%
THUM_MIR21_TARGETS_HEART_DISEASE_UP	THUM_MIR21_TARGETS_HEART_DISEASE_UP		16	-0.43646643	-1.1288047	0.21978022	0.2624036	1.0	2655	tags=44%, list=17%, signal=53%
LEIN_OLIGODENDROCYTE_MARKERS	LEIN_OLIGODENDROCYTE_MARKERS		62	-0.30939028	-1.1280189	0.0	0.26261228	1.0	1559	tags=31%, list=10%, signal=34%
SUMI_HNF4A_TARGETS	SUMI_HNF4A_TARGETS		29	-0.37447485	-1.1264102	0.20754717	0.26406315	1.0	2255	tags=31%, list=14%, signal=36%
CADWELL_ATG16L1_TARGETS_UP	CADWELL_ATG16L1_TARGETS_UP		84	-0.27585968	-1.1254816	0.0	0.26444134	1.0	2584	tags=31%, list=16%, signal=37%
KEGG_PROXIMAL_TUBULE_BICARBONATE_RECLAMATION	KEGG_PROXIMAL_TUBULE_BICARBONATE_RECLAMATION		22	-0.37910295	-1.120713	0.19444445	0.27023277	1.0	2159	tags=50%, list=14%, signal=58%
BROWNE_HCMV_INFECTION_30MIN_UP	BROWNE_HCMV_INFECTION_30MIN_UP		47	-0.32191604	-1.1201698	0.17391305	0.27020302	1.0	1758	tags=26%, list=11%, signal=29%
BIOCARTA_TID_PATHWAY	BIOCARTA_TID_PATHWAY		19	-0.40089893	-1.1175653	0.22222222	0.27317214	1.0	1111	tags=26%, list=7%, signal=28%
KEGG_LEISHMANIA_INFECTION	KEGG_LEISHMANIA_INFECTION		57	-0.3063611	-1.115658	0.1875	0.27498138	1.0	1443	tags=23%, list=9%, signal=25%
CROONQUIST_STROMAL_STIMULATION_UP	CROONQUIST_STROMAL_STIMULATION_UP		53	-0.32221678	-1.1152934	0.05882353	0.2746792	1.0	1460	tags=30%, list=9%, signal=33%
DACOSTA_ERCC3_ALLELE_XPCS_VS_TTD_UP	DACOSTA_ERCC3_ALLELE_XPCS_VS_TTD_UP		27	-0.3821018	-1.1131433	0.22	0.27692363	1.0	1788	tags=30%, list=11%, signal=33%
REACTOME_NUCLEAR_RECEPTOR_TRANSCRIPTION_PATHWAY	REACTOME_NUCLEAR_RECEPTOR_TRANSCRIPTION_PATHWAY		45	-0.34295765	-1.1119092	0.13636364	0.27784026	1.0	1662	tags=24%, list=11%, signal=27%
PID_IL23PATHWAY	PID_IL23PATHWAY		35	-0.3265182	-1.1091367	0.22857143	0.2811937	1.0	514	tags=11%, list=3%, signal=12%
BANDRES_RESPONSE_TO_CARMUSTIN_WITHOUT_MGMT_48HR_DN	BANDRES_RESPONSE_TO_CARMUSTIN_WITHOUT_MGMT_48HR_DN		29	-0.34528673	-1.1065031	0.25	0.2838633	1.0	601	tags=17%, list=4%, signal=18%
DAZARD_UV_RESPONSE_CLUSTER_G4	DAZARD_UV_RESPONSE_CLUSTER_G4		18	-0.41050145	-1.1063895	0.3255814	0.2832234	1.0	2066	tags=44%, list=13%, signal=51%
PID_SYNDECAN_3_PATHWAY	PID_SYNDECAN_3_PATHWAY		16	-0.42381245	-1.1056453	0.3	0.2835976	1.0	3397	tags=38%, list=22%, signal=48%
BRIDEAU_IMPRINTED_GENES	BRIDEAU_IMPRINTED_GENES		61	-0.31370497	-1.1048794	0.33333334	0.2837864	1.0	1571	tags=23%, list=10%, signal=25%
REACTOME_CHONDROITIN_SULFATE_DERMATAN_SULFATE_METABOLISM	REACTOME_CHONDROITIN_SULFATE_DERMATAN_SULFATE_METABOLISM		40	-0.33451623	-1.1019033	0.2	0.28699315	1.0	2225	tags=33%, list=14%, signal=38%
BORCZUK_MALIGNANT_MESOTHELIOMA_DN	BORCZUK_MALIGNANT_MESOTHELIOMA_DN		82	-0.3254731	-1.1013044	0.5	0.28700778	1.0	2528	tags=35%, list=16%, signal=42%
KEGG_GLYCOSPHINGOLIPID_BIOSYNTHESIS_GANGLIO_SERIES	KEGG_GLYCOSPHINGOLIPID_BIOSYNTHESIS_GANGLIO_SERIES		15	-0.42523247	-1.096408	0.2892562	0.29316005	1.0	1781	tags=47%, list=11%, signal=53%
CHEMELLO_SOLEUS_VS_EDL_MYOFIBERS_UP	CHEMELLO_SOLEUS_VS_EDL_MYOFIBERS_UP		32	-0.33253288	-1.0901183	0.22222222	0.3019136	1.0	944	tags=13%, list=6%, signal=13%
NADERI_BREAST_CANCER_PROGNOSIS_DN	NADERI_BREAST_CANCER_PROGNOSIS_DN		18	-0.39552453	-1.0887341	0.28431374	0.30307826	1.0	157	tags=22%, list=1%, signal=22%
YAO_TEMPORAL_RESPONSE_TO_PROGESTERONE_CLUSTER_5	YAO_TEMPORAL_RESPONSE_TO_PROGESTERONE_CLUSTER_5		28	-0.34300008	-1.0877829	0.2631579	0.3036909	1.0	2382	tags=46%, list=15%, signal=55%
TONKS_TARGETS_OF_RUNX1_RUNX1T1_FUSION_SUSTAINED_IN_GRANULOCYTE_UP	TONKS_TARGETS_OF_RUNX1_RUNX1T1_FUSION_SUSTAINED_IN_GRANULOCYTE_UP		15	-0.42916697	-1.0861663	0.3153153	0.30498272	1.0	813	tags=33%, list=5%, signal=35%
REACTOME_PACKAGING_OF_TELOMERE_ENDS	REACTOME_PACKAGING_OF_TELOMERE_ENDS		31	-0.33482105	-1.0857902	0.27659574	0.3047599	1.0	2976	tags=65%, list=19%, signal=79%
JECHLINGER_EPITHELIAL_TO_MESENCHYMAL_TRANSITION_DN	JECHLINGER_EPITHELIAL_TO_MESENCHYMAL_TRANSITION_DN		64	-0.31332844	-1.0827076	0.44444445	0.30870014	1.0	1715	tags=38%, list=11%, signal=42%
REACTOME_SPHINGOLIPID_METABOLISM	REACTOME_SPHINGOLIPID_METABOLISM		53	-0.31917554	-1.0811564	0.375	0.31028366	1.0	1304	tags=26%, list=8%, signal=29%
VANDESLUIS_COMMD1_TARGETS_GROUP_3_DN	VANDESLUIS_COMMD1_TARGETS_GROUP_3_DN		34	-0.3438569	-1.0765705	0.27027026	0.31609765	1.0	927	tags=21%, list=6%, signal=22%
REACTOME_DEGRADATION_OF_THE_EXTRACELLULAR_MATRIX	REACTOME_DEGRADATION_OF_THE_EXTRACELLULAR_MATRIX		27	-0.3511201	-1.0736197	0.28125	0.31947404	1.0	1367	tags=19%, list=9%, signal=20%
OLSSON_E2F3_TARGETS_UP	OLSSON_E2F3_TARGETS_UP		26	-0.34702572	-1.0721006	0.2413793	0.32093582	1.0	2142	tags=42%, list=14%, signal=49%
TSUNODA_CISPLATIN_RESISTANCE_DN	TSUNODA_CISPLATIN_RESISTANCE_DN		41	-0.35131323	-1.0691121	0.27272728	0.32472017	1.0	1313	tags=29%, list=8%, signal=32%
BROWNE_HCMV_INFECTION_2HR_UP	BROWNE_HCMV_INFECTION_2HR_UP		30	-0.346632	-1.0688843	0.28846154	0.3241737	1.0	1922	tags=40%, list=12%, signal=45%
ONDER_CDH1_TARGETS_3_DN	ONDER_CDH1_TARGETS_3_DN		46	-0.31842172	-1.066844	0.22222222	0.32639778	1.0	1410	tags=17%, list=9%, signal=19%
KEGG_TYPE_I_DIABETES_MELLITUS	KEGG_TYPE_I_DIABETES_MELLITUS		33	-0.32813486	-1.063828	0.33333334	0.3306083	1.0	2307	tags=30%, list=15%, signal=35%
LI_INDUCED_T_TO_NATURAL_KILLER_DN	LI_INDUCED_T_TO_NATURAL_KILLER_DN		109	-0.31254137	-1.0637304	0.0	0.32988948	1.0	1820	tags=33%, list=12%, signal=37%
YAO_HOXA10_TARGETS_VIA_PROGESTERONE_DN	YAO_HOXA10_TARGETS_VIA_PROGESTERONE_DN		18	-0.39376807	-1.062684	0.29126215	0.33077624	1.0	1164	tags=39%, list=7%, signal=42%
TERAMOTO_OPN_TARGETS_CLUSTER_6	TERAMOTO_OPN_TARGETS_CLUSTER_6		26	-0.3410763	-1.0621985	0.2857143	0.33071417	1.0	866	tags=15%, list=5%, signal=16%
CREIGHTON_AKT1_SIGNALING_VIA_MTOR_UP	CREIGHTON_AKT1_SIGNALING_VIA_MTOR_UP		32	-0.3378911	-1.057862	0.4	0.3369522	1.0	1177	tags=38%, list=7%, signal=40%
ROSS_AML_WITH_AML1_ETO_FUSION	ROSS_AML_WITH_AML1_ETO_FUSION		65	-0.28542355	-1.0560733	0.25	0.33894086	1.0	1113	tags=23%, list=7%, signal=25%
HOFFMANN_LARGE_TO_SMALL_PRE_BII_LYMPHOCYTE_DN	HOFFMANN_LARGE_TO_SMALL_PRE_BII_LYMPHOCYTE_DN		69	-0.30431414	-1.0558388	0.4	0.3384633	1.0	1949	tags=38%, list=12%, signal=43%
REACTOME_KERATAN_SULFATE_KERATIN_METABOLISM	REACTOME_KERATAN_SULFATE_KERATIN_METABOLISM		29	-0.3337278	-1.0534167	0.3529412	0.34162813	1.0	1304	tags=28%, list=8%, signal=30%
SCHOEN_NFKB_SIGNALING	SCHOEN_NFKB_SIGNALING		32	-0.3321171	-1.0515774	0.3478261	0.34367868	1.0	1466	tags=31%, list=9%, signal=34%
REACTOME_KERATAN_SULFATE_BIOSYNTHESIS	REACTOME_KERATAN_SULFATE_BIOSYNTHESIS		25	-0.34638244	-1.0515208	0.2857143	0.34289962	1.0	1137	tags=24%, list=7%, signal=26%
KORKOLA_CORRELATED_WITH_POU5F1	KORKOLA_CORRELATED_WITH_POU5F1		25	-0.36305892	-1.0484021	0.3653846	0.34744605	1.0	1912	tags=32%, list=12%, signal=36%
BOYAULT_LIVER_CANCER_SUBCLASS_G56_DN	BOYAULT_LIVER_CANCER_SUBCLASS_G56_DN		15	-0.4111617	-1.0481122	0.3859649	0.34696752	1.0	1761	tags=47%, list=11%, signal=52%
RUAN_RESPONSE_TO_TNF_DN	RUAN_RESPONSE_TO_TNF_DN		80	-0.31045496	-1.0449412	0.0	0.3512602	1.0	1504	tags=35%, list=10%, signal=38%
LEE_LIVER_CANCER_ACOX1_DN	LEE_LIVER_CANCER_ACOX1_DN		61	-0.27810782	-1.044378	0.27272728	0.35130456	1.0	1015	tags=13%, list=6%, signal=14%
CREIGHTON_AKT1_SIGNALING_VIA_MTOR_DN	CREIGHTON_AKT1_SIGNALING_VIA_MTOR_DN		22	-0.37383184	-1.0401822	0.37037036	0.35751143	1.0	471	tags=27%, list=3%, signal=28%
KEGG_FRUCTOSE_AND_MANNOSE_METABOLISM	KEGG_FRUCTOSE_AND_MANNOSE_METABOLISM		34	-0.3320348	-1.0399884	0.375	0.35692206	1.0	1168	tags=32%, list=7%, signal=35%
SMIRNOV_CIRCULATING_ENDOTHELIOCYTES_IN_CANCER_UP	SMIRNOV_CIRCULATING_ENDOTHELIOCYTES_IN_CANCER_UP		144	-0.26726016	-1.0384641	0.0	0.35868308	1.0	1664	tags=24%, list=11%, signal=27%
LANDIS_ERBB2_BREAST_TUMORS_65_DN	LANDIS_ERBB2_BREAST_TUMORS_65_DN		36	-0.33584866	-1.0353981	0.44444445	0.36327043	1.0	2622	tags=56%, list=17%, signal=66%
CHANDRAN_METASTASIS_TOP50_DN	CHANDRAN_METASTASIS_TOP50_DN		44	-0.3051035	-1.033508	0.39285713	0.36571407	1.0	1277	tags=30%, list=8%, signal=32%
GAUSSMANN_MLL_AF4_FUSION_TARGETS_A_DN	GAUSSMANN_MLL_AF4_FUSION_TARGETS_A_DN		76	-0.30374455	-1.0316491	0.6	0.36818403	1.0	1922	tags=29%, list=12%, signal=33%
BIOCARTA_DC_PATHWAY	BIOCARTA_DC_PATHWAY		21	-0.3550673	-1.0267545	0.31707317	0.3756959	1.0	4365	tags=43%, list=28%, signal=59%
REACTOME_CHYLOMICRON_MEDIATED_LIPID_TRANSPORT	REACTOME_CHYLOMICRON_MEDIATED_LIPID_TRANSPORT		16	-0.38418007	-1.0182362	0.42391303	0.39026102	1.0	455	tags=19%, list=3%, signal=19%
COLIN_PILOCYTIC_ASTROCYTOMA_VS_GLIOBLASTOMA_UP	COLIN_PILOCYTIC_ASTROCYTOMA_VS_GLIOBLASTOMA_UP		35	-0.31915963	-1.0131695	0.35714287	0.3983696	1.0	1755	tags=31%, list=11%, signal=35%
BIOCARTA_CTLA4_PATHWAY	BIOCARTA_CTLA4_PATHWAY		18	-0.37866345	-1.010282	0.40449437	0.40301389	1.0	13	tags=6%, list=0%, signal=6%
REACTOME_RNA_POL_I_PROMOTER_OPENING	REACTOME_RNA_POL_I_PROMOTER_OPENING		34	-0.3281178	-1.010209	0.4516129	0.40214944	1.0	3021	tags=74%, list=19%, signal=91%
HAHTOLA_SEZARY_SYNDROM_DN	HAHTOLA_SEZARY_SYNDROM_DN		34	-0.31143034	-1.007047	0.5151515	0.40751863	1.0	487	tags=9%, list=3%, signal=9%
DAUER_STAT3_TARGETS_UP	DAUER_STAT3_TARGETS_UP		46	-0.30592763	-1.0070096	0.4117647	0.40653458	1.0	1922	tags=30%, list=12%, signal=35%
HUANG_DASATINIB_RESISTANCE_DN	HUANG_DASATINIB_RESISTANCE_DN		59	-0.27712497	-1.0050174	0.3846154	0.4094645	1.0	1285	tags=22%, list=8%, signal=24%
REACTOME_GLYCEROPHOSPHOLIPID_BIOSYNTHESIS	REACTOME_GLYCEROPHOSPHOLIPID_BIOSYNTHESIS		68	-0.2969112	-1.0010703	0.6	0.41654563	1.0	1728	tags=31%, list=11%, signal=35%
PID_HNF3APATHWAY	PID_HNF3APATHWAY		41	-0.28877002	-0.99958014	0.36842105	0.41967326	1.0	2066	tags=27%, list=13%, signal=31%
NOUSHMEHR_GBM_SILENCED_BY_METHYLATION	NOUSHMEHR_GBM_SILENCED_BY_METHYLATION		43	-0.28992108	-0.9977694	0.39285713	0.42213312	1.0	1347	tags=16%, list=9%, signal=18%
DUTERTRE_ESTRADIOL_RESPONSE_6HR_DN	DUTERTRE_ESTRADIOL_RESPONSE_6HR_DN		81	-0.25772473	-0.9972768	0.5	0.422109	1.0	1337	tags=20%, list=8%, signal=21%
YANG_MUC2_TARGETS_DUODENUM_3MO_DN	YANG_MUC2_TARGETS_DUODENUM_3MO_DN		22	-0.3455402	-0.99596125	0.44871795	0.42361522	1.0	1730	tags=32%, list=11%, signal=36%
REACTOME_PRE_NOTCH_PROCESSING_IN_GOLGI	REACTOME_PRE_NOTCH_PROCESSING_IN_GOLGI		16	-0.38040057	-0.99279475	0.41747573	0.4284176	1.0	483	tags=25%, list=3%, signal=26%
KEGG_GLYCEROPHOSPHOLIPID_METABOLISM	KEGG_GLYCEROPHOSPHOLIPID_METABOLISM		65	-0.27717125	-0.9926366	0.5555556	0.42760465	1.0	2067	tags=31%, list=13%, signal=35%
HERNANDEZ_ABERRANT_MITOSIS_BY_DOCETACEL_4NM_UP	HERNANDEZ_ABERRANT_MITOSIS_BY_DOCETACEL_4NM_UP		19	-0.35411048	-0.9910463	0.4177215	0.4293409	1.0	943	tags=21%, list=6%, signal=22%
PARK_TRETINOIN_RESPONSE_AND_RARA_PLZF_FUSION	PARK_TRETINOIN_RESPONSE_AND_RARA_PLZF_FUSION		22	-0.35026637	-0.98936754	0.453125	0.43142673	1.0	2698	tags=45%, list=17%, signal=55%
VANTVEER_BREAST_CANCER_METASTASIS_UP	VANTVEER_BREAST_CANCER_METASTASIS_UP		44	-0.2946541	-0.9819362	0.53846157	0.44496	1.0	1080	tags=20%, list=7%, signal=22%
SCHWAB_TARGETS_OF_BMYB_POLYMORPHIC_VARIANTS_DN	SCHWAB_TARGETS_OF_BMYB_POLYMORPHIC_VARIANTS_DN		15	-0.3716918	-0.98110384	0.44144145	0.44522524	1.0	698	tags=20%, list=4%, signal=21%
LIU_LIVER_CANCER	LIU_LIVER_CANCER		27	-0.33483335	-0.9783006	0.5	0.44975367	1.0	917	tags=19%, list=6%, signal=20%
REACTOME_REGULATION_OF_BETA_CELL_DEVELOPMENT	REACTOME_REGULATION_OF_BETA_CELL_DEVELOPMENT		28	-0.3315642	-0.97714794	0.44680852	0.45116112	1.0	108	tags=11%, list=1%, signal=11%
LEE_LIVER_CANCER_CIPROFIBRATE_DN	LEE_LIVER_CANCER_CIPROFIBRATE_DN		61	-0.28477862	-0.974158	0.44444445	0.45634416	1.0	2900	tags=28%, list=18%, signal=34%
LIU_SMARCA4_TARGETS	LIU_SMARCA4_TARGETS		54	-0.28259534	-0.9677887	0.53846157	0.46743417	1.0	1677	tags=26%, list=11%, signal=29%
YANG_BREAST_CANCER_ESR1_UP	YANG_BREAST_CANCER_ESR1_UP		34	-0.30326378	-0.9665802	0.4848485	0.4686183	1.0	2066	tags=29%, list=13%, signal=34%
WUNDER_INFLAMMATORY_RESPONSE_AND_CHOLESTEROL_UP	WUNDER_INFLAMMATORY_RESPONSE_AND_CHOLESTEROL_UP		48	-0.29704446	-0.95340216	0.5882353	0.4943345	1.0	2045	tags=35%, list=13%, signal=41%
RIZ_ERYTHROID_DIFFERENTIATION_APOBEC2	RIZ_ERYTHROID_DIFFERENTIATION_APOBEC2		27	-0.3141032	-0.95188564	0.49019608	0.49621567	1.0	2825	tags=30%, list=18%, signal=36%
KEGG_RENIN_ANGIOTENSIN_SYSTEM	KEGG_RENIN_ANGIOTENSIN_SYSTEM		17	-0.37117618	-0.9510146	0.5	0.49684516	1.0	907	tags=18%, list=6%, signal=19%
WANG_TNF_TARGETS	WANG_TNF_TARGETS		23	-0.3462534	-0.9502503	0.54761904	0.49706253	1.0	2462	tags=35%, list=16%, signal=41%
MOREAUX_B_LYMPHOCYTE_MATURATION_BY_TACI_UP	MOREAUX_B_LYMPHOCYTE_MATURATION_BY_TACI_UP		74	-0.2540175	-0.94583976	1.0	0.50517535	1.0	1586	tags=27%, list=10%, signal=30%
CASORELLI_APL_SECONDARY_VS_DE_NOVO_UP	CASORELLI_APL_SECONDARY_VS_DE_NOVO_UP		33	-0.2988223	-0.9453613	0.5	0.5050968	1.0	1710	tags=33%, list=11%, signal=37%
KEGG_ALDOSTERONE_REGULATED_SODIUM_REABSORPTION	KEGG_ALDOSTERONE_REGULATED_SODIUM_REABSORPTION		39	-0.27349082	-0.94398135	0.6216216	0.50643545	1.0	2072	tags=31%, list=13%, signal=35%
OHGUCHI_LIVER_HNF4A_TARGETS_UP	OHGUCHI_LIVER_HNF4A_TARGETS_UP		41	-0.287024	-0.940959	0.5	0.5119786	1.0	1374	tags=27%, list=9%, signal=29%
WANG_NFKB_TARGETS	WANG_NFKB_TARGETS		23	-0.31090257	-0.9384508	0.54545456	0.5157933	1.0	2870	tags=30%, list=18%, signal=37%
GAVIN_PDE3B_TARGETS	GAVIN_PDE3B_TARGETS		21	-0.34595925	-0.93831885	0.5588235	0.5148133	1.0	1059	tags=19%, list=7%, signal=20%
ONO_FOXP3_TARGETS_UP	ONO_FOXP3_TARGETS_UP		21	-0.3372001	-0.9359548	0.56179774	0.51812726	1.0	1890	tags=24%, list=12%, signal=27%
LEE_TARGETS_OF_PTCH1_AND_SUFU_DN	LEE_TARGETS_OF_PTCH1_AND_SUFU_DN		77	-0.24570936	-0.9327879	1.0	0.52311665	1.0	2665	tags=30%, list=17%, signal=36%
REACTOME_GLUTATHIONE_CONJUGATION	REACTOME_GLUTATHIONE_CONJUGATION		18	-0.3499601	-0.93173856	0.52873564	0.52395636	1.0	1451	tags=33%, list=9%, signal=37%
RICKMAN_HEAD_AND_NECK_CANCER_A	RICKMAN_HEAD_AND_NECK_CANCER_A		84	-0.23508056	-0.9276677	1.0	0.53099626	1.0	1593	tags=13%, list=10%, signal=14%
VANLOO_SP3_TARGETS_DN	VANLOO_SP3_TARGETS_DN		82	-0.30013102	-0.92742854	1.0	0.53024644	1.0	1931	tags=27%, list=12%, signal=30%
AMUNDSON_GAMMA_RADIATION_RESISTANCE	AMUNDSON_GAMMA_RADIATION_RESISTANCE		18	-0.34567708	-0.9264496	0.57471263	0.53094757	1.0	1596	tags=22%, list=10%, signal=25%
RAMALHO_STEMNESS_DN	RAMALHO_STEMNESS_DN		67	-0.26026803	-0.9255763	0.75	0.5313491	1.0	2282	tags=33%, list=14%, signal=38%
REACTOME_SYNTHESIS_OF_BILE_ACIDS_AND_BILE_SALTS	REACTOME_SYNTHESIS_OF_BILE_ACIDS_AND_BILE_SALTS		19	-0.32880962	-0.9211496	0.61290324	0.5389405	1.0	2624	tags=32%, list=17%, signal=38%
KEGG_SPHINGOLIPID_METABOLISM	KEGG_SPHINGOLIPID_METABOLISM		35	-0.30321595	-0.9209166	0.57894737	0.53815806	1.0	1179	tags=23%, list=7%, signal=25%
NAKAYAMA_FGF2_TARGETS	NAKAYAMA_FGF2_TARGETS		25	-0.3106283	-0.91380775	0.6481481	0.5503394	1.0	1003	tags=24%, list=6%, signal=26%
BRACHAT_RESPONSE_TO_CAMPTOTHECIN_UP	BRACHAT_RESPONSE_TO_CAMPTOTHECIN_UP		25	-0.3046757	-0.9114842	0.6666667	0.55376685	1.0	955	tags=20%, list=6%, signal=21%
STEGER_ADIPOGENESIS_UP	STEGER_ADIPOGENESIS_UP		20	-0.3449675	-0.90619475	0.61904764	0.5628767	1.0	1797	tags=40%, list=11%, signal=45%
REACTOME_SYNTHESIS_OF_BILE_ACIDS_AND_BILE_SALTS_VIA_7ALPHA_HYDROXYCHOLESTEROL	REACTOME_SYNTHESIS_OF_BILE_ACIDS_AND_BILE_SALTS_VIA_7ALPHA_HYDROXYCHOLESTEROL		15	-0.34823915	-0.9001848	0.59090906	0.5739569	1.0	2624	tags=33%, list=17%, signal=40%
VANASSE_BCL2_TARGETS_UP	VANASSE_BCL2_TARGETS_UP		33	-0.288066	-0.8997691	0.63414633	0.5733893	1.0	415	tags=12%, list=3%, signal=12%
REACTOME_INTRINSIC_PATHWAY	REACTOME_INTRINSIC_PATHWAY		17	-0.34051177	-0.89204526	0.6168224	0.58697087	1.0	2869	tags=18%, list=18%, signal=22%
BUCKANOVICH_T_LYMPHOCYTE_HOMING_ON_TUMOR_DN	BUCKANOVICH_T_LYMPHOCYTE_HOMING_ON_TUMOR_DN		23	-0.30851114	-0.88532835	0.70689654	0.5979728	1.0	897	tags=13%, list=6%, signal=14%
ONDER_CDH1_TARGETS_3_UP	ONDER_CDH1_TARGETS_3_UP		17	-0.31988114	-0.8849695	0.63829786	0.5972181	1.0	939	tags=18%, list=6%, signal=19%
REACTOME_AMINE_COMPOUND_SLC_TRANSPORTERS	REACTOME_AMINE_COMPOUND_SLC_TRANSPORTERS		26	-0.29562744	-0.87292343	0.66	0.61815566	1.0	1481	tags=15%, list=9%, signal=17%
REACTOME_METAL_ION_SLC_TRANSPORTERS	REACTOME_METAL_ION_SLC_TRANSPORTERS		22	-0.3130037	-0.86632955	0.721519	0.6289313	1.0	2230	tags=36%, list=14%, signal=42%
MEISSNER_BRAIN_ICP_WITH_H3K4ME3	MEISSNER_BRAIN_ICP_WITH_H3K4ME3		24	-0.28879803	-0.86273056	0.72	0.63381714	1.0	436	tags=13%, list=3%, signal=13%
KEGG_GLYCOSAMINOGLYCAN_BIOSYNTHESIS_KERATAN_SULFATE	KEGG_GLYCOSAMINOGLYCAN_BIOSYNTHESIS_KERATAN_SULFATE		15	-0.3228041	-0.85892487	0.6532258	0.6391628	1.0	821	tags=27%, list=5%, signal=28%
REACTOME_GROWTH_HORMONE_RECEPTOR_SIGNALING	REACTOME_GROWTH_HORMONE_RECEPTOR_SIGNALING		21	-0.2980306	-0.8584133	0.7922078	0.6386458	1.0	1562	tags=29%, list=10%, signal=32%
REACTOME_TRANSPORT_OF_VITAMINS_NUCLEOSIDES_AND_RELATED_MOLECULES	REACTOME_TRANSPORT_OF_VITAMINS_NUCLEOSIDES_AND_RELATED_MOLECULES		30	-0.27664393	-0.8549872	0.7708333	0.64355266	1.0	1332	tags=20%, list=8%, signal=22%
IGLESIAS_E2F_TARGETS_DN	IGLESIAS_E2F_TARGETS_DN		15	-0.3348273	-0.8495874	0.7	0.6511661	1.0	453	tags=13%, list=3%, signal=14%
REACTOME_GLUCAGON_TYPE_LIGAND_RECEPTORS	REACTOME_GLUCAGON_TYPE_LIGAND_RECEPTORS		33	-0.28416756	-0.84595674	0.75	0.65590185	1.0	1732	tags=15%, list=11%, signal=17%
TAKEDA_TARGETS_OF_NUP98_HOXA9_FUSION_3D_DN	TAKEDA_TARGETS_OF_NUP98_HOXA9_FUSION_3D_DN		27	-0.27453938	-0.8343726	0.80701756	0.6745002	1.0	673	tags=7%, list=4%, signal=8%
SCHLINGEMANN_SKIN_CARCINOGENESIS_TPA_DN	SCHLINGEMANN_SKIN_CARCINOGENESIS_TPA_DN		27	-0.2855617	-0.8341615	0.72727275	0.6733938	1.0	2901	tags=48%, list=18%, signal=59%
REACTOME_ZINC_TRANSPORTERS	REACTOME_ZINC_TRANSPORTERS		15	-0.32552654	-0.83348984	0.66086954	0.67294276	1.0	1423	tags=27%, list=9%, signal=29%
NAKAJIMA_EOSINOPHIL	NAKAJIMA_EOSINOPHIL		25	-0.29217097	-0.8324389	0.84	0.67308044	1.0	2214	tags=20%, list=14%, signal=23%
POMEROY_MEDULLOBLASTOMA_PROGNOSIS_UP	POMEROY_MEDULLOBLASTOMA_PROGNOSIS_UP		42	-0.24993879	-0.82869875	0.8947368	0.67732733	1.0	2737	tags=36%, list=17%, signal=43%
MEISSNER_ES_ICP_WITH_H3K4ME3	MEISSNER_ES_ICP_WITH_H3K4ME3		25	-0.27049628	-0.82771164	0.88235295	0.6773879	1.0	436	tags=12%, list=3%, signal=12%
OHM_METHYLATED_IN_ADULT_CANCERS	OHM_METHYLATED_IN_ADULT_CANCERS		27	-0.280886	-0.8185843	0.81578946	0.6900688	1.0	943	tags=19%, list=6%, signal=20%
REACTOME_SYNTHESIS_OF_PC	REACTOME_SYNTHESIS_OF_PC		18	-0.28928655	-0.8178067	0.79012346	0.6896269	1.0	1604	tags=28%, list=10%, signal=31%
RUAN_RESPONSE_TO_TROGLITAZONE_DN	RUAN_RESPONSE_TO_TROGLITAZONE_DN		19	-0.2966114	-0.8065016	0.8598131	0.70404184	1.0	1740	tags=26%, list=11%, signal=30%
LEE_DOUBLE_POLAR_THYMOCYTE	LEE_DOUBLE_POLAR_THYMOCYTE		23	-0.26899976	-0.7987634	0.90163934	0.7133567	1.0	1346	tags=13%, list=9%, signal=14%
WEBER_METHYLATED_HCP_IN_FIBROBLAST_DN	WEBER_METHYLATED_HCP_IN_FIBROBLAST_DN		34	-0.23345634	-0.790251	0.9767442	0.7228447	1.0	12082	tags=100%, list=77%, signal=428%
KLEIN_TARGETS_OF_BCR_ABL1_FUSION	KLEIN_TARGETS_OF_BCR_ABL1_FUSION		41	-0.2452636	-0.78258544	0.94736844	0.7313724	1.0	2527	tags=32%, list=16%, signal=38%
SARTIPY_NORMAL_AT_INSULIN_RESISTANCE_DN	SARTIPY_NORMAL_AT_INSULIN_RESISTANCE_DN		16	-0.30062604	-0.78116155	0.7619048	0.731487	1.0	1153	tags=31%, list=7%, signal=34%
KUROZUMI_RESPONSE_TO_ONCOCYTIC_VIRUS_AND_CYCLIC_RGD	KUROZUMI_RESPONSE_TO_ONCOCYTIC_VIRUS_AND_CYCLIC_RGD		17	-0.29274935	-0.7730689	0.7938144	0.7394586	1.0	3660	tags=29%, list=23%, signal=38%
KEGG_GALACTOSE_METABOLISM	KEGG_GALACTOSE_METABOLISM		26	-0.26042306	-0.76763076	0.8979592	0.74414957	1.0	1690	tags=23%, list=11%, signal=26%
REACTOME_ACTIVATED_NOTCH1_TRANSMITS_SIGNAL_TO_THE_NUCLEUS	REACTOME_ACTIVATED_NOTCH1_TRANSMITS_SIGNAL_TO_THE_NUCLEUS		25	-0.26237455	-0.7653408	0.91935486	0.74506456	1.0	2865	tags=52%, list=18%, signal=63%
YIH_RESPONSE_TO_ARSENITE_C4	YIH_RESPONSE_TO_ARSENITE_C4		17	-0.2931752	-0.7648538	0.8636364	0.743975	1.0	753	tags=18%, list=5%, signal=19%
MIKKELSEN_MEF_ICP_WITH_H3K4ME3_AND_H3K27ME3	MIKKELSEN_MEF_ICP_WITH_H3K4ME3_AND_H3K27ME3		34	-0.2427017	-0.76357716	0.9677419	0.743691	1.0	2088	tags=12%, list=13%, signal=14%
REACTOME_INHIBITION_OF_INSULIN_SECRETION_BY_ADRENALINE_NORADRENALINE	REACTOME_INHIBITION_OF_INSULIN_SECRETION_BY_ADRENALINE_NORADRENALINE		25	-0.24349248	-0.7599298	0.93846154	0.74598306	1.0	2136	tags=24%, list=14%, signal=28%
KANG_FLUOROURACIL_RESISTANCE_DN	KANG_FLUOROURACIL_RESISTANCE_DN		15	-0.2935257	-0.73433435	0.8484849	0.76853794	1.0	1429	tags=33%, list=9%, signal=37%
KEGG_PRIMARY_BILE_ACID_BIOSYNTHESIS	KEGG_PRIMARY_BILE_ACID_BIOSYNTHESIS		16	-0.26508746	-0.72873783	0.90654206	0.7715887	1.0	2305	tags=25%, list=15%, signal=29%
KEGG_TASTE_TRANSDUCTION	KEGG_TASTE_TRANSDUCTION		42	-0.2137485	-0.7237811	0.9285714	0.7738375	1.0	3571	tags=24%, list=23%, signal=31%
SU_PLACENTA	SU_PLACENTA		24	-0.23339444	-0.70227146	0.94666666	0.78618413	1.0	3694	tags=42%, list=23%, signal=54%
LE_NEURONAL_DIFFERENTIATION_UP	LE_NEURONAL_DIFFERENTIATION_UP		18	-0.24785481	-0.68638307	0.96511626	0.7933187	1.0	201	tags=6%, list=1%, signal=6%
WEBER_METHYLATED_HCP_IN_SPERM_UP	WEBER_METHYLATED_HCP_IN_SPERM_UP		16	-0.26356074	-0.6836669	0.9230769	0.79290855	1.0	633	tags=6%, list=4%, signal=7%
SU_THYMUS	SU_THYMUS		16	-0.24875514	-0.6818208	0.954023	0.79211545	1.0	2686	tags=19%, list=17%, signal=23%
DING_LUNG_CANCER_BY_MUTATION_RATE	DING_LUNG_CANCER_BY_MUTATION_RATE		20	-0.21696293	-0.6175051	1.0	0.81099504	1.0	2790	tags=35%, list=18%, signal=42%
BIOCARTA_IL22BP_PATHWAY	BIOCARTA_IL22BP_PATHWAY		16	-0.22564252	-0.5721813	0.9809524	0.8144611	1.0	788	tags=13%, list=5%, signal=13%
