# Supplementary material for: Immunomic, genomic and transcriptomic characterization of CT26 colorectal carcinoma
Source: BMC Genomics. 2014 Mar 13;15(1):190. doi: 10.1186/1471-2164-15-190 (PMC4007559; doi:10.1186/1471-2164-15-190)
Supplement: Supplementary file 8 — Additional file 8: Contains the Gene Pattern gene set membership and enrichment values in an html format. The file index.html is the entry point. (ZIP 13 MB) [file 12864_2013_7028_MOESM8_ESM.zip › gsea_report_for_na_pos_1374178656685.xls]

NAME	GS<br> follow link to MSigDB	GS DETAILS	SIZE	ES	NES	NOM p-val	FDR q-val	FWER p-val	RANK AT MAX	LEADING EDGE
EGUCHI_CELL_CYCLE_RB1_TARGETS	EGUCHI_CELL_CYCLE_RB1_TARGETS	Details ...	23	0.9043682	1.8121259	0.0	0.0	0.0	1526	tags=100%, list=10%, signal=111%
MORI_LARGE_PRE_BII_LYMPHOCYTE_UP	MORI_LARGE_PRE_BII_LYMPHOCYTE_UP	Details ...	81	0.8166424	1.7875162	0.0	8.986061E-4	0.0020	2359	tags=83%, list=15%, signal=97%
KAMMINGA_EZH2_TARGETS	KAMMINGA_EZH2_TARGETS	Details ...	40	0.83192563	1.7557416	0.0	0.0012006868	0.0040	2300	tags=90%, list=15%, signal=105%
MORI_IMMATURE_B_LYMPHOCYTE_DN	MORI_IMMATURE_B_LYMPHOCYTE_DN	Details ...	84	0.79758394	1.7343172	0.0	0.001125515	0.0050	2359	tags=80%, list=15%, signal=93%
ABRAMSON_INTERACT_WITH_AIRE	ABRAMSON_INTERACT_WITH_AIRE	Details ...	39	0.82206637	1.7266861	0.0	0.0014402692	0.0080	2648	tags=90%, list=17%, signal=108%
REICHERT_MITOSIS_LIN9_TARGETS	REICHERT_MITOSIS_LIN9_TARGETS	Details ...	26	0.8496788	1.7263824	0.0	0.0012002243	0.0080	1966	tags=85%, list=12%, signal=97%
DELPUECH_FOXO3_TARGETS_DN	DELPUECH_FOXO3_TARGETS_DN	Details ...	38	0.8214733	1.7180318	0.0	0.0016714783	0.013	1867	tags=68%, list=12%, signal=77%
ISHIDA_E2F_TARGETS	ISHIDA_E2F_TARGETS	Details ...	49	0.81235635	1.7161361	0.0	0.0014625435	0.013	2266	tags=88%, list=14%, signal=102%
REACTOME_M_G1_TRANSITION	REACTOME_M_G1_TRANSITION	Details ...	69	0.78291017	1.7107478	0.0	0.0016000408	0.016	2609	tags=78%, list=17%, signal=93%
PID_AURORA_B_PATHWAY	PID_AURORA_B_PATHWAY	Details ...	38	0.82327396	1.7106273	0.0	0.0014400368	0.016	1762	tags=76%, list=11%, signal=86%
WINNEPENNINCKX_MELANOMA_METASTASIS_UP	WINNEPENNINCKX_MELANOMA_METASTASIS_UP	Details ...	135	0.7707017	1.7004929	0.0	0.0017187949	0.021	2527	tags=74%, list=16%, signal=87%
RHODES_UNDIFFERENTIATED_CANCER	RHODES_UNDIFFERENTIATED_CANCER	Details ...	65	0.78445584	1.6995542	0.0	0.0016507958	0.022	2266	tags=75%, list=14%, signal=88%
FARMER_BREAST_CANCER_CLUSTER_2	FARMER_BREAST_CANCER_CLUSTER_2	Details ...	32	0.8244365	1.6931728	0.0	0.0020072397	0.029	1918	tags=84%, list=12%, signal=96%
CHANG_CYCLING_GENES	CHANG_CYCLING_GENES	Details ...	128	0.7649451	1.6919044	0.0	0.0019279879	0.03	1959	tags=63%, list=12%, signal=71%
REACTOME_MITOTIC_M_M_G1_PHASES	REACTOME_MITOTIC_M_M_G1_PHASES	Details ...	155	0.7633832	1.6896632	0.0	0.0019191848	0.032	2632	tags=75%, list=17%, signal=90%
REACTOME_DNA_REPLICATION	REACTOME_DNA_REPLICATION	Details ...	174	0.75823283	1.6873641	0.0	0.0017992357	0.032	3191	tags=80%, list=20%, signal=100%
SOTIRIOU_BREAST_CANCER_GRADE_1_VS_3_UP	SOTIRIOU_BREAST_CANCER_GRADE_1_VS_3_UP	Details ...	136	0.7641118	1.6861377	0.0	0.0017464295	0.033	3000	tags=82%, list=19%, signal=100%
TANG_SENESCENCE_TP53_TARGETS_DN	TANG_SENESCENCE_TP53_TARGETS_DN	Details ...	50	0.7899835	1.6858315	0.0	0.0016994763	0.034	1916	tags=62%, list=12%, signal=70%
BILANGES_SERUM_AND_RAPAMYCIN_SENSITIVE_GENES	BILANGES_SERUM_AND_RAPAMYCIN_SENSITIVE_GENES	Details ...	57	0.782523	1.6851931	0.0	0.001657332	0.034	2211	tags=67%, list=14%, signal=77%
BURTON_ADIPOGENESIS_3	BURTON_ADIPOGENESIS_3	Details ...	95	0.7735372	1.6850427	0.0	0.0015744654	0.034	1959	tags=66%, list=12%, signal=75%
REACTOME_SCFSKP2_MEDIATED_DEGRADATION_OF_P27_P21	REACTOME_SCFSKP2_MEDIATED_DEGRADATION_OF_P27_P21		52	0.7867066	1.684453	0.0	0.0014994908	0.034	2609	tags=77%, list=17%, signal=92%
PUJANA_XPRSS_INT_NETWORK	PUJANA_XPRSS_INT_NETWORK		152	0.7589977	1.6832464	0.0	0.0014313322	0.034	3000	tags=78%, list=19%, signal=95%
MISSIAGLIA_REGULATED_BY_METHYLATION_DN	MISSIAGLIA_REGULATED_BY_METHYLATION_DN		105	0.76880735	1.6821432	0.0	0.0014081976	0.035	2477	tags=70%, list=16%, signal=83%
BURTON_ADIPOGENESIS_PEAK_AT_16HR	BURTON_ADIPOGENESIS_PEAK_AT_16HR		40	0.79547566	1.6802604	0.0	0.0014245439	0.037	1597	tags=70%, list=10%, signal=78%
KEGG_DNA_REPLICATION	KEGG_DNA_REPLICATION		33	0.80869067	1.6802044	0.0	0.0014035318	0.038	2551	tags=85%, list=16%, signal=101%
REACTOME_TRANSLATION	REACTOME_TRANSLATION		121	0.76596594	1.6801622	0.0	0.0013495497	0.038	2624	tags=74%, list=17%, signal=89%
KEGG_RIBOSOME	KEGG_RIBOSOME		76	0.7650108	1.6799786	0.0	0.0012995664	0.038	2746	tags=78%, list=17%, signal=94%
HU_ANGIOGENESIS_DN	HU_ANGIOGENESIS_DN		32	0.8089074	1.6786078	0.0	0.0013494191	0.041	1959	tags=63%, list=12%, signal=71%
REACTOME_G1_S_TRANSITION	REACTOME_G1_S_TRANSITION		94	0.7693943	1.6765723	0.0	0.0013338692	0.042	2609	tags=74%, list=17%, signal=89%
LI_WILMS_TUMOR_VS_FETAL_KIDNEY_1_DN	LI_WILMS_TUMOR_VS_FETAL_KIDNEY_1_DN		151	0.75500995	1.6742208	0.0	0.0013493396	0.044	2128	tags=61%, list=14%, signal=70%
REACTOME_S_PHASE	REACTOME_S_PHASE		96	0.7645984	1.6741171	0.0	0.0013058125	0.044	2609	tags=74%, list=17%, signal=88%
LEE_LIVER_CANCER_SURVIVAL_DN	LEE_LIVER_CANCER_SURVIVAL_DN		154	0.7511563	1.6738156	0.0	0.0012650058	0.044	2798	tags=68%, list=18%, signal=81%
ZHANG_TLX_TARGETS_36HR_DN	ZHANG_TLX_TARGETS_36HR_DN		160	0.75224656	1.6710801	0.0	0.0013630674	0.049	3324	tags=83%, list=21%, signal=104%
MARKEY_RB1_ACUTE_LOF_DN	MARKEY_RB1_ACUTE_LOF_DN		204	0.7473368	1.6708978	0.0	0.0013495228	0.05	2852	tags=72%, list=18%, signal=86%
PUJANA_BREAST_CANCER_WITH_BRCA1_MUTATED_UP	PUJANA_BREAST_CANCER_WITH_BRCA1_MUTATED_UP		50	0.7886716	1.6703353	0.0	0.001310965	0.05	2893	tags=88%, list=18%, signal=107%
REACTOME_3_UTR_MEDIATED_TRANSLATIONAL_REGULATION	REACTOME_3_UTR_MEDIATED_TRANSLATIONAL_REGULATION		83	0.7653901	1.6697848	0.0	0.0013496279	0.053	2624	tags=77%, list=17%, signal=92%
ZHANG_TLX_TARGETS_60HR_DN	ZHANG_TLX_TARGETS_60HR_DN		243	0.746786	1.6680902	0.0	0.0014590233	0.059	2852	tags=71%, list=18%, signal=86%
KARLSSON_TGFB1_TARGETS_UP	KARLSSON_TGFB1_TARGETS_UP		108	0.76034474	1.6679119	0.0	0.0014206279	0.059	2228	tags=63%, list=14%, signal=73%
YU_MYC_TARGETS_UP	YU_MYC_TARGETS_UP		39	0.7900102	1.6663625	0.0	0.0015454687	0.066	2965	tags=90%, list=19%, signal=110%
REACTOME_SCF_BETA_TRCP_MEDIATED_DEGRADATION_OF_EMI1	REACTOME_SCF_BETA_TRCP_MEDIATED_DEGRADATION_OF_EMI1		48	0.7827056	1.6655263	0.0	0.0015517684	0.068	2609	tags=75%, list=17%, signal=90%
WHITEFORD_PEDIATRIC_CANCER_MARKERS	WHITEFORD_PEDIATRIC_CANCER_MARKERS		108	0.7576391	1.6648784	0.0	0.0015578044	0.069	2408	tags=69%, list=15%, signal=80%
REACTOME_VIF_MEDIATED_DEGRADATION_OF_APOBEC3G	REACTOME_VIF_MEDIATED_DEGRADATION_OF_APOBEC3G		48	0.7802096	1.6629394	0.0	0.0016492187	0.075	2609	tags=75%, list=17%, signal=90%
REACTOME_SYNTHESIS_OF_DNA	REACTOME_SYNTHESIS_OF_DNA		81	0.763973	1.6622967	0.0	0.0016318012	0.076	2609	tags=74%, list=17%, signal=88%
SEIDEN_ONCOGENESIS_BY_MET	SEIDEN_ONCOGENESIS_BY_MET		71	0.76812583	1.6605839	0.0	0.0016356182	0.078	1397	tags=59%, list=9%, signal=65%
PUJANA_BRCA_CENTERED_NETWORK	PUJANA_BRCA_CENTERED_NETWORK		108	0.75935614	1.659081	0.0	0.0016391808	0.08	3204	tags=84%, list=20%, signal=105%
RHODES_CANCER_META_SIGNATURE	RHODES_CANCER_META_SIGNATURE		61	0.7680029	1.6584278	0.0	0.0016231394	0.081	2056	tags=66%, list=13%, signal=75%
REACTOME_SRP_DEPENDENT_COTRANSLATIONAL_PROTEIN_TARGETING_TO_MEMBRANE	REACTOME_SRP_DEPENDENT_COTRANSLATIONAL_PROTEIN_TARGETING_TO_MEMBRANE		95	0.75543255	1.6583087	0.0	0.0015886044	0.081	2624	tags=73%, list=17%, signal=87%
REACTOME_METABOLISM_OF_RNA	REACTOME_METABOLISM_OF_RNA		235	0.73925257	1.6581384	0.0	0.0015742005	0.082	3204	tags=75%, list=20%, signal=93%
REACTOME_CROSS_PRESENTATION_OF_SOLUBLE_EXOGENOUS_ANTIGENS_ENDOSOMES	REACTOME_CROSS_PRESENTATION_OF_SOLUBLE_EXOGENOUS_ANTIGENS_ENDOSOMES		46	0.7790964	1.6578496	0.0	0.0015605405	0.083	2609	tags=70%, list=17%, signal=83%
KOBAYASHI_EGFR_SIGNALING_24HR_DN	KOBAYASHI_EGFR_SIGNALING_24HR_DN		229	0.74175775	1.6557716	0.0	0.0016373462	0.088	3000	tags=72%, list=19%, signal=88%
SCHLOSSER_MYC_TARGETS_REPRESSED_BY_SERUM	SCHLOSSER_MYC_TARGETS_REPRESSED_BY_SERUM		138	0.7478162	1.6544997	0.0	0.0016052413	0.088	2179	tags=64%, list=14%, signal=73%
REACTOME_APC_C_CDC20_MEDIATED_DEGRADATION_OF_MITOTIC_PROTEINS	REACTOME_APC_C_CDC20_MEDIATED_DEGRADATION_OF_MITOTIC_PROTEINS		63	0.7617931	1.6540468	0.0	0.0015743714	0.088	2609	tags=73%, list=17%, signal=87%
HOFFMANN_LARGE_TO_SMALL_PRE_BII_LYMPHOCYTE_UP	HOFFMANN_LARGE_TO_SMALL_PRE_BII_LYMPHOCYTE_UP		149	0.7505207	1.6536359	0.0	0.0015446661	0.088	2659	tags=74%, list=17%, signal=88%
REACTOME_NONSENSE_MEDIATED_DECAY_ENHANCED_BY_THE_EXON_JUNCTION_COMPLEX	REACTOME_NONSENSE_MEDIATED_DECAY_ENHANCED_BY_THE_EXON_JUNCTION_COMPLEX		93	0.7547409	1.6535861	0.0	0.0015160613	0.088	3193	tags=81%, list=20%, signal=101%
REACTOME_INFLUENZA_LIFE_CYCLE	REACTOME_INFLUENZA_LIFE_CYCLE		122	0.74946964	1.653419	0.0	0.0015212193	0.09	3152	tags=80%, list=20%, signal=99%
REACTOME_P53_DEPENDENT_G1_DNA_DAMAGE_RESPONSE	REACTOME_P53_DEPENDENT_G1_DNA_DAMAGE_RESPONSE		53	0.7741491	1.6531537	0.0	0.0014940546	0.09	2609	tags=74%, list=17%, signal=88%
GREENBAUM_E2A_TARGETS_UP	GREENBAUM_E2A_TARGETS_UP		33	0.7988892	1.6527269	0.0	0.0014836104	0.091	1988	tags=73%, list=13%, signal=83%
REACTOME_PEPTIDE_CHAIN_ELONGATION	REACTOME_PEPTIDE_CHAIN_ELONGATION		74	0.7610658	1.6512467	0.0	0.0015355425	0.095	2624	tags=76%, list=17%, signal=90%
LY_AGING_OLD_DN	LY_AGING_OLD_DN		53	0.7821443	1.6500183	0.0	0.0015247706	0.096	2036	tags=66%, list=13%, signal=76%
REACTOME_ORC1_REMOVAL_FROM_CHROMATIN	REACTOME_ORC1_REMOVAL_FROM_CHROMATIN		59	0.7677587	1.6494367	0.0	0.0015745622	0.101	2609	tags=73%, list=17%, signal=87%
KONG_E2F3_TARGETS	KONG_E2F3_TARGETS		86	0.76371384	1.6489979	0.0	0.0015487496	0.101	2879	tags=76%, list=18%, signal=92%
BENPORATH_PROLIFERATION	BENPORATH_PROLIFERATION		128	0.7483763	1.6485238	0.0	0.0015382492	0.102	2634	tags=70%, list=17%, signal=83%
REACTOME_ASSEMBLY_OF_THE_PRE_REPLICATIVE_COMPLEX	REACTOME_ASSEMBLY_OF_THE_PRE_REPLICATIVE_COMPLEX		57	0.7696208	1.6483269	0.0	0.0015138326	0.102	2609	tags=74%, list=17%, signal=88%
ZHANG_TLX_TARGETS_UP	ZHANG_TLX_TARGETS_UP		77	0.75452465	1.647656	0.0	0.0015182721	0.103	3202	tags=81%, list=20%, signal=101%
REACTOME_DESTABILIZATION_OF_MRNA_BY_AUF1_HNRNP_D0	REACTOME_DESTABILIZATION_OF_MRNA_BY_AUF1_HNRNP_D0		48	0.77502716	1.6453269	0.0	0.0016748807	0.115	2609	tags=75%, list=17%, signal=90%
REACTOME_MITOTIC_G1_G1_S_PHASES	REACTOME_MITOTIC_G1_G1_S_PHASES		118	0.74355596	1.6452831	0.0	0.0016495036	0.115	2609	tags=68%, list=17%, signal=81%
REACTOME_REGULATION_OF_MITOTIC_CELL_CYCLE	REACTOME_REGULATION_OF_MITOTIC_CELL_CYCLE		74	0.75972044	1.644412	0.0	0.001692072	0.12	2609	tags=70%, list=17%, signal=84%
BERENJENO_TRANSFORMED_BY_RHOA_UP	BERENJENO_TRANSFORMED_BY_RHOA_UP		476	0.73095405	1.6443403	0.0	0.0016671886	0.12	3036	tags=68%, list=19%, signal=82%
KANG_DOXORUBICIN_RESISTANCE_UP	KANG_DOXORUBICIN_RESISTANCE_UP		48	0.7646515	1.643302	0.0	0.0016691244	0.122	2999	tags=81%, list=19%, signal=100%
ZHAN_MULTIPLE_MYELOMA_PR_UP	ZHAN_MULTIPLE_MYELOMA_PR_UP		38	0.78824246	1.6423589	0.0	0.0016966219	0.126	2266	tags=79%, list=14%, signal=92%
REACTOME_METABOLISM_OF_MRNA	REACTOME_METABOLISM_OF_MRNA		193	0.73943913	1.6410836	0.0	0.0017361452	0.13	3204	tags=75%, list=20%, signal=93%
HU_GENOTOXIC_DAMAGE_4HR	HU_GENOTOXIC_DAMAGE_4HR		34	0.7905283	1.6407374	0.0	0.0017245427	0.131	1959	tags=65%, list=12%, signal=74%
REACTOME_INFLUENZA_VIRAL_RNA_TRANSCRIPTION_AND_REPLICATION	REACTOME_INFLUENZA_VIRAL_RNA_TRANSCRIPTION_AND_REPLICATION		89	0.7518526	1.6400273	0.0	0.0017748886	0.137	3152	tags=81%, list=20%, signal=101%
KEGG_SPLICEOSOME	KEGG_SPLICEOSOME		96	0.74956805	1.6398345	0.0	0.0017509034	0.137	2926	tags=78%, list=19%, signal=95%
WONG_EMBRYONIC_STEM_CELL_CORE	WONG_EMBRYONIC_STEM_CELL_CORE		304	0.735121	1.638204	0.0	0.0018115699	0.143	2503	tags=64%, list=16%, signal=75%
REACTOME_MITOTIC_PROMETAPHASE	REACTOME_MITOTIC_PROMETAPHASE		82	0.75175893	1.6356153	0.0	0.0018706288	0.15	3111	tags=80%, list=20%, signal=100%
MITSIADES_RESPONSE_TO_APLIDIN_DN	MITSIADES_RESPONSE_TO_APLIDIN_DN		217	0.7320371	1.6355287	0.0	0.0018580498	0.15	2475	tags=60%, list=16%, signal=70%
REACTOME_CYCLIN_E_ASSOCIATED_EVENTS_DURING_G1_S_TRANSITION_	REACTOME_CYCLIN_E_ASSOCIATED_EVENTS_DURING_G1_S_TRANSITION_		61	0.76097184	1.6347845	0.0	0.0018919047	0.155	2609	tags=70%, list=17%, signal=84%
REACTOME_REGULATION_OF_APOPTOSIS	REACTOME_REGULATION_OF_APOPTOSIS		56	0.75622356	1.6345944	0.0	0.0018793943	0.155	3191	tags=73%, list=20%, signal=91%
LE_EGR2_TARGETS_UP	LE_EGR2_TARGETS_UP		102	0.74963474	1.6324018	0.0	0.001979605	0.165	2273	tags=61%, list=14%, signal=71%
CROONQUIST_IL6_DEPRIVATION_DN	CROONQUIST_IL6_DEPRIVATION_DN		92	0.74824256	1.6319427	0.0	0.0019774192	0.166	2366	tags=67%, list=15%, signal=79%
REACTOME_CYTOSOLIC_TRNA_AMINOACYLATION	REACTOME_CYTOSOLIC_TRNA_AMINOACYLATION		22	0.8229329	1.6315541	0.0	0.0019533043	0.166	1617	tags=77%, list=10%, signal=86%
REACTOME_HOST_INTERACTIONS_OF_HIV_FACTORS	REACTOME_HOST_INTERACTIONS_OF_HIV_FACTORS		115	0.7397769	1.6315272	0.0	0.0019297707	0.166	2609	tags=64%, list=17%, signal=77%
ROSTY_CERVICAL_CANCER_PROLIFERATION_CLUSTER	ROSTY_CERVICAL_CANCER_PROLIFERATION_CLUSTER		129	0.74099183	1.6295702	0.0	0.0020033382	0.172	2999	tags=77%, list=19%, signal=94%
CROONQUIST_NRAS_SIGNALING_DN	CROONQUIST_NRAS_SIGNALING_DN		70	0.7511548	1.6284554	0.0	0.002043186	0.175	2302	tags=67%, list=15%, signal=78%
REACTOME_CDK_MEDIATED_PHOSPHORYLATION_AND_REMOVAL_OF_CDC6	REACTOME_CDK_MEDIATED_PHOSPHORYLATION_AND_REMOVAL_OF_CDC6		46	0.77152914	1.6278691	0.0	0.0020299377	0.176	2609	tags=74%, list=17%, signal=88%
REACTOME_AUTODEGRADATION_OF_THE_E3_UBIQUITIN_LIGASE_COP1	REACTOME_AUTODEGRADATION_OF_THE_E3_UBIQUITIN_LIGASE_COP1		47	0.76986396	1.6272359	0.0	0.0020686623	0.181	2609	tags=72%, list=17%, signal=86%
REACTOME_EXTENSION_OF_TELOMERES	REACTOME_EXTENSION_OF_TELOMERES		23	0.81648165	1.627178	0.0	0.0020451548	0.181	2363	tags=83%, list=15%, signal=97%
KEGG_PROTEASOME	KEGG_PROTEASOME		43	0.7855309	1.6261654	0.0	0.0021032123	0.185	2609	tags=74%, list=17%, signal=89%
REACTOME_ER_PHAGOSOME_PATHWAY	REACTOME_ER_PHAGOSOME_PATHWAY		56	0.7602753	1.6258571	0.0	0.002099849	0.187	2609	tags=70%, list=17%, signal=83%
REACTOME_CELL_CYCLE_MITOTIC	REACTOME_CELL_CYCLE_MITOTIC		284	0.7255835	1.6255939	0.0	0.0020866112	0.188	2632	tags=65%, list=17%, signal=77%
REACTOME_PROCESSING_OF_CAPPED_INTRON_CONTAINING_PRE_MRNA	REACTOME_PROCESSING_OF_CAPPED_INTRON_CONTAINING_PRE_MRNA		107	0.7395649	1.6250266	0.0	0.002122585	0.191	3889	tags=91%, list=25%, signal=120%
REACTOME_CDT1_ASSOCIATION_WITH_THE_CDC6_ORC_ORIGIN_COMPLEX	REACTOME_CDT1_ASSOCIATION_WITH_THE_CDC6_ORC_ORIGIN_COMPLEX		48	0.76448244	1.6249623	0.0	0.0020997615	0.191	2609	tags=73%, list=17%, signal=87%
DAIRKEE_CANCER_PRONE_RESPONSE_BPA_E2	DAIRKEE_CANCER_PRONE_RESPONSE_BPA_E2		107	0.7379538	1.624934	0.0	0.0020870194	0.191	2248	tags=46%, list=14%, signal=53%
SCHLOSSER_MYC_TARGETS_AND_SERUM_RESPONSE_DN	SCHLOSSER_MYC_TARGETS_AND_SERUM_RESPONSE_DN		44	0.7689322	1.624104	0.0	0.0021218935	0.193	1953	tags=64%, list=12%, signal=72%
FURUKAWA_DUSP6_TARGETS_PCI35_DN	FURUKAWA_DUSP6_TARGETS_PCI35_DN		63	0.75462395	1.6237043	0.0	0.0021279263	0.196	2266	tags=56%, list=14%, signal=65%
BORCZUK_MALIGNANT_MESOTHELIOMA_UP	BORCZUK_MALIGNANT_MESOTHELIOMA_UP		275	0.7244747	1.6228195	0.0	0.002124561	0.198	3061	tags=67%, list=19%, signal=81%
MODY_HIPPOCAMPUS_PRENATAL	MODY_HIPPOCAMPUS_PRENATAL		40	0.7773136	1.622695	0.0	0.0021120657	0.198	2211	tags=70%, list=14%, signal=81%
HOLLEMAN_ASPARAGINASE_RESISTANCE_B_ALL_UP	HOLLEMAN_ASPARAGINASE_RESISTANCE_B_ALL_UP		22	0.82248384	1.622578	0.0	0.0020998225	0.199	1091	tags=50%, list=7%, signal=54%
BOYAULT_LIVER_CANCER_SUBCLASS_G3_UP	BOYAULT_LIVER_CANCER_SUBCLASS_G3_UP		166	0.7338298	1.6213983	0.0	0.0021598788	0.207	2548	tags=66%, list=16%, signal=78%
TIEN_INTESTINE_PROBIOTICS_2HR_UP	TIEN_INTESTINE_PROBIOTICS_2HR_UP		26	0.8103143	1.621231	0.0	0.0021652165	0.209	1581	tags=58%, list=10%, signal=64%
REACTOME_AUTODEGRADATION_OF_CDH1_BY_CDH1_APC_C	REACTOME_AUTODEGRADATION_OF_CDH1_BY_CDH1_APC_C		55	0.74836373	1.6190099	0.0	0.002338048	0.229	2609	tags=71%, list=17%, signal=85%
LI_WILMS_TUMOR_VS_FETAL_KIDNEY_2_UP	LI_WILMS_TUMOR_VS_FETAL_KIDNEY_2_UP		29	0.78940237	1.6184751	0.0	0.0023153485	0.229	982	tags=38%, list=6%, signal=40%
REACTOME_REGULATION_OF_ORNITHINE_DECARBOXYLASE_ODC	REACTOME_REGULATION_OF_ORNITHINE_DECARBOXYLASE_ODC		48	0.760589	1.6183525	0.0	0.0022930857	0.229	2986	tags=73%, list=19%, signal=90%
MORI_PRE_BI_LYMPHOCYTE_UP	MORI_PRE_BI_LYMPHOCYTE_UP		74	0.7468711	1.6181073	0.0	0.0022712469	0.229	2165	tags=62%, list=14%, signal=72%
REACTOME_MRNA_SPLICING	REACTOME_MRNA_SPLICING		78	0.7412716	1.6168847	0.0	0.0023176568	0.233	3889	tags=92%, list=25%, signal=122%
KEGG_NUCLEOTIDE_EXCISION_REPAIR	KEGG_NUCLEOTIDE_EXCISION_REPAIR		42	0.7656027	1.616517	0.0	0.0023295663	0.237	2388	tags=69%, list=15%, signal=81%
REACTOME_CELL_CYCLE_CHECKPOINTS	REACTOME_CELL_CYCLE_CHECKPOINTS		101	0.7330201	1.6161789	0.0	0.0023079962	0.237	3621	tags=82%, list=23%, signal=106%
CHIARADONNA_NEOPLASTIC_TRANSFORMATION_KRAS_UP	CHIARADONNA_NEOPLASTIC_TRANSFORMATION_KRAS_UP		116	0.7357114	1.613758	0.0	0.002460423	0.253	1996	tags=53%, list=13%, signal=60%
CHAUHAN_RESPONSE_TO_METHOXYESTRADIOL_UP	CHAUHAN_RESPONSE_TO_METHOXYESTRADIOL_UP		46	0.76728874	1.6124581	0.0	0.0025360968	0.263	2385	tags=63%, list=15%, signal=74%
PENG_LEUCINE_DEPRIVATION_DN	PENG_LEUCINE_DEPRIVATION_DN		172	0.7271622	1.6115478	0.0	0.0025538085	0.265	2065	tags=56%, list=13%, signal=64%
REACTOME_TRANSPORT_OF_MATURE_TRANSCRIPT_TO_CYTOPLASM	REACTOME_TRANSPORT_OF_MATURE_TRANSCRIPT_TO_CYTOPLASM		44	0.7607172	1.6115445	0.0	0.0025310067	0.265	2311	tags=75%, list=15%, signal=88%
KANG_AR_TARGETS_DN	KANG_AR_TARGETS_DN		19	0.81952995	1.6114622	0.0	0.0025086086	0.265	946	tags=26%, list=6%, signal=28%
ZHOU_CELL_CYCLE_GENES_IN_IR_RESPONSE_6HR	ZHOU_CELL_CYCLE_GENES_IN_IR_RESPONSE_6HR		72	0.7419141	1.6105542	0.0	0.0025576898	0.273	3237	tags=86%, list=21%, signal=108%
RAMALHO_STEMNESS_UP	RAMALHO_STEMNESS_UP		188	0.71989894	1.6097795	0.0	0.0025901392	0.28	2799	tags=65%, list=18%, signal=79%
REACTOME_APC_C_CDH1_MEDIATED_DEGRADATION_OF_CDC20_AND_OTHER_APC_C_CDH1_TARGETED_PROTEINS_IN_LATE_MITOSIS_EARLY_G1	REACTOME_APC_C_CDH1_MEDIATED_DEGRADATION_OF_CDC20_AND_OTHER_APC_C_CDH1_TARGETED_PROTEINS_IN_LATE_MITOSIS_EARLY_G1		63	0.7519737	1.6091774	0.0	0.0026377721	0.286	2986	tags=75%, list=19%, signal=92%
TARTE_PLASMA_CELL_VS_PLASMABLAST_DN	TARTE_PLASMA_CELL_VS_PLASMABLAST_DN		285	0.71682596	1.6089424	0.0	0.0026766884	0.29	2326	tags=59%, list=15%, signal=68%
MILI_PSEUDOPODIA_HAPTOTAXIS_UP	MILI_PSEUDOPODIA_HAPTOTAXIS_UP		425	0.7135836	1.6078484	0.0	0.0027303204	0.299	3728	tags=75%, list=24%, signal=96%
GRAHAM_CML_DIVIDING_VS_NORMAL_QUIESCENT_UP	GRAHAM_CML_DIVIDING_VS_NORMAL_QUIESCENT_UP		167	0.72395784	1.607242	0.0	0.0027149227	0.3	3206	tags=65%, list=20%, signal=80%
WHITFIELD_CELL_CYCLE_LITERATURE	WHITFIELD_CELL_CYCLE_LITERATURE		42	0.76343125	1.6053684	0.0	0.0028645396	0.316	2366	tags=74%, list=15%, signal=87%
REACTOME_ACTIVATION_OF_THE_PRE_REPLICATIVE_COMPLEX	REACTOME_ACTIVATION_OF_THE_PRE_REPLICATIVE_COMPLEX		21	0.8065763	1.6050979	0.0010649627	0.002870595	0.319	2519	tags=90%, list=16%, signal=108%
GRAHAM_NORMAL_QUIESCENT_VS_NORMAL_DIVIDING_DN	GRAHAM_NORMAL_QUIESCENT_VS_NORMAL_DIVIDING_DN		78	0.7405926	1.6039873	0.0	0.0029576817	0.327	3182	tags=73%, list=20%, signal=91%
AMUNDSON_GAMMA_RADIATION_RESPONSE	AMUNDSON_GAMMA_RADIATION_RESPONSE		37	0.7689362	1.6026177	0.0	0.0030286922	0.335	2266	tags=73%, list=14%, signal=85%
REACTOME_MRNA_PROCESSING	REACTOME_MRNA_PROCESSING		124	0.7250041	1.6017869	0.0	0.0030695922	0.342	3889	tags=84%, list=25%, signal=110%
DANG_MYC_TARGETS_UP	DANG_MYC_TARGETS_UP		127	0.7295101	1.6011692	0.0	0.0030810335	0.344	3189	tags=73%, list=20%, signal=91%
IRITANI_MAD1_TARGETS_DN	IRITANI_MAD1_TARGETS_DN		40	0.7632879	1.6009495	0.0	0.0030780416	0.347	2734	tags=78%, list=17%, signal=94%
BILANGES_SERUM_RESPONSE_TRANSLATION	BILANGES_SERUM_RESPONSE_TRANSLATION		31	0.77200365	1.6007783	0.0	0.0030609057	0.348	2039	tags=45%, list=13%, signal=52%
HORIUCHI_WTAP_TARGETS_DN	HORIUCHI_WTAP_TARGETS_DN		271	0.7152508	1.6002127	0.0	0.0030862596	0.354	2969	tags=64%, list=19%, signal=77%
FEVR_CTNNB1_TARGETS_DN	FEVR_CTNNB1_TARGETS_DN		469	0.70784926	1.599483	0.0	0.0031319573	0.359	2378	tags=54%, list=15%, signal=62%
CHNG_MULTIPLE_MYELOMA_HYPERPLOID_UP	CHNG_MULTIPLE_MYELOMA_HYPERPLOID_UP		42	0.7596252	1.599156	0.0	0.0031148086	0.359	2425	tags=64%, list=15%, signal=76%
LY_AGING_PREMATURE_DN	LY_AGING_PREMATURE_DN		28	0.7873916	1.5987484	0.0010537407	0.0031047796	0.36	2359	tags=64%, list=15%, signal=75%
MANALO_HYPOXIA_DN	MANALO_HYPOXIA_DN		253	0.7146924	1.598688	0.0	0.0030880761	0.361	2930	tags=64%, list=19%, signal=77%
POMEROY_MEDULLOBLASTOMA_PROGNOSIS_DN	POMEROY_MEDULLOBLASTOMA_PROGNOSIS_DN		42	0.75930864	1.5982527	0.0	0.0031054288	0.365	2039	tags=62%, list=13%, signal=71%
SONG_TARGETS_OF_IE86_CMV_PROTEIN	SONG_TARGETS_OF_IE86_CMV_PROTEIN		57	0.7471625	1.597623	0.0	0.0031225798	0.367	2472	tags=68%, list=16%, signal=81%
PUJANA_BRCA2_PCC_NETWORK	PUJANA_BRCA2_PCC_NETWORK		375	0.7087319	1.5937095	0.0	0.0034526086	0.397	3204	tags=62%, list=20%, signal=76%
REN_BOUND_BY_E2F	REN_BOUND_BY_E2F		56	0.73768365	1.5935761	0.0	0.003440508	0.397	3765	tags=88%, list=24%, signal=115%
PID_MYC_ACTIVPATHWAY	PID_MYC_ACTIVPATHWAY		76	0.74175155	1.5931981	0.0	0.0034415736	0.398	2883	tags=66%, list=18%, signal=80%
REACTOME_SIGNALING_BY_WNT	REACTOME_SIGNALING_BY_WNT		62	0.7410765	1.5914426	0.0	0.0035992218	0.414	2609	tags=66%, list=17%, signal=79%
WU_APOPTOSIS_BY_CDKN1A_VIA_TP53	WU_APOPTOSIS_BY_CDKN1A_VIA_TP53		49	0.7495246	1.5911506	0.0	0.003599164	0.416	2879	tags=78%, list=18%, signal=95%
PELLICCIOTTA_HDAC_IN_ANTIGEN_PRESENTATION_DN	PELLICCIOTTA_HDAC_IN_ANTIGEN_PRESENTATION_DN		45	0.74952495	1.5897894	0.0	0.003669883	0.424	2504	tags=60%, list=16%, signal=71%
BIDUS_METASTASIS_UP	BIDUS_METASTASIS_UP		177	0.714979	1.5879018	0.0	0.0038289577	0.442	2441	tags=58%, list=15%, signal=67%
LEE_EARLY_T_LYMPHOCYTE_UP	LEE_EARLY_T_LYMPHOCYTE_UP		86	0.72854346	1.5878681	0.0	0.0038083359	0.442	2999	tags=65%, list=19%, signal=80%
REACTOME_MRNA_SPLICING_MINOR_PATHWAY	REACTOME_MRNA_SPLICING_MINOR_PATHWAY		36	0.75712514	1.5872655	0.0	0.0038634683	0.449	2944	tags=83%, list=19%, signal=102%
ZHOU_CELL_CYCLE_GENES_IN_IR_RESPONSE_24HR	ZHOU_CELL_CYCLE_GENES_IN_IR_RESPONSE_24HR		109	0.72130615	1.5865482	0.0	0.003924228	0.456	2538	tags=71%, list=16%, signal=84%
FOURNIER_ACINAR_DEVELOPMENT_LATE_2	FOURNIER_ACINAR_DEVELOPMENT_LATE_2		249	0.705517	1.5859442	0.0	0.0039901924	0.464	3307	tags=68%, list=21%, signal=85%
RHEIN_ALL_GLUCOCORTICOID_THERAPY_DN	RHEIN_ALL_GLUCOCORTICOID_THERAPY_DN		330	0.7062345	1.5848981	0.0	0.004073929	0.472	2366	tags=53%, list=15%, signal=61%
FERREIRA_EWINGS_SARCOMA_UNSTABLE_VS_STABLE_UP	FERREIRA_EWINGS_SARCOMA_UNSTABLE_VS_STABLE_UP		145	0.7136343	1.5847402	0.0	0.004070712	0.474	2974	tags=59%, list=19%, signal=72%
VANTVEER_BREAST_CANCER_POOR_PROGNOSIS	VANTVEER_BREAST_CANCER_POOR_PROGNOSIS		44	0.750905	1.5845462	0.0	0.0040735924	0.479	1810	tags=43%, list=11%, signal=49%
JI_RESPONSE_TO_FSH_DN	JI_RESPONSE_TO_FSH_DN		55	0.737223	1.5839835	0.0	0.0041006007	0.483	2297	tags=55%, list=15%, signal=64%
CAIRO_PML_TARGETS_BOUND_BY_MYC_UP	CAIRO_PML_TARGETS_BOUND_BY_MYC_UP		23	0.79048663	1.5835085	0.0	0.004133204	0.487	2977	tags=91%, list=19%, signal=112%
BOYAULT_LIVER_CANCER_SUBCLASS_G23_UP	BOYAULT_LIVER_CANCER_SUBCLASS_G23_UP		48	0.74198943	1.5833747	0.0	0.004111819	0.488	1951	tags=56%, list=12%, signal=64%
ZHANG_BREAST_CANCER_PROGENITORS_UP	ZHANG_BREAST_CANCER_PROGENITORS_UP		360	0.70371085	1.5826644	0.0	0.0041735233	0.496	3223	tags=64%, list=20%, signal=78%
PENG_GLUTAMINE_DEPRIVATION_DN	PENG_GLUTAMINE_DEPRIVATION_DN		299	0.70712084	1.5824488	0.0	0.0041698483	0.498	2356	tags=55%, list=15%, signal=63%
CHICAS_RB1_TARGETS_GROWING	CHICAS_RB1_TARGETS_GROWING		219	0.70559317	1.5823371	0.0	0.004148611	0.498	2325	tags=46%, list=15%, signal=53%
REACTOME_CELL_CYCLE	REACTOME_CELL_CYCLE		351	0.70014846	1.5823079	0.0	0.004127672	0.499	3215	tags=63%, list=20%, signal=77%
MUELLER_PLURINET	MUELLER_PLURINET		261	0.7068708	1.5806677	0.0	0.004256937	0.509	2388	tags=55%, list=15%, signal=64%
CHOI_ATL_STAGE_PREDICTOR	CHOI_ATL_STAGE_PREDICTOR		37	0.7517201	1.5805812	0.0	0.004235539	0.51	2263	tags=57%, list=14%, signal=66%
REACTOME_ACTIVATION_OF_NF_KAPPAB_IN_B_CELLS	REACTOME_ACTIVATION_OF_NF_KAPPAB_IN_B_CELLS		59	0.73901135	1.5801251	0.0	0.0042713634	0.513	2609	tags=63%, list=17%, signal=75%
REACTOME_P53_INDEPENDENT_G1_S_DNA_DAMAGE_CHECKPOINT	REACTOME_P53_INDEPENDENT_G1_S_DNA_DAMAGE_CHECKPOINT		48	0.74376637	1.5792096	0.0	0.004334979	0.522	2609	tags=69%, list=17%, signal=82%
BIOCARTA_PROTEASOME_PATHWAY	BIOCARTA_PROTEASOME_PATHWAY		27	0.78259385	1.5790868	0.0	0.004319179	0.523	2504	tags=81%, list=16%, signal=97%
REACTOME_ACTIVATION_OF_THE_MRNA_UPON_BINDING_OF_THE_CAP_BINDING_COMPLEX_AND_EIFS_AND_SUBSEQUENT_BINDING_TO_43S	REACTOME_ACTIVATION_OF_THE_MRNA_UPON_BINDING_OF_THE_CAP_BINDING_COMPLEX_AND_EIFS_AND_SUBSEQUENT_BINDING_TO_43S		41	0.75439924	1.578441	0.0	0.004331423	0.525	2503	tags=73%, list=16%, signal=87%
OUELLET_OVARIAN_CANCER_INVASIVE_VS_LMP_UP	OUELLET_OVARIAN_CANCER_INVASIVE_VS_LMP_UP		108	0.71923137	1.576679	0.0	0.004482472	0.539	1980	tags=56%, list=13%, signal=63%
SCHUHMACHER_MYC_TARGETS_UP	SCHUHMACHER_MYC_TARGETS_UP		74	0.73025537	1.5766379	0.0	0.004460515	0.539	2235	tags=59%, list=14%, signal=69%
KAUFFMANN_DNA_REPLICATION_GENES	KAUFFMANN_DNA_REPLICATION_GENES		124	0.7112689	1.5754998	0.0	0.0045485278	0.55	2519	tags=50%, list=16%, signal=59%
PENG_RAPAMYCIN_RESPONSE_DN	PENG_RAPAMYCIN_RESPONSE_DN		224	0.7063432	1.5754485	0.0	0.004531904	0.55	2623	tags=58%, list=17%, signal=69%
VANTVEER_BREAST_CANCER_METASTASIS_DN	VANTVEER_BREAST_CANCER_METASTASIS_DN		105	0.7192721	1.5748317	0.0	0.00456965	0.555	2421	tags=56%, list=15%, signal=66%
MENSSEN_MYC_TARGETS	MENSSEN_MYC_TARGETS		48	0.7446537	1.5745957	0.0	0.0045584533	0.555	2039	tags=63%, list=13%, signal=72%
SCIAN_CELL_CYCLE_TARGETS_OF_TP53_AND_TP73_DN	SCIAN_CELL_CYCLE_TARGETS_OF_TP53_AND_TP73_DN		21	0.7954668	1.5741614	0.0010718113	0.00459573	0.561	2917	tags=90%, list=19%, signal=111%
GARY_CD5_TARGETS_DN	GARY_CD5_TARGETS_DN		373	0.6982443	1.5732313	0.0	0.004659148	0.568	3370	tags=64%, list=21%, signal=80%
REACTOME_INTERACTIONS_OF_VPR_WITH_HOST_CELLULAR_PROTEINS	REACTOME_INTERACTIONS_OF_VPR_WITH_HOST_CELLULAR_PROTEINS		31	0.76594657	1.5723143	0.0	0.0046952455	0.573	2311	tags=74%, list=15%, signal=87%
REACTOME_DNA_STRAND_ELONGATION	REACTOME_DNA_STRAND_ELONGATION		27	0.7706235	1.5706763	0.001048218	0.004872955	0.592	2439	tags=78%, list=15%, signal=92%
SIMBULAN_PARP1_TARGETS_DN	SIMBULAN_PARP1_TARGETS_DN		17	0.82640994	1.5676618	0.0011185682	0.005205575	0.62	2266	tags=76%, list=14%, signal=89%
PAL_PRMT5_TARGETS_UP	PAL_PRMT5_TARGETS_UP		182	0.705268	1.566832	0.0	0.0053055044	0.632	2355	tags=56%, list=15%, signal=65%
WANG_METASTASIS_OF_BREAST_CANCER_ESR1_UP	WANG_METASTASIS_OF_BREAST_CANCER_ESR1_UP		19	0.8062247	1.5642304	0.0	0.0055853515	0.656	1272	tags=53%, list=8%, signal=57%
REACTOME_METABOLISM_OF_NON_CODING_RNA	REACTOME_METABOLISM_OF_NON_CODING_RNA		45	0.74573356	1.563446	0.0	0.0056871227	0.669	3354	tags=82%, list=21%, signal=104%
BOHN_PRIMARY_IMMUNODEFICIENCY_SYNDROM_UP	BOHN_PRIMARY_IMMUNODEFICIENCY_SYNDROM_UP		39	0.7459789	1.562661	0.0	0.0057979454	0.68	716	tags=33%, list=5%, signal=35%
MALONEY_RESPONSE_TO_17AAG_DN	MALONEY_RESPONSE_TO_17AAG_DN		71	0.71686524	1.5596083	0.0	0.006161674	0.707	2969	tags=66%, list=19%, signal=81%
SARRIO_EPITHELIAL_MESENCHYMAL_TRANSITION_UP	SARRIO_EPITHELIAL_MESENCHYMAL_TRANSITION_UP		153	0.7052175	1.5588219	0.0	0.0062686163	0.715	3209	tags=62%, list=20%, signal=77%
BASSO_B_LYMPHOCYTE_NETWORK	BASSO_B_LYMPHOCYTE_NETWORK		124	0.70994747	1.5579925	0.0	0.00638951	0.726	2601	tags=60%, list=17%, signal=71%
REACTOME_ANTIGEN_PROCESSING_CROSS_PRESENTATION	REACTOME_ANTIGEN_PROCESSING_CROSS_PRESENTATION		69	0.72341275	1.5579367	0.0	0.0063590044	0.727	2609	tags=58%, list=17%, signal=69%
TIEN_INTESTINE_PROBIOTICS_6HR_UP	TIEN_INTESTINE_PROBIOTICS_6HR_UP		49	0.7396529	1.5578748	0.0	0.006328869	0.727	1457	tags=53%, list=9%, signal=58%
PID_PLK1_PATHWAY	PID_PLK1_PATHWAY		41	0.7438556	1.5575523	0.0	0.00633867	0.73	1954	tags=59%, list=12%, signal=67%
BAKER_HEMATOPOIESIS_STAT3_TARGETS	BAKER_HEMATOPOIESIS_STAT3_TARGETS		16	0.8146518	1.557136	0.0033333334	0.0063581048	0.732	1100	tags=44%, list=7%, signal=47%
JIANG_HYPOXIA_VIA_VHL	JIANG_HYPOXIA_VIA_VHL		28	0.76161146	1.5566983	0.0010515247	0.006377376	0.732	2755	tags=71%, list=17%, signal=86%
SMID_BREAST_CANCER_LUMINAL_A_DN	SMID_BREAST_CANCER_LUMINAL_A_DN		17	0.8332591	1.5566242	0.0011074197	0.0063526095	0.733	1031	tags=65%, list=7%, signal=69%
YAO_TEMPORAL_RESPONSE_TO_PROGESTERONE_CLUSTER_11	YAO_TEMPORAL_RESPONSE_TO_PROGESTERONE_CLUSTER_11		90	0.71022564	1.556384	0.0	0.0063474714	0.734	1536	tags=47%, list=10%, signal=51%
FLOTHO_PEDIATRIC_ALL_THERAPY_RESPONSE_UP	FLOTHO_PEDIATRIC_ALL_THERAPY_RESPONSE_UP		47	0.73311853	1.5559986	0.0	0.0063809133	0.738	3247	tags=68%, list=21%, signal=86%
SHEDDEN_LUNG_CANCER_POOR_SURVIVAL_A6	SHEDDEN_LUNG_CANCER_POOR_SURVIVAL_A6		401	0.691379	1.5552543	0.0	0.006466436	0.743	3786	tags=67%, list=24%, signal=85%
LY_AGING_MIDDLE_DN	LY_AGING_MIDDLE_DN		16	0.810271	1.555017	0.0011074197	0.0064464808	0.746	2266	tags=81%, list=14%, signal=95%
FERRANDO_T_ALL_WITH_MLL_ENL_FUSION_DN	FERRANDO_T_ALL_WITH_MLL_ENL_FUSION_DN		80	0.71128017	1.5548468	0.0	0.0064362297	0.747	2623	tags=52%, list=17%, signal=63%
PARK_HSC_VS_MULTIPOTENT_PROGENITORS_DN	PARK_HSC_VS_MULTIPOTENT_PROGENITORS_DN		17	0.8059073	1.5545367	0.0011135858	0.006454382	0.749	1783	tags=65%, list=11%, signal=73%
GOBERT_OLIGODENDROCYTE_DIFFERENTIATION_UP	GOBERT_OLIGODENDROCYTE_DIFFERENTIATION_UP		483	0.6909757	1.5539628	0.0	0.0065050707	0.752	3712	tags=66%, list=24%, signal=84%
KAUFFMANN_MELANOMA_RELAPSE_UP	KAUFFMANN_MELANOMA_RELAPSE_UP		54	0.72669166	1.5529444	0.0	0.0066207396	0.757	3762	tags=83%, list=24%, signal=109%
GRADE_COLON_AND_RECTAL_CANCER_UP	GRADE_COLON_AND_RECTAL_CANCER_UP		239	0.6947711	1.5526022	0.0	0.006637591	0.759	2266	tags=54%, list=14%, signal=62%
REACTOME_TRNA_AMINOACYLATION	REACTOME_TRNA_AMINOACYLATION		40	0.73715425	1.5507667	0.0	0.006871175	0.77	2450	tags=52%, list=16%, signal=62%
REACTOME_HIV_INFECTION	REACTOME_HIV_INFECTION		185	0.6997053	1.5500531	0.0	0.0069234148	0.773	3352	tags=66%, list=21%, signal=83%
PEART_HDAC_PROLIFERATION_CLUSTER_DN	PEART_HDAC_PROLIFERATION_CLUSTER_DN		71	0.7199416	1.5499749	0.0	0.0069110924	0.773	3026	tags=61%, list=19%, signal=75%
REACTOME_CLEAVAGE_OF_GROWING_TRANSCRIPT_IN_THE_TERMINATION_REGION_	REACTOME_CLEAVAGE_OF_GROWING_TRANSCRIPT_IN_THE_TERMINATION_REGION_		33	0.7513543	1.5498115	0.0	0.0068943277	0.775	3602	tags=85%, list=23%, signal=110%
ODONNELL_TFRC_TARGETS_DN	ODONNELL_TFRC_TARGETS_DN		118	0.70381916	1.5497482	0.0	0.0068823425	0.777	2347	tags=47%, list=15%, signal=55%
REACTOME_LAGGING_STRAND_SYNTHESIS	REACTOME_LAGGING_STRAND_SYNTHESIS		17	0.8122683	1.5489401	0.0022727272	0.0069604274	0.784	2302	tags=82%, list=15%, signal=96%
ZHANG_RESPONSE_TO_CANTHARIDIN_DN	ZHANG_RESPONSE_TO_CANTHARIDIN_DN		59	0.7174862	1.5479176	0.0	0.0070735756	0.792	2106	tags=49%, list=13%, signal=57%
ODONNELL_TARGETS_OF_MYC_AND_TFRC_DN	ODONNELL_TARGETS_OF_MYC_AND_TFRC_DN		40	0.7404406	1.547521	0.0	0.0071277237	0.795	2347	tags=63%, list=15%, signal=73%
BHATTACHARYA_EMBRYONIC_STEM_CELL	BHATTACHARYA_EMBRYONIC_STEM_CELL		77	0.7139502	1.547195	0.0	0.0071413005	0.797	1463	tags=45%, list=9%, signal=50%
VERNELL_RETINOBLASTOMA_PATHWAY_UP	VERNELL_RETINOBLASTOMA_PATHWAY_UP		64	0.716278	1.5466527	0.0	0.0071944473	0.797	3765	tags=80%, list=24%, signal=104%
NAKAMURA_CANCER_MICROENVIRONMENT_DN	NAKAMURA_CANCER_MICROENVIRONMENT_DN		43	0.73663473	1.5460252	0.0	0.0072909286	0.804	2449	tags=70%, list=16%, signal=82%
WANG_TARGETS_OF_MLL_CBP_FUSION_DN	WANG_TARGETS_OF_MLL_CBP_FUSION_DN		40	0.7445382	1.5459377	0.0	0.0072686505	0.805	2792	tags=63%, list=18%, signal=76%
REACTOME_ACTIVATION_OF_ATR_IN_RESPONSE_TO_REPLICATION_STRESS	REACTOME_ACTIVATION_OF_ATR_IN_RESPONSE_TO_REPLICATION_STRESS		27	0.7550432	1.5451294	0.0021164021	0.007355236	0.812	3705	tags=96%, list=24%, signal=126%
REACTOME_REGULATION_OF_MRNA_STABILITY_BY_PROTEINS_THAT_BIND_AU_RICH_ELEMENTS	REACTOME_REGULATION_OF_MRNA_STABILITY_BY_PROTEINS_THAT_BIND_AU_RICH_ELEMENTS		79	0.71562177	1.5436431	0.0	0.0075360956	0.822	2626	tags=62%, list=17%, signal=74%
CHEMNITZ_RESPONSE_TO_PROSTAGLANDIN_E2_UP	CHEMNITZ_RESPONSE_TO_PROSTAGLANDIN_E2_UP		125	0.70231503	1.5432943	0.0	0.007547435	0.823	2985	tags=59%, list=19%, signal=72%
BLUM_RESPONSE_TO_SALIRASIB_DN	BLUM_RESPONSE_TO_SALIRASIB_DN		309	0.6828773	1.540635	0.0	0.007978383	0.839	2844	tags=56%, list=18%, signal=67%
NAKAYAMA_SOFT_TISSUE_TUMORS_PCA2_UP	NAKAYAMA_SOFT_TISSUE_TUMORS_PCA2_UP		81	0.705307	1.5404711	0.0	0.007961888	0.84	2266	tags=48%, list=14%, signal=56%
MMS_MOUSE_LYMPH_HIGH_4HRS_UP	MMS_MOUSE_LYMPH_HIGH_4HRS_UP		35	0.7408452	1.5400747	0.0020449897	0.008026251	0.844	1996	tags=63%, list=13%, signal=72%
CAFFAREL_RESPONSE_TO_THC_DN	CAFFAREL_RESPONSE_TO_THC_DN		27	0.75961787	1.5389619	0.0	0.008233422	0.849	2366	tags=56%, list=15%, signal=65%
BRACHAT_RESPONSE_TO_CAMPTOTHECIN_DN	BRACHAT_RESPONSE_TO_CAMPTOTHECIN_DN		38	0.7347138	1.5385824	0.0010266941	0.008258013	0.853	2510	tags=47%, list=16%, signal=56%
REACTOME_HIV_LIFE_CYCLE	REACTOME_HIV_LIFE_CYCLE		110	0.694687	1.5385051	0.0	0.008232132	0.853	3475	tags=68%, list=22%, signal=87%
CHEN_ETV5_TARGETS_TESTIS	CHEN_ETV5_TARGETS_TESTIS		21	0.78084284	1.5381163	0.0032608695	0.0082690315	0.854	3029	tags=62%, list=19%, signal=77%
REACTOME_PREFOLDIN_MEDIATED_TRANSFER_OF_SUBSTRATE_TO_CCT_TRIC	REACTOME_PREFOLDIN_MEDIATED_TRANSFER_OF_SUBSTRATE_TO_CCT_TRIC		24	0.7735401	1.5379676	0.0021344717	0.008259934	0.854	1792	tags=63%, list=11%, signal=70%
DAIRKEE_CANCER_PRONE_RESPONSE_BPA	DAIRKEE_CANCER_PRONE_RESPONSE_BPA		48	0.72099423	1.5373383	0.0	0.008329384	0.861	1274	tags=40%, list=8%, signal=43%
REACTOME_TRANSPORT_OF_MATURE_MRNA_DERIVED_FROM_AN_INTRONLESS_TRANSCRIPT	REACTOME_TRANSPORT_OF_MATURE_MRNA_DERIVED_FROM_AN_INTRONLESS_TRANSCRIPT		33	0.7404682	1.536564	0.0	0.008439172	0.868	2311	tags=70%, list=15%, signal=82%
SHEN_SMARCA2_TARGETS_UP	SHEN_SMARCA2_TARGETS_UP		361	0.6828027	1.5360298	0.0	0.008490843	0.87	2934	tags=58%, list=19%, signal=69%
REACTOME_FORMATION_OF_THE_TERNARY_COMPLEX_AND_SUBSEQUENTLY_THE_43S_COMPLEX	REACTOME_FORMATION_OF_THE_TERNARY_COMPLEX_AND_SUBSEQUENTLY_THE_43S_COMPLEX		33	0.7450173	1.5359545	0.0	0.008472734	0.87	2503	tags=70%, list=16%, signal=83%
YAO_TEMPORAL_RESPONSE_TO_PROGESTERONE_CLUSTER_14	YAO_TEMPORAL_RESPONSE_TO_PROGESTERONE_CLUSTER_14		123	0.696466	1.5355686	0.0	0.008470992	0.872	2925	tags=58%, list=19%, signal=70%
CHIANG_LIVER_CANCER_SUBCLASS_UNANNOTATED_DN	CHIANG_LIVER_CANCER_SUBCLASS_UNANNOTATED_DN		169	0.68977433	1.5352132	0.0	0.008473357	0.873	3474	tags=65%, list=22%, signal=83%
REACTOME_APC_CDC20_MEDIATED_DEGRADATION_OF_NEK2A	REACTOME_APC_CDC20_MEDIATED_DEGRADATION_OF_NEK2A		20	0.7884503	1.5334092	0.0010869565	0.008857231	0.889	1471	tags=65%, list=9%, signal=72%
CHIARETTI_T_ALL_RELAPSE_PROGNOSIS	CHIARETTI_T_ALL_RELAPSE_PROGNOSIS		18	0.7964433	1.53107	0.0	0.009317697	0.9	2273	tags=61%, list=14%, signal=71%
BASAKI_YBX1_TARGETS_UP	BASAKI_YBX1_TARGETS_UP		252	0.6871617	1.530959	0.0	0.009300345	0.9	3139	tags=61%, list=20%, signal=75%
MATTIOLI_MGUS_VS_PCL	MATTIOLI_MGUS_VS_PCL		90	0.69897175	1.5286124	0.0	0.009794534	0.913	2698	tags=51%, list=17%, signal=61%
REACTOME_RNA_POL_II_TRANSCRIPTION	REACTOME_RNA_POL_II_TRANSCRIPTION		90	0.69850993	1.5280493	0.0	0.009873865	0.918	3918	tags=77%, list=25%, signal=101%
YANG_BREAST_CANCER_ESR1_LASER_DN	YANG_BREAST_CANCER_ESR1_LASER_DN		47	0.7221552	1.5269755	0.0	0.01008611	0.923	1672	tags=40%, list=11%, signal=45%
ZIRN_TRETINOIN_RESPONSE_UP	ZIRN_TRETINOIN_RESPONSE_UP		17	0.78684485	1.5268474	0.0011135858	0.010073534	0.923	1110	tags=29%, list=7%, signal=32%
DAZARD_RESPONSE_TO_UV_SCC_UP	DAZARD_RESPONSE_TO_UV_SCC_UP		107	0.6886656	1.5264114	0.0	0.0101818275	0.924	2504	tags=49%, list=16%, signal=57%
YAMASHITA_LIVER_CANCER_WITH_EPCAM_UP	YAMASHITA_LIVER_CANCER_WITH_EPCAM_UP		45	0.72217506	1.5254685	0.0	0.01037843	0.926	1444	tags=49%, list=9%, signal=54%
MOLENAAR_TARGETS_OF_CCND1_AND_CDK4_DN	MOLENAAR_TARGETS_OF_CCND1_AND_CDK4_DN		48	0.71960926	1.5254517	0.0	0.010345487	0.926	2785	tags=67%, list=18%, signal=81%
WONG_PROTEASOME_GENE_MODULE	WONG_PROTEASOME_GENE_MODULE		46	0.72647077	1.52529	0.0	0.010358896	0.927	3239	tags=67%, list=21%, signal=85%
ZHOU_TNF_SIGNALING_4HR	ZHOU_TNF_SIGNALING_4HR		48	0.71322596	1.5245659	0.0	0.010433424	0.927	3297	tags=63%, list=21%, signal=79%
REACTOME_KINESINS	REACTOME_KINESINS		24	0.76317614	1.5237825	0.0010615712	0.010587363	0.932	1883	tags=54%, list=12%, signal=61%
REACTOME_NEP_NS2_INTERACTS_WITH_THE_CELLULAR_EXPORT_MACHINERY	REACTOME_NEP_NS2_INTERACTS_WITH_THE_CELLULAR_EXPORT_MACHINERY		27	0.7532086	1.5236022	0.0010649627	0.010588269	0.934	2311	tags=70%, list=15%, signal=82%
BOYAULT_LIVER_CANCER_SUBCLASS_G123_UP	BOYAULT_LIVER_CANCER_SUBCLASS_G123_UP		41	0.71760714	1.5225694	0.0	0.010781862	0.936	2359	tags=54%, list=15%, signal=63%
KEGG_AMINOACYL_TRNA_BIOSYNTHESIS	KEGG_AMINOACYL_TRNA_BIOSYNTHESIS		41	0.7303876	1.5219951	0.0	0.0108571295	0.939	2450	tags=49%, list=16%, signal=58%
REACTOME_GLOBAL_GENOMIC_NER_GG_NER	REACTOME_GLOBAL_GENOMIC_NER_GG_NER		31	0.73709697	1.5211257	0.0	0.010988214	0.939	2388	tags=65%, list=15%, signal=76%
SHAFFER_IRF4_TARGETS_IN_ACTIVATED_DENDRITIC_CELL	SHAFFER_IRF4_TARGETS_IN_ACTIVATED_DENDRITIC_CELL		57	0.7082289	1.5203578	0.0	0.011084492	0.942	2548	tags=47%, list=16%, signal=56%
IKEDA_MIR1_TARGETS_UP	IKEDA_MIR1_TARGETS_UP		49	0.71465963	1.5201851	0.0	0.011083291	0.942	3469	tags=63%, list=22%, signal=81%
REACTOME_LATE_PHASE_OF_HIV_LIFE_CYCLE	REACTOME_LATE_PHASE_OF_HIV_LIFE_CYCLE		99	0.69137704	1.5199627	0.0	0.011089543	0.943	4184	tags=78%, list=27%, signal=105%
LI_WILMS_TUMOR_ANAPLASTIC_UP	LI_WILMS_TUMOR_ANAPLASTIC_UP		17	0.78752947	1.519848	0.0022222223	0.011062518	0.943	3351	tags=94%, list=21%, signal=119%
REACTOME_DEADENYLATION_DEPENDENT_MRNA_DECAY	REACTOME_DEADENYLATION_DEPENDENT_MRNA_DECAY		42	0.720401	1.5193412	0.0	0.011134861	0.948	3709	tags=79%, list=24%, signal=102%
KEGG_CELL_CYCLE	KEGG_CELL_CYCLE		113	0.69474506	1.5192997	0.0	0.011100552	0.948	2273	tags=50%, list=14%, signal=59%
TIEN_INTESTINE_PROBIOTICS_24HR_UP	TIEN_INTESTINE_PROBIOTICS_24HR_UP		491	0.67368823	1.5186791	0.0	0.0111976275	0.948	3182	tags=57%, list=20%, signal=69%
REACTOME_ANTIVIRAL_MECHANISM_BY_IFN_STIMULATED_GENES	REACTOME_ANTIVIRAL_MECHANISM_BY_IFN_STIMULATED_GENES		61	0.7096507	1.5186661	0.0	0.011152477	0.948	3666	tags=74%, list=23%, signal=96%
BURTON_ADIPOGENESIS_12	BURTON_ADIPOGENESIS_12		27	0.7497152	1.518458	0.0021344717	0.0111618405	0.951	3463	tags=78%, list=22%, signal=100%
CHIN_BREAST_CANCER_COPY_NUMBER_UP	CHIN_BREAST_CANCER_COPY_NUMBER_UP		25	0.75507987	1.5174913	0.0010729614	0.011379969	0.957	2181	tags=40%, list=14%, signal=46%
WANG_TUMOR_INVASIVENESS_UP	WANG_TUMOR_INVASIVENESS_UP		332	0.6768835	1.5164847	0.0	0.011574876	0.957	3194	tags=57%, list=20%, signal=70%
STEIN_ESRRA_TARGETS_RESPONSIVE_TO_ESTROGEN_DN	STEIN_ESRRA_TARGETS_RESPONSIVE_TO_ESTROGEN_DN		39	0.71983963	1.5155777	0.001017294	0.01174317	0.96	3705	tags=72%, list=24%, signal=94%
FUJII_YBX1_TARGETS_DN	FUJII_YBX1_TARGETS_DN		189	0.680916	1.5154904	0.0	0.011703884	0.961	3000	tags=56%, list=19%, signal=68%
REACTOME_REGULATION_OF_GLUCOKINASE_BY_GLUCOKINASE_REGULATORY_PROTEIN	REACTOME_REGULATION_OF_GLUCOKINASE_BY_GLUCOKINASE_REGULATORY_PROTEIN		27	0.7400257	1.5152595	0.0021344717	0.011710916	0.962	3343	tags=74%, list=21%, signal=94%
REACTOME_G2_M_CHECKPOINTS	REACTOME_G2_M_CHECKPOINTS		32	0.7320579	1.514783	0.0010384216	0.011777956	0.963	3705	tags=91%, list=24%, signal=118%
SHEPARD_BMYB_TARGETS	SHEPARD_BMYB_TARGETS		64	0.70085704	1.5138328	0.0	0.011921905	0.966	2953	tags=50%, list=19%, signal=61%
WEST_ADRENOCORTICAL_TUMOR_MARKERS_UP	WEST_ADRENOCORTICAL_TUMOR_MARKERS_UP		19	0.7831081	1.5132554	0.0011074197	0.012057597	0.968	2226	tags=53%, list=14%, signal=61%
REACTOME_APOPTOSIS	REACTOME_APOPTOSIS		138	0.6796987	1.5129387	0.0	0.012077138	0.968	2297	tags=46%, list=15%, signal=53%
GENTILE_UV_RESPONSE_CLUSTER_D8	GENTILE_UV_RESPONSE_CLUSTER_D8		34	0.73684245	1.5118688	0.0	0.012315354	0.972	1717	tags=38%, list=11%, signal=43%
GAZDA_DIAMOND_BLACKFAN_ANEMIA_PROGENITOR_DN	GAZDA_DIAMOND_BLACKFAN_ANEMIA_PROGENITOR_DN		52	0.7103301	1.5114561	0.0	0.012388994	0.972	3492	tags=63%, list=22%, signal=81%
REACTOME_DOWNSTREAM_SIGNALING_EVENTS_OF_B_CELL_RECEPTOR_BCR	REACTOME_DOWNSTREAM_SIGNALING_EVENTS_OF_B_CELL_RECEPTOR_BCR		87	0.6906161	1.5114144	0.0	0.012351888	0.972	3201	tags=56%, list=20%, signal=70%
ZWANG_EGF_PERSISTENTLY_UP	ZWANG_EGF_PERSISTENTLY_UP		25	0.74849224	1.5109107	0.0	0.012455855	0.973	1981	tags=44%, list=13%, signal=50%
REACTOME_TRANSPORT_OF_RIBONUCLEOPROTEINS_INTO_THE_HOST_NUCLEUS	REACTOME_TRANSPORT_OF_RIBONUCLEOPROTEINS_INTO_THE_HOST_NUCLEUS		27	0.7523942	1.5091963	0.0021119325	0.012952593	0.973	2311	tags=70%, list=15%, signal=82%
RIZ_ERYTHROID_DIFFERENTIATION	RIZ_ERYTHROID_DIFFERENTIATION		75	0.69916093	1.5082654	0.0	0.013145463	0.973	3032	tags=55%, list=19%, signal=67%
OXFORD_RALA_OR_RALB_TARGETS_UP	OXFORD_RALA_OR_RALB_TARGETS_UP		43	0.71497947	1.5077518	0.0	0.0132485395	0.973	3705	tags=74%, list=24%, signal=97%
KEGG_RNA_DEGRADATION	KEGG_RNA_DEGRADATION		52	0.7129385	1.5068393	0.0	0.013486352	0.974	3204	tags=67%, list=20%, signal=84%
DE_YY1_TARGETS_DN	DE_YY1_TARGETS_DN		84	0.69857997	1.5067075	0.0	0.013469556	0.974	3284	tags=58%, list=21%, signal=73%
REACTOME_INHIBITION_OF_THE_PROTEOLYTIC_ACTIVITY_OF_APC_C_REQUIRED_FOR_THE_ONSET_OF_ANAPHASE_BY_MITOTIC_SPINDLE_CHECKPOINT_COMPONENTS	REACTOME_INHIBITION_OF_THE_PROTEOLYTIC_ACTIVITY_OF_APC_C_REQUIRED_FOR_THE_ONSET_OF_ANAPHASE_BY_MITOTIC_SPINDLE_CHECKPOINT_COMPONENTS		17	0.77677995	1.5066699	0.0043907794	0.013436087	0.974	1471	tags=65%, list=9%, signal=71%
HAHTOLA_MYCOSIS_FUNGOIDES_CD4_DN	HAHTOLA_MYCOSIS_FUNGOIDES_CD4_DN		101	0.68867034	1.5049475	0.0	0.01386458	0.978	3300	tags=62%, list=21%, signal=78%
BURTON_ADIPOGENESIS_PEAK_AT_24HR	BURTON_ADIPOGENESIS_PEAK_AT_24HR		36	0.72371966	1.5046433	0.0031088083	0.013909906	0.978	1099	tags=50%, list=7%, signal=54%
RUIZ_TNC_TARGETS_DN	RUIZ_TNC_TARGETS_DN		128	0.68220717	1.5046369	0.0	0.013858578	0.978	3202	tags=63%, list=20%, signal=79%
REACTOME_MRNA_3_END_PROCESSING	REACTOME_MRNA_3_END_PROCESSING		24	0.7532331	1.5043238	0.004287245	0.013880378	0.978	3602	tags=92%, list=23%, signal=119%
SCHLOSSER_MYC_TARGETS_AND_SERUM_RESPONSE_UP	SCHLOSSER_MYC_TARGETS_AND_SERUM_RESPONSE_UP		44	0.7106256	1.5041537	0.0	0.013869067	0.978	2586	tags=59%, list=16%, signal=71%
SENGUPTA_NASOPHARYNGEAL_CARCINOMA_UP	SENGUPTA_NASOPHARYNGEAL_CARCINOMA_UP		245	0.6705379	1.5039539	0.0	0.013900472	0.979	3005	tags=47%, list=19%, signal=57%
DEN_INTERACT_WITH_LCA5	DEN_INTERACT_WITH_LCA5		25	0.74308735	1.5037752	0.0063761957	0.013912126	0.979	2215	tags=68%, list=14%, signal=79%
MILI_PSEUDOPODIA_CHEMOTAXIS_UP	MILI_PSEUDOPODIA_CHEMOTAXIS_UP		55	0.7014456	1.5021371	0.001010101	0.014262755	0.983	3641	tags=69%, list=23%, signal=90%
APRELIKOVA_BRCA1_TARGETS	APRELIKOVA_BRCA1_TARGETS		48	0.70439696	1.5016713	0.0	0.014331481	0.985	2018	tags=54%, list=13%, signal=62%
WHITFIELD_CELL_CYCLE_G2	WHITFIELD_CELL_CYCLE_G2		145	0.675827	1.501109	0.0	0.014438504	0.985	2914	tags=53%, list=19%, signal=65%
HEDENFALK_BREAST_CANCER_HEREDITARY_VS_SPORADIC	HEDENFALK_BREAST_CANCER_HEREDITARY_VS_SPORADIC		46	0.71101636	1.5008678	0.0	0.014460887	0.986	1563	tags=43%, list=10%, signal=48%
MOREAUX_B_LYMPHOCYTE_MATURATION_BY_TACI_DN	MOREAUX_B_LYMPHOCYTE_MATURATION_BY_TACI_DN		57	0.6999317	1.5007579	0.0	0.014460672	0.986	4053	tags=79%, list=26%, signal=106%
SAKAI_TUMOR_INFILTRATING_MONOCYTES_DN	SAKAI_TUMOR_INFILTRATING_MONOCYTES_DN		74	0.69207627	1.5003752	0.0	0.014508421	0.987	3597	tags=61%, list=23%, signal=78%
WEST_ADRENOCORTICAL_TUMOR_UP	WEST_ADRENOCORTICAL_TUMOR_UP		266	0.6722211	1.4999703	0.0	0.014575026	0.988	3717	tags=62%, list=24%, signal=79%
LAIHO_COLORECTAL_CANCER_SERRATED_UP	LAIHO_COLORECTAL_CANCER_SERRATED_UP		100	0.6826073	1.4970117	0.0	0.015525468	0.992	2684	tags=53%, list=17%, signal=63%
MOREAUX_MULTIPLE_MYELOMA_BY_TACI_DN	MOREAUX_MULTIPLE_MYELOMA_BY_TACI_DN		139	0.67779374	1.4969652	0.0	0.015496179	0.993	3593	tags=65%, list=23%, signal=84%
PELLICCIOTTA_HDAC_IN_ANTIGEN_PRESENTATION_UP	PELLICCIOTTA_HDAC_IN_ANTIGEN_PRESENTATION_UP		63	0.69364154	1.4963942	0.001002004	0.015621768	0.993	3261	tags=65%, list=21%, signal=82%
SASAKI_ADULT_T_CELL_LEUKEMIA	SASAKI_ADULT_T_CELL_LEUKEMIA		158	0.6728153	1.4958597	0.0	0.015768455	0.993	2917	tags=49%, list=19%, signal=59%
WIERENGA_PML_INTERACTOME	WIERENGA_PML_INTERACTOME		37	0.7203006	1.4956068	0.0	0.015760558	0.993	1945	tags=51%, list=12%, signal=58%
PID_TCRCALCIUMPATHWAY	PID_TCRCALCIUMPATHWAY		26	0.74291587	1.4935969	0.0021344717	0.016412163	0.993	424	tags=19%, list=3%, signal=20%
PIONTEK_PKD1_TARGETS_DN	PIONTEK_PKD1_TARGETS_DN		17	0.7823232	1.49189	0.0067340066	0.016903332	0.993	1792	tags=47%, list=11%, signal=53%
KEGG_PROTEIN_EXPORT	KEGG_PROTEIN_EXPORT		19	0.76339775	1.4917666	0.0032292788	0.016910225	0.993	2543	tags=68%, list=16%, signal=81%
RODRIGUES_NTN1_TARGETS_UP	RODRIGUES_NTN1_TARGETS_UP		15	0.78435737	1.4914471	0.007954545	0.016975798	0.993	1485	tags=33%, list=9%, signal=37%
PUJANA_BREAST_CANCER_LIT_INT_NETWORK	PUJANA_BREAST_CANCER_LIT_INT_NETWORK		96	0.6782681	1.491387	0.0	0.01694847	0.993	3916	tags=73%, list=25%, signal=96%
GAVIN_FOXP3_TARGETS_CLUSTER_T7	GAVIN_FOXP3_TARGETS_CLUSTER_T7		87	0.67585963	1.4911263	0.0	0.016995054	0.993	2951	tags=53%, list=19%, signal=65%
PYEON_HPV_POSITIVE_TUMORS_UP	PYEON_HPV_POSITIVE_TUMORS_UP		71	0.69254845	1.4909354	0.0	0.017010713	0.993	3515	tags=56%, list=22%, signal=72%
NAM_FXYD5_TARGETS_DN	NAM_FXYD5_TARGETS_DN		17	0.7766712	1.4905306	0.0066225166	0.017093372	0.994	2082	tags=59%, list=13%, signal=68%
REACTOME_PROCESSING_OF_CAPPED_INTRONLESS_PRE_MRNA	REACTOME_PROCESSING_OF_CAPPED_INTRONLESS_PRE_MRNA		22	0.7559336	1.4901315	0.0010822511	0.017175432	0.994	3602	tags=82%, list=23%, signal=106%
LINDGREN_BLADDER_CANCER_CLUSTER_3_UP	LINDGREN_BLADDER_CANCER_CLUSTER_3_UP		277	0.66301626	1.4890153	0.0	0.017514577	0.994	3223	tags=55%, list=20%, signal=68%
ZHAN_MULTIPLE_MYELOMA_SUBGROUPS	ZHAN_MULTIPLE_MYELOMA_SUBGROUPS		29	0.7258429	1.4879606	0.003164557	0.017830063	0.994	2255	tags=55%, list=14%, signal=64%
MORI_EMU_MYC_LYMPHOMA_BY_ONSET_TIME_UP	MORI_EMU_MYC_LYMPHOMA_BY_ONSET_TIME_UP		88	0.6837416	1.4877988	0.0	0.017821582	0.995	3109	tags=59%, list=20%, signal=73%
KEGG_OOCYTE_MEIOSIS	KEGG_OOCYTE_MEIOSIS		104	0.67453516	1.4860414	0.0	0.018410053	0.995	2587	tags=42%, list=16%, signal=50%
REACTOME_FORMATION_OF_TUBULIN_FOLDING_INTERMEDIATES_BY_CCT_TRIC	REACTOME_FORMATION_OF_TUBULIN_FOLDING_INTERMEDIATES_BY_CCT_TRIC		18	0.78385276	1.4860371	0.0021834061	0.018348891	0.995	1975	tags=61%, list=13%, signal=70%
ONDER_CDH1_TARGETS_1_DN	ONDER_CDH1_TARGETS_1_DN		142	0.6753131	1.485137	0.0	0.018574303	0.995	2548	tags=44%, list=16%, signal=52%
ENK_UV_RESPONSE_KERATINOCYTE_DN	ENK_UV_RESPONSE_KERATINOCYTE_DN		437	0.65942454	1.4844557	0.0	0.018774368	0.995	3247	tags=55%, list=21%, signal=67%
SENESE_HDAC2_TARGETS_UP	SENESE_HDAC2_TARGETS_UP		99	0.678377	1.4842854	0.0	0.018777795	0.995	2475	tags=43%, list=16%, signal=51%
FAELT_B_CLL_WITH_VH3_21_DN	FAELT_B_CLL_WITH_VH3_21_DN		43	0.7038652	1.4837514	0.001025641	0.018893108	0.995	2619	tags=47%, list=17%, signal=56%
KIM_MYC_AMPLIFICATION_TARGETS_UP	KIM_MYC_AMPLIFICATION_TARGETS_UP		176	0.6670633	1.4836285	0.0	0.018866608	0.995	2976	tags=45%, list=19%, signal=55%
HSIAO_HOUSEKEEPING_GENES	HSIAO_HOUSEKEEPING_GENES		356	0.66025454	1.4805344	0.0	0.020065447	0.996	2224	tags=46%, list=14%, signal=53%
CHIANG_LIVER_CANCER_SUBCLASS_PROLIFERATION_UP	CHIANG_LIVER_CANCER_SUBCLASS_PROLIFERATION_UP		153	0.6694411	1.4804289	0.0	0.020061713	0.996	2273	tags=47%, list=14%, signal=54%
GROSS_HYPOXIA_VIA_HIF1A_UP	GROSS_HYPOXIA_VIA_HIF1A_UP		67	0.6844418	1.480354	0.0	0.020034637	0.996	1511	tags=45%, list=10%, signal=49%
GRAHAM_CML_QUIESCENT_VS_CML_DIVIDING_UP	GRAHAM_CML_QUIESCENT_VS_CML_DIVIDING_UP		19	0.75709474	1.4802971	0.0021905806	0.019999074	0.996	1118	tags=16%, list=7%, signal=17%
DER_IFN_BETA_RESPONSE_UP	DER_IFN_BETA_RESPONSE_UP		88	0.67791456	1.4801534	0.0	0.019989738	0.996	3036	tags=45%, list=19%, signal=56%
PID_ATR_PATHWAY	PID_ATR_PATHWAY		38	0.71031696	1.4801421	0.001025641	0.019928554	0.996	3705	tags=76%, list=24%, signal=100%
SANA_RESPONSE_TO_IFNG_DN	SANA_RESPONSE_TO_IFNG_DN		79	0.681389	1.4800649	0.001003009	0.019887881	0.996	3179	tags=63%, list=20%, signal=79%
XU_HGF_TARGETS_INDUCED_BY_AKT1_48HR_DN	XU_HGF_TARGETS_INDUCED_BY_AKT1_48HR_DN		20	0.76189035	1.48004	0.0043336945	0.019833121	0.996	1918	tags=50%, list=12%, signal=57%
HEDENFALK_BREAST_CANCER_BRACX_DN	HEDENFALK_BREAST_CANCER_BRACX_DN		18	0.7659865	1.4795704	0.0055493894	0.019961586	0.996	1525	tags=44%, list=10%, signal=49%
ZHAN_VARIABLE_EARLY_DIFFERENTIATION_GENES_DN	ZHAN_VARIABLE_EARLY_DIFFERENTIATION_GENES_DN		29	0.72543156	1.4774075	0.002096436	0.02073568	0.997	3166	tags=76%, list=20%, signal=95%
TURASHVILI_BREAST_DUCTAL_CARCINOMA_VS_LOBULAR_NORMAL_UP	TURASHVILI_BREAST_DUCTAL_CARCINOMA_VS_LOBULAR_NORMAL_UP		63	0.6880553	1.4765046	0.0010080645	0.021033581	0.997	3712	tags=56%, list=24%, signal=72%
PRAMOONJAGO_SOX4_TARGETS_DN	PRAMOONJAGO_SOX4_TARGETS_DN		45	0.6956486	1.4757886	0.0040816325	0.021244716	0.997	2917	tags=49%, list=19%, signal=60%
PID_ATM_PATHWAY	PID_ATM_PATHWAY		32	0.71777713	1.4757195	0.002074689	0.021200696	0.997	3621	tags=78%, list=23%, signal=101%
BILANGES_RAPAMYCIN_SENSITIVE_VIA_TSC1_AND_TSC2	BILANGES_RAPAMYCIN_SENSITIVE_VIA_TSC1_AND_TSC2		60	0.68369144	1.4754769	0.0	0.021221602	0.997	1998	tags=45%, list=13%, signal=51%
HOLLEMAN_VINCRISTINE_RESISTANCE_ALL_DN	HOLLEMAN_VINCRISTINE_RESISTANCE_ALL_DN		18	0.7629264	1.4744809	0.009911894	0.021539683	0.997	1866	tags=61%, list=12%, signal=69%
GARGALOVIC_RESPONSE_TO_OXIDIZED_PHOSPHOLIPIDS_TURQUOISE_DN	GARGALOVIC_RESPONSE_TO_OXIDIZED_PHOSPHOLIPIDS_TURQUOISE_DN		47	0.6921851	1.4744519	0.0020408162	0.021478366	0.997	2674	tags=57%, list=17%, signal=69%
DOANE_BREAST_CANCER_CLASSES_DN	DOANE_BREAST_CANCER_CLASSES_DN		33	0.7177176	1.4744233	0.0010416667	0.021414662	0.997	1852	tags=42%, list=12%, signal=48%
ABDELMOHSEN_ELAVL4_TARGETS	ABDELMOHSEN_ELAVL4_TARGETS		16	0.79002535	1.4739398	0.0077864295	0.021570675	0.997	1570	tags=56%, list=10%, signal=62%
MORI_MATURE_B_LYMPHOCYTE_DN	MORI_MATURE_B_LYMPHOCYTE_DN		71	0.6778159	1.4739112	0.0	0.021518137	0.997	3040	tags=54%, list=19%, signal=66%
CHANG_CORE_SERUM_RESPONSE_UP	CHANG_CORE_SERUM_RESPONSE_UP		185	0.66262907	1.47328	0.0	0.021728296	0.997	3280	tags=57%, list=21%, signal=72%
DUTERTRE_ESTRADIOL_RESPONSE_24HR_UP	DUTERTRE_ESTRADIOL_RESPONSE_24HR_UP		294	0.6568023	1.4730713	0.0	0.021736164	0.997	3712	tags=59%, list=24%, signal=76%
SHIPP_DLBCL_VS_FOLLICULAR_LYMPHOMA_UP	SHIPP_DLBCL_VS_FOLLICULAR_LYMPHOMA_UP		43	0.6997338	1.4725468	0.0020449897	0.021864682	0.997	2266	tags=60%, list=14%, signal=70%
YAO_TEMPORAL_RESPONSE_TO_PROGESTERONE_CLUSTER_10	YAO_TEMPORAL_RESPONSE_TO_PROGESTERONE_CLUSTER_10		55	0.68632054	1.472017	0.0010141988	0.022019764	0.998	2945	tags=62%, list=19%, signal=76%
ZAMORA_NOS2_TARGETS_UP	ZAMORA_NOS2_TARGETS_UP		65	0.68466645	1.4711169	0.0	0.022402765	0.999	3182	tags=66%, list=20%, signal=83%
SAKAI_CHRONIC_HEPATITIS_VS_LIVER_CANCER_UP	SAKAI_CHRONIC_HEPATITIS_VS_LIVER_CANCER_UP		72	0.68166476	1.4710422	0.0	0.022364989	0.999	2228	tags=50%, list=14%, signal=58%
MARTINEZ_RESPONSE_TO_TRABECTEDIN_DN	MARTINEZ_RESPONSE_TO_TRABECTEDIN_DN		237	0.6568901	1.4707537	0.0	0.02240334	0.999	4121	tags=66%, list=26%, signal=88%
TRACEY_RESISTANCE_TO_IFNA2_DN	TRACEY_RESISTANCE_TO_IFNA2_DN		26	0.7244422	1.4702986	0.0010515247	0.022506297	0.999	2027	tags=35%, list=13%, signal=40%
MACLACHLAN_BRCA1_TARGETS_UP	MACLACHLAN_BRCA1_TARGETS_UP		20	0.7456521	1.4702498	0.00856531	0.022455042	0.999	2165	tags=60%, list=14%, signal=69%
JIANG_AGING_CEREBRAL_CORTEX_UP	JIANG_AGING_CEREBRAL_CORTEX_UP		32	0.70841193	1.4696646	0.0041753654	0.022651305	0.999	2909	tags=59%, list=18%, signal=73%
REACTOME_E2F_MEDIATED_REGULATION_OF_DNA_REPLICATION	REACTOME_E2F_MEDIATED_REGULATION_OF_DNA_REPLICATION		23	0.73123837	1.4692647	0.0063829785	0.022741912	0.999	3705	tags=83%, list=24%, signal=108%
BACOLOD_RESISTANCE_TO_ALKYLATING_AGENTS_DN	BACOLOD_RESISTANCE_TO_ALKYLATING_AGENTS_DN		49	0.6903273	1.4680668	0.002038736	0.023210956	0.999	2385	tags=43%, list=15%, signal=50%
LU_TUMOR_ANGIOGENESIS_UP	LU_TUMOR_ANGIOGENESIS_UP		24	0.7326497	1.4671237	0.0042643924	0.023576368	1.0	1100	tags=29%, list=7%, signal=31%
SMITH_LIVER_CANCER	SMITH_LIVER_CANCER		40	0.68713087	1.4669406	0.003076923	0.023602393	1.0	3303	tags=55%, list=21%, signal=69%
SESTO_RESPONSE_TO_UV_C2	SESTO_RESPONSE_TO_UV_C2		46	0.6924441	1.46632	0.0	0.023847688	1.0	2775	tags=54%, list=18%, signal=66%
TERAMOTO_OPN_TARGETS_CLUSTER_7	TERAMOTO_OPN_TARGETS_CLUSTER_7		17	0.7630147	1.4662832	0.011123471	0.023804154	1.0	1809	tags=47%, list=11%, signal=53%
SHAFFER_IRF4_TARGETS_IN_ACTIVATED_B_LYMPHOCYTE	SHAFFER_IRF4_TARGETS_IN_ACTIVATED_B_LYMPHOCYTE		74	0.67741936	1.4660354	0.0	0.023866106	1.0	1741	tags=45%, list=11%, signal=50%
MANN_RESPONSE_TO_AMIFOSTINE_UP	MANN_RESPONSE_TO_AMIFOSTINE_UP		20	0.7457106	1.4660237	0.0065146578	0.02380438	1.0	2483	tags=60%, list=16%, signal=71%
SIMBULAN_UV_RESPONSE_IMMORTALIZED_DN	SIMBULAN_UV_RESPONSE_IMMORTALIZED_DN		30	0.7200856	1.4655696	0.003125	0.023960205	1.0	2977	tags=63%, list=19%, signal=78%
JIANG_TIP30_TARGETS_UP	JIANG_TIP30_TARGETS_UP		43	0.69436765	1.465481	0.0020408162	0.023932476	1.0	1656	tags=35%, list=11%, signal=39%
FLECHNER_BIOPSY_KIDNEY_TRANSPLANT_OK_VS_DONOR_UP	FLECHNER_BIOPSY_KIDNEY_TRANSPLANT_OK_VS_DONOR_UP		489	0.6477485	1.4647473	0.0	0.024232557	1.0	3393	tags=55%, list=22%, signal=67%
REACTOME_TRANSCRIPTION_COUPLED_NER_TC_NER	REACTOME_TRANSCRIPTION_COUPLED_NER_TC_NER		42	0.70553744	1.4632545	0.002038736	0.024852538	1.0	2388	tags=60%, list=15%, signal=70%
REACTOME_NUCLEOTIDE_EXCISION_REPAIR	REACTOME_NUCLEOTIDE_EXCISION_REPAIR		47	0.69181985	1.4622031	0.001017294	0.025303349	1.0	3802	tags=72%, list=24%, signal=95%
COLLER_MYC_TARGETS_UP	COLLER_MYC_TARGETS_UP		22	0.7359862	1.460486	0.0074946466	0.026120279	1.0	2106	tags=68%, list=13%, signal=79%
JISON_SICKLE_CELL_DISEASE_DN	JISON_SICKLE_CELL_DISEASE_DN		143	0.6611364	1.4594703	0.0	0.026552072	1.0	2425	tags=41%, list=15%, signal=48%
LIANG_HEMATOPOIESIS_STEM_CELL_NUMBER_LARGE_VS_TINY_UP	LIANG_HEMATOPOIESIS_STEM_CELL_NUMBER_LARGE_VS_TINY_UP		39	0.69904864	1.4586508	0.0030832477	0.026917338	1.0	2917	tags=46%, list=19%, signal=57%
REACTOME_RNA_POL_II_PRE_TRANSCRIPTION_EVENTS	REACTOME_RNA_POL_II_PRE_TRANSCRIPTION_EVENTS		57	0.6781033	1.4585124	0.0010111224	0.026907291	1.0	4184	tags=75%, list=27%, signal=102%
KIM_WT1_TARGETS_12HR_DN	KIM_WT1_TARGETS_12HR_DN		179	0.6529425	1.4581	0.0	0.027037544	1.0	3223	tags=46%, list=20%, signal=58%
STONER_ESOPHAGEAL_CARCINOGENESIS_UP	STONER_ESOPHAGEAL_CARCINOGENESIS_UP		33	0.70893395	1.4580843	0.0031055901	0.026976414	1.0	2205	tags=48%, list=14%, signal=56%
REACTOME_PERK_REGULATED_GENE_EXPRESSION	REACTOME_PERK_REGULATED_GENE_EXPRESSION		26	0.72929156	1.4577184	0.0010570824	0.027085517	1.0	2040	tags=54%, list=13%, signal=62%
PID_LIS1PATHWAY	PID_LIS1PATHWAY		27	0.7184839	1.4573059	0.0031413613	0.027264649	1.0	3665	tags=63%, list=23%, signal=82%
GEORGES_CELL_CYCLE_MIR192_TARGETS	GEORGES_CELL_CYCLE_MIR192_TARGETS		57	0.6760545	1.4569341	0.0010111224	0.027364617	1.0	3599	tags=68%, list=23%, signal=88%
SU_TESTIS	SU_TESTIS		65	0.6752537	1.4553769	0.0	0.028147655	1.0	3589	tags=46%, list=23%, signal=60%
FOURNIER_ACINAR_DEVELOPMENT_LATE_DN	FOURNIER_ACINAR_DEVELOPMENT_LATE_DN		21	0.7406051	1.4553646	0.0075431033	0.02807929	1.0	1959	tags=67%, list=12%, signal=76%
CHANDRAN_METASTASIS_TOP50_UP	CHANDRAN_METASTASIS_TOP50_UP		31	0.7129963	1.455045	0.0021030493	0.028141215	1.0	3115	tags=61%, list=20%, signal=76%
CHAUHAN_RESPONSE_TO_METHOXYESTRADIOL_DN	CHAUHAN_RESPONSE_TO_METHOXYESTRADIOL_DN		89	0.6613986	1.4539505	0.0	0.0286864	1.0	2210	tags=42%, list=14%, signal=48%
WHITFIELD_CELL_CYCLE_G2_M	WHITFIELD_CELL_CYCLE_G2_M		192	0.65337026	1.4537988	0.0	0.028671775	1.0	3420	tags=55%, list=22%, signal=70%
MAYBURD_RESPONSE_TO_L663536_DN	MAYBURD_RESPONSE_TO_L663536_DN		45	0.68925434	1.452643	0.0040983604	0.029224867	1.0	2449	tags=53%, list=16%, signal=63%
CAFFAREL_RESPONSE_TO_THC_24HR_5_UP	CAFFAREL_RESPONSE_TO_THC_24HR_5_UP		29	0.7094439	1.4525104	0.006263048	0.029226178	1.0	1980	tags=52%, list=13%, signal=59%
IWANAGA_E2F1_TARGETS_INDUCED_BY_SERUM	IWANAGA_E2F1_TARGETS_INDUCED_BY_SERUM		25	0.72631717	1.4514443	0.0073761856	0.029747743	1.0	3424	tags=76%, list=22%, signal=97%
IIZUKA_LIVER_CANCER_PROGRESSION_G1_G2_DN	IIZUKA_LIVER_CANCER_PROGRESSION_G1_G2_DN		25	0.72508734	1.451114	0.0063761957	0.029848482	1.0	3219	tags=72%, list=20%, signal=90%
TIEN_INTESTINE_PROBIOTICS_24HR_DN	TIEN_INTESTINE_PROBIOTICS_24HR_DN		192	0.64814097	1.4495054	0.0	0.030642435	1.0	3063	tags=54%, list=19%, signal=66%
MILI_PSEUDOPODIA	MILI_PSEUDOPODIA		34	0.705475	1.4481974	0.004145078	0.031295214	1.0	3641	tags=71%, list=23%, signal=92%
REACTOME_DEADENYLATION_OF_MRNA	REACTOME_DEADENYLATION_OF_MRNA		18	0.74968225	1.4481046	0.009825327	0.03126409	1.0	3955	tags=100%, list=25%, signal=133%
FRASOR_RESPONSE_TO_SERM_OR_FULVESTRANT_DN	FRASOR_RESPONSE_TO_SERM_OR_FULVESTRANT_DN		49	0.6757014	1.4472984	0.002038736	0.031678222	1.0	3229	tags=67%, list=21%, signal=84%
MA_PITUITARY_FETAL_VS_ADULT_UP	MA_PITUITARY_FETAL_VS_ADULT_UP		27	0.70402867	1.4469244	0.0074231178	0.03180635	1.0	2307	tags=33%, list=15%, signal=39%
REACTOME_FORMATION_OF_RNA_POL_II_ELONGATION_COMPLEX_	REACTOME_FORMATION_OF_RNA_POL_II_ELONGATION_COMPLEX_		41	0.6835245	1.446391	0.0010235414	0.032020766	1.0	3841	tags=71%, list=24%, signal=93%
LABBE_WNT3A_TARGETS_UP	LABBE_WNT3A_TARGETS_UP		106	0.6648526	1.4454962	0.0	0.03250176	1.0	1996	tags=38%, list=13%, signal=43%
REACTOME_CHROMOSOME_MAINTENANCE	REACTOME_CHROMOSOME_MAINTENANCE		93	0.6610453	1.4454906	0.0	0.03241726	1.0	3215	tags=49%, list=20%, signal=62%
SHEPARD_CRUSH_AND_BURN_MUTANT_DN	SHEPARD_CRUSH_AND_BURN_MUTANT_DN		165	0.65335953	1.444487	0.0	0.032964442	1.0	2822	tags=39%, list=18%, signal=47%
SESTO_RESPONSE_TO_UV_C7	SESTO_RESPONSE_TO_UV_C7		64	0.6745194	1.4435438	0.0	0.03347989	1.0	3040	tags=56%, list=19%, signal=69%
PARK_HSC_VS_MULTIPOTENT_PROGENITORS_UP	PARK_HSC_VS_MULTIPOTENT_PROGENITORS_UP		18	0.73994195	1.4435254	0.013452915	0.033405434	1.0	3377	tags=67%, list=21%, signal=85%
WILLERT_WNT_SIGNALING	WILLERT_WNT_SIGNALING		21	0.7281046	1.4433929	0.0076252725	0.033398006	1.0	1387	tags=33%, list=9%, signal=37%
AFFAR_YY1_TARGETS_DN	AFFAR_YY1_TARGETS_DN		223	0.6465483	1.442766	0.0	0.033713475	1.0	2822	tags=40%, list=18%, signal=48%
KOBAYASHI_EGFR_SIGNALING_6HR_DN	KOBAYASHI_EGFR_SIGNALING_6HR_DN		18	0.75017655	1.4424964	0.014176663	0.033816557	1.0	946	tags=39%, list=6%, signal=41%
GAVIN_FOXP3_TARGETS_CLUSTER_P6	GAVIN_FOXP3_TARGETS_CLUSTER_P6		86	0.6597514	1.4424165	0.0	0.033786867	1.0	3182	tags=56%, list=20%, signal=70%
HU_GENOTOXIC_DAMAGE_24HR	HU_GENOTOXIC_DAMAGE_24HR		32	0.70409364	1.4416102	0.007261411	0.034235302	1.0	2484	tags=53%, list=16%, signal=63%
REACTOME_ELONGATION_ARREST_AND_RECOVERY	REACTOME_ELONGATION_ARREST_AND_RECOVERY		31	0.7032893	1.4411371	0.0074468087	0.034423128	1.0	3841	tags=74%, list=24%, signal=98%
GARCIA_TARGETS_OF_FLI1_AND_DAX1_DN	GARCIA_TARGETS_OF_FLI1_AND_DAX1_DN		149	0.6498473	1.4407841	0.0	0.034565527	1.0	3817	tags=56%, list=24%, signal=74%
SHAFFER_IRF4_MULTIPLE_MYELOMA_PROGRAM	SHAFFER_IRF4_MULTIPLE_MYELOMA_PROGRAM		35	0.68234205	1.4406962	0.005192108	0.034534276	1.0	3597	tags=46%, list=23%, signal=59%
LI_LUNG_CANCER	LI_LUNG_CANCER		39	0.68993145	1.4400259	0.0061728396	0.034831733	1.0	1871	tags=46%, list=12%, signal=52%
PUIFFE_INVASION_INHIBITED_BY_ASCITES_UP	PUIFFE_INVASION_INHIBITED_BY_ASCITES_UP		74	0.66584134	1.4399906	0.0	0.034762662	1.0	3525	tags=57%, list=22%, signal=73%
XU_HGF_SIGNALING_NOT_VIA_AKT1_48HR_DN	XU_HGF_SIGNALING_NOT_VIA_AKT1_48HR_DN		15	0.7675707	1.4386917	0.010067114	0.03552871	1.0	1272	tags=53%, list=8%, signal=58%
JUBAN_TARGETS_OF_SPI1_AND_FLI1_DN	JUBAN_TARGETS_OF_SPI1_AND_FLI1_DN		76	0.66630757	1.4372174	0.0	0.036432035	1.0	2384	tags=49%, list=15%, signal=57%
KAUFFMANN_DNA_REPAIR_GENES	KAUFFMANN_DNA_REPAIR_GENES		211	0.64465857	1.4371635	0.0	0.036373295	1.0	4302	tags=63%, list=27%, signal=86%
HONRADO_BREAST_CANCER_BRCA1_VS_BRCA2	HONRADO_BREAST_CANCER_BRCA1_VS_BRCA2		18	0.7450769	1.4368961	0.01419214	0.036459737	1.0	2481	tags=67%, list=16%, signal=79%
REACTOME_ANTIGEN_PROCESSING_UBIQUITINATION_PROTEASOME_DEGRADATION	REACTOME_ANTIGEN_PROCESSING_UBIQUITINATION_PROTEASOME_DEGRADATION		184	0.6494801	1.4361771	0.0	0.03679379	1.0	2635	tags=43%, list=17%, signal=51%
WAKASUGI_HAVE_ZNF143_BINDING_SITES	WAKASUGI_HAVE_ZNF143_BINDING_SITES		57	0.6731969	1.4357642	0.0020242915	0.03697259	1.0	4114	tags=65%, list=26%, signal=88%
REACTOME_DARPP_32_EVENTS	REACTOME_DARPP_32_EVENTS		23	0.7146892	1.4357374	0.010718114	0.036892466	1.0	2582	tags=52%, list=16%, signal=62%
RAO_BOUND_BY_SALL4_ISOFORM_A	RAO_BOUND_BY_SALL4_ISOFORM_A		150	0.6519545	1.4355468	0.0	0.036926627	1.0	2942	tags=30%, list=19%, signal=37%
WELCSH_BRCA1_TARGETS_DN	WELCSH_BRCA1_TARGETS_DN		123	0.6543462	1.4354763	0.0	0.036862936	1.0	2692	tags=52%, list=17%, signal=62%
FINETTI_BREAST_CANCER_KINOME_RED	FINETTI_BREAST_CANCER_KINOME_RED		15	0.7608363	1.434872	0.022650057	0.037178077	1.0	3707	tags=93%, list=24%, signal=122%
MULLIGAN_NTF3_SIGNALING_VIA_INSR_AND_IGF1R_UP	MULLIGAN_NTF3_SIGNALING_VIA_INSR_AND_IGF1R_UP		21	0.727077	1.4336315	0.006557377	0.037871357	1.0	2235	tags=57%, list=14%, signal=67%
DACOSTA_UV_RESPONSE_VIA_ERCC3_COMMON_DN	DACOSTA_UV_RESPONSE_VIA_ERCC3_COMMON_DN		418	0.6361544	1.4335424	0.0	0.03785309	1.0	4772	tags=68%, list=30%, signal=96%
ROME_INSULIN_TARGETS_IN_MUSCLE_UP	ROME_INSULIN_TARGETS_IN_MUSCLE_UP		369	0.6391507	1.4328998	0.0	0.038161173	1.0	3324	tags=49%, list=21%, signal=61%
PENG_GLUCOSE_DEPRIVATION_DN	PENG_GLUCOSE_DEPRIVATION_DN		152	0.642349	1.431515	0.0	0.03905783	1.0	2357	tags=41%, list=15%, signal=48%
VANHARANTA_UTERINE_FIBROID_WITH_7Q_DELETION_UP	VANHARANTA_UTERINE_FIBROID_WITH_7Q_DELETION_UP		60	0.66769046	1.4311744	0.0	0.039197803	1.0	3275	tags=58%, list=21%, signal=73%
CAFFAREL_RESPONSE_TO_THC_24HR_5_DN	CAFFAREL_RESPONSE_TO_THC_24HR_5_DN		51	0.6762003	1.4310162	0.0030364373	0.039243415	1.0	3012	tags=55%, list=19%, signal=68%
REACTOME_RNA_POL_II_TRANSCRIPTION_PRE_INITIATION_AND_PROMOTER_OPENING	REACTOME_RNA_POL_II_TRANSCRIPTION_PRE_INITIATION_AND_PROMOTER_OPENING		38	0.6865663	1.4307935	0.004110997	0.039293338	1.0	4184	tags=82%, list=27%, signal=111%
REACTOME_GLUCOSE_TRANSPORT	REACTOME_GLUCOSE_TRANSPORT		38	0.68570906	1.4306343	0.0030895984	0.03930963	1.0	2311	tags=45%, list=15%, signal=52%
REACTOME_MYOGENESIS	REACTOME_MYOGENESIS		24	0.71377194	1.4305744	0.014941302	0.039268184	1.0	2626	tags=42%, list=17%, signal=50%
REACTOME_DNA_REPAIR	REACTOME_DNA_REPAIR		100	0.6505352	1.429958	0.0	0.03959842	1.0	3868	tags=63%, list=25%, signal=83%
SUNG_METASTASIS_STROMA_DN	SUNG_METASTASIS_STROMA_DN		41	0.6769774	1.4297041	0.0020449897	0.039684407	1.0	2974	tags=54%, list=19%, signal=66%
REACTOME_ACTIVATED_POINT_MUTANTS_OF_FGFR2	REACTOME_ACTIVATED_POINT_MUTANTS_OF_FGFR2		16	0.7540963	1.4293001	0.013483146	0.039835867	1.0	129	tags=6%, list=1%, signal=6%
WHITFIELD_CELL_CYCLE_M_G1	WHITFIELD_CELL_CYCLE_M_G1		124	0.64665467	1.4272276	0.0	0.04132565	1.0	3195	tags=51%, list=20%, signal=63%
IKEDA_MIR133_TARGETS_UP	IKEDA_MIR133_TARGETS_UP		43	0.6783164	1.4272212	0.0010319918	0.04122948	1.0	3396	tags=60%, list=22%, signal=77%
REACTOME_INTRINSIC_PATHWAY_FOR_APOPTOSIS	REACTOME_INTRINSIC_PATHWAY_FOR_APOPTOSIS		28	0.6978064	1.4270838	0.00949367	0.04123205	1.0	2178	tags=43%, list=14%, signal=50%
NAKAMURA_TUMOR_ZONE_PERIPHERAL_VS_CENTRAL_UP	NAKAMURA_TUMOR_ZONE_PERIPHERAL_VS_CENTRAL_UP		239	0.6380537	1.4269882	0.0	0.041204087	1.0	3201	tags=52%, list=20%, signal=64%
ZUCCHI_METASTASIS_UP	ZUCCHI_METASTASIS_UP		36	0.68789864	1.4262831	0.0010384216	0.04162178	1.0	1725	tags=42%, list=11%, signal=47%
VECCHI_GASTRIC_CANCER_EARLY_UP	VECCHI_GASTRIC_CANCER_EARLY_UP		369	0.63492495	1.4258614	0.0	0.041814137	1.0	3012	tags=50%, list=19%, signal=60%
WATANABE_RECTAL_CANCER_RADIOTHERAPY_RESPONSIVE_DN	WATANABE_RECTAL_CANCER_RADIOTHERAPY_RESPONSIVE_DN		85	0.65023625	1.4258409	0.0	0.041728765	1.0	2318	tags=45%, list=15%, signal=52%
PID_TELOMERASEPATHWAY	PID_TELOMERASEPATHWAY		65	0.6552967	1.4256538	0.0010070493	0.041792646	1.0	3320	tags=57%, list=21%, signal=72%
PID_BARD1PATHWAY	PID_BARD1PATHWAY		29	0.7000497	1.4255235	0.009404388	0.041778777	1.0	4275	tags=83%, list=27%, signal=113%
REACTOME_G1_PHASE	REACTOME_G1_PHASE		33	0.6949043	1.4252899	0.008394543	0.04185513	1.0	3189	tags=61%, list=20%, signal=76%
SCHAEFFER_PROSTATE_DEVELOPMENT_AND_CANCER_BOX4_DN	SCHAEFFER_PROSTATE_DEVELOPMENT_AND_CANCER_BOX4_DN		28	0.7029652	1.4252312	0.01594049	0.041789763	1.0	1609	tags=43%, list=10%, signal=48%
ZHAN_MULTIPLE_MYELOMA_HP_DN	ZHAN_MULTIPLE_MYELOMA_HP_DN		38	0.6854235	1.425105	0.007276507	0.041814435	1.0	2217	tags=32%, list=14%, signal=37%
HEDENFALK_BREAST_CANCER_BRCA1_VS_BRCA2	HEDENFALK_BREAST_CANCER_BRCA1_VS_BRCA2		149	0.64249784	1.4247556	0.0	0.041952137	1.0	3189	tags=53%, list=20%, signal=66%
KEGG_MISMATCH_REPAIR	KEGG_MISMATCH_REPAIR		22	0.7181725	1.424394	0.012834225	0.04210822	1.0	2302	tags=64%, list=15%, signal=74%
GOLDRATH_ANTIGEN_RESPONSE	GOLDRATH_ANTIGEN_RESPONSE		315	0.6317909	1.424037	0.0	0.042248774	1.0	3057	tags=49%, list=19%, signal=59%
OSMAN_BLADDER_CANCER_UP	OSMAN_BLADDER_CANCER_UP		349	0.6326757	1.4240261	0.0	0.042159975	1.0	3490	tags=49%, list=22%, signal=61%
SILIGAN_TARGETS_OF_EWS_FLI1_FUSION_DN	SILIGAN_TARGETS_OF_EWS_FLI1_FUSION_DN		16	0.74948937	1.423829	0.01978022	0.042166576	1.0	835	tags=31%, list=5%, signal=33%
REACTOME_DOWNREGULATION_OF_SMAD2_3_SMAD4_TRANSCRIPTIONAL_ACTIVITY	REACTOME_DOWNREGULATION_OF_SMAD2_3_SMAD4_TRANSCRIPTIONAL_ACTIVITY		19	0.72044337	1.4235014	0.01978022	0.042320635	1.0	3865	tags=79%, list=25%, signal=104%
ZHANG_PROLIFERATING_VS_QUIESCENT	ZHANG_PROLIFERATING_VS_QUIESCENT		50	0.66538334	1.4234467	0.002020202	0.042268008	1.0	2266	tags=46%, list=14%, signal=54%
REACTOME_G0_AND_EARLY_G1	REACTOME_G0_AND_EARLY_G1		22	0.7139195	1.4230903	0.009605123	0.04246097	1.0	3705	tags=73%, list=24%, signal=95%
NIKOLSKY_BREAST_CANCER_7Q21_Q22_AMPLICON	NIKOLSKY_BREAST_CANCER_7Q21_Q22_AMPLICON		61	0.6554885	1.4214878	0.0010111224	0.043657634	1.0	3079	tags=38%, list=20%, signal=47%
PID_PRLSIGNALINGEVENTSPATHWAY	PID_PRLSIGNALINGEVENTSPATHWAY		23	0.70950276	1.4206152	0.015974442	0.04422437	1.0	2587	tags=57%, list=16%, signal=68%
FLECHNER_PBL_KIDNEY_TRANSPLANT_OK_VS_DONOR_UP	FLECHNER_PBL_KIDNEY_TRANSPLANT_OK_VS_DONOR_UP		139	0.6403698	1.4203845	0.0	0.044307433	1.0	3191	tags=51%, list=20%, signal=63%
RAHMAN_TP53_TARGETS_PHOSPHORYLATED	RAHMAN_TP53_TARGETS_PHOSPHORYLATED		18	0.74475753	1.419178	0.014364641	0.045171496	1.0	1808	tags=61%, list=11%, signal=69%
CAFFAREL_RESPONSE_TO_THC_UP	CAFFAREL_RESPONSE_TO_THC_UP		29	0.7029525	1.419062	0.009594883	0.04516073	1.0	3750	tags=66%, list=24%, signal=86%
SCHRAMM_INHBA_TARGETS_DN	SCHRAMM_INHBA_TARGETS_DN		24	0.71078134	1.4188097	0.015923567	0.04522452	1.0	2048	tags=46%, list=13%, signal=53%
BENPORATH_ES_1	BENPORATH_ES_1		323	0.6319317	1.4187887	0.0	0.04513525	1.0	3177	tags=44%, list=20%, signal=54%
OLSSON_E2F3_TARGETS_DN	OLSSON_E2F3_TARGETS_DN		37	0.67547345	1.4184107	0.0113519095	0.04534287	1.0	3189	tags=65%, list=20%, signal=81%
KEGG_BASAL_TRANSCRIPTION_FACTORS	KEGG_BASAL_TRANSCRIPTION_FACTORS		31	0.6863704	1.4183964	0.0135557875	0.045253724	1.0	4184	tags=71%, list=27%, signal=96%
REACTOME_METABOLISM_OF_PROTEINS	REACTOME_METABOLISM_OF_PROTEINS		377	0.62929106	1.4183422	0.0	0.04518753	1.0	3198	tags=46%, list=20%, signal=56%
PID_E2F_PATHWAY	PID_E2F_PATHWAY		65	0.6518856	1.4182827	0.003033367	0.045111466	1.0	3189	tags=55%, list=20%, signal=69%
KANG_DOXORUBICIN_RESISTANCE_DN	KANG_DOXORUBICIN_RESISTANCE_DN		17	0.72992516	1.4182682	0.021158129	0.045027524	1.0	3172	tags=76%, list=20%, signal=96%
LIANG_HEMATOPOIESIS_STEM_CELL_NUMBER_LARGE_VS_TINY_DN	LIANG_HEMATOPOIESIS_STEM_CELL_NUMBER_LARGE_VS_TINY_DN		39	0.68545264	1.4177924	0.008264462	0.045349333	1.0	2109	tags=38%, list=13%, signal=44%
KEGG_RNA_POLYMERASE	KEGG_RNA_POLYMERASE		27	0.7098663	1.4177299	0.0075026797	0.045318097	1.0	3943	tags=85%, list=25%, signal=113%
WILCOX_PRESPONSE_TO_ROGESTERONE_UP	WILCOX_PRESPONSE_TO_ROGESTERONE_UP		127	0.64351916	1.4173483	0.0	0.04557077	1.0	3792	tags=52%, list=24%, signal=68%
LE_NEURONAL_DIFFERENTIATION_DN	LE_NEURONAL_DIFFERENTIATION_DN		19	0.73139644	1.4171666	0.025191676	0.04561182	1.0	3373	tags=63%, list=21%, signal=80%
IKEDA_MIR30_TARGETS_UP	IKEDA_MIR30_TARGETS_UP		111	0.6423046	1.4166292	0.0	0.04596752	1.0	4228	tags=55%, list=27%, signal=75%
AZARE_STAT3_TARGETS	AZARE_STAT3_TARGETS		21	0.7229967	1.4158167	0.021668473	0.046466574	1.0	3216	tags=62%, list=20%, signal=78%
REACTOME_SIGNALING_BY_THE_B_CELL_RECEPTOR_BCR	REACTOME_SIGNALING_BY_THE_B_CELL_RECEPTOR_BCR		115	0.6466575	1.4155709	0.0	0.04655365	1.0	3201	tags=46%, list=20%, signal=57%
SHAFFER_IRF4_TARGETS_IN_MYELOMA_VS_MATURE_B_LYMPHOCYTE	SHAFFER_IRF4_TARGETS_IN_MYELOMA_VS_MATURE_B_LYMPHOCYTE		94	0.6462663	1.4146593	0.0	0.047165252	1.0	2017	tags=41%, list=13%, signal=47%
CROMER_METASTASIS_UP	CROMER_METASTASIS_UP		66	0.65424156	1.4145058	0.0030150753	0.047168415	1.0	2341	tags=41%, list=15%, signal=48%
MORI_EMU_MYC_LYMPHOMA_BY_ONSET_TIME_DN	MORI_EMU_MYC_LYMPHOMA_BY_ONSET_TIME_DN		16	0.7511906	1.4141101	0.012318029	0.047372982	1.0	1985	tags=44%, list=13%, signal=50%
SENESE_HDAC1_TARGETS_UP	SENESE_HDAC1_TARGETS_UP		386	0.62504137	1.4122559	0.0	0.048824772	1.0	3312	tags=43%, list=21%, signal=53%
REACTOME_CREB_PHOSPHORYLATION_THROUGH_THE_ACTIVATION_OF_CAMKII	REACTOME_CREB_PHOSPHORYLATION_THROUGH_THE_ACTIVATION_OF_CAMKII		15	0.7578513	1.4122186	0.022296544	0.04874084	1.0	3256	tags=40%, list=21%, signal=50%
PID_FOXM1PATHWAY	PID_FOXM1PATHWAY		39	0.67996615	1.4119697	0.0030832477	0.048859306	1.0	3439	tags=59%, list=22%, signal=75%
SENGUPTA_NASOPHARYNGEAL_CARCINOMA_WITH_LMP1_UP	SENGUPTA_NASOPHARYNGEAL_CARCINOMA_WITH_LMP1_UP		325	0.62905854	1.4111389	0.0	0.049438138	1.0	3321	tags=39%, list=21%, signal=49%
PECE_MAMMARY_STEM_CELL_UP	PECE_MAMMARY_STEM_CELL_UP		115	0.64202684	1.4109193	0.0	0.049515314	1.0	3069	tags=44%, list=19%, signal=55%
HESS_TARGETS_OF_HOXA9_AND_MEIS1_UP	HESS_TARGETS_OF_HOXA9_AND_MEIS1_UP		58	0.6562907	1.4109187	0.003009027	0.049406964	1.0	3105	tags=59%, list=20%, signal=73%
MARKEY_RB1_CHRONIC_LOF_UP	MARKEY_RB1_CHRONIC_LOF_UP		110	0.6420854	1.4107792	0.0	0.049420837	1.0	3196	tags=55%, list=20%, signal=68%
CHICAS_RB1_TARGETS_LOW_SERUM	CHICAS_RB1_TARGETS_LOW_SERUM		71	0.64612204	1.4099565	0.0010060362	0.050079606	1.0	3268	tags=49%, list=21%, signal=62%
LANG_MYB_FAMILY_TARGETS	LANG_MYB_FAMILY_TARGETS		28	0.6945565	1.4091136	0.011652542	0.05071604	1.0	3711	tags=61%, list=24%, signal=79%
REACTOME_MITOTIC_G2_G2_M_PHASES	REACTOME_MITOTIC_G2_G2_M_PHASES		71	0.6543973	1.4088831	0.0020100502	0.050803173	1.0	4217	tags=70%, list=27%, signal=96%
KIM_WT1_TARGETS_DN	KIM_WT1_TARGETS_DN		398	0.6274041	1.4079978	0.0	0.051472086	1.0	3481	tags=49%, list=22%, signal=62%
RIZ_ERYTHROID_DIFFERENTIATION_CCNE1	RIZ_ERYTHROID_DIFFERENTIATION_CCNE1		38	0.66968566	1.4073956	0.01443299	0.051852535	1.0	3009	tags=47%, list=19%, signal=58%
BERENJENO_ROCK_SIGNALING_NOT_VIA_RHOA_DN	BERENJENO_ROCK_SIGNALING_NOT_VIA_RHOA_DN		43	0.6807718	1.4066558	0.0092783505	0.052318897	1.0	1985	tags=44%, list=13%, signal=50%
WAMUNYOKOLI_OVARIAN_CANCER_LMP_DN	WAMUNYOKOLI_OVARIAN_CANCER_LMP_DN		166	0.63293594	1.4060911	0.0	0.052697755	1.0	2987	tags=39%, list=19%, signal=48%
REACTOME_ACTIVATION_OF_GENES_BY_ATF4	REACTOME_ACTIVATION_OF_GENES_BY_ATF4		23	0.71286863	1.4060837	0.01923077	0.052592404	1.0	2040	tags=52%, list=13%, signal=60%
BENPORATH_ES_2	BENPORATH_ES_2		29	0.6869089	1.4060571	0.009365245	0.052489422	1.0	3621	tags=38%, list=23%, signal=49%
WHITFIELD_CELL_CYCLE_S	WHITFIELD_CELL_CYCLE_S		123	0.6357678	1.4051776	0.0	0.05312142	1.0	4694	tags=62%, list=30%, signal=87%
REACTOME_INTERACTION_BETWEEN_L1_AND_ANKYRINS	REACTOME_INTERACTION_BETWEEN_L1_AND_ANKYRINS		20	0.7257332	1.4050293	0.012972973	0.053163577	1.0	1306	tags=10%, list=8%, signal=11%
BLALOCK_ALZHEIMERS_DISEASE_INCIPIENT_DN	BLALOCK_ALZHEIMERS_DISEASE_INCIPIENT_DN		156	0.6355851	1.4045349	0.0	0.053502306	1.0	3664	tags=53%, list=23%, signal=69%
REACTOME_PROTEIN_FOLDING	REACTOME_PROTEIN_FOLDING		47	0.66251075	1.4043705	0.0030549897	0.053558804	1.0	3198	tags=55%, list=20%, signal=69%
TOOKER_GEMCITABINE_RESISTANCE_DN	TOOKER_GEMCITABINE_RESISTANCE_DN		114	0.6394209	1.4037967	0.0	0.05396968	1.0	2434	tags=44%, list=15%, signal=52%
WHITFIELD_CELL_CYCLE_G1_S	WHITFIELD_CELL_CYCLE_G1_S		114	0.63369775	1.4037341	0.0	0.05390884	1.0	4223	tags=60%, list=27%, signal=81%
KEGG_OLFACTORY_TRANSDUCTION	KEGG_OLFACTORY_TRANSDUCTION		293	0.62707597	1.4032023	0.0	0.054258212	1.0	566	tags=1%, list=4%, signal=1%
WANG_RESPONSE_TO_GSK3_INHIBITOR_SB216763_DN	WANG_RESPONSE_TO_GSK3_INHIBITOR_SB216763_DN		312	0.62592214	1.4024059	0.0	0.054844853	1.0	3310	tags=50%, list=21%, signal=62%
HAHTOLA_SEZARY_SYNDROM_UP	HAHTOLA_SEZARY_SYNDROM_UP		83	0.64239025	1.4023225	0.0	0.05482419	1.0	2400	tags=37%, list=15%, signal=44%
REACTOME_CLASS_I_MHC_MEDIATED_ANTIGEN_PROCESSING_PRESENTATION	REACTOME_CLASS_I_MHC_MEDIATED_ANTIGEN_PROCESSING_PRESENTATION		217	0.62993395	1.4019072	0.0	0.05509229	1.0	3052	tags=44%, list=19%, signal=54%
HOSHIDA_LIVER_CANCER_SUBCLASS_S2	HOSHIDA_LIVER_CANCER_SUBCLASS_S2		109	0.6404055	1.4013109	0.0	0.055530358	1.0	3156	tags=48%, list=20%, signal=59%
WANG_TUMOR_INVASIVENESS_DN	WANG_TUMOR_INVASIVENESS_DN		190	0.6270088	1.4011403	0.0	0.055553343	1.0	3231	tags=53%, list=21%, signal=66%
PARK_HSC_AND_MULTIPOTENT_PROGENITORS	PARK_HSC_AND_MULTIPOTENT_PROGENITORS		42	0.66762596	1.4007609	0.0061601643	0.055797543	1.0	3223	tags=52%, list=20%, signal=66%
LIU_COMMON_CANCER_GENES	LIU_COMMON_CANCER_GENES		57	0.65216744	1.3999895	0.0020222447	0.056428105	1.0	3041	tags=49%, list=19%, signal=61%
TAKAO_RESPONSE_TO_UVB_RADIATION_DN	TAKAO_RESPONSE_TO_UVB_RADIATION_DN		91	0.6380426	1.3997535	0.001002004	0.056548186	1.0	1921	tags=37%, list=12%, signal=42%
REACTOME_UNFOLDED_PROTEIN_RESPONSE	REACTOME_UNFOLDED_PROTEIN_RESPONSE		73	0.64081496	1.3993992	0.003006012	0.056757133	1.0	3664	tags=53%, list=23%, signal=69%
HOLLEMAN_ASPARAGINASE_RESISTANCE_ALL_UP	HOLLEMAN_ASPARAGINASE_RESISTANCE_ALL_UP		18	0.726498	1.3991709	0.024444444	0.056853645	1.0	1091	tags=33%, list=7%, signal=36%
FALVELLA_SMOKERS_WITH_LUNG_CANCER	FALVELLA_SMOKERS_WITH_LUNG_CANCER		68	0.64858544	1.3985186	0.0	0.057413545	1.0	2945	tags=38%, list=19%, signal=47%
BIOCARTA_G1_PATHWAY	BIOCARTA_G1_PATHWAY		27	0.68526787	1.3984925	0.011591149	0.057332437	1.0	4113	tags=70%, list=26%, signal=95%
ZHENG_GLIOBLASTOMA_PLASTICITY_UP	ZHENG_GLIOBLASTOMA_PLASTICITY_UP		231	0.6279873	1.3984615	0.0	0.05724988	1.0	2965	tags=43%, list=19%, signal=53%
REACTOME_ABORTIVE_ELONGATION_OF_HIV1_TRANSCRIPT_IN_THE_ABSENCE_OF_TAT	REACTOME_ABORTIVE_ELONGATION_OF_HIV1_TRANSCRIPT_IN_THE_ABSENCE_OF_TAT		23	0.70320547	1.3984004	0.01898734	0.05719159	1.0	3841	tags=78%, list=24%, signal=103%
SCIBETTA_KDM5B_TARGETS_DN	SCIBETTA_KDM5B_TARGETS_DN		67	0.64334196	1.3975949	0.005015045	0.057880692	1.0	2844	tags=51%, list=18%, signal=62%
TSENG_IRS1_TARGETS_UP	TSENG_IRS1_TARGETS_UP		106	0.63257	1.3940359	0.001003009	0.06131417	1.0	1534	tags=33%, list=10%, signal=36%
GENTILE_UV_RESPONSE_CLUSTER_D7	GENTILE_UV_RESPONSE_CLUSTER_D7		38	0.66674155	1.3939553	0.006153846	0.061264414	1.0	1884	tags=42%, list=12%, signal=48%
BIOCARTA_CELLCYCLE_PATHWAY	BIOCARTA_CELLCYCLE_PATHWAY		22	0.7024644	1.393582	0.021668473	0.06154408	1.0	3860	tags=73%, list=25%, signal=96%
JOHANSSON_GLIOMAGENESIS_BY_PDGFB_UP	JOHANSSON_GLIOMAGENESIS_BY_PDGFB_UP		50	0.65417814	1.3934894	0.0050813006	0.061521433	1.0	1281	tags=42%, list=8%, signal=46%
KEGG_ALANINE_ASPARTATE_AND_GLUTAMATE_METABOLISM	KEGG_ALANINE_ASPARTATE_AND_GLUTAMATE_METABOLISM		31	0.6787819	1.3934553	0.012658228	0.061438795	1.0	1463	tags=32%, list=9%, signal=35%
MATTHEWS_AP1_TARGETS	MATTHEWS_AP1_TARGETS		17	0.724723	1.3930203	0.026666667	0.061765492	1.0	2088	tags=53%, list=13%, signal=61%
REACTOME_PKB_MEDIATED_EVENTS	REACTOME_PKB_MEDIATED_EVENTS		23	0.70458883	1.3921254	0.027956989	0.06255522	1.0	1776	tags=48%, list=11%, signal=54%
SMID_BREAST_CANCER_RELAPSE_IN_LUNG_UP	SMID_BREAST_CANCER_RELAPSE_IN_LUNG_UP		21	0.7030741	1.3920367	0.018458197	0.06252536	1.0	935	tags=24%, list=6%, signal=25%
MARIADASON_RESPONSE_TO_BUTYRATE_SULINDAC_4	MARIADASON_RESPONSE_TO_BUTYRATE_SULINDAC_4		17	0.717784	1.3919525	0.023333333	0.062459424	1.0	3737	tags=59%, list=24%, signal=77%
REACTOME_MICRORNA_MIRNA_BIOGENESIS	REACTOME_MICRORNA_MIRNA_BIOGENESIS		21	0.6993013	1.391261	0.023681378	0.06307369	1.0	3802	tags=71%, list=24%, signal=94%
REACTOME_RECRUITMENT_OF_MITOTIC_CENTROSOME_PROTEINS_AND_COMPLEXES	REACTOME_RECRUITMENT_OF_MITOTIC_CENTROSOME_PROTEINS_AND_COMPLEXES		56	0.64930594	1.3909167	0.003030303	0.06329133	1.0	5077	tags=86%, list=32%, signal=126%
BURTON_ADIPOGENESIS_11	BURTON_ADIPOGENESIS_11		52	0.6505491	1.3903475	0.006060606	0.06372005	1.0	3953	tags=67%, list=25%, signal=90%
STEARMAN_LUNG_CANCER_EARLY_VS_LATE_UP	STEARMAN_LUNG_CANCER_EARLY_VS_LATE_UP		112	0.6347722	1.3899264	0.0	0.06406272	1.0	3607	tags=50%, list=23%, signal=64%
MONNIER_POSTRADIATION_TUMOR_ESCAPE_UP	MONNIER_POSTRADIATION_TUMOR_ESCAPE_UP		334	0.61999553	1.3898932	0.0	0.06395863	1.0	3412	tags=50%, list=22%, signal=62%
NADERI_BREAST_CANCER_PROGNOSIS_UP	NADERI_BREAST_CANCER_PROGNOSIS_UP		45	0.6620346	1.3897316	0.0040941657	0.06395672	1.0	2302	tags=44%, list=15%, signal=52%
BENPORATH_ES_CORE_NINE_CORRELATED	BENPORATH_ES_CORE_NINE_CORRELATED		95	0.6340038	1.389075	0.001002004	0.06452844	1.0	3659	tags=49%, list=23%, signal=64%
SEIDEN_MET_SIGNALING	SEIDEN_MET_SIGNALING		18	0.7239892	1.3887864	0.02090209	0.06471399	1.0	2002	tags=72%, list=13%, signal=83%
REACTOME_RNA_POL_III_TRANSCRIPTION_TERMINATION	REACTOME_RNA_POL_III_TRANSCRIPTION_TERMINATION		19	0.71412724	1.3887205	0.021691974	0.06465204	1.0	3943	tags=79%, list=25%, signal=105%
DAZARD_UV_RESPONSE_CLUSTER_G6	DAZARD_UV_RESPONSE_CLUSTER_G6		131	0.62853634	1.3881522	0.0	0.065164216	1.0	3872	tags=54%, list=25%, signal=71%
REACTOME_APC_C_CDC20_MEDIATED_DEGRADATION_OF_CYCLIN_B	REACTOME_APC_C_CDC20_MEDIATED_DEGRADATION_OF_CYCLIN_B		17	0.711282	1.387957	0.035634745	0.06525371	1.0	3551	tags=76%, list=23%, signal=99%
GENTILE_UV_HIGH_DOSE_DN	GENTILE_UV_HIGH_DOSE_DN		284	0.61719865	1.3878146	0.0	0.06526513	1.0	3352	tags=49%, list=21%, signal=61%
BYSTROEM_CORRELATED_WITH_IL5_DN	BYSTROEM_CORRELATED_WITH_IL5_DN		61	0.64871705	1.3876622	0.005045409	0.065299414	1.0	2318	tags=38%, list=15%, signal=44%
JOHNSTONE_PARVB_TARGETS_2_DN	JOHNSTONE_PARVB_TARGETS_2_DN		278	0.62076676	1.3875321	0.0	0.06528081	1.0	4248	tags=62%, list=27%, signal=83%
WANG_RESPONSE_TO_FORSKOLIN_UP	WANG_RESPONSE_TO_FORSKOLIN_UP		22	0.70203936	1.3873004	0.030401736	0.06540968	1.0	2497	tags=50%, list=16%, signal=59%
HU_GENOTOXIN_ACTION_DIRECT_VS_INDIRECT_24HR	HU_GENOTOXIN_ACTION_DIRECT_VS_INDIRECT_24HR		46	0.6506007	1.3868262	0.010141988	0.0658128	1.0	1629	tags=37%, list=10%, signal=41%
FLECHNER_PBL_KIDNEY_TRANSPLANT_OK_VS_DONOR_DN	FLECHNER_PBL_KIDNEY_TRANSPLANT_OK_VS_DONOR_DN		37	0.6690441	1.3866944	0.014613778	0.065817714	1.0	2874	tags=46%, list=18%, signal=56%
ZHU_CMV_ALL_UP	ZHU_CMV_ALL_UP		106	0.6335332	1.3863807	0.0	0.06600569	1.0	3542	tags=54%, list=22%, signal=69%
YAO_TEMPORAL_RESPONSE_TO_PROGESTERONE_CLUSTER_13	YAO_TEMPORAL_RESPONSE_TO_PROGESTERONE_CLUSTER_13		144	0.62515074	1.3861195	0.0	0.066142656	1.0	3544	tags=58%, list=23%, signal=74%
BURTON_ADIPOGENESIS_2	BURTON_ADIPOGENESIS_2		69	0.64196795	1.3859588	0.0010070493	0.06615729	1.0	3312	tags=49%, list=21%, signal=62%
PROVENZANI_METASTASIS_UP	PROVENZANI_METASTASIS_UP		168	0.6239798	1.3859345	0.0	0.06606102	1.0	2450	tags=38%, list=16%, signal=45%
MCGOWAN_RSP6_TARGETS_UP	MCGOWAN_RSP6_TARGETS_UP		16	0.72023183	1.3855289	0.032222223	0.06634759	1.0	1852	tags=31%, list=12%, signal=35%
BLUM_RESPONSE_TO_SALIRASIB_UP	BLUM_RESPONSE_TO_SALIRASIB_UP		227	0.61964834	1.3850553	0.0	0.06669351	1.0	3894	tags=53%, list=25%, signal=70%
GARGALOVIC_RESPONSE_TO_OXIDIZED_PHOSPHOLIPIDS_RED_UP	GARGALOVIC_RESPONSE_TO_OXIDIZED_PHOSPHOLIPIDS_RED_UP		16	0.7347826	1.3849901	0.035107587	0.06665536	1.0	2281	tags=50%, list=14%, signal=58%
HOFMANN_CELL_LYMPHOMA_UP	HOFMANN_CELL_LYMPHOMA_UP		44	0.65747786	1.3848394	0.011156186	0.06668965	1.0	2925	tags=43%, list=19%, signal=53%
PID_RB_1PATHWAY	PID_RB_1PATHWAY		64	0.6379283	1.3844254	0.0030150753	0.06693153	1.0	3673	tags=50%, list=23%, signal=65%
GERHOLD_ADIPOGENESIS_DN	GERHOLD_ADIPOGENESIS_DN		63	0.6463575	1.3844042	0.0030181087	0.066829726	1.0	2202	tags=48%, list=14%, signal=55%
JAEGER_METASTASIS_UP	JAEGER_METASTASIS_UP		39	0.65920097	1.384168	0.008255934	0.06696607	1.0	2577	tags=46%, list=16%, signal=55%
REACTOME_PURINE_METABOLISM	REACTOME_PURINE_METABOLISM		32	0.66487294	1.3839127	0.01873049	0.067074716	1.0	2163	tags=44%, list=14%, signal=51%
SCHAEFFER_SOX9_TARGETS_IN_PROSTATE_DEVELOPMENT_DN	SCHAEFFER_SOX9_TARGETS_IN_PROSTATE_DEVELOPMENT_DN		43	0.6581088	1.3838221	0.0061601643	0.06704139	1.0	3067	tags=47%, list=19%, signal=58%
REACTOME_DOUBLE_STRAND_BREAK_REPAIR	REACTOME_DOUBLE_STRAND_BREAK_REPAIR		22	0.6967263	1.3837098	0.02012712	0.06703207	1.0	3196	tags=68%, list=20%, signal=85%
SHAFFER_IRF4_TARGETS_IN_PLASMA_CELL_VS_MATURE_B_LYMPHOCYTE	SHAFFER_IRF4_TARGETS_IN_PLASMA_CELL_VS_MATURE_B_LYMPHOCYTE		63	0.6440892	1.3835912	0.0040281974	0.06701933	1.0	2839	tags=43%, list=18%, signal=52%
PEPPER_CHRONIC_LYMPHOCYTIC_LEUKEMIA_DN	PEPPER_CHRONIC_LYMPHOCYTIC_LEUKEMIA_DN		18	0.7161572	1.3833779	0.028169014	0.06713711	1.0	1574	tags=22%, list=10%, signal=25%
STARK_PREFRONTAL_CORTEX_22Q11_DELETION_DN	STARK_PREFRONTAL_CORTEX_22Q11_DELETION_DN		422	0.61430305	1.3830175	0.0	0.06738131	1.0	3270	tags=45%, list=21%, signal=55%
BIOCARTA_NDKDYNAMIN_PATHWAY	BIOCARTA_NDKDYNAMIN_PATHWAY		18	0.7123216	1.3826545	0.041573033	0.06766007	1.0	2455	tags=61%, list=16%, signal=72%
REACTOME_TRANSCRIPTIONAL_ACTIVITY_OF_SMAD2_SMAD3_SMAD4_HETEROTRIMER	REACTOME_TRANSCRIPTIONAL_ACTIVITY_OF_SMAD2_SMAD3_SMAD4_HETEROTRIMER		36	0.6661472	1.3822092	0.0103412615	0.068071015	1.0	3865	tags=67%, list=25%, signal=88%
SLEBOS_HEAD_AND_NECK_CANCER_WITH_HPV_UP	SLEBOS_HEAD_AND_NECK_CANCER_WITH_HPV_UP		69	0.6417528	1.3821354	0.003030303	0.06800767	1.0	4511	tags=57%, list=29%, signal=79%
AMIT_EGF_RESPONSE_60_MCF10A	AMIT_EGF_RESPONSE_60_MCF10A		35	0.66321546	1.3820097	0.009249743	0.06802185	1.0	1863	tags=29%, list=12%, signal=32%
MELLMAN_TUT1_TARGETS_UP	MELLMAN_TUT1_TARGETS_UP		18	0.7186028	1.3819039	0.028856825	0.06801915	1.0	2787	tags=61%, list=18%, signal=74%
MARTORIATI_MDM4_TARGETS_FETAL_LIVER_DN	MARTORIATI_MDM4_TARGETS_FETAL_LIVER_DN		461	0.61382145	1.3818942	0.0	0.0679011	1.0	3883	tags=51%, list=25%, signal=65%
REACTOME_LOSS_OF_NLP_FROM_MITOTIC_CENTROSOMES	REACTOME_LOSS_OF_NLP_FROM_MITOTIC_CENTROSOMES		49	0.6463154	1.3813671	0.008072654	0.06835767	1.0	5077	tags=86%, list=32%, signal=126%
TOYOTA_TARGETS_OF_MIR34B_AND_MIR34C	TOYOTA_TARGETS_OF_MIR34B_AND_MIR34C		348	0.6159541	1.3813087	0.0	0.068282776	1.0	3957	tags=55%, list=25%, signal=71%
REACTOME_TRANSCRIPTION	REACTOME_TRANSCRIPTION		165	0.62484956	1.3808751	0.0	0.068648845	1.0	3996	tags=58%, list=25%, signal=77%
SESTO_RESPONSE_TO_UV_C1	SESTO_RESPONSE_TO_UV_C1		65	0.6463502	1.3807211	0.005015045	0.06868656	1.0	2542	tags=48%, list=16%, signal=57%
BURTON_ADIPOGENESIS_7	BURTON_ADIPOGENESIS_7		46	0.65125966	1.38057	0.0051124743	0.068710916	1.0	1801	tags=39%, list=11%, signal=44%
BOYLAN_MULTIPLE_MYELOMA_C_D_UP	BOYLAN_MULTIPLE_MYELOMA_C_D_UP		122	0.6227105	1.380525	0.001001001	0.06865572	1.0	4227	tags=50%, list=27%, signal=68%
REACTOME_MRNA_CAPPING	REACTOME_MRNA_CAPPING		27	0.6816556	1.3804955	0.014752371	0.06855456	1.0	3802	tags=78%, list=24%, signal=102%
PID_P53REGULATIONPATHWAY	PID_P53REGULATIONPATHWAY		55	0.64442635	1.3793877	0.0020242915	0.0696337	1.0	4395	tags=69%, list=28%, signal=95%
REACTOME_CONVERSION_FROM_APC_C_CDC20_TO_APC_C_CDH1_IN_LATE_ANAPHASE	REACTOME_CONVERSION_FROM_APC_C_CDC20_TO_APC_C_CDH1_IN_LATE_ANAPHASE		15	0.7359596	1.3789916	0.03954802	0.069932394	1.0	1471	tags=53%, list=9%, signal=59%
LOPEZ_TRANSLATION_VIA_FN1_SIGNALING	LOPEZ_TRANSLATION_VIA_FN1_SIGNALING		34	0.6610059	1.3787701	0.016528925	0.0700427	1.0	3314	tags=47%, list=21%, signal=59%
AMIT_EGF_RESPONSE_60_HELA	AMIT_EGF_RESPONSE_60_HELA		40	0.65965515	1.3783019	0.012371134	0.07044935	1.0	2667	tags=40%, list=17%, signal=48%
HOEBEKE_LYMPHOID_STEM_CELL_UP	HOEBEKE_LYMPHOID_STEM_CELL_UP		78	0.6310899	1.3782849	0.0040201005	0.07033929	1.0	3197	tags=42%, list=20%, signal=53%
NIKOLSKY_BREAST_CANCER_12Q13_Q21_AMPLICON	NIKOLSKY_BREAST_CANCER_12Q13_Q21_AMPLICON		38	0.6618477	1.3781761	0.012435233	0.07033414	1.0	2804	tags=39%, list=18%, signal=48%
BIOCARTA_NO1_PATHWAY	BIOCARTA_NO1_PATHWAY		29	0.6738937	1.3776262	0.03433923	0.07077911	1.0	1173	tags=28%, list=7%, signal=30%
WENDT_COHESIN_TARGETS_UP	WENDT_COHESIN_TARGETS_UP		27	0.67875147	1.377486	0.028361345	0.070818804	1.0	4039	tags=78%, list=26%, signal=104%
MATZUK_CENTRAL_FOR_FEMALE_FERTILITY	MATZUK_CENTRAL_FOR_FEMALE_FERTILITY		29	0.66786456	1.3767788	0.029380903	0.07143966	1.0	1389	tags=17%, list=9%, signal=19%
JIANG_VHL_TARGETS	JIANG_VHL_TARGETS		108	0.6291525	1.3767049	0.0	0.07139526	1.0	3166	tags=49%, list=20%, signal=61%
REACTOME_FORMATION_OF_INCISION_COMPLEX_IN_GG_NER	REACTOME_FORMATION_OF_INCISION_COMPLEX_IN_GG_NER		19	0.71246994	1.3766949	0.021134594	0.071276575	1.0	2388	tags=58%, list=15%, signal=68%
PID_CMYB_PATHWAY	PID_CMYB_PATHWAY		79	0.62980515	1.3766797	0.0030150753	0.071168005	1.0	2668	tags=35%, list=17%, signal=42%
REACTOME_FORMATION_OF_TRANSCRIPTION_COUPLED_NER_TC_NER_REPAIR_COMPLEX	REACTOME_FORMATION_OF_TRANSCRIPTION_COUPLED_NER_TC_NER_REPAIR_COMPLEX		27	0.6743759	1.3761201	0.029288704	0.0716693	1.0	3802	tags=67%, list=24%, signal=88%
AMIT_EGF_RESPONSE_120_MCF10A	AMIT_EGF_RESPONSE_120_MCF10A		40	0.6577971	1.3760568	0.014198783	0.07161355	1.0	4212	tags=63%, list=27%, signal=85%
PID_AURORA_A_PATHWAY	PID_AURORA_A_PATHWAY		30	0.666156	1.3759723	0.024058577	0.07158692	1.0	4113	tags=70%, list=26%, signal=95%
BILD_CTNNB1_ONCOGENIC_SIGNATURE	BILD_CTNNB1_ONCOGENIC_SIGNATURE		62	0.64082205	1.3758477	0.0050301813	0.0716085	1.0	3677	tags=47%, list=23%, signal=61%
NOUZOVA_TRETINOIN_AND_H4_ACETYLATION	NOUZOVA_TRETINOIN_AND_H4_ACETYLATION		108	0.62391824	1.3756721	0.0010050251	0.071674824	1.0	3590	tags=52%, list=23%, signal=67%
GENTILE_UV_RESPONSE_CLUSTER_D4	GENTILE_UV_RESPONSE_CLUSTER_D4		51	0.6525099	1.3756237	0.0050607286	0.07160668	1.0	3794	tags=63%, list=24%, signal=82%
REACTOME_RNA_POL_III_TRANSCRIPTION_INITIATION_FROM_TYPE_2_PROMOTER	REACTOME_RNA_POL_III_TRANSCRIPTION_INITIATION_FROM_TYPE_2_PROMOTER		23	0.69219995	1.3755893	0.015873017	0.071516424	1.0	4487	tags=83%, list=28%, signal=115%
KRIGE_AMINO_ACID_DEPRIVATION	KRIGE_AMINO_ACID_DEPRIVATION		28	0.67666054	1.3754485	0.014767933	0.07153952	1.0	2165	tags=50%, list=14%, signal=58%
BILANGES_RAPAMYCIN_SENSITIVE_GENES	BILANGES_RAPAMYCIN_SENSITIVE_GENES		34	0.66275156	1.3754325	0.0135557875	0.07142903	1.0	2624	tags=41%, list=17%, signal=49%
REACTOME_METABOLISM_OF_NUCLEOTIDES	REACTOME_METABOLISM_OF_NUCLEOTIDES		67	0.6362322	1.3751311	0.004040404	0.07167117	1.0	2169	tags=40%, list=14%, signal=47%
SESTO_RESPONSE_TO_UV_C5	SESTO_RESPONSE_TO_UV_C5		46	0.6507633	1.37399	0.012257406	0.07275549	1.0	2827	tags=50%, list=18%, signal=61%
REACTOME_ASSOCIATION_OF_TRIC_CCT_WITH_TARGET_PROTEINS_DURING_BIOSYNTHESIS	REACTOME_ASSOCIATION_OF_TRIC_CCT_WITH_TARGET_PROTEINS_DURING_BIOSYNTHESIS		25	0.68619996	1.3737018	0.029661017	0.072936065	1.0	3198	tags=60%, list=20%, signal=75%
PID_AP1_PATHWAY	PID_AP1_PATHWAY		68	0.6366757	1.3734238	0.003021148	0.0730733	1.0	3063	tags=35%, list=19%, signal=44%
DEBIASI_APOPTOSIS_BY_REOVIRUS_INFECTION_UP	DEBIASI_APOPTOSIS_BY_REOVIRUS_INFECTION_UP		264	0.61529803	1.3730836	0.0	0.07331886	1.0	3593	tags=50%, list=23%, signal=64%
REACTOME_REGULATORY_RNA_PATHWAYS	REACTOME_REGULATORY_RNA_PATHWAYS		24	0.6855931	1.372941	0.026737968	0.07334795	1.0	3802	tags=67%, list=24%, signal=88%
BIOCARTA_NOS1_PATHWAY	BIOCARTA_NOS1_PATHWAY		19	0.70598114	1.3725762	0.029157666	0.07361891	1.0	2582	tags=37%, list=16%, signal=44%
CARD_MIR302A_TARGETS	CARD_MIR302A_TARGETS		72	0.6360425	1.3725646	0.002016129	0.0735095	1.0	3079	tags=42%, list=20%, signal=52%
VANTVEER_BREAST_CANCER_BRCA1_UP	VANTVEER_BREAST_CANCER_BRCA1_UP		32	0.6675401	1.3725293	0.017671518	0.0734208	1.0	4149	tags=66%, list=26%, signal=89%
REACTOME_FORMATION_OF_THE_HIV1_EARLY_ELONGATION_COMPLEX	REACTOME_FORMATION_OF_THE_HIV1_EARLY_ELONGATION_COMPLEX		31	0.6665202	1.3717736	0.028242677	0.074125946	1.0	3841	tags=71%, list=24%, signal=94%
PUIFFE_INVASION_INHIBITED_BY_ASCITES_DN	PUIFFE_INVASION_INHIBITED_BY_ASCITES_DN		118	0.6212882	1.371487	0.0	0.07436386	1.0	3793	tags=53%, list=24%, signal=69%
KOINUMA_COLON_CANCER_MSI_DN	KOINUMA_COLON_CANCER_MSI_DN		15	0.7300797	1.3713509	0.037671234	0.07438468	1.0	2223	tags=60%, list=14%, signal=70%
GENTILE_RESPONSE_CLUSTER_D3	GENTILE_RESPONSE_CLUSTER_D3		58	0.63888407	1.3705516	0.004036327	0.07526161	1.0	2384	tags=47%, list=15%, signal=55%
REACTOME_UNBLOCKING_OF_NMDA_RECEPTOR_GLUTAMATE_BINDING_AND_ACTIVATION	REACTOME_UNBLOCKING_OF_NMDA_RECEPTOR_GLUTAMATE_BINDING_AND_ACTIVATION		15	0.74172926	1.3703197	0.02202643	0.07542025	1.0	3256	tags=20%, list=21%, signal=25%
ZHU_CMV_24_HR_UP	ZHU_CMV_24_HR_UP		82	0.6329952	1.3702182	0.001004016	0.075422086	1.0	2622	tags=46%, list=17%, signal=55%
GOLDRATH_HOMEOSTATIC_PROLIFERATION	GOLDRATH_HOMEOSTATIC_PROLIFERATION		150	0.6161556	1.3698162	0.0	0.07577032	1.0	3828	tags=59%, list=24%, signal=78%
REACTOME_TELOMERE_MAINTENANCE	REACTOME_TELOMERE_MAINTENANCE		54	0.6406449	1.369589	0.01010101	0.07590721	1.0	2363	tags=41%, list=15%, signal=48%
TERAO_AOX4_TARGETS_SKIN_UP	TERAO_AOX4_TARGETS_SKIN_UP		36	0.6599996	1.3693229	0.019507186	0.0760392	1.0	4239	tags=64%, list=27%, signal=87%
PACHER_TARGETS_OF_IGF1_AND_IGF2_UP	PACHER_TARGETS_OF_IGF1_AND_IGF2_UP		33	0.65918505	1.3686736	0.028037382	0.076726	1.0	2436	tags=42%, list=15%, signal=50%
JIANG_AGING_CEREBRAL_CORTEX_DN	JIANG_AGING_CEREBRAL_CORTEX_DN		48	0.64292806	1.368514	0.00810537	0.07677931	1.0	2807	tags=42%, list=18%, signal=51%
WENG_POR_TARGETS_GLOBAL_DN	WENG_POR_TARGETS_GLOBAL_DN		22	0.6869467	1.3682685	0.037715517	0.07696583	1.0	2036	tags=32%, list=13%, signal=36%
BARRIER_COLON_CANCER_RECURRENCE_UP	BARRIER_COLON_CANCER_RECURRENCE_UP		39	0.65255326	1.3676797	0.016477859	0.0774944	1.0	4350	tags=64%, list=28%, signal=88%
REACTOME_DESTABILIZATION_OF_MRNA_BY_TRISTETRAPROLIN_TTP	REACTOME_DESTABILIZATION_OF_MRNA_BY_TRISTETRAPROLIN_TTP		17	0.7168089	1.3672466	0.037715517	0.07783956	1.0	2040	tags=53%, list=13%, signal=61%
LASTOWSKA_COAMPLIFIED_WITH_MYCN	LASTOWSKA_COAMPLIFIED_WITH_MYCN		36	0.6604919	1.3669112	0.020811655	0.07810112	1.0	1084	tags=22%, list=7%, signal=24%
BERENJENO_TRANSFORMED_BY_RHOA_FOREVER_DN	BERENJENO_TRANSFORMED_BY_RHOA_FOREVER_DN		29	0.6781023	1.366026	0.016824394	0.07903912	1.0	1699	tags=48%, list=11%, signal=54%
BROWN_MYELOID_CELL_DEVELOPMENT_DN	BROWN_MYELOID_CELL_DEVELOPMENT_DN		118	0.6188367	1.3654344	0.0	0.07963666	1.0	2688	tags=42%, list=17%, signal=51%
POMEROY_MEDULLOBLASTOMA_DESMOPLASIC_VS_CLASSIC_DN	POMEROY_MEDULLOBLASTOMA_DESMOPLASIC_VS_CLASSIC_DN		53	0.6410843	1.3648148	0.009118541	0.0801941	1.0	2796	tags=38%, list=18%, signal=46%
POTTI_CYTOXAN_SENSITIVITY	POTTI_CYTOXAN_SENSITIVITY		32	0.6611137	1.3637944	0.021852238	0.08124534	1.0	1032	tags=28%, list=7%, signal=30%
TIEN_INTESTINE_PROBIOTICS_2HR_DN	TIEN_INTESTINE_PROBIOTICS_2HR_DN		78	0.6351992	1.3636283	0.0	0.081332594	1.0	3708	tags=58%, list=24%, signal=75%
TIEN_INTESTINE_PROBIOTICS_6HR_DN	TIEN_INTESTINE_PROBIOTICS_6HR_DN		147	0.61810046	1.3621173	0.0	0.08301391	1.0	3364	tags=54%, list=21%, signal=68%
YAMAZAKI_TCEB3_TARGETS_DN	YAMAZAKI_TCEB3_TARGETS_DN		191	0.60856247	1.3612609	0.0	0.083999254	1.0	2246	tags=38%, list=14%, signal=43%
DING_LUNG_CANCER_EXPRESSION_BY_COPY_NUMBER	DING_LUNG_CANCER_EXPRESSION_BY_COPY_NUMBER		91	0.62305474	1.3605162	0.003006012	0.0848609	1.0	4559	tags=74%, list=29%, signal=103%
YIH_RESPONSE_TO_ARSENITE_C1	YIH_RESPONSE_TO_ARSENITE_C1		24	0.6770089	1.3604183	0.026371308	0.08483935	1.0	3239	tags=58%, list=21%, signal=73%
FLECHNER_PBL_KIDNEY_TRANSPLANT_REJECTED_VS_OK_DN	FLECHNER_PBL_KIDNEY_TRANSPLANT_REJECTED_VS_OK_DN		48	0.6450417	1.3603853	0.014329581	0.08474593	1.0	2118	tags=40%, list=13%, signal=46%
GINESTIER_BREAST_CANCER_ZNF217_AMPLIFIED_UP	GINESTIER_BREAST_CANCER_ZNF217_AMPLIFIED_UP		66	0.6299858	1.3598481	0.002016129	0.08530863	1.0	3916	tags=58%, list=25%, signal=76%
BAE_BRCA1_TARGETS_DN	BAE_BRCA1_TARGETS_DN		29	0.6709772	1.3592458	0.020920502	0.08597121	1.0	2977	tags=55%, list=19%, signal=68%
BIOCARTA_P53_PATHWAY	BIOCARTA_P53_PATHWAY		16	0.71143824	1.3582743	0.04347826	0.08703427	1.0	2925	tags=69%, list=19%, signal=84%
WANG_LMO4_TARGETS_DN	WANG_LMO4_TARGETS_DN		294	0.6092323	1.3580208	0.0	0.08721494	1.0	3988	tags=55%, list=25%, signal=72%
PYEON_CANCER_HEAD_AND_NECK_VS_CERVICAL_UP	PYEON_CANCER_HEAD_AND_NECK_VS_CERVICAL_UP		151	0.608745	1.3576032	0.0	0.08762983	1.0	4028	tags=55%, list=26%, signal=73%
KEGG_UBIQUITIN_MEDIATED_PROTEOLYSIS	KEGG_UBIQUITIN_MEDIATED_PROTEOLYSIS		121	0.6094018	1.356788	0.0010	0.08858419	1.0	4552	tags=62%, list=29%, signal=87%
RADAEVA_RESPONSE_TO_IFNA1_UP	RADAEVA_RESPONSE_TO_IFNA1_UP		47	0.63871473	1.3566718	0.014285714	0.088579014	1.0	3036	tags=40%, list=19%, signal=50%
CHIBA_RESPONSE_TO_TSA_DN	CHIBA_RESPONSE_TO_TSA_DN		21	0.68263125	1.3564756	0.03846154	0.08868939	1.0	3196	tags=52%, list=20%, signal=66%
BIOCARTA_FAS_PATHWAY	BIOCARTA_FAS_PATHWAY		29	0.6560465	1.3558002	0.029692471	0.08950275	1.0	3630	tags=48%, list=23%, signal=63%
SMITH_TERT_TARGETS_UP	SMITH_TERT_TARGETS_UP		134	0.61611795	1.3552895	0.0	0.09013168	1.0	3253	tags=51%, list=21%, signal=63%
GRADE_COLON_VS_RECTAL_CANCER_UP	GRADE_COLON_VS_RECTAL_CANCER_UP		33	0.6469137	1.3551947	0.031088082	0.090101995	1.0	2922	tags=45%, list=19%, signal=56%
CEBALLOS_TARGETS_OF_TP53_AND_MYC_UP	CEBALLOS_TARGETS_OF_TP53_AND_MYC_UP		19	0.69180787	1.3545513	0.04772475	0.09083978	1.0	1265	tags=32%, list=8%, signal=34%
CREIGHTON_ENDOCRINE_THERAPY_RESISTANCE_1	CREIGHTON_ENDOCRINE_THERAPY_RESISTANCE_1		432	0.60037553	1.3544188	0.0	0.090889856	1.0	4066	tags=47%, list=26%, signal=62%
AZARE_NEOPLASTIC_TRANSFORMATION_BY_STAT3_DN	AZARE_NEOPLASTIC_TRANSFORMATION_BY_STAT3_DN		109	0.6168712	1.3538677	0.0010	0.09152728	1.0	3304	tags=41%, list=21%, signal=52%
CHOI_ATL_CHRONIC_VS_ACUTE_DN	CHOI_ATL_CHRONIC_VS_ACUTE_DN		17	0.7149092	1.3538554	0.039911307	0.091394536	1.0	1913	tags=53%, list=12%, signal=60%
BONCI_TARGETS_OF_MIR15A_AND_MIR16_1	BONCI_TARGETS_OF_MIR15A_AND_MIR16_1		85	0.6185607	1.3536761	0.002004008	0.09148718	1.0	3210	tags=35%, list=20%, signal=44%
BIOCARTA_ATRBRCA_PATHWAY	BIOCARTA_ATRBRCA_PATHWAY		21	0.6866513	1.3525444	0.048913043	0.09292	1.0	4114	tags=76%, list=26%, signal=103%
KEGG_HOMOLOGOUS_RECOMBINATION	KEGG_HOMOLOGOUS_RECOMBINATION		25	0.66957366	1.3506938	0.04731861	0.09538193	1.0	3544	tags=60%, list=23%, signal=77%
PID_NFAT_3PATHWAY	PID_NFAT_3PATHWAY		50	0.64114904	1.3504978	0.011178861	0.09549671	1.0	2737	tags=38%, list=17%, signal=46%
PID_FANCONI_PATHWAY	PID_FANCONI_PATHWAY		43	0.6407819	1.3491168	0.015306123	0.09724528	1.0	4643	tags=77%, list=29%, signal=109%
VETTER_TARGETS_OF_PRKCA_AND_ETS1_UP	VETTER_TARGETS_OF_PRKCA_AND_ETS1_UP		15	0.7064913	1.3490663	0.05216426	0.097161144	1.0	3146	tags=53%, list=20%, signal=67%
REACTOME_L1CAM_INTERACTIONS	REACTOME_L1CAM_INTERACTIONS		81	0.61699116	1.3488781	0.003012048	0.09728131	1.0	2842	tags=28%, list=18%, signal=34%
MARIADASON_RESPONSE_TO_BUTYRATE_SULINDAC_6	MARIADASON_RESPONSE_TO_BUTYRATE_SULINDAC_6		42	0.6376175	1.3482983	0.029835392	0.09789209	1.0	3079	tags=40%, list=20%, signal=50%
GENTILE_UV_RESPONSE_CLUSTER_D5	GENTILE_UV_RESPONSE_CLUSTER_D5		34	0.65320283	1.3476421	0.025746653	0.0986986	1.0	3418	tags=50%, list=22%, signal=64%
EHLERS_ANEUPLOIDY_UP	EHLERS_ANEUPLOIDY_UP		34	0.6497342	1.3469144	0.02153846	0.09958449	1.0	3599	tags=47%, list=23%, signal=61%
REACTOME_RNA_POL_III_CHAIN_ELONGATION	REACTOME_RNA_POL_III_CHAIN_ELONGATION		17	0.6917763	1.3467618	0.06263737	0.09967979	1.0	4487	tags=82%, list=28%, signal=115%
REACTOME_MITOCHONDRIAL_PROTEIN_IMPORT	REACTOME_MITOCHONDRIAL_PROTEIN_IMPORT		46	0.6347325	1.3464413	0.012383901	0.09997135	1.0	2653	tags=46%, list=17%, signal=55%
LIU_BREAST_CANCER	LIU_BREAST_CANCER		20	0.6851281	1.3461413	0.039473683	0.10025064	1.0	2573	tags=40%, list=16%, signal=48%
WANG_CLIM2_TARGETS_DN	WANG_CLIM2_TARGETS_DN		150	0.60687	1.3461323	0.0	0.10010127	1.0	4027	tags=53%, list=26%, signal=70%
ZHONG_RESPONSE_TO_AZACITIDINE_AND_TSA_DN	ZHONG_RESPONSE_TO_AZACITIDINE_AND_TSA_DN		54	0.6370082	1.3454328	0.008088979	0.1009963	1.0	4144	tags=65%, list=26%, signal=88%
CHOW_RASSF1_TARGETS_UP	CHOW_RASSF1_TARGETS_UP		26	0.662588	1.3451424	0.02536998	0.10126262	1.0	2921	tags=54%, list=19%, signal=66%
REACTOME_APOPTOTIC_EXECUTION_PHASE	REACTOME_APOPTOTIC_EXECUTION_PHASE		50	0.6268719	1.3449652	0.009118541	0.10138843	1.0	2297	tags=38%, list=15%, signal=44%
APPIERTO_RESPONSE_TO_FENRETINIDE_UP	APPIERTO_RESPONSE_TO_FENRETINIDE_UP		36	0.644863	1.3445758	0.03232534	0.101802535	1.0	2692	tags=47%, list=17%, signal=57%
PID_HIF1APATHWAY	PID_HIF1APATHWAY		18	0.69644743	1.344323	0.040838853	0.10206071	1.0	2044	tags=39%, list=13%, signal=45%
LAU_APOPTOSIS_CDKN2A_UP	LAU_APOPTOSIS_CDKN2A_UP		53	0.6288447	1.3440773	0.01934827	0.10228824	1.0	3296	tags=51%, list=21%, signal=64%
YAO_TEMPORAL_RESPONSE_TO_PROGESTERONE_CLUSTER_17	YAO_TEMPORAL_RESPONSE_TO_PROGESTERONE_CLUSTER_17		164	0.6039401	1.3439044	0.0010	0.10241179	1.0	4145	tags=58%, list=26%, signal=78%
MARSHALL_VIRAL_INFECTION_RESPONSE_DN	MARSHALL_VIRAL_INFECTION_RESPONSE_DN		26	0.6646658	1.343616	0.031479537	0.10269028	1.0	2001	tags=31%, list=13%, signal=35%
CHICAS_RB1_TARGETS_SENESCENT	CHICAS_RB1_TARGETS_SENESCENT		485	0.59517026	1.3432039	0.0	0.1031513	1.0	3712	tags=47%, list=24%, signal=59%
PARK_HSC_MARKERS	PARK_HSC_MARKERS		39	0.6419427	1.3425797	0.024640657	0.10389265	1.0	2822	tags=46%, list=18%, signal=56%
HOLLEMAN_PREDNISOLONE_RESISTANCE_B_ALL_UP	HOLLEMAN_PREDNISOLONE_RESISTANCE_B_ALL_UP		19	0.6931556	1.3425677	0.057923496	0.10374718	1.0	3114	tags=58%, list=20%, signal=72%
CHEOK_RESPONSE_TO_HD_MTX_UP	CHEOK_RESPONSE_TO_HD_MTX_UP		17	0.6899201	1.341153	0.059350505	0.1058511	1.0	2026	tags=35%, list=13%, signal=40%
REACTOME_SYNTHESIS_AND_INTERCONVERSION_OF_NUCLEOTIDE_DI_AND_TRIPHOSPHATES	REACTOME_SYNTHESIS_AND_INTERCONVERSION_OF_NUCLEOTIDE_DI_AND_TRIPHOSPHATES		16	0.70593995	1.3411345	0.046103183	0.10571567	1.0	2483	tags=56%, list=16%, signal=67%
REACTOME_RAS_ACTIVATION_UOPN_CA2_INFUX_THROUGH_NMDA_RECEPTOR	REACTOME_RAS_ACTIVATION_UOPN_CA2_INFUX_THROUGH_NMDA_RECEPTOR		17	0.7022767	1.3409073	0.046614874	0.10586205	1.0	3256	tags=29%, list=21%, signal=37%
PID_TGFBRPATHWAY	PID_TGFBRPATHWAY		52	0.62601554	1.3405504	0.014271152	0.10624667	1.0	4025	tags=60%, list=26%, signal=80%
VECCHI_GASTRIC_CANCER_ADVANCED_VS_EARLY_UP	VECCHI_GASTRIC_CANCER_ADVANCED_VS_EARLY_UP		154	0.60328823	1.3393276	0.0	0.10806439	1.0	1908	tags=21%, list=12%, signal=24%
GABRIELY_MIR21_TARGETS	GABRIELY_MIR21_TARGETS		258	0.59696525	1.3388705	0.0	0.108614594	1.0	4709	tags=55%, list=30%, signal=77%
LIU_VAV3_PROSTATE_CARCINOGENESIS_DN	LIU_VAV3_PROSTATE_CARCINOGENESIS_DN		16	0.7055169	1.3386748	0.051224943	0.10877491	1.0	2667	tags=31%, list=17%, signal=38%
GENTILE_UV_RESPONSE_CLUSTER_D9	GENTILE_UV_RESPONSE_CLUSTER_D9		21	0.6718321	1.3381176	0.065662004	0.10952485	1.0	2001	tags=48%, list=13%, signal=54%
JACKSON_DNMT1_TARGETS_UP	JACKSON_DNMT1_TARGETS_UP		73	0.61345273	1.3379912	0.004008016	0.1095543	1.0	3760	tags=51%, list=24%, signal=66%
REACTOME_DIABETES_PATHWAYS	REACTOME_DIABETES_PATHWAYS		123	0.60451263	1.3374443	0.0	0.11022739	1.0	3731	tags=46%, list=24%, signal=59%
SENESE_HDAC3_TARGETS_UP	SENESE_HDAC3_TARGETS_UP		428	0.5931821	1.3373657	0.0	0.1101714	1.0	3310	tags=39%, list=21%, signal=47%
PETROVA_PROX1_TARGETS_UP	PETROVA_PROX1_TARGETS_UP		26	0.6685312	1.3373327	0.03940362	0.11006313	1.0	2999	tags=46%, list=19%, signal=57%
GALE_APL_WITH_FLT3_MUTATED_UP	GALE_APL_WITH_FLT3_MUTATED_UP		45	0.63186854	1.336151	0.017276423	0.11184031	1.0	3197	tags=49%, list=20%, signal=61%
ALONSO_METASTASIS_UP	ALONSO_METASTASIS_UP		168	0.603443	1.3360109	0.0	0.11187704	1.0	3156	tags=44%, list=20%, signal=54%
KIM_PTEN_TARGETS_UP	KIM_PTEN_TARGETS_UP		16	0.69177496	1.335812	0.06688963	0.11203187	1.0	3408	tags=56%, list=22%, signal=72%
STEIN_ESR1_TARGETS	STEIN_ESR1_TARGETS		80	0.6068249	1.3357751	0.003012048	0.11192007	1.0	3705	tags=45%, list=24%, signal=59%
MCBRYAN_PUBERTAL_BREAST_5_6WK_DN	MCBRYAN_PUBERTAL_BREAST_5_6WK_DN		119	0.60715145	1.3356979	0.001001001	0.11188803	1.0	3497	tags=46%, list=22%, signal=59%
ZHAN_LATE_DIFFERENTIATION_GENES_UP	ZHAN_LATE_DIFFERENTIATION_GENES_UP		32	0.64882904	1.3355894	0.029288704	0.11188214	1.0	1861	tags=41%, list=12%, signal=46%
ZHOU_TNF_SIGNALING_30MIN	ZHOU_TNF_SIGNALING_30MIN		48	0.6296505	1.3354839	0.014242116	0.111848906	1.0	2622	tags=44%, list=17%, signal=52%
PID_NFAT_TFPATHWAY	PID_NFAT_TFPATHWAY		44	0.6287358	1.3350166	0.021582734	0.1124034	1.0	1172	tags=16%, list=7%, signal=17%
SETLUR_PROSTATE_CANCER_TMPRSS2_ERG_FUSION_UP	SETLUR_PROSTATE_CANCER_TMPRSS2_ERG_FUSION_UP		64	0.6156426	1.3348109	0.014155713	0.11254792	1.0	3492	tags=42%, list=22%, signal=54%
HIRSCH_CELLULAR_TRANSFORMATION_SIGNATURE_DN	HIRSCH_CELLULAR_TRANSFORMATION_SIGNATURE_DN		88	0.61341244	1.3347627	0.003006012	0.11246767	1.0	1717	tags=34%, list=11%, signal=38%
DANG_REGULATED_BY_MYC_UP	DANG_REGULATED_BY_MYC_UP		63	0.62015975	1.3346555	0.011111111	0.1124432	1.0	3730	tags=60%, list=24%, signal=79%
REACTOME_SIGNALING_BY_HIPPO	REACTOME_SIGNALING_BY_HIPPO		18	0.69234794	1.3345447	0.055495102	0.11245407	1.0	3362	tags=72%, list=21%, signal=92%
FAELT_B_CLL_WITH_VH_REARRANGEMENTS_DN	FAELT_B_CLL_WITH_VH_REARRANGEMENTS_DN		41	0.63876843	1.3345034	0.024767801	0.112355284	1.0	2504	tags=39%, list=16%, signal=46%
TAKAO_RESPONSE_TO_UVB_RADIATION_UP	TAKAO_RESPONSE_TO_UVB_RADIATION_UP		77	0.60949266	1.3341523	0.0070140283	0.11272977	1.0	3369	tags=48%, list=21%, signal=61%
DACOSTA_UV_RESPONSE_VIA_ERCC3_XPCS_DN	DACOSTA_UV_RESPONSE_VIA_ERCC3_XPCS_DN		75	0.62203795	1.3340964	0.008016032	0.1126512	1.0	4399	tags=63%, list=28%, signal=87%
REACTOME_INTERFERON_SIGNALING	REACTOME_INTERFERON_SIGNALING		128	0.6047482	1.333143	0.0010	0.11393871	1.0	3343	tags=45%, list=21%, signal=57%
BIOCARTA_GCR_PATHWAY	BIOCARTA_GCR_PATHWAY		19	0.6814172	1.3324827	0.053376906	0.11486718	1.0	1168	tags=26%, list=7%, signal=28%
NEMETH_INFLAMMATORY_RESPONSE_LPS_DN	NEMETH_INFLAMMATORY_RESPONSE_LPS_DN		30	0.6559229	1.3322765	0.033160623	0.11504762	1.0	2322	tags=40%, list=15%, signal=47%
PID_ECADHERIN_NASCENTAJ_PATHWAY	PID_ECADHERIN_NASCENTAJ_PATHWAY		39	0.63174736	1.3321457	0.029774128	0.11507457	1.0	2223	tags=46%, list=14%, signal=54%
BIOCARTA_ARF_PATHWAY	BIOCARTA_ARF_PATHWAY		17	0.7024945	1.3320352	0.058757063	0.11509345	1.0	3066	tags=59%, list=19%, signal=73%
REACTOME_HOMOLOGOUS_RECOMBINATION_REPAIR_OF_REPLICATION_INDEPENDENT_DOUBLE_STRAND_BREAKS	REACTOME_HOMOLOGOUS_RECOMBINATION_REPAIR_OF_REPLICATION_INDEPENDENT_DOUBLE_STRAND_BREAKS		16	0.6934434	1.3319598	0.07126949	0.11502942	1.0	4037	tags=81%, list=26%, signal=109%
CHARAFE_BREAST_CANCER_LUMINAL_VS_MESENCHYMAL_DN	CHARAFE_BREAST_CANCER_LUMINAL_VS_MESENCHYMAL_DN		410	0.59050983	1.3314795	0.0	0.11571184	1.0	3216	tags=40%, list=20%, signal=50%
BARIS_THYROID_CANCER_UP	BARIS_THYROID_CANCER_UP		22	0.674807	1.3309995	0.05097614	0.116283014	1.0	3175	tags=68%, list=20%, signal=85%
KIM_ALL_DISORDERS_CALB1_CORR_UP	KIM_ALL_DISORDERS_CALB1_CORR_UP		499	0.5892084	1.3303516	0.0	0.11719853	1.0	3028	tags=36%, list=19%, signal=43%
GRABARCZYK_BCL11B_TARGETS_UP	GRABARCZYK_BCL11B_TARGETS_UP		63	0.6214307	1.3303349	0.014098691	0.117066555	1.0	4233	tags=52%, list=27%, signal=71%
BIOCARTA_MEF2D_PATHWAY	BIOCARTA_MEF2D_PATHWAY		17	0.69558114	1.3301139	0.060572688	0.11727208	1.0	2445	tags=41%, list=16%, signal=49%
MCMURRAY_TP53_HRAS_COOPERATION_RESPONSE_UP	MCMURRAY_TP53_HRAS_COOPERATION_RESPONSE_UP		23	0.6699395	1.3292562	0.056806	0.118465476	1.0	2818	tags=57%, list=18%, signal=69%
HAHTOLA_MYCOSIS_FUNGOIDES_SKIN_DN	HAHTOLA_MYCOSIS_FUNGOIDES_SKIN_DN		26	0.660039	1.3287628	0.0524109	0.11908791	1.0	2623	tags=46%, list=17%, signal=55%
DER_IFN_GAMMA_RESPONSE_UP	DER_IFN_GAMMA_RESPONSE_UP		65	0.6104398	1.3287206	0.015120967	0.11899102	1.0	3296	tags=40%, list=21%, signal=50%
REACTOME_PHOSPHORYLATION_OF_THE_APC_C	REACTOME_PHOSPHORYLATION_OF_THE_APC_C		15	0.7037743	1.328436	0.06002265	0.11925066	1.0	4379	tags=87%, list=28%, signal=120%
COLIN_PILOCYTIC_ASTROCYTOMA_VS_GLIOBLASTOMA_DN	COLIN_PILOCYTIC_ASTROCYTOMA_VS_GLIOBLASTOMA_DN		26	0.6585636	1.3281575	0.0477707	0.119546555	1.0	2577	tags=46%, list=16%, signal=55%
RAMASWAMY_METASTASIS_UP	RAMASWAMY_METASTASIS_UP		56	0.61898226	1.3280202	0.009109312	0.11957559	1.0	4064	tags=55%, list=26%, signal=74%
DAZARD_RESPONSE_TO_UV_NHEK_DN	DAZARD_RESPONSE_TO_UV_NHEK_DN		273	0.5925468	1.327507	0.0	0.12027048	1.0	4454	tags=54%, list=28%, signal=74%
ZHENG_FOXP3_TARGETS_IN_THYMUS_UP	ZHENG_FOXP3_TARGETS_IN_THYMUS_UP		171	0.59929055	1.3268405	0.0	0.12117463	1.0	4880	tags=55%, list=31%, signal=79%
YUAN_ZNF143_PARTNERS	YUAN_ZNF143_PARTNERS		18	0.6887809	1.3268003	0.063192904	0.12106112	1.0	2786	tags=61%, list=18%, signal=74%
REACTOME_RNA_POL_III_TRANSCRIPTION	REACTOME_RNA_POL_III_TRANSCRIPTION		33	0.6454122	1.326073	0.03826267	0.12210681	1.0	4179	tags=64%, list=27%, signal=86%
TCGA_GLIOBLASTOMA_COPY_NUMBER_UP	TCGA_GLIOBLASTOMA_COPY_NUMBER_UP		62	0.6197058	1.3259708	0.011077543	0.122102104	1.0	3390	tags=48%, list=22%, signal=61%
YU_BAP1_TARGETS	YU_BAP1_TARGETS		24	0.662232	1.3256782	0.050213676	0.122403756	1.0	4646	tags=79%, list=29%, signal=112%
REACTOME_METABOLISM_OF_AMINO_ACIDS_AND_DERIVATIVES	REACTOME_METABOLISM_OF_AMINO_ACIDS_AND_DERIVATIVES		189	0.5966741	1.3255115	0.0	0.122511774	1.0	3191	tags=37%, list=20%, signal=46%
CHIARADONNA_NEOPLASTIC_TRANSFORMATION_KRAS_CDC25_UP	CHIARADONNA_NEOPLASTIC_TRANSFORMATION_KRAS_CDC25_UP		53	0.62243134	1.3252982	0.024340771	0.12271966	1.0	2798	tags=47%, list=18%, signal=57%
SESTO_RESPONSE_TO_UV_C0	SESTO_RESPONSE_TO_UV_C0		101	0.60791117	1.3249747	0.0010	0.12310226	1.0	2692	tags=45%, list=17%, signal=53%
CHEN_HOXA5_TARGETS_9HR_UP	CHEN_HOXA5_TARGETS_9HR_UP		176	0.59662205	1.3234283	0.0	0.1255492	1.0	3750	tags=48%, list=24%, signal=62%
YIH_RESPONSE_TO_ARSENITE_C2	YIH_RESPONSE_TO_ARSENITE_C2		18	0.6806965	1.32325	0.06710671	0.1257027	1.0	2850	tags=50%, list=18%, signal=61%
PID_INTEGRIN_A4B1_PATHWAY	PID_INTEGRIN_A4B1_PATHWAY		33	0.6367525	1.3229623	0.041797284	0.12604176	1.0	3891	tags=45%, list=25%, signal=60%
STANELLE_E2F1_TARGETS	STANELLE_E2F1_TARGETS		26	0.66513234	1.3228595	0.04375667	0.12603775	1.0	2115	tags=35%, list=13%, signal=40%
JIANG_HYPOXIA_CANCER	JIANG_HYPOXIA_CANCER		72	0.6072487	1.3221343	0.011055277	0.12711123	1.0	2945	tags=43%, list=19%, signal=53%
KUNINGER_IGF1_VS_PDGFB_TARGETS_DN	KUNINGER_IGF1_VS_PDGFB_TARGETS_DN		40	0.633877	1.3219459	0.028688524	0.12725118	1.0	1751	tags=40%, list=11%, signal=45%
DAZARD_RESPONSE_TO_UV_SCC_DN	DAZARD_RESPONSE_TO_UV_SCC_DN		109	0.604686	1.3216637	0.001001001	0.12754497	1.0	4349	tags=62%, list=28%, signal=86%
DORSAM_HOXA9_TARGETS_UP	DORSAM_HOXA9_TARGETS_UP		32	0.6476204	1.32166	0.03970742	0.12737326	1.0	3502	tags=53%, list=22%, signal=68%
REACTOME_AMINO_ACID_SYNTHESIS_AND_INTERCONVERSION_TRANSAMINATION	REACTOME_AMINO_ACID_SYNTHESIS_AND_INTERCONVERSION_TRANSAMINATION		16	0.7093308	1.3215662	0.061659195	0.12736991	1.0	1616	tags=56%, list=10%, signal=63%
CHNG_MULTIPLE_MYELOMA_HYPERPLOID_DN	CHNG_MULTIPLE_MYELOMA_HYPERPLOID_DN		28	0.65454507	1.3209795	0.041226216	0.12825504	1.0	3816	tags=61%, list=24%, signal=80%
JIANG_AGING_HYPOTHALAMUS_DN	JIANG_AGING_HYPOTHALAMUS_DN		40	0.6225916	1.3204652	0.046153847	0.12893446	1.0	1501	tags=38%, list=10%, signal=41%
CAIRO_LIVER_DEVELOPMENT_UP	CAIRO_LIVER_DEVELOPMENT_UP		152	0.59399265	1.320378	0.0	0.12889576	1.0	2890	tags=32%, list=18%, signal=39%
OSMAN_BLADDER_CANCER_DN	OSMAN_BLADDER_CANCER_DN		314	0.58659565	1.3198875	0.0	0.12962703	1.0	3983	tags=48%, list=25%, signal=63%
SPIRA_SMOKERS_LUNG_CANCER_UP	SPIRA_SMOKERS_LUNG_CANCER_UP		35	0.63864183	1.319669	0.03962461	0.12987027	1.0	817	tags=26%, list=5%, signal=27%
REACTOME_DESTABILIZATION_OF_MRNA_BY_KSRP	REACTOME_DESTABILIZATION_OF_MRNA_BY_KSRP		17	0.69593275	1.319553	0.06927374	0.12989268	1.0	4425	tags=82%, list=28%, signal=114%
DAZARD_UV_RESPONSE_CLUSTER_G28	DAZARD_UV_RESPONSE_CLUSTER_G28		16	0.68643075	1.318404	0.067777775	0.13168575	1.0	435	tags=19%, list=3%, signal=19%
KAPOSI_LIVER_CANCER_MET_UP	KAPOSI_LIVER_CANCER_MET_UP		17	0.69074166	1.318169	0.06345733	0.13190329	1.0	2842	tags=53%, list=18%, signal=65%
SARTIPY_BLUNTED_BY_INSULIN_RESISTANCE_UP	SARTIPY_BLUNTED_BY_INSULIN_RESISTANCE_UP		16	0.68758297	1.3180977	0.07667032	0.13184059	1.0	3491	tags=63%, list=22%, signal=80%
KEGG_BASE_EXCISION_REPAIR	KEGG_BASE_EXCISION_REPAIR		33	0.63789934	1.3178133	0.03834197	0.13213937	1.0	4607	tags=64%, list=29%, signal=90%
SWEET_KRAS_TARGETS_DN	SWEET_KRAS_TARGETS_DN		56	0.61063063	1.3175769	0.032388665	0.13238688	1.0	3489	tags=41%, list=22%, signal=53%
KYNG_ENVIRONMENTAL_STRESS_RESPONSE_UP	KYNG_ENVIRONMENTAL_STRESS_RESPONSE_UP		52	0.6155656	1.3175412	0.024415055	0.13226704	1.0	2881	tags=40%, list=18%, signal=49%
REACTOME_ENOS_ACTIVATION_AND_REGULATION	REACTOME_ENOS_ACTIVATION_AND_REGULATION		19	0.6783416	1.3173094	0.06097561	0.13249217	1.0	3154	tags=53%, list=20%, signal=66%
YOSHIMURA_MAPK8_TARGETS_DN	YOSHIMURA_MAPK8_TARGETS_DN		338	0.5875097	1.3167217	0.0	0.13336143	1.0	3310	tags=42%, list=21%, signal=52%
KEGG_PYRIMIDINE_METABOLISM	KEGG_PYRIMIDINE_METABOLISM		89	0.60785913	1.3164477	0.005005005	0.13368	1.0	3982	tags=60%, list=25%, signal=79%
RIZ_ERYTHROID_DIFFERENTIATION_HBZ	RIZ_ERYTHROID_DIFFERENTIATION_HBZ		38	0.6336074	1.3163403	0.037228543	0.13370812	1.0	2925	tags=29%, list=19%, signal=35%
DAVICIONI_PAX_FOXO1_SIGNATURE_IN_ARMS_DN	DAVICIONI_PAX_FOXO1_SIGNATURE_IN_ARMS_DN		18	0.68853045	1.3162379	0.06514658	0.13367872	1.0	3209	tags=39%, list=20%, signal=49%
PID_MYC_PATHWAY	PID_MYC_PATHWAY		23	0.65942216	1.3157886	0.061833687	0.13432324	1.0	3146	tags=52%, list=20%, signal=65%
ABRAHAM_ALPC_VS_MULTIPLE_MYELOMA_DN	ABRAHAM_ALPC_VS_MULTIPLE_MYELOMA_DN		18	0.68517554	1.3152523	0.08039647	0.13512398	1.0	2895	tags=50%, list=18%, signal=61%
ACEVEDO_NORMAL_TISSUE_ADJACENT_TO_LIVER_TUMOR_UP	ACEVEDO_NORMAL_TISSUE_ADJACENT_TO_LIVER_TUMOR_UP		139	0.5926461	1.3151339	0.001001001	0.13514869	1.0	2864	tags=38%, list=18%, signal=46%
ZHAN_EARLY_DIFFERENTIATION_GENES_DN	ZHAN_EARLY_DIFFERENTIATION_GENES_DN		39	0.6303653	1.3146714	0.033950616	0.13584799	1.0	2393	tags=41%, list=15%, signal=48%
GARGALOVIC_RESPONSE_TO_OXIDIZED_PHOSPHOLIPIDS_YELLOW_UP	GARGALOVIC_RESPONSE_TO_OXIDIZED_PHOSPHOLIPIDS_YELLOW_UP		24	0.65277755	1.3146201	0.068817206	0.13573246	1.0	3302	tags=50%, list=21%, signal=63%
BILANGES_SERUM_SENSITIVE_VIA_TSC2	BILANGES_SERUM_SENSITIVE_VIA_TSC2		35	0.63592046	1.3138735	0.038743455	0.13686457	1.0	3210	tags=54%, list=20%, signal=68%
OXFORD_RALA_OR_RALB_TARGETS_DN	OXFORD_RALA_OR_RALB_TARGETS_DN		23	0.6610907	1.3137033	0.05526036	0.13698466	1.0	1426	tags=30%, list=9%, signal=33%
HOLLMANN_APOPTOSIS_VIA_CD40_UP	HOLLMANN_APOPTOSIS_VIA_CD40_UP		177	0.5902749	1.3136983	0.0	0.13680366	1.0	3687	tags=46%, list=23%, signal=60%
TAYLOR_METHYLATED_IN_ACUTE_LYMPHOBLASTIC_LEUKEMIA	TAYLOR_METHYLATED_IN_ACUTE_LYMPHOBLASTIC_LEUKEMIA		62	0.61256856	1.3134214	0.012108981	0.13711149	1.0	3110	tags=40%, list=20%, signal=50%
CHEOK_RESPONSE_TO_HD_MTX_DN	CHEOK_RESPONSE_TO_HD_MTX_DN		21	0.6682577	1.3130804	0.073464915	0.1375145	1.0	4194	tags=62%, list=27%, signal=84%
CHESLER_BRAIN_HIGHEST_EXPRESSION	CHESLER_BRAIN_HIGHEST_EXPRESSION		36	0.6298527	1.3129929	0.040456433	0.13750991	1.0	3457	tags=47%, list=22%, signal=60%
YORDY_RECIPROCAL_REGULATION_BY_ETS1_AND_SP100_UP	YORDY_RECIPROCAL_REGULATION_BY_ETS1_AND_SP100_UP		20	0.6728079	1.3123391	0.06277533	0.13852328	1.0	2625	tags=50%, list=17%, signal=60%
GRADE_METASTASIS_DN	GRADE_METASTASIS_DN		39	0.6294517	1.3120999	0.03282051	0.13877906	1.0	3191	tags=59%, list=20%, signal=74%
HOLLEMAN_VINCRISTINE_RESISTANCE_ALL_UP	HOLLEMAN_VINCRISTINE_RESISTANCE_ALL_UP		23	0.65787727	1.3120733	0.06100218	0.1386376	1.0	818	tags=22%, list=5%, signal=23%
GARGALOVIC_RESPONSE_TO_OXIDIZED_PHOSPHOLIPIDS_MAGENTA_UP	GARGALOVIC_RESPONSE_TO_OXIDIZED_PHOSPHOLIPIDS_MAGENTA_UP		22	0.6630077	1.3119162	0.06745182	0.1387307	1.0	4160	tags=73%, list=26%, signal=99%
BROWNE_HCMV_INFECTION_2HR_DN	BROWNE_HCMV_INFECTION_2HR_DN		47	0.6112482	1.3115858	0.04356636	0.13916641	1.0	3209	tags=45%, list=20%, signal=56%
BURTON_ADIPOGENESIS_PEAK_AT_8HR	BURTON_ADIPOGENESIS_PEAK_AT_8HR		36	0.63289964	1.3109611	0.03611971	0.1401326	1.0	1314	tags=36%, list=8%, signal=39%
WELCSH_BRCA1_TARGETS_UP	WELCSH_BRCA1_TARGETS_UP		179	0.5914248	1.3108041	0.0020	0.14022931	1.0	2332	tags=35%, list=15%, signal=41%
PID_VEGFR1_PATHWAY	PID_VEGFR1_PATHWAY		25	0.6529803	1.3104725	0.053248137	0.14068292	1.0	4098	tags=64%, list=26%, signal=86%
BHATI_G2M_ARREST_BY_2METHOXYESTRADIOL_UP	BHATI_G2M_ARREST_BY_2METHOXYESTRADIOL_UP		102	0.59516835	1.3104535	0.004004004	0.14053154	1.0	2587	tags=38%, list=16%, signal=45%
BIOCARTA_CASPASE_PATHWAY	BIOCARTA_CASPASE_PATHWAY		21	0.66149706	1.3103776	0.07306434	0.14049366	1.0	3711	tags=43%, list=24%, signal=56%
LEE_METASTASIS_AND_ALTERNATIVE_SPLICING_DN	LEE_METASTASIS_AND_ALTERNATIVE_SPLICING_DN		43	0.6160502	1.3099736	0.037871033	0.14103377	1.0	2209	tags=26%, list=14%, signal=30%
DAZARD_UV_RESPONSE_CLUSTER_G1	DAZARD_UV_RESPONSE_CLUSTER_G1		60	0.60622567	1.3092803	0.01923077	0.14218882	1.0	3003	tags=50%, list=19%, signal=62%
REACTOME_DESTABILIZATION_OF_MRNA_BY_BRF1	REACTOME_DESTABILIZATION_OF_MRNA_BY_BRF1		17	0.6852073	1.3090886	0.07912088	0.14235583	1.0	2040	tags=47%, list=13%, signal=54%
REACTOME_TRAFFICKING_OF_AMPA_RECEPTORS	REACTOME_TRAFFICKING_OF_AMPA_RECEPTORS		24	0.6613103	1.3088942	0.053361792	0.14255033	1.0	3484	tags=33%, list=22%, signal=43%
SHEPARD_BMYB_MORPHOLINO_DN	SHEPARD_BMYB_MORPHOLINO_DN		176	0.58685184	1.3086214	0.0010	0.14287707	1.0	2645	tags=35%, list=17%, signal=42%
DUTERTRE_ESTRADIOL_RESPONSE_6HR_UP	DUTERTRE_ESTRADIOL_RESPONSE_6HR_UP		206	0.5882752	1.3086132	0.0	0.1426976	1.0	4164	tags=50%, list=26%, signal=68%
UDAYAKUMAR_MED1_TARGETS_UP	UDAYAKUMAR_MED1_TARGETS_UP		119	0.59376526	1.3084568	0.0010	0.14277159	1.0	4186	tags=64%, list=27%, signal=86%
HELLER_HDAC_TARGETS_DN	HELLER_HDAC_TARGETS_DN		253	0.58706963	1.308278	0.0	0.14292115	1.0	2869	tags=35%, list=18%, signal=42%
BHATI_G2M_ARREST_BY_2METHOXYESTRADIOL_DN	BHATI_G2M_ARREST_BY_2METHOXYESTRADIOL_DN		107	0.5937867	1.3081015	0.003003003	0.14306931	1.0	2045	tags=28%, list=13%, signal=32%
MARCINIAK_ER_STRESS_RESPONSE_VIA_CHOP	MARCINIAK_ER_STRESS_RESPONSE_VIA_CHOP		24	0.65431845	1.3080568	0.06410257	0.14295654	1.0	3061	tags=54%, list=19%, signal=67%
SPIELMAN_LYMPHOBLAST_EUROPEAN_VS_ASIAN_UP	SPIELMAN_LYMPHOBLAST_EUROPEAN_VS_ASIAN_UP		431	0.57757103	1.3079063	0.0	0.1430345	1.0	3031	tags=41%, list=19%, signal=49%
BROWNE_HCMV_INFECTION_14HR_UP	BROWNE_HCMV_INFECTION_14HR_UP		131	0.59122026	1.3074965	0.0	0.1436208	1.0	3986	tags=51%, list=25%, signal=68%
THEILGAARD_NEUTROPHIL_AT_SKIN_WOUND_UP	THEILGAARD_NEUTROPHIL_AT_SKIN_WOUND_UP		68	0.59996045	1.3071967	0.022110553	0.14407663	1.0	3144	tags=41%, list=20%, signal=51%
GAZIN_EPIGENETIC_SILENCING_BY_KRAS	GAZIN_EPIGENETIC_SILENCING_BY_KRAS		25	0.6514338	1.306926	0.070512824	0.14441068	1.0	2587	tags=40%, list=16%, signal=48%
WHITEHURST_PACLITAXEL_SENSITIVITY	WHITEHURST_PACLITAXEL_SENSITIVITY		33	0.6307397	1.3066415	0.047916666	0.14478445	1.0	2328	tags=27%, list=15%, signal=32%
AMUNDSON_POOR_SURVIVAL_AFTER_GAMMA_RADIATION_2G	AMUNDSON_POOR_SURVIVAL_AFTER_GAMMA_RADIATION_2G		147	0.585834	1.3057336	0.0020	0.14634597	1.0	3534	tags=42%, list=22%, signal=54%
SHIPP_DLBCL_CURED_VS_FATAL_DN	SHIPP_DLBCL_CURED_VS_FATAL_DN		41	0.6183868	1.3056104	0.048106447	0.14640221	1.0	1424	tags=27%, list=9%, signal=29%
HOWLIN_CITED1_TARGETS_1_DN	HOWLIN_CITED1_TARGETS_1_DN		35	0.6296855	1.3052833	0.03850156	0.14681436	1.0	3828	tags=49%, list=24%, signal=64%
COLLIS_PRKDC_SUBSTRATES	COLLIS_PRKDC_SUBSTRATES		18	0.6758267	1.3051605	0.06911447	0.14683779	1.0	2895	tags=50%, list=18%, signal=61%
HE_PTEN_TARGETS_UP	HE_PTEN_TARGETS_UP		16	0.68239117	1.3049854	0.08956916	0.14692877	1.0	3079	tags=50%, list=20%, signal=62%
BIOCARTA_ACTINY_PATHWAY	BIOCARTA_ACTINY_PATHWAY		20	0.670356	1.3046863	0.06623235	0.1472407	1.0	3394	tags=50%, list=22%, signal=64%
WANG_RESPONSE_TO_ANDROGEN_UP	WANG_RESPONSE_TO_ANDROGEN_UP		28	0.6373026	1.3045597	0.06871036	0.14731908	1.0	3249	tags=46%, list=21%, signal=58%
LUI_TARGETS_OF_PAX8_PPARG_FUSION	LUI_TARGETS_OF_PAX8_PPARG_FUSION		27	0.63537097	1.3044614	0.08368201	0.14731355	1.0	2018	tags=48%, list=13%, signal=55%
REACTOME_FATTY_ACYL_COA_BIOSYNTHESIS	REACTOME_FATTY_ACYL_COA_BIOSYNTHESIS		17	0.6853027	1.3041059	0.07488987	0.14782837	1.0	2187	tags=35%, list=14%, signal=41%
KYNG_DNA_DAMAGE_BY_GAMMA_AND_UV_RADIATION	KYNG_DNA_DAMAGE_BY_GAMMA_AND_UV_RADIATION		84	0.5991716	1.3033822	0.011099899	0.14902659	1.0	3290	tags=39%, list=21%, signal=49%
DORN_ADENOVIRUS_INFECTION_24HR_DN	DORN_ADENOVIRUS_INFECTION_24HR_DN		38	0.6155983	1.303209	0.035306334	0.14917386	1.0	3036	tags=50%, list=19%, signal=62%
YANAGIHARA_ESX1_TARGETS	YANAGIHARA_ESX1_TARGETS		28	0.63069385	1.303138	0.06492147	0.14910601	1.0	1801	tags=29%, list=11%, signal=32%
MARIADASON_RESPONSE_TO_CURCUMIN_SULINDAC_5	MARIADASON_RESPONSE_TO_CURCUMIN_SULINDAC_5		23	0.6593616	1.3024243	0.05537806	0.1503271	1.0	1971	tags=39%, list=13%, signal=45%
CROONQUIST_NRAS_VS_STROMAL_STIMULATION_DN	CROONQUIST_NRAS_VS_STROMAL_STIMULATION_DN		87	0.5978856	1.3022108	0.0070281127	0.15057154	1.0	2917	tags=45%, list=19%, signal=55%
REACTOME_SIGNALING_BY_TGF_BETA_RECEPTOR_COMPLEX	REACTOME_SIGNALING_BY_TGF_BETA_RECEPTOR_COMPLEX		59	0.6042413	1.3021775	0.024242423	0.15045083	1.0	4111	tags=61%, list=26%, signal=82%
REACTOME_INSULIN_SYNTHESIS_AND_PROCESSING	REACTOME_INSULIN_SYNTHESIS_AND_PROCESSING		20	0.6633743	1.3021413	0.07088332	0.15032922	1.0	2352	tags=40%, list=15%, signal=47%
TONKS_TARGETS_OF_RUNX1_RUNX1T1_FUSION_MONOCYTE_UP	TONKS_TARGETS_OF_RUNX1_RUNX1T1_FUSION_MONOCYTE_UP		176	0.5859449	1.3019288	0.0	0.1505425	1.0	2979	tags=40%, list=19%, signal=49%
BOUDOUKHA_BOUND_BY_IGF2BP2	BOUDOUKHA_BOUND_BY_IGF2BP2		96	0.5920783	1.3018446	0.006012024	0.1505292	1.0	3270	tags=49%, list=21%, signal=61%
REACTOME_GRB2_SOS_PROVIDES_LINKAGE_TO_MAPK_SIGNALING_FOR_INTERGRINS_	REACTOME_GRB2_SOS_PROVIDES_LINKAGE_TO_MAPK_SIGNALING_FOR_INTERGRINS_		15	0.69096166	1.3016744	0.085460596	0.15066497	1.0	3328	tags=47%, list=21%, signal=59%
WU_HBX_TARGETS_2_UP	WU_HBX_TARGETS_2_UP		20	0.66751724	1.3009063	0.07491857	0.15196502	1.0	3078	tags=50%, list=20%, signal=62%
MOHANKUMAR_TLX1_TARGETS_UP	MOHANKUMAR_TLX1_TARGETS_UP		362	0.5802364	1.3008585	0.0	0.15185386	1.0	3227	tags=42%, list=20%, signal=51%
GENTILE_UV_RESPONSE_CLUSTER_D2	GENTILE_UV_RESPONSE_CLUSTER_D2		38	0.626302	1.3007051	0.034764826	0.15195721	1.0	3352	tags=50%, list=21%, signal=63%
NUTT_GBM_VS_AO_GLIOMA_DN	NUTT_GBM_VS_AO_GLIOMA_DN		40	0.61620104	1.3005631	0.04526749	0.15204053	1.0	4015	tags=48%, list=25%, signal=64%
WOOD_EBV_EBNA1_TARGETS_DN	WOOD_EBV_EBNA1_TARGETS_DN		41	0.6170168	1.3004967	0.050308008	0.15197234	1.0	993	tags=29%, list=6%, signal=31%
WENG_POR_DOSAGE	WENG_POR_DOSAGE		18	0.68199944	1.3003154	0.06892779	0.15218233	1.0	709	tags=22%, list=5%, signal=23%
WARTERS_IR_RESPONSE_5GY	WARTERS_IR_RESPONSE_5GY		39	0.6254786	1.2996926	0.037113402	0.153209	1.0	2281	tags=23%, list=14%, signal=27%
BIOCARTA_UCALPAIN_PATHWAY	BIOCARTA_UCALPAIN_PATHWAY		17	0.68371487	1.2996541	0.07048458	0.15308328	1.0	956	tags=24%, list=6%, signal=25%
BECKER_TAMOXIFEN_RESISTANCE_DN	BECKER_TAMOXIFEN_RESISTANCE_DN		46	0.61208755	1.2995086	0.036585364	0.15316927	1.0	3922	tags=46%, list=25%, signal=61%
CHIARADONNA_NEOPLASTIC_TRANSFORMATION_CDC25_UP	CHIARADONNA_NEOPLASTIC_TRANSFORMATION_CDC25_UP		112	0.5864104	1.2989236	0.003003003	0.15411921	1.0	3307	tags=44%, list=21%, signal=55%
AMIT_SERUM_RESPONSE_60_MCF10A	AMIT_SERUM_RESPONSE_60_MCF10A		52	0.60549027	1.298739	0.020325202	0.15430339	1.0	2001	tags=29%, list=13%, signal=33%
KEGG_AMYOTROPHIC_LATERAL_SCLEROSIS_ALS	KEGG_AMYOTROPHIC_LATERAL_SCLEROSIS_ALS		52	0.6145144	1.2987077	0.030303031	0.1541597	1.0	2626	tags=31%, list=17%, signal=37%
BIOCARTA_CALCINEURIN_PATHWAY	BIOCARTA_CALCINEURIN_PATHWAY		17	0.6751853	1.2986145	0.0845225	0.15417536	1.0	4482	tags=71%, list=28%, signal=99%
BAELDE_DIABETIC_NEPHROPATHY_DN	BAELDE_DIABETIC_NEPHROPATHY_DN		393	0.57622004	1.2984035	0.0	0.1543863	1.0	3093	tags=38%, list=20%, signal=46%
LEE_LIVER_CANCER_DENA_UP	LEE_LIVER_CANCER_DENA_UP		55	0.605179	1.2978599	0.034412954	0.1553004	1.0	2977	tags=36%, list=19%, signal=45%
KUROKAWA_LIVER_CANCER_CHEMOTHERAPY_DN	KUROKAWA_LIVER_CANCER_CHEMOTHERAPY_DN		38	0.63238776	1.2975625	0.04024768	0.15573484	1.0	3196	tags=50%, list=20%, signal=63%
REACTOME_ACTIVATION_OF_BH3_ONLY_PROTEINS	REACTOME_ACTIVATION_OF_BH3_ONLY_PROTEINS		16	0.6894119	1.2968327	0.07295174	0.15698731	1.0	2178	tags=44%, list=14%, signal=51%
SINGH_NFE2L2_TARGETS	SINGH_NFE2L2_TARGETS		15	0.6907396	1.2968304	0.08304892	0.15679476	1.0	2724	tags=60%, list=17%, signal=72%
ZHAN_MULTIPLE_MYELOMA_HP_UP	ZHAN_MULTIPLE_MYELOMA_HP_UP		41	0.6141508	1.2955817	0.04033092	0.15907882	1.0	4047	tags=51%, list=26%, signal=69%
OKAMOTO_LIVER_CANCER_MULTICENTRIC_OCCURRENCE_UP	OKAMOTO_LIVER_CANCER_MULTICENTRIC_OCCURRENCE_UP		22	0.65103513	1.2954061	0.08219178	0.15924345	1.0	2615	tags=45%, list=17%, signal=54%
ZHENG_RESPONSE_TO_ARSENITE_DN	ZHENG_RESPONSE_TO_ARSENITE_DN		17	0.6788889	1.2951618	0.089108914	0.15953681	1.0	3659	tags=53%, list=23%, signal=69%
JAIN_NFKB_SIGNALING	JAIN_NFKB_SIGNALING		66	0.6032773	1.2948521	0.01611279	0.1599525	1.0	4656	tags=65%, list=30%, signal=92%
EINAV_INTERFERON_SIGNATURE_IN_CANCER	EINAV_INTERFERON_SIGNATURE_IN_CANCER		22	0.66170037	1.2945433	0.081740975	0.16035457	1.0	3057	tags=50%, list=19%, signal=62%
KEGG_P53_SIGNALING_PATHWAY	KEGG_P53_SIGNALING_PATHWAY		62	0.5991539	1.2941728	0.024169184	0.16092394	1.0	4063	tags=50%, list=26%, signal=67%
LINDGREN_BLADDER_CANCER_WITH_LOH_IN_CHR9Q	LINDGREN_BLADDER_CANCER_WITH_LOH_IN_CHR9Q		94	0.5940637	1.2933054	0.003006012	0.1625651	1.0	3250	tags=43%, list=21%, signal=53%
BUCKANOVICH_T_LYMPHOCYTE_HOMING_ON_TUMOR_UP	BUCKANOVICH_T_LYMPHOCYTE_HOMING_ON_TUMOR_UP		19	0.66685456	1.2929806	0.08	0.16307278	1.0	1942	tags=37%, list=12%, signal=42%
KYNG_RESPONSE_TO_H2O2_VIA_ERCC6_UP	KYNG_RESPONSE_TO_H2O2_VIA_ERCC6_UP		36	0.619282	1.2929692	0.064948454	0.16289724	1.0	3941	tags=53%, list=25%, signal=70%
REACTOME_NEGATIVE_REGULATORS_OF_RIG_I_MDA5_SIGNALING	REACTOME_NEGATIVE_REGULATORS_OF_RIG_I_MDA5_SIGNALING		26	0.6424524	1.2929322	0.06702127	0.16277602	1.0	2644	tags=42%, list=17%, signal=51%
LOPES_METHYLATED_IN_COLON_CANCER_DN	LOPES_METHYLATED_IN_COLON_CANCER_DN		28	0.6365859	1.2927363	0.06701571	0.16297121	1.0	4483	tags=46%, list=28%, signal=65%
CHENG_RESPONSE_TO_NICKEL_ACETATE	CHENG_RESPONSE_TO_NICKEL_ACETATE		40	0.61578524	1.2922242	0.049331963	0.16383384	1.0	3882	tags=55%, list=25%, signal=73%
TAKADA_GASTRIC_CANCER_COPY_NUMBER_DN	TAKADA_GASTRIC_CANCER_COPY_NUMBER_DN		26	0.6446061	1.2921183	0.07013815	0.16386065	1.0	4393	tags=38%, list=28%, signal=53%
DEBOSSCHER_NFKB_TARGETS_REPRESSED_BY_GLUCOCORTICOIDS	DEBOSSCHER_NFKB_TARGETS_REPRESSED_BY_GLUCOCORTICOIDS		21	0.65903413	1.2919691	0.096359745	0.16395447	1.0	1626	tags=19%, list=10%, signal=21%
BIOCARTA_CHREBP2_PATHWAY	BIOCARTA_CHREBP2_PATHWAY		40	0.6191863	1.2917427	0.051387463	0.1642286	1.0	2582	tags=43%, list=16%, signal=51%
NGUYEN_NOTCH1_TARGETS_DN	NGUYEN_NOTCH1_TARGETS_DN		81	0.5943835	1.2917159	0.01003009	0.16408215	1.0	2954	tags=42%, list=19%, signal=51%
GROSS_HYPOXIA_VIA_ELK3_DN	GROSS_HYPOXIA_VIA_ELK3_DN		147	0.58090186	1.2916213	0.0030	0.16410391	1.0	2704	tags=37%, list=17%, signal=44%
BURTON_ADIPOGENESIS_8	BURTON_ADIPOGENESIS_8		82	0.5908408	1.2915841	0.019057171	0.16397345	1.0	3641	tags=57%, list=23%, signal=74%
OSWALD_HEMATOPOIETIC_STEM_CELL_IN_COLLAGEN_GEL_UP	OSWALD_HEMATOPOIETIC_STEM_CELL_IN_COLLAGEN_GEL_UP		207	0.57876366	1.2915566	0.0	0.16384001	1.0	2507	tags=29%, list=16%, signal=34%
BOYLAN_MULTIPLE_MYELOMA_C_UP	BOYLAN_MULTIPLE_MYELOMA_C_UP		38	0.6183966	1.291403	0.05035971	0.16399722	1.0	3595	tags=45%, list=23%, signal=58%
BROWNE_HCMV_INFECTION_18HR_UP	BROWNE_HCMV_INFECTION_18HR_UP		165	0.5776707	1.2904263	0.0	0.16591842	1.0	4328	tags=47%, list=27%, signal=65%
APPIERTO_RESPONSE_TO_FENRETINIDE_DN	APPIERTO_RESPONSE_TO_FENRETINIDE_DN		43	0.61138445	1.2897018	0.04008222	0.16723478	1.0	2951	tags=42%, list=19%, signal=51%
TANAKA_METHYLATED_IN_ESOPHAGEAL_CARCINOMA	TANAKA_METHYLATED_IN_ESOPHAGEAL_CARCINOMA		94	0.58714074	1.2892739	0.008016032	0.16794044	1.0	1908	tags=19%, list=12%, signal=22%
TOMIDA_METASTASIS_UP	TOMIDA_METASTASIS_UP		21	0.65081215	1.2892152	0.087190524	0.16786472	1.0	2056	tags=38%, list=13%, signal=44%
MUNSHI_MULTIPLE_MYELOMA_UP	MUNSHI_MULTIPLE_MYELOMA_UP		78	0.5914278	1.2887725	0.018072288	0.16864038	1.0	2216	tags=35%, list=14%, signal=40%
NOJIMA_SFRP2_TARGETS_DN	NOJIMA_SFRP2_TARGETS_DN		23	0.63809	1.2882856	0.09391676	0.16947387	1.0	3701	tags=52%, list=23%, signal=68%
PID_ERA_GENOMIC_PATHWAY	PID_ERA_GENOMIC_PATHWAY		62	0.59809047	1.2876194	0.031155778	0.17068332	1.0	3078	tags=35%, list=20%, signal=44%
MARSON_FOXP3_TARGETS_DN	MARSON_FOXP3_TARGETS_DN		47	0.6061528	1.2874002	0.04684318	0.17098442	1.0	4056	tags=40%, list=26%, signal=54%
BIOCARTA_RACCYCD_PATHWAY	BIOCARTA_RACCYCD_PATHWAY		26	0.64116544	1.2871339	0.06871036	0.17129461	1.0	3201	tags=58%, list=20%, signal=72%
FRASOR_RESPONSE_TO_SERM_OR_FULVESTRANT_UP	FRASOR_RESPONSE_TO_SERM_OR_FULVESTRANT_UP		18	0.6641945	1.2868081	0.10054645	0.17181535	1.0	2912	tags=44%, list=18%, signal=54%
YIH_RESPONSE_TO_ARSENITE_C3	YIH_RESPONSE_TO_ARSENITE_C3		33	0.6244326	1.2866896	0.058638744	0.17184487	1.0	3621	tags=48%, list=23%, signal=63%
RAY_TUMORIGENESIS_BY_ERBB2_CDC25A_UP	RAY_TUMORIGENESIS_BY_ERBB2_CDC25A_UP		94	0.5858348	1.286052	0.009018037	0.17299496	1.0	2286	tags=28%, list=15%, signal=32%
FERRANDO_HOX11_NEIGHBORS	FERRANDO_HOX11_NEIGHBORS		19	0.6631087	1.2858704	0.088202864	0.17319766	1.0	815	tags=37%, list=5%, signal=39%
CAIRO_HEPATOBLASTOMA_UP	CAIRO_HEPATOBLASTOMA_UP		179	0.57778007	1.2855755	0.0	0.17357852	1.0	2862	tags=41%, list=18%, signal=49%
THILLAINADESAN_ZNF217_TARGETS_UP	THILLAINADESAN_ZNF217_TARGETS_UP		35	0.6270947	1.2853402	0.055842813	0.17390278	1.0	2974	tags=54%, list=19%, signal=67%
NEMETH_INFLAMMATORY_RESPONSE_LPS_UP	NEMETH_INFLAMMATORY_RESPONSE_LPS_UP		83	0.5875198	1.2848748	0.019038076	0.1746828	1.0	3561	tags=43%, list=23%, signal=56%
BRACHAT_RESPONSE_TO_METHOTREXATE_DN	BRACHAT_RESPONSE_TO_METHOTREXATE_DN		23	0.6452474	1.2846876	0.08076514	0.17487511	1.0	2906	tags=39%, list=18%, signal=48%
SAGIV_CD24_TARGETS_UP	SAGIV_CD24_TARGETS_UP		22	0.6468349	1.2843647	0.08766234	0.17536679	1.0	3006	tags=45%, list=19%, signal=56%
GRAHAM_NORMAL_QUIESCENT_VS_NORMAL_DIVIDING_UP	GRAHAM_NORMAL_QUIESCENT_VS_NORMAL_DIVIDING_UP		58	0.5956395	1.2843287	0.038383838	0.17523266	1.0	3605	tags=31%, list=23%, signal=40%
RICKMAN_METASTASIS_UP	RICKMAN_METASTASIS_UP		263	0.5721597	1.2835857	0.0	0.17665508	1.0	4236	tags=47%, list=27%, signal=63%
LU_AGING_BRAIN_DN	LU_AGING_BRAIN_DN		141	0.57870656	1.283549	0.0030	0.1765175	1.0	2880	tags=33%, list=18%, signal=40%
PID_LKB1_PATHWAY	PID_LKB1_PATHWAY		38	0.61132914	1.283283	0.054822337	0.17694336	1.0	4113	tags=50%, list=26%, signal=68%
BIOCARTA_HIF_PATHWAY	BIOCARTA_HIF_PATHWAY		15	0.689964	1.2828015	0.087150835	0.1778175	1.0	946	tags=33%, list=6%, signal=35%
PID_HDAC_CLASSII_PATHWAY	PID_HDAC_CLASSII_PATHWAY		33	0.6225028	1.2827917	0.06555671	0.17762743	1.0	2565	tags=39%, list=16%, signal=47%
HERNANDEZ_MITOTIC_ARREST_BY_DOCETAXEL_1_DN	HERNANDEZ_MITOTIC_ARREST_BY_DOCETAXEL_1_DN		35	0.62341106	1.2826264	0.05257732	0.1778076	1.0	3927	tags=49%, list=25%, signal=65%
ZHONG_SECRETOME_OF_LUNG_CANCER_AND_FIBROBLAST	ZHONG_SECRETOME_OF_LUNG_CANCER_AND_FIBROBLAST		129	0.58135545	1.2825913	0.0040	0.17768453	1.0	2577	tags=43%, list=16%, signal=51%
DIRMEIER_LMP1_RESPONSE_LATE_UP	DIRMEIER_LMP1_RESPONSE_LATE_UP		52	0.601058	1.2813603	0.041456018	0.18022579	1.0	2563	tags=42%, list=16%, signal=50%
GOTZMANN_EPITHELIAL_TO_MESENCHYMAL_TRANSITION_UP	GOTZMANN_EPITHELIAL_TO_MESENCHYMAL_TRANSITION_UP		67	0.593649	1.2812377	0.027108435	0.1802876	1.0	3179	tags=45%, list=20%, signal=56%
KEGG_CITRATE_CYCLE_TCA_CYCLE	KEGG_CITRATE_CYCLE_TCA_CYCLE		30	0.6265575	1.2812057	0.08987603	0.18014823	1.0	3882	tags=60%, list=25%, signal=79%
ACOSTA_PROLIFERATION_INDEPENDENT_MYC_TARGETS_UP	ACOSTA_PROLIFERATION_INDEPENDENT_MYC_TARGETS_UP		74	0.58790994	1.2810369	0.027135678	0.1802665	1.0	3964	tags=49%, list=25%, signal=65%
HONMA_DOCETAXEL_RESISTANCE	HONMA_DOCETAXEL_RESISTANCE		32	0.62351394	1.2808334	0.06555671	0.18049453	1.0	4690	tags=78%, list=30%, signal=111%
ZHAN_V2_LATE_DIFFERENTIATION_GENES	ZHAN_V2_LATE_DIFFERENTIATION_GENES		43	0.6071822	1.2800695	0.046248715	0.1820206	1.0	3179	tags=49%, list=20%, signal=61%
TURASHVILI_BREAST_DUCTAL_CARCINOMA_VS_DUCTAL_NORMAL_UP	TURASHVILI_BREAST_DUCTAL_CARCINOMA_VS_DUCTAL_NORMAL_UP		38	0.61662865	1.2798443	0.064449064	0.18230772	1.0	3435	tags=39%, list=22%, signal=50%
REACTOME_SMAD2_SMAD3_SMAD4_HETEROTRIMER_REGULATES_TRANSCRIPTION	REACTOME_SMAD2_SMAD3_SMAD4_HETEROTRIMER_REGULATES_TRANSCRIPTION		25	0.6305167	1.2797381	0.09371672	0.18231028	1.0	3865	tags=60%, list=25%, signal=79%
BENPORATH_MYC_TARGETS_WITH_EBOX	BENPORATH_MYC_TARGETS_WITH_EBOX		214	0.57321656	1.279566	0.0	0.1825083	1.0	2820	tags=36%, list=18%, signal=43%
KEGG_SMALL_CELL_LUNG_CANCER	KEGG_SMALL_CELL_LUNG_CANCER		81	0.5843369	1.2794677	0.012024048	0.18253174	1.0	3201	tags=40%, list=20%, signal=49%
XU_HGF_TARGETS_INDUCED_BY_AKT1_6HR	XU_HGF_TARGETS_INDUCED_BY_AKT1_6HR		17	0.6679147	1.2793896	0.1036036	0.18248418	1.0	3393	tags=59%, list=22%, signal=75%
DER_IFN_ALPHA_RESPONSE_UP	DER_IFN_ALPHA_RESPONSE_UP		64	0.5974347	1.2793704	0.029233871	0.18231507	1.0	3296	tags=38%, list=21%, signal=47%
LIANG_HEMATOPOIESIS_STEM_CELL_NUMBER_SMALL_VS_HUGE_UP	LIANG_HEMATOPOIESIS_STEM_CELL_NUMBER_SMALL_VS_HUGE_UP		33	0.6217402	1.2782155	0.06340957	0.18472199	1.0	3029	tags=42%, list=19%, signal=52%
LINDGREN_BLADDER_CANCER_CLUSTER_1_UP	LINDGREN_BLADDER_CANCER_CLUSTER_1_UP		96	0.5815395	1.2780874	0.011022044	0.18481046	1.0	3437	tags=42%, list=22%, signal=53%
MARKS_ACETYLATED_NON_HISTONE_PROTEINS	MARKS_ACETYLATED_NON_HISTONE_PROTEINS		15	0.6698034	1.2780159	0.12186788	0.18473518	1.0	3442	tags=47%, list=22%, signal=60%
JOHNSTONE_PARVB_TARGETS_1_DN	JOHNSTONE_PARVB_TARGETS_1_DN		45	0.5999988	1.2776567	0.05691057	0.18532585	1.0	3752	tags=42%, list=24%, signal=55%
LEE_AGING_MUSCLE_DN	LEE_AGING_MUSCLE_DN		42	0.6092241	1.2775639	0.050813008	0.18532169	1.0	2313	tags=31%, list=15%, signal=36%
LEE_CALORIE_RESTRICTION_NEOCORTEX_DN	LEE_CALORIE_RESTRICTION_NEOCORTEX_DN		84	0.58620274	1.2774389	0.02112676	0.18539947	1.0	1665	tags=26%, list=11%, signal=29%
REACTOME_DOWNREGULATION_OF_TGF_BETA_RECEPTOR_SIGNALING	REACTOME_DOWNREGULATION_OF_TGF_BETA_RECEPTOR_SIGNALING		20	0.6587899	1.2772655	0.09429824	0.18559673	1.0	4435	tags=75%, list=28%, signal=104%
XU_AKT1_TARGETS_6HR	XU_AKT1_TARGETS_6HR		22	0.6403161	1.2772509	0.09042553	0.18541823	1.0	2844	tags=36%, list=18%, signal=44%
GENTILE_UV_RESPONSE_CLUSTER_D6	GENTILE_UV_RESPONSE_CLUSTER_D6		30	0.62471133	1.2765183	0.07083333	0.18688889	1.0	2869	tags=50%, list=18%, signal=61%
PID_SYNDECAN_2_PATHWAY	PID_SYNDECAN_2_PATHWAY		31	0.61928123	1.2763728	0.08759124	0.18700945	1.0	2587	tags=35%, list=16%, signal=42%
REACTOME_RNA_POL_I_TRANSCRIPTION_TERMINATION	REACTOME_RNA_POL_I_TRANSCRIPTION_TERMINATION		19	0.65386796	1.275752	0.11681223	0.1882249	1.0	2337	tags=53%, list=15%, signal=62%
SIMBULAN_PARP1_TARGETS_UP	SIMBULAN_PARP1_TARGETS_UP		31	0.6263444	1.2753918	0.06583072	0.18884578	1.0	2645	tags=55%, list=17%, signal=66%
GRAHAM_CML_QUIESCENT_VS_NORMAL_QUIESCENT_UP	GRAHAM_CML_QUIESCENT_VS_NORMAL_QUIESCENT_UP		79	0.5920557	1.2742351	0.017051153	0.1912536	1.0	3006	tags=39%, list=19%, signal=48%
REACTOME_TGF_BETA_RECEPTOR_SIGNALING_ACTIVATES_SMADS	REACTOME_TGF_BETA_RECEPTOR_SIGNALING_ACTIVATES_SMADS		23	0.63667345	1.2741116	0.10385439	0.19133951	1.0	4111	tags=70%, list=26%, signal=94%
ZHAN_MULTIPLE_MYELOMA_CD1_AND_CD2_UP	ZHAN_MULTIPLE_MYELOMA_CD1_AND_CD2_UP		68	0.58815676	1.2738122	0.025125628	0.19180283	1.0	3025	tags=32%, list=19%, signal=40%
LI_DCP2_BOUND_MRNA	LI_DCP2_BOUND_MRNA		80	0.5865031	1.2737825	0.026078235	0.19163436	1.0	3366	tags=49%, list=21%, signal=62%
PID_TRKRPATHWAY	PID_TRKRPATHWAY		58	0.591933	1.2736402	0.035460994	0.1917486	1.0	4031	tags=48%, list=26%, signal=65%
DURCHDEWALD_SKIN_CARCINOGENESIS_DN	DURCHDEWALD_SKIN_CARCINOGENESIS_DN		239	0.56785065	1.2735398	0.0	0.19174741	1.0	3295	tags=38%, list=21%, signal=48%
REACTOME_ACTIVATION_OF_NMDA_RECEPTOR_UPON_GLUTAMATE_BINDING_AND_POSTSYNAPTIC_EVENTS	REACTOME_ACTIVATION_OF_NMDA_RECEPTOR_UPON_GLUTAMATE_BINDING_AND_POSTSYNAPTIC_EVENTS		37	0.60682523	1.2727495	0.069574244	0.19336024	1.0	3450	tags=30%, list=22%, signal=38%
VANTVEER_BREAST_CANCER_ESR1_DN	VANTVEER_BREAST_CANCER_ESR1_DN		211	0.57453173	1.2726511	0.0	0.19339561	1.0	2447	tags=33%, list=16%, signal=38%
ASTON_MAJOR_DEPRESSIVE_DISORDER_UP	ASTON_MAJOR_DEPRESSIVE_DISORDER_UP		40	0.6070891	1.2724802	0.062181447	0.19358373	1.0	1928	tags=20%, list=12%, signal=23%
REACTOME_NEPHRIN_INTERACTIONS	REACTOME_NEPHRIN_INTERACTIONS		19	0.64954126	1.2724779	0.10804851	0.19336997	1.0	3899	tags=47%, list=25%, signal=63%
FERNANDEZ_BOUND_BY_MYC	FERNANDEZ_BOUND_BY_MYC		175	0.5759071	1.2715586	0.0010	0.19536154	1.0	2408	tags=32%, list=15%, signal=37%
WAMUNYOKOLI_OVARIAN_CANCER_GRADES_1_2_DN	WAMUNYOKOLI_OVARIAN_CANCER_GRADES_1_2_DN		56	0.5913941	1.2714047	0.03943377	0.19549724	1.0	2966	tags=32%, list=19%, signal=39%
DEURIG_T_CELL_PROLYMPHOCYTIC_LEUKEMIA_DN	DEURIG_T_CELL_PROLYMPHOCYTIC_LEUKEMIA_DN		256	0.56917113	1.2712864	0.0	0.19551653	1.0	4429	tags=45%, list=28%, signal=61%
YAGI_AML_RELAPSE_PROGNOSIS	YAGI_AML_RELAPSE_PROGNOSIS		31	0.614846	1.2711418	0.08350731	0.1956693	1.0	3079	tags=42%, list=20%, signal=52%
GRESHOCK_CANCER_COPY_NUMBER_UP	GRESHOCK_CANCER_COPY_NUMBER_UP		304	0.56729114	1.270047	0.0	0.19805177	1.0	3752	tags=42%, list=24%, signal=54%
BROWNE_HCMV_INFECTION_10HR_DN	BROWNE_HCMV_INFECTION_10HR_DN		51	0.59816766	1.2699283	0.052738335	0.19811432	1.0	4406	tags=53%, list=28%, signal=73%
KEGG_MTOR_SIGNALING_PATHWAY	KEGG_MTOR_SIGNALING_PATHWAY		48	0.59917146	1.2699206	0.05452675	0.19791247	1.0	3066	tags=40%, list=19%, signal=49%
GAVIN_FOXP3_TARGETS_CLUSTER_T4	GAVIN_FOXP3_TARGETS_CLUSTER_T4		84	0.58503413	1.2698593	0.024120603	0.1978307	1.0	3578	tags=42%, list=23%, signal=54%
PID_MTOR_4PATHWAY	PID_MTOR_4PATHWAY		63	0.58594054	1.2686635	0.03632694	0.20051593	1.0	4295	tags=56%, list=27%, signal=76%
BIOCARTA_MTOR_PATHWAY	BIOCARTA_MTOR_PATHWAY		21	0.6476073	1.2679659	0.10918919	0.20201784	1.0	3450	tags=62%, list=22%, signal=79%
LI_CYTIDINE_ANALOG_PATHWAY	LI_CYTIDINE_ANALOG_PATHWAY		16	0.6558255	1.2679363	0.14143646	0.20186856	1.0	3927	tags=50%, list=25%, signal=67%
LI_AMPLIFIED_IN_LUNG_CANCER	LI_AMPLIFIED_IN_LUNG_CANCER		170	0.5709591	1.2668719	0.0060	0.20419636	1.0	2217	tags=41%, list=14%, signal=47%
ALCALAY_AML_BY_NPM1_LOCALIZATION_DN	ALCALAY_AML_BY_NPM1_LOCALIZATION_DN		170	0.570741	1.2665296	0.0030	0.20478398	1.0	3182	tags=38%, list=20%, signal=47%
MARSON_FOXP3_TARGETS_STIMULATED_UP	MARSON_FOXP3_TARGETS_STIMULATED_UP		25	0.64027035	1.2652185	0.09071274	0.20777433	1.0	2172	tags=32%, list=14%, signal=37%
BIOCARTA_VIP_PATHWAY	BIOCARTA_VIP_PATHWAY		25	0.62835324	1.2647139	0.092063494	0.2088164	1.0	2582	tags=36%, list=16%, signal=43%
WONG_IFNA2_RESISTANCE_UP	WONG_IFNA2_RESISTANCE_UP		15	0.66259706	1.2647026	0.12094065	0.20861872	1.0	2858	tags=40%, list=18%, signal=49%
ZHONG_SECRETOME_OF_LUNG_CANCER_AND_ENDOTHELIUM	ZHONG_SECRETOME_OF_LUNG_CANCER_AND_ENDOTHELIUM		64	0.5897612	1.264509	0.04032258	0.20886487	1.0	2112	tags=39%, list=13%, signal=45%
KEGG_LONG_TERM_POTENTIATION	KEGG_LONG_TERM_POTENTIATION		65	0.580032	1.2641175	0.049544994	0.2096168	1.0	4729	tags=46%, list=30%, signal=66%
BIOCARTA_CHEMICAL_PATHWAY	BIOCARTA_CHEMICAL_PATHWAY		21	0.65038407	1.2638084	0.09179266	0.21019535	1.0	2044	tags=43%, list=13%, signal=49%
SCHLOSSER_SERUM_RESPONSE_AUGMENTED_BY_MYC	SCHLOSSER_SERUM_RESPONSE_AUGMENTED_BY_MYC		94	0.5814025	1.2635167	0.013	0.21070307	1.0	2862	tags=35%, list=18%, signal=43%
MATZUK_MEIOTIC_AND_DNA_REPAIR	MATZUK_MEIOTIC_AND_DNA_REPAIR		39	0.6040579	1.2633498	0.06632653	0.21087128	1.0	4516	tags=46%, list=29%, signal=65%
WANG_METHYLATED_IN_BREAST_CANCER	WANG_METHYLATED_IN_BREAST_CANCER		32	0.61756843	1.2633399	0.075	0.2106686	1.0	828	tags=28%, list=5%, signal=30%
KAN_RESPONSE_TO_ARSENIC_TRIOXIDE	KAN_RESPONSE_TO_ARSENIC_TRIOXIDE		105	0.5744768	1.2633026	0.013	0.21051864	1.0	2977	tags=34%, list=19%, signal=42%
BYSTROEM_CORRELATED_WITH_IL5_UP	BYSTROEM_CORRELATED_WITH_IL5_UP		51	0.5978514	1.2627786	0.059777103	0.21167076	1.0	3760	tags=45%, list=24%, signal=59%
BIOCARTA_TEL_PATHWAY	BIOCARTA_TEL_PATHWAY		18	0.6614577	1.2627352	0.11391018	0.21153314	1.0	4429	tags=78%, list=28%, signal=108%
AIYAR_COBRA1_TARGETS_UP	AIYAR_COBRA1_TARGETS_UP		36	0.604021	1.2626767	0.07098121	0.2114379	1.0	759	tags=19%, list=5%, signal=20%
REACTOME_RNA_POL_III_TRANSCRIPTION_INITIATION_FROM_TYPE_3_PROMOTER	REACTOME_RNA_POL_III_TRANSCRIPTION_INITIATION_FROM_TYPE_3_PROMOTER		26	0.6242603	1.262155	0.1037037	0.21244968	1.0	5607	tags=81%, list=36%, signal=125%
CUI_GLUCOSE_DEPRIVATION	CUI_GLUCOSE_DEPRIVATION		56	0.59328854	1.2621095	0.053698074	0.21233368	1.0	2063	tags=36%, list=13%, signal=41%
BENPORATH_OCT4_TARGETS	BENPORATH_OCT4_TARGETS		260	0.56515884	1.2620212	0.0020	0.21233776	1.0	3594	tags=39%, list=23%, signal=50%
GUTIERREZ_MULTIPLE_MYELOMA_DN	GUTIERREZ_MULTIPLE_MYELOMA_DN		30	0.6212895	1.2618207	0.079449154	0.21261421	1.0	4186	tags=70%, list=27%, signal=95%
PID_RAC1_REG_PATHWAY	PID_RAC1_REG_PATHWAY		36	0.6074462	1.2615805	0.07692308	0.21294686	1.0	2118	tags=28%, list=13%, signal=32%
HASLINGER_B_CLL_WITH_CHROMOSOME_12_TRISOMY	HASLINGER_B_CLL_WITH_CHROMOSOME_12_TRISOMY		22	0.6381055	1.2613338	0.10292524	0.21334429	1.0	3754	tags=59%, list=24%, signal=77%
GOTZMANN_EPITHELIAL_TO_MESENCHYMAL_TRANSITION_DN	GOTZMANN_EPITHELIAL_TO_MESENCHYMAL_TRANSITION_DN		200	0.56348777	1.2594026	0.0020	0.21804279	1.0	2586	tags=38%, list=16%, signal=45%
TONG_INTERACT_WITH_PTTG1	TONG_INTERACT_WITH_PTTG1		42	0.6014389	1.259364	0.06422018	0.21788757	1.0	2931	tags=43%, list=19%, signal=53%
PID_SMAD2_3PATHWAY	PID_SMAD2_3PATHWAY		17	0.6609958	1.258622	0.10852713	0.2195788	1.0	3865	tags=59%, list=25%, signal=78%
NGUYEN_NOTCH1_TARGETS_UP	NGUYEN_NOTCH1_TARGETS_UP		28	0.61578256	1.2579762	0.095744684	0.220982	1.0	2844	tags=39%, list=18%, signal=48%
KYNG_WERNER_SYNDROM_AND_NORMAL_AGING_DN	KYNG_WERNER_SYNDROM_AND_NORMAL_AGING_DN		190	0.56699914	1.2578367	0.0050	0.2210943	1.0	3239	tags=37%, list=21%, signal=46%
SCHAEFFER_PROSTATE_DEVELOPMENT_6HR_DN	SCHAEFFER_PROSTATE_DEVELOPMENT_6HR_DN		453	0.5573523	1.2576212	0.0	0.22144262	1.0	3292	tags=40%, list=21%, signal=49%
BIOCARTA_CDC42RAC_PATHWAY	BIOCARTA_CDC42RAC_PATHWAY		16	0.6537572	1.2574486	0.13028954	0.22163813	1.0	1307	tags=38%, list=8%, signal=41%
REACTOME_CTLA4_INHIBITORY_SIGNALING	REACTOME_CTLA4_INHIBITORY_SIGNALING		21	0.64419955	1.2564777	0.108742006	0.2238501	1.0	4124	tags=57%, list=26%, signal=77%
DACOSTA_UV_RESPONSE_VIA_ERCC3_TTD_DN	DACOSTA_UV_RESPONSE_VIA_ERCC3_TTD_DN		69	0.5788026	1.256367	0.04317269	0.22390932	1.0	4399	tags=52%, list=28%, signal=72%
IVANOVA_HEMATOPOIESIS_LATE_PROGENITOR	IVANOVA_HEMATOPOIESIS_LATE_PROGENITOR		444	0.55720854	1.2563555	0.0	0.22369586	1.0	3458	tags=39%, list=22%, signal=49%
HAHTOLA_MYCOSIS_FUNGOIDES_SKIN_UP	HAHTOLA_MYCOSIS_FUNGOIDES_SKIN_UP		155	0.5676843	1.2552674	0.005005005	0.22638892	1.0	3979	tags=51%, list=25%, signal=68%
MCDOWELL_ACUTE_LUNG_INJURY_UP	MCDOWELL_ACUTE_LUNG_INJURY_UP		44	0.5970217	1.2552023	0.07128099	0.22630993	1.0	2165	tags=32%, list=14%, signal=37%
BIOCARTA_VEGF_PATHWAY	BIOCARTA_VEGF_PATHWAY		28	0.6160247	1.255062	0.10796646	0.22644372	1.0	4475	tags=61%, list=28%, signal=85%
KEGG_GLIOMA	KEGG_GLIOMA		61	0.577778	1.2545378	0.04828974	0.2276046	1.0	5031	tags=54%, list=32%, signal=79%
HOLLEMAN_PREDNISOLONE_RESISTANCE_ALL_DN	HOLLEMAN_PREDNISOLONE_RESISTANCE_ALL_DN		17	0.64722353	1.2541629	0.13516484	0.22830667	1.0	4087	tags=65%, list=26%, signal=87%
REACTOME_P130CAS_LINKAGE_TO_MAPK_SIGNALING_FOR_INTEGRINS	REACTOME_P130CAS_LINKAGE_TO_MAPK_SIGNALING_FOR_INTEGRINS		15	0.6606434	1.2540576	0.13555555	0.2283147	1.0	3891	tags=47%, list=25%, signal=62%
BOYLAN_MULTIPLE_MYELOMA_C_CLUSTER_UP	BOYLAN_MULTIPLE_MYELOMA_C_CLUSTER_UP		32	0.6100617	1.2540154	0.101464435	0.22817922	1.0	3595	tags=50%, list=23%, signal=65%
HEIDENBLAD_AMPLICON_8Q24_UP	HEIDENBLAD_AMPLICON_8Q24_UP		29	0.6203462	1.2537203	0.093517534	0.2286453	1.0	2820	tags=41%, list=18%, signal=50%
WANG_RESPONSE_TO_BEXAROTENE_UP	WANG_RESPONSE_TO_BEXAROTENE_UP		31	0.618318	1.2536864	0.10892116	0.22849213	1.0	1632	tags=23%, list=10%, signal=25%
REACTOME_POST_NMDA_RECEPTOR_ACTIVATION_EVENTS	REACTOME_POST_NMDA_RECEPTOR_ACTIVATION_EVENTS		33	0.60803825	1.2533798	0.08891214	0.22908339	1.0	3450	tags=33%, list=22%, signal=43%
GEISS_RESPONSE_TO_DSRNA_UP	GEISS_RESPONSE_TO_DSRNA_UP		36	0.5945706	1.2531765	0.09034268	0.22938639	1.0	1998	tags=33%, list=13%, signal=38%
SHEPARD_CRUSH_AND_BURN_MUTANT_UP	SHEPARD_CRUSH_AND_BURN_MUTANT_UP		170	0.56532013	1.2528747	0.0020	0.22992468	1.0	3172	tags=41%, list=20%, signal=50%
CONCANNON_APOPTOSIS_BY_EPOXOMICIN_DN	CONCANNON_APOPTOSIS_BY_EPOXOMICIN_DN		148	0.5645041	1.2518646	0.0020	0.23240694	1.0	3031	tags=33%, list=19%, signal=41%
ZHU_CMV_8_HR_UP	ZHU_CMV_8_HR_UP		40	0.5910027	1.2515143	0.09381443	0.23310186	1.0	3811	tags=48%, list=24%, signal=63%
LINDSTEDT_DENDRITIC_CELL_MATURATION_A	LINDSTEDT_DENDRITIC_CELL_MATURATION_A		60	0.58654505	1.2513884	0.04737903	0.2331862	1.0	1688	tags=20%, list=11%, signal=22%
LIN_MELANOMA_COPY_NUMBER_DN	LIN_MELANOMA_COPY_NUMBER_DN		35	0.602145	1.2508771	0.09455293	0.23429598	1.0	4675	tags=71%, list=30%, signal=101%
BIOCARTA_TNFR1_PATHWAY	BIOCARTA_TNFR1_PATHWAY		29	0.6174456	1.2508582	0.10053476	0.23409556	1.0	3630	tags=45%, list=23%, signal=58%
PURBEY_TARGETS_OF_CTBP1_AND_SATB1_UP	PURBEY_TARGETS_OF_CTBP1_AND_SATB1_UP		73	0.58067507	1.2506052	0.039354187	0.23456451	1.0	2116	tags=33%, list=13%, signal=38%
GARGALOVIC_RESPONSE_TO_OXIDIZED_PHOSPHOLIPIDS_BLUE_UP	GARGALOVIC_RESPONSE_TO_OXIDIZED_PHOSPHOLIPIDS_BLUE_UP		108	0.5658343	1.2505053	0.019038076	0.23456283	1.0	3556	tags=42%, list=23%, signal=53%
GRUETZMANN_PANCREATIC_CANCER_UP	GRUETZMANN_PANCREATIC_CANCER_UP		325	0.55751866	1.2504454	0.0	0.23446973	1.0	2895	tags=38%, list=18%, signal=45%
STAMBOLSKY_BOUND_BY_MUTATED_TP53	STAMBOLSKY_BOUND_BY_MUTATED_TP53		15	0.6654869	1.2501215	0.13213886	0.23509642	1.0	2682	tags=33%, list=17%, signal=40%
PID_P73PATHWAY	PID_P73PATHWAY		71	0.57751137	1.2500048	0.03807615	0.23516071	1.0	4553	tags=49%, list=29%, signal=69%
PENG_GLUTAMINE_DEPRIVATION_UP	PENG_GLUTAMINE_DEPRIVATION_UP		36	0.6006613	1.2497373	0.09730849	0.2355878	1.0	1588	tags=28%, list=10%, signal=31%
TOMLINS_PROSTATE_CANCER_UP	TOMLINS_PROSTATE_CANCER_UP		36	0.607813	1.2497218	0.0782881	0.23538938	1.0	1893	tags=39%, list=12%, signal=44%
WANG_SMARCE1_TARGETS_DN	WANG_SMARCE1_TARGETS_DN		307	0.5568538	1.2495733	0.0	0.23550093	1.0	4086	tags=47%, list=26%, signal=62%
GALLUZZI_PERMEABILIZE_MITOCHONDRIA	GALLUZZI_PERMEABILIZE_MITOCHONDRIA		42	0.5924774	1.248649	0.083076924	0.23779531	1.0	4429	tags=50%, list=28%, signal=69%
BIOCARTA_G2_PATHWAY	BIOCARTA_G2_PATHWAY		23	0.6303009	1.2481296	0.11015119	0.23893441	1.0	4281	tags=74%, list=27%, signal=101%
BIOCARTA_IGF1MTOR_PATHWAY	BIOCARTA_IGF1MTOR_PATHWAY		19	0.6399	1.2481216	0.14285715	0.23871037	1.0	4113	tags=74%, list=26%, signal=100%
ADDYA_ERYTHROID_DIFFERENTIATION_BY_HEMIN	ADDYA_ERYTHROID_DIFFERENTIATION_BY_HEMIN		65	0.57246673	1.2477322	0.046184737	0.23951747	1.0	3032	tags=31%, list=19%, signal=38%
CHANDRAN_METASTASIS_UP	CHANDRAN_METASTASIS_UP		169	0.56085503	1.2474133	0.0010	0.2401513	1.0	4113	tags=47%, list=26%, signal=63%
GYORFFY_MITOXANTRONE_RESISTANCE	GYORFFY_MITOXANTRONE_RESISTANCE		47	0.5868336	1.2472591	0.07535642	0.24031593	1.0	3667	tags=34%, list=23%, signal=44%
BIOCARTA_NFAT_PATHWAY	BIOCARTA_NFAT_PATHWAY		51	0.58471316	1.2472312	0.07324517	0.24014269	1.0	4466	tags=45%, list=28%, signal=63%
MATZUK_SPERMATOCYTE	MATZUK_SPERMATOCYTE		69	0.57797194	1.2471915	0.042296074	0.23999368	1.0	4429	tags=46%, list=28%, signal=64%
SCHAEFFER_PROSTATE_DEVELOPMENT_6HR_UP	SCHAEFFER_PROSTATE_DEVELOPMENT_6HR_UP		155	0.55963236	1.2469988	0.0060	0.2402379	1.0	3533	tags=38%, list=22%, signal=49%
MARZEC_IL2_SIGNALING_UP	MARZEC_IL2_SIGNALING_UP		107	0.56904787	1.2466767	0.018036073	0.24086362	1.0	3960	tags=42%, list=25%, signal=56%
MCCLUNG_COCAIN_REWARD_4WK	MCCLUNG_COCAIN_REWARD_4WK		72	0.57420063	1.246619	0.049295776	0.24076167	1.0	4034	tags=36%, list=26%, signal=48%
ROSS_LEUKEMIA_WITH_MLL_FUSIONS	ROSS_LEUKEMIA_WITH_MLL_FUSIONS		69	0.5753166	1.2465142	0.050251257	0.24078956	1.0	1424	tags=25%, list=9%, signal=27%
CHEN_PDGF_TARGETS	CHEN_PDGF_TARGETS		17	0.65239847	1.2463923	0.11568409	0.24085337	1.0	4378	tags=65%, list=28%, signal=90%
REACTOME_AMINO_ACID_TRANSPORT_ACROSS_THE_PLASMA_MEMBRANE	REACTOME_AMINO_ACID_TRANSPORT_ACROSS_THE_PLASMA_MEMBRANE		30	0.6097123	1.2462369	0.10725552	0.24102743	1.0	3312	tags=30%, list=21%, signal=38%
BIOCARTA_ATM_PATHWAY	BIOCARTA_ATM_PATHWAY		20	0.63357663	1.2457998	0.13755459	0.24193381	1.0	4360	tags=70%, list=28%, signal=97%
ONKEN_UVEAL_MELANOMA_DN	ONKEN_UVEAL_MELANOMA_DN		469	0.5531993	1.2457732	0.0	0.24175592	1.0	3457	tags=37%, list=22%, signal=46%
LEE_AGING_NEOCORTEX_UP	LEE_AGING_NEOCORTEX_UP		85	0.56792706	1.2454231	0.039039038	0.24243692	1.0	1817	tags=29%, list=12%, signal=33%
PID_NFKAPPABCANONICALPATHWAY	PID_NFKAPPABCANONICALPATHWAY		23	0.6205748	1.2440456	0.12017167	0.24595115	1.0	4037	tags=52%, list=26%, signal=70%
BROWNE_HCMV_INFECTION_8HR_UP	BROWNE_HCMV_INFECTION_8HR_UP		89	0.567354	1.2439854	0.028140703	0.24586992	1.0	2925	tags=31%, list=19%, signal=38%
GROSS_HYPOXIA_VIA_ELK3_UP	GROSS_HYPOXIA_VIA_ELK3_UP		189	0.5598005	1.2439848	0.0010	0.24561544	1.0	3090	tags=42%, list=20%, signal=52%
HILLION_HMGA1B_TARGETS	HILLION_HMGA1B_TARGETS		89	0.56958485	1.2439034	0.035105314	0.24558282	1.0	3257	tags=42%, list=21%, signal=52%
SMIRNOV_RESPONSE_TO_IR_2HR_UP	SMIRNOV_RESPONSE_TO_IR_2HR_UP		42	0.5870306	1.2434537	0.09211873	0.24654818	1.0	3621	tags=43%, list=23%, signal=56%
PID_ILK_PATHWAY	PID_ILK_PATHWAY		45	0.5876425	1.242916	0.098663926	0.24773894	1.0	3674	tags=60%, list=23%, signal=78%
PID_IL2_STAT5PATHWAY	PID_IL2_STAT5PATHWAY		30	0.6088013	1.2428076	0.11995863	0.24781518	1.0	3328	tags=33%, list=21%, signal=42%
IVANOVA_HEMATOPOIESIS_STEM_CELL_SHORT_TERM	IVANOVA_HEMATOPOIESIS_STEM_CELL_SHORT_TERM		27	0.6173975	1.2426301	0.11734164	0.24802102	1.0	4079	tags=59%, list=26%, signal=80%
ZHAN_V1_LATE_DIFFERENTIATION_GENES_DN	ZHAN_V1_LATE_DIFFERENTIATION_GENES_DN		15	0.65428454	1.2424787	0.15410958	0.24814269	1.0	2736	tags=47%, list=17%, signal=56%
PICCALUGA_ANGIOIMMUNOBLASTIC_LYMPHOMA_DN	PICCALUGA_ANGIOIMMUNOBLASTIC_LYMPHOMA_DN		111	0.56663483	1.2424629	0.02	0.24793139	1.0	4671	tags=50%, list=30%, signal=71%
CHARAFE_BREAST_CANCER_LUMINAL_VS_BASAL_DN	CHARAFE_BREAST_CANCER_LUMINAL_VS_BASAL_DN		392	0.55280185	1.242271	0.0	0.24821298	1.0	3242	tags=37%, list=21%, signal=45%
RIGGINS_TAMOXIFEN_RESISTANCE_DN	RIGGINS_TAMOXIFEN_RESISTANCE_DN		193	0.5616731	1.2422678	0.0020	0.24796586	1.0	4208	tags=44%, list=27%, signal=59%
REACTOME_CREB_PHOSPHORYLATION_THROUGH_THE_ACTIVATION_OF_RAS	REACTOME_CREB_PHOSPHORYLATION_THROUGH_THE_ACTIVATION_OF_RAS		27	0.6107112	1.2422416	0.11659664	0.24779256	1.0	3450	tags=37%, list=22%, signal=47%
REACTOME_MEIOSIS	REACTOME_MEIOSIS		83	0.57066363	1.2419703	0.031155778	0.24825987	1.0	3215	tags=35%, list=20%, signal=44%
BROWNE_HCMV_INFECTION_20HR_DN	BROWNE_HCMV_INFECTION_20HR_DN		93	0.5683058	1.2418978	0.027054109	0.24820903	1.0	3323	tags=40%, list=21%, signal=50%
MOSERLE_IFNA_RESPONSE	MOSERLE_IFNA_RESPONSE		22	0.6194939	1.2415825	0.13123645	0.2487647	1.0	3036	tags=36%, list=19%, signal=45%
REACTOME_ADAPTIVE_IMMUNE_SYSTEM	REACTOME_ADAPTIVE_IMMUNE_SYSTEM		467	0.5500129	1.2414888	0.0	0.24878357	1.0	3073	tags=34%, list=20%, signal=41%
MIDORIKAWA_AMPLIFIED_IN_LIVER_CANCER	MIDORIKAWA_AMPLIFIED_IN_LIVER_CANCER		40	0.59473354	1.2414228	0.0787321	0.2487046	1.0	3431	tags=40%, list=22%, signal=51%
PODAR_RESPONSE_TO_ADAPHOSTIN_UP	PODAR_RESPONSE_TO_ADAPHOSTIN_UP		129	0.5634361	1.2403597	0.013	0.25139183	1.0	3462	tags=39%, list=22%, signal=49%
FLECHNER_PBL_KIDNEY_TRANSPLANT_REJECTED_VS_OK_UP	FLECHNER_PBL_KIDNEY_TRANSPLANT_REJECTED_VS_OK_UP		59	0.5757353	1.2401938	0.06036217	0.25159618	1.0	2427	tags=41%, list=15%, signal=48%
ZHANG_INTERFERON_RESPONSE	ZHANG_INTERFERON_RESPONSE		20	0.63361794	1.2397119	0.14054054	0.25272554	1.0	3036	tags=45%, list=19%, signal=56%
CLASPER_LYMPHATIC_VESSELS_DURING_METASTASIS_DN	CLASPER_LYMPHATIC_VESSELS_DURING_METASTASIS_DN		33	0.6028486	1.2397008	0.08790072	0.25249752	1.0	1357	tags=27%, list=9%, signal=30%
HELLER_HDAC_TARGETS_SILENCED_BY_METHYLATION_DN	HELLER_HDAC_TARGETS_SILENCED_BY_METHYLATION_DN		242	0.5562115	1.2396669	0.0	0.25233427	1.0	2386	tags=31%, list=15%, signal=35%
PID_FAK_PATHWAY	PID_FAK_PATHWAY		57	0.58122593	1.2395842	0.06990881	0.25230837	1.0	3899	tags=47%, list=25%, signal=63%
MAHAJAN_RESPONSE_TO_IL1A_DN	MAHAJAN_RESPONSE_TO_IL1A_DN		73	0.57704884	1.2395796	0.0472837	0.25207037	1.0	4396	tags=51%, list=28%, signal=70%
WINTER_HYPOXIA_UP	WINTER_HYPOXIA_UP		78	0.5672554	1.2393863	0.05015045	0.25231573	1.0	2645	tags=36%, list=17%, signal=43%
LANDIS_ERBB2_BREAST_TUMORS_65_UP	LANDIS_ERBB2_BREAST_TUMORS_65_UP		20	0.6326609	1.2393072	0.13641365	0.25228608	1.0	2009	tags=30%, list=13%, signal=34%
ALCALA_APOPTOSIS	ALCALA_APOPTOSIS		79	0.5709695	1.2388691	0.04016064	0.25327888	1.0	3176	tags=35%, list=20%, signal=44%
JAZAERI_BREAST_CANCER_BRCA1_VS_BRCA2_UP	JAZAERI_BREAST_CANCER_BRCA1_VS_BRCA2_UP		43	0.58791995	1.2386221	0.07942974	0.2537178	1.0	2643	tags=40%, list=17%, signal=47%
ZHENG_BOUND_BY_FOXP3	ZHENG_BOUND_BY_FOXP3		427	0.55028594	1.2385287	0.0	0.25373796	1.0	4598	tags=39%, list=29%, signal=54%
HUANG_DASATINIB_RESISTANCE_UP	HUANG_DASATINIB_RESISTANCE_UP		75	0.5662486	1.2380841	0.056338027	0.2547234	1.0	2389	tags=33%, list=15%, signal=39%
NUNODA_RESPONSE_TO_DASATINIB_IMATINIB_UP	NUNODA_RESPONSE_TO_DASATINIB_IMATINIB_UP		28	0.6100735	1.2376885	0.12169312	0.25556675	1.0	3673	tags=54%, list=23%, signal=70%
PID_CASPASE_PATHWAY	PID_CASPASE_PATHWAY		49	0.5780095	1.2375166	0.08308004	0.255827	1.0	2112	tags=29%, list=13%, signal=33%
POOLA_INVASIVE_BREAST_CANCER_UP	POOLA_INVASIVE_BREAST_CANCER_UP		247	0.5525869	1.2367938	0.0040	0.2576384	1.0	3202	tags=26%, list=20%, signal=32%
ELVIDGE_HYPOXIA_DN	ELVIDGE_HYPOXIA_DN		129	0.55899626	1.2366368	0.019	0.25778985	1.0	2681	tags=38%, list=17%, signal=45%
MYLLYKANGAS_AMPLIFICATION_HOT_SPOT_17	MYLLYKANGAS_AMPLIFICATION_HOT_SPOT_17		17	0.6449019	1.2364805	0.15684094	0.25796816	1.0	3960	tags=53%, list=25%, signal=71%
BROWNE_HCMV_INFECTION_4HR_UP	BROWNE_HCMV_INFECTION_4HR_UP		50	0.57270485	1.2352644	0.08682329	0.26122317	1.0	3378	tags=32%, list=21%, signal=41%
YAO_TEMPORAL_RESPONSE_TO_PROGESTERONE_CLUSTER_2	YAO_TEMPORAL_RESPONSE_TO_PROGESTERONE_CLUSTER_2		76	0.57176393	1.2347978	0.049295776	0.26231185	1.0	1846	tags=24%, list=12%, signal=27%
DORSAM_HOXA9_TARGETS_DN	DORSAM_HOXA9_TARGETS_DN		31	0.5942153	1.2347575	0.125	0.26216745	1.0	1681	tags=35%, list=11%, signal=40%
KORKOLA_SEMINOMA_UP	KORKOLA_SEMINOMA_UP		36	0.5887029	1.234741	0.12717949	0.26196116	1.0	4358	tags=53%, list=28%, signal=73%
BREDEMEYER_RAG_SIGNALING_NOT_VIA_ATM_UP	BREDEMEYER_RAG_SIGNALING_NOT_VIA_ATM_UP		44	0.58710265	1.2347076	0.08868501	0.26178417	1.0	3416	tags=34%, list=22%, signal=43%
HUANG_GATA2_TARGETS_DN	HUANG_GATA2_TARGETS_DN		67	0.57169783	1.2346627	0.06841046	0.26165065	1.0	3307	tags=43%, list=21%, signal=55%
RICKMAN_TUMOR_DIFFERENTIATED_WELL_VS_POORLY_UP	RICKMAN_TUMOR_DIFFERENTIATED_WELL_VS_POORLY_UP		198	0.556818	1.2342871	0.0030	0.26246697	1.0	4352	tags=47%, list=28%, signal=65%
REACTOME_RNA_POL_I_TRANSCRIPTION_INITIATION	REACTOME_RNA_POL_I_TRANSCRIPTION_INITIATION		21	0.6301265	1.2342513	0.14376996	0.26231965	1.0	2337	tags=48%, list=15%, signal=56%
HOWLIN_CITED1_TARGETS_1_UP	HOWLIN_CITED1_TARGETS_1_UP		29	0.6077181	1.2342305	0.116842106	0.26211688	1.0	2637	tags=34%, list=17%, signal=41%
IVANOVA_HEMATOPOIESIS_EARLY_PROGENITOR	IVANOVA_HEMATOPOIESIS_EARLY_PROGENITOR		438	0.54688084	1.2336987	0.0	0.26333436	1.0	4445	tags=45%, list=28%, signal=62%
KARAKAS_TGFB1_SIGNALING	KARAKAS_TGFB1_SIGNALING		17	0.6477821	1.2335893	0.14590348	0.26338112	1.0	2953	tags=47%, list=19%, signal=58%
DARWICHE_PAPILLOMA_RISK_LOW_UP	DARWICHE_PAPILLOMA_RISK_LOW_UP		137	0.5551417	1.2333157	0.019	0.26390126	1.0	3985	tags=38%, list=25%, signal=50%
BIOCARTA_EIF4_PATHWAY	BIOCARTA_EIF4_PATHWAY		22	0.6264937	1.233159	0.15918803	0.26408994	1.0	4395	tags=82%, list=28%, signal=113%
WATANABE_COLON_CANCER_MSI_VS_MSS_UP	WATANABE_COLON_CANCER_MSI_VS_MSS_UP		24	0.61121553	1.2326773	0.14254859	0.26521292	1.0	2092	tags=29%, list=13%, signal=34%
REACTOME_OXYGEN_DEPENDENT_PROLINE_HYDROXYLATION_OF_HYPOXIA_INDUCIBLE_FACTOR_ALPHA	REACTOME_OXYGEN_DEPENDENT_PROLINE_HYDROXYLATION_OF_HYPOXIA_INDUCIBLE_FACTOR_ALPHA		16	0.6426647	1.2326554	0.14895947	0.26500946	1.0	2005	tags=44%, list=13%, signal=50%
LEE_AGING_NEOCORTEX_DN	LEE_AGING_NEOCORTEX_DN		74	0.56373715	1.2317363	0.054054055	0.26740506	1.0	3566	tags=38%, list=23%, signal=49%
KIM_GERMINAL_CENTER_T_HELPER_DN	KIM_GERMINAL_CENTER_T_HELPER_DN		16	0.64656436	1.2316917	0.17279822	0.2672622	1.0	3014	tags=38%, list=19%, signal=46%
REACTOME_NOTCH1_INTRACELLULAR_DOMAIN_REGULATES_TRANSCRIPTION	REACTOME_NOTCH1_INTRACELLULAR_DOMAIN_REGULATES_TRANSCRIPTION		39	0.59189886	1.2316554	0.09733607	0.26710445	1.0	1780	tags=31%, list=11%, signal=35%
CHUANG_OXIDATIVE_STRESS_RESPONSE_UP	CHUANG_OXIDATIVE_STRESS_RESPONSE_UP		24	0.60771424	1.2314342	0.1525974	0.26750252	1.0	2170	tags=29%, list=14%, signal=34%
SHEPARD_BMYB_MORPHOLINO_UP	SHEPARD_BMYB_MORPHOLINO_UP		181	0.5538356	1.2310157	0.01	0.2684011	1.0	3296	tags=38%, list=21%, signal=47%
NAGY_TFTC_COMPONENTS_HUMAN	NAGY_TFTC_COMPONENTS_HUMAN		16	0.6461946	1.2306074	0.16240267	0.26929483	1.0	4087	tags=63%, list=26%, signal=84%
WALLACE_JAK2_TARGETS_UP	WALLACE_JAK2_TARGETS_UP		23	0.6256233	1.2303946	0.13319013	0.26967865	1.0	2239	tags=43%, list=14%, signal=51%
MARTINEZ_RESPONSE_TO_TRABECTEDIN	MARTINEZ_RESPONSE_TO_TRABECTEDIN		47	0.5785065	1.2303343	0.09615385	0.26958683	1.0	4738	tags=68%, list=30%, signal=97%
KRIEG_KDM3A_TARGETS_NOT_HYPOXIA	KRIEG_KDM3A_TARGETS_NOT_HYPOXIA		161	0.5550479	1.2302463	0.017	0.26956066	1.0	4037	tags=46%, list=26%, signal=61%
MEINHOLD_OVARIAN_CANCER_LOW_GRADE_DN	MEINHOLD_OVARIAN_CANCER_LOW_GRADE_DN		20	0.6240328	1.2301475	0.15317287	0.26957694	1.0	2049	tags=45%, list=13%, signal=52%
YAO_TEMPORAL_RESPONSE_TO_PROGESTERONE_CLUSTER_7	YAO_TEMPORAL_RESPONSE_TO_PROGESTERONE_CLUSTER_7		67	0.57444596	1.2299938	0.055165496	0.26975673	1.0	2891	tags=40%, list=18%, signal=49%
PASINI_SUZ12_TARGETS_DN	PASINI_SUZ12_TARGETS_DN		300	0.54969186	1.2297994	0.0020	0.27008098	1.0	2977	tags=38%, list=19%, signal=46%
COLINA_TARGETS_OF_4EBP1_AND_4EBP2	COLINA_TARGETS_OF_4EBP1_AND_4EBP2		334	0.5482513	1.2297528	0.0	0.26993454	1.0	3216	tags=37%, list=20%, signal=46%
VANASSE_BCL2_TARGETS_DN	VANASSE_BCL2_TARGETS_DN		64	0.57174724	1.2295	0.058763932	0.2704244	1.0	2577	tags=27%, list=16%, signal=32%
KAYO_AGING_MUSCLE_DN	KAYO_AGING_MUSCLE_DN		117	0.5589153	1.2294911	0.027	0.27018183	1.0	3478	tags=47%, list=22%, signal=60%
PID_ERBB1_INTERNALIZATION_PATHWAY	PID_ERBB1_INTERNALIZATION_PATHWAY		40	0.58042145	1.2294469	0.11487179	0.27003115	1.0	3435	tags=43%, list=22%, signal=54%
DORN_ADENOVIRUS_INFECTION_32HR_DN	DORN_ADENOVIRUS_INFECTION_32HR_DN		34	0.59349495	1.229434	0.12809917	0.26980606	1.0	2839	tags=47%, list=18%, signal=57%
CHESLER_BRAIN_HIGHEST_GENETIC_VARIANCE	CHESLER_BRAIN_HIGHEST_GENETIC_VARIANCE		32	0.5979548	1.229357	0.121212125	0.26978958	1.0	3457	tags=44%, list=22%, signal=56%
IKEDA_MIR30_TARGETS_DN	IKEDA_MIR30_TARGETS_DN		25	0.61237484	1.2293472	0.14724576	0.26955467	1.0	4070	tags=36%, list=26%, signal=48%
KORKOLA_EMBRYONAL_CARCINOMA_UP	KORKOLA_EMBRYONAL_CARCINOMA_UP		35	0.597344	1.2290351	0.12266112	0.2701516	1.0	4222	tags=49%, list=27%, signal=66%
REACTOME_PI3K_AKT_ACTIVATION	REACTOME_PI3K_AKT_ACTIVATION		32	0.5935192	1.2288721	0.13111342	0.2703877	1.0	4197	tags=50%, list=27%, signal=68%
BURTON_ADIPOGENESIS_9	BURTON_ADIPOGENESIS_9		83	0.56141233	1.2288374	0.042168673	0.27021587	1.0	2669	tags=39%, list=17%, signal=46%
BRUECKNER_TARGETS_OF_MIRLET7A3_DN	BRUECKNER_TARGETS_OF_MIRLET7A3_DN		67	0.57044023	1.2286285	0.05326633	0.2705817	1.0	2953	tags=36%, list=19%, signal=44%
LEE_LIVER_CANCER_MYC_E2F1_UP	LEE_LIVER_CANCER_MYC_E2F1_UP		54	0.57264775	1.2284417	0.08888889	0.2708326	1.0	3036	tags=35%, list=19%, signal=43%
REACTOME_RECYCLING_PATHWAY_OF_L1	REACTOME_RECYCLING_PATHWAY_OF_L1		26	0.610643	1.2278622	0.15196599	0.27224314	1.0	3119	tags=42%, list=20%, signal=53%
IGLESIAS_E2F_TARGETS_UP	IGLESIAS_E2F_TARGETS_UP		143	0.55155003	1.227325	0.017	0.27354416	1.0	2133	tags=36%, list=14%, signal=41%
KONDO_COLON_CANCER_HCP_WITH_H3K27ME1	KONDO_COLON_CANCER_HCP_WITH_H3K27ME1		21	0.62553954	1.2271845	0.14442013	0.2736687	1.0	3826	tags=43%, list=24%, signal=57%
GROSS_ELK3_TARGETS_DN	GROSS_ELK3_TARGETS_DN		29	0.60204583	1.2260178	0.14436248	0.27684608	1.0	788	tags=21%, list=5%, signal=22%
ABE_VEGFA_TARGETS_30MIN	ABE_VEGFA_TARGETS_30MIN		27	0.5991711	1.2259582	0.14046122	0.27676654	1.0	2668	tags=30%, list=17%, signal=36%
NIKOLSKY_BREAST_CANCER_8P12_P11_AMPLICON	NIKOLSKY_BREAST_CANCER_8P12_P11_AMPLICON		48	0.5775715	1.2247542	0.088324875	0.2801213	1.0	3794	tags=38%, list=24%, signal=49%
JAZAG_TGFB1_SIGNALING_DN	JAZAG_TGFB1_SIGNALING_DN		30	0.60030454	1.2243446	0.14345549	0.2810866	1.0	419	tags=13%, list=3%, signal=14%
KEGG_APOPTOSIS	KEGG_APOPTOSIS		78	0.56297755	1.2243186	0.062248997	0.2809	1.0	4226	tags=41%, list=27%, signal=56%
BIOCARTA_MCALPAIN_PATHWAY	BIOCARTA_MCALPAIN_PATHWAY		23	0.6185809	1.2241849	0.14778857	0.28102702	1.0	2587	tags=30%, list=16%, signal=36%
BROWNE_HCMV_INFECTION_48HR_UP	BROWNE_HCMV_INFECTION_48HR_UP		160	0.5530308	1.2241718	0.015	0.28079942	1.0	3562	tags=40%, list=23%, signal=51%
REACTOME_APOPTOTIC_CLEAVAGE_OF_CELLULAR_PROTEINS	REACTOME_APOPTOTIC_CLEAVAGE_OF_CELLULAR_PROTEINS		36	0.5901756	1.2236168	0.11546392	0.2822116	1.0	2223	tags=36%, list=14%, signal=42%
LOCKWOOD_AMPLIFIED_IN_LUNG_CANCER	LOCKWOOD_AMPLIFIED_IN_LUNG_CANCER		184	0.5493821	1.2235394	0.014	0.28215683	1.0	4519	tags=56%, list=29%, signal=78%
MARTORIATI_MDM4_TARGETS_NEUROEPITHELIUM_UP	MARTORIATI_MDM4_TARGETS_NEUROEPITHELIUM_UP		150	0.5510756	1.2233832	0.014	0.28237244	1.0	3349	tags=32%, list=21%, signal=40%
SCHMIDT_POR_TARGETS_IN_LIMB_BUD_UP	SCHMIDT_POR_TARGETS_IN_LIMB_BUD_UP		25	0.60179555	1.2233758	0.14776275	0.28212634	1.0	2187	tags=32%, list=14%, signal=37%
MAYBURD_RESPONSE_TO_L663536_UP	MAYBURD_RESPONSE_TO_L663536_UP		25	0.61336356	1.2231814	0.17169616	0.2824381	1.0	3451	tags=44%, list=22%, signal=56%
RODRIGUES_THYROID_CARCINOMA_DN	RODRIGUES_THYROID_CARCINOMA_DN		65	0.5656242	1.2229823	0.0795569	0.28277352	1.0	4073	tags=40%, list=26%, signal=54%
WU_HBX_TARGETS_3_UP	WU_HBX_TARGETS_3_UP		18	0.6392708	1.2228051	0.15860517	0.28305414	1.0	3182	tags=44%, list=20%, signal=56%
WAKABAYASHI_ADIPOGENESIS_PPARG_BOUND_36HR	WAKABAYASHI_ADIPOGENESIS_PPARG_BOUND_36HR		27	0.6104096	1.2226168	0.15441176	0.28335547	1.0	2564	tags=30%, list=16%, signal=35%
REACTOME_INSULIN_RECEPTOR_RECYCLING	REACTOME_INSULIN_RECEPTOR_RECYCLING		23	0.61942476	1.2223519	0.1482277	0.28388697	1.0	2361	tags=26%, list=15%, signal=31%
MULLIGHAN_NPM1_MUTATED_SIGNATURE_1_UP	MULLIGHAN_NPM1_MUTATED_SIGNATURE_1_UP		234	0.54527104	1.2222681	0.0020	0.28388056	1.0	4345	tags=41%, list=28%, signal=56%
KEGG_ETHER_LIPID_METABOLISM	KEGG_ETHER_LIPID_METABOLISM		28	0.60144764	1.2221171	0.13431269	0.28407598	1.0	1175	tags=21%, list=7%, signal=23%
MARTINEZ_RESPONSE_TO_TRABECTEDIN_UP	MARTINEZ_RESPONSE_TO_TRABECTEDIN_UP		63	0.57141596	1.2219986	0.08366936	0.28417107	1.0	3110	tags=43%, list=20%, signal=53%
PID_PI3KCIAKTPATHWAY	PID_PI3KCIAKTPATHWAY		33	0.5943046	1.2219174	0.13479623	0.28414986	1.0	2215	tags=36%, list=14%, signal=42%
GAUSSMANN_MLL_AF4_FUSION_TARGETS_G_DN	GAUSSMANN_MLL_AF4_FUSION_TARGETS_G_DN		32	0.5896986	1.2216002	0.1400415	0.2848145	1.0	4925	tags=53%, list=31%, signal=77%
KYNG_DNA_DAMAGE_DN	KYNG_DNA_DAMAGE_DN		178	0.54935664	1.2208143	0.01	0.28693074	1.0	2947	tags=35%, list=19%, signal=42%
MULLIGHAN_NPM1_SIGNATURE_3_UP	MULLIGHAN_NPM1_SIGNATURE_3_UP		288	0.54531825	1.2206905	0.0010	0.2870653	1.0	4345	tags=41%, list=28%, signal=56%
BENPORATH_NOS_TARGETS	BENPORATH_NOS_TARGETS		158	0.5508455	1.2206867	0.016	0.28680757	1.0	3283	tags=33%, list=21%, signal=41%
JIANG_AGING_HYPOTHALAMUS_UP	JIANG_AGING_HYPOTHALAMUS_UP		42	0.5819042	1.2204828	0.10907237	0.2871865	1.0	3003	tags=55%, list=19%, signal=67%
CHEOK_RESPONSE_TO_MERCAPTOPURINE_AND_HD_MTX_DN	CHEOK_RESPONSE_TO_MERCAPTOPURINE_AND_HD_MTX_DN		22	0.61351115	1.2204529	0.16239317	0.2870098	1.0	4190	tags=55%, list=27%, signal=74%
ROZANOV_MMP14_TARGETS_SUBSET	ROZANOV_MMP14_TARGETS_SUBSET		32	0.58840364	1.2201514	0.13650465	0.28763932	1.0	2708	tags=34%, list=17%, signal=41%
PID_FASPATHWAY	PID_FASPATHWAY		36	0.59029484	1.2198744	0.12227979	0.28813687	1.0	4395	tags=53%, list=28%, signal=73%
PID_ERBB1_DOWNSTREAM_PATHWAY	PID_ERBB1_DOWNSTREAM_PATHWAY		102	0.55463797	1.2198097	0.05005005	0.2880699	1.0	4185	tags=47%, list=27%, signal=64%
PID_PI3KPLCTRKPATHWAY	PID_PI3KPLCTRKPATHWAY		33	0.59513867	1.2195021	0.14256199	0.28873122	1.0	4113	tags=52%, list=26%, signal=70%
KEGG_PATHOGENIC_ESCHERICHIA_COLI_INFECTION	KEGG_PATHOGENIC_ESCHERICHIA_COLI_INFECTION		50	0.575096	1.2193199	0.10222672	0.28899235	1.0	2223	tags=36%, list=14%, signal=42%
MARIADASON_REGULATED_BY_HISTONE_ACETYLATION_DN	MARIADASON_REGULATED_BY_HISTONE_ACETYLATION_DN		43	0.5742611	1.2189198	0.11122554	0.29002795	1.0	3954	tags=47%, list=25%, signal=62%
POTTI_PACLITAXEL_SENSITIVITY	POTTI_PACLITAXEL_SENSITIVITY		36	0.58352137	1.2188956	0.13868614	0.28982192	1.0	2787	tags=33%, list=18%, signal=40%
DUTTA_APOPTOSIS_VIA_NFKB	DUTTA_APOPTOSIS_VIA_NFKB		29	0.5923202	1.2187867	0.13833158	0.28990272	1.0	4508	tags=48%, list=29%, signal=68%
PID_NCADHERINPATHWAY	PID_NCADHERINPATHWAY		33	0.5903888	1.2186223	0.11991658	0.29015416	1.0	2223	tags=36%, list=14%, signal=42%
PID_TCPTP_PATHWAY	PID_TCPTP_PATHWAY		43	0.5819676	1.2183658	0.1211499	0.29065895	1.0	3328	tags=35%, list=21%, signal=44%
KYNG_WERNER_SYNDROM_AND_NORMAL_AGING_UP	KYNG_WERNER_SYNDROM_AND_NORMAL_AGING_UP		78	0.55928	1.2181543	0.050251257	0.29104808	1.0	3835	tags=40%, list=24%, signal=52%
BOGNI_TREATMENT_RELATED_MYELOID_LEUKEMIA_DN	BOGNI_TREATMENT_RELATED_MYELOID_LEUKEMIA_DN		26	0.60814774	1.2180183	0.14209968	0.29120648	1.0	1422	tags=27%, list=9%, signal=30%
WILSON_PROTEASES_AT_TUMOR_BONE_INTERFACE_UP	WILSON_PROTEASES_AT_TUMOR_BONE_INTERFACE_UP		21	0.61443263	1.217848	0.15973742	0.29147926	1.0	3872	tags=48%, list=25%, signal=63%
BIOCARTA_GPCR_PATHWAY	BIOCARTA_GPCR_PATHWAY		32	0.58798975	1.2174608	0.14922279	0.29238087	1.0	5031	tags=59%, list=32%, signal=87%
MORI_SMALL_PRE_BII_LYMPHOCYTE_DN	MORI_SMALL_PRE_BII_LYMPHOCYTE_DN		71	0.5624154	1.2174485	0.082082085	0.2921558	1.0	2820	tags=39%, list=18%, signal=48%
REACTOME_FACTORS_INVOLVED_IN_MEGAKARYOCYTE_DEVELOPMENT_AND_PLATELET_PRODUCTION	REACTOME_FACTORS_INVOLVED_IN_MEGAKARYOCYTE_DEVELOPMENT_AND_PLATELET_PRODUCTION		105	0.5545308	1.2171577	0.036036037	0.29273963	1.0	3539	tags=38%, list=22%, signal=49%
MULLIGHAN_NPM1_MUTATED_SIGNATURE_2_DN	MULLIGHAN_NPM1_MUTATED_SIGNATURE_2_DN		67	0.56657356	1.2167388	0.07746479	0.2937537	1.0	2082	tags=30%, list=13%, signal=34%
HOOI_ST7_TARGETS_UP	HOOI_ST7_TARGETS_UP		69	0.5603482	1.2166208	0.07171717	0.2938167	1.0	2420	tags=26%, list=15%, signal=31%
STEIN_ESRRA_TARGETS_RESPONSIVE_TO_ESTROGEN_UP	STEIN_ESRRA_TARGETS_RESPONSIVE_TO_ESTROGEN_UP		25	0.6084542	1.2166018	0.16772823	0.29359776	1.0	4053	tags=52%, list=26%, signal=70%
REN_ALVEOLAR_RHABDOMYOSARCOMA_DN	REN_ALVEOLAR_RHABDOMYOSARCOMA_DN		394	0.54096127	1.2165956	0.0	0.29335508	1.0	2892	tags=38%, list=18%, signal=45%
DORMOY_ELAVL1_TARGETS	DORMOY_ELAVL1_TARGETS		16	0.64090914	1.2165523	0.16610925	0.29321852	1.0	2917	tags=44%, list=19%, signal=54%
KEGG_PURINE_METABOLISM	KEGG_PURINE_METABOLISM		151	0.550056	1.2160258	0.022	0.29449207	1.0	3982	tags=44%, list=25%, signal=59%
DORN_ADENOVIRUS_INFECTION_48HR_DN	DORN_ADENOVIRUS_INFECTION_48HR_DN		35	0.58267593	1.2158161	0.13692947	0.29485655	1.0	2938	tags=46%, list=19%, signal=56%
SHIN_B_CELL_LYMPHOMA_CLUSTER_5	SHIN_B_CELL_LYMPHOMA_CLUSTER_5		17	0.63696337	1.2152919	0.17557251	0.29621392	1.0	1279	tags=18%, list=8%, signal=19%
BAE_BRCA1_TARGETS_UP	BAE_BRCA1_TARGETS_UP		73	0.5609698	1.214885	0.078313254	0.29721755	1.0	3258	tags=49%, list=21%, signal=62%
GENTILE_UV_LOW_DOSE_DN	GENTILE_UV_LOW_DOSE_DN		60	0.5657348	1.2148305	0.10040568	0.29711208	1.0	2934	tags=38%, list=19%, signal=47%
BEGUM_TARGETS_OF_PAX3_FOXO1_FUSION_UP	BEGUM_TARGETS_OF_PAX3_FOXO1_FUSION_UP		55	0.56277627	1.2141845	0.102926336	0.29885674	1.0	3887	tags=27%, list=25%, signal=36%
GARGALOVIC_RESPONSE_TO_OXIDIZED_PHOSPHOLIPIDS_TURQUOISE_UP	GARGALOVIC_RESPONSE_TO_OXIDIZED_PHOSPHOLIPIDS_TURQUOISE_UP		66	0.56482834	1.2138907	0.08064516	0.2995109	1.0	4775	tags=56%, list=30%, signal=80%
OSWALD_HEMATOPOIETIC_STEM_CELL_IN_COLLAGEN_GEL_DN	OSWALD_HEMATOPOIETIC_STEM_CELL_IN_COLLAGEN_GEL_DN		219	0.541499	1.2138714	0.0070	0.29930684	1.0	3553	tags=37%, list=23%, signal=47%
REACTOME_SIGNALING_BY_INSULIN_RECEPTOR	REACTOME_SIGNALING_BY_INSULIN_RECEPTOR		99	0.55381924	1.2133516	0.042042043	0.3006739	1.0	3450	tags=32%, list=22%, signal=41%
REACTOME_IMMUNOREGULATORY_INTERACTIONS_BETWEEN_A_LYMPHOID_AND_A_NON_LYMPHOID_CELL	REACTOME_IMMUNOREGULATORY_INTERACTIONS_BETWEEN_A_LYMPHOID_AND_A_NON_LYMPHOID_CELL		48	0.57211196	1.2128285	0.11408016	0.3020769	1.0	1037	tags=15%, list=7%, signal=16%
REACTOME_FANCONI_ANEMIA_PATHWAY	REACTOME_FANCONI_ANEMIA_PATHWAY		19	0.62602454	1.2128226	0.18342541	0.30182004	1.0	4114	tags=63%, list=26%, signal=85%
DITTMER_PTHLH_TARGETS_DN	DITTMER_PTHLH_TARGETS_DN		66	0.5631871	1.2125326	0.092276834	0.30246028	1.0	3643	tags=52%, list=23%, signal=67%
WONG_MITOCHONDRIA_GENE_MODULE	WONG_MITOCHONDRIA_GENE_MODULE		207	0.5403479	1.2121847	0.0060	0.30324242	1.0	3415	tags=43%, list=22%, signal=55%
BANDRES_RESPONSE_TO_CARMUSTIN_MGMT_48HR_UP	BANDRES_RESPONSE_TO_CARMUSTIN_MGMT_48HR_UP		17	0.63283235	1.2116723	0.18770581	0.30459514	1.0	3420	tags=35%, list=22%, signal=45%
PID_RHOA_PATHWAY	PID_RHOA_PATHWAY		43	0.5733937	1.2116075	0.12255407	0.3045232	1.0	2880	tags=37%, list=18%, signal=45%
BILD_SRC_ONCOGENIC_SIGNATURE	BILD_SRC_ONCOGENIC_SIGNATURE		55	0.5705908	1.2114654	0.08962739	0.3046852	1.0	4150	tags=51%, list=26%, signal=69%
OUELLET_CULTURED_OVARIAN_CANCER_INVASIVE_VS_LMP_UP	OUELLET_CULTURED_OVARIAN_CANCER_INVASIVE_VS_LMP_UP		63	0.56326437	1.211458	0.09494949	0.30442742	1.0	2359	tags=44%, list=15%, signal=52%
JECHLINGER_EPITHELIAL_TO_MESENCHYMAL_TRANSITION_UP	JECHLINGER_EPITHELIAL_TO_MESENCHYMAL_TRANSITION_UP		70	0.56014985	1.211428	0.08324975	0.3042216	1.0	1732	tags=29%, list=11%, signal=32%
WEI_MIR34A_TARGETS	WEI_MIR34A_TARGETS		126	0.55116785	1.211342	0.037	0.30420104	1.0	3492	tags=37%, list=22%, signal=48%
REACTOME_PROLONGED_ERK_ACTIVATION_EVENTS	REACTOME_PROLONGED_ERK_ACTIVATION_EVENTS		17	0.62725997	1.2111622	0.16685206	0.3044805	1.0	5031	tags=76%, list=32%, signal=112%
XU_CREBBP_TARGETS_UP	XU_CREBBP_TARGETS_UP		25	0.60848284	1.2108119	0.16719915	0.3053018	1.0	2134	tags=44%, list=14%, signal=51%
ZHENG_IL22_SIGNALING_DN	ZHENG_IL22_SIGNALING_DN		38	0.5793799	1.210798	0.13650465	0.30507073	1.0	3540	tags=34%, list=22%, signal=44%
YAO_TEMPORAL_RESPONSE_TO_PROGESTERONE_CLUSTER_4	YAO_TEMPORAL_RESPONSE_TO_PROGESTERONE_CLUSTER_4		15	0.6347904	1.2104126	0.1913237	0.3059663	1.0	2744	tags=33%, list=17%, signal=40%
SARTIPY_NORMAL_AT_INSULIN_RESISTANCE_UP	SARTIPY_NORMAL_AT_INSULIN_RESISTANCE_UP		29	0.5902468	1.2102659	0.16772152	0.30619034	1.0	3957	tags=48%, list=25%, signal=64%
CHUNG_BLISTER_CYTOTOXICITY_UP	CHUNG_BLISTER_CYTOTOXICITY_UP		108	0.5487636	1.2101595	0.048	0.30625036	1.0	4282	tags=48%, list=27%, signal=66%
PECE_MAMMARY_STEM_CELL_DN	PECE_MAMMARY_STEM_CELL_DN		121	0.5514194	1.2100735	0.038	0.30624104	1.0	3006	tags=42%, list=19%, signal=52%
REACTOME_CYTOKINE_SIGNALING_IN_IMMUNE_SYSTEM	REACTOME_CYTOKINE_SIGNALING_IN_IMMUNE_SYSTEM		229	0.5397687	1.2099341	0.0090	0.3064471	1.0	3343	tags=35%, list=21%, signal=44%
HASLINGER_B_CLL_WITH_6Q21_DELETION	HASLINGER_B_CLL_WITH_6Q21_DELETION		15	0.6532836	1.2099142	0.18120806	0.30623335	1.0	2068	tags=40%, list=13%, signal=46%
YAGI_AML_WITH_INV_16_TRANSLOCATION	YAGI_AML_WITH_INV_16_TRANSLOCATION		375	0.53830606	1.2098479	0.0	0.30615196	1.0	4459	tags=40%, list=28%, signal=55%
LUI_THYROID_CANCER_CLUSTER_3	LUI_THYROID_CANCER_CLUSTER_3		22	0.61312914	1.2095302	0.16289105	0.30683202	1.0	2504	tags=50%, list=16%, signal=59%
REACTOME_BASIGIN_INTERACTIONS	REACTOME_BASIGIN_INTERACTIONS		23	0.609193	1.2094406	0.17316018	0.30682787	1.0	832	tags=22%, list=5%, signal=23%
NICK_RESPONSE_TO_PROC_TREATMENT_DN	NICK_RESPONSE_TO_PROC_TREATMENT_DN		22	0.6097598	1.2093025	0.1695279	0.30698547	1.0	4683	tags=59%, list=30%, signal=84%
BIOCARTA_GATA3_PATHWAY	BIOCARTA_GATA3_PATHWAY		15	0.64562166	1.2092676	0.19107552	0.30682215	1.0	2582	tags=27%, list=16%, signal=32%
SHARMA_PILOCYTIC_ASTROCYTOMA_LOCATION_UP	SHARMA_PILOCYTIC_ASTROCYTOMA_LOCATION_UP		21	0.60683626	1.2090985	0.18327974	0.307096	1.0	1207	tags=14%, list=8%, signal=15%
HEDENFALK_BREAST_CANCER_BRACX_UP	HEDENFALK_BREAST_CANCER_BRACX_UP		18	0.62911034	1.2079604	0.1738661	0.31026652	1.0	3152	tags=56%, list=20%, signal=69%
TCGA_GLIOBLASTOMA_COPY_NUMBER_DN	TCGA_GLIOBLASTOMA_COPY_NUMBER_DN		28	0.59347266	1.2079384	0.15247108	0.31005317	1.0	3357	tags=43%, list=21%, signal=54%
LU_EZH2_TARGETS_DN	LU_EZH2_TARGETS_DN		315	0.5382053	1.2076385	0.0020	0.3106831	1.0	4111	tags=39%, list=26%, signal=52%
PID_IL2_PI3KPATHWAY	PID_IL2_PI3KPATHWAY		32	0.5881565	1.2071677	0.1640706	0.31190148	1.0	3328	tags=38%, list=21%, signal=47%
GARGALOVIC_RESPONSE_TO_OXIDIZED_PHOSPHOLIPIDS_GREEN_DN	GARGALOVIC_RESPONSE_TO_OXIDIZED_PHOSPHOLIPIDS_GREEN_DN		24	0.6019356	1.2062039	0.17959617	0.31473684	1.0	3160	tags=33%, list=20%, signal=42%
COLDREN_GEFITINIB_RESISTANCE_UP	COLDREN_GEFITINIB_RESISTANCE_UP		70	0.5605142	1.2059801	0.08962739	0.31521207	1.0	3739	tags=49%, list=24%, signal=63%
WONG_IFNA2_RESISTANCE_DN	WONG_IFNA2_RESISTANCE_DN		30	0.59278136	1.205892	0.16135882	0.31522784	1.0	2582	tags=30%, list=16%, signal=36%
GENTILE_UV_RESPONSE_CLUSTER_D1	GENTILE_UV_RESPONSE_CLUSTER_D1		15	0.6401085	1.2057341	0.18936877	0.31541127	1.0	3304	tags=60%, list=21%, signal=76%
SESTO_RESPONSE_TO_UV_C8	SESTO_RESPONSE_TO_UV_C8		70	0.554919	1.2053746	0.07762097	0.31626752	1.0	2953	tags=43%, list=19%, signal=53%
PID_BETACATENIN_NUC_PATHWAY	PID_BETACATENIN_NUC_PATHWAY		78	0.5576228	1.2052485	0.07265388	0.31642395	1.0	2647	tags=28%, list=17%, signal=34%
BIOCARTA_HIVNEF_PATHWAY	BIOCARTA_HIVNEF_PATHWAY		55	0.56438994	1.2047911	0.09959759	0.3176412	1.0	3711	tags=40%, list=24%, signal=52%
REACTOME_PI3K_EVENTS_IN_ERBB4_SIGNALING	REACTOME_PI3K_EVENTS_IN_ERBB4_SIGNALING		33	0.5900058	1.2045791	0.15592515	0.31803063	1.0	4185	tags=48%, list=27%, signal=66%
KEGG_PROGESTERONE_MEDIATED_OOCYTE_MATURATION	KEGG_PROGESTERONE_MEDIATED_OOCYTE_MATURATION		81	0.5508483	1.2041365	0.07630522	0.3191527	1.0	4395	tags=47%, list=28%, signal=65%
HUMMEL_BURKITTS_LYMPHOMA_UP	HUMMEL_BURKITTS_LYMPHOMA_UP		34	0.58128434	1.203831	0.16526316	0.31983364	1.0	3408	tags=35%, list=22%, signal=45%
LINDGREN_BLADDER_CANCER_CLUSTER_2A_DN	LINDGREN_BLADDER_CANCER_CLUSTER_2A_DN		112	0.5470059	1.2035276	0.04004004	0.3205162	1.0	3600	tags=42%, list=23%, signal=54%
AMIT_DELAYED_EARLY_GENES	AMIT_DELAYED_EARLY_GENES		17	0.6270756	1.2032526	0.20555556	0.3210762	1.0	294	tags=18%, list=2%, signal=18%
BIOCARTA_TFF_PATHWAY	BIOCARTA_TFF_PATHWAY		20	0.611334	1.2030022	0.17775354	0.3216438	1.0	5230	tags=75%, list=33%, signal=112%
ELVIDGE_HIF1A_TARGETS_UP	ELVIDGE_HIF1A_TARGETS_UP		61	0.5568849	1.2028143	0.10909091	0.32198578	1.0	2069	tags=33%, list=13%, signal=38%
KIM_WT1_TARGETS_8HR_DN	KIM_WT1_TARGETS_8HR_DN		109	0.54424137	1.202797	0.05005005	0.32175186	1.0	3643	tags=38%, list=23%, signal=49%
PID_FOXOPATHWAY	PID_FOXOPATHWAY		47	0.5642143	1.2022723	0.12271805	0.32322523	1.0	2521	tags=36%, list=16%, signal=43%
SENESE_HDAC1_AND_HDAC2_TARGETS_UP	SENESE_HDAC1_AND_HDAC2_TARGETS_UP		195	0.53664464	1.202092	0.014	0.32350627	1.0	2839	tags=26%, list=18%, signal=32%
REACTOME_PRE_NOTCH_TRANSCRIPTION_AND_TRANSLATION	REACTOME_PRE_NOTCH_TRANSCRIPTION_AND_TRANSLATION		24	0.5948371	1.2017466	0.19337606	0.32426268	1.0	3416	tags=38%, list=22%, signal=48%
YAGI_AML_FAB_MARKERS	YAGI_AML_FAB_MARKERS		175	0.5395009	1.2016027	0.02	0.32441017	1.0	2967	tags=31%, list=19%, signal=38%
SPIRA_SMOKERS_LUNG_CANCER_DN	SPIRA_SMOKERS_LUNG_CANCER_DN		15	0.63594306	1.201421	0.20246086	0.3247013	1.0	3010	tags=47%, list=19%, signal=58%
GINESTIER_BREAST_CANCER_20Q13_AMPLIFICATION_UP	GINESTIER_BREAST_CANCER_20Q13_AMPLIFICATION_UP		95	0.54971606	1.2011719	0.055055056	0.32524085	1.0	3987	tags=44%, list=25%, signal=59%
GEISS_RESPONSE_TO_DSRNA_DN	GEISS_RESPONSE_TO_DSRNA_DN		15	0.6321303	1.2008377	0.20155902	0.32605487	1.0	3958	tags=40%, list=25%, signal=53%
GUO_HEX_TARGETS_UP	GUO_HEX_TARGETS_UP		74	0.5487535	1.2006778	0.09657948	0.32629183	1.0	4024	tags=43%, list=26%, signal=58%
KEGG_THYROID_CANCER	KEGG_THYROID_CANCER		29	0.58323646	1.2002251	0.16753927	0.32745892	1.0	3156	tags=34%, list=20%, signal=43%
REACTOME_PI3K_CASCADE	REACTOME_PI3K_CASCADE		63	0.56357926	1.2001344	0.097585514	0.32747865	1.0	3450	tags=33%, list=22%, signal=43%
SIG_CHEMOTAXIS	SIG_CHEMOTAXIS		45	0.5624245	1.1993476	0.14198162	0.32972047	1.0	4098	tags=42%, list=26%, signal=57%
SA_CASPASE_CASCADE	SA_CASPASE_CASCADE		17	0.62953496	1.1993445	0.1880531	0.3294453	1.0	444	tags=12%, list=3%, signal=12%
THUM_SYSTOLIC_HEART_FAILURE_UP	THUM_SYSTOLIC_HEART_FAILURE_UP		360	0.5364268	1.1990457	0.0010	0.33014834	1.0	2726	tags=28%, list=17%, signal=33%
WANG_CISPLATIN_RESPONSE_AND_XPC_DN	WANG_CISPLATIN_RESPONSE_AND_XPC_DN		196	0.53828996	1.1988817	0.015	0.33044243	1.0	3477	tags=34%, list=22%, signal=43%
PID_SHP2_PATHWAY	PID_SHP2_PATHWAY		55	0.5672992	1.1985698	0.102020204	0.33122078	1.0	5041	tags=47%, list=32%, signal=69%
TING_SILENCED_BY_DICER	TING_SILENCED_BY_DICER		24	0.59223855	1.1984233	0.17811158	0.3314014	1.0	1838	tags=21%, list=12%, signal=24%
WATANABE_RECTAL_CANCER_RADIOTHERAPY_RESPONSIVE_UP	WATANABE_RECTAL_CANCER_RADIOTHERAPY_RESPONSIVE_UP		95	0.5470632	1.1982456	0.07107107	0.3316929	1.0	3239	tags=42%, list=21%, signal=53%
BILD_MYC_ONCOGENIC_SIGNATURE	BILD_MYC_ONCOGENIC_SIGNATURE		167	0.5402725	1.1981333	0.02	0.3317651	1.0	1938	tags=30%, list=12%, signal=34%
KYNG_DNA_DAMAGE_BY_4NQO	KYNG_DNA_DAMAGE_BY_4NQO		33	0.5863008	1.1980335	0.16054565	0.33178964	1.0	4057	tags=48%, list=26%, signal=65%
CHESLER_BRAIN_QTL_CIS	CHESLER_BRAIN_QTL_CIS		65	0.5516194	1.1978854	0.10526316	0.3319885	1.0	3999	tags=45%, list=25%, signal=60%
REACTOME_RESOLUTION_OF_AP_SITES_VIA_THE_MULTIPLE_NUCLEOTIDE_PATCH_REPLACEMENT_PATHWAY	REACTOME_RESOLUTION_OF_AP_SITES_VIA_THE_MULTIPLE_NUCLEOTIDE_PATCH_REPLACEMENT_PATHWAY		16	0.63256353	1.1978655	0.21087681	0.33176428	1.0	3762	tags=50%, list=24%, signal=66%
SNIJDERS_AMPLIFIED_IN_HEAD_AND_NECK_TUMORS	SNIJDERS_AMPLIFIED_IN_HEAD_AND_NECK_TUMORS		35	0.57890075	1.1974846	0.14760914	0.33271974	1.0	4029	tags=43%, list=26%, signal=57%
VIETOR_IFRD1_TARGETS	VIETOR_IFRD1_TARGETS		20	0.61696833	1.1972524	0.18662351	0.333202	1.0	259	tags=25%, list=2%, signal=25%
PASQUALUCCI_LYMPHOMA_BY_GC_STAGE_DN	PASQUALUCCI_LYMPHOMA_BY_GC_STAGE_DN		148	0.54079616	1.1971565	0.037	0.33323202	1.0	3025	tags=31%, list=19%, signal=38%
SMIRNOV_RESPONSE_TO_IR_6HR_DN	SMIRNOV_RESPONSE_TO_IR_6HR_DN		100	0.54869103	1.1971099	0.057	0.33311218	1.0	2922	tags=28%, list=19%, signal=34%
KENNY_CTNNB1_TARGETS_UP	KENNY_CTNNB1_TARGETS_UP		46	0.5638092	1.1963587	0.1337386	0.33534583	1.0	2762	tags=43%, list=18%, signal=53%
CARDOSO_RESPONSE_TO_GAMMA_RADIATION_AND_3AB	CARDOSO_RESPONSE_TO_GAMMA_RADIATION_AND_3AB		15	0.6376371	1.1959082	0.1952596	0.3365664	1.0	1052	tags=20%, list=7%, signal=21%
MURAKAMI_UV_RESPONSE_6HR_DN	MURAKAMI_UV_RESPONSE_6HR_DN		20	0.6096171	1.1957378	0.21753247	0.33685085	1.0	2387	tags=25%, list=15%, signal=29%
REACTOME_CD28_DEPENDENT_PI3K_AKT_SIGNALING	REACTOME_CD28_DEPENDENT_PI3K_AKT_SIGNALING		19	0.61487436	1.1955563	0.18832599	0.33715373	1.0	5623	tags=68%, list=36%, signal=106%
LINDGREN_BLADDER_CANCER_CLUSTER_1_DN	LINDGREN_BLADDER_CANCER_CLUSTER_1_DN		339	0.5325553	1.195513	0.0030	0.3369994	1.0	2549	tags=35%, list=16%, signal=40%
HOFFMANN_PRE_BI_TO_LARGE_PRE_BII_LYMPHOCYTE_UP	HOFFMANN_PRE_BI_TO_LARGE_PRE_BII_LYMPHOCYTE_UP		32	0.5819256	1.1953348	0.17879418	0.33732262	1.0	2686	tags=28%, list=17%, signal=34%
REACTOME_STRIATED_MUSCLE_CONTRACTION	REACTOME_STRIATED_MUSCLE_CONTRACTION		27	0.59364974	1.1945066	0.1799787	0.3397628	1.0	993	tags=15%, list=6%, signal=16%
MATSUDA_NATURAL_KILLER_DIFFERENTIATION	MATSUDA_NATURAL_KILLER_DIFFERENTIATION		437	0.5307923	1.1945043	0.0010	0.33948323	1.0	3000	tags=30%, list=19%, signal=36%
IVANOVA_HEMATOPOIESIS_INTERMEDIATE_PROGENITOR	IVANOVA_HEMATOPOIESIS_INTERMEDIATE_PROGENITOR		122	0.54255104	1.1944143	0.049	0.3395044	1.0	4180	tags=51%, list=27%, signal=69%
KEGG_CHRONIC_MYELOID_LEUKEMIA	KEGG_CHRONIC_MYELOID_LEUKEMIA		72	0.5513991	1.194265	0.08241206	0.3396845	1.0	4466	tags=47%, list=28%, signal=66%
PID_VEGFR1_2_PATHWAY	PID_VEGFR1_2_PATHWAY		67	0.5502575	1.1934698	0.11445783	0.34208447	1.0	3830	tags=43%, list=24%, signal=57%
REACTOME_ENDOGENOUS_STEROLS	REACTOME_ENDOGENOUS_STEROLS		15	0.6385808	1.1934116	0.20316027	0.34198213	1.0	390	tags=7%, list=2%, signal=7%
REACTOME_ANTIGEN_PRESENTATION_FOLDING_ASSEMBLY_AND_PEPTIDE_LOADING_OF_CLASS_I_MHC	REACTOME_ANTIGEN_PRESENTATION_FOLDING_ASSEMBLY_AND_PEPTIDE_LOADING_OF_CLASS_I_MHC		17	0.62601465	1.193255	0.19866072	0.34222522	1.0	4498	tags=71%, list=29%, signal=99%
ZHAN_MULTIPLE_MYELOMA_CD1_VS_CD2_UP	ZHAN_MULTIPLE_MYELOMA_CD1_VS_CD2_UP		60	0.55231446	1.1931	0.11189516	0.34245285	1.0	1665	tags=27%, list=11%, signal=30%
ZHAN_MULTIPLE_MYELOMA_CD2_DN	ZHAN_MULTIPLE_MYELOMA_CD2_DN		39	0.5653542	1.1927083	0.15541922	0.3434621	1.0	3914	tags=44%, list=25%, signal=58%
AGUIRRE_PANCREATIC_CANCER_COPY_NUMBER_UP	AGUIRRE_PANCREATIC_CANCER_COPY_NUMBER_UP		258	0.5320101	1.1925862	0.0060	0.3435596	1.0	4005	tags=45%, list=25%, signal=59%
ST_DIFFERENTIATION_PATHWAY_IN_PC12_CELLS	ST_DIFFERENTIATION_PATHWAY_IN_PC12_CELLS		45	0.5662671	1.192508	0.1496945	0.34354427	1.0	5018	tags=56%, list=32%, signal=81%
IIZUKA_LIVER_CANCER_PROGRESSION_L0_L1_DN	IIZUKA_LIVER_CANCER_PROGRESSION_L0_L1_DN		19	0.6193744	1.1923875	0.19496167	0.34365603	1.0	1041	tags=32%, list=7%, signal=34%
ZHANG_BREAST_CANCER_PROGENITORS_DN	ZHANG_BREAST_CANCER_PROGENITORS_DN		134	0.5373629	1.1921934	0.044	0.3439966	1.0	3756	tags=39%, list=24%, signal=51%
BIOCARTA_P53HYPOXIA_PATHWAY	BIOCARTA_P53HYPOXIA_PATHWAY		22	0.59617037	1.192103	0.21172638	0.34399787	1.0	4360	tags=68%, list=28%, signal=94%
BERNARD_PPAPDC1B_TARGETS_UP	BERNARD_PPAPDC1B_TARGETS_UP		35	0.57300925	1.1920956	0.1743215	0.34373	1.0	4751	tags=60%, list=30%, signal=86%
JIANG_HYPOXIA_NORMAL	JIANG_HYPOXIA_NORMAL		269	0.5308564	1.1918408	0.012	0.3442891	1.0	3075	tags=36%, list=20%, signal=44%
RASHI_RESPONSE_TO_IONIZING_RADIATION_4	RASHI_RESPONSE_TO_IONIZING_RADIATION_4		52	0.55876356	1.1916493	0.12703252	0.34465003	1.0	3191	tags=35%, list=20%, signal=43%
KIM_TIAL1_TARGETS	KIM_TIAL1_TARGETS		29	0.57958454	1.1914614	0.18756586	0.34496206	1.0	3593	tags=59%, list=23%, signal=76%
LU_AGING_BRAIN_UP	LU_AGING_BRAIN_UP		235	0.53246206	1.1914612	0.014	0.34467143	1.0	2001	tags=26%, list=13%, signal=29%
AKL_HTLV1_INFECTION_UP	AKL_HTLV1_INFECTION_UP		24	0.5982836	1.1908957	0.1904762	0.3462108	1.0	3040	tags=54%, list=19%, signal=67%
PID_ARF6DOWNSTREAMPATHWAY	PID_ARF6DOWNSTREAMPATHWAY		15	0.6346876	1.1907024	0.2251951	0.3465229	1.0	2587	tags=40%, list=16%, signal=48%
KAAB_FAILED_HEART_ATRIUM_DN	KAAB_FAILED_HEART_ATRIUM_DN		132	0.5374565	1.1906474	0.039	0.3464205	1.0	2522	tags=36%, list=16%, signal=43%
WANG_CISPLATIN_RESPONSE_AND_XPC_UP	WANG_CISPLATIN_RESPONSE_AND_XPC_UP		180	0.5327435	1.1902874	0.024	0.34735236	1.0	2443	tags=31%, list=16%, signal=36%
BRUINS_UVC_RESPONSE_EARLY_LATE	BRUINS_UVC_RESPONSE_EARLY_LATE		255	0.532816	1.1902335	0.0060	0.34724778	1.0	4567	tags=49%, list=29%, signal=67%
MOOTHA_PGC	MOOTHA_PGC		390	0.52946097	1.1901625	0.0030	0.34719634	1.0	4078	tags=47%, list=26%, signal=61%
ZHAN_MULTIPLE_MYELOMA_CD1_AND_CD2_DN	ZHAN_MULTIPLE_MYELOMA_CD1_AND_CD2_DN		43	0.56857514	1.1901537	0.13557595	0.34693202	1.0	3079	tags=35%, list=20%, signal=43%
KEGG_CYSTEINE_AND_METHIONINE_METABOLISM	KEGG_CYSTEINE_AND_METHIONINE_METABOLISM		32	0.57667273	1.1899793	0.16788322	0.3472542	1.0	3857	tags=47%, list=24%, signal=62%
REACTOME_BASE_EXCISION_REPAIR	REACTOME_BASE_EXCISION_REPAIR		18	0.613552	1.1899172	0.22777778	0.34714416	1.0	3762	tags=50%, list=24%, signal=66%
PID_INSULIN_PATHWAY	PID_INSULIN_PATHWAY		44	0.5627264	1.1897643	0.15650406	0.34738842	1.0	5018	tags=61%, list=32%, signal=90%
SCIAN_INVERSED_TARGETS_OF_TP53_AND_TP73_DN	SCIAN_INVERSED_TARGETS_OF_TP53_AND_TP73_DN		26	0.5853361	1.1890779	0.19661734	0.3493246	1.0	3396	tags=42%, list=22%, signal=54%
HELLER_SILENCED_BY_METHYLATION_DN	HELLER_SILENCED_BY_METHYLATION_DN		94	0.5405163	1.1890665	0.091182366	0.34908143	1.0	2977	tags=37%, list=19%, signal=46%
KIM_GERMINAL_CENTER_T_HELPER_UP	KIM_GERMINAL_CENTER_T_HELPER_UP		54	0.55488586	1.1885659	0.14068826	0.35043913	1.0	4591	tags=50%, list=29%, signal=70%
IGARASHI_ATF4_TARGETS_DN	IGARASHI_ATF4_TARGETS_DN		79	0.54667944	1.1884373	0.111334	0.3506109	1.0	2475	tags=41%, list=16%, signal=48%
REACTOME_ENDOSOMAL_SORTING_COMPLEX_REQUIRED_FOR_TRANSPORT_ESCRT	REACTOME_ENDOSOMAL_SORTING_COMPLEX_REQUIRED_FOR_TRANSPORT_ESCRT		24	0.595429	1.1883104	0.17857143	0.35075	1.0	3980	tags=58%, list=25%, signal=78%
LEE_RECENT_THYMIC_EMIGRANT	LEE_RECENT_THYMIC_EMIGRANT		184	0.5325119	1.1882483	0.019019019	0.35064298	1.0	5338	tags=51%, list=34%, signal=76%
WILLIAMS_ESR2_TARGETS_UP	WILLIAMS_ESR2_TARGETS_UP		24	0.5955722	1.1881438	0.19494204	0.3507167	1.0	2365	tags=33%, list=15%, signal=39%
KEGG_ONE_CARBON_POOL_BY_FOLATE	KEGG_ONE_CARBON_POOL_BY_FOLATE		17	0.6205184	1.1881104	0.21651785	0.35053578	1.0	3182	tags=59%, list=20%, signal=74%
FLECHNER_BIOPSY_KIDNEY_TRANSPLANT_REJECTED_VS_OK_DN	FLECHNER_BIOPSY_KIDNEY_TRANSPLANT_REJECTED_VS_OK_DN		497	0.5262674	1.1880556	0.0010	0.3504218	1.0	3776	tags=39%, list=24%, signal=49%
AMIT_EGF_RESPONSE_240_HELA	AMIT_EGF_RESPONSE_240_HELA		58	0.55186856	1.1879691	0.13622603	0.35041928	1.0	3489	tags=40%, list=22%, signal=51%
REACTOME_INSULIN_RECEPTOR_SIGNALLING_CASCADE	REACTOME_INSULIN_RECEPTOR_SIGNALLING_CASCADE		78	0.5505628	1.1879342	0.10140562	0.35023454	1.0	3450	tags=33%, list=22%, signal=42%
VANDESLUIS_NORMAL_EMBRYOS_DN	VANDESLUIS_NORMAL_EMBRYOS_DN		22	0.6042407	1.1875988	0.20806794	0.3510806	1.0	1357	tags=18%, list=9%, signal=20%
THUM_SYSTOLIC_HEART_FAILURE_DN	THUM_SYSTOLIC_HEART_FAILURE_DN		191	0.53022236	1.1875339	0.025	0.35100368	1.0	4838	tags=44%, list=31%, signal=63%
AGUIRRE_PANCREATIC_CANCER_COPY_NUMBER_DN	AGUIRRE_PANCREATIC_CANCER_COPY_NUMBER_DN		198	0.5330044	1.1870124	0.018	0.3525047	1.0	4371	tags=48%, list=28%, signal=66%
JAERVINEN_AMPLIFIED_IN_LARYNGEAL_CANCER	JAERVINEN_AMPLIFIED_IN_LARYNGEAL_CANCER		33	0.57576054	1.1865557	0.18343815	0.3537368	1.0	4406	tags=58%, list=28%, signal=80%
ST_FAS_SIGNALING_PATHWAY	ST_FAS_SIGNALING_PATHWAY		57	0.55387956	1.1861855	0.12977867	0.35470787	1.0	3437	tags=40%, list=22%, signal=51%
JOSEPH_RESPONSE_TO_SODIUM_BUTYRATE_DN	JOSEPH_RESPONSE_TO_SODIUM_BUTYRATE_DN		58	0.55145305	1.186101	0.13118063	0.3546789	1.0	1038	tags=17%, list=7%, signal=18%
SANSOM_APC_TARGETS_REQUIRE_MYC	SANSOM_APC_TARGETS_REQUIRE_MYC		176	0.53527254	1.1860787	0.024	0.35447237	1.0	4142	tags=47%, list=26%, signal=63%
CONCANNON_APOPTOSIS_BY_EPOXOMICIN_UP	CONCANNON_APOPTOSIS_BY_EPOXOMICIN_UP		212	0.5328533	1.1860418	0.021	0.35430995	1.0	3698	tags=41%, list=23%, signal=53%
KEGG_COLORECTAL_CANCER	KEGG_COLORECTAL_CANCER		62	0.548805	1.1859101	0.12222222	0.35443136	1.0	4435	tags=50%, list=28%, signal=69%
BIOCARTA_MITOCHONDRIA_PATHWAY	BIOCARTA_MITOCHONDRIA_PATHWAY		20	0.60528564	1.1854033	0.2254902	0.35583332	1.0	2026	tags=30%, list=13%, signal=34%
HUMMERICH_SKIN_CANCER_PROGRESSION_UP	HUMMERICH_SKIN_CANCER_PROGRESSION_UP		81	0.54401875	1.1853408	0.10721443	0.35574505	1.0	3296	tags=32%, list=21%, signal=40%
RAO_BOUND_BY_SALL4_ISOFORM_B	RAO_BOUND_BY_SALL4_ISOFORM_B		459	0.52542615	1.1848516	0.0030	0.3571281	1.0	3863	tags=34%, list=25%, signal=44%
SUZUKI_RESPONSE_TO_TSA	SUZUKI_RESPONSE_TO_TSA		16	0.6313541	1.1847156	0.21864595	0.35730034	1.0	2869	tags=38%, list=18%, signal=46%
LOPES_METHYLATED_IN_COLON_CANCER_UP	LOPES_METHYLATED_IN_COLON_CANCER_UP		23	0.59631145	1.1842369	0.20693392	0.35866526	1.0	1338	tags=13%, list=8%, signal=14%
YAGI_AML_WITH_T_9_11_TRANSLOCATION	YAGI_AML_WITH_T_9_11_TRANSLOCATION		116	0.54194075	1.1841309	0.056	0.35873628	1.0	4084	tags=40%, list=26%, signal=53%
REACTOME_CITRIC_ACID_CYCLE_TCA_CYCLE	REACTOME_CITRIC_ACID_CYCLE_TCA_CYCLE		19	0.61310244	1.1835128	0.20769231	0.36054376	1.0	3849	tags=58%, list=24%, signal=77%
WANG_LMO4_TARGETS_UP	WANG_LMO4_TARGETS_UP		287	0.5246249	1.1830997	0.01	0.3616821	1.0	4002	tags=44%, list=25%, signal=58%
GROSS_HYPOXIA_VIA_ELK3_AND_HIF1A_UP	GROSS_HYPOXIA_VIA_ELK3_AND_HIF1A_UP		129	0.532738	1.1830282	0.056	0.36163563	1.0	3461	tags=39%, list=22%, signal=49%
BALDWIN_PRKCI_TARGETS_UP	BALDWIN_PRKCI_TARGETS_UP		33	0.57494146	1.1827508	0.20062047	0.36230716	1.0	3176	tags=36%, list=20%, signal=45%
LIAO_HAVE_SOX4_BINDING_SITES	LIAO_HAVE_SOX4_BINDING_SITES		40	0.5650729	1.1826022	0.16923077	0.36252797	1.0	2676	tags=30%, list=17%, signal=36%
XU_GH1_AUTOCRINE_TARGETS_DN	XU_GH1_AUTOCRINE_TARGETS_DN		120	0.5345662	1.1825626	0.06506506	0.36238134	1.0	3428	tags=34%, list=22%, signal=43%
AMIT_EGF_RESPONSE_40_MCF10A	AMIT_EGF_RESPONSE_40_MCF10A		18	0.61074936	1.1825174	0.23387977	0.3622363	1.0	1985	tags=39%, list=13%, signal=44%
SHI_SPARC_TARGETS_UP	SHI_SPARC_TARGETS_UP		22	0.5944043	1.1824914	0.23717949	0.36202914	1.0	2430	tags=23%, list=15%, signal=27%
BURTON_ADIPOGENESIS_10	BURTON_ADIPOGENESIS_10		27	0.5857961	1.1821632	0.20126449	0.36288908	1.0	2676	tags=44%, list=17%, signal=53%
SMID_BREAST_CANCER_RELAPSE_IN_BONE_DN	SMID_BREAST_CANCER_RELAPSE_IN_BONE_DN		279	0.5255178	1.1812247	0.0060	0.3658424	1.0	2080	tags=21%, list=13%, signal=24%
DITTMER_PTHLH_TARGETS_UP	DITTMER_PTHLH_TARGETS_UP		102	0.5398572	1.1812071	0.074074075	0.3655978	1.0	3701	tags=46%, list=23%, signal=60%
OUILLETTE_CLL_13Q14_DELETION_UP	OUILLETTE_CLL_13Q14_DELETION_UP		58	0.55090034	1.1808909	0.13677812	0.36640692	1.0	3712	tags=48%, list=24%, signal=63%
REACTOME_SHC1_EVENTS_IN_ERBB4_SIGNALING	REACTOME_SHC1_EVENTS_IN_ERBB4_SIGNALING		19	0.6077392	1.1794369	0.21748634	0.3711065	1.0	5230	tags=68%, list=33%, signal=102%
PID_MET_PATHWAY	PID_MET_PATHWAY		76	0.5449189	1.1791297	0.13407259	0.37188876	1.0	4098	tags=47%, list=26%, signal=64%
REACTOME_ARMS_MEDIATED_ACTIVATION	REACTOME_ARMS_MEDIATED_ACTIVATION		15	0.62065065	1.1791189	0.21860987	0.3716284	1.0	5031	tags=73%, list=32%, signal=108%
PID_HDAC_CLASSI_PATHWAY	PID_HDAC_CLASSI_PATHWAY		62	0.54695183	1.1790935	0.1277666	0.37142453	1.0	2758	tags=35%, list=18%, signal=43%
STAMBOLSKY_RESPONSE_TO_VITAMIN_D3_UP	STAMBOLSKY_RESPONSE_TO_VITAMIN_D3_UP		71	0.53970295	1.1790712	0.13065326	0.37120727	1.0	3987	tags=34%, list=25%, signal=45%
REACTOME_P75_NTR_RECEPTOR_MEDIATED_SIGNALLING	REACTOME_P75_NTR_RECEPTOR_MEDIATED_SIGNALLING		77	0.5414753	1.1788042	0.12537614	0.37183192	1.0	3328	tags=29%, list=21%, signal=36%
LIU_VMYB_TARGETS_UP	LIU_VMYB_TARGETS_UP		112	0.53646487	1.1786065	0.084	0.3722063	1.0	3735	tags=38%, list=24%, signal=49%
CLIMENT_BREAST_CANCER_COPY_NUMBER_UP	CLIMENT_BREAST_CANCER_COPY_NUMBER_UP		23	0.5915149	1.1780134	0.20742358	0.37395275	1.0	2666	tags=26%, list=17%, signal=31%
CHOW_RASSF1_TARGETS_DN	CHOW_RASSF1_TARGETS_DN		25	0.5875809	1.1777711	0.21002132	0.37454218	1.0	4483	tags=52%, list=28%, signal=73%
WU_HBX_TARGETS_1_DN	WU_HBX_TARGETS_1_DN		21	0.59979993	1.1774592	0.22678186	0.37529087	1.0	3349	tags=43%, list=21%, signal=54%
PENG_LEUCINE_DEPRIVATION_UP	PENG_LEUCINE_DEPRIVATION_UP		128	0.5343622	1.1773493	0.067067064	0.3753722	1.0	3242	tags=37%, list=21%, signal=46%
REACTOME_PIP3_ACTIVATES_AKT_SIGNALING	REACTOME_PIP3_ACTIVATES_AKT_SIGNALING		24	0.5939547	1.1766086	0.21428572	0.37763774	1.0	4185	tags=50%, list=27%, signal=68%
BOYLAN_MULTIPLE_MYELOMA_D_CLUSTER_UP	BOYLAN_MULTIPLE_MYELOMA_D_CLUSTER_UP		26	0.59429675	1.176287	0.21097046	0.37847874	1.0	1995	tags=23%, list=13%, signal=26%
REACTOME_NUCLEAR_EVENTS_KINASE_AND_TRANSCRIPTION_FACTOR_ACTIVATION	REACTOME_NUCLEAR_EVENTS_KINASE_AND_TRANSCRIPTION_FACTOR_ACTIVATION		24	0.59175426	1.1762472	0.21841542	0.3783302	1.0	4395	tags=63%, list=28%, signal=87%
SCHLOSSER_MYC_AND_SERUM_RESPONSE_SYNERGY	SCHLOSSER_MYC_AND_SERUM_RESPONSE_SYNERGY		31	0.56924057	1.1754043	0.1955836	0.3810976	1.0	2992	tags=35%, list=19%, signal=44%
PROVENZANI_METASTASIS_DN	PROVENZANI_METASTASIS_DN		125	0.52889323	1.1753174	0.067067064	0.3811057	1.0	2286	tags=32%, list=15%, signal=37%
LU_TUMOR_ENDOTHELIAL_MARKERS_UP	LU_TUMOR_ENDOTHELIAL_MARKERS_UP		17	0.6196007	1.175253	0.24070022	0.38101792	1.0	1338	tags=18%, list=8%, signal=19%
WOTTON_RUNX_TARGETS_DN	WOTTON_RUNX_TARGETS_DN		28	0.5772862	1.1750919	0.21276596	0.38125306	1.0	2031	tags=29%, list=13%, signal=33%
KRASNOSELSKAYA_ILF3_TARGETS_DN	KRASNOSELSKAYA_ILF3_TARGETS_DN		44	0.55776334	1.175059	0.17386831	0.38105616	1.0	2607	tags=30%, list=17%, signal=35%
GUO_TARGETS_OF_IRS1_AND_IRS2	GUO_TARGETS_OF_IRS1_AND_IRS2		89	0.5426192	1.1748757	0.08826479	0.38140798	1.0	3335	tags=33%, list=21%, signal=41%
ST_PHOSPHOINOSITIDE_3_KINASE_PATHWAY	ST_PHOSPHOINOSITIDE_3_KINASE_PATHWAY		36	0.5703633	1.1744	0.16388309	0.38285705	1.0	4113	tags=50%, list=26%, signal=68%
VANOEVELEN_MYOGENESIS_SIN3A_TARGETS	VANOEVELEN_MYOGENESIS_SIN3A_TARGETS		185	0.5309441	1.1743076	0.032	0.38285667	1.0	4329	tags=48%, list=27%, signal=65%
AMUNDSON_GENOTOXIC_SIGNATURE	AMUNDSON_GENOTOXIC_SIGNATURE		96	0.53597605	1.1742722	0.08216433	0.3826649	1.0	3209	tags=35%, list=20%, signal=44%
ROVERSI_GLIOMA_LOH_REGIONS	ROVERSI_GLIOMA_LOH_REGIONS		40	0.5554954	1.1741351	0.185567	0.38285837	1.0	3479	tags=33%, list=22%, signal=42%
PID_P38ALPHABETADOWNSTREAMPATHWAY	PID_P38ALPHABETADOWNSTREAMPATHWAY		37	0.56286556	1.1734872	0.18125644	0.38484874	1.0	4395	tags=65%, list=28%, signal=90%
GAUSSMANN_MLL_AF4_FUSION_TARGETS_A_UP	GAUSSMANN_MLL_AF4_FUSION_TARGETS_A_UP		167	0.5316935	1.1734705	0.036	0.38459778	1.0	4971	tags=49%, list=32%, signal=70%
NIKOLSKY_BREAST_CANCER_8Q12_Q22_AMPLICON	NIKOLSKY_BREAST_CANCER_8Q12_Q22_AMPLICON		106	0.53265023	1.1733152	0.08108108	0.38484216	1.0	4142	tags=37%, list=26%, signal=50%
HOWLIN_PUBERTAL_MAMMARY_GLAND	HOWLIN_PUBERTAL_MAMMARY_GLAND		65	0.54255486	1.1727895	0.1477387	0.3864363	1.0	3491	tags=28%, list=22%, signal=35%
KEGG_NEUROTROPHIN_SIGNALING_PATHWAY	KEGG_NEUROTROPHIN_SIGNALING_PATHWAY		123	0.53253484	1.1727742	0.082082085	0.38618335	1.0	5031	tags=53%, list=32%, signal=77%
BERTUCCI_MEDULLARY_VS_DUCTAL_BREAST_CANCER_UP	BERTUCCI_MEDULLARY_VS_DUCTAL_BREAST_CANCER_UP		168	0.52824783	1.1726444	0.034	0.38637152	1.0	2931	tags=30%, list=19%, signal=37%
AMUNDSON_POOR_SURVIVAL_AFTER_GAMMA_RADIATION_8G	AMUNDSON_POOR_SURVIVAL_AFTER_GAMMA_RADIATION_8G		88	0.5366524	1.1726196	0.1002004	0.38615316	1.0	2842	tags=34%, list=18%, signal=41%
BIOCARTA_P38MAPK_PATHWAY	BIOCARTA_P38MAPK_PATHWAY		39	0.5561831	1.1725631	0.18983403	0.3860505	1.0	5391	tags=67%, list=34%, signal=101%
BROWNE_HCMV_INFECTION_6HR_DN	BROWNE_HCMV_INFECTION_6HR_DN		141	0.53108835	1.1724837	0.068	0.38604835	1.0	4591	tags=53%, list=29%, signal=74%
NING_CHRONIC_OBSTRUCTIVE_PULMONARY_DISEASE_UP	NING_CHRONIC_OBSTRUCTIVE_PULMONARY_DISEASE_UP		145	0.53135484	1.1723291	0.054054055	0.38629928	1.0	2992	tags=32%, list=19%, signal=40%
KAMMINGA_SENESCENCE	KAMMINGA_SENESCENCE		36	0.5628261	1.1721956	0.19958635	0.3864914	1.0	738	tags=17%, list=5%, signal=17%
BIOCARTA_SPPA_PATHWAY	BIOCARTA_SPPA_PATHWAY		21	0.5950355	1.1720535	0.23085222	0.38670602	1.0	3939	tags=43%, list=25%, signal=57%
SCHAEFFER_PROSTATE_DEVELOPMENT_12HR_DN	SCHAEFFER_PROSTATE_DEVELOPMENT_12HR_DN		54	0.54618543	1.1720015	0.16616008	0.38657075	1.0	1366	tags=20%, list=9%, signal=22%
GROSS_ELK3_TARGETS_UP	GROSS_ELK3_TARGETS_UP		27	0.5840331	1.1716659	0.21052632	0.38751552	1.0	2669	tags=37%, list=17%, signal=45%
MULLIGHAN_NPM1_MUTATED_SIGNATURE_2_UP	MULLIGHAN_NPM1_MUTATED_SIGNATURE_2_UP		117	0.53381497	1.1715525	0.087	0.38760436	1.0	4303	tags=43%, list=27%, signal=58%
REACTOME_SIGNALING_BY_ERBB4	REACTOME_SIGNALING_BY_ERBB4		78	0.54095924	1.171526	0.11646587	0.38739428	1.0	4715	tags=47%, list=30%, signal=67%
ROYLANCE_BREAST_CANCER_16Q_COPY_NUMBER_DN	ROYLANCE_BREAST_CANCER_16Q_COPY_NUMBER_DN		18	0.6040452	1.1714582	0.23202614	0.38733813	1.0	1805	tags=28%, list=11%, signal=31%
ROESSLER_LIVER_CANCER_METASTASIS_UP	ROESSLER_LIVER_CANCER_METASTASIS_UP		101	0.5337827	1.170508	0.10230692	0.39041337	1.0	3144	tags=36%, list=20%, signal=44%
HERNANDEZ_MITOTIC_ARREST_BY_DOCETAXEL_1_UP	HERNANDEZ_MITOTIC_ARREST_BY_DOCETAXEL_1_UP		32	0.5680542	1.1704	0.21074815	0.39047983	1.0	346	tags=9%, list=2%, signal=10%
BIOCARTA_CK1_PATHWAY	BIOCARTA_CK1_PATHWAY		16	0.6233826	1.1703787	0.24618736	0.39025208	1.0	3939	tags=44%, list=25%, signal=58%
BIOCARTA_AMI_PATHWAY	BIOCARTA_AMI_PATHWAY		19	0.60730755	1.170106	0.23678415	0.3909253	1.0	2979	tags=16%, list=19%, signal=19%
DARWICHE_SQUAMOUS_CELL_CARCINOMA_UP	DARWICHE_SQUAMOUS_CELL_CARCINOMA_UP		120	0.53036994	1.1697154	0.082	0.39200935	1.0	1610	tags=24%, list=10%, signal=27%
SESTO_RESPONSE_TO_UV_C6	SESTO_RESPONSE_TO_UV_C6		35	0.5631551	1.16969	0.18568465	0.39178425	1.0	1732	tags=29%, list=11%, signal=32%
AKL_HTLV1_INFECTION_DN	AKL_HTLV1_INFECTION_DN		60	0.5458574	1.1695713	0.16028225	0.39190978	1.0	4204	tags=42%, list=27%, signal=57%
SCHLINGEMANN_SKIN_CARCINOGENESIS_TPA_UP	SCHLINGEMANN_SKIN_CARCINOGENESIS_TPA_UP		34	0.5613129	1.1692905	0.21532091	0.39261347	1.0	2953	tags=35%, list=19%, signal=43%
LIU_SOX4_TARGETS_DN	LIU_SOX4_TARGETS_DN		265	0.5211726	1.1691567	0.024	0.3928067	1.0	3741	tags=44%, list=24%, signal=56%
ROESSLER_LIVER_CANCER_METASTASIS_DN	ROESSLER_LIVER_CANCER_METASTASIS_DN		42	0.56057197	1.1691372	0.18228106	0.3925742	1.0	3780	tags=45%, list=24%, signal=59%
MORI_PLASMA_CELL_UP	MORI_PLASMA_CELL_UP		41	0.55501354	1.1685802	0.19106957	0.39434245	1.0	2685	tags=29%, list=17%, signal=35%
GREGORY_SYNTHETIC_LETHAL_WITH_IMATINIB	GREGORY_SYNTHETIC_LETHAL_WITH_IMATINIB		120	0.5301701	1.1683927	0.091	0.3947069	1.0	2017	tags=23%, list=13%, signal=26%
MA_MYELOID_DIFFERENTIATION_DN	MA_MYELOID_DIFFERENTIATION_DN		43	0.555942	1.168117	0.20594262	0.3953441	1.0	3469	tags=37%, list=22%, signal=48%
BROWNE_HCMV_INFECTION_12HR_DN	BROWNE_HCMV_INFECTION_12HR_DN		88	0.53541136	1.1679738	0.12437312	0.3955615	1.0	4553	tags=48%, list=29%, signal=67%
KOKKINAKIS_METHIONINE_DEPRIVATION_48HR_DN	KOKKINAKIS_METHIONINE_DEPRIVATION_48HR_DN		63	0.54497826	1.1678431	0.15252525	0.3957496	1.0	3484	tags=44%, list=22%, signal=57%
WANG_METASTASIS_OF_BREAST_CANCER_ESR1_DN	WANG_METASTASIS_OF_BREAST_CANCER_ESR1_DN		25	0.5811598	1.1674637	0.22741765	0.39677554	1.0	1871	tags=28%, list=12%, signal=32%
LIN_APC_TARGETS	LIN_APC_TARGETS		66	0.540432	1.1673446	0.13668342	0.3969214	1.0	2586	tags=36%, list=16%, signal=43%
GRAHAM_CML_DIVIDING_VS_NORMAL_QUIESCENT_DN	GRAHAM_CML_DIVIDING_VS_NORMAL_QUIESCENT_DN		77	0.53733635	1.1670626	0.14242728	0.39761424	1.0	2269	tags=22%, list=14%, signal=26%
STARK_PREFRONTAL_CORTEX_22Q11_DELETION_UP	STARK_PREFRONTAL_CORTEX_22Q11_DELETION_UP		170	0.5258069	1.1666164	0.044	0.39894542	1.0	4196	tags=41%, list=27%, signal=56%
MODY_HIPPOCAMPUS_NEONATAL	MODY_HIPPOCAMPUS_NEONATAL		32	0.56968457	1.1666135	0.2223382	0.3986459	1.0	1792	tags=38%, list=11%, signal=42%
BACOLOD_RESISTANCE_TO_ALKYLATING_AGENTS_UP	BACOLOD_RESISTANCE_TO_ALKYLATING_AGENTS_UP		20	0.5984588	1.1664737	0.23712446	0.3988056	1.0	4161	tags=40%, list=26%, signal=54%
DAIRKEE_TERT_TARGETS_UP	DAIRKEE_TERT_TARGETS_UP		313	0.51826626	1.1662979	0.011	0.39915556	1.0	3707	tags=40%, list=24%, signal=51%
MOOTHA_HUMAN_MITODB_6_2002	MOOTHA_HUMAN_MITODB_6_2002		411	0.5168482	1.166219	0.0060	0.39915186	1.0	3770	tags=42%, list=24%, signal=54%
REACTOME_CELL_DEATH_SIGNALLING_VIA_NRAGE_NRIF_AND_NADE	REACTOME_CELL_DEATH_SIGNALLING_VIA_NRAGE_NRIF_AND_NADE		56	0.54169095	1.165863	0.17439516	0.4001533	1.0	3328	tags=25%, list=21%, signal=32%
CHEN_NEUROBLASTOMA_COPY_NUMBER_GAINS	CHEN_NEUROBLASTOMA_COPY_NUMBER_GAINS		45	0.5458994	1.1657478	0.19673802	0.40024382	1.0	4393	tags=44%, list=28%, signal=61%
REACTOME_ACTIVATION_OF_CHAPERONE_GENES_BY_XBP1S	REACTOME_ACTIVATION_OF_CHAPERONE_GENES_BY_XBP1S		42	0.5573415	1.1656841	0.21694215	0.40014905	1.0	3664	tags=43%, list=23%, signal=56%
GUENTHER_GROWTH_SPHERICAL_VS_ADHERENT_DN	GUENTHER_GROWTH_SPHERICAL_VS_ADHERENT_DN		25	0.5821499	1.1654104	0.24229543	0.40081534	1.0	1168	tags=28%, list=7%, signal=30%
PID_INTEGRIN5_PATHWAY	PID_INTEGRIN5_PATHWAY		17	0.6119114	1.1654078	0.25	0.40051484	1.0	2842	tags=35%, list=18%, signal=43%
VALK_AML_CLUSTER_6	VALK_AML_CLUSTER_6		27	0.58032787	1.1653179	0.21868365	0.40051994	1.0	3932	tags=41%, list=25%, signal=54%
HOEBEKE_LYMPHOID_STEM_CELL_DN	HOEBEKE_LYMPHOID_STEM_CELL_DN		80	0.5373192	1.1652421	0.13927856	0.40049356	1.0	3305	tags=34%, list=21%, signal=42%
PID_CD8TCRDOWNSTREAMPATHWAY	PID_CD8TCRDOWNSTREAMPATHWAY		56	0.54155356	1.1652039	0.17038539	0.40032092	1.0	2737	tags=18%, list=17%, signal=22%
ZEMBUTSU_SENSITIVITY_TO_METHOTREXATE	ZEMBUTSU_SENSITIVITY_TO_METHOTREXATE		17	0.60844576	1.1649802	0.243604	0.4008361	1.0	3332	tags=35%, list=21%, signal=45%
VERNELL_RETINOBLASTOMA_PATHWAY_DN	VERNELL_RETINOBLASTOMA_PATHWAY_DN		18	0.60820353	1.1649747	0.23804227	0.40055263	1.0	2066	tags=28%, list=13%, signal=32%
GAZDA_DIAMOND_BLACKFAN_ANEMIA_ERYTHROID_UP	GAZDA_DIAMOND_BLACKFAN_ANEMIA_ERYTHROID_UP		19	0.6023473	1.1648803	0.23355263	0.4005883	1.0	4675	tags=58%, list=30%, signal=82%
ZHANG_ANTIVIRAL_RESPONSE_TO_RIBAVIRIN_DN	ZHANG_ANTIVIRAL_RESPONSE_TO_RIBAVIRIN_DN		49	0.5525274	1.1648383	0.17177914	0.40042168	1.0	1914	tags=20%, list=12%, signal=23%
SERVITJA_LIVER_HNF1A_TARGETS_UP	SERVITJA_LIVER_HNF1A_TARGETS_UP		129	0.5242351	1.1646205	0.0940941	0.4009104	1.0	2977	tags=32%, list=19%, signal=39%
GAUSSMANN_MLL_AF4_FUSION_TARGETS_F_DN	GAUSSMANN_MLL_AF4_FUSION_TARGETS_F_DN		31	0.5709179	1.1645863	0.22337125	0.40073052	1.0	3216	tags=35%, list=20%, signal=45%
PEART_HDAC_PROLIFERATION_CLUSTER_UP	PEART_HDAC_PROLIFERATION_CLUSTER_UP		54	0.54543126	1.1640633	0.17664975	0.40233746	1.0	4216	tags=52%, list=27%, signal=71%
PID_ARF6_TRAFFICKINGPATHWAY	PID_ARF6_TRAFFICKINGPATHWAY		47	0.54301757	1.1638049	0.19897959	0.40296006	1.0	2427	tags=32%, list=15%, signal=38%
INGA_TP53_TARGETS	INGA_TP53_TARGETS		15	0.6159393	1.1630173	0.25784755	0.40553138	1.0	3561	tags=47%, list=23%, signal=60%
KYNG_WERNER_SYNDROM_UP	KYNG_WERNER_SYNDROM_UP		15	0.61895925	1.1629136	0.25248072	0.40557966	1.0	1625	tags=33%, list=10%, signal=37%
LEE_TARGETS_OF_PTCH1_AND_SUFU_UP	LEE_TARGETS_OF_PTCH1_AND_SUFU_UP		48	0.54069793	1.1621864	0.19796954	0.40792438	1.0	1281	tags=29%, list=8%, signal=32%
HERNANDEZ_ABERRANT_MITOSIS_BY_DOCETACEL_2NM_DN	HERNANDEZ_ABERRANT_MITOSIS_BY_DOCETACEL_2NM_DN		24	0.5812168	1.1617067	0.2366167	0.409438	1.0	1516	tags=25%, list=10%, signal=28%
LIN_NPAS4_TARGETS_DN	LIN_NPAS4_TARGETS_DN		61	0.5417044	1.1612716	0.15927419	0.41072297	1.0	5013	tags=38%, list=32%, signal=55%
LI_CISPLATIN_RESISTANCE_UP	LI_CISPLATIN_RESISTANCE_UP		23	0.5810192	1.161039	0.22857143	0.41124284	1.0	3776	tags=30%, list=24%, signal=40%
KEGG_MELANOMA	KEGG_MELANOMA		71	0.5389754	1.1605726	0.14558233	0.4126577	1.0	3189	tags=27%, list=20%, signal=33%
BRUINS_UVC_RESPONSE_VIA_TP53_GROUP_D	BRUINS_UVC_RESPONSE_VIA_TP53_GROUP_D		232	0.5206093	1.1605388	0.03	0.4124642	1.0	3297	tags=26%, list=21%, signal=33%
LUI_THYROID_CANCER_PAX8_PPARG_DN	LUI_THYROID_CANCER_PAX8_PPARG_DN		38	0.5559636	1.1604421	0.21377183	0.4124882	1.0	2504	tags=47%, list=16%, signal=56%
KEGG_SNARE_INTERACTIONS_IN_VESICULAR_TRANSPORT	KEGG_SNARE_INTERACTIONS_IN_VESICULAR_TRANSPORT		32	0.5646246	1.1597499	0.22442588	0.4147339	1.0	5504	tags=66%, list=35%, signal=101%
XU_RESPONSE_TO_TRETINOIN_AND_NSC682994_UP	XU_RESPONSE_TO_TRETINOIN_AND_NSC682994_UP		15	0.62241036	1.1594824	0.25444445	0.41538554	1.0	1780	tags=40%, list=11%, signal=45%
CHO_NR4A1_TARGETS	CHO_NR4A1_TARGETS		30	0.5647321	1.158928	0.22210637	0.41712743	1.0	2195	tags=27%, list=14%, signal=31%
REACTOME_DEPOSITION_OF_NEW_CENPA_CONTAINING_NUCLEOSOMES_AT_THE_CENTROMERE	REACTOME_DEPOSITION_OF_NEW_CENPA_CONTAINING_NUCLEOSOMES_AT_THE_CENTROMERE		43	0.5480894	1.1588418	0.20408164	0.41712758	1.0	3065	tags=33%, list=19%, signal=40%
MARTIN_INTERACT_WITH_HDAC	MARTIN_INTERACT_WITH_HDAC		43	0.5536818	1.1588187	0.19507186	0.4169073	1.0	4483	tags=56%, list=28%, signal=78%
IZADPANAH_STEM_CELL_ADIPOSE_VS_BONE_UP	IZADPANAH_STEM_CELL_ADIPOSE_VS_BONE_UP		105	0.5258469	1.1582502	0.10420842	0.4187089	1.0	3643	tags=39%, list=23%, signal=50%
REACTOME_PYRIMIDINE_METABOLISM	REACTOME_PYRIMIDINE_METABOLISM		23	0.58289284	1.1581486	0.24654622	0.41875458	1.0	3182	tags=39%, list=20%, signal=49%
MCCLUNG_COCAINE_REWARD_5D	MCCLUNG_COCAINE_REWARD_5D		75	0.5353718	1.1574174	0.12977867	0.42116472	1.0	3319	tags=29%, list=21%, signal=37%
SIG_INSULIN_RECEPTOR_PATHWAY_IN_CARDIAC_MYOCYTES	SIG_INSULIN_RECEPTOR_PATHWAY_IN_CARDIAC_MYOCYTES		50	0.54513025	1.1570815	0.18079673	0.4221073	1.0	5031	tags=56%, list=32%, signal=82%
RORIE_TARGETS_OF_EWSR1_FLI1_FUSION_UP	RORIE_TARGETS_OF_EWSR1_FLI1_FUSION_UP		28	0.57164437	1.1566935	0.24418604	0.4232571	1.0	1297	tags=25%, list=8%, signal=27%
VANHARANTA_UTERINE_FIBROID_WITH_7Q_DELETION_DN	VANHARANTA_UTERINE_FIBROID_WITH_7Q_DELETION_DN		35	0.55695933	1.1565157	0.2226847	0.42358875	1.0	4576	tags=51%, list=29%, signal=72%
LEE_CALORIE_RESTRICTION_MUSCLE_DN	LEE_CALORIE_RESTRICTION_MUSCLE_DN		49	0.54536545	1.156285	0.19066937	0.42414862	1.0	3581	tags=41%, list=23%, signal=53%
GINESTIER_BREAST_CANCER_20Q13_AMPLIFICATION_DN	GINESTIER_BREAST_CANCER_20Q13_AMPLIFICATION_DN		132	0.51936007	1.1559825	0.088	0.42498836	1.0	4202	tags=45%, list=27%, signal=61%
STAEGE_EWING_FAMILY_TUMOR	STAEGE_EWING_FAMILY_TUMOR		28	0.56623304	1.1559268	0.24148937	0.4248554	1.0	4253	tags=32%, list=27%, signal=44%
LINDSTEDT_DENDRITIC_CELL_MATURATION_C	LINDSTEDT_DENDRITIC_CELL_MATURATION_C		61	0.5356778	1.1559011	0.18970737	0.42464116	1.0	1526	tags=21%, list=10%, signal=24%
REACTOME_TRANSFERRIN_ENDOCYTOSIS_AND_RECYCLING	REACTOME_TRANSFERRIN_ENDOCYTOSIS_AND_RECYCLING		25	0.58377147	1.155803	0.22914466	0.42470777	1.0	2361	tags=28%, list=15%, signal=33%
BIOCARTA_PGC1A_PATHWAY	BIOCARTA_PGC1A_PATHWAY		22	0.57487124	1.15565	0.27465534	0.42495993	1.0	1183	tags=18%, list=8%, signal=20%
PETROVA_ENDOTHELIUM_LYMPHATIC_VS_BLOOD_UP	PETROVA_ENDOTHELIUM_LYMPHATIC_VS_BLOOD_UP		124	0.52782243	1.155292	0.083	0.42598563	1.0	2999	tags=27%, list=19%, signal=33%
BIOCARTA_MPR_PATHWAY	BIOCARTA_MPR_PATHWAY		32	0.5596707	1.1551105	0.252838	0.42636028	1.0	3457	tags=41%, list=22%, signal=52%
WOOD_EBV_EBNA1_TARGETS_UP	WOOD_EBV_EBNA1_TARGETS_UP		103	0.52741885	1.1550263	0.11322645	0.42633924	1.0	2950	tags=36%, list=19%, signal=44%
REACTOME_MAPK_TARGETS_NUCLEAR_EVENTS_MEDIATED_BY_MAP_KINASES	REACTOME_MAPK_TARGETS_NUCLEAR_EVENTS_MEDIATED_BY_MAP_KINASES		30	0.56536514	1.1549146	0.22659574	0.4264533	1.0	4820	tags=67%, list=31%, signal=96%
BIOCARTA_CCR3_PATHWAY	BIOCARTA_CCR3_PATHWAY		22	0.58360976	1.1539539	0.2437432	0.42976242	1.0	4482	tags=45%, list=28%, signal=63%
PID_ANTHRAXPATHWAY	PID_ANTHRAXPATHWAY		17	0.6085727	1.1533895	0.26130098	0.43158525	1.0	3643	tags=47%, list=23%, signal=61%
IWANAGA_CARCINOGENESIS_BY_KRAS_PTEN_UP	IWANAGA_CARCINOGENESIS_BY_KRAS_PTEN_UP		154	0.51782805	1.1533654	0.084	0.43134946	1.0	3453	tags=32%, list=22%, signal=41%
JAZAG_TGFB1_SIGNALING_UP	JAZAG_TGFB1_SIGNALING_UP		98	0.5286717	1.1532674	0.127	0.43141836	1.0	3442	tags=35%, list=22%, signal=44%
PHONG_TNF_RESPONSE_VIA_P38_COMPLETE	PHONG_TNF_RESPONSE_VIA_P38_COMPLETE		201	0.51844776	1.153075	0.045	0.43185988	1.0	3891	tags=43%, list=25%, signal=56%
HUTTMANN_B_CLL_POOR_SURVIVAL_DN	HUTTMANN_B_CLL_POOR_SURVIVAL_DN		53	0.53688526	1.1523132	0.19979715	0.43447506	1.0	4263	tags=40%, list=27%, signal=54%
SA_TRKA_RECEPTOR	SA_TRKA_RECEPTOR		16	0.6082117	1.1521174	0.2822222	0.43490526	1.0	5230	tags=69%, list=33%, signal=103%
FRASOR_RESPONSE_TO_ESTRADIOL_UP	FRASOR_RESPONSE_TO_ESTRADIOL_UP		37	0.556255	1.1516876	0.23468328	0.43620354	1.0	701	tags=11%, list=4%, signal=11%
STEIN_ESRRA_TARGETS_DN	STEIN_ESRRA_TARGETS_DN		86	0.52921504	1.1516031	0.127	0.43619752	1.0	3352	tags=38%, list=21%, signal=48%
LEE_LIVER_CANCER_HEPATOBLAST	LEE_LIVER_CANCER_HEPATOBLAST		15	0.6180777	1.1509058	0.2700565	0.4384855	1.0	1110	tags=40%, list=7%, signal=43%
KEGG_WNT_SIGNALING_PATHWAY	KEGG_WNT_SIGNALING_PATHWAY		143	0.51917124	1.1507952	0.081	0.4385941	1.0	4360	tags=39%, list=28%, signal=54%
GROSS_HYPOXIA_VIA_ELK3_AND_HIF1A_DN	GROSS_HYPOXIA_VIA_ELK3_AND_HIF1A_DN		91	0.5195646	1.1507475	0.14759035	0.43845314	1.0	4074	tags=51%, list=26%, signal=68%
VALK_AML_CLUSTER_11	VALK_AML_CLUSTER_11		35	0.55591136	1.1507045	0.21720882	0.4382908	1.0	1501	tags=26%, list=10%, signal=28%
LUI_THYROID_CANCER_PAX8_PPARG_UP	LUI_THYROID_CANCER_PAX8_PPARG_UP		36	0.5537383	1.1504719	0.23426212	0.43886328	1.0	3922	tags=47%, list=25%, signal=63%
ST_JNK_MAPK_PATHWAY	ST_JNK_MAPK_PATHWAY		38	0.55023277	1.1503963	0.2510288	0.43883353	1.0	4807	tags=61%, list=31%, signal=87%
PLASARI_TGFB1_SIGNALING_VIA_NFIC_10HR_UP	PLASARI_TGFB1_SIGNALING_VIA_NFIC_10HR_UP		45	0.54003847	1.1500261	0.2083759	0.43988132	1.0	1048	tags=18%, list=7%, signal=19%
WALLACE_PROSTATE_CANCER_RACE_DN	WALLACE_PROSTATE_CANCER_RACE_DN		66	0.53188705	1.1490624	0.18567105	0.44320625	1.0	4360	tags=47%, list=28%, signal=65%
AMUNDSON_RESPONSE_TO_ARSENITE	AMUNDSON_RESPONSE_TO_ARSENITE		187	0.5147086	1.1487854	0.065	0.44391724	1.0	4195	tags=45%, list=27%, signal=61%
BIOCARTA_CTCF_PATHWAY	BIOCARTA_CTCF_PATHWAY		22	0.58102703	1.1487002	0.27783784	0.4439409	1.0	3297	tags=41%, list=21%, signal=52%
PID_P38_MKK3_6PATHWAY	PID_P38_MKK3_6PATHWAY		24	0.57804114	1.1481153	0.244373	0.44582796	1.0	6084	tags=71%, list=39%, signal=115%
PID_REG_GR_PATHWAY	PID_REG_GR_PATHWAY		79	0.5315184	1.1478622	0.14314315	0.4464566	1.0	4395	tags=41%, list=28%, signal=56%
PENG_GLUCOSE_DEPRIVATION_UP	PENG_GLUCOSE_DEPRIVATION_UP		41	0.5468795	1.1475995	0.23735811	0.4471402	1.0	1710	tags=29%, list=11%, signal=33%
POTTI_DOCETAXEL_SENSITIVITY	POTTI_DOCETAXEL_SENSITIVITY		43	0.54187196	1.1472625	0.22199383	0.4480968	1.0	2775	tags=30%, list=18%, signal=37%
HASLINGER_B_CLL_WITH_17P13_DELETION	HASLINGER_B_CLL_WITH_17P13_DELETION		20	0.5847841	1.1470788	0.26978818	0.44846082	1.0	2044	tags=30%, list=13%, signal=34%
REACTOME_CA_DEPENDENT_EVENTS	REACTOME_CA_DEPENDENT_EVENTS		27	0.56615347	1.1459363	0.24894068	0.45252854	1.0	3830	tags=37%, list=24%, signal=49%
PLASARI_TGFB1_SIGNALING_VIA_NFIC_1HR_UP	PLASARI_TGFB1_SIGNALING_VIA_NFIC_1HR_UP		29	0.56399167	1.1459306	0.25600836	0.45221746	1.0	3449	tags=38%, list=22%, signal=48%
THEILGAARD_NEUTROPHIL_AT_SKIN_WOUND_DN	THEILGAARD_NEUTROPHIL_AT_SKIN_WOUND_DN		206	0.5131073	1.1454605	0.061	0.45366204	1.0	4482	tags=45%, list=28%, signal=62%
FRIDMAN_SENESCENCE_UP	FRIDMAN_SENESCENCE_UP		75	0.5316182	1.1453664	0.17085427	0.45370793	1.0	3469	tags=37%, list=22%, signal=48%
PID_DNAPK_PATHWAY	PID_DNAPK_PATHWAY		15	0.6012989	1.145356	0.26826483	0.45341113	1.0	3642	tags=40%, list=23%, signal=52%
REACTOME_SIGNALING_BY_ROBO_RECEPTOR	REACTOME_SIGNALING_BY_ROBO_RECEPTOR		29	0.5588159	1.1449869	0.24844721	0.45450014	1.0	3634	tags=41%, list=23%, signal=54%
PID_UPA_UPAR_PATHWAY	PID_UPA_UPAR_PATHWAY		39	0.54660034	1.1449513	0.23529412	0.4543047	1.0	2842	tags=21%, list=18%, signal=25%
REACTOME_PPARA_ACTIVATES_GENE_EXPRESSION	REACTOME_PPARA_ACTIVATES_GENE_EXPRESSION		85	0.5269245	1.1449221	0.16733468	0.45407158	1.0	3117	tags=33%, list=20%, signal=41%
PID_SMAD2_3NUCLEARPATHWAY	PID_SMAD2_3NUCLEARPATHWAY		75	0.53129876	1.1448504	0.16180904	0.45402196	1.0	4281	tags=45%, list=27%, signal=62%
LASTOWSKA_NEUROBLASTOMA_COPY_NUMBER_UP	LASTOWSKA_NEUROBLASTOMA_COPY_NUMBER_UP		151	0.5175482	1.1446747	0.094	0.45434517	1.0	4512	tags=48%, list=29%, signal=67%
KEGG_PANCREATIC_CANCER	KEGG_PANCREATIC_CANCER		70	0.5253827	1.1445305	0.1959799	0.45458525	1.0	3201	tags=37%, list=20%, signal=46%
MOREIRA_RESPONSE_TO_TSA_UP	MOREIRA_RESPONSE_TO_TSA_UP		26	0.5663482	1.1444043	0.25925925	0.45473865	1.0	3191	tags=38%, list=20%, signal=48%
POMEROY_MEDULLOBLASTOMA_DESMOPLASIC_VS_CLASSIC_UP	POMEROY_MEDULLOBLASTOMA_DESMOPLASIC_VS_CLASSIC_UP		56	0.5335584	1.1443712	0.20060484	0.45453218	1.0	3051	tags=30%, list=19%, signal=38%
OZANNE_AP1_TARGETS_UP	OZANNE_AP1_TARGETS_UP		15	0.6094726	1.1442302	0.29090908	0.4547327	1.0	1282	tags=27%, list=8%, signal=29%
KEGG_HUNTINGTONS_DISEASE	KEGG_HUNTINGTONS_DISEASE		164	0.5149019	1.1441585	0.08	0.454691	1.0	4755	tags=50%, list=30%, signal=71%
OKUMURA_INFLAMMATORY_RESPONSE_LPS	OKUMURA_INFLAMMATORY_RESPONSE_LPS		160	0.51466286	1.1441536	0.077	0.45438415	1.0	3987	tags=38%, list=25%, signal=50%
SANSOM_WNT_PATHWAY_REQUIRE_MYC	SANSOM_WNT_PATHWAY_REQUIRE_MYC		57	0.53049576	1.1439404	0.21276596	0.45485094	1.0	2839	tags=28%, list=18%, signal=34%
STEARMAN_LUNG_CANCER_EARLY_VS_LATE_DN	STEARMAN_LUNG_CANCER_EARLY_VS_LATE_DN		55	0.53170055	1.1435142	0.21327968	0.4561913	1.0	589	tags=13%, list=4%, signal=13%
SCHEIDEREIT_IKK_TARGETS	SCHEIDEREIT_IKK_TARGETS		16	0.5991816	1.143062	0.2808607	0.45763317	1.0	4197	tags=69%, list=27%, signal=94%
LEI_MYB_TARGETS	LEI_MYB_TARGETS		295	0.5105415	1.1429102	0.044	0.45791587	1.0	3025	tags=37%, list=19%, signal=45%
REACTOME_SIGNALING_BY_EGFR_IN_CANCER	REACTOME_SIGNALING_BY_EGFR_IN_CANCER		99	0.5199063	1.142285	0.14142427	0.46001747	1.0	3677	tags=36%, list=23%, signal=47%
REACTOME_PLATELET_SENSITIZATION_BY_LDL	REACTOME_PLATELET_SENSITIZATION_BY_LDL		16	0.60353005	1.1421124	0.29060772	0.46037444	1.0	4395	tags=56%, list=28%, signal=78%
BURTON_ADIPOGENESIS_4	BURTON_ADIPOGENESIS_4		43	0.5482787	1.1419946	0.21632653	0.46050942	1.0	2048	tags=28%, list=13%, signal=32%
LEE_LIVER_CANCER_MYC_UP	LEE_LIVER_CANCER_MYC_UP		51	0.5365437	1.1411245	0.22574055	0.46352565	1.0	2958	tags=37%, list=19%, signal=46%
BYSTRYKH_HEMATOPOIESIS_STEM_CELL_AND_BRAIN_QTL_TRANS	BYSTRYKH_HEMATOPOIESIS_STEM_CELL_AND_BRAIN_QTL_TRANS		163	0.5135027	1.1409688	0.104	0.46382868	1.0	3787	tags=37%, list=24%, signal=48%
REACTOME_REGULATION_OF_HYPOXIA_INDUCIBLE_FACTOR_HIF_BY_OXYGEN	REACTOME_REGULATION_OF_HYPOXIA_INDUCIBLE_FACTOR_HIF_BY_OXYGEN		23	0.57720256	1.1405783	0.2955032	0.46501344	1.0	2005	tags=35%, list=13%, signal=40%
REACTOME_POST_CHAPERONIN_TUBULIN_FOLDING_PATHWAY	REACTOME_POST_CHAPERONIN_TUBULIN_FOLDING_PATHWAY		15	0.59895074	1.1405743	0.3125	0.4646926	1.0	1975	tags=33%, list=13%, signal=38%
ZHONG_SECRETOME_OF_LUNG_CANCER_AND_MACROPHAGE	ZHONG_SECRETOME_OF_LUNG_CANCER_AND_MACROPHAGE		74	0.5220171	1.1405342	0.17002012	0.4645295	1.0	2779	tags=38%, list=18%, signal=46%
WEIGEL_OXIDATIVE_STRESS_BY_HNE_AND_H2O2	WEIGEL_OXIDATIVE_STRESS_BY_HNE_AND_H2O2		39	0.5534286	1.1405333	0.22279261	0.46419913	1.0	3860	tags=51%, list=25%, signal=68%
HOFMANN_MYELODYSPLASTIC_SYNDROM_RISK_DN	HOFMANN_MYELODYSPLASTIC_SYNDROM_RISK_DN		17	0.59722143	1.1404661	0.28635347	0.46413538	1.0	2340	tags=24%, list=15%, signal=28%
SIG_PIP3_SIGNALING_IN_CARDIAC_MYOCTES	SIG_PIP3_SIGNALING_IN_CARDIAC_MYOCTES		65	0.5327237	1.1401417	0.20281124	0.46501186	1.0	3066	tags=34%, list=19%, signal=42%
FORTSCHEGGER_PHF8_TARGETS_UP	FORTSCHEGGER_PHF8_TARGETS_UP		219	0.51126325	1.1393015	0.047	0.4679789	1.0	3635	tags=35%, list=23%, signal=44%
REACTOME_YAP1_AND_WWTR1_TAZ_STIMULATED_GENE_EXPRESSION	REACTOME_YAP1_AND_WWTR1_TAZ_STIMULATED_GENE_EXPRESSION		22	0.5754971	1.1388485	0.29399142	0.4694277	1.0	3805	tags=41%, list=24%, signal=54%
KOYAMA_SEMA3B_TARGETS_DN	KOYAMA_SEMA3B_TARGETS_DN		332	0.5084279	1.1387548	0.026	0.46946177	1.0	2675	tags=24%, list=17%, signal=29%
SMID_BREAST_CANCER_RELAPSE_IN_BRAIN_UP	SMID_BREAST_CANCER_RELAPSE_IN_BRAIN_UP		38	0.5449406	1.138729	0.25956568	0.4692315	1.0	1526	tags=18%, list=10%, signal=20%
RAGHAVACHARI_PLATELET_SPECIFIC_GENES	RAGHAVACHARI_PLATELET_SPECIFIC_GENES		62	0.52695096	1.1385806	0.1891348	0.46950287	1.0	3400	tags=34%, list=22%, signal=43%
KEGG_NON_SMALL_CELL_LUNG_CANCER	KEGG_NON_SMALL_CELL_LUNG_CANCER		52	0.5322785	1.1382669	0.20728008	0.47042844	1.0	3666	tags=38%, list=23%, signal=50%
REACTOME_RNA_POL_I_RNA_POL_III_AND_MITOCHONDRIAL_TRANSCRIPTION	REACTOME_RNA_POL_I_RNA_POL_III_AND_MITOCHONDRIAL_TRANSCRIPTION		89	0.52331716	1.138206	0.17935872	0.47034794	1.0	4184	tags=44%, list=27%, signal=59%
ST_TUMOR_NECROSIS_FACTOR_PATHWAY	ST_TUMOR_NECROSIS_FACTOR_PATHWAY		27	0.5607093	1.1374745	0.27244258	0.4728973	1.0	3711	tags=52%, list=24%, signal=68%
REACTOME_CD28_CO_STIMULATION	REACTOME_CD28_CO_STIMULATION		29	0.56379366	1.137264	0.2672956	0.4734468	1.0	5623	tags=62%, list=36%, signal=96%
TOOKER_GEMCITABINE_RESISTANCE_UP	TOOKER_GEMCITABINE_RESISTANCE_UP		69	0.52214694	1.1371665	0.19798996	0.47351986	1.0	3029	tags=35%, list=19%, signal=43%
KOKKINAKIS_METHIONINE_DEPRIVATION_96HR_DN	KOKKINAKIS_METHIONINE_DEPRIVATION_96HR_DN		71	0.52486086	1.1368908	0.19859579	0.47428232	1.0	2839	tags=39%, list=18%, signal=48%
MATZUK_MALE_REPRODUCTION_SERTOLI	MATZUK_MALE_REPRODUCTION_SERTOLI		28	0.5590329	1.1368815	0.25796178	0.47398734	1.0	2868	tags=29%, list=18%, signal=35%
WANG_IMMORTALIZED_BY_HOXA9_AND_MEIS1_DN	WANG_IMMORTALIZED_BY_HOXA9_AND_MEIS1_DN		24	0.5660888	1.1368631	0.27282378	0.47372523	1.0	1857	tags=17%, list=12%, signal=19%
REACTOME_PYRUVATE_METABOLISM_AND_CITRIC_ACID_TCA_CYCLE	REACTOME_PYRUVATE_METABOLISM_AND_CITRIC_ACID_TCA_CYCLE		39	0.5445464	1.1368444	0.24974412	0.47346225	1.0	4053	tags=51%, list=26%, signal=69%
NATSUME_RESPONSE_TO_INTERFERON_BETA_UP	NATSUME_RESPONSE_TO_INTERFERON_BETA_UP		66	0.525048	1.1368039	0.20060484	0.4732852	1.0	2587	tags=24%, list=16%, signal=29%
REACTOME_TCA_CYCLE_AND_RESPIRATORY_ELECTRON_TRANSPORT	REACTOME_TCA_CYCLE_AND_RESPIRATORY_ELECTRON_TRANSPORT		113	0.5156963	1.1366951	0.14514515	0.47338647	1.0	4053	tags=46%, list=26%, signal=62%
HINATA_NFKB_TARGETS_FIBROBLAST_UP	HINATA_NFKB_TARGETS_FIBROBLAST_UP		80	0.52148604	1.1365043	0.18136272	0.47379968	1.0	2796	tags=33%, list=18%, signal=39%
DIRMEIER_LMP1_RESPONSE_LATE_DN	DIRMEIER_LMP1_RESPONSE_LATE_DN		29	0.560937	1.1363667	0.27404344	0.47398755	1.0	3104	tags=38%, list=20%, signal=47%
BARIS_THYROID_CANCER_DN	BARIS_THYROID_CANCER_DN		56	0.53111535	1.1360985	0.23131312	0.47472805	1.0	2925	tags=39%, list=19%, signal=48%
REACTOME_OPIOID_SIGNALLING	REACTOME_OPIOID_SIGNALLING		75	0.5235974	1.1360754	0.18355066	0.4744736	1.0	4271	tags=33%, list=27%, signal=46%
MA_PITUITARY_FETAL_VS_ADULT_DN	MA_PITUITARY_FETAL_VS_ADULT_DN		16	0.6046001	1.136074	0.28366446	0.4741454	1.0	4818	tags=63%, list=31%, signal=90%
OUYANG_PROSTATE_CANCER_PROGRESSION_DN	OUYANG_PROSTATE_CANCER_PROGRESSION_DN		19	0.58869195	1.136053	0.30453563	0.47389123	1.0	4310	tags=47%, list=27%, signal=65%
BIOCARTA_CARM_ER_PATHWAY	BIOCARTA_CARM_ER_PATHWAY		33	0.5568384	1.1359589	0.25051975	0.47393212	1.0	4948	tags=55%, list=31%, signal=79%
JAATINEN_HEMATOPOIETIC_STEM_CELL_UP	JAATINEN_HEMATOPOIETIC_STEM_CELL_UP		257	0.5059292	1.1359559	0.051	0.47361383	1.0	3406	tags=31%, list=22%, signal=39%
RUTELLA_RESPONSE_TO_CSF2RB_AND_IL4_UP	RUTELLA_RESPONSE_TO_CSF2RB_AND_IL4_UP		304	0.50742555	1.1359334	0.051	0.4733762	1.0	3454	tags=33%, list=22%, signal=41%
NAKAYAMA_FRA2_TARGETS	NAKAYAMA_FRA2_TARGETS		38	0.54271907	1.1357368	0.26536885	0.47381088	1.0	4365	tags=47%, list=28%, signal=65%
LINSLEY_MIR16_TARGETS	LINSLEY_MIR16_TARGETS		183	0.512007	1.1356196	0.102	0.47397488	1.0	4330	tags=45%, list=27%, signal=62%
REACTOME_SIGNAL_TRANSDUCTION_BY_L1	REACTOME_SIGNAL_TRANSDUCTION_BY_L1		34	0.5526234	1.1356091	0.25627616	0.47368148	1.0	3119	tags=35%, list=20%, signal=44%
PID_INTEGRIN_A9B1_PATHWAY	PID_INTEGRIN_A9B1_PATHWAY		24	0.5747453	1.1351649	0.27944326	0.47511646	1.0	1523	tags=21%, list=10%, signal=23%
KUMAR_AUTOPHAGY_NETWORK	KUMAR_AUTOPHAGY_NETWORK		52	0.53869456	1.1347924	0.24340771	0.47627756	1.0	1253	tags=15%, list=8%, signal=17%
SANSOM_APC_TARGETS_UP	SANSOM_APC_TARGETS_UP		112	0.51717675	1.1347259	0.137	0.47619206	1.0	2839	tags=32%, list=18%, signal=39%
DANG_REGULATED_BY_MYC_DN	DANG_REGULATED_BY_MYC_DN		240	0.5067054	1.1344827	0.059	0.4768047	1.0	3035	tags=30%, list=19%, signal=37%
BILANGES_SERUM_SENSITIVE_GENES	BILANGES_SERUM_SENSITIVE_GENES		80	0.5229114	1.1342838	0.17356206	0.4772442	1.0	3109	tags=25%, list=20%, signal=31%
KEGG_PARKINSONS_DISEASE	KEGG_PARKINSONS_DISEASE		106	0.5131455	1.1339433	0.149	0.4782217	1.0	4755	tags=48%, list=30%, signal=68%
AMIT_SERUM_RESPONSE_480_MCF10A	AMIT_SERUM_RESPONSE_480_MCF10A		32	0.5504287	1.1338139	0.26326743	0.47839904	1.0	3958	tags=41%, list=25%, signal=54%
REACTOME_SYNTHESIS_SECRETION_AND_INACTIVATION_OF_GLP1	REACTOME_SYNTHESIS_SECRETION_AND_INACTIVATION_OF_GLP1		17	0.58860785	1.1337725	0.28908888	0.4782222	1.0	2259	tags=29%, list=14%, signal=34%
MA_MYELOID_DIFFERENTIATION_UP	MA_MYELOID_DIFFERENTIATION_UP		37	0.5440556	1.133291	0.26168224	0.47981292	1.0	3893	tags=51%, list=25%, signal=68%
TURASHVILI_BREAST_LOBULAR_CARCINOMA_VS_DUCTAL_NORMAL_UP	TURASHVILI_BREAST_LOBULAR_CARCINOMA_VS_DUCTAL_NORMAL_UP		60	0.52521294	1.133025	0.2306143	0.48053312	1.0	3393	tags=32%, list=22%, signal=40%
MAEKAWA_ATF2_TARGETS	MAEKAWA_ATF2_TARGETS		22	0.57090294	1.1330054	0.27712137	0.48027495	1.0	3039	tags=18%, list=19%, signal=22%
DORN_ADENOVIRUS_INFECTION_12HR_UP	DORN_ADENOVIRUS_INFECTION_12HR_UP		26	0.55934	1.1325473	0.28947368	0.4817992	1.0	3036	tags=42%, list=19%, signal=52%
REACTOME_INTEGRIN_ALPHAIIB_BETA3_SIGNALING	REACTOME_INTEGRIN_ALPHAIIB_BETA3_SIGNALING		27	0.5546441	1.1321489	0.28844115	0.48308963	1.0	4098	tags=41%, list=26%, signal=55%
GUO_HEX_TARGETS_DN	GUO_HEX_TARGETS_DN		58	0.52273804	1.1320801	0.20791075	0.4830128	1.0	1916	tags=21%, list=12%, signal=23%
BIOCARTA_FCER1_PATHWAY	BIOCARTA_FCER1_PATHWAY		37	0.5430076	1.1319712	0.25997952	0.4831203	1.0	5031	tags=54%, list=32%, signal=79%
REACTOME_RNA_POL_I_TRANSCRIPTION	REACTOME_RNA_POL_I_TRANSCRIPTION		56	0.52914244	1.1318139	0.24036512	0.4834296	1.0	2384	tags=29%, list=15%, signal=34%
NAKAMURA_METASTASIS	NAKAMURA_METASTASIS		40	0.5380994	1.1315901	0.2701031	0.48397297	1.0	2510	tags=25%, list=16%, signal=30%
FIRESTEIN_CTNNB1_PATHWAY	FIRESTEIN_CTNNB1_PATHWAY		32	0.54504734	1.1314877	0.2615063	0.48406795	1.0	2518	tags=28%, list=16%, signal=33%
VALK_AML_CLUSTER_12	VALK_AML_CLUSTER_12		29	0.55436164	1.1314272	0.27731094	0.48395076	1.0	2920	tags=28%, list=19%, signal=34%
MILI_PSEUDOPODIA_CHEMOTAXIS_DN	MILI_PSEUDOPODIA_CHEMOTAXIS_DN		410	0.5013223	1.1313514	0.03	0.48392177	1.0	4464	tags=46%, list=28%, signal=63%
PEPPER_CHRONIC_LYMPHOCYTIC_LEUKEMIA_UP	PEPPER_CHRONIC_LYMPHOCYTIC_LEUKEMIA_UP		31	0.5522687	1.1309181	0.28706625	0.48525977	1.0	2556	tags=16%, list=16%, signal=19%
IWANAGA_CARCINOGENESIS_BY_KRAS_DN	IWANAGA_CARCINOGENESIS_BY_KRAS_DN		105	0.5199141	1.1304919	0.16616617	0.48667812	1.0	4179	tags=36%, list=27%, signal=49%
PID_ATF2_PATHWAY	PID_ATF2_PATHWAY		55	0.5255158	1.1304567	0.24117054	0.4864712	1.0	4732	tags=45%, list=30%, signal=65%
HOLLEMAN_ASPARAGINASE_RESISTANCE_ALL_DN	HOLLEMAN_ASPARAGINASE_RESISTANCE_ALL_DN		19	0.57950306	1.1300275	0.2963776	0.48784766	1.0	4916	tags=68%, list=31%, signal=99%
KORKOLA_TERATOMA	KORKOLA_TERATOMA		36	0.5448615	1.1295424	0.27444795	0.48945567	1.0	2384	tags=42%, list=15%, signal=49%
KYNG_RESPONSE_TO_H2O2_VIA_ERCC6_DN	KYNG_RESPONSE_TO_H2O2_VIA_ERCC6_DN		38	0.54375166	1.1292474	0.26293996	0.4903312	1.0	1554	tags=26%, list=10%, signal=29%
PID_IGF1_PATHWAY	PID_IGF1_PATHWAY		30	0.54738545	1.1287351	0.30230126	0.49212286	1.0	5230	tags=60%, list=33%, signal=90%
BROWNE_HCMV_INFECTION_30MIN_DN	BROWNE_HCMV_INFECTION_30MIN_DN		127	0.5114955	1.1281098	0.147	0.49432692	1.0	3768	tags=32%, list=24%, signal=42%
ZWANG_CLASS_2_TRANSIENTLY_INDUCED_BY_EGF	ZWANG_CLASS_2_TRANSIENTLY_INDUCED_BY_EGF		40	0.5404661	1.1278238	0.2733813	0.49511376	1.0	1204	tags=20%, list=8%, signal=22%
FINAK_BREAST_CANCER_SDPP_SIGNATURE	FINAK_BREAST_CANCER_SDPP_SIGNATURE		23	0.5654188	1.1274545	0.3131635	0.49622357	1.0	269	tags=9%, list=2%, signal=9%
LOPEZ_MBD_TARGETS_IMPRINTED_AND_X_LINKED	LOPEZ_MBD_TARGETS_IMPRINTED_AND_X_LINKED		15	0.59879225	1.1271639	0.31193694	0.49708897	1.0	1952	tags=27%, list=12%, signal=30%
ZHENG_FOXP3_TARGETS_UP	ZHENG_FOXP3_TARGETS_UP		25	0.56567883	1.1268504	0.29594016	0.49802002	1.0	4407	tags=40%, list=28%, signal=55%
REACTOME_INHIBITION_OF_VOLTAGE_GATED_CA2_CHANNELS_VIA_GBETA_GAMMA_SUBUNITS	REACTOME_INHIBITION_OF_VOLTAGE_GATED_CA2_CHANNELS_VIA_GBETA_GAMMA_SUBUNITS		25	0.565803	1.126607	0.29555085	0.49871424	1.0	5784	tags=32%, list=37%, signal=50%
BIOCARTA_HDAC_PATHWAY	BIOCARTA_HDAC_PATHWAY		28	0.55170363	1.1265502	0.28331584	0.4986094	1.0	4461	tags=39%, list=28%, signal=55%
BROWNE_HCMV_INFECTION_16HR_UP	BROWNE_HCMV_INFECTION_16HR_UP		200	0.50521797	1.126456	0.098	0.49864283	1.0	4107	tags=41%, list=26%, signal=55%
REACTOME_SIGNALING_BY_CONSTITUTIVELY_ACTIVE_EGFR	REACTOME_SIGNALING_BY_CONSTITUTIVELY_ACTIVE_EGFR		17	0.5915281	1.1262587	0.2945055	0.49911135	1.0	4466	tags=59%, list=28%, signal=82%
QI_PLASMACYTOMA_DN	QI_PLASMACYTOMA_DN		93	0.51082534	1.126182	0.18355066	0.49908993	1.0	2771	tags=32%, list=18%, signal=39%
KEGG_ARGININE_AND_PROLINE_METABOLISM	KEGG_ARGININE_AND_PROLINE_METABOLISM		51	0.52840805	1.1260126	0.24595141	0.49942178	1.0	2564	tags=27%, list=16%, signal=33%
SIMBULAN_UV_RESPONSE_NORMAL_DN	SIMBULAN_UV_RESPONSE_NORMAL_DN		29	0.5499911	1.1259984	0.2966457	0.49913758	1.0	3209	tags=41%, list=20%, signal=52%
LU_TUMOR_VASCULATURE_UP	LU_TUMOR_VASCULATURE_UP		24	0.5594489	1.1251158	0.3128964	0.5024439	1.0	1338	tags=17%, list=8%, signal=18%
WANG_RECURRENT_LIVER_CANCER_UP	WANG_RECURRENT_LIVER_CANCER_UP		19	0.5797418	1.1250484	0.30743983	0.5023841	1.0	1271	tags=37%, list=8%, signal=40%
HILLION_HMGA1_TARGETS	HILLION_HMGA1_TARGETS		86	0.5104556	1.1248304	0.21042085	0.50294226	1.0	3257	tags=33%, list=21%, signal=41%
REACTOME_LATENT_INFECTION_OF_HOMO_SAPIENS_WITH_MYCOBACTERIUM_TUBERCULOSIS	REACTOME_LATENT_INFECTION_OF_HOMO_SAPIENS_WITH_MYCOBACTERIUM_TUBERCULOSIS		30	0.5476131	1.1247063	0.2975815	0.5031033	1.0	2361	tags=20%, list=15%, signal=23%
GARY_CD5_TARGETS_UP	GARY_CD5_TARGETS_UP		421	0.49800715	1.1242793	0.027	0.5044984	1.0	3330	tags=33%, list=21%, signal=41%
DAZARD_UV_RESPONSE_CLUSTER_G2	DAZARD_UV_RESPONSE_CLUSTER_G2		26	0.5627287	1.1240923	0.30526316	0.50491375	1.0	656	tags=15%, list=4%, signal=16%
RIZKI_TUMOR_INVASIVENESS_2D_UP	RIZKI_TUMOR_INVASIVENESS_2D_UP		61	0.52145875	1.1238441	0.26512095	0.50564104	1.0	3297	tags=34%, list=21%, signal=43%
PID_AR_PATHWAY	PID_AR_PATHWAY		54	0.530506	1.1233	0.26241136	0.50751233	1.0	4154	tags=48%, list=26%, signal=65%
BERENJENO_ROCK_SIGNALING_NOT_VIA_RHOA_UP	BERENJENO_ROCK_SIGNALING_NOT_VIA_RHOA_UP		27	0.5523605	1.1232281	0.31282586	0.5074712	1.0	1712	tags=26%, list=11%, signal=29%
DORN_ADENOVIRUS_INFECTION_12HR_DN	DORN_ADENOVIRUS_INFECTION_12HR_DN		29	0.55437654	1.1227802	0.3119171	0.5090126	1.0	2938	tags=45%, list=19%, signal=55%
RODWELL_AGING_KIDNEY_NO_BLOOD_DN	RODWELL_AGING_KIDNEY_NO_BLOOD_DN		126	0.5084698	1.1223414	0.15631263	0.5104355	1.0	3179	tags=30%, list=20%, signal=37%
NIKOLSKY_BREAST_CANCER_6P24_P22_AMPLICON	NIKOLSKY_BREAST_CANCER_6P24_P22_AMPLICON		19	0.5742255	1.1223136	0.29673913	0.5102091	1.0	2315	tags=26%, list=15%, signal=31%
KYNG_RESPONSE_TO_H2O2	KYNG_RESPONSE_TO_H2O2		64	0.52213335	1.1220496	0.2201005	0.5109394	1.0	2708	tags=31%, list=17%, signal=38%
TURASHVILI_BREAST_NORMAL_DUCTAL_VS_LOBULAR_UP	TURASHVILI_BREAST_NORMAL_DUCTAL_VS_LOBULAR_UP		51	0.5278501	1.1215092	0.26086956	0.5128048	1.0	4064	tags=35%, list=26%, signal=47%
YAGI_AML_SURVIVAL	YAGI_AML_SURVIVAL		109	0.5089395	1.1214445	0.18618618	0.51271904	1.0	4658	tags=46%, list=30%, signal=65%
RASHI_RESPONSE_TO_IONIZING_RADIATION_1	RASHI_RESPONSE_TO_IONIZING_RADIATION_1		41	0.53590983	1.1213995	0.2574974	0.51256394	1.0	1951	tags=29%, list=12%, signal=33%
FERRARI_RESPONSE_TO_FENRETINIDE_UP	FERRARI_RESPONSE_TO_FENRETINIDE_UP		19	0.5822257	1.1213557	0.3071823	0.5123903	1.0	1764	tags=26%, list=11%, signal=30%
PURBEY_TARGETS_OF_CTBP1_AND_SATB1_DN	PURBEY_TARGETS_OF_CTBP1_AND_SATB1_DN		159	0.50159895	1.1209033	0.13913915	0.51393497	1.0	2528	tags=23%, list=16%, signal=27%
PID_S1P_S1P1_PATHWAY	PID_S1P_S1P1_PATHWAY		20	0.57688767	1.1208364	0.29475984	0.51387227	1.0	2842	tags=35%, list=18%, signal=43%
PID_P75NTRPATHWAY	PID_P75NTRPATHWAY		66	0.51653606	1.1208141	0.25731584	0.5136236	1.0	4725	tags=45%, list=30%, signal=65%
ZAMORA_NOS2_TARGETS_DN	ZAMORA_NOS2_TARGETS_DN		91	0.51281434	1.1207923	0.19759278	0.5133704	1.0	2694	tags=27%, list=17%, signal=33%
SCIBETTA_KDM5B_TARGETS_UP	SCIBETTA_KDM5B_TARGETS_UP		17	0.58883476	1.120636	0.3258427	0.5137028	1.0	4390	tags=53%, list=28%, signal=73%
FAELT_B_CLL_WITH_VH_REARRANGEMENTS_UP	FAELT_B_CLL_WITH_VH_REARRANGEMENTS_UP		42	0.5309655	1.1202606	0.27947155	0.51487565	1.0	4963	tags=52%, list=32%, signal=76%
PID_NEPHRIN_NEPH1_PATHWAY	PID_NEPHRIN_NEPH1_PATHWAY		31	0.5410698	1.1198095	0.30010277	0.5163772	1.0	5333	tags=58%, list=34%, signal=88%
DAIRKEE_TERT_TARGETS_DN	DAIRKEE_TERT_TARGETS_DN		92	0.509684	1.1197037	0.182	0.5164731	1.0	4591	tags=36%, list=29%, signal=50%
PID_RHOA_REG_PATHWAY	PID_RHOA_REG_PATHWAY		40	0.53414035	1.1189147	0.26990694	0.5193387	1.0	4740	tags=43%, list=30%, signal=61%
YAO_TEMPORAL_RESPONSE_TO_PROGESTERONE_CLUSTER_12	YAO_TEMPORAL_RESPONSE_TO_PROGESTERONE_CLUSTER_12		73	0.5183123	1.1188744	0.22736418	0.5191648	1.0	4108	tags=47%, list=26%, signal=63%
KYNG_DNA_DAMAGE_BY_4NQO_OR_UV	KYNG_DNA_DAMAGE_BY_4NQO_OR_UV		60	0.51974237	1.1184921	0.25126135	0.5204139	1.0	2778	tags=27%, list=18%, signal=32%
CREIGHTON_ENDOCRINE_THERAPY_RESISTANCE_2	CREIGHTON_ENDOCRINE_THERAPY_RESISTANCE_2		297	0.49950173	1.1184212	0.055	0.5203547	1.0	4696	tags=32%, list=30%, signal=44%
HASLINGER_B_CLL_WITH_11Q23_DELETION	HASLINGER_B_CLL_WITH_11Q23_DELETION		21	0.56648374	1.1183063	0.31866953	0.5204831	1.0	4037	tags=52%, list=26%, signal=70%
REACTOME_RIG_I_MDA5_MEDIATED_INDUCTION_OF_IFN_ALPHA_BETA_PATHWAYS	REACTOME_RIG_I_MDA5_MEDIATED_INDUCTION_OF_IFN_ALPHA_BETA_PATHWAYS		56	0.52758455	1.1182615	0.24646464	0.520317	1.0	3435	tags=34%, list=22%, signal=43%
KIM_WT1_TARGETS_8HR_UP	KIM_WT1_TARGETS_8HR_UP		155	0.5033051	1.11795	0.141	0.5212727	1.0	2125	tags=27%, list=13%, signal=31%
REACTOME_CTNNB1_PHOSPHORYLATION_CASCADE	REACTOME_CTNNB1_PHOSPHORYLATION_CASCADE		16	0.5899683	1.1178548	0.318743	0.52132505	1.0	4124	tags=63%, list=26%, signal=85%
HADDAD_T_LYMPHOCYTE_AND_NK_PROGENITOR_DN	HADDAD_T_LYMPHOCYTE_AND_NK_PROGENITOR_DN		57	0.52317476	1.117561	0.2545825	0.52220964	1.0	2245	tags=16%, list=14%, signal=18%
HOWLIN_CITED1_TARGETS_2_UP	HOWLIN_CITED1_TARGETS_2_UP		15	0.58895653	1.1171223	0.30872482	0.52370477	1.0	2871	tags=40%, list=18%, signal=49%
BOYAULT_LIVER_CANCER_SUBCLASS_G5_DN	BOYAULT_LIVER_CANCER_SUBCLASS_G5_DN		19	0.57190955	1.1167214	0.31079608	0.5249802	1.0	1201	tags=32%, list=8%, signal=34%
NAKAMURA_ADIPOGENESIS_EARLY_DN	NAKAMURA_ADIPOGENESIS_EARLY_DN		37	0.5366135	1.1165925	0.27954778	0.5251303	1.0	993	tags=19%, list=6%, signal=20%
BIOCARTA_PPARA_PATHWAY	BIOCARTA_PPARA_PATHWAY		52	0.5177886	1.1165355	0.28658536	0.5250144	1.0	3484	tags=37%, list=22%, signal=47%
LEE_AGING_MUSCLE_UP	LEE_AGING_MUSCLE_UP		42	0.5316665	1.1164368	0.27817258	0.52507865	1.0	3093	tags=33%, list=20%, signal=41%
REACTOME_NUCLEAR_SIGNALING_BY_ERBB4	REACTOME_NUCLEAR_SIGNALING_BY_ERBB4		33	0.5428308	1.1162028	0.28824142	0.5256918	1.0	4715	tags=42%, list=30%, signal=60%
MAGRANGEAS_MULTIPLE_MYELOMA_IGG_VS_IGA_DN	MAGRANGEAS_MULTIPLE_MYELOMA_IGG_VS_IGA_DN		24	0.5532706	1.11569	0.32725322	0.5274531	1.0	3605	tags=33%, list=23%, signal=43%
MARCHINI_TRABECTEDIN_RESISTANCE_DN	MARCHINI_TRABECTEDIN_RESISTANCE_DN		47	0.52494806	1.1155752	0.28834355	0.5275982	1.0	1776	tags=30%, list=11%, signal=33%
GARGALOVIC_RESPONSE_TO_OXIDIZED_PHOSPHOLIPIDS_YELLOW_DN	GARGALOVIC_RESPONSE_TO_OXIDIZED_PHOSPHOLIPIDS_YELLOW_DN		15	0.5902218	1.1155125	0.33408323	0.52751786	1.0	4327	tags=40%, list=27%, signal=55%
KEGG_PROSTATE_CANCER	KEGG_PROSTATE_CANCER		88	0.5101646	1.1154684	0.22088353	0.5273497	1.0	5031	tags=49%, list=32%, signal=71%
KEGG_LYSINE_DEGRADATION	KEGG_LYSINE_DEGRADATION		44	0.53132194	1.1152321	0.28353658	0.52799255	1.0	4103	tags=48%, list=26%, signal=64%
BIOCARTA_CERAMIDE_PATHWAY	BIOCARTA_CERAMIDE_PATHWAY		22	0.5639428	1.1152246	0.32831	0.5276762	1.0	4508	tags=55%, list=29%, signal=76%
DUNNE_TARGETS_OF_AML1_MTG8_FUSION_DN	DUNNE_TARGETS_OF_AML1_MTG8_FUSION_DN		18	0.5806365	1.1151321	0.31409544	0.5277399	1.0	726	tags=22%, list=5%, signal=23%
KEGG_PYRUVATE_METABOLISM	KEGG_PYRUVATE_METABOLISM		39	0.53445745	1.1140658	0.29213482	0.53180987	1.0	3758	tags=44%, list=24%, signal=57%
RIGGI_EWING_SARCOMA_PROGENITOR_DN	RIGGI_EWING_SARCOMA_PROGENITOR_DN		160	0.50387245	1.1140023	0.151	0.53171587	1.0	2810	tags=23%, list=18%, signal=28%
REACTOME_G_BETA_GAMMA_SIGNALLING_THROUGH_PI3KGAMMA	REACTOME_G_BETA_GAMMA_SIGNALLING_THROUGH_PI3KGAMMA		24	0.5560537	1.1129338	0.32383966	0.5359089	1.0	4271	tags=38%, list=27%, signal=51%
HUNSBERGER_EXERCISE_REGULATED_GENES	HUNSBERGER_EXERCISE_REGULATED_GENES		31	0.5407217	1.1127951	0.31048805	0.53613746	1.0	1448	tags=19%, list=9%, signal=21%
MOOTHA_MITOCHONDRIA	MOOTHA_MITOCHONDRIA		420	0.49361926	1.1122732	0.042	0.5379279	1.0	3867	tags=41%, list=25%, signal=53%
TRAYNOR_RETT_SYNDROM_UP	TRAYNOR_RETT_SYNDROM_UP		42	0.5237655	1.1121256	0.2760736	0.53821987	1.0	1235	tags=10%, list=8%, signal=10%
LINDVALL_IMMORTALIZED_BY_TERT_UP	LINDVALL_IMMORTALIZED_BY_TERT_UP		70	0.5130969	1.1121169	0.25625625	0.5378978	1.0	2017	tags=26%, list=13%, signal=29%
REACTOME_SIGNALING_BY_ERBB2	REACTOME_SIGNALING_BY_ERBB2		91	0.51235664	1.1120375	0.23023023	0.53790325	1.0	4185	tags=41%, list=27%, signal=55%
KEGG_RENAL_CELL_CARCINOMA	KEGG_RENAL_CELL_CARCINOMA		70	0.5121283	1.1110489	0.23417085	0.54165614	1.0	5031	tags=51%, list=32%, signal=75%
NING_CHRONIC_OBSTRUCTIVE_PULMONARY_DISEASE_DN	NING_CHRONIC_OBSTRUCTIVE_PULMONARY_DISEASE_DN		106	0.5052004	1.1108423	0.2112112	0.54218286	1.0	3274	tags=37%, list=21%, signal=46%
KIM_WT1_TARGETS_UP	KIM_WT1_TARGETS_UP		192	0.499269	1.1105075	0.144	0.54323816	1.0	2238	tags=25%, list=14%, signal=29%
PID_REELINPATHWAY	PID_REELINPATHWAY		29	0.54788905	1.1105069	0.3231579	0.5428832	1.0	4360	tags=48%, list=28%, signal=67%
PRAMOONJAGO_SOX4_TARGETS_UP	PRAMOONJAGO_SOX4_TARGETS_UP		47	0.5235759	1.11037	0.28179044	0.543079	1.0	3605	tags=34%, list=23%, signal=44%
GOLUB_ALL_VS_AML_UP	GOLUB_ALL_VS_AML_UP		22	0.5649243	1.1100703	0.32461873	0.5439214	1.0	2647	tags=45%, list=17%, signal=55%
HOFFMANN_SMALL_PRE_BII_TO_IMMATURE_B_LYMPHOCYTE_DN	HOFFMANN_SMALL_PRE_BII_TO_IMMATURE_B_LYMPHOCYTE_DN		46	0.52355915	1.1100259	0.26653102	0.5437665	1.0	4062	tags=33%, list=26%, signal=44%
LIN_TUMOR_ESCAPE_FROM_IMMUNE_ATTACK	LIN_TUMOR_ESCAPE_FROM_IMMUNE_ATTACK		16	0.57927495	1.1097665	0.32707182	0.5445182	1.0	2529	tags=25%, list=16%, signal=30%
ZEMBUTSU_SENSITIVITY_TO_NIMUSTINE	ZEMBUTSU_SENSITIVITY_TO_NIMUSTINE		15	0.58683103	1.1097512	0.35625705	0.54422206	1.0	1959	tags=27%, list=12%, signal=30%
PID_PDGFRBPATHWAY	PID_PDGFRBPATHWAY		124	0.5051547	1.1088793	0.197	0.54757345	1.0	3484	tags=36%, list=22%, signal=46%
HOFMANN_MYELODYSPLASTIC_SYNDROM_LOW_RISK_DN	HOFMANN_MYELODYSPLASTIC_SYNDROM_LOW_RISK_DN		27	0.5437327	1.1087646	0.30957446	0.54768574	1.0	1828	tags=33%, list=12%, signal=38%
PID_INSULIN_GLUCOSE_PATHWAY	PID_INSULIN_GLUCOSE_PATHWAY		26	0.547352	1.1085712	0.3284055	0.54813874	1.0	2215	tags=31%, list=14%, signal=36%
WANG_CLIM2_TARGETS_UP	WANG_CLIM2_TARGETS_UP		200	0.49693152	1.1084503	0.136	0.54829633	1.0	2786	tags=28%, list=18%, signal=34%
REACTOME_NGF_SIGNALLING_VIA_TRKA_FROM_THE_PLASMA_MEMBRANE	REACTOME_NGF_SIGNALLING_VIA_TRKA_FROM_THE_PLASMA_MEMBRANE		127	0.5030543	1.1082379	0.189	0.5488181	1.0	4197	tags=41%, list=27%, signal=55%
RAO_BOUND_BY_SALL4	RAO_BOUND_BY_SALL4		191	0.4956714	1.1079905	0.141	0.5495266	1.0	4387	tags=37%, list=28%, signal=50%
GAL_LEUKEMIC_STEM_CELL_DN	GAL_LEUKEMIC_STEM_CELL_DN		199	0.49600044	1.1077282	0.135	0.5502877	1.0	2477	tags=22%, list=16%, signal=26%
BIOCARTA_LAIR_PATHWAY	BIOCARTA_LAIR_PATHWAY		15	0.5847636	1.1073097	0.33407572	0.55173606	1.0	851	tags=13%, list=5%, signal=14%
REACTOME_SIGNALLING_BY_NGF	REACTOME_SIGNALLING_BY_NGF		204	0.49787045	1.106959	0.132	0.5527824	1.0	4740	tags=42%, list=30%, signal=60%
LIEN_BREAST_CARCINOMA_METAPLASTIC_VS_DUCTAL_UP	LIEN_BREAST_CARCINOMA_METAPLASTIC_VS_DUCTAL_UP		74	0.50676006	1.106946	0.26379138	0.5524772	1.0	4209	tags=28%, list=27%, signal=39%
REACTOME_ERK_MAPK_TARGETS	REACTOME_ERK_MAPK_TARGETS		21	0.5608283	1.1068	0.33187294	0.5527551	1.0	2810	tags=43%, list=18%, signal=52%
REACTOME_INCRETIN_SYNTHESIS_SECRETION_AND_INACTIVATION	REACTOME_INCRETIN_SYNTHESIS_SECRETION_AND_INACTIVATION		20	0.56628805	1.106575	0.33727175	0.55335295	1.0	2259	tags=25%, list=14%, signal=29%
REACTOME_MAP_KINASE_ACTIVATION_IN_TLR_CASCADE	REACTOME_MAP_KINASE_ACTIVATION_IN_TLR_CASCADE		45	0.5235757	1.1060619	0.29815573	0.55514336	1.0	4820	tags=60%, list=31%, signal=86%
POTTI_TOPOTECAN_SENSITIVITY	POTTI_TOPOTECAN_SENSITIVITY		118	0.50410557	1.1058043	0.192	0.55591893	1.0	3216	tags=33%, list=20%, signal=41%
BIOCARTA_DEATH_PATHWAY	BIOCARTA_DEATH_PATHWAY		30	0.5303769	1.1057097	0.32258064	0.55596083	1.0	3711	tags=40%, list=24%, signal=52%
BIOCARTA_RAS_PATHWAY	BIOCARTA_RAS_PATHWAY		23	0.5509687	1.1050776	0.32371795	0.5583009	1.0	5333	tags=61%, list=34%, signal=92%
NOUZOVA_METHYLATED_IN_APL	NOUZOVA_METHYLATED_IN_APL		50	0.51853967	1.1044496	0.30377167	0.56058055	1.0	2535	tags=22%, list=16%, signal=26%
BIOCARTA_FMLP_PATHWAY	BIOCARTA_FMLP_PATHWAY		35	0.5321582	1.1043628	0.33021808	0.5605642	1.0	4466	tags=40%, list=28%, signal=56%
MYLLYKANGAS_AMPLIFICATION_HOT_SPOT_23	MYLLYKANGAS_AMPLIFICATION_HOT_SPOT_23		19	0.56280243	1.1039732	0.3586592	0.5618561	1.0	3369	tags=42%, list=21%, signal=53%
KEGG_GLYCINE_SERINE_AND_THREONINE_METABOLISM	KEGG_GLYCINE_SERINE_AND_THREONINE_METABOLISM		31	0.5356096	1.103957	0.32740587	0.5615719	1.0	2654	tags=29%, list=17%, signal=35%
GENTILE_UV_LOW_DOSE_UP	GENTILE_UV_LOW_DOSE_UP		26	0.54488575	1.1037302	0.34188035	0.56216604	1.0	2452	tags=35%, list=16%, signal=41%
MANTOVANI_VIRAL_GPCR_SIGNALING_DN	MANTOVANI_VIRAL_GPCR_SIGNALING_DN		45	0.52030677	1.1033765	0.30487806	0.5633114	1.0	3167	tags=27%, list=20%, signal=33%
TARTE_PLASMA_CELL_VS_B_LYMPHOCYTE_UP	TARTE_PLASMA_CELL_VS_B_LYMPHOCYTE_UP		74	0.5104749	1.1030154	0.27190334	0.5644953	1.0	2318	tags=31%, list=15%, signal=36%
WATTEL_AUTONOMOUS_THYROID_ADENOMA_DN	WATTEL_AUTONOMOUS_THYROID_ADENOMA_DN		49	0.51935637	1.1029259	0.3006135	0.5645208	1.0	2294	tags=24%, list=15%, signal=29%
LABBE_TARGETS_OF_TGFB1_AND_WNT3A_UP	LABBE_TARGETS_OF_TGFB1_AND_WNT3A_UP		104	0.50495195	1.102617	0.21442886	0.5655137	1.0	2082	tags=23%, list=13%, signal=26%
SANSOM_APC_MYC_TARGETS	SANSOM_APC_MYC_TARGETS		184	0.49548832	1.1025661	0.164	0.5653729	1.0	4364	tags=44%, list=28%, signal=60%
ROSS_AML_OF_FAB_M7_TYPE	ROSS_AML_OF_FAB_M7_TYPE		67	0.50592136	1.1020651	0.27144298	0.56715435	1.0	4009	tags=34%, list=25%, signal=46%
PID_ERBB4_PATHWAY	PID_ERBB4_PATHWAY		37	0.52811474	1.1017083	0.3236815	0.5682741	1.0	4715	tags=49%, list=30%, signal=69%
PLASARI_TGFB1_TARGETS_10HR_DN	PLASARI_TGFB1_TARGETS_10HR_DN		234	0.4934128	1.10157	0.136	0.56849355	1.0	2917	tags=24%, list=19%, signal=28%
AUNG_GASTRIC_CANCER	AUNG_GASTRIC_CANCER		48	0.5170212	1.101509	0.28163266	0.56839347	1.0	2007	tags=21%, list=13%, signal=24%
BIOCARTA_CREB_PATHWAY	BIOCARTA_CREB_PATHWAY		25	0.55003047	1.1013521	0.33121693	0.56868297	1.0	5595	tags=76%, list=36%, signal=118%
LIU_NASOPHARYNGEAL_CARCINOMA	LIU_NASOPHARYNGEAL_CARCINOMA		61	0.5063378	1.1012585	0.28441295	0.5687103	1.0	1798	tags=23%, list=11%, signal=26%
KYNG_ENVIRONMENTAL_STRESS_RESPONSE_DN	KYNG_ENVIRONMENTAL_STRESS_RESPONSE_DN		19	0.5705905	1.1009638	0.3642312	0.5696215	1.0	3701	tags=53%, list=23%, signal=69%
LIAO_METASTASIS	LIAO_METASTASIS		449	0.4853454	1.0999433	0.068	0.57356775	1.0	2988	tags=30%, list=19%, signal=36%
ZHAN_MULTIPLE_MYELOMA_MS_DN	ZHAN_MULTIPLE_MYELOMA_MS_DN		33	0.5268514	1.0998857	0.31941545	0.5734437	1.0	3929	tags=48%, list=25%, signal=64%
CHEMELLO_SOLEUS_VS_EDL_MYOFIBERS_DN	CHEMELLO_SOLEUS_VS_EDL_MYOFIBERS_DN		19	0.563611	1.0998117	0.35869566	0.5733835	1.0	54	tags=5%, list=0%, signal=5%
BLALOCK_ALZHEIMERS_DISEASE_INCIPIENT_UP	BLALOCK_ALZHEIMERS_DISEASE_INCIPIENT_UP		342	0.4902805	1.0996159	0.088	0.5738323	1.0	3808	tags=35%, list=24%, signal=45%
YOSHIOKA_LIVER_CANCER_EARLY_RECURRENCE_DN	YOSHIOKA_LIVER_CANCER_EARLY_RECURRENCE_DN		53	0.51667064	1.0995345	0.3090909	0.5738129	1.0	3539	tags=36%, list=22%, signal=46%
GAZDA_DIAMOND_BLACKFAN_ANEMIA_ERYTHROID_DN	GAZDA_DIAMOND_BLACKFAN_ANEMIA_ERYTHROID_DN		387	0.487883	1.0992149	0.08	0.5748263	1.0	3416	tags=30%, list=22%, signal=38%
VERHAAK_GLIOBLASTOMA_MESENCHYMAL	VERHAAK_GLIOBLASTOMA_MESENCHYMAL		186	0.49462548	1.0985935	0.166	0.57712156	1.0	3133	tags=29%, list=20%, signal=36%
LABBE_TGFB1_TARGETS_UP	LABBE_TGFB1_TARGETS_UP		95	0.50270677	1.0977452	0.24724725	0.5804695	1.0	2001	tags=23%, list=13%, signal=26%
BROWNE_HCMV_INFECTION_24HR_UP	BROWNE_HCMV_INFECTION_24HR_UP		138	0.49544868	1.096917	0.216	0.58373576	1.0	4421	tags=39%, list=28%, signal=54%
SWEET_KRAS_ONCOGENIC_SIGNATURE	SWEET_KRAS_ONCOGENIC_SIGNATURE		82	0.5015301	1.096735	0.26479438	0.5841609	1.0	3469	tags=45%, list=22%, signal=58%
RUTELLA_RESPONSE_TO_HGF_UP	RUTELLA_RESPONSE_TO_HGF_UP		363	0.48776054	1.0965074	0.092	0.58476293	1.0	3454	tags=31%, list=22%, signal=39%
KEGG_REGULATION_OF_AUTOPHAGY	KEGG_REGULATION_OF_AUTOPHAGY		25	0.54939497	1.0956146	0.3498943	0.5882821	1.0	3816	tags=32%, list=24%, signal=42%
REACTOME_RESPIRATORY_ELECTRON_TRANSPORT_ATP_SYNTHESIS_BY_CHEMIOSMOTIC_COUPLING_AND_HEAT_PRODUCTION_BY_UNCOUPLING_PROTEINS_	REACTOME_RESPIRATORY_ELECTRON_TRANSPORT_ATP_SYNTHESIS_BY_CHEMIOSMOTIC_COUPLING_AND_HEAT_PRODUCTION_BY_UNCOUPLING_PROTEINS_		78	0.50242275	1.0954744	0.28341708	0.58850557	1.0	3401	tags=37%, list=22%, signal=47%
SEKI_INFLAMMATORY_RESPONSE_LPS_UP	SEKI_INFLAMMATORY_RESPONSE_LPS_UP		70	0.5069081	1.0954647	0.28857717	0.58818173	1.0	2051	tags=19%, list=13%, signal=21%
PID_INTEGRIN3_PATHWAY	PID_INTEGRIN3_PATHWAY		43	0.5226772	1.0953317	0.3211382	0.58836126	1.0	2977	tags=30%, list=19%, signal=37%
ACEVEDO_LIVER_CANCER_WITH_H3K27ME3_UP	ACEVEDO_LIVER_CANCER_WITH_H3K27ME3_UP		213	0.4919746	1.0952219	0.143	0.5884724	1.0	4444	tags=23%, list=28%, signal=31%
HOLLEMAN_VINCRISTINE_RESISTANCE_B_ALL_UP	HOLLEMAN_VINCRISTINE_RESISTANCE_B_ALL_UP		34	0.52446383	1.0948406	0.34224048	0.58982146	1.0	5367	tags=53%, list=34%, signal=80%
LEE_AGING_CEREBELLUM_DN	LEE_AGING_CEREBELLUM_DN		78	0.50601876	1.0947592	0.29767913	0.589796	1.0	3239	tags=23%, list=21%, signal=29%
PID_CDC42_REG_PATHWAY	PID_CDC42_REG_PATHWAY		29	0.5366834	1.0945663	0.34398296	0.5902852	1.0	4696	tags=45%, list=30%, signal=64%
FIGUEROA_AML_METHYLATION_CLUSTER_2_UP	FIGUEROA_AML_METHYLATION_CLUSTER_2_UP		45	0.5161856	1.0942838	0.3211382	0.5911333	1.0	3424	tags=36%, list=22%, signal=45%
BOGNI_TREATMENT_RELATED_MYELOID_LEUKEMIA_UP	BOGNI_TREATMENT_RELATED_MYELOID_LEUKEMIA_UP		24	0.5481223	1.0934548	0.35237068	0.59432983	1.0	2058	tags=25%, list=13%, signal=29%
SHETH_LIVER_CANCER_VS_TXNIP_LOSS_PAM6	SHETH_LIVER_CANCER_VS_TXNIP_LOSS_PAM6		40	0.5234098	1.0933597	0.33021808	0.5943692	1.0	3063	tags=25%, list=19%, signal=31%
MOOTHA_VOXPHOS	MOOTHA_VOXPHOS		79	0.5022302	1.0929389	0.2768305	0.5958368	1.0	4755	tags=53%, list=30%, signal=76%
YAGI_AML_WITH_11Q23_REARRANGED	YAGI_AML_WITH_11Q23_REARRANGED		323	0.4836175	1.0925843	0.122	0.5969903	1.0	3103	tags=26%, list=20%, signal=31%
PURBEY_TARGETS_OF_CTBP1_NOT_SATB1_DN	PURBEY_TARGETS_OF_CTBP1_NOT_SATB1_DN		378	0.4863852	1.0925628	0.089	0.5967097	1.0	3918	tags=32%, list=25%, signal=41%
KYNG_DNA_DAMAGE_UP	KYNG_DNA_DAMAGE_UP		210	0.49213383	1.092503	0.18	0.5965856	1.0	4600	tags=40%, list=29%, signal=55%
YOKOE_CANCER_TESTIS_ANTIGENS	YOKOE_CANCER_TESTIS_ANTIGENS		30	0.53388107	1.0922114	0.34768906	0.5974942	1.0	1336	tags=20%, list=8%, signal=22%
AMIT_EGF_RESPONSE_120_HELA	AMIT_EGF_RESPONSE_120_HELA		59	0.5108875	1.0922059	0.29704985	0.5971388	1.0	3922	tags=37%, list=25%, signal=49%
PID_P53DOWNSTREAMPATHWAY	PID_P53DOWNSTREAMPATHWAY		122	0.49829295	1.0919343	0.241	0.5979159	1.0	3325	tags=34%, list=21%, signal=43%
HOFMANN_MYELODYSPLASTIC_SYNDROM_RISK_UP	HOFMANN_MYELODYSPLASTIC_SYNDROM_RISK_UP		19	0.5617012	1.0914856	0.3704918	0.59949523	1.0	1615	tags=26%, list=10%, signal=29%
ZHANG_RESPONSE_TO_IKK_INHIBITOR_AND_TNF_DN	ZHANG_RESPONSE_TO_IKK_INHIBITOR_AND_TNF_DN		81	0.5026293	1.0909292	0.2965932	0.60153085	1.0	4305	tags=40%, list=27%, signal=54%
GAZDA_DIAMOND_BLACKFAN_ANEMIA_PROGENITOR_UP	GAZDA_DIAMOND_BLACKFAN_ANEMIA_PROGENITOR_UP		35	0.527713	1.0907722	0.35221422	0.60181785	1.0	2880	tags=29%, list=18%, signal=35%
FERRANDO_T_ALL_WITH_MLL_ENL_FUSION_UP	FERRANDO_T_ALL_WITH_MLL_ENL_FUSION_UP		79	0.5010672	1.0906019	0.29577464	0.6021798	1.0	3575	tags=29%, list=23%, signal=37%
CONRAD_STEM_CELL	CONRAD_STEM_CELL		36	0.5258994	1.0904214	0.3326425	0.60261315	1.0	3229	tags=31%, list=21%, signal=38%
ONO_FOXP3_TARGETS_DN	ONO_FOXP3_TARGETS_DN		38	0.52326304	1.0898103	0.34224048	0.60487866	1.0	3643	tags=29%, list=23%, signal=38%
DARWICHE_PAPILLOMA_RISK_HIGH_UP	DARWICHE_PAPILLOMA_RISK_HIGH_UP		123	0.49351403	1.0895056	0.254	0.60582525	1.0	4757	tags=43%, list=30%, signal=61%
WINTER_HYPOXIA_METAGENE	WINTER_HYPOXIA_METAGENE		217	0.48958004	1.0889243	0.176	0.60799277	1.0	2645	tags=29%, list=17%, signal=34%
ABBUD_LIF_SIGNALING_1_DN	ABBUD_LIF_SIGNALING_1_DN		22	0.5499371	1.0886717	0.36334056	0.6087293	1.0	2947	tags=41%, list=19%, signal=50%
ST_ERK1_ERK2_MAPK_PATHWAY	ST_ERK1_ERK2_MAPK_PATHWAY		31	0.5192883	1.0886147	0.38293445	0.60859704	1.0	4025	tags=45%, list=26%, signal=61%
MOOTHA_GLYCOLYSIS	MOOTHA_GLYCOLYSIS		21	0.5457898	1.0885278	0.36295503	0.6086097	1.0	2031	tags=29%, list=13%, signal=33%
GARGALOVIC_RESPONSE_TO_OXIDIZED_PHOSPHOLIPIDS_GREEN_UP	GARGALOVIC_RESPONSE_TO_OXIDIZED_PHOSPHOLIPIDS_GREEN_UP		20	0.5546055	1.0876067	0.36688313	0.61234057	1.0	4841	tags=65%, list=31%, signal=94%
KIM_ALL_DISORDERS_OLIGODENDROCYTE_NUMBER_CORR_DN	KIM_ALL_DISORDERS_OLIGODENDROCYTE_NUMBER_CORR_DN		24	0.54502296	1.0872656	0.3653846	0.6134419	1.0	4521	tags=38%, list=29%, signal=53%
HOLLMANN_APOPTOSIS_VIA_CD40_DN	HOLLMANN_APOPTOSIS_VIA_CD40_DN		222	0.48760507	1.0872365	0.177	0.613191	1.0	4293	tags=39%, list=27%, signal=53%
ELVIDGE_HIF1A_AND_HIF2A_TARGETS_UP	ELVIDGE_HIF1A_AND_HIF2A_TARGETS_UP		37	0.51843876	1.0870672	0.3496358	0.6135571	1.0	2930	tags=35%, list=19%, signal=43%
BOYLAN_MULTIPLE_MYELOMA_D_UP	BOYLAN_MULTIPLE_MYELOMA_D_UP		78	0.50056976	1.0870095	0.31494483	0.6134238	1.0	3378	tags=29%, list=21%, signal=37%
JEON_SMAD6_TARGETS_DN	JEON_SMAD6_TARGETS_DN		18	0.5690328	1.0869159	0.36859325	0.6134842	1.0	2366	tags=39%, list=15%, signal=46%
NAKAMURA_METASTASIS_MODEL_UP	NAKAMURA_METASTASIS_MODEL_UP		38	0.51812357	1.0864846	0.35963115	0.61501545	1.0	2510	tags=26%, list=16%, signal=31%
BIOCARTA_TCR_PATHWAY	BIOCARTA_TCR_PATHWAY		43	0.5179523	1.0864737	0.35655737	0.6146738	1.0	5333	tags=49%, list=34%, signal=74%
NAGASHIMA_EGF_SIGNALING_UP	NAGASHIMA_EGF_SIGNALING_UP		52	0.5099259	1.0860838	0.33095723	0.6159936	1.0	3573	tags=33%, list=23%, signal=42%
YORDY_RECIPROCAL_REGULATION_BY_ETS1_AND_SP100_DN	YORDY_RECIPROCAL_REGULATION_BY_ETS1_AND_SP100_DN		67	0.50149906	1.0855606	0.32762095	0.6178888	1.0	3484	tags=31%, list=22%, signal=40%
VALK_AML_WITH_11Q23_REARRANGED	VALK_AML_WITH_11Q23_REARRANGED		17	0.56670326	1.0851536	0.3768116	0.61928564	1.0	1952	tags=24%, list=12%, signal=27%
BYSTRYKH_HEMATOPOIESIS_STEM_CELL_AND_BRAIN_QTL_CIS	BYSTRYKH_HEMATOPOIESIS_STEM_CELL_AND_BRAIN_QTL_CIS		53	0.5096777	1.0850713	0.33231708	0.6192605	1.0	3749	tags=53%, list=24%, signal=69%
YANG_BCL3_TARGETS_UP	YANG_BCL3_TARGETS_UP		328	0.484133	1.0850695	0.131	0.61888576	1.0	3297	tags=26%, list=21%, signal=32%
CHIANG_LIVER_CANCER_SUBCLASS_INTERFERON_UP	CHIANG_LIVER_CANCER_SUBCLASS_INTERFERON_UP		23	0.54984134	1.0846562	0.35042736	0.6203458	1.0	3216	tags=22%, list=20%, signal=27%
PID_IL2_1PATHWAY	PID_IL2_1PATHWAY		54	0.50402343	1.0845613	0.3356998	0.62035954	1.0	5041	tags=48%, list=32%, signal=71%
XU_HGF_SIGNALING_NOT_VIA_AKT1_48HR_UP	XU_HGF_SIGNALING_NOT_VIA_AKT1_48HR_UP		34	0.519779	1.0844373	0.35132274	0.6205547	1.0	2134	tags=26%, list=14%, signal=31%
PID_AJDISS_2PATHWAY	PID_AJDISS_2PATHWAY		48	0.50761503	1.0842977	0.3377551	0.6207901	1.0	1034	tags=21%, list=7%, signal=22%
ZHAN_MULTIPLE_MYELOMA_DN	ZHAN_MULTIPLE_MYELOMA_DN		35	0.5252359	1.084142	0.3621399	0.62107766	1.0	916	tags=11%, list=6%, signal=12%
SENESE_HDAC3_TARGETS_DN	SENESE_HDAC3_TARGETS_DN		427	0.48097444	1.0840727	0.098	0.6209837	1.0	2991	tags=31%, list=19%, signal=37%
BIOCARTA_IGF1R_PATHWAY	BIOCARTA_IGF1R_PATHWAY		22	0.5435785	1.0840133	0.37540454	0.62085015	1.0	5440	tags=73%, list=35%, signal=111%
GHANDHI_DIRECT_IRRADIATION_UP	GHANDHI_DIRECT_IRRADIATION_UP		84	0.5008219	1.0837966	0.2985972	0.62135845	1.0	3788	tags=23%, list=24%, signal=30%
GALINDO_IMMUNE_RESPONSE_TO_ENTEROTOXIN	GALINDO_IMMUNE_RESPONSE_TO_ENTEROTOXIN		78	0.5011533	1.0832349	0.30552763	0.62344146	1.0	3209	tags=29%, list=20%, signal=37%
TIAN_TNF_SIGNALING_NOT_VIA_NFKB	TIAN_TNF_SIGNALING_NOT_VIA_NFKB		21	0.5501521	1.0827544	0.38329765	0.62518454	1.0	1985	tags=29%, list=13%, signal=33%
ALFANO_MYC_TARGETS	ALFANO_MYC_TARGETS		222	0.48492658	1.0822732	0.21	0.626906	1.0	3465	tags=35%, list=22%, signal=44%
BIOCARTA_INTEGRIN_PATHWAY	BIOCARTA_INTEGRIN_PATHWAY		38	0.52523345	1.0821474	0.36016512	0.62706095	1.0	4466	tags=42%, list=28%, signal=59%
FAELT_B_CLL_WITH_VH3_21_UP	FAELT_B_CLL_WITH_VH3_21_UP		40	0.5169387	1.0807651	0.36205128	0.63277215	1.0	4313	tags=52%, list=27%, signal=72%
WIELAND_UP_BY_HBV_INFECTION	WIELAND_UP_BY_HBV_INFECTION		83	0.49673018	1.0805888	0.31695086	0.6331242	1.0	1084	tags=19%, list=7%, signal=21%
ASTON_MAJOR_DEPRESSIVE_DISORDER_DN	ASTON_MAJOR_DEPRESSIVE_DISORDER_DN		145	0.48638543	1.080582	0.26326326	0.63275933	1.0	4740	tags=39%, list=30%, signal=56%
REACTOME_NEUROTRANSMITTER_RELEASE_CYCLE	REACTOME_NEUROTRANSMITTER_RELEASE_CYCLE		34	0.5234828	1.080575	0.36842105	0.6324005	1.0	2920	tags=15%, list=19%, signal=18%
PID_EPHBFWDPATHWAY	PID_EPHBFWDPATHWAY		40	0.515218	1.0803794	0.35420945	0.632862	1.0	4025	tags=45%, list=26%, signal=60%
BOYAULT_LIVER_CANCER_SUBCLASS_G12_UP	BOYAULT_LIVER_CANCER_SUBCLASS_G12_UP		34	0.5187869	1.0802042	0.3710175	0.63324225	1.0	5050	tags=62%, list=32%, signal=91%
PID_AVB3_OPN_PATHWAY	PID_AVB3_OPN_PATHWAY		31	0.5255289	1.0800823	0.37025318	0.6334191	1.0	3144	tags=35%, list=20%, signal=44%
BIOCARTA_ECM_PATHWAY	BIOCARTA_ECM_PATHWAY		24	0.53354067	1.079995	0.4044824	0.63341826	1.0	3265	tags=38%, list=21%, signal=47%
WANG_PROSTATE_CANCER_ANDROGEN_INDEPENDENT	WANG_PROSTATE_CANCER_ANDROGEN_INDEPENDENT		56	0.5015048	1.0797774	0.34954408	0.6340097	1.0	3360	tags=38%, list=21%, signal=48%
PID_THROMBIN_PAR4_PATHWAY	PID_THROMBIN_PAR4_PATHWAY		15	0.5704069	1.079449	0.37954545	0.6350605	1.0	1682	tags=20%, list=11%, signal=22%
PID_NECTIN_PATHWAY	PID_NECTIN_PATHWAY		30	0.5264885	1.0792	0.37710086	0.63576317	1.0	3265	tags=43%, list=21%, signal=55%
ASGHARZADEH_NEUROBLASTOMA_POOR_SURVIVAL_DN	ASGHARZADEH_NEUROBLASTOMA_POOR_SURVIVAL_DN		37	0.51340246	1.079043	0.36458334	0.63605815	1.0	4218	tags=32%, list=27%, signal=44%
BURTON_ADIPOGENESIS_5	BURTON_ADIPOGENESIS_5		110	0.49616116	1.0790411	0.289	0.63568044	1.0	3253	tags=38%, list=21%, signal=48%
GROSS_HYPOXIA_VIA_ELK3_ONLY_DN	GROSS_HYPOXIA_VIA_ELK3_ONLY_DN		42	0.51301616	1.0789909	0.36728394	0.63552064	1.0	3592	tags=40%, list=23%, signal=52%
YE_METASTATIC_LIVER_CANCER	YE_METASTATIC_LIVER_CANCER		24	0.53579515	1.0780857	0.38345864	0.6390567	1.0	2625	tags=29%, list=17%, signal=35%
BIOCARTA_GSK3_PATHWAY	BIOCARTA_GSK3_PATHWAY		27	0.5300552	1.0780467	0.3792373	0.63883746	1.0	4226	tags=48%, list=27%, signal=66%
PID_IL1PATHWAY	PID_IL1PATHWAY		32	0.5205022	1.077993	0.37720206	0.6387091	1.0	5018	tags=50%, list=32%, signal=73%
UEDA_CENTRAL_CLOCK	UEDA_CENTRAL_CLOCK		80	0.49809125	1.0779809	0.32	0.6383672	1.0	3592	tags=39%, list=23%, signal=50%
CREIGHTON_ENDOCRINE_THERAPY_RESISTANCE_4	CREIGHTON_ENDOCRINE_THERAPY_RESISTANCE_4		252	0.48292455	1.0779247	0.194	0.6382209	1.0	3605	tags=30%, list=23%, signal=38%
HENDRICKS_SMARCA4_TARGETS_DN	HENDRICKS_SMARCA4_TARGETS_DN		46	0.5151394	1.0777197	0.35071576	0.63875455	1.0	2587	tags=26%, list=16%, signal=31%
PID_LYMPHANGIOGENESIS_PATHWAY	PID_LYMPHANGIOGENESIS_PATHWAY		25	0.53255165	1.0772443	0.38665253	0.6404262	1.0	5230	tags=64%, list=33%, signal=96%
REACTOME_PYRUVATE_METABOLISM	REACTOME_PYRUVATE_METABOLISM		17	0.561798	1.0766433	0.39101124	0.6427035	1.0	155	tags=18%, list=1%, signal=18%
WANG_RESPONSE_TO_BEXAROTENE_DN	WANG_RESPONSE_TO_BEXAROTENE_DN		28	0.5301475	1.0764565	0.36373165	0.6431638	1.0	2634	tags=25%, list=17%, signal=30%
ACEVEDO_LIVER_CANCER_WITH_H3K9ME3_DN	ACEVEDO_LIVER_CANCER_WITH_H3K9ME3_DN		74	0.49401703	1.076057	0.33967936	0.6445168	1.0	2663	tags=27%, list=17%, signal=32%
HOWLIN_CITED1_TARGETS_2_DN	HOWLIN_CITED1_TARGETS_2_DN		16	0.5713441	1.0759695	0.40202704	0.6445277	1.0	1616	tags=25%, list=10%, signal=28%
REACTOME_RESPIRATORY_ELECTRON_TRANSPORT	REACTOME_RESPIRATORY_ELECTRON_TRANSPORT		62	0.4991155	1.0759	0.32696176	0.644444	1.0	3003	tags=32%, list=19%, signal=40%
JISON_SICKLE_CELL_DISEASE_UP	JISON_SICKLE_CELL_DISEASE_UP		161	0.48432326	1.0757688	0.258	0.6446687	1.0	3389	tags=33%, list=22%, signal=42%
REACTOME_GLUCONEOGENESIS	REACTOME_GLUCONEOGENESIS		30	0.52356136	1.0752625	0.35766423	0.64660037	1.0	2582	tags=37%, list=16%, signal=44%
PID_NOTCH_PATHWAY	PID_NOTCH_PATHWAY		56	0.50246173	1.0746782	0.34412956	0.6488338	1.0	3416	tags=32%, list=22%, signal=41%
COULOUARN_TEMPORAL_TGFB1_SIGNATURE_UP	COULOUARN_TEMPORAL_TGFB1_SIGNATURE_UP		94	0.49616516	1.074448	0.29058117	0.6494854	1.0	5066	tags=53%, list=32%, signal=78%
BROWNE_HCMV_INFECTION_16HR_DN	BROWNE_HCMV_INFECTION_16HR_DN		74	0.49489823	1.0742099	0.3517588	0.65019387	1.0	2977	tags=24%, list=19%, signal=30%
HADDAD_T_LYMPHOCYTE_AND_NK_PROGENITOR_UP	HADDAD_T_LYMPHOCYTE_AND_NK_PROGENITOR_UP		72	0.4932822	1.0739012	0.35075375	0.65119547	1.0	2047	tags=19%, list=13%, signal=22%
REACTOME_STEROID_HORMONES	REACTOME_STEROID_HORMONES		28	0.5290442	1.073863	0.38607594	0.65098804	1.0	2202	tags=7%, list=14%, signal=8%
YAO_TEMPORAL_RESPONSE_TO_PROGESTERONE_CLUSTER_8	YAO_TEMPORAL_RESPONSE_TO_PROGESTERONE_CLUSTER_8		44	0.5113279	1.0738107	0.3781855	0.65082145	1.0	2073	tags=34%, list=13%, signal=39%
ST_GRANULE_CELL_SURVIVAL_PATHWAY	ST_GRANULE_CELL_SURVIVAL_PATHWAY		26	0.5262671	1.0736233	0.40021345	0.6512796	1.0	4725	tags=50%, list=30%, signal=71%
PID_HEDGEHOG_GLIPATHWAY	PID_HEDGEHOG_GLIPATHWAY		47	0.50618815	1.0734298	0.35808748	0.6517525	1.0	4295	tags=49%, list=27%, signal=67%
MORI_PLASMA_CELL_DN	MORI_PLASMA_CELL_DN		30	0.5218203	1.073336	0.38085327	0.6517935	1.0	1261	tags=17%, list=8%, signal=18%
REACTOME_MEMBRANE_TRAFFICKING	REACTOME_MEMBRANE_TRAFFICKING		115	0.48475862	1.0727786	0.304	0.65384567	1.0	4286	tags=48%, list=27%, signal=65%
BOWIE_RESPONSE_TO_TAMOXIFEN	BOWIE_RESPONSE_TO_TAMOXIFEN		15	0.57438475	1.0725588	0.3888889	0.6544391	1.0	3036	tags=40%, list=19%, signal=50%
FONTAINE_THYROID_TUMOR_UNCERTAIN_MALIGNANCY_UP	FONTAINE_THYROID_TUMOR_UNCERTAIN_MALIGNANCY_UP		33	0.5178512	1.0724791	0.36506277	0.6544105	1.0	2615	tags=30%, list=17%, signal=36%
ENK_UV_RESPONSE_EPIDERMIS_UP	ENK_UV_RESPONSE_EPIDERMIS_UP		259	0.47970894	1.071927	0.206	0.65648377	1.0	3258	tags=36%, list=21%, signal=44%
REACTOME_DOWNSTREAM_SIGNALING_OF_ACTIVATED_FGFR	REACTOME_DOWNSTREAM_SIGNALING_OF_ACTIVATED_FGFR		91	0.4891694	1.0719103	0.3356784	0.6561647	1.0	4185	tags=32%, list=27%, signal=43%
RAMPON_ENRICHED_LEARNING_ENVIRONMENT_LATE_UP	RAMPON_ENRICHED_LEARNING_ENVIRONMENT_LATE_UP		22	0.53926814	1.0718601	0.4004329	0.6559826	1.0	1871	tags=27%, list=12%, signal=31%
REACTOME_CHOLESTEROL_BIOSYNTHESIS	REACTOME_CHOLESTEROL_BIOSYNTHESIS		21	0.53836983	1.0715523	0.42486486	0.6569618	1.0	4519	tags=52%, list=29%, signal=73%
WEST_ADRENOCORTICAL_CARCINOMA_VS_ADENOMA_DN	WEST_ADRENOCORTICAL_CARCINOMA_VS_ADENOMA_DN		17	0.5518298	1.071388	0.39647576	0.65727806	1.0	1204	tags=24%, list=8%, signal=25%
TIAN_TNF_SIGNALING_VIA_NFKB	TIAN_TNF_SIGNALING_VIA_NFKB		26	0.5375892	1.0711967	0.37656903	0.6577486	1.0	2073	tags=23%, list=13%, signal=27%
VALK_AML_CLUSTER_3	VALK_AML_CLUSTER_3		31	0.5273236	1.0711851	0.3835759	0.65740985	1.0	3378	tags=29%, list=21%, signal=37%
KIM_MYCN_AMPLIFICATION_TARGETS_UP	KIM_MYCN_AMPLIFICATION_TARGETS_UP		85	0.490492	1.0711769	0.3296593	0.6570555	1.0	2377	tags=16%, list=15%, signal=19%
PID_FRA_PATHWAY	PID_FRA_PATHWAY		35	0.5144459	1.0711088	0.3803109	0.6569692	1.0	2737	tags=31%, list=17%, signal=38%
PID_SYNDECAN_4_PATHWAY	PID_SYNDECAN_4_PATHWAY		32	0.52430683	1.0709275	0.39791667	0.65739286	1.0	3484	tags=28%, list=22%, signal=36%
LE_SKI_TARGETS_UP	LE_SKI_TARGETS_UP		17	0.5553788	1.0709069	0.40154016	0.65709716	1.0	3306	tags=47%, list=21%, signal=59%
REACTOME_IL1_SIGNALING	REACTOME_IL1_SIGNALING		34	0.5156663	1.0707614	0.37757203	0.65733504	1.0	3201	tags=29%, list=20%, signal=37%
REACTOME_RESPONSE_TO_ELEVATED_PLATELET_CYTOSOLIC_CA2_	REACTOME_RESPONSE_TO_ELEVATED_PLATELET_CYTOSOLIC_CA2_		77	0.4914293	1.0703385	0.34036145	0.65877694	1.0	3484	tags=27%, list=22%, signal=35%
BIOCARTA_IL2RB_PATHWAY	BIOCARTA_IL2RB_PATHWAY		37	0.51211095	1.0697203	0.37604168	0.66110456	1.0	5230	tags=51%, list=33%, signal=77%
REACTOME_NFKB_AND_MAP_KINASES_ACTIVATION_MEDIATED_BY_TLR4_SIGNALING_REPERTOIRE	REACTOME_NFKB_AND_MAP_KINASES_ACTIVATION_MEDIATED_BY_TLR4_SIGNALING_REPERTOIRE		65	0.49648976	1.0696496	0.33535352	0.6610371	1.0	4834	tags=52%, list=31%, signal=75%
TAKEDA_TARGETS_OF_NUP98_HOXA9_FUSION_6HR_UP	TAKEDA_TARGETS_OF_NUP98_HOXA9_FUSION_6HR_UP		71	0.49296796	1.0695394	0.34879032	0.6611247	1.0	3979	tags=25%, list=25%, signal=34%
PID_CDC42_PATHWAY	PID_CDC42_PATHWAY		68	0.49334353	1.0694737	0.3323293	0.6610307	1.0	4466	tags=49%, list=28%, signal=67%
BOYLAN_MULTIPLE_MYELOMA_C_CLUSTER_DN	BOYLAN_MULTIPLE_MYELOMA_C_CLUSTER_DN		30	0.51842654	1.0693153	0.40985325	0.6613723	1.0	1985	tags=17%, list=13%, signal=19%
REACTOME_SIGNALING_BY_FGFR_IN_DISEASE	REACTOME_SIGNALING_BY_FGFR_IN_DISEASE		114	0.48440242	1.0689934	0.3033033	0.66238815	1.0	4185	tags=33%, list=27%, signal=45%
TONKS_TARGETS_OF_RUNX1_RUNX1T1_FUSION_MONOCYTE_DN	TONKS_TARGETS_OF_RUNX1_RUNX1T1_FUSION_MONOCYTE_DN		42	0.50613993	1.0689311	0.37718397	0.6622875	1.0	4366	tags=38%, list=28%, signal=53%
CUI_TCF21_TARGETS_2_UP	CUI_TCF21_TARGETS_2_UP		374	0.47617495	1.0688425	0.165	0.6622853	1.0	3006	tags=30%, list=19%, signal=36%
PID_CD8TCRPATHWAY	PID_CD8TCRPATHWAY		51	0.50547373	1.0688323	0.38109756	0.66193646	1.0	5821	tags=45%, list=37%, signal=71%
MCCLUNG_DELTA_FOSB_TARGETS_8WK	MCCLUNG_DELTA_FOSB_TARGETS_8WK		45	0.50534797	1.068798	0.38594705	0.661696	1.0	3742	tags=33%, list=24%, signal=44%
REACTOME_METABOLISM_OF_STEROID_HORMONES_AND_VITAMINS_A_AND_D	REACTOME_METABOLISM_OF_STEROID_HORMONES_AND_VITAMINS_A_AND_D		34	0.5213543	1.0687162	0.4049844	0.66166633	1.0	3493	tags=12%, list=22%, signal=15%
DAWSON_METHYLATED_IN_LYMPHOMA_TCL1	DAWSON_METHYLATED_IN_LYMPHOMA_TCL1		48	0.50170285	1.0686607	0.38220423	0.66151583	1.0	4208	tags=19%, list=27%, signal=26%
KEGG_PANTOTHENATE_AND_COA_BIOSYNTHESIS	KEGG_PANTOTHENATE_AND_COA_BIOSYNTHESIS		16	0.56065255	1.0679843	0.416198	0.66412175	1.0	2515	tags=19%, list=16%, signal=22%
REACTOME_EGFR_DOWNREGULATION	REACTOME_EGFR_DOWNREGULATION		24	0.53096104	1.0677997	0.40300107	0.6645421	1.0	3511	tags=42%, list=22%, signal=54%
ZWANG_EGF_INTERVAL_UP	ZWANG_EGF_INTERVAL_UP		63	0.4946021	1.0677122	0.3710819	0.6645419	1.0	3301	tags=22%, list=21%, signal=28%
PID_P38_MK2PATHWAY	PID_P38_MK2PATHWAY		20	0.5416613	1.0676738	0.41056034	0.6643186	1.0	3752	tags=50%, list=24%, signal=66%
MATTIOLI_MULTIPLE_MYELOMA_WITH_14Q32_TRANSLOCATIONS	MATTIOLI_MULTIPLE_MYELOMA_WITH_14Q32_TRANSLOCATIONS		34	0.51098394	1.0673094	0.38824764	0.66558063	1.0	1100	tags=15%, list=7%, signal=16%
PID_TRAIL_PATHWAY	PID_TRAIL_PATHWAY		24	0.529294	1.0672245	0.40962568	0.6655755	1.0	4508	tags=54%, list=29%, signal=76%
BOYAULT_LIVER_CANCER_SUBCLASS_G6_UP	BOYAULT_LIVER_CANCER_SUBCLASS_G6_UP		56	0.49862513	1.0672119	0.3518145	0.665236	1.0	2985	tags=25%, list=19%, signal=31%
PEDERSEN_METASTASIS_BY_ERBB2_ISOFORM_1	PEDERSEN_METASTASIS_BY_ERBB2_ISOFORM_1		42	0.5112971	1.0670931	0.3955148	0.6653861	1.0	4138	tags=40%, list=26%, signal=55%
GAZDA_DIAMOND_BLACKFAN_ANEMIA_MYELOID_DN	GAZDA_DIAMOND_BLACKFAN_ANEMIA_MYELOID_DN		32	0.5177666	1.0669843	0.39432177	0.6654918	1.0	5426	tags=59%, list=34%, signal=90%
REACTOME_SIGNALING_BY_FGFR	REACTOME_SIGNALING_BY_FGFR		102	0.48409116	1.0667623	0.33533534	0.66610605	1.0	4185	tags=31%, list=27%, signal=42%
DOANE_RESPONSE_TO_ANDROGEN_DN	DOANE_RESPONSE_TO_ANDROGEN_DN		215	0.47903913	1.0666995	0.219	0.6660015	1.0	4029	tags=38%, list=26%, signal=51%
BIOCARTA_RHO_PATHWAY	BIOCARTA_RHO_PATHWAY		32	0.51188564	1.066606	0.39667705	0.665994	1.0	4313	tags=50%, list=27%, signal=69%
IVANOVSKA_MIR106B_TARGETS	IVANOVSKA_MIR106B_TARGETS		80	0.48502833	1.0664953	0.3493976	0.66607666	1.0	4602	tags=41%, list=29%, signal=58%
BAKKER_FOXO3_TARGETS_DN	BAKKER_FOXO3_TARGETS_DN		158	0.479729	1.0658668	0.283	0.668559	1.0	3604	tags=28%, list=23%, signal=37%
REACTOME_BRANCHED_CHAIN_AMINO_ACID_CATABOLISM	REACTOME_BRANCHED_CHAIN_AMINO_ACID_CATABOLISM		17	0.5635597	1.0656636	0.41111112	0.66909236	1.0	3121	tags=41%, list=20%, signal=51%
GRANDVAUX_IRF3_TARGETS_DN	GRANDVAUX_IRF3_TARGETS_DN		17	0.5595157	1.0654072	0.4098544	0.66983104	1.0	1045	tags=24%, list=7%, signal=25%
DAVICIONI_TARGETS_OF_PAX_FOXO1_FUSIONS_UP	DAVICIONI_TARGETS_OF_PAX_FOXO1_FUSIONS_UP		233	0.47626376	1.0653534	0.248	0.6696804	1.0	2977	tags=27%, list=19%, signal=33%
REACTOME_GRB2_EVENTS_IN_ERBB2_SIGNALING	REACTOME_GRB2_EVENTS_IN_ERBB2_SIGNALING		21	0.5377728	1.0653026	0.41311476	0.6695096	1.0	3328	tags=38%, list=21%, signal=48%
YAGI_AML_WITH_T_8_21_TRANSLOCATION	YAGI_AML_WITH_T_8_21_TRANSLOCATION		323	0.4743334	1.0651805	0.221	0.66966355	1.0	3322	tags=31%, list=21%, signal=38%
JI_RESPONSE_TO_FSH_UP	JI_RESPONSE_TO_FSH_UP		65	0.49119687	1.0651078	0.36582914	0.66961795	1.0	3838	tags=38%, list=24%, signal=51%
JACKSON_DNMT1_TARGETS_DN	JACKSON_DNMT1_TARGETS_DN		25	0.5330095	1.0649657	0.39957938	0.66983336	1.0	2302	tags=28%, list=15%, signal=33%
MARKS_HDAC_TARGETS_UP	MARKS_HDAC_TARGETS_UP		20	0.54746866	1.0647898	0.40376106	0.67024136	1.0	2044	tags=20%, list=13%, signal=23%
WILLIAMS_ESR1_TARGETS_UP	WILLIAMS_ESR1_TARGETS_UP		26	0.5223367	1.0644064	0.40427807	0.67153955	1.0	3306	tags=38%, list=21%, signal=49%
REACTOME_MEIOTIC_RECOMBINATION	REACTOME_MEIOTIC_RECOMBINATION		56	0.4974416	1.064187	0.41069627	0.67215335	1.0	3202	tags=29%, list=20%, signal=36%
AMIT_EGF_RESPONSE_40_HELA	AMIT_EGF_RESPONSE_40_HELA		39	0.51430756	1.0639197	0.39711934	0.67294466	1.0	1985	tags=23%, list=13%, signal=26%
MURAKAMI_UV_RESPONSE_6HR_UP	MURAKAMI_UV_RESPONSE_6HR_UP		32	0.5162774	1.0636518	0.38709676	0.6737339	1.0	2946	tags=41%, list=19%, signal=50%
REACTOME_SEMAPHORIN_INTERACTIONS	REACTOME_SEMAPHORIN_INTERACTIONS		62	0.4907118	1.0630283	0.37185928	0.6760603	1.0	1034	tags=16%, list=7%, signal=17%
MALONEY_RESPONSE_TO_17AAG_UP	MALONEY_RESPONSE_TO_17AAG_UP		36	0.51132244	1.0625763	0.3968912	0.67772126	1.0	1656	tags=22%, list=11%, signal=25%
NAKAMURA_ADIPOGENESIS_LATE_DN	NAKAMURA_ADIPOGENESIS_LATE_DN		35	0.51219606	1.0623293	0.39979446	0.67845404	1.0	993	tags=17%, list=6%, signal=18%
HORTON_SREBF_TARGETS	HORTON_SREBF_TARGETS		25	0.5313283	1.0622919	0.41850683	0.6782343	1.0	4519	tags=52%, list=29%, signal=73%
KEGG_DRUG_METABOLISM_OTHER_ENZYMES	KEGG_DRUG_METABOLISM_OTHER_ENZYMES		39	0.5095195	1.0621228	0.40267766	0.6786151	1.0	1161	tags=15%, list=7%, signal=17%
REACTOME_AXON_GUIDANCE	REACTOME_AXON_GUIDANCE		235	0.47747344	1.0620031	0.25	0.67877454	1.0	3335	tags=25%, list=21%, signal=31%
KEGG_VASOPRESSIN_REGULATED_WATER_REABSORPTION	KEGG_VASOPRESSIN_REGULATED_WATER_REABSORPTION		43	0.50457287	1.0618559	0.40183112	0.6790417	1.0	4954	tags=44%, list=31%, signal=64%
PID_RAC1_PATHWAY	PID_RAC1_PATHWAY		53	0.49449047	1.0618387	0.39635995	0.6787243	1.0	2297	tags=34%, list=15%, signal=40%
KOKKINAKIS_METHIONINE_DEPRIVATION_96HR_UP	KOKKINAKIS_METHIONINE_DEPRIVATION_96HR_UP		113	0.48347768	1.061626	0.336	0.67925006	1.0	3182	tags=35%, list=20%, signal=44%
SCHURINGA_STAT5A_TARGETS_UP	SCHURINGA_STAT5A_TARGETS_UP		19	0.5450001	1.0613282	0.4227373	0.6801736	1.0	946	tags=11%, list=6%, signal=11%
HOSHIDA_LIVER_CANCER_SUBCLASS_S1	HOSHIDA_LIVER_CANCER_SUBCLASS_S1		226	0.47690913	1.0611928	0.259	0.68036556	1.0	2586	tags=28%, list=16%, signal=33%
GUILLAUMOND_KLF10_TARGETS_DN	GUILLAUMOND_KLF10_TARGETS_DN		26	0.5289039	1.0610353	0.3978836	0.68067944	1.0	2798	tags=35%, list=18%, signal=42%
PEDERSEN_METASTASIS_BY_ERBB2_ISOFORM_7	PEDERSEN_METASTASIS_BY_ERBB2_ISOFORM_7		334	0.47213894	1.0609607	0.215	0.68061054	1.0	3560	tags=31%, list=23%, signal=39%
LUND_SILENCED_BY_METHYLATION	LUND_SILENCED_BY_METHYLATION		16	0.5599015	1.0605882	0.41657335	0.6818079	1.0	2134	tags=44%, list=14%, signal=51%
KEGG_BLADDER_CANCER	KEGG_BLADDER_CANCER		40	0.50302327	1.0605109	0.4072165	0.6817467	1.0	3189	tags=38%, list=20%, signal=47%
AIYAR_COBRA1_TARGETS_DN	AIYAR_COBRA1_TARGETS_DN		23	0.53523356	1.0602345	0.40870488	0.6826107	1.0	1485	tags=26%, list=9%, signal=29%
GAUSSMANN_MLL_AF4_FUSION_TARGETS_C_UP	GAUSSMANN_MLL_AF4_FUSION_TARGETS_C_UP		151	0.47818375	1.0601918	0.304	0.6823942	1.0	3357	tags=26%, list=21%, signal=33%
GRUETZMANN_PANCREATIC_CANCER_DN	GRUETZMANN_PANCREATIC_CANCER_DN		185	0.47569442	1.0600418	0.294	0.6827152	1.0	3025	tags=29%, list=19%, signal=36%
MCCLUNG_DELTA_FOSB_TARGETS_2WK	MCCLUNG_DELTA_FOSB_TARGETS_2WK		41	0.50507385	1.058946	0.402863	0.68723357	1.0	3051	tags=20%, list=19%, signal=24%
MULLIGHAN_MLL_SIGNATURE_2_DN	MULLIGHAN_MLL_SIGNATURE_2_DN		238	0.47345775	1.0585746	0.264	0.6884696	1.0	2982	tags=30%, list=19%, signal=36%
KORKOLA_YOLK_SAC_TUMOR_UP	KORKOLA_YOLK_SAC_TUMOR_UP		18	0.54910266	1.0585699	0.41971207	0.6880927	1.0	4222	tags=50%, list=27%, signal=68%
SIG_IL4RECEPTOR_IN_B_LYPHOCYTES	SIG_IL4RECEPTOR_IN_B_LYPHOCYTES		27	0.52231646	1.0580705	0.40831557	0.68994886	1.0	5230	tags=63%, list=33%, signal=94%
REACTOME_MEIOTIC_SYNAPSIS	REACTOME_MEIOTIC_SYNAPSIS		53	0.49729058	1.0577679	0.40650406	0.69092155	1.0	3215	tags=28%, list=20%, signal=35%
KORKOLA_EMBRYONIC_CARCINOMA_VS_SEMINOMA_DN	KORKOLA_EMBRYONIC_CARCINOMA_VS_SEMINOMA_DN		22	0.53707296	1.0575329	0.43055555	0.6915437	1.0	2959	tags=27%, list=19%, signal=34%
LEE_AGING_CEREBELLUM_UP	LEE_AGING_CEREBELLUM_UP		79	0.48886037	1.057291	0.3767535	0.6922311	1.0	3297	tags=33%, list=21%, signal=41%
KAMIKUBO_MYELOID_MN1_NETWORK	KAMIKUBO_MYELOID_MN1_NETWORK		18	0.546043	1.0572906	0.40868598	0.6918355	1.0	3364	tags=50%, list=21%, signal=64%
REACTOME_MUSCLE_CONTRACTION	REACTOME_MUSCLE_CONTRACTION		45	0.49987292	1.0572314	0.4090442	0.69171065	1.0	993	tags=16%, list=6%, signal=17%
REACTOME_DOWNSTREAM_SIGNAL_TRANSDUCTION	REACTOME_DOWNSTREAM_SIGNAL_TRANSDUCTION		85	0.47978526	1.057171	0.37237236	0.6915791	1.0	4594	tags=42%, list=29%, signal=59%
FARMER_BREAST_CANCER_APOCRINE_VS_BASAL	FARMER_BREAST_CANCER_APOCRINE_VS_BASAL		291	0.4710512	1.0571481	0.25	0.6912875	1.0	3193	tags=33%, list=20%, signal=40%
FOSTER_TOLERANT_MACROPHAGE_DN	FOSTER_TOLERANT_MACROPHAGE_DN		362	0.47116253	1.0571243	0.226	0.69099486	1.0	3519	tags=32%, list=22%, signal=40%
KENNY_CTNNB1_TARGETS_DN	KENNY_CTNNB1_TARGETS_DN		42	0.502368	1.0570564	0.4158111	0.69092196	1.0	1801	tags=29%, list=11%, signal=32%
REACTOME_SHC_RELATED_EVENTS	REACTOME_SHC_RELATED_EVENTS		16	0.55190265	1.0567055	0.44198895	0.6920921	1.0	5230	tags=56%, list=33%, signal=84%
LIU_SOX4_TARGETS_UP	LIU_SOX4_TARGETS_UP		118	0.48357764	1.0565982	0.3203203	0.69216883	1.0	4083	tags=42%, list=26%, signal=56%
ROZANOV_MMP14_TARGETS_UP	ROZANOV_MMP14_TARGETS_UP		227	0.4737521	1.056588	0.266	0.69181895	1.0	2110	tags=19%, list=13%, signal=22%
KEGG_TERPENOID_BACKBONE_BIOSYNTHESIS	KEGG_TERPENOID_BACKBONE_BIOSYNTHESIS		15	0.56360775	1.0563815	0.4380531	0.6923181	1.0	4519	tags=60%, list=29%, signal=84%
KEGG_ALZHEIMERS_DISEASE	KEGG_ALZHEIMERS_DISEASE		151	0.4732628	1.0561792	0.3053053	0.692812	1.0	4755	tags=41%, list=30%, signal=58%
GROSS_HYPOXIA_VIA_ELK3_ONLY_UP	GROSS_HYPOXIA_VIA_ELK3_ONLY_UP		33	0.5106954	1.056154	0.41084462	0.6925369	1.0	3491	tags=36%, list=22%, signal=47%
CAIRO_HEPATOBLASTOMA_POOR_SURVIVAL	CAIRO_HEPATOBLASTOMA_POOR_SURVIVAL		15	0.56353873	1.0560023	0.44394112	0.69279546	1.0	2294	tags=27%, list=15%, signal=31%
RASHI_RESPONSE_TO_IONIZING_RADIATION_5	RASHI_RESPONSE_TO_IONIZING_RADIATION_5		134	0.47878167	1.0558797	0.33	0.69294643	1.0	5122	tags=50%, list=33%, signal=73%
VALK_AML_CLUSTER_13	VALK_AML_CLUSTER_13		25	0.5217873	1.0557495	0.4088983	0.69312936	1.0	788	tags=8%, list=5%, signal=8%
REACTOME_MHC_CLASS_II_ANTIGEN_PRESENTATION	REACTOME_MHC_CLASS_II_ANTIGEN_PRESENTATION		84	0.48320577	1.0549436	0.36646587	0.6962945	1.0	2178	tags=31%, list=14%, signal=36%
KOKKINAKIS_METHIONINE_DEPRIVATION_48HR_UP	KOKKINAKIS_METHIONINE_DEPRIVATION_48HR_UP		121	0.479064	1.0542389	0.36	0.6990977	1.0	3069	tags=36%, list=19%, signal=44%
REACTOME_SMOOTH_MUSCLE_CONTRACTION	REACTOME_SMOOTH_MUSCLE_CONTRACTION		22	0.5284729	1.0542252	0.44123933	0.69876474	1.0	993	tags=27%, list=6%, signal=29%
REACTOME_PLATELET_AGGREGATION_PLUG_FORMATION	REACTOME_PLATELET_AGGREGATION_PLUG_FORMATION		36	0.50599056	1.0541708	0.41304347	0.6985913	1.0	4098	tags=31%, list=26%, signal=41%
NATSUME_RESPONSE_TO_INTERFERON_BETA_DN	NATSUME_RESPONSE_TO_INTERFERON_BETA_DN		47	0.49594828	1.0538713	0.40816328	0.6995536	1.0	2625	tags=32%, list=17%, signal=38%
MURAKAMI_UV_RESPONSE_24HR	MURAKAMI_UV_RESPONSE_24HR		19	0.5418355	1.053219	0.41921398	0.7020851	1.0	2387	tags=26%, list=15%, signal=31%
REACTOME_TRAF6_MEDIATED_INDUCTION_OF_NFKB_AND_MAP_KINASES_UPON_TLR7_8_OR_9_ACTIVATION	REACTOME_TRAF6_MEDIATED_INDUCTION_OF_NFKB_AND_MAP_KINASES_UPON_TLR7_8_OR_9_ACTIVATION		69	0.49240828	1.0531054	0.3993964	0.7022082	1.0	4820	tags=46%, list=31%, signal=67%
KEGG_RIG_I_LIKE_RECEPTOR_SIGNALING_PATHWAY	KEGG_RIG_I_LIKE_RECEPTOR_SIGNALING_PATHWAY		55	0.49242687	1.0530494	0.40442654	0.70206326	1.0	4749	tags=45%, list=30%, signal=65%
REACTOME_GLUTAMATE_NEUROTRANSMITTER_RELEASE_CYCLE	REACTOME_GLUTAMATE_NEUROTRANSMITTER_RELEASE_CYCLE		15	0.5603869	1.0529203	0.44381386	0.7022414	1.0	2920	tags=20%, list=19%, signal=25%
SMID_BREAST_CANCER_RELAPSE_IN_PLEURA_DN	SMID_BREAST_CANCER_RELAPSE_IN_PLEURA_DN		18	0.5404473	1.0528091	0.42354235	0.70230204	1.0	3184	tags=17%, list=20%, signal=21%
PASQUALUCCI_LYMPHOMA_BY_GC_STAGE_UP	PASQUALUCCI_LYMPHOMA_BY_GC_STAGE_UP		251	0.46813163	1.0525533	0.289	0.703026	1.0	2978	tags=28%, list=19%, signal=34%
BROWNE_INTERFERON_RESPONSIVE_GENES	BROWNE_INTERFERON_RESPONSIVE_GENES		55	0.49610236	1.052083	0.40567952	0.7047291	1.0	3836	tags=31%, list=24%, signal=41%
STOSSI_RESPONSE_TO_ESTRADIOL	STOSSI_RESPONSE_TO_ESTRADIOL		43	0.49874547	1.0520092	0.41786447	0.7046779	1.0	1971	tags=19%, list=13%, signal=21%
MCBRYAN_PUBERTAL_BREAST_6_7WK_UP	MCBRYAN_PUBERTAL_BREAST_6_7WK_UP		178	0.47229362	1.0518289	0.32	0.7050979	1.0	3550	tags=35%, list=23%, signal=45%
SA_PTEN_PATHWAY	SA_PTEN_PATHWAY		16	0.54831976	1.0516078	0.41982183	0.70568794	1.0	4098	tags=56%, list=26%, signal=76%
RIZKI_TUMOR_INVASIVENESS_3D_UP	RIZKI_TUMOR_INVASIVENESS_3D_UP		190	0.47289327	1.0512375	0.316	0.70688725	1.0	3929	tags=31%, list=25%, signal=40%
BIOCARTA_WNT_PATHWAY	BIOCARTA_WNT_PATHWAY		25	0.5269432	1.0507431	0.4303932	0.70870644	1.0	4113	tags=48%, list=26%, signal=65%
REACTOME_NEUROTRANSMITTER_RECEPTOR_BINDING_AND_DOWNSTREAM_TRANSMISSION_IN_THE_POSTSYNAPTIC_CELL	REACTOME_NEUROTRANSMITTER_RECEPTOR_BINDING_AND_DOWNSTREAM_TRANSMISSION_IN_THE_POSTSYNAPTIC_CELL		131	0.47408506	1.0494066	0.356	0.7142556	1.0	3484	tags=17%, list=22%, signal=21%
BIOCARTA_HCMV_PATHWAY	BIOCARTA_HCMV_PATHWAY		17	0.5480327	1.0493877	0.431131	0.713941	1.0	4395	tags=53%, list=28%, signal=73%
GREENBAUM_E2A_TARGETS_DN	GREENBAUM_E2A_TARGETS_DN		16	0.5456687	1.0491618	0.4532294	0.7145261	1.0	1002	tags=25%, list=6%, signal=27%
PID_EPOPATHWAY	PID_EPOPATHWAY		34	0.5078878	1.0490358	0.41975307	0.7146851	1.0	5230	tags=53%, list=33%, signal=79%
KANG_FLUOROURACIL_RESISTANCE_UP	KANG_FLUOROURACIL_RESISTANCE_UP		21	0.53487784	1.0486301	0.4409871	0.71608865	1.0	4539	tags=62%, list=29%, signal=87%
REACTOME_MYD88_MAL_CASCADE_INITIATED_ON_PLASMA_MEMBRANE	REACTOME_MYD88_MAL_CASCADE_INITIATED_ON_PLASMA_MEMBRANE		75	0.4818659	1.047625	0.40461847	0.72013265	1.0	4834	tags=47%, list=31%, signal=67%
CADWELL_ATG16L1_TARGETS_DN	CADWELL_ATG16L1_TARGETS_DN		54	0.49275437	1.0476077	0.4086781	0.71979624	1.0	2044	tags=22%, list=13%, signal=25%
KIM_MYCL1_AMPLIFICATION_TARGETS_DN	KIM_MYCL1_AMPLIFICATION_TARGETS_DN		17	0.5553652	1.0475593	0.449945	0.7195975	1.0	1503	tags=35%, list=10%, signal=39%
BROWNE_HCMV_INFECTION_10HR_UP	BROWNE_HCMV_INFECTION_10HR_UP		87	0.47710928	1.0475438	0.39919758	0.71924955	1.0	4918	tags=45%, list=31%, signal=65%
KYNG_ENVIRONMENTAL_STRESS_RESPONSE_NOT_BY_GAMMA_IN_WS	KYNG_ENVIRONMENTAL_STRESS_RESPONSE_NOT_BY_GAMMA_IN_WS		32	0.5093931	1.0472876	0.42827225	0.7199771	1.0	3218	tags=41%, list=20%, signal=51%
DARWICHE_SKIN_TUMOR_PROMOTER_DN	DARWICHE_SKIN_TUMOR_PROMOTER_DN		148	0.47430348	1.0467806	0.358	0.7218588	1.0	2400	tags=22%, list=15%, signal=25%
BIOCARTA_MET_PATHWAY	BIOCARTA_MET_PATHWAY		37	0.50539106	1.0465121	0.43237704	0.72264385	1.0	5031	tags=54%, list=32%, signal=79%
REACTOME_NETRIN1_SIGNALING	REACTOME_NETRIN1_SIGNALING		37	0.5003354	1.0465013	0.4469619	0.72229934	1.0	4986	tags=38%, list=32%, signal=55%
WANG_BARRETTS_ESOPHAGUS_DN	WANG_BARRETTS_ESOPHAGUS_DN		25	0.52331704	1.0463842	0.42299578	0.72239107	1.0	2779	tags=36%, list=18%, signal=44%
BOYLAN_MULTIPLE_MYELOMA_D_CLUSTER_DN	BOYLAN_MULTIPLE_MYELOMA_D_CLUSTER_DN		37	0.4971781	1.0462087	0.44045174	0.7227597	1.0	3242	tags=35%, list=21%, signal=44%
DASU_IL6_SIGNALING_SCAR_UP	DASU_IL6_SIGNALING_SCAR_UP		28	0.52026933	1.0459359	0.45549738	0.72356844	1.0	2266	tags=25%, list=14%, signal=29%
UEDA_PERIFERAL_CLOCK	UEDA_PERIFERAL_CLOCK		146	0.46942878	1.0453006	0.35535535	0.72599655	1.0	2792	tags=32%, list=18%, signal=38%
PID_AMB2_NEUTROPHILS_PATHWAY	PID_AMB2_NEUTROPHILS_PATHWAY		40	0.49698707	1.0452669	0.4108053	0.7257312	1.0	3265	tags=30%, list=21%, signal=38%
LAMB_CCND1_TARGETS	LAMB_CCND1_TARGETS		19	0.5384061	1.0449991	0.45125958	0.7264971	1.0	2164	tags=37%, list=14%, signal=43%
PID_GLYPICAN_1PATHWAY	PID_GLYPICAN_1PATHWAY		27	0.52198595	1.0449927	0.4424307	0.7261228	1.0	1957	tags=19%, list=12%, signal=21%
PID_ER_NONGENOMIC_PATHWAY	PID_ER_NONGENOMIC_PATHWAY		41	0.4979279	1.0447068	0.43425077	0.726948	1.0	4482	tags=46%, list=28%, signal=65%
BIOCARTA_SHH_PATHWAY	BIOCARTA_SHH_PATHWAY		15	0.5586593	1.0446126	0.44593087	0.72694254	1.0	4194	tags=47%, list=27%, signal=64%
LEIN_MEDULLA_MARKERS	LEIN_MEDULLA_MARKERS		73	0.48290208	1.0441033	0.39336017	0.72875065	1.0	3185	tags=26%, list=20%, signal=32%
HAHTOLA_CTCL_CUTANEOUS	HAHTOLA_CTCL_CUTANEOUS		24	0.5224428	1.0429628	0.44538707	0.7334309	1.0	1129	tags=25%, list=7%, signal=27%
IWANAGA_CARCINOGENESIS_BY_KRAS_UP	IWANAGA_CARCINOGENESIS_BY_KRAS_UP		142	0.46964264	1.0429132	0.377	0.7332555	1.0	2634	tags=21%, list=17%, signal=25%
PID_NETRIN_PATHWAY	PID_NETRIN_PATHWAY		31	0.50758696	1.0429021	0.446875	0.73289406	1.0	5018	tags=52%, list=32%, signal=76%
REACTOME_SIGNALING_BY_RHO_GTPASES	REACTOME_SIGNALING_BY_RHO_GTPASES		98	0.4774303	1.042868	0.409	0.73261696	1.0	4740	tags=37%, list=30%, signal=52%
BIOCARTA_PYK2_PATHWAY	BIOCARTA_PYK2_PATHWAY		27	0.51601404	1.0428635	0.45245558	0.732227	1.0	5333	tags=63%, list=34%, signal=95%
MCCABE_HOXC6_TARGETS_DN	MCCABE_HOXC6_TARGETS_DN		20	0.5345454	1.0426161	0.4467618	0.73292774	1.0	2291	tags=20%, list=15%, signal=23%
DAZARD_RESPONSE_TO_UV_NHEK_UP	DAZARD_RESPONSE_TO_UV_NHEK_UP		211	0.46521252	1.0426056	0.341	0.73257554	1.0	3726	tags=36%, list=24%, signal=46%
BROWNE_HCMV_INFECTION_12HR_UP	BROWNE_HCMV_INFECTION_12HR_UP		93	0.477848	1.0425923	0.4142427	0.7322351	1.0	3511	tags=28%, list=22%, signal=36%
RATTENBACHER_BOUND_BY_CELF1	RATTENBACHER_BOUND_BY_CELF1		336	0.46381015	1.0424328	0.299	0.73251534	1.0	4388	tags=35%, list=28%, signal=48%
PID_AVB3_INTEGRIN_PATHWAY	PID_AVB3_INTEGRIN_PATHWAY		73	0.48559466	1.0422903	0.42152917	0.7327416	1.0	3296	tags=30%, list=21%, signal=38%
BIOCARTA_BCR_PATHWAY	BIOCARTA_BCR_PATHWAY		33	0.5054482	1.0420121	0.42991632	0.73354983	1.0	5333	tags=55%, list=34%, signal=82%
FLECHNER_BIOPSY_KIDNEY_TRANSPLANT_OK_VS_DONOR_DN	FLECHNER_BIOPSY_KIDNEY_TRANSPLANT_OK_VS_DONOR_DN		23	0.5243773	1.0419812	0.45047924	0.7332771	1.0	2991	tags=48%, list=19%, signal=59%
GAUSSMANN_MLL_AF4_FUSION_TARGETS_E_DN	GAUSSMANN_MLL_AF4_FUSION_TARGETS_E_DN		21	0.5306221	1.0418367	0.44884488	0.73350424	1.0	2656	tags=29%, list=17%, signal=34%
GUILLAUMOND_KLF10_TARGETS_UP	GUILLAUMOND_KLF10_TARGETS_UP		48	0.48983163	1.041401	0.43939394	0.7350496	1.0	1852	tags=17%, list=12%, signal=19%
TERAO_AOX4_TARGETS_HG_UP	TERAO_AOX4_TARGETS_HG_UP		24	0.51731443	1.0410132	0.44685465	0.73637635	1.0	5031	tags=58%, list=32%, signal=86%
WEIGEL_OXIDATIVE_STRESS_BY_TBH_AND_H2O2	WEIGEL_OXIDATIVE_STRESS_BY_TBH_AND_H2O2		33	0.5048613	1.0408877	0.44524795	0.7365107	1.0	2340	tags=39%, list=15%, signal=46%
GROSS_HYPOXIA_VIA_HIF1A_DN	GROSS_HYPOXIA_VIA_HIF1A_DN		98	0.47292387	1.040813	0.42184368	0.73645407	1.0	3258	tags=32%, list=21%, signal=40%
PID_ECADHERIN_STABILIZATION_PATHWAY	PID_ECADHERIN_STABILIZATION_PATHWAY		41	0.49240515	1.0402731	0.43165466	0.7383687	1.0	3428	tags=37%, list=22%, signal=47%
GOTTWEIN_TARGETS_OF_KSHV_MIR_K12_11	GOTTWEIN_TARGETS_OF_KSHV_MIR_K12_11		56	0.4831403	1.0394483	0.44040403	0.74156916	1.0	4498	tags=45%, list=29%, signal=62%
KEGG_GLYCOLYSIS_GLUCONEOGENESIS	KEGG_GLYCOLYSIS_GLUCONEOGENESIS		56	0.48548815	1.0390984	0.4212121	0.7427201	1.0	2670	tags=25%, list=17%, signal=30%
JEPSEN_SMRT_TARGETS	JEPSEN_SMRT_TARGETS		31	0.5055803	1.0389962	0.4597938	0.7427624	1.0	2911	tags=35%, list=18%, signal=43%
PID_BCR_5PATHWAY	PID_BCR_5PATHWAY		65	0.479197	1.0389106	0.44500506	0.7427176	1.0	5410	tags=52%, list=34%, signal=79%
PID_FCER1PATHWAY	PID_FCER1PATHWAY		59	0.48150942	1.038872	0.42553192	0.7424726	1.0	4466	tags=37%, list=28%, signal=52%
DELASERNA_MYOD_TARGETS_DN	DELASERNA_MYOD_TARGETS_DN		54	0.48707646	1.0388697	0.44016227	0.7420756	1.0	2869	tags=35%, list=18%, signal=43%
KATSANOU_ELAVL1_TARGETS_DN	KATSANOU_ELAVL1_TARGETS_DN		131	0.47399628	1.038476	0.38577154	0.74337184	1.0	3661	tags=31%, list=23%, signal=40%
BIOCARTA_HSP27_PATHWAY	BIOCARTA_HSP27_PATHWAY		15	0.5502711	1.0383074	0.46909493	0.74367595	1.0	931	tags=13%, list=6%, signal=14%
KEGG_OXIDATIVE_PHOSPHORYLATION	KEGG_OXIDATIVE_PHOSPHORYLATION		113	0.4728672	1.0382198	0.419	0.74364537	1.0	4755	tags=43%, list=30%, signal=62%
GRAHAM_CML_QUIESCENT_VS_NORMAL_DIVIDING_UP	GRAHAM_CML_QUIESCENT_VS_NORMAL_DIVIDING_UP		48	0.48624668	1.0381508	0.44433197	0.743504	1.0	2723	tags=21%, list=17%, signal=25%
SUZUKI_RESPONSE_TO_TSA_AND_DECITABINE_1A	SUZUKI_RESPONSE_TO_TSA_AND_DECITABINE_1A		20	0.532683	1.0380697	0.46587217	0.74346584	1.0	1741	tags=15%, list=11%, signal=17%
BENNETT_SYSTEMIC_LUPUS_ERYTHEMATOSUS	BENNETT_SYSTEMIC_LUPUS_ERYTHEMATOSUS		25	0.5149133	1.0378811	0.44621938	0.7438768	1.0	2452	tags=24%, list=16%, signal=28%
HWANG_PROSTATE_CANCER_MARKERS	HWANG_PROSTATE_CANCER_MARKERS		26	0.51487887	1.0378081	0.46904513	0.74378985	1.0	1449	tags=27%, list=9%, signal=30%
KEGG_CYTOSOLIC_DNA_SENSING_PATHWAY	KEGG_CYTOSOLIC_DNA_SENSING_PATHWAY		44	0.48599294	1.0377799	0.44024515	0.7435098	1.0	4487	tags=43%, list=28%, signal=60%
WEIGEL_OXIDATIVE_STRESS_RESPONSE	WEIGEL_OXIDATIVE_STRESS_RESPONSE		32	0.5007181	1.0369718	0.46575344	0.7466412	1.0	3561	tags=31%, list=23%, signal=40%
HOSHIDA_LIVER_CANCER_SURVIVAL_DN	HOSHIDA_LIVER_CANCER_SURVIVAL_DN		105	0.47250423	1.0360998	0.4164164	0.75003326	1.0	3945	tags=34%, list=25%, signal=45%
LEE_CALORIE_RESTRICTION_NEOCORTEX_UP	LEE_CALORIE_RESTRICTION_NEOCORTEX_UP		78	0.4743761	1.0359298	0.41967872	0.75035536	1.0	2427	tags=23%, list=15%, signal=27%
PID_DELTANP63PATHWAY	PID_DELTANP63PATHWAY		46	0.48907924	1.0354968	0.44444445	0.7518362	1.0	4223	tags=33%, list=27%, signal=44%
BROCKE_APOPTOSIS_REVERSED_BY_IL6	BROCKE_APOPTOSIS_REVERSED_BY_IL6		122	0.46952945	1.0352039	0.409	0.752679	1.0	3597	tags=30%, list=23%, signal=38%
KEEN_RESPONSE_TO_ROSIGLITAZONE_DN	KEEN_RESPONSE_TO_ROSIGLITAZONE_DN		97	0.4682178	1.0348871	0.4288577	0.75366277	1.0	2082	tags=26%, list=13%, signal=30%
REACTOME_GAB1_SIGNALOSOME	REACTOME_GAB1_SIGNALOSOME		33	0.5001433	1.0347859	0.4705274	0.75369596	1.0	4185	tags=39%, list=27%, signal=54%
LIN_MELANOMA_COPY_NUMBER_UP	LIN_MELANOMA_COPY_NUMBER_UP		62	0.48521882	1.0338106	0.44904137	0.7575581	1.0	4930	tags=55%, list=31%, signal=80%
REACTOME_IRON_UPTAKE_AND_TRANSPORT	REACTOME_IRON_UPTAKE_AND_TRANSPORT		35	0.50151765	1.0337384	0.45717233	0.7574772	1.0	4676	tags=40%, list=30%, signal=57%
KEGG_PATHWAYS_IN_CANCER	KEGG_PATHWAYS_IN_CANCER		317	0.46067154	1.0337173	0.363	0.75715077	1.0	3328	tags=26%, list=21%, signal=33%
GARGALOVIC_RESPONSE_TO_OXIDIZED_PHOSPHOLIPIDS_BLACK_UP	GARGALOVIC_RESPONSE_TO_OXIDIZED_PHOSPHOLIPIDS_BLACK_UP		32	0.50202346	1.0333929	0.4717369	0.7581811	1.0	2573	tags=28%, list=16%, signal=34%
DAVICIONI_MOLECULAR_ARMS_VS_ERMS_UP	DAVICIONI_MOLECULAR_ARMS_VS_ERMS_UP		287	0.46266636	1.0331703	0.347	0.7587718	1.0	4745	tags=39%, list=30%, signal=55%
ST_GA13_PATHWAY	ST_GA13_PATHWAY		33	0.50241405	1.0329152	0.47352025	0.7594733	1.0	3201	tags=36%, list=20%, signal=46%
KEGG_T_CELL_RECEPTOR_SIGNALING_PATHWAY	KEGG_T_CELL_RECEPTOR_SIGNALING_PATHWAY		107	0.47136897	1.0329067	0.426	0.75910115	1.0	3417	tags=24%, list=22%, signal=31%
YAN_ESCAPE_FROM_ANOIKIS	YAN_ESCAPE_FROM_ANOIKIS		22	0.5234302	1.0327121	0.45957446	0.7595424	1.0	1010	tags=23%, list=6%, signal=24%
REACTOME_TRIF_MEDIATED_TLR3_SIGNALING	REACTOME_TRIF_MEDIATED_TLR3_SIGNALING		67	0.47463846	1.0326241	0.43517587	0.759541	1.0	4395	tags=45%, list=28%, signal=62%
FONTAINE_PAPILLARY_THYROID_CARCINOMA_UP	FONTAINE_PAPILLARY_THYROID_CARCINOMA_UP		59	0.48502466	1.0322199	0.44771573	0.7609189	1.0	2810	tags=27%, list=18%, signal=33%
PARENT_MTOR_SIGNALING_DN	PARENT_MTOR_SIGNALING_DN		41	0.4878306	1.0320815	0.44964394	0.7611067	1.0	3159	tags=27%, list=20%, signal=33%
FERRANDO_LYL1_NEIGHBORS	FERRANDO_LYL1_NEIGHBORS		15	0.54996985	1.0319914	0.47133029	0.7610808	1.0	1563	tags=20%, list=10%, signal=22%
ZHAN_MULTIPLE_MYELOMA_MF_DN	ZHAN_MULTIPLE_MYELOMA_MF_DN		32	0.50517875	1.03176	0.45520833	0.76169556	1.0	4645	tags=38%, list=29%, signal=53%
MARTINEZ_RB1_TARGETS_DN	MARTINEZ_RB1_TARGETS_DN		479	0.45672694	1.0316814	0.315	0.7616242	1.0	3520	tags=28%, list=22%, signal=35%
KEGG_STEROID_BIOSYNTHESIS	KEGG_STEROID_BIOSYNTHESIS		16	0.54820156	1.031646	0.4580067	0.76136273	1.0	2284	tags=31%, list=15%, signal=37%
KYNG_WERNER_SYNDROM_DN	KYNG_WERNER_SYNDROM_DN		21	0.5190401	1.0316142	0.4324619	0.761084	1.0	4264	tags=33%, list=27%, signal=46%
PID_WNT_CANONICAL_PATHWAY	PID_WNT_CANONICAL_PATHWAY		19	0.5289429	1.0314256	0.46424642	0.76145756	1.0	4272	tags=47%, list=27%, signal=65%
PID_TOLL_ENDOGENOUS_PATHWAY	PID_TOLL_ENDOGENOUS_PATHWAY		24	0.52090824	1.0313414	0.4655914	0.7614136	1.0	956	tags=17%, list=6%, signal=18%
TORCHIA_TARGETS_OF_EWSR1_FLI1_FUSION_TOP20_DN	TORCHIA_TARGETS_OF_EWSR1_FLI1_FUSION_TOP20_DN		17	0.5417144	1.0310173	0.47362757	0.76245934	1.0	2779	tags=29%, list=18%, signal=36%
SA_MMP_CYTOKINE_CONNECTION	SA_MMP_CYTOKINE_CONNECTION		15	0.5525586	1.030716	0.44867358	0.76335657	1.0	891	tags=13%, list=6%, signal=14%
HARRIS_HYPOXIA	HARRIS_HYPOXIA		78	0.47491363	1.0305536	0.43643644	0.7636698	1.0	2165	tags=24%, list=14%, signal=28%
RASHI_RESPONSE_TO_IONIZING_RADIATION_3	RASHI_RESPONSE_TO_IONIZING_RADIATION_3		46	0.48569858	1.0302309	0.46413934	0.76469237	1.0	4518	tags=48%, list=29%, signal=67%
NAKAJIMA_MAST_CELL	NAKAJIMA_MAST_CELL		41	0.4870826	1.0301905	0.4696814	0.7644446	1.0	2844	tags=29%, list=18%, signal=36%
PID_PDGFRAPATHWAY	PID_PDGFRAPATHWAY		22	0.5172529	1.0300813	0.45717344	0.7645105	1.0	4031	tags=50%, list=26%, signal=67%
REACTOME_PLC_BETA_MEDIATED_EVENTS	REACTOME_PLC_BETA_MEDIATED_EVENTS		40	0.4952265	1.030061	0.46059364	0.76418257	1.0	4208	tags=33%, list=27%, signal=44%
VALK_AML_CLUSTER_15	VALK_AML_CLUSTER_15		27	0.5108539	1.0298177	0.48945147	0.7648343	1.0	4268	tags=48%, list=27%, signal=66%
NIKOLSKY_OVERCONNECTED_IN_BREAST_CANCER	NIKOLSKY_OVERCONNECTED_IN_BREAST_CANCER		19	0.53290963	1.0297736	0.4839779	0.76462555	1.0	5476	tags=37%, list=35%, signal=56%
KEGG_VIBRIO_CHOLERAE_INFECTION	KEGG_VIBRIO_CHOLERAE_INFECTION		51	0.48179168	1.0297599	0.45603272	0.7642736	1.0	2582	tags=24%, list=16%, signal=28%
FRASOR_TAMOXIFEN_RESPONSE_UP	FRASOR_TAMOXIFEN_RESPONSE_UP		44	0.49087968	1.029711	0.4663951	0.76408017	1.0	4402	tags=45%, list=28%, signal=63%
CHANGOLKAR_H2AFY_TARGETS_DN	CHANGOLKAR_H2AFY_TARGETS_DN		35	0.49922448	1.029603	0.47265223	0.76412	1.0	4022	tags=37%, list=26%, signal=50%
STAMBOLSKY_TARGETS_OF_MUTATED_TP53_UP	STAMBOLSKY_TARGETS_OF_MUTATED_TP53_UP		42	0.49297053	1.029331	0.48877552	0.76489973	1.0	4511	tags=40%, list=29%, signal=57%
LIN_NPAS4_TARGETS_UP	LIN_NPAS4_TARGETS_UP		133	0.46582383	1.0291433	0.424	0.7653279	1.0	4029	tags=35%, list=26%, signal=46%
DING_LUNG_CANCER_MUTATED_SIGNIFICANTLY	DING_LUNG_CANCER_MUTATED_SIGNIFICANTLY		26	0.51990926	1.0287911	0.46031746	0.7664395	1.0	3284	tags=23%, list=21%, signal=29%
GENTLES_LEUKEMIC_STEM_CELL_UP	GENTLES_LEUKEMIC_STEM_CELL_UP		24	0.51478064	1.0287505	0.4596603	0.7661953	1.0	2171	tags=13%, list=14%, signal=14%
BYSTRYKH_HEMATOPOIESIS_STEM_CELL_QTL_CIS	BYSTRYKH_HEMATOPOIESIS_STEM_CELL_QTL_CIS		111	0.46957746	1.0286553	0.427	0.7661944	1.0	4424	tags=49%, list=28%, signal=67%
WEIGEL_OXIDATIVE_STRESS_BY_HNE_AND_TBH	WEIGEL_OXIDATIVE_STRESS_BY_HNE_AND_TBH		55	0.48351997	1.0281037	0.45630082	0.76810485	1.0	3197	tags=38%, list=20%, signal=48%
ZWANG_CLASS_1_TRANSIENTLY_INDUCED_BY_EGF	ZWANG_CLASS_1_TRANSIENTLY_INDUCED_BY_EGF		420	0.456295	1.0273618	0.37	0.7708447	1.0	4434	tags=35%, list=28%, signal=47%
KORKOLA_EMBRYONIC_CARCINOMA_VS_SEMINOMA_UP	KORKOLA_EMBRYONIC_CARCINOMA_VS_SEMINOMA_UP		21	0.5179319	1.027349	0.47542736	0.770491	1.0	1004	tags=19%, list=6%, signal=20%
PID_MYC_REPRESSPATHWAY	PID_MYC_REPRESSPATHWAY		61	0.4778643	1.0272608	0.4576613	0.7704524	1.0	3230	tags=39%, list=21%, signal=49%
LU_EZH2_TARGETS_UP	LU_EZH2_TARGETS_UP		215	0.46082073	1.0267718	0.416	0.77216196	1.0	4003	tags=36%, list=25%, signal=48%
ZHENG_FOXP3_TARGETS_IN_T_LYMPHOCYTE_DN	ZHENG_FOXP3_TARGETS_IN_T_LYMPHOCYTE_DN		33	0.49980193	1.0264378	0.46936655	0.77317196	1.0	4429	tags=36%, list=28%, signal=50%
MARTORIATI_MDM4_TARGETS_FETAL_LIVER_UP	MARTORIATI_MDM4_TARGETS_FETAL_LIVER_UP		192	0.4603547	1.0262758	0.403	0.7734543	1.0	4206	tags=41%, list=27%, signal=55%
FIGUEROA_AML_METHYLATION_CLUSTER_3_UP	FIGUEROA_AML_METHYLATION_CLUSTER_3_UP		137	0.46372366	1.0260108	0.43743744	0.77415246	1.0	4692	tags=35%, list=30%, signal=49%
PID_ANGIOPOIETINRECEPTOR_PATHWAY	PID_ANGIOPOIETINRECEPTOR_PATHWAY		50	0.48398688	1.0259374	0.47861508	0.7740425	1.0	5362	tags=48%, list=34%, signal=73%
FLOTHO_PEDIATRIC_ALL_THERAPY_RESPONSE_DN	FLOTHO_PEDIATRIC_ALL_THERAPY_RESPONSE_DN		23	0.51918614	1.0249556	0.49208024	0.7778005	1.0	4306	tags=39%, list=27%, signal=54%
SYED_ESTRADIOL_RESPONSE	SYED_ESTRADIOL_RESPONSE		18	0.5331656	1.0246322	0.46784922	0.7787342	1.0	2326	tags=44%, list=15%, signal=52%
AMIT_EGF_RESPONSE_480_HELA	AMIT_EGF_RESPONSE_480_HELA		144	0.45927265	1.0245677	0.438	0.77860665	1.0	2953	tags=30%, list=19%, signal=36%
LEIN_LOCALIZED_TO_PROXIMAL_DENDRITES	LEIN_LOCALIZED_TO_PROXIMAL_DENDRITES		33	0.49494278	1.0244181	0.48105264	0.77884954	1.0	2951	tags=24%, list=19%, signal=30%
LUI_THYROID_CANCER_CLUSTER_1	LUI_THYROID_CANCER_CLUSTER_1		43	0.4839075	1.0243074	0.4738997	0.77892333	1.0	2071	tags=26%, list=13%, signal=29%
REACTOME_SHC_MEDIATED_CASCADE	REACTOME_SHC_MEDIATED_CASCADE		28	0.5052644	1.0238991	0.48012552	0.78028005	1.0	137	tags=7%, list=1%, signal=7%
CHEN_LUNG_CANCER_SURVIVAL	CHEN_LUNG_CANCER_SURVIVAL		25	0.50997716	1.0237917	0.4819149	0.7803274	1.0	1815	tags=36%, list=12%, signal=41%
LAIHO_COLORECTAL_CANCER_SERRATED_DN	LAIHO_COLORECTAL_CANCER_SERRATED_DN		65	0.47356606	1.0236924	0.47342026	0.7803409	1.0	3342	tags=35%, list=21%, signal=45%
BILD_E2F3_ONCOGENIC_SIGNATURE	BILD_E2F3_ONCOGENIC_SIGNATURE		200	0.46095282	1.0233102	0.419	0.78156114	1.0	3685	tags=30%, list=23%, signal=39%
KRIEG_HYPOXIA_VIA_KDM3A	KRIEG_HYPOXIA_VIA_KDM3A		47	0.4848166	1.0230197	0.4720812	0.78239185	1.0	2529	tags=30%, list=16%, signal=35%
REACTOME_TRANSCRIPTIONAL_REGULATION_OF_WHITE_ADIPOCYTE_DIFFERENTIATION	REACTOME_TRANSCRIPTIONAL_REGULATION_OF_WHITE_ADIPOCYTE_DIFFERENTIATION		54	0.47746497	1.022804	0.4639594	0.78293645	1.0	2799	tags=22%, list=18%, signal=27%
NOJIMA_SFRP2_TARGETS_UP	NOJIMA_SFRP2_TARGETS_UP		28	0.49786407	1.0226014	0.47245762	0.78338516	1.0	1809	tags=21%, list=11%, signal=24%
ONO_AML1_TARGETS_UP	ONO_AML1_TARGETS_UP		23	0.5087002	1.0225681	0.47705442	0.7831158	1.0	1172	tags=13%, list=7%, signal=14%
REACTOME_DEVELOPMENTAL_BIOLOGY	REACTOME_DEVELOPMENTAL_BIOLOGY		356	0.45517248	1.022255	0.383	0.7840395	1.0	3335	tags=24%, list=21%, signal=30%
MCCABE_BOUND_BY_HOXC6	MCCABE_BOUND_BY_HOXC6		328	0.45502228	1.022225	0.393	0.7837566	1.0	5118	tags=34%, list=32%, signal=49%
SIG_REGULATION_OF_THE_ACTIN_CYTOSKELETON_BY_RHO_GTPASES	SIG_REGULATION_OF_THE_ACTIN_CYTOSKELETON_BY_RHO_GTPASES		35	0.49508688	1.021789	0.4792531	0.78516823	1.0	4098	tags=49%, list=26%, signal=66%
PID_ERBB1_RECEPTOR_PROXIMAL_PATHWAY	PID_ERBB1_RECEPTOR_PROXIMAL_PATHWAY		35	0.4936077	1.02167	0.49948508	0.7852673	1.0	4025	tags=43%, list=26%, signal=57%
WENG_POR_TARGETS_LIVER_UP	WENG_POR_TARGETS_LIVER_UP		36	0.48856804	1.0214704	0.48290154	0.78567505	1.0	2134	tags=31%, list=14%, signal=35%
PID_CXCR3PATHWAY	PID_CXCR3PATHWAY		41	0.48623174	1.021421	0.47959185	0.78546554	1.0	4466	tags=39%, list=28%, signal=54%
FARMER_BREAST_CANCER_CLUSTER_1	FARMER_BREAST_CANCER_CLUSTER_1		34	0.4919138	1.0200734	0.493763	0.79080063	1.0	2871	tags=15%, list=18%, signal=18%
GAUSSMANN_MLL_AF4_FUSION_TARGETS_C_DN	GAUSSMANN_MLL_AF4_FUSION_TARGETS_C_DN		18	0.53096443	1.0200499	0.4889868	0.79048216	1.0	3301	tags=33%, list=21%, signal=42%
WANG_BARRETTS_ESOPHAGUS_AND_ESOPHAGUS_CANCER_DN	WANG_BARRETTS_ESOPHAGUS_AND_ESOPHAGUS_CANCER_DN		35	0.4937193	1.0197326	0.49380165	0.79139644	1.0	1684	tags=20%, list=11%, signal=22%
SANSOM_APC_TARGETS	SANSOM_APC_TARGETS		172	0.45743152	1.0196663	0.429	0.79127014	1.0	3182	tags=27%, list=20%, signal=34%
GINESTIER_BREAST_CANCER_ZNF217_AMPLIFIED_DN	GINESTIER_BREAST_CANCER_ZNF217_AMPLIFIED_DN		260	0.45630786	1.0194018	0.405	0.7919723	1.0	4508	tags=39%, list=29%, signal=54%
KEGG_EPITHELIAL_CELL_SIGNALING_IN_HELICOBACTER_PYLORI_INFECTION	KEGG_EPITHELIAL_CELL_SIGNALING_IN_HELICOBACTER_PYLORI_INFECTION		64	0.47040647	1.0192702	0.47373736	0.7921267	1.0	4430	tags=41%, list=28%, signal=56%
JAZAERI_BREAST_CANCER_BRCA1_VS_BRCA2_DN	JAZAERI_BREAST_CANCER_BRCA1_VS_BRCA2_DN		37	0.49010468	1.0188979	0.50308645	0.79330707	1.0	3926	tags=32%, list=25%, signal=43%
REACTOME_CIRCADIAN_CLOCK	REACTOME_CIRCADIAN_CLOCK		47	0.47994235	1.0186783	0.48568508	0.79384416	1.0	4553	tags=36%, list=29%, signal=51%
PEDERSEN_TARGETS_OF_611CTF_ISOFORM_OF_ERBB2	PEDERSEN_TARGETS_OF_611CTF_ISOFORM_OF_ERBB2		69	0.46981123	1.018661	0.4839034	0.79350096	1.0	1993	tags=22%, list=13%, signal=25%
PID_PI3KCIPATHWAY	PID_PI3KCIPATHWAY		42	0.48734218	1.018589	0.48466256	0.79337996	1.0	3666	tags=31%, list=23%, signal=40%
REACTOME_GLUCOSE_METABOLISM	REACTOME_GLUCOSE_METABOLISM		62	0.47558615	1.0182894	0.469223	0.79425615	1.0	4206	tags=47%, list=27%, signal=64%
NIKOLSKY_BREAST_CANCER_22Q13_AMPLICON	NIKOLSKY_BREAST_CANCER_22Q13_AMPLICON		15	0.53995115	1.0181166	0.49943882	0.79458284	1.0	5372	tags=53%, list=34%, signal=81%
KEGG_ANTIGEN_PROCESSING_AND_PRESENTATION	KEGG_ANTIGEN_PROCESSING_AND_PRESENTATION		54	0.4787064	1.0179472	0.49037486	0.7948631	1.0	1904	tags=24%, list=12%, signal=27%
TONKS_TARGETS_OF_RUNX1_RUNX1T1_FUSION_SUSTAINED_IN_MONOCYTE_UP	TONKS_TARGETS_OF_RUNX1_RUNX1T1_FUSION_SUSTAINED_IN_MONOCYTE_UP		20	0.5231923	1.017799	0.47619048	0.79508644	1.0	3922	tags=40%, list=25%, signal=53%
PID_BETACATENIN_DEG_PATHWAY	PID_BETACATENIN_DEG_PATHWAY		17	0.5305273	1.0175925	0.4923077	0.79555583	1.0	4113	tags=53%, list=26%, signal=72%
BIOCARTA_NKCELLS_PATHWAY	BIOCARTA_NKCELLS_PATHWAY		19	0.52319473	1.0170211	0.4945055	0.79754907	1.0	879	tags=11%, list=6%, signal=11%
MITSIADES_RESPONSE_TO_APLIDIN_UP	MITSIADES_RESPONSE_TO_APLIDIN_UP		369	0.453054	1.0169154	0.411	0.7975756	1.0	4248	tags=35%, list=27%, signal=46%
ABE_VEGFA_TARGETS_2HR	ABE_VEGFA_TARGETS_2HR		31	0.49024674	1.0166299	0.49948186	0.79836553	1.0	2855	tags=32%, list=18%, signal=39%
NAKAMURA_ADIPOGENESIS_LATE_UP	NAKAMURA_ADIPOGENESIS_LATE_UP		94	0.46597782	1.0164098	0.47194389	0.7988858	1.0	3303	tags=32%, list=21%, signal=40%
MCCABE_HOXC6_TARGETS_CANCER_DN	MCCABE_HOXC6_TARGETS_CANCER_DN		18	0.52537805	1.0163546	0.50875276	0.7986979	1.0	2328	tags=33%, list=15%, signal=39%
SIG_BCR_SIGNALING_PATHWAY	SIG_BCR_SIGNALING_PATHWAY		46	0.47979927	1.0161425	0.48827726	0.79917836	1.0	5410	tags=46%, list=34%, signal=69%
HEIDENBLAD_AMPLIFIED_IN_PANCREATIC_CANCER	HEIDENBLAD_AMPLIFIED_IN_PANCREATIC_CANCER		27	0.5022762	1.0161041	0.49364406	0.7989289	1.0	5322	tags=63%, list=34%, signal=95%
OUYANG_PROSTATE_CANCER_MARKERS	OUYANG_PROSTATE_CANCER_MARKERS		19	0.5243338	1.0159681	0.50431037	0.7990869	1.0	2577	tags=42%, list=16%, signal=50%
NAGASHIMA_NRG1_SIGNALING_DN	NAGASHIMA_NRG1_SIGNALING_DN		48	0.48002675	1.0156311	0.48940465	0.8000768	1.0	3650	tags=38%, list=23%, signal=49%
TAVOR_CEBPA_TARGETS_DN	TAVOR_CEBPA_TARGETS_DN		29	0.50282407	1.015453	0.5146443	0.8004194	1.0	3786	tags=41%, list=24%, signal=54%
HERNANDEZ_MITOTIC_ARREST_BY_DOCETAXEL_2_UP	HERNANDEZ_MITOTIC_ARREST_BY_DOCETAXEL_2_UP		55	0.47466716	1.0153698	0.4781726	0.8003527	1.0	3209	tags=24%, list=20%, signal=30%
HU_GENOTOXIN_ACTION_DIRECT_VS_INDIRECT_4HR	HU_GENOTOXIN_ACTION_DIRECT_VS_INDIRECT_4HR		33	0.49635452	1.0148671	0.50623703	0.80205166	1.0	2873	tags=24%, list=18%, signal=30%
REACTOME_ACTIVATED_TLR4_SIGNALLING	REACTOME_ACTIVATED_TLR4_SIGNALLING		85	0.46238607	1.0146227	0.48645937	0.8026246	1.0	4834	tags=44%, list=31%, signal=62%
LU_IL4_SIGNALING	LU_IL4_SIGNALING		84	0.46536335	1.0138959	0.501002	0.805297	1.0	2994	tags=23%, list=19%, signal=28%
NIELSEN_MALIGNAT_FIBROUS_HISTIOCYTOMA_UP	NIELSEN_MALIGNAT_FIBROUS_HISTIOCYTOMA_UP		17	0.53020144	1.0137107	0.49103138	0.805649	1.0	1751	tags=18%, list=11%, signal=20%
HEIDENBLAD_AMPLICON_12P11_12_UP	HEIDENBLAD_AMPLICON_12P11_12_UP		30	0.49652383	1.0134617	0.5078864	0.8062529	1.0	2731	tags=30%, list=17%, signal=36%
STEINER_ERYTHROCYTE_MEMBRANE_GENES	STEINER_ERYTHROCYTE_MEMBRANE_GENES		15	0.53795046	1.0134048	0.49830124	0.8060749	1.0	3322	tags=20%, list=21%, signal=25%
KEGG_ENDOMETRIAL_CANCER	KEGG_ENDOMETRIAL_CANCER		52	0.47576234	1.0133015	0.48582995	0.8060814	1.0	5031	tags=52%, list=32%, signal=76%
PILON_KLF1_TARGETS_UP	PILON_KLF1_TARGETS_UP		445	0.44951826	1.0127255	0.421	0.80806434	1.0	2996	tags=24%, list=19%, signal=29%
KEGG_TGF_BETA_SIGNALING_PATHWAY	KEGG_TGF_BETA_SIGNALING_PATHWAY		84	0.46458986	1.0127034	0.5	0.8077435	1.0	3673	tags=33%, list=23%, signal=43%
MOOTHA_GLYCOGEN_METABOLISM	MOOTHA_GLYCOGEN_METABOLISM		19	0.5235391	1.0125087	0.4849138	0.8081806	1.0	4206	tags=42%, list=27%, signal=57%
REACTOME_INTEGRIN_CELL_SURFACE_INTERACTIONS	REACTOME_INTEGRIN_CELL_SURFACE_INTERACTIONS		78	0.46574855	1.0124474	0.4939759	0.8080415	1.0	3450	tags=24%, list=22%, signal=31%
POTTI_5FU_SENSITIVITY	POTTI_5FU_SENSITIVITY		35	0.4861726	1.0123299	0.5134855	0.80811036	1.0	2383	tags=29%, list=15%, signal=34%
RICKMAN_HEAD_AND_NECK_CANCER_C	RICKMAN_HEAD_AND_NECK_CANCER_C		86	0.46253023	1.0122916	0.47147146	0.8078634	1.0	1865	tags=9%, list=12%, signal=10%
ACEVEDO_LIVER_CANCER_WITH_H3K27ME3_DN	ACEVEDO_LIVER_CANCER_WITH_H3K27ME3_DN		158	0.46179828	1.0122496	0.49499	0.80761486	1.0	3364	tags=24%, list=21%, signal=30%
ZHANG_ANTIVIRAL_RESPONSE_TO_RIBAVIRIN_UP	ZHANG_ANTIVIRAL_RESPONSE_TO_RIBAVIRIN_UP		27	0.4968891	1.012168	0.5063694	0.80752504	1.0	2775	tags=30%, list=18%, signal=36%
DAIRKEE_CANCER_PRONE_RESPONSE_E2	DAIRKEE_CANCER_PRONE_RESPONSE_E2		27	0.49877846	1.0119317	0.51211804	0.8081552	1.0	2586	tags=30%, list=16%, signal=35%
LINDVALL_IMMORTALIZED_BY_TERT_DN	LINDVALL_IMMORTALIZED_BY_TERT_DN		72	0.46773008	1.0118406	0.48938322	0.8081235	1.0	3216	tags=31%, list=20%, signal=38%
IVANOVA_HEMATOPOIESIS_MATURE_CELL	IVANOVA_HEMATOPOIESIS_MATURE_CELL		243	0.45293924	1.0118037	0.454	0.8078574	1.0	4117	tags=35%, list=26%, signal=47%
REACTOME_PI3K_EVENTS_IN_ERBB2_SIGNALING	REACTOME_PI3K_EVENTS_IN_ERBB2_SIGNALING		39	0.47717273	1.0115441	0.49282786	0.8085475	1.0	4185	tags=41%, list=27%, signal=56%
REACTOME_METABOLISM_OF_CARBOHYDRATES	REACTOME_METABOLISM_OF_CARBOHYDRATES		218	0.4529683	1.0112807	0.478	0.8092265	1.0	4206	tags=36%, list=27%, signal=48%
BOYLAN_MULTIPLE_MYELOMA_PCA3_DN	BOYLAN_MULTIPLE_MYELOMA_PCA3_DN		59	0.4694798	1.0112654	0.5	0.8088688	1.0	3646	tags=31%, list=23%, signal=40%
TSAI_RESPONSE_TO_IONIZING_RADIATION	TSAI_RESPONSE_TO_IONIZING_RADIATION		138	0.45887184	1.0109305	0.485	0.80984175	1.0	4282	tags=41%, list=27%, signal=55%
RIZ_ERYTHROID_DIFFERENTIATION_HEMGN	RIZ_ERYTHROID_DIFFERENTIATION_HEMGN		30	0.4949894	1.0107232	0.50526315	0.8102886	1.0	2925	tags=17%, list=19%, signal=20%
REACTOME_FRS2_MEDIATED_CASCADE	REACTOME_FRS2_MEDIATED_CASCADE		35	0.4878587	1.0105325	0.49895832	0.81067044	1.0	2668	tags=17%, list=17%, signal=21%
REACTOME_PI_3K_CASCADE	REACTOME_PI_3K_CASCADE		51	0.47685826	1.0102353	0.5025381	0.81142235	1.0	4185	tags=29%, list=27%, signal=40%
REACTOME_NRAGE_SIGNALS_DEATH_THROUGH_JNK	REACTOME_NRAGE_SIGNALS_DEATH_THROUGH_JNK		41	0.47707483	1.0098456	0.50614756	0.8126219	1.0	4740	tags=34%, list=30%, signal=49%
RIZKI_TUMOR_INVASIVENESS_2D_DN	RIZKI_TUMOR_INVASIVENESS_2D_DN		59	0.47329816	1.0097357	0.5085945	0.8126434	1.0	2791	tags=31%, list=18%, signal=37%
MASSARWEH_RESPONSE_TO_ESTRADIOL	MASSARWEH_RESPONSE_TO_ESTRADIOL		55	0.47381774	1.0096536	0.49898785	0.8125554	1.0	4878	tags=36%, list=31%, signal=52%
ZWANG_DOWN_BY_2ND_EGF_PULSE	ZWANG_DOWN_BY_2ND_EGF_PULSE		139	0.45715263	1.0095712	0.4774775	0.8124768	1.0	5986	tags=46%, list=38%, signal=74%
MENSE_HYPOXIA_UP	MENSE_HYPOXIA_UP		80	0.46254072	1.0092698	0.49849245	0.8133264	1.0	5011	tags=48%, list=32%, signal=69%
REACTOME_GENERIC_TRANSCRIPTION_PATHWAY	REACTOME_GENERIC_TRANSCRIPTION_PATHWAY		194	0.4554522	1.009235	0.469	0.8130532	1.0	4866	tags=36%, list=31%, signal=52%
CAVARD_LIVER_CANCER_MALIGNANT_VS_BENIGN	CAVARD_LIVER_CANCER_MALIGNANT_VS_BENIGN		24	0.50467426	1.0081451	0.5059331	0.8171604	1.0	2211	tags=21%, list=14%, signal=24%
PID_ALPHASYNUCLEIN_PATHWAY	PID_ALPHASYNUCLEIN_PATHWAY		33	0.48819652	1.0080295	0.5304622	0.81721437	1.0	2587	tags=18%, list=16%, signal=22%
NAGASHIMA_NRG1_SIGNALING_UP	NAGASHIMA_NRG1_SIGNALING_UP		159	0.45557597	1.007973	0.487	0.81705546	1.0	3760	tags=30%, list=24%, signal=38%
PID_PS1PATHWAY	PID_PS1PATHWAY		44	0.4779854	1.0078857	0.50715744	0.8169825	1.0	2587	tags=30%, list=16%, signal=35%
PID_MAPKTRKPATHWAY	PID_MAPKTRKPATHWAY		34	0.48994705	1.0078739	0.51599586	0.8166188	1.0	3345	tags=32%, list=21%, signal=41%
BIOCARTA_AKT_PATHWAY	BIOCARTA_AKT_PATHWAY		21	0.51709104	1.0078598	0.49402824	0.8162524	1.0	3450	tags=33%, list=22%, signal=43%
REACTOME_G_PROTEIN_BETA_GAMMA_SIGNALLING	REACTOME_G_PROTEIN_BETA_GAMMA_SIGNALLING		27	0.49706185	1.0076574	0.5042553	0.8166711	1.0	4271	tags=37%, list=27%, signal=51%
AMIT_EGF_RESPONSE_240_MCF10A	AMIT_EGF_RESPONSE_240_MCF10A		17	0.52314234	1.0070863	0.5143805	0.81857616	1.0	3542	tags=35%, list=22%, signal=45%
SMITH_TERT_TARGETS_DN	SMITH_TERT_TARGETS_DN		83	0.45800278	1.0070324	0.497996	0.81837475	1.0	3179	tags=33%, list=20%, signal=41%
SMIRNOV_RESPONSE_TO_IR_2HR_DN	SMIRNOV_RESPONSE_TO_IR_2HR_DN		49	0.47351286	1.0065758	0.5060852	0.8198438	1.0	5096	tags=41%, list=32%, signal=60%
REACTOME_DAG_AND_IP3_SIGNALING	REACTOME_DAG_AND_IP3_SIGNALING		29	0.4979397	1.0059704	0.5370763	0.8218448	1.0	3830	tags=31%, list=24%, signal=41%
FONTAINE_THYROID_TUMOR_UNCERTAIN_MALIGNANCY_DN	FONTAINE_THYROID_TUMOR_UNCERTAIN_MALIGNANCY_DN		25	0.50103426	1.0054954	0.514377	0.82333726	1.0	3197	tags=24%, list=20%, signal=30%
REACTOME_GABA_SYNTHESIS_RELEASE_REUPTAKE_AND_DEGRADATION	REACTOME_GABA_SYNTHESIS_RELEASE_REUPTAKE_AND_DEGRADATION		17	0.5255392	1.0054457	0.52396876	0.8231263	1.0	2920	tags=18%, list=19%, signal=22%
PID_TNFPATHWAY	PID_TNFPATHWAY		44	0.47304803	1.0051988	0.50767654	0.8236695	1.0	5081	tags=52%, list=32%, signal=77%
BIOCARTA_IGF1_PATHWAY	BIOCARTA_IGF1_PATHWAY		21	0.51154375	1.0051175	0.5122732	0.82356834	1.0	5230	tags=67%, list=33%, signal=100%
WIKMAN_ASBESTOS_LUNG_CANCER_DN	WIKMAN_ASBESTOS_LUNG_CANCER_DN		26	0.499742	1.0050653	0.5042553	0.82335943	1.0	907	tags=15%, list=6%, signal=16%
DACOSTA_UV_RESPONSE_VIA_ERCC3_COMMON_UP	DACOSTA_UV_RESPONSE_VIA_ERCC3_COMMON_UP		69	0.46044686	1.0049963	0.5155155	0.8232373	1.0	3758	tags=35%, list=24%, signal=45%
HOSHIDA_LIVER_CANCER_SURVIVAL_UP	HOSHIDA_LIVER_CANCER_SURVIVAL_UP		71	0.46654302	1.0047388	0.5025075	0.8238923	1.0	3219	tags=32%, list=20%, signal=41%
REACTOME_GLYCOLYSIS	REACTOME_GLYCOLYSIS		27	0.49427524	1.0046471	0.52279955	0.8238403	1.0	2170	tags=33%, list=14%, signal=39%
PODAR_RESPONSE_TO_ADAPHOSTIN_DN	PODAR_RESPONSE_TO_ADAPHOSTIN_DN		16	0.52967024	1.0045757	0.52207506	0.823728	1.0	1550	tags=31%, list=10%, signal=35%
LANDIS_ERBB2_BREAST_PRENEOPLASTIC_UP	LANDIS_ERBB2_BREAST_PRENEOPLASTIC_UP		17	0.5220762	1.0045376	0.5089286	0.82346505	1.0	3752	tags=41%, list=24%, signal=54%
ACEVEDO_NORMAL_TISSUE_ADJACENT_TO_LIVER_TUMOR_DN	ACEVEDO_NORMAL_TISSUE_ADJACENT_TO_LIVER_TUMOR_DN		306	0.44676867	1.0042741	0.495	0.8241324	1.0	3606	tags=31%, list=23%, signal=39%
MAGRANGEAS_MULTIPLE_MYELOMA_IGG_VS_IGA_UP	MAGRANGEAS_MULTIPLE_MYELOMA_IGG_VS_IGA_UP		18	0.5159383	1.0042152	0.5039282	0.8239537	1.0	1696	tags=22%, list=11%, signal=25%
REACTOME_ANTIGEN_ACTIVATES_B_CELL_RECEPTOR_LEADING_TO_GENERATION_OF_SECOND_MESSENGERS	REACTOME_ANTIGEN_ACTIVATES_B_CELL_RECEPTOR_LEADING_TO_GENERATION_OF_SECOND_MESSENGERS		28	0.4960258	1.0040216	0.51789474	0.8243113	1.0	566	tags=11%, list=4%, signal=11%
ZHU_CMV_8_HR_DN	ZHU_CMV_8_HR_DN		50	0.47395703	1.0038613	0.50612247	0.8245442	1.0	4395	tags=52%, list=28%, signal=72%
MULLIGHAN_NPM1_MUTATED_SIGNATURE_1_DN	MULLIGHAN_NPM1_MUTATED_SIGNATURE_1_DN		111	0.45892438	1.0038263	0.5145145	0.82427484	1.0	2357	tags=23%, list=15%, signal=27%
PID_CERAMIDE_PATHWAY	PID_CERAMIDE_PATHWAY		48	0.46945703	1.0032058	0.5153374	0.8263126	1.0	4508	tags=44%, list=29%, signal=61%
KEGG_GLYOXYLATE_AND_DICARBOXYLATE_METABOLISM	KEGG_GLYOXYLATE_AND_DICARBOXYLATE_METABOLISM		16	0.53236604	1.0031372	0.5263749	0.8261642	1.0	815	tags=19%, list=5%, signal=20%
BORLAK_LIVER_CANCER_EGF_UP	BORLAK_LIVER_CANCER_EGF_UP		55	0.4685348	1.0030651	0.508647	0.8260615	1.0	2455	tags=29%, list=16%, signal=34%
KIM_ALL_DISORDERS_DURATION_CORR_DN	KIM_ALL_DISORDERS_DURATION_CORR_DN		130	0.45141965	1.0029268	0.514	0.8262179	1.0	4889	tags=42%, list=31%, signal=60%
BIOCARTA_BAD_PATHWAY	BIOCARTA_BAD_PATHWAY		25	0.50168234	1.0027746	0.51284796	0.82641536	1.0	5018	tags=52%, list=32%, signal=76%
SUBTIL_PROGESTIN_TARGETS	SUBTIL_PROGESTIN_TARGETS		34	0.47963685	1.0025351	0.5155925	0.82696074	1.0	3983	tags=41%, list=25%, signal=55%
BROWNE_HCMV_INFECTION_6HR_UP	BROWNE_HCMV_INFECTION_6HR_UP		59	0.46798778	1.0023726	0.52679473	0.82719886	1.0	4360	tags=37%, list=28%, signal=51%
GRABARCZYK_BCL11B_TARGETS_DN	GRABARCZYK_BCL11B_TARGETS_DN		49	0.4722727	1.0021285	0.51632655	0.82778823	1.0	2531	tags=22%, list=16%, signal=27%
PID_IL6_7PATHWAY	PID_IL6_7PATHWAY		47	0.46856517	1.0019764	0.52134144	0.82800364	1.0	5380	tags=49%, list=34%, signal=74%
MARSON_FOXP3_TARGETS_UP	MARSON_FOXP3_TARGETS_UP		60	0.46671322	1.0017427	0.49696356	0.8285428	1.0	3756	tags=40%, list=24%, signal=52%
VANTVEER_BREAST_CANCER_BRCA1_DN	VANTVEER_BREAST_CANCER_BRCA1_DN		34	0.4804203	1.0016963	0.5205761	0.8283095	1.0	3790	tags=38%, list=24%, signal=50%
PID_RETINOIC_ACID_PATHWAY	PID_RETINOIC_ACID_PATHWAY		27	0.49516255	1.0013856	0.5273684	0.82913584	1.0	4395	tags=48%, list=28%, signal=67%
REACTOME_TOLL_RECEPTOR_CASCADES	REACTOME_TOLL_RECEPTOR_CASCADES		105	0.4556687	1.001326	0.5145145	0.8289455	1.0	4834	tags=40%, list=31%, signal=57%
PID_INTEGRIN_CS_PATHWAY	PID_INTEGRIN_CS_PATHWAY		26	0.49808836	1.0010247	0.52587116	0.82975984	1.0	1334	tags=12%, list=8%, signal=13%
DAUER_STAT3_TARGETS_DN	DAUER_STAT3_TARGETS_DN		40	0.4736077	1.0009533	0.5200411	0.8296447	1.0	5290	tags=50%, list=34%, signal=75%
SILIGAN_BOUND_BY_EWS_FLT1_FUSION	SILIGAN_BOUND_BY_EWS_FLT1_FUSION		41	0.47783154	1.0008804	0.52959186	0.8295348	1.0	4698	tags=32%, list=30%, signal=45%
BONOME_OVARIAN_CANCER_SURVIVAL_OPTIMAL_DEBULKING	BONOME_OVARIAN_CANCER_SURVIVAL_OPTIMAL_DEBULKING		203	0.4477927	1.0008272	0.514	0.8293213	1.0	3268	tags=22%, list=21%, signal=28%
[truncated: 1,187 more rows]
