# Supplementary material for: Immunomic, genomic and transcriptomic characterization of CT26 colorectal carcinoma
Source: BMC Genomics. 2014 Mar 13;15(1):190. doi: 10.1186/1471-2164-15-190 (PMC4007559; doi:10.1186/1471-2164-15-190)
Supplement: Supplementary file 8 — Additional file 8: Contains the Gene Pattern gene set membership and enrichment values in an html format. The file index.html is the entry point. (ZIP 13 MB) [file 12864_2013_7028_MOESM8_ESM.zip › my_analysis.GseaPreranked.1374178656685.rpt]

producer_class	xtools.gsea.GseaPreranked
producer_timestamp	1374178656685
param	collapse	false
param	plot_top_x	20
param	rnk	/xchip/gpprod-upload/servers/genepattern/users/castlej/uploads/tmp/run6123409005151871528.tmp/ranked.list/1/CT26_gene_expression.rnk
param	norm	meandiv
param	scoring_scheme	weighted
param	make_sets	true
param	mode	Max_probe
param	gmx	c2.all.v4.0.symbols.gmt
param	gui	false
param	rpt_label	my_analysis
param	help	false
param	out	/xchip/gpprod/servers/genepattern/jobResults/745650/.
param	include_only_symbols	true
param	set_min	15
param	nperm	1000
param	rnd_seed	timestamp
param	zip_report	false
param	set_max	500

file	./index.html
