# Supplementary material for: Immunomic, genomic and transcriptomic characterization of CT26 colorectal carcinoma
Source: BMC Genomics. 2014 Mar 13;15(1):190. doi: 10.1186/1471-2164-15-190 (PMC4007559; doi:10.1186/1471-2164-15-190)
Supplement: Supplementary file 8 — Additional file 8: Contains the Gene Pattern gene set membership and enrichment values in an html format. The file index.html is the entry point. (ZIP 13 MB) [file 12864_2013_7028_MOESM8_ESM.zip › ranked_gene_list_na_pos_versus_na_neg_1374178656685.xls]

NAME	DESCRIPTION	GENE_SYMBOL	GENE_TITLE	SCORE
CALD1	null	null	null	95.0
SMC4	null	null	null	76.3
COMMD3	null	null	null	66.4
SSB	null	null	null	65.2
RSL1D1	null	null	null	61.2
EPRS	null	null	null	59.8
DDX3X	null	null	null	59.6
Sep 07	null	null	null	56.7
TOP2A	null	null	null	56.0
MRCL3	null	null	null	55.7
MORF4L2	null	null	null	52.2
SHFM1	null	null	null	51.6
NEFM	null	null	null	50.9
WBP5	null	null	null	48.5
NGFRAP1	null	null	null	48.4
RPL5	null	null	null	45.8
CKAP2	null	null	null	45.4
EEF1G	null	null	null	44.8
HSPA9	null	null	null	43.6
HNRPK	null	null	null	43.5
CDH26	null	null	null	42.8
SRP14	null	null	null	42.6
HMGN1	null	null	null	42.3
SSRP1	null	null	null	41.5
NDUFA5	null	null	null	41.0
LSM3	null	null	null	40.3
SEMA3A	null	null	null	39.7
PSMD12	null	null	null	39.5
RPS18	null	null	null	39.3
TCEB1	null	null	null	39.3
TAF15	null	null	null	39.0
FKBP3	null	null	null	38.9
RPL27A	null	null	null	38.7
SPP1	null	null	null	38.5
PAIP2	null	null	null	38.4
SH3GLB1	null	null	null	38.1
NPM1	null	null	null	38.0
BTF3	null	null	null	37.9
ANAPC5	null	null	null	37.9
TPX2	null	null	null	37.7
OCIAD1	null	null	null	37.4
PSMD1	null	null	null	37.4
NSUN2	null	null	null	37.1
LOC388817	null	null	null	36.9
RPL6	null	null	null	36.6
HSP90B1	null	null	null	36.3
COPS2	null	null	null	36.0
EIF5	null	null	null	36.0
CKS1B	null	null	null	35.6
PDAP1	null	null	null	35.5
EIF2S2	null	null	null	35.4
RPL35A	null	null	null	35.3
PTP4A2	null	null	null	35.2
ITGB1	null	null	null	35.2
PPP3CA	null	null	null	35.1
NCAPD2	null	null	null	35.0
ARL6IP5	null	null	null	34.8
PLA2G7	null	null	null	34.4
RDX	null	null	null	34.2
CCT3	null	null	null	34.2
LOC727947	null	null	null	34.1
NOL5A	null	null	null	34.0
TNFAIP2	null	null	null	33.8
CUL3	null	null	null	33.8
MTAP	null	null	null	33.7
HNRPU	null	null	null	33.7
CNBP	null	null	null	33.6
RPL26	null	null	null	33.3
GFM1	null	null	null	33.1
RGL1	null	null	null	33.1
HAX1	null	null	null	33.1
ADSS	null	null	null	32.9
EXOSC8	null	null	null	32.5
TPR	null	null	null	32.2
CASP3	null	null	null	32.1
MGEA5	null	null	null	32.1
UGDH	null	null	null	32.0
KIF20A	null	null	null	31.9
NARS	null	null	null	31.9
ASH2L	null	null	null	31.8
GLIPR1	null	null	null	31.8
MCM4	null	null	null	31.5
RPL36AL	null	null	null	31.5
ST13	null	null	null	31.5
ABCE1	null	null	null	31.5
HNRPC	null	null	null	31.5
RAD21	null	null	null	31.4
RPS11	null	null	null	31.3
EMG1	null	null	null	31.2
IFRD1	null	null	null	31.2
ENSA	null	null	null	31.1
SNRPD1	null	null	null	31.0
GTF2H5	null	null	null	31.0
COPS5	null	null	null	31.0
GDI2	null	null	null	30.9
ESF1	null	null	null	30.8
PDHA1	null	null	null	30.8
FTSJ3	null	null	null	30.7
RARS	null	null	null	30.5
RCC2	null	null	null	30.5
ECT2	null	null	null	30.5
KPNB1	null	null	null	30.1
LOC643037	null	null	null	30.0
TIPARP	null	null	null	30.0
LIG1	null	null	null	30.0
TMOD3	null	null	null	29.8
TARDBP	null	null	null	29.8
EIF4A2	null	null	null	29.8
SAE1	null	null	null	29.7
NCKAP1	null	null	null	29.5
RBBP7	null	null	null	29.3
DLD	null	null	null	29.2
RBMS1	null	null	null	29.2
CAPG	null	null	null	29.1
ERCC1	null	null	null	29.0
HSP90AA1	null	null	null	29.0
PRIM1	null	null	null	29.0
SF3B1	null	null	null	28.9
LOC653702	null	null	null	28.9
PRPF40A	null	null	null	28.8
RPA1	null	null	null	28.7
LOC728202	null	null	null	28.6
PDIA6	null	null	null	28.5
DDX39	null	null	null	28.4
CALM2	null	null	null	28.3
ROCK2	null	null	null	28.3
RAB18	null	null	null	28.0
LUC7L2	null	null	null	28.0
ISY1	null	null	null	28.0
FGF7	null	null	null	27.9
EEF1D	null	null	null	27.9
SET	null	null	null	27.8
LSM14A	null	null	null	27.8
FARSB	null	null	null	27.8
WDR43	null	null	null	27.7
ANP32E	null	null	null	27.7
BAZ1B	null	null	null	27.7
NRAS	null	null	null	27.5
RRM1	null	null	null	27.5
ABI1	null	null	null	27.4
TSR1	null	null	null	27.4
BZW2	null	null	null	27.4
THOC7	null	null	null	27.3
UBE1C	null	null	null	27.3
QKI	null	null	null	27.1
XDH	null	null	null	27.0
NDUFS1	null	null	null	27.0
SRP19	null	null	null	27.0
XPO1	null	null	null	27.0
PAFAH1B2	null	null	null	27.0
MED10	null	null	null	26.9
ARHGDIB	null	null	null	26.8
LRPPRC	null	null	null	26.8
TUBB	null	null	null	26.8
CBFB	null	null	null	26.8
PDHB	null	null	null	26.7
RABGGTB	null	null	null	26.7
CSDE1	null	null	null	26.7
LGALS1	null	null	null	26.7
PRKAR2B	null	null	null	26.7
DDX18	null	null	null	26.7
NASP	null	null	null	26.7
UHRF1	null	null	null	26.6
MCM6	null	null	null	26.6
DDX21	null	null	null	26.6
GTF2H1	null	null	null	26.6
DHX15	null	null	null	26.6
NMT1	null	null	null	26.5
PLA2G4A	null	null	null	26.5
TCP1	null	null	null	26.4
RPS6	null	null	null	26.3
LYAR	null	null	null	26.2
RPS8	null	null	null	26.1
PSMC2	null	null	null	26.0
EXOSC10	null	null	null	26.0
SF3B14	null	null	null	25.8
RPL24	null	null	null	25.7
UBE2S	null	null	null	25.6
CCNA2	null	null	null	25.6
SH3KBP1	null	null	null	25.6
TOMM70A	null	null	null	25.5
PRC1	null	null	null	25.5
TTC35	null	null	null	25.4
PSAT1	null	null	null	25.4
CTCF	null	null	null	25.3
ANXA3	null	null	null	25.2
KIAA0101	null	null	null	25.1
MATR3	null	null	null	25.0
BCLAF1	null	null	null	24.9
AHCTF1	null	null	null	24.8
PDIA4	null	null	null	24.8
TSN	null	null	null	24.8
C22ORF28	null	null	null	24.8
UTP14A	null	null	null	24.8
ACAT2	null	null	null	24.7
RBM39	null	null	null	24.7
GRSF1	null	null	null	24.7
KIF11	null	null	null	24.7
BMI1	null	null	null	24.7
TFDP1	null	null	null	24.7
GAS5	null	null	null	24.6
MKI67IP	null	null	null	24.6
CAST	null	null	null	24.6
TMPO	null	null	null	24.5
CAV1	null	null	null	24.5
TMED2	null	null	null	24.4
MDM2	null	null	null	24.4
EIF4G2	null	null	null	24.4
FRG1	null	null	null	24.4
RPL11	null	null	null	24.4
CKAP5	null	null	null	24.3
HSPA4L	null	null	null	24.2
POLE3	null	null	null	24.2
Sep 02	null	null	null	24.2
CALU	null	null	null	24.1
PARK7	null	null	null	24.1
DEK	null	null	null	24.1
CKAP2L	null	null	null	24.1
LOC728937	null	null	null	24.1
YBX1	null	null	null	24.1
RANGAP1	null	null	null	24.0
SSR3	null	null	null	24.0
SPCS3	null	null	null	23.9
PTTG1	null	null	null	23.9
NUP205	null	null	null	23.9
MTHFD1L	null	null	null	23.8
BNIP2	null	null	null	23.8
PSMD2	null	null	null	23.7
FOSL1	null	null	null	23.7
NONO	null	null	null	23.7
RBPJ	null	null	null	23.7
ANTXR2	null	null	null	23.7
HNRPR	null	null	null	23.5
UBE2D3	null	null	null	23.5
SLK	null	null	null	23.5
DIAPH3	null	null	null	23.5
RPL14	null	null	null	23.5
KIF5B	null	null	null	23.4
AHCYL1	null	null	null	23.4
ADH5	null	null	null	23.4
PA2G4	null	null	null	23.4
CBX3	null	null	null	23.3
RANBP5	null	null	null	23.3
SERINC1	null	null	null	23.3
LIN7C	null	null	null	23.3
PSMA3	null	null	null	23.2
HMMR	null	null	null	23.2
LARS	null	null	null	23.2
CDK4	null	null	null	23.0
RPS9	null	null	null	23.0
YTHDC1	null	null	null	23.0
NMD3	null	null	null	23.0
RBM25	null	null	null	22.9
PSMC4	null	null	null	22.9
HARS	null	null	null	22.9
MTHFD2	null	null	null	22.9
RPL9	null	null	null	22.8
ARL8B	null	null	null	22.8
DDX1	null	null	null	22.8
RPL22L1	null	null	null	22.8
INCENP	null	null	null	22.7
XPO5	null	null	null	22.7
Sep 15	null	null	null	22.7
C8ORF59	null	null	null	22.6
TAX1BP1	null	null	null	22.6
SMC3	null	null	null	22.6
LOC729659	null	null	null	22.6
CTSL2	null	null	null	22.6
PNO1	null	null	null	22.6
ITGBL1	null	null	null	22.6
GPATCH4	null	null	null	22.5
CD44	null	null	null	22.5
HEATR3	null	null	null	22.5
CCT6A	null	null	null	22.5
CCND1	null	null	null	22.5
TCOF1	null	null	null	22.4
SUPT16H	null	null	null	22.4
MBNL1	null	null	null	22.4
STIP1	null	null	null	22.3
DHX9	null	null	null	22.3
CTNNA1	null	null	null	22.3
LSM2	null	null	null	22.2
GLO1	null	null	null	22.2
SRRM1	null	null	null	22.2
CDC20	null	null	null	22.2
PPP4R2	null	null	null	22.2
EZH2	null	null	null	22.0
WWC2	null	null	null	22.0
ANXA2	null	null	null	22.0
AVPI1	null	null	null	22.0
MCM7	null	null	null	21.9
SNX5	null	null	null	21.9
FADS1	null	null	null	21.9
PCNP	null	null	null	21.8
NAB2	null	null	null	21.8
VDAC3	null	null	null	21.8
SHCBP1	null	null	null	21.8
SAR1A	null	null	null	21.8
SND1	null	null	null	21.8
PABPC4	null	null	null	21.7
WHSC1	null	null	null	21.7
YWHAE	null	null	null	21.7
PPP1CB	null	null	null	21.7
PPP3R1	null	null	null	21.7
PSIP1	null	null	null	21.7
ATP5H	null	null	null	21.6
TOP2B	null	null	null	21.6
TCEAL8	null	null	null	21.6
C6ORF115	null	null	null	21.6
CYR61	null	null	null	21.5
CRYZL1	null	null	null	21.5
SH3D19	null	null	null	21.5
HSP90AB1	null	null	null	21.5
CHCHD1	null	null	null	21.4
CSE1L	null	null	null	21.4
MCM3	null	null	null	21.4
SH3BGRL	null	null	null	21.3
HIF1A	null	null	null	21.3
PRPS1	null	null	null	21.3
RPL30	null	null	null	21.3
RBM17	null	null	null	21.2
CCT5	null	null	null	21.2
FOXM1	null	null	null	21.2
HMGB1	null	null	null	21.2
C11ORF46	null	null	null	21.2
TMEM30A	null	null	null	21.2
C9ORF119	null	null	null	21.1
MLSTD2	null	null	null	21.1
LOC727761	null	null	null	21.1
RTN4	null	null	null	21.1
SLC3A2	null	null	null	21.1
HDLBP	null	null	null	21.1
PNRC2	null	null	null	21.1
LAP3	null	null	null	21.0
DYNLT3	null	null	null	21.0
TRNT1	null	null	null	21.0
RBM28	null	null	null	21.0
KIF23	null	null	null	21.0
MSH6	null	null	null	21.0
OBFC1	null	null	null	21.0
OXCT1	null	null	null	21.0
HINT1	null	null	null	21.0
DNAJC7	null	null	null	20.9
ASNSD1	null	null	null	20.9
CHD4	null	null	null	20.9
NAP1L1	null	null	null	20.9
NEK2	null	null	null	20.9
ARHGAP11A	null	null	null	20.8
NDUFS5	null	null	null	20.8
CFDP1	null	null	null	20.8
FNTA	null	null	null	20.8
ATP2B1	null	null	null	20.7
TRA2A	null	null	null	20.7
EDD1	null	null	null	20.7
KPNA2	null	null	null	20.7
MYBBP1A	null	null	null	20.7
CDCA7	null	null	null	20.7
HSPD1	null	null	null	20.6
CPOX	null	null	null	20.6
SFRS7	null	null	null	20.6
BUB1	null	null	null	20.6
ORC2L	null	null	null	20.6
BCAT1	null	null	null	20.5
NEDD4	null	null	null	20.5
PWP1	null	null	null	20.5
XPOT	null	null	null	20.5
DYNLRB1	null	null	null	20.5
SCCPDH	null	null	null	20.4
PHPT1	null	null	null	20.4
DBF4	null	null	null	20.4
C12ORF41	null	null	null	20.4
DDR2	null	null	null	20.4
OTUD4	null	null	null	20.4
AXL	null	null	null	20.4
ANLN	null	null	null	20.4
SHMT2	null	null	null	20.3
ALDH18A1	null	null	null	20.3
POLR1D	null	null	null	20.3
NDE1	null	null	null	20.3
SMC2	null	null	null	20.3
TPM3	null	null	null	20.2
PSMA5	null	null	null	20.2
CAPRIN1	null	null	null	20.2
AIFM1	null	null	null	20.2
IARS	null	null	null	20.2
VBP1	null	null	null	20.2
PCNA	null	null	null	20.2
WDR46	null	null	null	20.1
ILF2	null	null	null	20.1
TRIP12	null	null	null	20.1
CYP51A1	null	null	null	20.1
CENPE	null	null	null	20.1
EEF1B2	null	null	null	20.1
Sep 11	null	null	null	20.0
LARP4	null	null	null	20.0
PPID	null	null	null	20.0
SNRPD2	null	null	null	20.0
ATF1	null	null	null	20.0
BCAP31	null	null	null	19.9
NUP107	null	null	null	19.9
SLFN13	null	null	null	19.9
TOPBP1	null	null	null	19.9
CNOT6	null	null	null	19.9
CENPN	null	null	null	19.9
KTN1	null	null	null	19.9
SPECC1	null	null	null	19.9
NOLA1	null	null	null	19.8
KIAA1524	null	null	null	19.8
FMR1	null	null	null	19.8
CCT2	null	null	null	19.8
ATP6V1D	null	null	null	19.8
SERBP1	null	null	null	19.8
TEAD2	null	null	null	19.7
PRKG2	null	null	null	19.7
MKI67	null	null	null	19.7
SF3B3	null	null	null	19.7
RPL7L1	null	null	null	19.7
SCYE1	null	null	null	19.6
PTK2	null	null	null	19.6
EEF1A1	null	null	null	19.6
CAPZA2	null	null	null	19.6
PTGS2	null	null	null	19.6
TBCA	null	null	null	19.6
IPO7	null	null	null	19.5
FKBP1A	null	null	null	19.5
TLK1	null	null	null	19.5
DEGS1	null	null	null	19.5
RAD51	null	null	null	19.4
NOLC1	null	null	null	19.4
NDUFA4	null	null	null	19.4
TIMP1	null	null	null	19.4
CENPF	null	null	null	19.4
ALDH1L2	null	null	null	19.4
CDC2	null	null	null	19.4
TARS	null	null	null	19.3
CCDC85B	null	null	null	19.3
ACSL5	null	null	null	19.3
YWHAB	null	null	null	19.3
C1ORF131	null	null	null	19.3
MPP6	null	null	null	19.3
XRN2	null	null	null	19.3
SKIV2L2	null	null	null	19.3
PTCD3	null	null	null	19.2
SSX2IP	null	null	null	19.2
PARP1	null	null	null	19.2
SAE2	null	null	null	19.2
MAN1B1	null	null	null	19.2
HP1BP3	null	null	null	19.2
METAP2	null	null	null	19.2
CANX	null	null	null	19.2
LTBP1	null	null	null	19.1
PTRF	null	null	null	19.1
ERO1L	null	null	null	19.1
ANAPC1	null	null	null	19.1
VPS29	null	null	null	19.1
GALNT1	null	null	null	19.1
STAG2	null	null	null	19.1
EIF1AY	null	null	null	19.1
DKC1	null	null	null	19.1
NCAPH	null	null	null	19.0
CHORDC1	null	null	null	19.0
KIF22	null	null	null	18.9
BZW1	null	null	null	18.9
DYNC1I2	null	null	null	18.9
STEAP2	null	null	null	18.8
CRYZ	null	null	null	18.8
MYEF2	null	null	null	18.8
PRKAA1	null	null	null	18.8
CETN2	null	null	null	18.8
SLC25A46	null	null	null	18.8
EIF5B	null	null	null	18.8
USP14	null	null	null	18.8
TBL1X	null	null	null	18.8
LTV1	null	null	null	18.8
ETF1	null	null	null	18.7
IMMT	null	null	null	18.7
FLJ21062	null	null	null	18.7
PBEF1	null	null	null	18.7
BAIAP2L1	null	null	null	18.7
HMGN3	null	null	null	18.7
SNRPB2	null	null	null	18.6
TMSB10	null	null	null	18.6
BMS1	null	null	null	18.6
ADAM9	null	null	null	18.6
PSMA4	null	null	null	18.6
PICALM	null	null	null	18.6
POLR2D	null	null	null	18.6
NME2	null	null	null	18.6
MOBKL1A	null	null	null	18.6
YME1L1	null	null	null	18.6
ASAH1	null	null	null	18.6
PFDN4	null	null	null	18.6
UQCRH	null	null	null	18.6
PSMC1	null	null	null	18.6
KARS	null	null	null	18.6
TPP2	null	null	null	18.5
EIF5A	null	null	null	18.5
KRIT1	null	null	null	18.5
NEK7	null	null	null	18.5
HNRPA3	null	null	null	18.5
KIAA0196	null	null	null	18.5
SLIT2	null	null	null	18.5
PRRX2	null	null	null	18.5
VIM	null	null	null	18.5
ANP32B	null	null	null	18.4
ARPC2	null	null	null	18.4
SMCHD1	null	null	null	18.4
BIRC5	null	null	null	18.4
NCL	null	null	null	18.4
SYNCRIP	null	null	null	18.4
SURF2	null	null	null	18.4
EEA1	null	null	null	18.4
ZNF207	null	null	null	18.3
PMPCB	null	null	null	18.3
CD34	null	null	null	18.3
TNPO3	null	null	null	18.3
SRPK1	null	null	null	18.3
RHOBTB3	null	null	null	18.3
DUSP4	null	null	null	18.3
ENO1	null	null	null	18.3
HIRIP3	null	null	null	18.3
IDE	null	null	null	18.3
ATP6V1H	null	null	null	18.2
NMT2	null	null	null	18.2
NCAPG	null	null	null	18.2
C15ORF23	null	null	null	18.2
PLK2	null	null	null	18.2
OSR1	null	null	null	18.2
C10ORF78	null	null	null	18.2
GMFB	null	null	null	18.2
S100A10	null	null	null	18.2
RRN3	null	null	null	18.1
CEBPG	null	null	null	18.1
BUB3	null	null	null	18.1
COX7A2L	null	null	null	18.1
ARL1	null	null	null	18.1
HDGF	null	null	null	18.1
ENY2	null	null	null	18.1
DNM1L	null	null	null	18.1
WNT10A	null	null	null	18.1
NME1	null	null	null	18.1
COPB1	null	null	null	18.1
SLC7A5	null	null	null	18.1
SDPR	null	null	null	18.0
ACOT9	null	null	null	18.0
PRPF4B	null	null	null	18.0
PAICS	null	null	null	18.0
EPHA2	null	null	null	18.0
PRDX1	null	null	null	18.0
USP8	null	null	null	18.0
ZC3H15	null	null	null	18.0
CLCA1	null	null	null	18.0
SACM1L	null	null	null	18.0
IFITM1	null	null	null	17.9
WDR33	null	null	null	17.9
DNMT1	null	null	null	17.9
PSPH	null	null	null	17.9
C8ORF76	null	null	null	17.9
ARPC5	null	null	null	17.9
MAD2L1	null	null	null	17.9
SLC30A4	null	null	null	17.9
PUM2	null	null	null	17.9
CCNG1	null	null	null	17.8
CACYBP	null	null	null	17.8
DNAJA2	null	null	null	17.8
APBB1IP	null	null	null	17.8
CALM1	null	null	null	17.8
MAGOH	null	null	null	17.8
CUEDC2	null	null	null	17.7
ZFP91	null	null	null	17.7
MDFIC	null	null	null	17.7
COMMD1	null	null	null	17.7
PRPS2	null	null	null	17.7
EIF3S6	null	null	null	17.7
ZWINT	null	null	null	17.7
SNX12	null	null	null	17.7
HPRT1	null	null	null	17.7
LOC653566	null	null	null	17.6
MYC	null	null	null	17.6
PSMC6	null	null	null	17.6
USP39	null	null	null	17.6
ASPA	null	null	null	17.6
METAP1	null	null	null	17.6
SLC25A13	null	null	null	17.6
VPS35	null	null	null	17.6
TRIM59	null	null	null	17.5
BCL6B	null	null	null	17.5
SCPEP1	null	null	null	17.5
PTPRN	null	null	null	17.5
IQGAP1	null	null	null	17.5
LAMB1	null	null	null	17.5
NOMO3	null	null	null	17.5
ATF4	null	null	null	17.4
ADSL	null	null	null	17.4
ERRFI1	null	null	null	17.4
CUL1	null	null	null	17.4
ATAD2	null	null	null	17.4
MAP4K4	null	null	null	17.4
BRD7	null	null	null	17.4
PROSC	null	null	null	17.4
KIAA0368	null	null	null	17.4
CYP20A1	null	null	null	17.3
ODC1	null	null	null	17.3
AHSA1	null	null	null	17.3
EREG	null	null	null	17.3
RANBP2	null	null	null	17.3
NOL10	null	null	null	17.3
PPP2R5D	null	null	null	17.3
GNL3	null	null	null	17.3
BUB1B	null	null	null	17.3
MKLN1	null	null	null	17.3
ACSL4	null	null	null	17.3
TLOC1	null	null	null	17.3
MST1	null	null	null	17.3
PAFAH1B1	null	null	null	17.3
BANF1	null	null	null	17.3
CADM1	null	null	null	17.3
IFITM3	null	null	null	17.2
DHX36	null	null	null	17.2
TWIST2	null	null	null	17.2
ZWILCH	null	null	null	17.2
FAM111A	null	null	null	17.2
OXR1	null	null	null	17.1
PLS3	null	null	null	17.1
SPATS2	null	null	null	17.1
ZMAT2	null	null	null	17.1
SLC39A6	null	null	null	17.1
SC4MOL	null	null	null	17.1
USP15	null	null	null	17.1
PHB2	null	null	null	17.1
SFPQ	null	null	null	17.1
POLR1A	null	null	null	17.1
PCBP2	null	null	null	17.0
MRE11A	null	null	null	17.0
KIAA2002	null	null	null	17.0
CENPQ	null	null	null	17.0
PRR11	null	null	null	17.0
PFDN2	null	null	null	17.0
IFI16	null	null	null	17.0
SMC6	null	null	null	17.0
PTPN11	null	null	null	17.0
PPHLN1	null	null	null	17.0
RAB31	null	null	null	17.0
SF3B2	null	null	null	17.0
HN1L	null	null	null	17.0
CYB5R1	null	null	null	17.0
HMGCR	null	null	null	17.0
RNPS1	null	null	null	17.0
KIF4A	null	null	null	16.9
CTPS	null	null	null	16.9
RENBP	null	null	null	16.9
PRMT5	null	null	null	16.9
MCTS1	null	null	null	16.9
RTCD1	null	null	null	16.9
ZRANB2	null	null	null	16.9
ESD	null	null	null	16.9
LY6E	null	null	null	16.8
SR140	null	null	null	16.8
DUT	null	null	null	16.8
COPA	null	null	null	16.8
TRPM7	null	null	null	16.8
ATXN10	null	null	null	16.8
CEP55	null	null	null	16.8
PARVA	null	null	null	16.8
RANBP1	null	null	null	16.8
NOLA2	null	null	null	16.8
PRPF8	null	null	null	16.8
RBM3	null	null	null	16.8
RPS27A	null	null	null	16.7
FAM98B	null	null	null	16.7
GJA1	null	null	null	16.7
PAK1IP1	null	null	null	16.7
GTPBP4	null	null	null	16.7
CLNS1A	null	null	null	16.7
HSPA8	null	null	null	16.7
MRPS17	null	null	null	16.7
ELP2	null	null	null	16.7
PABPC1	null	null	null	16.7
SNRPA1	null	null	null	16.7
CBX6	null	null	null	16.6
PAM	null	null	null	16.6
AHNAK	null	null	null	16.6
RACGAP1	null	null	null	16.6
H3F3B	null	null	null	16.6
SMYD5	null	null	null	16.6
ANXA5	null	null	null	16.6
AKT3	null	null	null	16.6
SUOX	null	null	null	16.5
FBXO5	null	null	null	16.5
CDV3	null	null	null	16.5
SP3	null	null	null	16.5
TAF9	null	null	null	16.5
PGK1	null	null	null	16.5
FAM129B	null	null	null	16.5
PHF10	null	null	null	16.5
ZMPSTE24	null	null	null	16.5
RASA1	null	null	null	16.4
ANXA1	null	null	null	16.4
ADH7	null	null	null	16.4
POLR2B	null	null	null	16.4
CAPZA1	null	null	null	16.4
SDC2	null	null	null	16.4
WDR5	null	null	null	16.4
PLA2G12A	null	null	null	16.4
MTBP	null	null	null	16.4
HELLS	null	null	null	16.4
ZC3H14	null	null	null	16.4
STK3	null	null	null	16.4
IK	null	null	null	16.3
ASNS	null	null	null	16.3
STRAP	null	null	null	16.3
BET1	null	null	null	16.3
RFC2	null	null	null	16.3
PCM1	null	null	null	16.3
SNRP70	null	null	null	16.3
EPB41L2	null	null	null	16.2
NUSAP1	null	null	null	16.2
DNAJC8	null	null	null	16.2
COMMD10	null	null	null	16.2
KIF2A	null	null	null	16.2
CARS	null	null	null	16.2
NCBP1	null	null	null	16.2
CSTF2	null	null	null	16.2
OBFC2B	null	null	null	16.2
PSMA1	null	null	null	16.2
PITPNB	null	null	null	16.2
ELK3	null	null	null	16.2
UTP20	null	null	null	16.2
LONP1	null	null	null	16.1
ING1	null	null	null	16.1
HSPE1	null	null	null	16.1
RASA3	null	null	null	16.1
Sep 09	null	null	null	16.1
UQCRC2	null	null	null	16.1
SCD	null	null	null	16.1
GPBP1	null	null	null	16.1
HMGA1	null	null	null	16.1
TIMM8A	null	null	null	16.1
CCAR1	null	null	null	16.1
RAB7A	null	null	null	16.1
ITGB7	null	null	null	16.1
DDB1	null	null	null	16.1
WDR36	null	null	null	16.1
CCNE2	null	null	null	16.0
DARS	null	null	null	16.0
GARS	null	null	null	16.0
SAFB	null	null	null	16.0
UMPS	null	null	null	16.0
CNOT7	null	null	null	16.0
MRPL42	null	null	null	16.0
RFC1	null	null	null	16.0
STAU1	null	null	null	16.0
RAN	null	null	null	15.9
COPB2	null	null	null	15.9
GABPA	null	null	null	15.9
RPL7A	null	null	null	15.9
HECTD1	null	null	null	15.9
DAB2	null	null	null	15.9
RAI14	null	null	null	15.9
TRIB3	null	null	null	15.9
SFRS10	null	null	null	15.9
SLC25A30	null	null	null	15.9
ARPC5L	null	null	null	15.9
DNAJC9	null	null	null	15.9
PFDN6	null	null	null	15.8
NAB1	null	null	null	15.8
LHFP	null	null	null	15.8
RBM8A	null	null	null	15.8
ZFP106	null	null	null	15.8
ARFIP1	null	null	null	15.8
LYPLA1	null	null	null	15.8
LSM14B	null	null	null	15.8
GAS8	null	null	null	15.8
CHAF1A	null	null	null	15.8
NCAPG2	null	null	null	15.8
RAD23A	null	null	null	15.8
PLEKHH2	null	null	null	15.8
BRD1	null	null	null	15.8
SNX2	null	null	null	15.8
G3BP2	null	null	null	15.7
HEATR1	null	null	null	15.7
KRT80	null	null	null	15.7
SLC38A2	null	null	null	15.7
SNRPE	null	null	null	15.7
G3BP1	null	null	null	15.7
CYB5R3	null	null	null	15.7
HNRPDL	null	null	null	15.7
TNKS2	null	null	null	15.7
VLDLR	null	null	null	15.7
RAB14	null	null	null	15.7
EIF2B5	null	null	null	15.7
RALY	null	null	null	15.6
SNW1	null	null	null	15.6
UBE2B	null	null	null	15.6
RPL3	null	null	null	15.6
PDZD11	null	null	null	15.6
RAP1A	null	null	null	15.6
UBE2J1	null	null	null	15.6
UTP6	null	null	null	15.6
AURKA	null	null	null	15.6
CDK2AP1	null	null	null	15.6
TCERG1	null	null	null	15.6
MRPL20	null	null	null	15.6
CEP57	null	null	null	15.6
ZC3HC1	null	null	null	15.6
TCEA1	null	null	null	15.6
COPS3	null	null	null	15.6
ARHGAP10	null	null	null	15.6
HBS1L	null	null	null	15.6
FXR1	null	null	null	15.6
GOT1	null	null	null	15.6
LOC653226	null	null	null	15.5
IL18RAP	null	null	null	15.5
ALDH3A1	null	null	null	15.5
CGNL1	null	null	null	15.5
MTHFD1	null	null	null	15.5
EPS8	null	null	null	15.5
ACTR2	null	null	null	15.5
GNS	null	null	null	15.5
UFC1	null	null	null	15.5
SARS	null	null	null	15.5
ANAPC4	null	null	null	15.5
HMGN2	null	null	null	15.4
JDP2	null	null	null	15.4
CALR	null	null	null	15.4
METRN	null	null	null	15.4
IMPDH2	null	null	null	15.4
XRCC6	null	null	null	15.4
INHBA	null	null	null	15.4
CHUK	null	null	null	15.4
SPTAN1	null	null	null	15.4
RPL31	null	null	null	15.4
ATP1B3	null	null	null	15.4
NVL	null	null	null	15.4
FAM36A	null	null	null	15.4
GTF2E2	null	null	null	15.4
MRFAP1L1	null	null	null	15.3
PCDHGC3	null	null	null	15.3
CCT8	null	null	null	15.3
RRP1	null	null	null	15.3
RHEB	null	null	null	15.3
FAM64A	null	null	null	15.3
KIAA0100	null	null	null	15.3
PPP6C	null	null	null	15.3
HSPA5	null	null	null	15.3
RPL22	null	null	null	15.3
AARS	null	null	null	15.3
FEZ2	null	null	null	15.2
UTP11L	null	null	null	15.2
DNTTIP2	null	null	null	15.2
CDC123	null	null	null	15.2
VCAM1	null	null	null	15.2
HAT1	null	null	null	15.2
RAB5A	null	null	null	15.2
HMGA2	null	null	null	15.2
STK24	null	null	null	15.2
EIF1AX	null	null	null	15.2
SGOL1	null	null	null	15.1
MPP1	null	null	null	15.1
PSMD14	null	null	null	15.1
VPS36	null	null	null	15.1
C15ORF38	null	null	null	15.1
PPIC	null	null	null	15.1
SMYD2	null	null	null	15.1
CUL4B	null	null	null	15.1
ILF3	null	null	null	15.1
NUF2	null	null	null	15.1
CCT7	null	null	null	15.1
BAG5	null	null	null	15.1
SAMM50	null	null	null	15.1
KIFC1	null	null	null	15.1
CAV2	null	null	null	15.1
DDEF1	null	null	null	15.0
PAIP2B	null	null	null	15.0
PBK	null	null	null	15.0
DDX27	null	null	null	15.0
AMD1	null	null	null	15.0
PPIG	null	null	null	15.0
NDC80	null	null	null	15.0
B2M	null	null	null	15.0
BLOC1S2	null	null	null	15.0
PSMB3	null	null	null	15.0
DSTN	null	null	null	15.0
LMAN1	null	null	null	14.9
GNAI3	null	null	null	14.9
SENP1	null	null	null	14.9
RPL35	null	null	null	14.9
STEAP1	null	null	null	14.9
EXOSC9	null	null	null	14.9
CEBPZ	null	null	null	14.9
CHCHD3	null	null	null	14.9
CSF1	null	null	null	14.9
PDCD11	null	null	null	14.9
PSME1	null	null	null	14.9
LOC387680	null	null	null	14.9
GORASP2	null	null	null	14.9
GNL2	null	null	null	14.8
LASS5	null	null	null	14.8
Sep 08	null	null	null	14.8
GART	null	null	null	14.8
AP2A2	null	null	null	14.8
SBDS	null	null	null	14.8
SRFBP1	null	null	null	14.8
DPY19L1	null	null	null	14.8
PPM1A	null	null	null	14.8
KIAA1949	null	null	null	14.8
SUMO3	null	null	null	14.8
MYO5A	null	null	null	14.8
GPX4	null	null	null	14.8
NDUFA12	null	null	null	14.8
TACC3	null	null	null	14.8
GMNN	null	null	null	14.8
C12ORF10	null	null	null	14.8
PPP1R12A	null	null	null	14.8
P4HB	null	null	null	14.7
DLG7	null	null	null	14.7
COL1A2	null	null	null	14.7
TBC1D15	null	null	null	14.7
MAPK6	null	null	null	14.7
ZRF1	null	null	null	14.7
TBCE	null	null	null	14.7
USP10	null	null	null	14.7
NUDCD1	null	null	null	14.7
MYH9	null	null	null	14.7
DDIT3	null	null	null	14.7
ZC3H11A	null	null	null	14.7
GRINL1A	null	null	null	14.7
SPAG5	null	null	null	14.7
HDGF2	null	null	null	14.7
BDNF	null	null	null	14.7
ZNF146	null	null	null	14.7
CYCS	null	null	null	14.7
SNX6	null	null	null	14.7
IRX2	null	null	null	14.7
AGXT2L2	null	null	null	14.7
KPNA4	null	null	null	14.7
DTL	null	null	null	14.7
AKAP8	null	null	null	14.6
TMEM188	null	null	null	14.6
ARHGEF2	null	null	null	14.6
METTL5	null	null	null	14.6
HS2ST1	null	null	null	14.6
IL1RL1	null	null	null	14.6
TPM4	null	null	null	14.6
UBE2N	null	null	null	14.6
CDC73	null	null	null	14.6
VEGFA	null	null	null	14.6
TIMM17A	null	null	null	14.6
ATAD1	null	null	null	14.6
GRPEL1	null	null	null	14.6
WTAP	null	null	null	14.6
NUP93	null	null	null	14.5
ATF6	null	null	null	14.5
NDUFA8	null	null	null	14.5
MET	null	null	null	14.5
RPL12	null	null	null	14.5
RHOA	null	null	null	14.5
THUMPD3	null	null	null	14.5
MACF1	null	null	null	14.5
EIF4A1	null	null	null	14.5
AK5	null	null	null	14.5
SERP1	null	null	null	14.5
PPP2R4	null	null	null	14.4
AMIGO2	null	null	null	14.4
SSR1	null	null	null	14.4
PHF23	null	null	null	14.4
U2AF2	null	null	null	14.4
AATF	null	null	null	14.4
COPS4	null	null	null	14.4
TPD52L2	null	null	null	14.4
GSPT1	null	null	null	14.4
RPS25	null	null	null	14.4
FBL	null	null	null	14.4
C11ORF58	null	null	null	14.4
ATP6V1C1	null	null	null	14.4
CSNK2A1	null	null	null	14.4
GOT2	null	null	null	14.4
DRG1	null	null	null	14.4
EIF2A	null	null	null	14.3
GPNMB	null	null	null	14.3
YWHAG	null	null	null	14.3
USP9X	null	null	null	14.3
H2AFZ	null	null	null	14.3
ERH	null	null	null	14.3
DPYSL3	null	null	null	14.3
RIF1	null	null	null	14.3
GTF2I	null	null	null	14.3
EMP1	null	null	null	14.3
SFXN1	null	null	null	14.3
SYF2	null	null	null	14.3
CDH2	null	null	null	14.3
CNOT6L	null	null	null	14.2
TXNL1	null	null	null	14.2
TPM1	null	null	null	14.2
GMPS	null	null	null	14.2
CA5B	null	null	null	14.2
LGALS7	null	null	null	14.2
PPFIBP1	null	null	null	14.2
SMU1	null	null	null	14.2
API5	null	null	null	14.2
NIP7	null	null	null	14.2
MXD3	null	null	null	14.2
EID1	null	null	null	14.2
NUP50	null	null	null	14.2
SOX2	null	null	null	14.2
PHF3	null	null	null	14.2
CNN3	null	null	null	14.2
SPG20	null	null	null	14.2
NOC3L	null	null	null	14.1
DNAJC10	null	null	null	14.1
EIF2AK2	null	null	null	14.1
WDR77	null	null	null	14.1
AAAS	null	null	null	14.1
SUV39H1	null	null	null	14.1
RAB28	null	null	null	14.1
SGOL2	null	null	null	14.1
DDX42	null	null	null	14.1
CDCA8	null	null	null	14.1
KRR1	null	null	null	14.1
POR	null	null	null	14.1
SQLE	null	null	null	14.1
DDX5	null	null	null	14.1
C4ORF27	null	null	null	14.1
ALS2CR4	null	null	null	14.1
SUZ12	null	null	null	14.1
MMD	null	null	null	14.0
EIF2S1	null	null	null	14.0
MRPL13	null	null	null	14.0
TROAP	null	null	null	14.0
RG9MTD1	null	null	null	14.0
CGGBP1	null	null	null	14.0
CCNE1	null	null	null	14.0
SCRN1	null	null	null	14.0
THOC3	null	null	null	14.0
CDC42	null	null	null	14.0
LPGAT1	null	null	null	14.0
KIF2C	null	null	null	14.0
PVR	null	null	null	14.0
USP7	null	null	null	14.0
CAND1	null	null	null	13.9
UBE2M	null	null	null	13.9
SRP72	null	null	null	13.9
AMOTL2	null	null	null	13.9
NXF1	null	null	null	13.9
S100A6	null	null	null	13.9
RPS7	null	null	null	13.9
SF3A3	null	null	null	13.9
TOMM7	null	null	null	13.9
SLMAP	null	null	null	13.9
SDAD1	null	null	null	13.9
EGR1	null	null	null	13.9
PHF19	null	null	null	13.9
FEN1	null	null	null	13.9
CCDC47	null	null	null	13.9
ANKRD17	null	null	null	13.9
ERN1	null	null	null	13.9
HSPA14	null	null	null	13.9
CPSF2	null	null	null	13.8
CBX5	null	null	null	13.8
SNX9	null	null	null	13.8
SLTM	null	null	null	13.8
RPL4	null	null	null	13.8
EIF4E	null	null	null	13.8
GHITM	null	null	null	13.8
SMC1A	null	null	null	13.8
C1ORF77	null	null	null	13.8
UBAP2L	null	null	null	13.8
FARSA	null	null	null	13.8
GRWD1	null	null	null	13.8
NIPBL	null	null	null	13.8
RAB11A	null	null	null	13.8
NUP88	null	null	null	13.8
RPL38	null	null	null	13.8
NUP85	null	null	null	13.8
RPL15	null	null	null	13.8
CDC25C	null	null	null	13.7
MUT	null	null	null	13.7
MELK	null	null	null	13.7
ORC6L	null	null	null	13.7
DNAJC14	null	null	null	13.7
PTPN12	null	null	null	13.7
PJA2	null	null	null	13.7
NPTN	null	null	null	13.7
MYO1C	null	null	null	13.7
RRM2	null	null	null	13.7
ATIC	null	null	null	13.7
RCL1	null	null	null	13.7
RARG	null	null	null	13.7
WWTR1	null	null	null	13.7
CDC5L	null	null	null	13.7
GKAP1	null	null	null	13.7
RPS3	null	null	null	13.7
C14ORF166	null	null	null	13.7
BXDC5	null	null	null	13.6
EXOSC7	null	null	null	13.6
MIS12	null	null	null	13.6
PDCL3	null	null	null	13.6
TIPIN	null	null	null	13.6
PREP	null	null	null	13.6
CAD	null	null	null	13.6
CCND2	null	null	null	13.6
SERPINB6	null	null	null	13.6
LOC124512	null	null	null	13.6
PSMC5	null	null	null	13.6
RPL23	null	null	null	13.6
ABCF1	null	null	null	13.6
CLK1	null	null	null	13.6
PHF5A	null	null	null	13.5
CCNF	null	null	null	13.5
RAD23B	null	null	null	13.5
PLAUR	null	null	null	13.5
ZFP57	null	null	null	13.5
HSPA4	null	null	null	13.5
HDAC2	null	null	null	13.5
LOC728849	null	null	null	13.5
ZNF367	null	null	null	13.4
SEC61G	null	null	null	13.4
KPNA3	null	null	null	13.4
NFAT5	null	null	null	13.4
SMNDC1	null	null	null	13.4
AGPAT6	null	null	null	13.4
OTUD1	null	null	null	13.4
SETX	null	null	null	13.4
TRIP6	null	null	null	13.4
MRPS33	null	null	null	13.4
PRMT1	null	null	null	13.4
TAF2	null	null	null	13.4
PITRM1	null	null	null	13.4
DNAJC3	null	null	null	13.4
TOP1	null	null	null	13.4
VAMP3	null	null	null	13.4
EPB41L4A	null	null	null	13.4
ATP6V1G1	null	null	null	13.4
UBTF	null	null	null	13.4
SLC25A24	null	null	null	13.4
SMN2	null	null	null	13.3
ADNP	null	null	null	13.3
ARIH1	null	null	null	13.3
DEF6	null	null	null	13.3
FUT8	null	null	null	13.3
DNAJB4	null	null	null	13.3
THUMPD1	null	null	null	13.3
REEP5	null	null	null	13.3
VPS26A	null	null	null	13.3
MRPS18A	null	null	null	13.3
HSD17B12	null	null	null	13.3
MGAT2	null	null	null	13.3
LRRC59	null	null	null	13.3
RNF13	null	null	null	13.3
UACA	null	null	null	13.3
ST3GAL5	null	null	null	13.3
AP2B1	null	null	null	13.2
CCNH	null	null	null	13.2
FIP1L1	null	null	null	13.2
PRPF6	null	null	null	13.2
CCNB2	null	null	null	13.2
FUBP1	null	null	null	13.2
CAMSAP1L1	null	null	null	13.2
RALA	null	null	null	13.2
EPC2	null	null	null	13.2
TAF12	null	null	null	13.2
UCK2	null	null	null	13.2
CHMP5	null	null	null	13.2
RCP9	null	null	null	13.2
RPL23A	null	null	null	13.2
MYEOV2	null	null	null	13.2
CYFIP1	null	null	null	13.2
TCF19	null	null	null	13.2
NR3C1	null	null	null	13.2
RIN1	null	null	null	13.2
ETFA	null	null	null	13.2
PRKRIR	null	null	null	13.2
E2F1	null	null	null	13.1
SLC7A1	null	null	null	13.1
TULP3	null	null	null	13.1
AGPS	null	null	null	13.1
SLC25A4	null	null	null	13.1
FAM98A	null	null	null	13.1
RAB21	null	null	null	13.1
RBBP4	null	null	null	13.1
MTPN	null	null	null	13.1
ERLIN1	null	null	null	13.1
TRIP13	null	null	null	13.1
MEF2A	null	null	null	13.1
MAP3K7IP2	null	null	null	13.1
HTATSF1	null	null	null	13.1
MAP3K15	null	null	null	13.1
C14ORF104	null	null	null	13.1
MSLN	null	null	null	13.1
CRLS1	null	null	null	13.1
SNHG1	null	null	null	13.1
ARMC1	null	null	null	13.1
PSMD11	null	null	null	13.1
RAP1B	null	null	null	13.1
SETD8	null	null	null	13.1
TNPO1	null	null	null	13.1
RPL17	null	null	null	13.1
USP16	null	null	null	13.1
UBE4B	null	null	null	13.0
DDX46	null	null	null	13.0
SYDE1	null	null	null	13.0
ARL4C	null	null	null	13.0
CCDC59	null	null	null	13.0
SUMO2	null	null	null	13.0
GLS	null	null	null	13.0
RPA2	null	null	null	13.0
RPL28	null	null	null	13.0
SBNO1	null	null	null	13.0
RUVBL2	null	null	null	13.0
MEMO1	null	null	null	13.0
E2F8	null	null	null	13.0
DYNC1LI1	null	null	null	13.0
SFRS3	null	null	null	13.0
LACTB2	null	null	null	13.0
ACIN1	null	null	null	13.0
RNF12	null	null	null	13.0
GPC1	null	null	null	13.0
PRRX1	null	null	null	13.0
EIF4EBP1	null	null	null	13.0
KIRREL	null	null	null	13.0
C1ORF55	null	null	null	13.0
TNS3	null	null	null	13.0
RARRES1	null	null	null	13.0
GHR	null	null	null	13.0
THOC1	null	null	null	13.0
TUBG1	null	null	null	12.9
LOC642969	null	null	null	12.9
MAN1A2	null	null	null	12.9
DDX52	null	null	null	12.9
DENR	null	null	null	12.9
MED6	null	null	null	12.9
PGAM5	null	null	null	12.9
CEPT1	null	null	null	12.9
OBSL1	null	null	null	12.9
SHOC2	null	null	null	12.9
BID	null	null	null	12.9
TJP1	null	null	null	12.9
IGBP1	null	null	null	12.9
RPS3A	null	null	null	12.9
SENP6	null	null	null	12.9
CAPN2	null	null	null	12.9
CDC23	null	null	null	12.8
RDBP	null	null	null	12.8
FBXO11	null	null	null	12.8
MARS	null	null	null	12.8
MED19	null	null	null	12.8
PRDX4	null	null	null	12.8
PRPF3	null	null	null	12.8
PSME3	null	null	null	12.8
TMED10	null	null	null	12.8
POLA1	null	null	null	12.8
THRAP3	null	null	null	12.8
RAD18	null	null	null	12.8
MRPL3	null	null	null	12.8
ELOVL5	null	null	null	12.8
BAT1	null	null	null	12.8
PNPT1	null	null	null	12.8
CENPH	null	null	null	12.8
NUP37	null	null	null	12.8
RPL37	null	null	null	12.8
SEPHS1	null	null	null	12.8
ANP32A	null	null	null	12.8
CENPI	null	null	null	12.7
NEDD8	null	null	null	12.7
MCM10	null	null	null	12.7
HSPH1	null	null	null	12.7
NUDT5	null	null	null	12.7
RBM9	null	null	null	12.7
SMC5	null	null	null	12.7
PARL	null	null	null	12.7
ATP5L	null	null	null	12.7
RPL10A	null	null	null	12.7
GTSE1	null	null	null	12.7
CCDC127	null	null	null	12.7
TRAP1	null	null	null	12.7
CRNKL1	null	null	null	12.7
SNORD96A	null	null	null	12.7
WAPAL	null	null	null	12.7
PRPF39	null	null	null	12.7
HMGB2	null	null	null	12.7
TULP4	null	null	null	12.7
MCM2	null	null	null	12.7
HDAC3	null	null	null	12.7
PCGF5	null	null	null	12.7
SPOP	null	null	null	12.7
ARRDC3	null	null	null	12.7
SPAG7	null	null	null	12.7
NRD1	null	null	null	12.7
PSMB7	null	null	null	12.7
ZCRB1	null	null	null	12.7
ZNF403	null	null	null	12.6
NUTF2	null	null	null	12.6
RPS4X	null	null	null	12.6
EXOSC2	null	null	null	12.6
NSDHL	null	null	null	12.6
PYCR2	null	null	null	12.6
SPC25	null	null	null	12.6
ME1	null	null	null	12.6
C6ORF203	null	null	null	12.6
TERF1	null	null	null	12.6
DMTF1	null	null	null	12.6
EIF4B	null	null	null	12.6
LAS1L	null	null	null	12.6
TAF1	null	null	null	12.6
COL8A1	null	null	null	12.6
WDR75	null	null	null	12.6
SPTBN1	null	null	null	12.5
ACTR3	null	null	null	12.5
PSMA7	null	null	null	12.5
PRKAG1	null	null	null	12.5
H2AFV	null	null	null	12.5
MTFR1	null	null	null	12.5
PIGK	null	null	null	12.5
WDR12	null	null	null	12.5
SAMHD1	null	null	null	12.5
EED	null	null	null	12.5
NDUFA10	null	null	null	12.5
NGDN	null	null	null	12.5
DPP8	null	null	null	12.5
MORC3	null	null	null	12.5
IMPACT	null	null	null	12.5
PDIA3	null	null	null	12.4
CHD1	null	null	null	12.4
ANKHD1	null	null	null	12.4
CLTC	null	null	null	12.4
SON	null	null	null	12.4
MTMR10	null	null	null	12.4
MGC29891	null	null	null	12.4
CD2AP	null	null	null	12.4
RPS24	null	null	null	12.4
FSCN1	null	null	null	12.4
POLE4	null	null	null	12.4
PTPN2	null	null	null	12.4
PPP2R5C	null	null	null	12.4
ITGA6	null	null	null	12.4
RPL8	null	null	null	12.4
MAT2A	null	null	null	12.4
NFX1	null	null	null	12.4
TWIST1	null	null	null	12.3
SNRPC	null	null	null	12.3
GPT2	null	null	null	12.3
SMARCA5	null	null	null	12.3
CRIM1	null	null	null	12.3
CDC37	null	null	null	12.3
C14ORF49	null	null	null	12.3
FUS	null	null	null	12.3
PSMD7	null	null	null	12.3
PTGES3	null	null	null	12.3
GSTCD	null	null	null	12.3
HUWE1	null	null	null	12.3
WBP11	null	null	null	12.3
TUG1	null	null	null	12.3
ARHGAP22	null	null	null	12.3
TM4SF1	null	null	null	12.3
HNRPLL	null	null	null	12.3
RRS1	null	null	null	12.3
C6ORF108	null	null	null	12.3
PCOLCE	null	null	null	12.3
MRPL50	null	null	null	12.3
FOP	null	null	null	12.3
ALKBH3	null	null	null	12.3
PSME4	null	null	null	12.3
MAGED1	null	null	null	12.3
NCBP2	null	null	null	12.3
PES1	null	null	null	12.3
RIOK2	null	null	null	12.2
TUBA1C	null	null	null	12.2
OGT	null	null	null	12.2
KRCC1	null	null	null	12.2
TOR1AIP1	null	null	null	12.2
BCL2L1	null	null	null	12.2
CD3EAP	null	null	null	12.2
ASF1B	null	null	null	12.2
UBE2E1	null	null	null	12.2
DDX24	null	null	null	12.2
LOXL3	null	null	null	12.2
RBX1	null	null	null	12.2
RNF4	null	null	null	12.2
HYPK	null	null	null	12.2
OSTN	null	null	null	12.2
PSMD6	null	null	null	12.2
SESTD1	null	null	null	12.2
MARCH7	null	null	null	12.2
GTF2A2	null	null	null	12.2
NKTR	null	null	null	12.2
TBK1	null	null	null	12.2
C9ORF85	null	null	null	12.2
UBE2D2	null	null	null	12.1
RHBDD1	null	null	null	12.1
CPE	null	null	null	12.1
CTNNAL1	null	null	null	12.1
MAPRE1	null	null	null	12.1
CIP29	null	null	null	12.1
MBNL2	null	null	null	12.1
JUB	null	null	null	12.1
PAIP1	null	null	null	12.1
CEP170	null	null	null	12.1
P4HA1	null	null	null	12.1
C12ORF32	null	null	null	12.1
CHAF1B	null	null	null	12.1
JMJD6	null	null	null	12.1
USP47	null	null	null	12.1
GCAT	null	null	null	12.1
TTC1	null	null	null	12.1
DKFZP762E1312	null	null	null	12.0
TBRG1	null	null	null	12.0
RBMXL1	null	null	null	12.0
TFRC	null	null	null	12.0
ACLY	null	null	null	12.0
PACSIN2	null	null	null	12.0
NOB1	null	null	null	12.0
TAPT1	null	null	null	12.0
VDAC1	null	null	null	12.0
YWHAZ	null	null	null	12.0
PDCD6	null	null	null	12.0
CDC16	null	null	null	12.0
C19ORF2	null	null	null	12.0
PSMD10	null	null	null	12.0
XPO7	null	null	null	12.0
WSB1	null	null	null	12.0
SF3A1	null	null	null	12.0
MLLT4	null	null	null	12.0
VTI1B	null	null	null	12.0
ERBB2IP	null	null	null	12.0
ZNF274	null	null	null	12.0
NOL11	null	null	null	12.0
COPG	null	null	null	12.0
BUD31	null	null	null	11.9
AEBP2	null	null	null	11.9
TOMM22	null	null	null	11.9
TTK	null	null	null	11.9
CNOT1	null	null	null	11.9
PLSCR2	null	null	null	11.9
NSFL1C	null	null	null	11.9
SNORD93	null	null	null	11.9
ZNF24	null	null	null	11.9
AARSD1	null	null	null	11.9
PARVB	null	null	null	11.9
C12ORF45	null	null	null	11.9
TSG101	null	null	null	11.9
RPS17	null	null	null	11.9
MRPS21	null	null	null	11.9
STON1	null	null	null	11.9
HDDC2	null	null	null	11.9
RPS10	null	null	null	11.9
LARP7	null	null	null	11.9
BIRC4	null	null	null	11.9
CIAPIN1	null	null	null	11.9
PRKCI	null	null	null	11.9
PHB	null	null	null	11.8
TMEM5	null	null	null	11.8
WAC	null	null	null	11.8
UTP15	null	null	null	11.8
RBMX	null	null	null	11.8
S100A4	null	null	null	11.8
STT3A	null	null	null	11.8
COPS6	null	null	null	11.8
FAM120A	null	null	null	11.8
PEBP1	null	null	null	11.8
ACBD5	null	null	null	11.8
FAM50A	null	null	null	11.8
ANKIB1	null	null	null	11.8
KIF18A	null	null	null	11.8
PPAT	null	null	null	11.8
LOC388965	null	null	null	11.8
AMOTL1	null	null	null	11.8
SPRED1	null	null	null	11.8
POLR2G	null	null	null	11.8
PIGN	null	null	null	11.8
GPI	null	null	null	11.8
SLC12A4	null	null	null	11.8
CDC27	null	null	null	11.8
GAPVD1	null	null	null	11.8
RPP30	null	null	null	11.8
MTDH	null	null	null	11.7
CRLF3	null	null	null	11.7
RWDD4A	null	null	null	11.7
NPTXR	null	null	null	11.7
WDR74	null	null	null	11.7
NEDD1	null	null	null	11.7
MRPL18	null	null	null	11.7
RANBP9	null	null	null	11.7
UBQLN1	null	null	null	11.7
FDPS	null	null	null	11.7
Sep 10	null	null	null	11.7
KITLG	null	null	null	11.7
ZMYND11	null	null	null	11.7
MLLT3	null	null	null	11.7
PPIB	null	null	null	11.7
SPAG9	null	null	null	11.7
HIP1	null	null	null	11.7
CROT	null	null	null	11.7
ATF5	null	null	null	11.7
FKBP9	null	null	null	11.7
NAT10	null	null	null	11.7
CETN3	null	null	null	11.7
ESPL1	null	null	null	11.7
SMEK2	null	null	null	11.7
SRPR	null	null	null	11.7
DAP	null	null	null	11.6
RPS19BP1	null	null	null	11.6
DNM1	null	null	null	11.6
SUPT6H	null	null	null	11.6
PHTF1	null	null	null	11.6
MTMR2	null	null	null	11.6
POLR2J	null	null	null	11.6
DYNC2LI1	null	null	null	11.6
NES	null	null	null	11.6
DYNC1LI2	null	null	null	11.6
TOPORS	null	null	null	11.6
FAM48A	null	null	null	11.6
SRM	null	null	null	11.6
NUP188	null	null	null	11.6
ZDHHC6	null	null	null	11.6
HSD17B4	null	null	null	11.6
ANKRD28	null	null	null	11.6
ORAOV1	null	null	null	11.6
CRBN	null	null	null	11.6
RRP12	null	null	null	11.6
ATP6V1A	null	null	null	11.6
RRAGC	null	null	null	11.6
RAP1GDS1	null	null	null	11.6
BECN1	null	null	null	11.6
SAT1	null	null	null	11.5
TIMM44	null	null	null	11.5
EVI5	null	null	null	11.5
MCM5	null	null	null	11.5
FOXK2	null	null	null	11.5
FBXL5	null	null	null	11.5
POLH	null	null	null	11.5
ARPP-19	null	null	null	11.5
ETV4	null	null	null	11.5
PSMB1	null	null	null	11.5
CLOCK	null	null	null	11.5
RPL39L	null	null	null	11.5
ABL2	null	null	null	11.5
KIAA0020	null	null	null	11.5
LMO4	null	null	null	11.5
MORF4L1	null	null	null	11.5
PPP1R7	null	null	null	11.5
DDX50	null	null	null	11.5
RPE	null	null	null	11.5
LARP1	null	null	null	11.5
RBM15	null	null	null	11.5
NEFL	null	null	null	11.5
LOXL4	null	null	null	11.5
MSH2	null	null	null	11.5
TTC13	null	null	null	11.5
SELK	null	null	null	11.4
ESM1	null	null	null	11.4
RRP1B	null	null	null	11.4
UBE3A	null	null	null	11.4
LAMP2	null	null	null	11.4
AVEN	null	null	null	11.4
RCC1	null	null	null	11.4
TCF4	null	null	null	11.4
SOD1	null	null	null	11.4
MAP2K3	null	null	null	11.4
UPF3B	null	null	null	11.4
GLCE	null	null	null	11.4
MTA2	null	null	null	11.4
CHAC1	null	null	null	11.4
SDCBP	null	null	null	11.4
APEX1	null	null	null	11.4
TCF20	null	null	null	11.4
IPO11	null	null	null	11.4
FOXN2	null	null	null	11.4
HIAT1	null	null	null	11.4
TEX10	null	null	null	11.4
M6PR	null	null	null	11.4
CAB39	null	null	null	11.4
STX2	null	null	null	11.4
G6PD	null	null	null	11.4
NDUFV2	null	null	null	11.4
EXT1	null	null	null	11.4
C3ORF26	null	null	null	11.4
UBE2W	null	null	null	11.4
RQCD1	null	null	null	11.4
CCT4	null	null	null	11.3
C12ORF24	null	null	null	11.3
CDT1	null	null	null	11.3
LRRFIP1	null	null	null	11.3
C11ORF73	null	null	null	11.3
GNL1	null	null	null	11.3
SART3	null	null	null	11.3
PPM1F	null	null	null	11.3
VPS4A	null	null	null	11.3
GCHFR	null	null	null	11.3
CTAGE5	null	null	null	11.3
DIS3	null	null	null	11.3
CLDND1	null	null	null	11.3
PKN2	null	null	null	11.3
MKKS	null	null	null	11.3
C13ORF3	null	null	null	11.3
MRPS18B	null	null	null	11.3
EMD	null	null	null	11.3
EFTUD2	null	null	null	11.3
ABCF2	null	null	null	11.3
APOBEC3F	null	null	null	11.3
ELP3	null	null	null	11.3
SUCLA2	null	null	null	11.3
PFDN1	null	null	null	11.2
PTGES	null	null	null	11.2
DCK	null	null	null	11.2
PDCL	null	null	null	11.2
FUBP3	null	null	null	11.2
UBE2T	null	null	null	11.2
TXNRD1	null	null	null	11.2
FAM107B	null	null	null	11.2
ZNF664	null	null	null	11.2
NFE2L2	null	null	null	11.2
DST	null	null	null	11.2
SKP1A	null	null	null	11.2
WDR3	null	null	null	11.2
PBRM1	null	null	null	11.2
NCOR1	null	null	null	11.2
PHGDH	null	null	null	11.2
EEF1E1	null	null	null	11.2
FAM49B	null	null	null	11.2
PAPSS1	null	null	null	11.2
TSPYL2	null	null	null	11.2
RPA3	null	null	null	11.2
SLIT3	null	null	null	11.2
UCHL5	null	null	null	11.2
WDR61	null	null	null	11.2
NSMCE1	null	null	null	11.2
SELE	null	null	null	11.2
SPC24	null	null	null	11.2
LOC283412	null	null	null	11.2
PTMA	null	null	null	11.2
PCDH18	null	null	null	11.2
CLDN12	null	null	null	11.2
CHCHD4	null	null	null	11.2
TTC27	null	null	null	11.2
NUP133	null	null	null	11.1
DTD1	null	null	null	11.1
RRP9	null	null	null	11.1
HRSP12	null	null	null	11.1
PRPF18	null	null	null	11.1
CFLAR	null	null	null	11.1
ZFR	null	null	null	11.1
DDX10	null	null	null	11.1
PLK4	null	null	null	11.1
CDCA2	null	null	null	11.1
RAP2C	null	null	null	11.1
NUDCD2	null	null	null	11.1
RRP15	null	null	null	11.1
LIX1L	null	null	null	11.1
SETD1A	null	null	null	11.1
NFYB	null	null	null	11.1
IPO4	null	null	null	11.0
SESN2	null	null	null	11.0
PRPF31	null	null	null	11.0
SNF8	null	null	null	11.0
LNPEP	null	null	null	11.0
ANKRD1	null	null	null	11.0
EEF2	null	null	null	11.0
LUC7L	null	null	null	11.0
NHP2L1	null	null	null	11.0
SCFD1	null	null	null	11.0
NSMCE2	null	null	null	11.0
ABCD3	null	null	null	11.0
SLC35A3	null	null	null	11.0
TTC3	null	null	null	11.0
WDR1	null	null	null	11.0
PCK2	null	null	null	11.0
SEH1L	null	null	null	10.9
MORC2	null	null	null	10.9
C12ORF35	null	null	null	10.9
USP1	null	null	null	10.9
NUP153	null	null	null	10.9
ESCO2	null	null	null	10.9
SEC63	null	null	null	10.9
C12ORF11	null	null	null	10.9
CDC25B	null	null	null	10.9
TMEM123	null	null	null	10.9
RFC5	null	null	null	10.9
BRD8	null	null	null	10.9
DLG1	null	null	null	10.9
SLC30A9	null	null	null	10.9
SOCS5	null	null	null	10.9
RBBP6	null	null	null	10.9
ROCK1	null	null	null	10.9
RRAGD	null	null	null	10.9
CSTB	null	null	null	10.9
YEATS4	null	null	null	10.9
GNPNAT1	null	null	null	10.9
ISG20L2	null	null	null	10.9
ATP13A3	null	null	null	10.9
RPL34	null	null	null	10.9
MCFD2	null	null	null	10.8
VPS4B	null	null	null	10.8
SMG5	null	null	null	10.8
ATG9B	null	null	null	10.8
ZNF365	null	null	null	10.8
RTEL1	null	null	null	10.8
COL16A1	null	null	null	10.8
ZC3H7A	null	null	null	10.8
AK1	null	null	null	10.8
HBEGF	null	null	null	10.8
LOC653653	null	null	null	10.8
BRP44L	null	null	null	10.8
SRGAP2	null	null	null	10.8
CSRP2BP	null	null	null	10.8
PDZD8	null	null	null	10.8
TRAPPC4	null	null	null	10.8
PIP5K1A	null	null	null	10.8
IREB2	null	null	null	10.8
C14ORF106	null	null	null	10.8
TUBGCP2	null	null	null	10.8
DRAP1	null	null	null	10.8
AP1M1	null	null	null	10.8
EPHX1	null	null	null	10.8
LSG1	null	null	null	10.8
UBE3C	null	null	null	10.8
SOAT1	null	null	null	10.8
UFD1L	null	null	null	10.8
NR2F2	null	null	null	10.8
NOL7	null	null	null	10.8
MTERFD1	null	null	null	10.8
RPS15A	null	null	null	10.8
HNRPM	null	null	null	10.7
ANKH	null	null	null	10.7
KIF15	null	null	null	10.7
MRPL32	null	null	null	10.7
CAP1	null	null	null	10.7
CDCA7L	null	null	null	10.7
DNAJC13	null	null	null	10.7
EIF4G1	null	null	null	10.7
STRN3	null	null	null	10.7
ACADL	null	null	null	10.7
CNOT3	null	null	null	10.7
PTGS1	null	null	null	10.7
KDELC2	null	null	null	10.7
SDF4	null	null	null	10.7
RPP14	null	null	null	10.7
PHF6	null	null	null	10.7
GPR124	null	null	null	10.7
NUP54	null	null	null	10.7
PLOD3	null	null	null	10.7
ACTL6A	null	null	null	10.7
TIMP2	null	null	null	10.7
DIAPH1	null	null	null	10.6
RAB12	null	null	null	10.6
DDX23	null	null	null	10.6
GNL3L	null	null	null	10.6
UTP18	null	null	null	10.6
LSM4	null	null	null	10.6
MRPL9	null	null	null	10.6
RPL10	null	null	null	10.6
BCCIP	null	null	null	10.6
THBS2	null	null	null	10.6
SRP68	null	null	null	10.6
MPHOSPH10	null	null	null	10.6
ZNRD1	null	null	null	10.6
AP3B1	null	null	null	10.6
NOL8	null	null	null	10.6
UBR2	null	null	null	10.6
SENP5	null	null	null	10.6
INTS8	null	null	null	10.6
MED4	null	null	null	10.6
CYB5B	null	null	null	10.6
CENPA	null	null	null	10.6
DDX56	null	null	null	10.6
TRIM33	null	null	null	10.6
PSMD5	null	null	null	10.6
TEF	null	null	null	10.6
ABCA2	null	null	null	10.6
LOC440145	null	null	null	10.6
HTRA2	null	null	null	10.6
SEC22B	null	null	null	10.6
SEC11A	null	null	null	10.5
PPIL1	null	null	null	10.5
BAZ1A	null	null	null	10.5
PMPCA	null	null	null	10.5
CRIPT	null	null	null	10.5
AKT2	null	null	null	10.5
EHD4	null	null	null	10.5
BCAS2	null	null	null	10.5
SEC23IP	null	null	null	10.5
HDAC1	null	null	null	10.5
PFN2	null	null	null	10.5
NUP98	null	null	null	10.5
SLC25A5	null	null	null	10.5
NUMA1	null	null	null	10.5
EXOSC3	null	null	null	10.5
RAB7B	null	null	null	10.5
ILKAP	null	null	null	10.5
TXNDC14	null	null	null	10.5
DIA2	null	null	null	10.5
ATP6AP2	null	null	null	10.5
ATP5J2	null	null	null	10.5
TUBA1A	null	null	null	10.5
POLDIP2	null	null	null	10.5
REXO4	null	null	null	10.5
HYOU1	null	null	null	10.5
PPP4R1	null	null	null	10.4
KIAA0232	null	null	null	10.4
NUCKS1	null	null	null	10.4
UGP2	null	null	null	10.4
ARCN1	null	null	null	10.4
IL6ST	null	null	null	10.4
ATF2	null	null	null	10.4
PPP2R2D	null	null	null	10.4
C4ORF20	null	null	null	10.4
ITFG1	null	null	null	10.4
LTBP3	null	null	null	10.4
C16ORF48	null	null	null	10.4
IDH3A	null	null	null	10.4
PPP1R15A	null	null	null	10.4
CDC42BPA	null	null	null	10.4
THOC2	null	null	null	10.4
ARFGEF1	null	null	null	10.4
CDCA5	null	null	null	10.4
PARP2	null	null	null	10.4
PKM2	null	null	null	10.4
ABI2	null	null	null	10.4
STXBP3	null	null	null	10.4
PSRC1	null	null	null	10.4
CCDC50	null	null	null	10.4
ZNF445	null	null	null	10.4
TMTC3	null	null	null	10.4
NPEPPS	null	null	null	10.4
CCDC41	null	null	null	10.4
SNX4	null	null	null	10.4
RHOT1	null	null	null	10.4
TOMM40	null	null	null	10.4
DNAJB9	null	null	null	10.3
CKAP4	null	null	null	10.3
NSF	null	null	null	10.3
ATG12	null	null	null	10.3
SSBP1	null	null	null	10.3
DPH5	null	null	null	10.3
FAM133B	null	null	null	10.3
THYN1	null	null	null	10.3
NUP160	null	null	null	10.3
USP12	null	null	null	10.3
GPD2	null	null	null	10.3
PANK3	null	null	null	10.3
OSBPL2	null	null	null	10.3
RBL1	null	null	null	10.3
SETD6	null	null	null	10.3
ACTR8	null	null	null	10.3
KLHL5	null	null	null	10.3
RASSF1	null	null	null	10.3
SLC39A14	null	null	null	10.3
HOXC6	null	null	null	10.3
LSM5	null	null	null	10.3
FEM1B	null	null	null	10.3
ZNF238	null	null	null	10.3
USP33	null	null	null	10.3
YES1	null	null	null	10.3
NNT	null	null	null	10.2
PNN	null	null	null	10.2
SARDH	null	null	null	10.2
GEMIN6	null	null	null	10.2
FAM33A	null	null	null	10.2
OAF	null	null	null	10.2
GGTA1	null	null	null	10.2
KPNA1	null	null	null	10.2
CPNE1	null	null	null	10.2
PPT1	null	null	null	10.2
PRMT3	null	null	null	10.2
PDLIM5	null	null	null	10.2
VPRBP	null	null	null	10.2
KLK10	null	null	null	10.2
RPLP2	null	null	null	10.2
SLC1A4	null	null	null	10.2
OPA1	null	null	null	10.2
EXOC4	null	null	null	10.2
RNF6	null	null	null	10.2
MAP4	null	null	null	10.2
TRIM28	null	null	null	10.2
SMARCC1	null	null	null	10.2
ZZZ3	null	null	null	10.2
ATP10A	null	null	null	10.2
CIRH1A	null	null	null	10.1
ERCC3	null	null	null	10.1
RPS6KA3	null	null	null	10.1
KIAA1712	null	null	null	10.1
CLCC1	null	null	null	10.1
COBLL1	null	null	null	10.1
TRIM35	null	null	null	10.1
KIFAP3	null	null	null	10.1
RABGAP1	null	null	null	10.1
XRCC5	null	null	null	10.1
FILIP1L	null	null	null	10.1
ARHGDIA	null	null	null	10.1
VPS24	null	null	null	10.1
BAT2D1	null	null	null	10.1
PCDH19	null	null	null	10.1
MAT2B	null	null	null	10.1
PCF11	null	null	null	10.1
NACA	null	null	null	10.1
AFG3L1	null	null	null	10.1
PDCD10	null	null	null	10.1
ACADSB	null	null	null	10.1
SWAP70	null	null	null	10.1
KBTBD2	null	null	null	10.1
MAN2A1	null	null	null	10.1
ANKRD32	null	null	null	10.1
DHX37	null	null	null	10.1
C5ORF24	null	null	null	10.1
COQ5	null	null	null	10.1
PSME2	null	null	null	10.0
SAFB2	null	null	null	10.0
RNF14	null	null	null	10.0
CLDN6	null	null	null	10.0
CMTM3	null	null	null	10.0
USPL1	null	null	null	10.0
TIPRL	null	null	null	10.0
SLC14A1	null	null	null	10.0
CASC5	null	null	null	10.0
SUMO1	null	null	null	10.0
CENPC1	null	null	null	10.0
SH3BP5	null	null	null	10.0
LMNB1	null	null	null	10.0
PSMB2	null	null	null	10.0
ASPM	null	null	null	10.0
DSN1	null	null	null	10.0
SRI	null	null	null	10.0
NFKB2	null	null	null	10.0
TATDN2	null	null	null	10.0
PRKAR1A	null	null	null	10.0
KCTD9	null	null	null	10.0
LOC84661	null	null	null	10.0
WNK1	null	null	null	9.9
IARS2	null	null	null	9.9
CEP250	null	null	null	9.9
RCN2	null	null	null	9.9
TROVE2	null	null	null	9.9
ALG10B	null	null	null	9.9
DDX47	null	null	null	9.9
SAMD9L	null	null	null	9.9
RBM18	null	null	null	9.9
GTF2F2	null	null	null	9.9
RAB3GAP2	null	null	null	9.9
SYNJ2BP	null	null	null	9.9
PMM2	null	null	null	9.9
CPSF3	null	null	null	9.9
OTUD6B	null	null	null	9.9
CSTF3	null	null	null	9.9
PRPF38B	null	null	null	9.9
COPS8	null	null	null	9.9
AP1S1	null	null	null	9.9
GCN1L1	null	null	null	9.9
NLN	null	null	null	9.9
SYNJ2	null	null	null	9.9
CDR2L	null	null	null	9.9
OXSR1	null	null	null	9.9
TFE3	null	null	null	9.9
SLBP	null	null	null	9.9
NXT2	null	null	null	9.9
UCHL3	null	null	null	9.9
CLSPN	null	null	null	9.9
RIOK3	null	null	null	9.9
SUPT4H1	null	null	null	9.9
SMAD2	null	null	null	9.9
USP34	null	null	null	9.8
CKS2	null	null	null	9.8
TPRKB	null	null	null	9.8
RNUXA	null	null	null	9.8
KIAA0133	null	null	null	9.8
ARHGAP9	null	null	null	9.8
C22ORF9	null	null	null	9.8
C8ORF40	null	null	null	9.8
VCPIP1	null	null	null	9.8
PDRG1	null	null	null	9.8
STARD4	null	null	null	9.8
SLMO2	null	null	null	9.8
POMP	null	null	null	9.8
ADK	null	null	null	9.8
BRD4	null	null	null	9.8
SMPX	null	null	null	9.8
NR1D2	null	null	null	9.8
TUBA1B	null	null	null	9.7
LANCL2	null	null	null	9.7
CNIH	null	null	null	9.7
HEBP1	null	null	null	9.7
NOL12	null	null	null	9.7
PSMA2	null	null	null	9.7
KLHL7	null	null	null	9.7
URM1	null	null	null	9.7
CXORF56	null	null	null	9.7
FAM62B	null	null	null	9.7
KLF6	null	null	null	9.7
EXOC5	null	null	null	9.7
C12ORF4	null	null	null	9.7
CDKN2C	null	null	null	9.7
LMO7	null	null	null	9.7
OTUD7B	null	null	null	9.7
RPL18	null	null	null	9.7
PHLDB2	null	null	null	9.7
IGF2BP2	null	null	null	9.7
VAPB	null	null	null	9.7
GSTO1	null	null	null	9.7
HMGB3	null	null	null	9.7
KDELC1	null	null	null	9.7
EIF2S3	null	null	null	9.7
[truncated: 13,751 more rows]
